# Supplementary material for: Quantitative profiling of capsaicin content in seven chili pepper cultivars using optimized HPLC
Source: Front Plant Sci. 2026 May 7;17:1749488. doi: 10.3389/fpls.2026.1749488 (PMC13190488; doi:10.3389/fpls.2026.1749488)
Supplement: Supplementary file 1 [file DataSheet1.zip]

Archive with 20 entries (20 files):
- Raw Chromatogram Data Calibration 280nm/Capsaicin 0.5ppm.csv
- Raw Chromatogram Data Calibration 280nm/Capsaicin 0.5ppm.txt
- Raw Chromatogram Data Calibration 280nm/Capsaicin 0ppm.csv
- Raw Chromatogram Data Calibration 280nm/Capsaicin 0ppm.txt
- Raw Chromatogram Data Calibration 280nm/Capsaicin 100ppm.csv
- Raw Chromatogram Data Calibration 280nm/Capsaicin 100ppm.txt
- Raw Chromatogram Data Calibration 280nm/Capsaicin 10ppm.csv
- Raw Chromatogram Data Calibration 280nm/Capsaicin 10ppm.txt
- Raw Chromatogram Data Calibration 280nm/Capsaicin 1ppm.csv
- Raw Chromatogram Data Calibration 280nm/Capsaicin 1ppm.txt
- Raw Chromatogram Data Calibration 280nm/Capsaicin 2.5ppm.csv
- Raw Chromatogram Data Calibration 280nm/Capsaicin 2.5ppm.txt
- Raw Chromatogram Data Calibration 280nm/Capsaicin 200ppm.csv
- Raw Chromatogram Data Calibration 280nm/Capsaicin 200ppm.txt
- Raw Chromatogram Data Calibration 280nm/Capsaicin 25ppm.csv
- Raw Chromatogram Data Calibration 280nm/Capsaicin 25ppm.txt
- Raw Chromatogram Data Calibration 280nm/Capsaicin 50ppm.csv
- Raw Chromatogram Data Calibration 280nm/Capsaicin 50ppm.txt
- Raw Chromatogram Data Calibration 280nm/Capsaicin 5ppm.csv
- Raw Chromatogram Data Calibration 280nm/Capsaicin 5ppm.txt
