# Supplementary material for: Quantitative profiling of capsaicin content in seven chili pepper cultivars using optimized HPLC
Source: Front Plant Sci. 2026 May 7;17:1749488. doi: 10.3389/fpls.2026.1749488 (PMC13190488; doi:10.3389/fpls.2026.1749488)
Supplement: Supplementary file 1 [file DataSheet1.zip › Raw Chromatogram Data Calibration 280nm/Capsaicin 0.5ppm.csv]

URL chrom://desktop-lb30aed/ChromeleonLocal/Capsaicin/CapsaicinTest_1312025.seq/32328.smp/UV_VIS_2.channel
Channel UV_VIS_2
Injection Information:
Data Vault ChromeleonLocal
Sequence CapsaicinTest_1312025
Name CAP0.5ppm
Number 445
Position Y:E4
Comment
Processing Method Processing_Capsaicin
Instrument Method Capsaicin_222025m1 -Origninal
Type Unknown
Status Finished
Inject Time 3/11/2025 11:28:41 AM -07:00
Volume (�l) 10.00
Dilution Factor 1.0000
Weight 1.0000
Raw Data Information:
Time Min. (min) 0.003350
Time Max. (min) 6.000017
Data Points 1800
Detector UV
Generating Data System Chromeleon 7.2.10.24543
Exporting Data System Chromeleon 7.2.10.0
Operator Instrument Controller
Signal Quantity Absorbance
Signal Unit mAU
Signal Min. -0.282694
Signal Max. 9.103506
Channel UV_VIS_2
Driver Name VDAD.dll
Channel Type Evaluation
Min. Step (s) 0.2
Max. Step (s) 0.2
Average Step (s) 0.2
Signal Parameter Information:
Signal Info WVL:280 nm
Raw Data:
Time (min) Step (s) Value (mAU)
0.003350 n.a. 0.000000
0.006683 0.2 0.000126
0.010017 0.2 0.000834
0.013350 0.2 0.002580
0.016683 0.2 0.005062
0.020017 0.2 0.007153
0.023350 0.2 0.007716
0.026683 0.2 0.006463
0.030017 0.2 0.004307
0.033350 0.2 0.002668
0.036683 0.2 0.002217
0.040017 0.2 0.002524
0.043350 0.2 0.003120
0.046683 0.2 0.004112
0.050017 0.2 0.005662
0.053350 0.2 0.007362
0.056683 0.2 0.008442
0.060017 0.2 0.008526
0.063350 0.2 0.007953
0.066683 0.2 0.007106
0.070017 0.2 0.006091
0.073350 0.2 0.004978
0.076683 0.2 0.004177
0.080017 0.2 0.004359
0.083350 0.2 0.005523
0.086683 0.2 0.006477
0.090017 0.2 0.005933
0.093350 0.2 0.003763
0.096683 0.2 0.001001
0.100017 0.2 -0.001094
0.103350 0.2 -0.002137
0.106683 0.2 -0.002687
0.110017 0.2 -0.003423
0.113350 0.2 -0.004247
0.116683 0.2 -0.004419
0.120017 0.2 -0.003451
0.123350 0.2 -0.001728
0.126683 0.2 -0.000214
0.130017 0.2 0.000489
0.133350 0.2 0.000619
0.136683 0.2 0.000461
0.140017 0.2 -0.000242
0.143350 0.2 -0.001648
0.146683 0.2 -0.003306
0.150017 0.2 -0.004601
0.153350 0.2 -0.005318
0.156683 0.2 -0.005751
0.160017 0.2 -0.006128
0.163350 0.2 -0.006147
0.166683 0.2 -0.005639
0.170017 0.2 -0.004997
0.173350 0.2 -0.004470
0.176683 0.2 -0.003851
0.180017 0.2 -0.002948
0.183350 0.2 -0.001970
0.186683 0.2 -0.001383
0.190017 0.2 -0.001616
0.193350 0.2 -0.002645
0.196683 0.2 -0.003939
0.200017 0.2 -0.005052
0.203350 0.2 -0.006091
0.206683 0.2 -0.007125
0.210017 0.2 -0.007553
0.213350 0.2 -0.006864
0.216683 0.2 -0.005341
0.220017 0.2 -0.003516
0.223350 0.2 -0.001704
0.226683 0.2 -0.000135
0.230017 0.2 0.001332
0.233350 0.2 0.003199
0.236683 0.2 0.005593
0.240017 0.2 0.007949
0.243350 0.2 0.009555
0.246683 0.2 0.010096
0.250017 0.2 0.009602
0.253350 0.2 0.008470
0.256683 0.2 0.007115
0.260017 0.2 0.005383
0.263350 0.2 0.002896
0.266683 0.2 0.000075
0.270017 0.2 -0.002296
0.273350 0.2 -0.004144
0.276683 0.2 -0.005853
0.280017 0.2 -0.007590
0.283350 0.2 -0.009285
0.286683 0.2 -0.010757
0.290017 0.2 -0.011809
0.293350 0.2 -0.012247
0.296683 0.2 -0.011949
0.300017 0.2 -0.011232
0.303350 0.2 -0.011018
0.306683 0.2 -0.011967
0.310017 0.2 -0.013658
0.313350 0.2 -0.015153
0.316683 0.2 -0.016009
0.320017 0.2 -0.016158
0.323350 0.2 -0.015539
0.326683 0.2 -0.014319
0.330017 0.2 -0.013034
0.333350 0.2 -0.011935
0.336683 0.2 -0.010817
0.340017 0.2 -0.009383
0.343350 0.2 -0.007409
0.346683 0.2 -0.005057
0.350017 0.2 -0.003153
0.353350 0.2 -0.002640
0.356683 0.2 -0.003716
0.360017 0.2 -0.005639
0.363350 0.2 -0.007497
0.366683 0.2 -0.008862
0.370017 0.2 -0.009704
0.373350 0.2 -0.010333
0.376683 0.2 -0.011558
0.380017 0.2 -0.013951
0.383350 0.2 -0.016843
0.386683 0.2 -0.018789
0.390017 0.2 -0.018864
0.393350 0.2 -0.017248
0.396683 0.2 -0.015055
0.400017 0.2 -0.013551
0.403350 0.2 -0.013057
0.406683 0.2 -0.012913
0.410017 0.2 -0.012494
0.413350 0.2 -0.011697
0.416683 0.2 -0.010538
0.420017 0.2 -0.009066
0.423350 0.2 -0.007660
0.426683 0.2 -0.006771
0.430017 0.2 -0.006366
0.433350 0.2 -0.006389
0.436683 0.2 -0.007353
0.440017 0.2 -0.009672
0.443350 0.2 -0.012703
0.446683 0.2 -0.015162
0.450017 0.2 -0.016447
0.453350 0.2 -0.016997
0.456683 0.2 -0.017211
0.460017 0.2 -0.016931
0.463350 0.2 -0.016349
0.466683 0.2 -0.016117
0.470017 0.2 -0.016494
0.473350 0.2 -0.017108
0.476683 0.2 -0.017453
0.480017 0.2 -0.017388
0.483350 0.2 -0.017136
0.486683 0.2 -0.016927
0.490017 0.2 -0.016955
0.493350 0.2 -0.017365
0.496683 0.2 -0.017923
0.500017 0.2 -0.018175
0.503350 0.2 -0.018128
0.506683 0.2 -0.018184
0.510017 0.2 -0.018161
0.513350 0.2 -0.017174
0.516683 0.2 -0.014761
0.520017 0.2 -0.011516
0.523350 0.2 -0.008699
0.526683 0.2 -0.007348
0.530017 0.2 -0.007520
0.533350 0.2 -0.008452
0.536683 0.2 -0.009569
0.540017 0.2 -0.011013
0.543350 0.2 -0.013164
0.546683 0.2 -0.015926
0.550017 0.2 -0.018310
0.553350 0.2 -0.018915
0.556683 0.2 -0.017341
0.560017 0.2 -0.014622
0.563350 0.2 -0.012037
0.566683 0.2 -0.010133
0.570017 0.2 -0.008997
0.573350 0.2 -0.008596
0.576683 0.2 -0.008750
0.580017 0.2 -0.008955
0.583350 0.2 -0.008582
0.586683 0.2 -0.007385
0.590017 0.2 -0.005821
0.593350 0.2 -0.004619
0.596683 0.2 -0.004251
0.600017 0.2 -0.004685
0.603350 0.2 -0.005323
0.606683 0.2 -0.005513
0.610017 0.2 -0.005364
0.613350 0.2 -0.005565
0.616683 0.2 -0.006300
0.620017 0.2 -0.006966
0.623350 0.2 -0.006803
0.626683 0.2 -0.005644
0.630017 0.2 -0.004112
0.633350 0.2 -0.003194
0.636683 0.2 -0.003832
0.640017 0.2 -0.006296
0.643350 0.2 -0.009621
0.646683 0.2 -0.012335
0.650017 0.2 -0.013844
0.653350 0.2 -0.014650
0.656683 0.2 -0.015339
0.660017 0.2 -0.016228
0.663350 0.2 -0.017616
0.666683 0.2 -0.019250
0.670017 0.2 -0.020117
0.673350 0.2 -0.019218
0.676683 0.2 -0.016154
0.680017 0.2 -0.011330
0.683350 0.2 -0.006175
0.686683 0.2 -0.002584
0.690017 0.2 -0.001374
0.693350 0.2 -0.001644
0.696683 0.2 -0.002133
0.700017 0.2 -0.002389
0.703350 0.2 -0.002277
0.706683 0.2 -0.001471
0.710017 0.2 0.000051
0.713350 0.2 0.001867
0.716683 0.2 0.003781
0.720017 0.2 0.006161
0.723350 0.2 0.009635
0.726683 0.2 0.014314
0.730017 0.2 0.019022
0.733350 0.2 0.020186
0.736683 0.2 0.006822
0.740017 0.2 -0.044070
0.743350 0.2 -0.145570
0.746683 0.2 -0.243280
0.750017 0.2 -0.180732
0.753350 0.2 0.239341
0.756683 0.2 1.120688
0.760017 0.2 2.383064
0.763350 0.2 3.800499
0.766683 0.2 5.124873
0.770017 0.2 6.182254
0.773350 0.2 6.894763
0.776683 0.2 7.259804
0.780017 0.2 7.319064
0.783350 0.2 7.130685
0.786683 0.2 6.755167
0.790017 0.2 6.255140
0.793350 0.2 5.697683
0.796683 0.2 5.151872
0.800017 0.2 4.683957
0.803350 0.2 4.353360
0.806683 0.2 4.206649
0.810017 0.2 4.267436
0.813350 0.2 4.528984
0.816683 0.2 4.957784
0.820017 0.2 5.506030
0.823350 0.2 6.125500
0.826683 0.2 6.776615
0.830017 0.2 7.426720
0.833350 0.2 8.038292
0.836683 0.2 8.560373
0.840017 0.2 8.933553
0.843350 0.2 9.103506
0.846683 0.2 9.033661
0.850017 0.2 8.716625
0.853350 0.2 8.183862
0.856683 0.2 7.502534
0.860017 0.2 6.753365
0.863350 0.2 6.002272
0.866683 0.2 5.284967
0.870017 0.2 4.612822
0.873350 0.2 3.992817
0.876683 0.2 3.444999
0.880017 0.2 3.003678
0.883350 0.2 2.700984
0.886683 0.2 2.544643
0.890017 0.2 2.507195
0.893350 0.2 2.534888
0.896683 0.2 2.569072
0.900017 0.2 2.566637
0.903350 0.2 2.510338
0.906683 0.2 2.406626
0.910017 0.2 2.274271
0.913350 0.2 2.131155
0.916683 0.2 1.985910
0.920017 0.2 1.836475
0.923350 0.2 1.673745
0.926683 0.2 1.487620
0.930017 0.2 1.272894
0.933350 0.2 1.033163
0.936683 0.2 0.781082
0.940017 0.2 0.534626
0.943350 0.2 0.311574
0.946683 0.2 0.124755
0.950017 0.2 -0.020689
0.953350 0.2 -0.126786
0.956683 0.2 -0.199424
0.960017 0.2 -0.245236
0.963350 0.2 -0.270484
0.966683 0.2 -0.281152
0.970017 0.2 -0.282694
0.973350 0.2 -0.279383
0.976683 0.2 -0.274018
0.980017 0.2 -0.268025
0.983350 0.2 -0.261571
0.986683 0.2 -0.254014
0.990017 0.2 -0.245119
0.993350 0.2 -0.235611
0.996683 0.2 -0.226530
1.000017 0.2 -0.218330
1.003350 0.2 -0.210521
1.006683 0.2 -0.202074
1.010017 0.2 -0.192397
1.013350 0.2 -0.181762
1.016683 0.2 -0.170744
1.020017 0.2 -0.159573
1.023350 0.2 -0.148201
1.026683 0.2 -0.136970
1.030017 0.2 -0.127023
1.033350 0.2 -0.119549
1.036683 0.2 -0.114441
1.040017 0.2 -0.110096
1.043350 0.2 -0.104969
1.046683 0.2 -0.098860
1.050017 0.2 -0.092504
1.053350 0.2 -0.086455
1.056683 0.2 -0.081039
1.060017 0.2 -0.076895
1.063350 0.2 -0.074636
1.066683 0.2 -0.073928
1.070017 0.2 -0.073486
1.073350 0.2 -0.072173
1.076683 0.2 -0.069900
1.080017 0.2 -0.067586
1.083350 0.2 -0.066212
1.086683 0.2 -0.065858
1.090017 0.2 -0.065872
1.093350 0.2 -0.065761
1.096683 0.2 -0.065533
1.100017 0.2 -0.065342
1.103350 0.2 -0.065099
1.106683 0.2 -0.064396
1.110017 0.2 -0.062804
1.113350 0.2 -0.060215
1.116683 0.2 -0.056718
1.120017 0.2 -0.052317
1.123350 0.2 -0.047297
1.126683 0.2 -0.042436
1.130017 0.2 -0.038561
1.133350 0.2 -0.036056
1.136683 0.2 -0.034957
1.140017 0.2 -0.035288
1.143350 0.2 -0.037001
1.146683 0.2 -0.039721
1.150017 0.2 -0.042692
1.153350 0.2 -0.044997
1.156683 0.2 -0.045840
1.160017 0.2 -0.044764
1.163350 0.2 -0.041644
1.166683 0.2 -0.036703
1.170017 0.2 -0.030538
1.173350 0.2 -0.024196
1.176683 0.2 -0.018892
1.180017 0.2 -0.015427
1.183350 0.2 -0.013835
1.186683 0.2 -0.013565
1.190017 0.2 -0.013951
1.193350 0.2 -0.014370
1.196683 0.2 -0.014347
1.200017 0.2 -0.013681
1.203350 0.2 -0.012531
1.206683 0.2 -0.011348
1.210017 0.2 -0.010389
1.213350 0.2 -0.009616
1.216683 0.2 -0.009108
1.220017 0.2 -0.009225
1.223350 0.2 -0.010366
1.226683 0.2 -0.012470
1.230017 0.2 -0.014999
1.233350 0.2 -0.017420
1.236683 0.2 -0.019209
1.240017 0.2 -0.019935
1.243350 0.2 -0.020014
1.246683 0.2 -0.020848
1.250017 0.2 -0.023171
1.253350 0.2 -0.025951
1.256683 0.2 -0.027693
1.260017 0.2 -0.027968
1.263350 0.2 -0.027465
1.266683 0.2 -0.027330
1.270017 0.2 -0.028284
1.273350 0.2 -0.030240
1.276683 0.2 -0.032578
1.280017 0.2 -0.034613
1.283350 0.2 -0.035656
1.286683 0.2 -0.035260
1.290017 0.2 -0.033583
1.293350 0.2 -0.031060
1.296683 0.2 -0.028037
1.300017 0.2 -0.025169
1.303350 0.2 -0.023413
1.306683 0.2 -0.023432
1.310017 0.2 -0.025411
1.313350 0.2 -0.028927
1.316683 0.2 -0.032694
1.320017 0.2 -0.035325
1.323350 0.2 -0.036205
1.326683 0.2 -0.035297
1.330017 0.2 -0.033020
1.333350 0.2 -0.030398
1.336683 0.2 -0.028554
1.340017 0.2 -0.028228
1.343350 0.2 -0.029476
1.346683 0.2 -0.031344
1.350017 0.2 -0.032545
1.353350 0.2 -0.032624
1.356683 0.2 -0.031926
1.360017 0.2 -0.030901
1.363350 0.2 -0.029770
1.366683 0.2 -0.028736
1.370017 0.2 -0.027823
1.373350 0.2 -0.026408
1.376683 0.2 -0.023884
1.380017 0.2 -0.020717
1.383350 0.2 -0.018100
1.386683 0.2 -0.016964
1.390017 0.2 -0.017597
1.393350 0.2 -0.019511
1.396683 0.2 -0.021695
1.400017 0.2 -0.023390
1.403350 0.2 -0.024601
1.406683 0.2 -0.025891
1.410017 0.2 -0.027525
1.413350 0.2 -0.028983
1.416683 0.2 -0.029798
1.420017 0.2 -0.030254
1.423350 0.2 -0.030990
1.426683 0.2 -0.032270
1.430017 0.2 -0.033379
1.433350 0.2 -0.033132
1.436683 0.2 -0.031395
1.440017 0.2 -0.029393
1.443350 0.2 -0.028419
1.446683 0.2 -0.028918
1.450017 0.2 -0.030641
1.453350 0.2 -0.032876
1.456683 0.2 -0.034766
1.460017 0.2 -0.035875
1.463350 0.2 -0.036303
1.466683 0.2 -0.036289
1.470017 0.2 -0.035982
1.473350 0.2 -0.035702
1.476683 0.2 -0.036070
1.480017 0.2 -0.037230
1.483350 0.2 -0.038058
1.486683 0.2 -0.037150
1.490017 0.2 -0.034492
1.493350 0.2 -0.031451
1.496683 0.2 -0.029164
1.500017 0.2 -0.027795
1.503350 0.2 -0.027129
1.506683 0.2 -0.027129
1.510017 0.2 -0.027786
1.513350 0.2 -0.029062
1.516683 0.2 -0.030915
1.520017 0.2 -0.033169
1.523350 0.2 -0.035390
1.526683 0.2 -0.037155
1.530017 0.2 -0.038375
1.533350 0.2 -0.039265
1.536683 0.2 -0.039851
1.540017 0.2 -0.039823
1.543350 0.2 -0.038994
1.546683 0.2 -0.037397
1.550017 0.2 -0.035129
1.553350 0.2 -0.032694
1.556683 0.2 -0.030906
1.560017 0.2 -0.030249
1.563350 0.2 -0.030701
1.566683 0.2 -0.031609
1.570017 0.2 -0.031833
1.573350 0.2 -0.030738
1.576683 0.2 -0.029029
1.580017 0.2 -0.028037
1.583350 0.2 -0.028415
1.586683 0.2 -0.029611
1.590017 0.2 -0.030571
1.593350 0.2 -0.030794
1.596683 0.2 -0.030813
1.600017 0.2 -0.031786
1.603350 0.2 -0.034287
1.606683 0.2 -0.037481
1.610017 0.2 -0.039623
1.613350 0.2 -0.039544
1.616683 0.2 -0.037584
1.620017 0.2 -0.035046
1.623350 0.2 -0.033099
1.626683 0.2 -0.032349
1.630017 0.2 -0.032913
1.633350 0.2 -0.034613
1.636683 0.2 -0.036960
1.640017 0.2 -0.039120
1.643350 0.2 -0.040545
1.646683 0.2 -0.041551
1.650017 0.2 -0.042617
1.653350 0.2 -0.043414
1.656683 0.2 -0.043330
1.660017 0.2 -0.042436
1.663350 0.2 -0.041202
1.666683 0.2 -0.039823
1.670017 0.2 -0.038156
1.673350 0.2 -0.036084
1.676683 0.2 -0.033970
1.680017 0.2 -0.032773
1.683350 0.2 -0.033556
1.686683 0.2 -0.036294
1.690017 0.2 -0.039320
1.693350 0.2 -0.040578
1.696683 0.2 -0.039437
1.700017 0.2 -0.037123
1.703350 0.2 -0.035609
1.706683 0.2 -0.036056
1.710017 0.2 -0.038128
1.713350 0.2 -0.040680
1.716683 0.2 -0.042864
1.720017 0.2 -0.044308
1.723350 0.2 -0.045034
1.726683 0.2 -0.045360
1.730017 0.2 -0.045542
1.733350 0.2 -0.045570
1.736683 0.2 -0.045365
1.740017 0.2 -0.045002
1.743350 0.2 -0.044573
1.746683 0.2 -0.043986
1.750017 0.2 -0.043213
1.753350 0.2 -0.042659
1.756683 0.2 -0.042841
1.760017 0.2 -0.043949
1.763350 0.2 -0.045663
1.766683 0.2 -0.046962
1.770017 0.2 -0.046827
1.773350 0.2 -0.045309
1.776683 0.2 -0.043381
1.780017 0.2 -0.041993
1.783350 0.2 -0.041630
1.786683 0.2 -0.042142
1.790017 0.2 -0.042752
1.793350 0.2 -0.042417
1.796683 0.2 -0.040857
1.800017 0.2 -0.038967
1.803350 0.2 -0.037840
1.806683 0.2 -0.037565
1.810017 0.2 -0.037407
1.813350 0.2 -0.036969
1.816683 0.2 -0.036610
1.820017 0.2 -0.036615
1.823350 0.2 -0.036769
1.826683 0.2 -0.036750
1.830017 0.2 -0.036261
1.833350 0.2 -0.035092
1.836683 0.2 -0.033355
1.840017 0.2 -0.031386
1.843350 0.2 -0.029579
1.846683 0.2 -0.028391
1.850017 0.2 -0.027902
1.853350 0.2 -0.027437
1.856683 0.2 -0.026179
1.860017 0.2 -0.023800
1.863350 0.2 -0.020601
1.866683 0.2 -0.017262
1.870017 0.2 -0.014133
1.873350 0.2 -0.010948
1.876683 0.2 -0.007683
1.880017 0.2 -0.005015
1.883350 0.2 -0.003581
1.886683 0.2 -0.003465
1.890017 0.2 -0.004317
1.893350 0.2 -0.005653
1.896683 0.2 -0.006785
1.900017 0.2 -0.007111
1.903350 0.2 -0.006850
1.906683 0.2 -0.006631
1.910017 0.2 -0.006617
1.913350 0.2 -0.006724
1.916683 0.2 -0.006976
1.920017 0.2 -0.007362
1.923350 0.2 -0.007609
1.926683 0.2 -0.007250
1.930017 0.2 -0.006501
1.933350 0.2 -0.006333
1.936683 0.2 -0.007157
1.940017 0.2 -0.008298
1.943350 0.2 -0.009257
1.946683 0.2 -0.010505
1.950017 0.2 -0.012610
1.953350 0.2 -0.015246
1.956683 0.2 -0.017667
1.960017 0.2 -0.019642
1.963350 0.2 -0.021588
1.966683 0.2 -0.023837
1.970017 0.2 -0.025975
1.973350 0.2 -0.027353
1.976683 0.2 -0.027944
1.980017 0.2 -0.028200
1.983350 0.2 -0.028294
1.986683 0.2 -0.027823
1.990017 0.2 -0.026519
1.993350 0.2 -0.024769
1.996683 0.2 -0.022971
2.000017 0.2 -0.020871
2.003350 0.2 -0.018077
2.006683 0.2 -0.014794
2.010017 0.2 -0.011525
2.013350 0.2 -0.008089
2.016683 0.2 -0.003795
2.020017 0.2 0.001518
2.023350 0.2 0.007474
2.026683 0.2 0.013779
2.030017 0.2 0.020321
2.033350 0.2 0.027125
2.036683 0.2 0.034207
2.040017 0.2 0.041490
2.043350 0.2 0.049057
2.046683 0.2 0.057379
2.050017 0.2 0.066836
2.053350 0.2 0.076997
2.056683 0.2 0.087204
2.060017 0.2 0.097756
2.063350 0.2 0.109691
2.066683 0.2 0.123386
2.070017 0.2 0.138436
2.073350 0.2 0.154506
2.076683 0.2 0.171359
2.080017 0.2 0.188565
2.083350 0.2 0.205608
2.086683 0.2 0.222125
2.090017 0.2 0.238013
2.093350 0.2 0.253455
2.096683 0.2 0.268850
2.100017 0.2 0.284668
2.103350 0.2 0.301381
2.106683 0.2 0.319695
2.110017 0.2 0.340207
2.113350 0.2 0.362485
2.116683 0.2 0.385367
2.120017 0.2 0.408329
2.123350 0.2 0.431719
2.126683 0.2 0.455668
2.130017 0.2 0.479231
2.133350 0.2 0.500781
2.136683 0.2 0.519501
2.140017 0.2 0.536339
2.143350 0.2 0.553303
2.146683 0.2 0.571413
2.150017 0.2 0.589672
2.153350 0.2 0.606324
2.156683 0.2 0.620633
2.160017 0.2 0.632950
2.163350 0.2 0.643698
2.166683 0.2 0.653048
2.170017 0.2 0.660890
2.173350 0.2 0.666613
2.176683 0.2 0.669397
2.180017 0.2 0.668620
2.183350 0.2 0.663870
2.186683 0.2 0.655400
2.190017 0.2 0.644433
2.193350 0.2 0.632484
2.196683 0.2 0.620349
2.200017 0.2 0.607716
2.203350 0.2 0.593653
2.206683 0.2 0.577471
2.210017 0.2 0.558910
2.213350 0.2 0.537927
2.216683 0.2 0.514770
2.220017 0.2 0.490313
2.223350 0.2 0.465978
2.226683 0.2 0.442606
2.230017 0.2 0.419435
2.233350 0.2 0.395253
2.236683 0.2 0.370252
2.240017 0.2 0.345488
2.243350 0.2 0.321344
2.246683 0.2 0.297530
2.250017 0.2 0.273869
2.253350 0.2 0.250731
2.256683 0.2 0.228710
2.260017 0.2 0.208016
2.263350 0.2 0.188607
2.266683 0.2 0.170423
2.270017 0.2 0.153175
2.273350 0.2 0.136318
2.276683 0.2 0.119433
2.280017 0.2 0.102767
2.283350 0.2 0.086953
2.286683 0.2 0.072140
2.290017 0.2 0.058012
2.293350 0.2 0.044638
2.296683 0.2 0.032317
2.300017 0.2 0.021034
2.303350 0.2 0.010831
2.306683 0.2 0.002217
2.310017 0.2 -0.004447
2.313350 0.2 -0.009774
2.316683 0.2 -0.014994
2.320017 0.2 -0.020838
2.323350 0.2 -0.026952
2.326683 0.2 -0.032200
2.330017 0.2 -0.035386
2.333350 0.2 -0.036191
2.336683 0.2 -0.035418
2.340017 0.2 -0.034180
2.343350 0.2 -0.033169
2.346683 0.2 -0.032755
2.350017 0.2 -0.033216
2.353350 0.2 -0.034519
2.356683 0.2 -0.036443
2.360017 0.2 -0.038892
2.363350 0.2 -0.041919
2.366683 0.2 -0.045327
2.370017 0.2 -0.048350
2.373350 0.2 -0.050035
2.376683 0.2 -0.050203
2.380017 0.2 -0.049812
2.383350 0.2 -0.049886
2.386683 0.2 -0.050291
2.390017 0.2 -0.050263
2.393350 0.2 -0.049816
2.396683 0.2 -0.049989
2.400017 0.2 -0.051633
2.403350 0.2 -0.054301
2.406683 0.2 -0.056778
2.410017 0.2 -0.058520
2.413350 0.2 -0.060066
2.416683 0.2 -0.062091
2.420017 0.2 -0.064527
2.423350 0.2 -0.066636
2.426683 0.2 -0.067800
2.430017 0.2 -0.067856
2.433350 0.2 -0.066636
2.436683 0.2 -0.064047
2.440017 0.2 -0.060522
2.443350 0.2 -0.056699
2.446683 0.2 -0.053220
2.450017 0.2 -0.050892
2.453350 0.2 -0.050482
2.456683 0.2 -0.052247
2.460017 0.2 -0.055940
2.463350 0.2 -0.060978
2.466683 0.2 -0.066152
2.470017 0.2 -0.069705
2.473350 0.2 -0.070417
2.476683 0.2 -0.068643
2.480017 0.2 -0.066161
2.483350 0.2 -0.064801
2.486683 0.2 -0.064871
2.490017 0.2 -0.065328
2.493350 0.2 -0.065225
2.496683 0.2 -0.064378
2.500017 0.2 -0.063027
2.503350 0.2 -0.061458
2.506683 0.2 -0.059898
2.510017 0.2 -0.058552
2.513350 0.2 -0.057453
2.516683 0.2 -0.056461
2.520017 0.2 -0.055446
2.523350 0.2 -0.054492
2.526683 0.2 -0.054003
2.530017 0.2 -0.054184
2.533350 0.2 -0.054496
2.536683 0.2 -0.054315
2.540017 0.2 -0.053854
2.543350 0.2 -0.053952
2.546683 0.2 -0.055255
2.550017 0.2 -0.057621
2.553350 0.2 -0.060084
2.556683 0.2 -0.061598
2.560017 0.2 -0.061849
2.563350 0.2 -0.061421
2.566683 0.2 -0.061174
2.570017 0.2 -0.061444
2.573350 0.2 -0.061877
2.576683 0.2 -0.061998
2.580017 0.2 -0.061630
2.583350 0.2 -0.060746
2.586683 0.2 -0.059484
2.590017 0.2 -0.058343
2.593350 0.2 -0.058007
2.596683 0.2 -0.058869
2.600017 0.2 -0.060638
2.603350 0.2 -0.062557
2.606683 0.2 -0.064066
2.610017 0.2 -0.065123
2.613350 0.2 -0.065751
2.616683 0.2 -0.065756
2.620017 0.2 -0.065141
2.623350 0.2 -0.064452
2.626683 0.2 -0.064108
2.630017 0.2 -0.063870
2.633350 0.2 -0.063661
2.636683 0.2 -0.064350
2.640017 0.2 -0.066934
2.643350 0.2 -0.071055
2.646683 0.2 -0.075088
2.650017 0.2 -0.077840
2.653350 0.2 -0.079242
2.656683 0.2 -0.079381
2.660017 0.2 -0.078254
2.663350 0.2 -0.076210
2.666683 0.2 -0.073751
2.670017 0.2 -0.071125
2.673350 0.2 -0.068420
2.676683 0.2 -0.065877
2.680017 0.2 -0.064159
2.683350 0.2 -0.063707
2.686683 0.2 -0.063949
2.690017 0.2 -0.063898
2.693350 0.2 -0.063288
2.696683 0.2 -0.062403
2.700017 0.2 -0.061793
2.703350 0.2 -0.062352
2.706683 0.2 -0.064499
2.710017 0.2 -0.067381
2.713350 0.2 -0.069756
2.716683 0.2 -0.070971
2.720017 0.2 -0.070813
2.723350 0.2 -0.069574
2.726683 0.2 -0.068224
2.730017 0.2 -0.067791
2.733350 0.2 -0.068569
2.736683 0.2 -0.070357
2.740017 0.2 -0.072788
2.743350 0.2 -0.075148
2.746683 0.2 -0.076671
2.750017 0.2 -0.077193
2.753350 0.2 -0.077016
2.756683 0.2 -0.076364
2.760017 0.2 -0.075363
2.763350 0.2 -0.074240
2.766683 0.2 -0.073412
2.770017 0.2 -0.073235
2.773350 0.2 -0.073705
2.776683 0.2 -0.074762
2.780017 0.2 -0.076611
2.783350 0.2 -0.079107
2.786683 0.2 -0.081332
2.790017 0.2 -0.082455
2.793350 0.2 -0.082348
2.796683 0.2 -0.081500
2.800017 0.2 -0.080578
2.803350 0.2 -0.079768
2.806683 0.2 -0.078646
2.810017 0.2 -0.077146
2.813350 0.2 -0.076038
2.816683 0.2 -0.076019
2.820017 0.2 -0.077123
2.823350 0.2 -0.079027
2.826683 0.2 -0.081020
2.830017 0.2 -0.082180
2.833350 0.2 -0.082245
2.836683 0.2 -0.081756
2.840017 0.2 -0.081402
2.843350 0.2 -0.081751
2.846683 0.2 -0.082832
2.850017 0.2 -0.083814
2.853350 0.2 -0.083903
2.856683 0.2 -0.083311
2.860017 0.2 -0.082883
2.863350 0.2 -0.083367
2.866683 0.2 -0.084946
2.870017 0.2 -0.086986
2.873350 0.2 -0.088424
2.876683 0.2 -0.088718
2.880017 0.2 -0.088061
2.883350 0.2 -0.086809
2.886683 0.2 -0.085025
2.890017 0.2 -0.082781
2.893350 0.2 -0.080629
2.896683 0.2 -0.079586
2.900017 0.2 -0.080336
2.903350 0.2 -0.082520
2.906683 0.2 -0.084932
2.910017 0.2 -0.086413
2.913350 0.2 -0.086552
2.916683 0.2 -0.085710
2.920017 0.2 -0.084462
2.923350 0.2 -0.083554
2.926683 0.2 -0.083908
2.930017 0.2 -0.085868
2.933350 0.2 -0.088518
2.936683 0.2 -0.090343
2.940017 0.2 -0.090711
2.943350 0.2 -0.090459
2.946683 0.2 -0.090706
2.950017 0.2 -0.091642
2.953350 0.2 -0.092662
2.956683 0.2 -0.092918
2.960017 0.2 -0.091996
2.963350 0.2 -0.090473
2.966683 0.2 -0.089146
2.970017 0.2 -0.087866
2.973350 0.2 -0.086143
2.976683 0.2 -0.084275
2.980017 0.2 -0.082869
2.983350 0.2 -0.081821
2.986683 0.2 -0.080564
2.990017 0.2 -0.079013
2.993350 0.2 -0.077761
2.996683 0.2 -0.077374
3.000017 0.2 -0.077658
3.003350 0.2 -0.077877
3.006683 0.2 -0.077542
3.010017 0.2 -0.076843
3.013350 0.2 -0.076420
3.016683 0.2 -0.076904
3.020017 0.2 -0.078655
3.023350 0.2 -0.081602
3.026683 0.2 -0.084969
3.030017 0.2 -0.087479
3.033350 0.2 -0.088266
3.036683 0.2 -0.087642
3.040017 0.2 -0.086790
3.043350 0.2 -0.086655
3.046683 0.2 -0.087172
3.050017 0.2 -0.087363
3.053350 0.2 -0.086538
3.056683 0.2 -0.085169
3.060017 0.2 -0.084443
3.063350 0.2 -0.084988
3.066683 0.2 -0.086348
3.070017 0.2 -0.087768
3.073350 0.2 -0.088839
3.076683 0.2 -0.089328
3.080017 0.2 -0.088965
3.083350 0.2 -0.087665
3.086683 0.2 -0.085691
3.090017 0.2 -0.083437
3.093350 0.2 -0.081346
3.096683 0.2 -0.079973
3.100017 0.2 -0.079605
3.103350 0.2 -0.079884
3.106683 0.2 -0.080485
3.110017 0.2 -0.081579
3.113350 0.2 -0.083162
3.116683 0.2 -0.084755
3.120017 0.2 -0.085896
3.123350 0.2 -0.086501
3.126683 0.2 -0.086837
3.130017 0.2 -0.087046
3.133350 0.2 -0.086967
3.136683 0.2 -0.086580
3.140017 0.2 -0.086096
3.143350 0.2 -0.085696
3.146683 0.2 -0.085519
3.150017 0.2 -0.085589
3.153350 0.2 -0.085980
3.156683 0.2 -0.087130
3.160017 0.2 -0.089165
3.163350 0.2 -0.091298
3.166683 0.2 -0.092764
3.170017 0.2 -0.093929
3.173350 0.2 -0.095768
3.176683 0.2 -0.098553
3.180017 0.2 -0.101412
3.183350 0.2 -0.102702
3.186683 0.2 -0.101156
3.190017 0.2 -0.097207
3.193350 0.2 -0.092681
3.196683 0.2 -0.089230
3.200017 0.2 -0.087735
3.203350 0.2 -0.088434
3.206683 0.2 -0.090902
3.210017 0.2 -0.094287
3.213350 0.2 -0.097719
3.216683 0.2 -0.100560
3.220017 0.2 -0.102492
3.223350 0.2 -0.103572
3.226683 0.2 -0.103996
3.230017 0.2 -0.103842
3.233350 0.2 -0.103214
3.236683 0.2 -0.102255
3.240017 0.2 -0.101123
3.243350 0.2 -0.099880
3.246683 0.2 -0.098455
3.250017 0.2 -0.097007
3.253350 0.2 -0.096117
3.256683 0.2 -0.096299
3.260017 0.2 -0.097561
3.263350 0.2 -0.099400
3.266683 0.2 -0.100872
3.270017 0.2 -0.101165
3.273350 0.2 -0.100271
3.276683 0.2 -0.098879
3.280017 0.2 -0.097728
3.283350 0.2 -0.097291
3.286683 0.2 -0.097668
3.290017 0.2 -0.098431
3.293350 0.2 -0.099111
3.296683 0.2 -0.099745
3.300017 0.2 -0.100518
3.303350 0.2 -0.101337
3.306683 0.2 -0.102120
3.310017 0.2 -0.102986
3.313350 0.2 -0.103917
3.316683 0.2 -0.104504
3.320017 0.2 -0.104336
3.323350 0.2 -0.103428
3.326683 0.2 -0.102166
3.330017 0.2 -0.101118
3.333350 0.2 -0.100713
3.336683 0.2 -0.100923
3.340017 0.2 -0.101137
3.343350 0.2 -0.100699
3.346683 0.2 -0.099535
3.350017 0.2 -0.098003
3.353350 0.2 -0.096336
3.356683 0.2 -0.094869
3.360017 0.2 -0.094171
3.363350 0.2 -0.094441
3.366683 0.2 -0.095018
3.370017 0.2 -0.094958
3.373350 0.2 -0.094296
3.376683 0.2 -0.094026
3.380017 0.2 -0.094664
3.383350 0.2 -0.095577
3.386683 0.2 -0.095963
3.390017 0.2 -0.096085
3.393350 0.2 -0.097048
3.396683 0.2 -0.099209
3.400017 0.2 -0.101435
3.403350 0.2 -0.102390
3.406683 0.2 -0.101873
3.410017 0.2 -0.100648
3.413350 0.2 -0.099461
3.416683 0.2 -0.098567
3.420017 0.2 -0.098017
3.423350 0.2 -0.097752
3.426683 0.2 -0.097584
3.430017 0.2 -0.097570
3.433350 0.2 -0.097998
3.436683 0.2 -0.098748
3.440017 0.2 -0.099153
3.443350 0.2 -0.098795
3.446683 0.2 -0.098133
3.450017 0.2 -0.097989
3.453350 0.2 -0.098390
3.456683 0.2 -0.098776
3.460017 0.2 -0.099093
3.463350 0.2 -0.099828
3.466683 0.2 -0.101142
3.470017 0.2 -0.102464
3.473350 0.2 -0.103055
3.476683 0.2 -0.102581
3.480017 0.2 -0.101095
3.483350 0.2 -0.099041
3.486683 0.2 -0.097342
3.490017 0.2 -0.096858
3.493350 0.2 -0.097831
3.496683 0.2 -0.099982
3.500017 0.2 -0.102660
3.503350 0.2 -0.105146
3.506683 0.2 -0.107205
3.510017 0.2 -0.108820
3.513350 0.2 -0.109696
3.516683 0.2 -0.109677
3.520017 0.2 -0.109030
3.523350 0.2 -0.107968
3.526683 0.2 -0.106660
3.530017 0.2 -0.105337
3.533350 0.2 -0.103959
3.536683 0.2 -0.102227
3.540017 0.2 -0.099926
3.543350 0.2 -0.097239
3.546683 0.2 -0.094804
3.550017 0.2 -0.093300
3.553350 0.2 -0.093156
3.556683 0.2 -0.094469
3.560017 0.2 -0.096918
3.563350 0.2 -0.099875
3.566683 0.2 -0.102711
3.570017 0.2 -0.105007
3.573350 0.2 -0.106329
3.576683 0.2 -0.106036
3.580017 0.2 -0.104145
3.583350 0.2 -0.101821
3.586683 0.2 -0.100294
3.590017 0.2 -0.099884
3.593350 0.2 -0.100206
3.596683 0.2 -0.100816
3.600017 0.2 -0.101486
3.603350 0.2 -0.102185
3.606683 0.2 -0.102837
3.610017 0.2 -0.103097
3.613350 0.2 -0.102860
3.616683 0.2 -0.102813
3.620017 0.2 -0.103777
3.623350 0.2 -0.105798
3.626683 0.2 -0.108187
3.630017 0.2 -0.109957
3.633350 0.2 -0.110348
3.636683 0.2 -0.109188
3.640017 0.2 -0.106767
3.643350 0.2 -0.103978
3.646683 0.2 -0.102110
3.650017 0.2 -0.102092
3.653350 0.2 -0.103950
3.656683 0.2 -0.106678
3.660017 0.2 -0.108867
3.663350 0.2 -0.109803
3.666683 0.2 -0.109710
3.670017 0.2 -0.109272
3.673350 0.2 -0.109267
3.676683 0.2 -0.110138
3.680017 0.2 -0.111796
3.683350 0.2 -0.113714
3.686683 0.2 -0.115167
3.690017 0.2 -0.115475
3.693350 0.2 -0.114264
3.696683 0.2 -0.111805
3.700017 0.2 -0.109170
3.703350 0.2 -0.107568
3.706683 0.2 -0.107549
3.710017 0.2 -0.108806
3.713350 0.2 -0.110352
3.716683 0.2 -0.111209
3.720017 0.2 -0.110958
3.723350 0.2 -0.109659
3.726683 0.2 -0.107684
3.730017 0.2 -0.105877
3.733350 0.2 -0.105393
3.736683 0.2 -0.106990
3.740017 0.2 -0.110427
3.743350 0.2 -0.114436
3.746683 0.2 -0.117342
3.750017 0.2 -0.117957
3.753350 0.2 -0.116332
3.756683 0.2 -0.113752
3.760017 0.2 -0.111707
3.763350 0.2 -0.110911
3.766683 0.2 -0.111219
3.770017 0.2 -0.112276
3.773350 0.2 -0.113938
3.776683 0.2 -0.115996
3.780017 0.2 -0.117687
3.783350 0.2 -0.118045
3.786683 0.2 -0.116685
3.790017 0.2 -0.114129
3.793350 0.2 -0.111582
3.796683 0.2 -0.110227
3.800017 0.2 -0.110357
3.803350 0.2 -0.111219
3.806683 0.2 -0.111768
3.810017 0.2 -0.111428
3.813350 0.2 -0.110362
3.816683 0.2 -0.109435
3.820017 0.2 -0.109598
3.823350 0.2 -0.111000
3.826683 0.2 -0.112974
3.830017 0.2 -0.114744
3.833350 0.2 -0.115968
3.836683 0.2 -0.116718
3.840017 0.2 -0.117230
3.843350 0.2 -0.117696
3.846683 0.2 -0.118134
3.850017 0.2 -0.118343
3.853350 0.2 -0.118101
3.856683 0.2 -0.117337
3.860017 0.2 -0.116164
3.863350 0.2 -0.114902
3.866683 0.2 -0.114078
3.870017 0.2 -0.114138
3.873350 0.2 -0.115037
3.876683 0.2 -0.116285
3.880017 0.2 -0.117407
3.883350 0.2 -0.118027
3.886683 0.2 -0.117719
3.890017 0.2 -0.116411
3.893350 0.2 -0.114585
3.896683 0.2 -0.112955
3.900017 0.2 -0.112122
3.903350 0.2 -0.112136
3.906683 0.2 -0.112485
3.910017 0.2 -0.112699
3.913350 0.2 -0.112611
3.916683 0.2 -0.112248
3.920017 0.2 -0.111815
3.923350 0.2 -0.111521
3.926683 0.2 -0.111335
3.930017 0.2 -0.111037
3.933350 0.2 -0.110362
3.936683 0.2 -0.109142
3.940017 0.2 -0.107340
3.943350 0.2 -0.105128
3.946683 0.2 -0.103042
3.950017 0.2 -0.101947
3.953350 0.2 -0.102394
3.956683 0.2 -0.104047
3.960017 0.2 -0.105938
3.963350 0.2 -0.106897
3.966683 0.2 -0.106306
3.970017 0.2 -0.104764
3.973350 0.2 -0.103451
3.976683 0.2 -0.102897
3.980017 0.2 -0.102962
3.983350 0.2 -0.103731
3.986683 0.2 -0.105472
3.990017 0.2 -0.107810
3.993350 0.2 -0.109733
3.996683 0.2 -0.110790
4.000017 0.2 -0.111577
4.003350 0.2 -0.112965
4.006683 0.2 -0.114841
4.010017 0.2 -0.116001
4.013350 0.2 -0.115498
4.016683 0.2 -0.113947
4.020017 0.2 -0.112886
4.023350 0.2 -0.113170
4.026683 0.2 -0.114376
4.030017 0.2 -0.115470
4.033350 0.2 -0.115908
4.036683 0.2 -0.116248
4.040017 0.2 -0.117370
4.043350 0.2 -0.119349
4.046683 0.2 -0.121347
4.050017 0.2 -0.122404
4.053350 0.2 -0.122208
4.056683 0.2 -0.121095
4.060017 0.2 -0.119489
4.063350 0.2 -0.117398
4.066683 0.2 -0.114553
4.070017 0.2 -0.111000
4.073350 0.2 -0.107591
4.076683 0.2 -0.105784
4.080017 0.2 -0.106678
4.083350 0.2 -0.109854
4.086683 0.2 -0.113454
4.090017 0.2 -0.115726
4.093350 0.2 -0.116462
4.096683 0.2 -0.116592
4.100017 0.2 -0.116578
4.103350 0.2 -0.115824
4.106683 0.2 -0.113840
4.110017 0.2 -0.111135
4.113350 0.2 -0.108727
4.116683 0.2 -0.107447
4.120017 0.2 -0.107670
4.123350 0.2 -0.109137
4.126683 0.2 -0.110976
4.130017 0.2 -0.112513
4.133350 0.2 -0.113840
4.136683 0.2 -0.115288
4.140017 0.2 -0.116625
4.143350 0.2 -0.117258
4.146683 0.2 -0.116895
4.150017 0.2 -0.115596
4.153350 0.2 -0.113728
4.156683 0.2 -0.112099
4.160017 0.2 -0.111568
4.163350 0.2 -0.112308
4.166683 0.2 -0.113491
4.170017 0.2 -0.114045
4.173350 0.2 -0.113673
4.176683 0.2 -0.112709
4.180017 0.2 -0.111535
4.183350 0.2 -0.110636
4.186683 0.2 -0.110529
4.190017 0.2 -0.111386
4.193350 0.2 -0.112955
4.196683 0.2 -0.114953
4.200017 0.2 -0.117132
4.203350 0.2 -0.119079
4.206683 0.2 -0.120159
4.210017 0.2 -0.119880
4.213350 0.2 -0.118441
4.216683 0.2 -0.116872
4.220017 0.2 -0.116210
4.223350 0.2 -0.116662
4.226683 0.2 -0.117952
4.230017 0.2 -0.119912
4.233350 0.2 -0.121989
4.236683 0.2 -0.123004
4.240017 0.2 -0.122087
4.243350 0.2 -0.119428
4.246683 0.2 -0.115931
4.250017 0.2 -0.112564
4.253350 0.2 -0.110143
4.256683 0.2 -0.109230
4.260017 0.2 -0.109789
4.263350 0.2 -0.111256
4.266683 0.2 -0.113328
4.270017 0.2 -0.115978
4.273350 0.2 -0.118958
4.276683 0.2 -0.121794
4.280017 0.2 -0.123847
4.283350 0.2 -0.124630
4.286683 0.2 -0.124271
4.290017 0.2 -0.123312
4.293350 0.2 -0.122096
4.296683 0.2 -0.120760
4.300017 0.2 -0.119428
4.303350 0.2 -0.118124
4.306683 0.2 -0.116858
4.310017 0.2 -0.116075
4.313350 0.2 -0.116546
4.316683 0.2 -0.118357
4.320017 0.2 -0.120397
4.323350 0.2 -0.121268
4.326683 0.2 -0.120550
4.330017 0.2 -0.118907
4.333350 0.2 -0.117184
4.336683 0.2 -0.115568
4.340017 0.2 -0.113812
4.343350 0.2 -0.111908
4.346683 0.2 -0.110227
4.350017 0.2 -0.109435
4.353350 0.2 -0.110092
4.356683 0.2 -0.112080
4.360017 0.2 -0.114702
4.363350 0.2 -0.117202
4.366683 0.2 -0.119107
4.370017 0.2 -0.120066
4.373350 0.2 -0.120034
4.376683 0.2 -0.119423
4.380017 0.2 -0.118581
4.383350 0.2 -0.117477
4.386683 0.2 -0.116280
4.390017 0.2 -0.115628
4.393350 0.2 -0.115968
4.396683 0.2 -0.116797
4.400017 0.2 -0.117095
4.403350 0.2 -0.116774
4.406683 0.2 -0.116760
4.410017 0.2 -0.117514
4.413350 0.2 -0.118590
4.416683 0.2 -0.119531
4.420017 0.2 -0.120294
4.423350 0.2 -0.120737
4.426683 0.2 -0.120662
4.430017 0.2 -0.120252
4.433350 0.2 -0.119917
4.436683 0.2 -0.119940
4.440017 0.2 -0.120583
4.443350 0.2 -0.121780
4.446683 0.2 -0.122818
4.450017 0.2 -0.123233
4.453350 0.2 -0.123410
4.456683 0.2 -0.123675
4.460017 0.2 -0.123656
4.463350 0.2 -0.123135
4.466683 0.2 -0.122800
4.470017 0.2 -0.123391
4.473350 0.2 -0.124574
4.476683 0.2 -0.125431
4.480017 0.2 -0.125584
4.483350 0.2 -0.125347
4.486683 0.2 -0.125421
4.490017 0.2 -0.126166
4.493350 0.2 -0.127247
4.496683 0.2 -0.128369
4.500017 0.2 -0.129337
4.503350 0.2 -0.129696
4.506683 0.2 -0.129156
4.510017 0.2 -0.127717
4.513350 0.2 -0.125249
4.516683 0.2 -0.121985
4.520017 0.2 -0.119125
4.523350 0.2 -0.118064
4.526683 0.2 -0.119321
4.530017 0.2 -0.122311
4.533350 0.2 -0.125733
4.536683 0.2 -0.128173
4.540017 0.2 -0.128886
4.543350 0.2 -0.128346
4.546683 0.2 -0.127652
4.550017 0.2 -0.127358
4.553350 0.2 -0.127135
4.556683 0.2 -0.126436
4.560017 0.2 -0.125207
4.563350 0.2 -0.124215
4.566683 0.2 -0.124695
4.570017 0.2 -0.127330
4.573350 0.2 -0.131465
4.576683 0.2 -0.135377
4.580017 0.2 -0.137407
4.583350 0.2 -0.137058
4.586683 0.2 -0.135009
4.590017 0.2 -0.132159
4.593350 0.2 -0.129174
4.596683 0.2 -0.126683
4.600017 0.2 -0.125454
4.603350 0.2 -0.126027
4.606683 0.2 -0.128043
4.610017 0.2 -0.130553
4.613350 0.2 -0.132956
4.616683 0.2 -0.135191
4.620017 0.2 -0.137151
4.623350 0.2 -0.138544
4.626683 0.2 -0.139205
4.630017 0.2 -0.139172
4.633350 0.2 -0.138516
4.636683 0.2 -0.137417
4.640017 0.2 -0.136304
4.643350 0.2 -0.135503
4.646683 0.2 -0.134893
4.650017 0.2 -0.134311
4.653350 0.2 -0.133980
4.656683 0.2 -0.134078
4.660017 0.2 -0.134367
4.663350 0.2 -0.134516
4.666683 0.2 -0.134255
4.670017 0.2 -0.133477
4.673350 0.2 -0.132462
4.676683 0.2 -0.131708
4.680017 0.2 -0.131438
4.683350 0.2 -0.131354
4.686683 0.2 -0.130851
4.690017 0.2 -0.129617
4.693350 0.2 -0.128099
4.696683 0.2 -0.127233
4.700017 0.2 -0.127633
4.703350 0.2 -0.129081
4.706683 0.2 -0.130627
4.710017 0.2 -0.131079
4.713350 0.2 -0.130241
4.716683 0.2 -0.129342
4.720017 0.2 -0.129538
4.723350 0.2 -0.130734
4.726683 0.2 -0.132238
4.730017 0.2 -0.133598
4.733350 0.2 -0.134697
4.736683 0.2 -0.135321
4.740017 0.2 -0.134897
4.743350 0.2 -0.133142
4.746683 0.2 -0.130800
4.750017 0.2 -0.129053
4.753350 0.2 -0.128513
4.756683 0.2 -0.129049
4.760017 0.2 -0.130236
4.763350 0.2 -0.131791
4.766683 0.2 -0.133617
4.770017 0.2 -0.135405
4.773350 0.2 -0.136588
4.776683 0.2 -0.136853
4.780017 0.2 -0.136527
4.783350 0.2 -0.136420
4.786683 0.2 -0.137058
4.790017 0.2 -0.137938
4.793350 0.2 -0.137477
4.796683 0.2 -0.134250
4.800017 0.2 -0.128695
4.803350 0.2 -0.123354
4.806683 0.2 -0.120895
4.810017 0.2 -0.122022
4.813350 0.2 -0.125282
4.816683 0.2 -0.128443
4.820017 0.2 -0.129864
4.823350 0.2 -0.129188
4.826683 0.2 -0.127386
4.830017 0.2 -0.125919
4.833350 0.2 -0.125542
4.836683 0.2 -0.125831
4.840017 0.2 -0.125417
4.843350 0.2 -0.123270
4.846683 0.2 -0.119982
4.850017 0.2 -0.117207
4.853350 0.2 -0.116071
4.856683 0.2 -0.116499
4.860017 0.2 -0.117677
4.863350 0.2 -0.118874
4.866683 0.2 -0.119954
4.870017 0.2 -0.121119
4.873350 0.2 -0.122315
4.876683 0.2 -0.123135
4.880017 0.2 -0.123461
4.883350 0.2 -0.123573
4.886683 0.2 -0.123638
4.890017 0.2 -0.123521
4.893350 0.2 -0.122772
4.896683 0.2 -0.120923
4.900017 0.2 -0.118059
4.903350 0.2 -0.114986
4.906683 0.2 -0.112713
4.910017 0.2 -0.111852
4.913350 0.2 -0.112397
4.916683 0.2 -0.113775
4.920017 0.2 -0.115284
4.923350 0.2 -0.116727
4.926683 0.2 -0.118464
4.930017 0.2 -0.120662
4.933350 0.2 -0.122492
4.936683 0.2 -0.122497
4.940017 0.2 -0.119898
4.943350 0.2 -0.115423
4.946683 0.2 -0.111042
4.950017 0.2 -0.108620
4.953350 0.2 -0.108439
4.956683 0.2 -0.109239
4.960017 0.2 -0.109854
4.963350 0.2 -0.110390
4.966683 0.2 -0.111549
4.970017 0.2 -0.113342
4.973350 0.2 -0.114962
4.976683 0.2 -0.115796
4.980017 0.2 -0.115861
4.983350 0.2 -0.115139
4.986683 0.2 -0.113379
4.990017 0.2 -0.110781
4.993350 0.2 -0.108387
4.996683 0.2 -0.107512
5.000017 0.2 -0.108765
5.003350 0.2 -0.111712
5.006683 0.2 -0.115340
5.010017 0.2 -0.118553
5.013350 0.2 -0.120625
5.016683 0.2 -0.121593
5.020017 0.2 -0.122115
5.023350 0.2 -0.122688
5.026683 0.2 -0.123372
5.030017 0.2 -0.124662
5.033350 0.2 -0.127163
5.036683 0.2 -0.130306
5.040017 0.2 -0.132681
5.043350 0.2 -0.133165
5.046683 0.2 -0.131410
5.050017 0.2 -0.127968
5.053350 0.2 -0.124210
5.056683 0.2 -0.121766
5.060017 0.2 -0.121682
5.063350 0.2 -0.123610
5.066683 0.2 -0.125854
5.070017 0.2 -0.126986
5.073350 0.2 -0.127032
5.076683 0.2 -0.126883
5.080017 0.2 -0.126990
5.083350 0.2 -0.126944
5.086683 0.2 -0.126157
5.090017 0.2 -0.124611
5.093350 0.2 -0.122753
5.096683 0.2 -0.120983
5.100017 0.2 -0.119489
5.103350 0.2 -0.118422
5.106683 0.2 -0.118064
5.110017 0.2 -0.118529
5.113350 0.2 -0.119396
5.116683 0.2 -0.120015
5.120017 0.2 -0.120304
5.123350 0.2 -0.120425
5.126683 0.2 -0.120183
5.130017 0.2 -0.119573
5.133350 0.2 -0.119014
5.136683 0.2 -0.118557
5.140017 0.2 -0.117999
5.143350 0.2 -0.117836
5.146683 0.2 -0.118888
5.150017 0.2 -0.121258
5.153350 0.2 -0.124234
5.156683 0.2 -0.127056
5.160017 0.2 -0.129258
5.163350 0.2 -0.130739
5.166683 0.2 -0.131736
5.170017 0.2 -0.132406
5.173350 0.2 -0.132378
5.176683 0.2 -0.131265
5.180017 0.2 -0.129556
5.183350 0.2 -0.128369
5.186683 0.2 -0.128429
5.190017 0.2 -0.129547
5.193350 0.2 -0.130846
5.196683 0.2 -0.131703
5.200017 0.2 -0.132425
5.203350 0.2 -0.133598
5.206683 0.2 -0.135242
5.210017 0.2 -0.136700
5.213350 0.2 -0.137333
5.216683 0.2 -0.137193
5.220017 0.2 -0.136797
5.223350 0.2 -0.136639
5.226683 0.2 -0.137137
5.230017 0.2 -0.138590
5.233350 0.2 -0.140900
5.236683 0.2 -0.143577
5.240017 0.2 -0.145882
5.243350 0.2 -0.147112
5.246683 0.2 -0.147005
5.250017 0.2 -0.145934
5.253350 0.2 -0.144467
5.256683 0.2 -0.143033
5.260017 0.2 -0.142106
5.263350 0.2 -0.142204
5.266683 0.2 -0.143312
5.270017 0.2 -0.144583
5.273350 0.2 -0.144769
5.276683 0.2 -0.143093
5.280017 0.2 -0.139973
5.283350 0.2 -0.137021
5.286683 0.2 -0.135843
5.290017 0.2 -0.136755
5.293350 0.2 -0.138748
5.296683 0.2 -0.140294
5.300017 0.2 -0.140266
5.303350 0.2 -0.138553
5.306683 0.2 -0.136020
5.310017 0.2 -0.133668
5.313350 0.2 -0.132159
5.316683 0.2 -0.132006
5.320017 0.2 -0.133049
5.323350 0.2 -0.134106
5.326683 0.2 -0.134320
5.330017 0.2 -0.134259
5.333350 0.2 -0.135098
5.336683 0.2 -0.137459
5.340017 0.2 -0.141202
5.343350 0.2 -0.145328
5.346683 0.2 -0.148136
5.350017 0.2 -0.148234
5.353350 0.2 -0.145556
5.356683 0.2 -0.141375
5.360017 0.2 -0.137417
5.363350 0.2 -0.135219
5.366683 0.2 -0.135466
5.370017 0.2 -0.137500
5.373350 0.2 -0.139931
5.376683 0.2 -0.141538
5.380017 0.2 -0.141594
5.383350 0.2 -0.139913
5.386683 0.2 -0.137384
5.390017 0.2 -0.135717
5.393350 0.2 -0.135936
5.396683 0.2 -0.137449
5.400017 0.2 -0.138897
5.403350 0.2 -0.139619
5.406683 0.2 -0.139587
5.410017 0.2 -0.138939
5.413350 0.2 -0.138413
5.416683 0.2 -0.138949
5.420017 0.2 -0.140369
5.423350 0.2 -0.141789
5.426683 0.2 -0.143009
5.430017 0.2 -0.144443
5.433350 0.2 -0.146213
5.436683 0.2 -0.148015
5.440017 0.2 -0.149491
5.443350 0.2 -0.150232
5.446683 0.2 -0.149943
5.450017 0.2 -0.148774
5.453350 0.2 -0.147228
5.456683 0.2 -0.145794
5.460017 0.2 -0.144877
5.463350 0.2 -0.144695
5.466683 0.2 -0.145272
5.470017 0.2 -0.146502
5.473350 0.2 -0.147908
5.476683 0.2 -0.148700
5.480017 0.2 -0.148509
5.483350 0.2 -0.147768
5.486683 0.2 -0.146888
5.490017 0.2 -0.145771
5.493350 0.2 -0.144336
5.496683 0.2 -0.142837
5.500017 0.2 -0.141533
5.503350 0.2 -0.140681
5.506683 0.2 -0.140886
5.510017 0.2 -0.142767
5.513350 0.2 -0.146041
5.516683 0.2 -0.149528
5.520017 0.2 -0.152192
5.523350 0.2 -0.153701
5.526683 0.2 -0.154288
5.530017 0.2 -0.154288
5.533350 0.2 -0.153650
5.536683 0.2 -0.152187
5.540017 0.2 -0.150348
5.543350 0.2 -0.148905
5.546683 0.2 -0.148183
5.550017 0.2 -0.148197
5.553350 0.2 -0.148797
5.556683 0.2 -0.149477
5.560017 0.2 -0.149906
5.563350 0.2 -0.150371
5.566683 0.2 -0.151033
5.570017 0.2 -0.151405
5.573350 0.2 -0.151172
5.576683 0.2 -0.150884
5.580017 0.2 -0.151321
5.583350 0.2 -0.152378
5.586683 0.2 -0.152909
5.590017 0.2 -0.152108
5.593350 0.2 -0.150446
5.596683 0.2 -0.149012
5.600017 0.2 -0.148569
5.603350 0.2 -0.149468
5.606683 0.2 -0.151633
5.610017 0.2 -0.154064
5.613350 0.2 -0.155293
5.616683 0.2 -0.154902
5.620017 0.2 -0.153664
5.623350 0.2 -0.152276
5.626683 0.2 -0.151000
5.630017 0.2 -0.150129
5.633350 0.2 -0.149892
5.636683 0.2 -0.150073
5.640017 0.2 -0.150190
5.643350 0.2 -0.150059
5.646683 0.2 -0.150041
5.650017 0.2 -0.150539
5.653350 0.2 -0.151293
5.656683 0.2 -0.151447
5.660017 0.2 -0.150534
5.663350 0.2 -0.149170
5.666683 0.2 -0.148499
5.670017 0.2 -0.148988
5.673350 0.2 -0.150343
5.676683 0.2 -0.152192
5.680017 0.2 -0.154069
5.683350 0.2 -0.155428
5.686683 0.2 -0.156118
5.690017 0.2 -0.156225
5.693350 0.2 -0.155573
5.696683 0.2 -0.153966
5.700017 0.2 -0.151685
5.703350 0.2 -0.149477
5.706683 0.2 -0.148024
5.710017 0.2 -0.147880
5.713350 0.2 -0.149319
5.716683 0.2 -0.151908
5.720017 0.2 -0.154977
5.723350 0.2 -0.158180
5.726683 0.2 -0.161007
5.730017 0.2 -0.162688
5.733350 0.2 -0.162916
5.736683 0.2 -0.162222
5.740017 0.2 -0.161310
5.743350 0.2 -0.160323
5.746683 0.2 -0.159093
5.750017 0.2 -0.157887
5.753350 0.2 -0.157333
5.756683 0.2 -0.157692
5.760017 0.2 -0.158544
5.763350 0.2 -0.159121
5.766683 0.2 -0.158912
5.770017 0.2 -0.157999
5.773350 0.2 -0.157021
5.776683 0.2 -0.156742
5.780017 0.2 -0.157496
5.783350 0.2 -0.158967
5.786683 0.2 -0.160495
5.790017 0.2 -0.161566
5.793350 0.2 -0.161985
5.796683 0.2 -0.161729
5.800017 0.2 -0.161058
5.803350 0.2 -0.160867
5.806683 0.2 -0.162204
5.810017 0.2 -0.165086
5.813350 0.2 -0.168257
5.816683 0.2 -0.170344
5.820017 0.2 -0.170870
5.823350 0.2 -0.169906
5.826683 0.2 -0.167633
5.830017 0.2 -0.164541
5.833350 0.2 -0.161361
5.836683 0.2 -0.158716
5.840017 0.2 -0.157137
5.843350 0.2 -0.157123
5.846683 0.2 -0.158604
5.850017 0.2 -0.160583
5.853350 0.2 -0.161948
5.856683 0.2 -0.162725
5.860017 0.2 -0.164048
5.863350 0.2 -0.166483
5.866683 0.2 -0.168886
5.870017 0.2 -0.169729
5.873350 0.2 -0.168839
5.876683 0.2 -0.167098
5.880017 0.2 -0.165375
5.883350 0.2 -0.164160
5.886683 0.2 -0.163610
5.890017 0.2 -0.163624
5.893350 0.2 -0.164169
5.896683 0.2 -0.165207
5.900017 0.2 -0.166232
5.903350 0.2 -0.166688
5.906683 0.2 -0.166381
5.910017 0.2 -0.165110
5.913350 0.2 -0.163047
5.916683 0.2 -0.161175
5.920017 0.2 -0.160257
5.923350 0.2 -0.159987
5.926683 0.2 -0.159573
5.930017 0.2 -0.158483
5.933350 0.2 -0.156532
5.936683 0.2 -0.154283
5.940017 0.2 -0.153077
5.943350 0.2 -0.153841
5.946683 0.2 -0.156355
5.950017 0.2 -0.159582
5.953350 0.2 -0.162101
5.956683 0.2 -0.163051
5.960017 0.2 -0.162795
5.963350 0.2 -0.162260
5.966683 0.2 -0.162050
5.970017 0.2 -0.162381
5.973350 0.2 -0.163335
5.976683 0.2 -0.164965
5.980017 0.2 -0.167070
5.983350 0.2 -0.168988
5.986683 0.2 -0.169971
5.990017 0.2 -0.169957
5.993350 0.2 -0.169640
5.996683 0.2 -0.169664
6.000017 0.2 -0.169906
