# Supplementary material for: Quantitative profiling of capsaicin content in seven chili pepper cultivars using optimized HPLC
Source: Front Plant Sci. 2026 May 7;17:1749488. doi: 10.3389/fpls.2026.1749488 (PMC13190488; doi:10.3389/fpls.2026.1749488)
Supplement: Supplementary file 1 [file DataSheet1.zip › Raw Chromatogram Data Calibration 280nm/Capsaicin 0.5ppm.txt]

URL	chrom://desktop-lb30aed/ChromeleonLocal/Capsaicin/CapsaicinTest_1312025.seq/32328.smp/UV_VIS_2.channel
Channel	UV_VIS_2

Injection Information:
Data Vault	ChromeleonLocal
Sequence	CapsaicinTest_1312025
Name	CAP0.5ppm
Number	445
Position	Y:E4
Comment	
Processing Method	Processing_Capsaicin
Instrument Method	Capsaicin_222025m1 -Origninal
Type	Unknown
Status	Finished
Inject Time	3/11/2025 11:28:41 AM -07:00
Volume (µl)	10.00
Dilution Factor	1.0000
Weight	1.0000

Raw Data Information:
Time Min. (min)	0.003350
Time Max. (min)	6.000017
Data Points	1800
Detector	UV
Generating Data System	Chromeleon 7.2.10.24543
Exporting Data System	Chromeleon 7.2.10.0
Operator	Instrument Controller
Signal Quantity	Absorbance
Signal Unit	mAU
Signal Min.	-0.282694
Signal Max.	9.103506
Channel	UV_VIS_2
Driver Name	VDAD.dll
Channel Type	Evaluation
Min. Step (s)	0.2
Max. Step (s)	0.2
Average Step (s)	0.2

Signal Parameter Information:
Signal Info	WVL:280 nm

Raw Data:
Time (min)	Step (s)	Value (mAU)
0.003350	n.a.	0.000000
0.006683	0.2	0.000126
0.010017	0.2	0.000834
0.013350	0.2	0.002580
0.016683	0.2	0.005062
0.020017	0.2	0.007153
0.023350	0.2	0.007716
0.026683	0.2	0.006463
0.030017	0.2	0.004307
0.033350	0.2	0.002668
0.036683	0.2	0.002217
0.040017	0.2	0.002524
0.043350	0.2	0.003120
0.046683	0.2	0.004112
0.050017	0.2	0.005662
0.053350	0.2	0.007362
0.056683	0.2	0.008442
0.060017	0.2	0.008526
0.063350	0.2	0.007953
0.066683	0.2	0.007106
0.070017	0.2	0.006091
0.073350	0.2	0.004978
0.076683	0.2	0.004177
0.080017	0.2	0.004359
0.083350	0.2	0.005523
0.086683	0.2	0.006477
0.090017	0.2	0.005933
0.093350	0.2	0.003763
0.096683	0.2	0.001001
0.100017	0.2	-0.001094
0.103350	0.2	-0.002137
0.106683	0.2	-0.002687
0.110017	0.2	-0.003423
0.113350	0.2	-0.004247
0.116683	0.2	-0.004419
0.120017	0.2	-0.003451
0.123350	0.2	-0.001728
0.126683	0.2	-0.000214
0.130017	0.2	0.000489
0.133350	0.2	0.000619
0.136683	0.2	0.000461
0.140017	0.2	-0.000242
0.143350	0.2	-0.001648
0.146683	0.2	-0.003306
0.150017	0.2	-0.004601
0.153350	0.2	-0.005318
0.156683	0.2	-0.005751
0.160017	0.2	-0.006128
0.163350	0.2	-0.006147
0.166683	0.2	-0.005639
0.170017	0.2	-0.004997
0.173350	0.2	-0.004470
0.176683	0.2	-0.003851
0.180017	0.2	-0.002948
0.183350	0.2	-0.001970
0.186683	0.2	-0.001383
0.190017	0.2	-0.001616
0.193350	0.2	-0.002645
0.196683	0.2	-0.003939
0.200017	0.2	-0.005052
0.203350	0.2	-0.006091
0.206683	0.2	-0.007125
0.210017	0.2	-0.007553
0.213350	0.2	-0.006864
0.216683	0.2	-0.005341
0.220017	0.2	-0.003516
0.223350	0.2	-0.001704
0.226683	0.2	-0.000135
0.230017	0.2	0.001332
0.233350	0.2	0.003199
0.236683	0.2	0.005593
0.240017	0.2	0.007949
0.243350	0.2	0.009555
0.246683	0.2	0.010096
0.250017	0.2	0.009602
0.253350	0.2	0.008470
0.256683	0.2	0.007115
0.260017	0.2	0.005383
0.263350	0.2	0.002896
0.266683	0.2	0.000075
0.270017	0.2	-0.002296
0.273350	0.2	-0.004144
0.276683	0.2	-0.005853
0.280017	0.2	-0.007590
0.283350	0.2	-0.009285
0.286683	0.2	-0.010757
0.290017	0.2	-0.011809
0.293350	0.2	-0.012247
0.296683	0.2	-0.011949
0.300017	0.2	-0.011232
0.303350	0.2	-0.011018
0.306683	0.2	-0.011967
0.310017	0.2	-0.013658
0.313350	0.2	-0.015153
0.316683	0.2	-0.016009
0.320017	0.2	-0.016158
0.323350	0.2	-0.015539
0.326683	0.2	-0.014319
0.330017	0.2	-0.013034
0.333350	0.2	-0.011935
0.336683	0.2	-0.010817
0.340017	0.2	-0.009383
0.343350	0.2	-0.007409
0.346683	0.2	-0.005057
0.350017	0.2	-0.003153
0.353350	0.2	-0.002640
0.356683	0.2	-0.003716
0.360017	0.2	-0.005639
0.363350	0.2	-0.007497
0.366683	0.2	-0.008862
0.370017	0.2	-0.009704
0.373350	0.2	-0.010333
0.376683	0.2	-0.011558
0.380017	0.2	-0.013951
0.383350	0.2	-0.016843
0.386683	0.2	-0.018789
0.390017	0.2	-0.018864
0.393350	0.2	-0.017248
0.396683	0.2	-0.015055
0.400017	0.2	-0.013551
0.403350	0.2	-0.013057
0.406683	0.2	-0.012913
0.410017	0.2	-0.012494
0.413350	0.2	-0.011697
0.416683	0.2	-0.010538
0.420017	0.2	-0.009066
0.423350	0.2	-0.007660
0.426683	0.2	-0.006771
0.430017	0.2	-0.006366
0.433350	0.2	-0.006389
0.436683	0.2	-0.007353
0.440017	0.2	-0.009672
0.443350	0.2	-0.012703
0.446683	0.2	-0.015162
0.450017	0.2	-0.016447
0.453350	0.2	-0.016997
0.456683	0.2	-0.017211
0.460017	0.2	-0.016931
0.463350	0.2	-0.016349
0.466683	0.2	-0.016117
0.470017	0.2	-0.016494
0.473350	0.2	-0.017108
0.476683	0.2	-0.017453
0.480017	0.2	-0.017388
0.483350	0.2	-0.017136
0.486683	0.2	-0.016927
0.490017	0.2	-0.016955
0.493350	0.2	-0.017365
0.496683	0.2	-0.017923
0.500017	0.2	-0.018175
0.503350	0.2	-0.018128
0.506683	0.2	-0.018184
0.510017	0.2	-0.018161
0.513350	0.2	-0.017174
0.516683	0.2	-0.014761
0.520017	0.2	-0.011516
0.523350	0.2	-0.008699
0.526683	0.2	-0.007348
0.530017	0.2	-0.007520
0.533350	0.2	-0.008452
0.536683	0.2	-0.009569
0.540017	0.2	-0.011013
0.543350	0.2	-0.013164
0.546683	0.2	-0.015926
0.550017	0.2	-0.018310
0.553350	0.2	-0.018915
0.556683	0.2	-0.017341
0.560017	0.2	-0.014622
0.563350	0.2	-0.012037
0.566683	0.2	-0.010133
0.570017	0.2	-0.008997
0.573350	0.2	-0.008596
0.576683	0.2	-0.008750
0.580017	0.2	-0.008955
0.583350	0.2	-0.008582
0.586683	0.2	-0.007385
0.590017	0.2	-0.005821
0.593350	0.2	-0.004619
0.596683	0.2	-0.004251
0.600017	0.2	-0.004685
0.603350	0.2	-0.005323
0.606683	0.2	-0.005513
0.610017	0.2	-0.005364
0.613350	0.2	-0.005565
0.616683	0.2	-0.006300
0.620017	0.2	-0.006966
0.623350	0.2	-0.006803
0.626683	0.2	-0.005644
0.630017	0.2	-0.004112
0.633350	0.2	-0.003194
0.636683	0.2	-0.003832
0.640017	0.2	-0.006296
0.643350	0.2	-0.009621
0.646683	0.2	-0.012335
0.650017	0.2	-0.013844
0.653350	0.2	-0.014650
0.656683	0.2	-0.015339
0.660017	0.2	-0.016228
0.663350	0.2	-0.017616
0.666683	0.2	-0.019250
0.670017	0.2	-0.020117
0.673350	0.2	-0.019218
0.676683	0.2	-0.016154
0.680017	0.2	-0.011330
0.683350	0.2	-0.006175
0.686683	0.2	-0.002584
0.690017	0.2	-0.001374
0.693350	0.2	-0.001644
0.696683	0.2	-0.002133
0.700017	0.2	-0.002389
0.703350	0.2	-0.002277
0.706683	0.2	-0.001471
0.710017	0.2	0.000051
0.713350	0.2	0.001867
0.716683	0.2	0.003781
0.720017	0.2	0.006161
0.723350	0.2	0.009635
0.726683	0.2	0.014314
0.730017	0.2	0.019022
0.733350	0.2	0.020186
0.736683	0.2	0.006822
0.740017	0.2	-0.044070
0.743350	0.2	-0.145570
0.746683	0.2	-0.243280
0.750017	0.2	-0.180732
0.753350	0.2	0.239341
0.756683	0.2	1.120688
0.760017	0.2	2.383064
0.763350	0.2	3.800499
0.766683	0.2	5.124873
0.770017	0.2	6.182254
0.773350	0.2	6.894763
0.776683	0.2	7.259804
0.780017	0.2	7.319064
0.783350	0.2	7.130685
0.786683	0.2	6.755167
0.790017	0.2	6.255140
0.793350	0.2	5.697683
0.796683	0.2	5.151872
0.800017	0.2	4.683957
0.803350	0.2	4.353360
0.806683	0.2	4.206649
0.810017	0.2	4.267436
0.813350	0.2	4.528984
0.816683	0.2	4.957784
0.820017	0.2	5.506030
0.823350	0.2	6.125500
0.826683	0.2	6.776615
0.830017	0.2	7.426720
0.833350	0.2	8.038292
0.836683	0.2	8.560373
0.840017	0.2	8.933553
0.843350	0.2	9.103506
0.846683	0.2	9.033661
0.850017	0.2	8.716625
0.853350	0.2	8.183862
0.856683	0.2	7.502534
0.860017	0.2	6.753365
0.863350	0.2	6.002272
0.866683	0.2	5.284967
0.870017	0.2	4.612822
0.873350	0.2	3.992817
0.876683	0.2	3.444999
0.880017	0.2	3.003678
0.883350	0.2	2.700984
0.886683	0.2	2.544643
0.890017	0.2	2.507195
0.893350	0.2	2.534888
0.896683	0.2	2.569072
0.900017	0.2	2.566637
0.903350	0.2	2.510338
0.906683	0.2	2.406626
0.910017	0.2	2.274271
0.913350	0.2	2.131155
0.916683	0.2	1.985910
0.920017	0.2	1.836475
0.923350	0.2	1.673745
0.926683	0.2	1.487620
0.930017	0.2	1.272894
0.933350	0.2	1.033163
0.936683	0.2	0.781082
0.940017	0.2	0.534626
0.943350	0.2	0.311574
0.946683	0.2	0.124755
0.950017	0.2	-0.020689
0.953350	0.2	-0.126786
0.956683	0.2	-0.199424
0.960017	0.2	-0.245236
0.963350	0.2	-0.270484
0.966683	0.2	-0.281152
0.970017	0.2	-0.282694
0.973350	0.2	-0.279383
0.976683	0.2	-0.274018
0.980017	0.2	-0.268025
0.983350	0.2	-0.261571
0.986683	0.2	-0.254014
0.990017	0.2	-0.245119
0.993350	0.2	-0.235611
0.996683	0.2	-0.226530
1.000017	0.2	-0.218330
1.003350	0.2	-0.210521
1.006683	0.2	-0.202074
1.010017	0.2	-0.192397
1.013350	0.2	-0.181762
1.016683	0.2	-0.170744
1.020017	0.2	-0.159573
1.023350	0.2	-0.148201
1.026683	0.2	-0.136970
1.030017	0.2	-0.127023
1.033350	0.2	-0.119549
1.036683	0.2	-0.114441
1.040017	0.2	-0.110096
1.043350	0.2	-0.104969
1.046683	0.2	-0.098860
1.050017	0.2	-0.092504
1.053350	0.2	-0.086455
1.056683	0.2	-0.081039
1.060017	0.2	-0.076895
1.063350	0.2	-0.074636
1.066683	0.2	-0.073928
1.070017	0.2	-0.073486
1.073350	0.2	-0.072173
1.076683	0.2	-0.069900
1.080017	0.2	-0.067586
1.083350	0.2	-0.066212
1.086683	0.2	-0.065858
1.090017	0.2	-0.065872
1.093350	0.2	-0.065761
1.096683	0.2	-0.065533
1.100017	0.2	-0.065342
1.103350	0.2	-0.065099
1.106683	0.2	-0.064396
1.110017	0.2	-0.062804
1.113350	0.2	-0.060215
1.116683	0.2	-0.056718
1.120017	0.2	-0.052317
1.123350	0.2	-0.047297
1.126683	0.2	-0.042436
1.130017	0.2	-0.038561
1.133350	0.2	-0.036056
1.136683	0.2	-0.034957
1.140017	0.2	-0.035288
1.143350	0.2	-0.037001
1.146683	0.2	-0.039721
1.150017	0.2	-0.042692
1.153350	0.2	-0.044997
1.156683	0.2	-0.045840
1.160017	0.2	-0.044764
1.163350	0.2	-0.041644
1.166683	0.2	-0.036703
1.170017	0.2	-0.030538
1.173350	0.2	-0.024196
1.176683	0.2	-0.018892
1.180017	0.2	-0.015427
1.183350	0.2	-0.013835
1.186683	0.2	-0.013565
1.190017	0.2	-0.013951
1.193350	0.2	-0.014370
1.196683	0.2	-0.014347
1.200017	0.2	-0.013681
1.203350	0.2	-0.012531
1.206683	0.2	-0.011348
1.210017	0.2	-0.010389
1.213350	0.2	-0.009616
1.216683	0.2	-0.009108
1.220017	0.2	-0.009225
1.223350	0.2	-0.010366
1.226683	0.2	-0.012470
1.230017	0.2	-0.014999
1.233350	0.2	-0.017420
1.236683	0.2	-0.019209
1.240017	0.2	-0.019935
1.243350	0.2	-0.020014
1.246683	0.2	-0.020848
1.250017	0.2	-0.023171
1.253350	0.2	-0.025951
1.256683	0.2	-0.027693
1.260017	0.2	-0.027968
1.263350	0.2	-0.027465
1.266683	0.2	-0.027330
1.270017	0.2	-0.028284
1.273350	0.2	-0.030240
1.276683	0.2	-0.032578
1.280017	0.2	-0.034613
1.283350	0.2	-0.035656
1.286683	0.2	-0.035260
1.290017	0.2	-0.033583
1.293350	0.2	-0.031060
1.296683	0.2	-0.028037
1.300017	0.2	-0.025169
1.303350	0.2	-0.023413
1.306683	0.2	-0.023432
1.310017	0.2	-0.025411
1.313350	0.2	-0.028927
1.316683	0.2	-0.032694
1.320017	0.2	-0.035325
1.323350	0.2	-0.036205
1.326683	0.2	-0.035297
1.330017	0.2	-0.033020
1.333350	0.2	-0.030398
1.336683	0.2	-0.028554
1.340017	0.2	-0.028228
1.343350	0.2	-0.029476
1.346683	0.2	-0.031344
1.350017	0.2	-0.032545
1.353350	0.2	-0.032624
1.356683	0.2	-0.031926
1.360017	0.2	-0.030901
1.363350	0.2	-0.029770
1.366683	0.2	-0.028736
1.370017	0.2	-0.027823
1.373350	0.2	-0.026408
1.376683	0.2	-0.023884
1.380017	0.2	-0.020717
1.383350	0.2	-0.018100
1.386683	0.2	-0.016964
1.390017	0.2	-0.017597
1.393350	0.2	-0.019511
1.396683	0.2	-0.021695
1.400017	0.2	-0.023390
1.403350	0.2	-0.024601
1.406683	0.2	-0.025891
1.410017	0.2	-0.027525
1.413350	0.2	-0.028983
1.416683	0.2	-0.029798
1.420017	0.2	-0.030254
1.423350	0.2	-0.030990
1.426683	0.2	-0.032270
1.430017	0.2	-0.033379
1.433350	0.2	-0.033132
1.436683	0.2	-0.031395
1.440017	0.2	-0.029393
1.443350	0.2	-0.028419
1.446683	0.2	-0.028918
1.450017	0.2	-0.030641
1.453350	0.2	-0.032876
1.456683	0.2	-0.034766
1.460017	0.2	-0.035875
1.463350	0.2	-0.036303
1.466683	0.2	-0.036289
1.470017	0.2	-0.035982
1.473350	0.2	-0.035702
1.476683	0.2	-0.036070
1.480017	0.2	-0.037230
1.483350	0.2	-0.038058
1.486683	0.2	-0.037150
1.490017	0.2	-0.034492
1.493350	0.2	-0.031451
1.496683	0.2	-0.029164
1.500017	0.2	-0.027795
1.503350	0.2	-0.027129
1.506683	0.2	-0.027129
1.510017	0.2	-0.027786
1.513350	0.2	-0.029062
1.516683	0.2	-0.030915
1.520017	0.2	-0.033169
1.523350	0.2	-0.035390
1.526683	0.2	-0.037155
1.530017	0.2	-0.038375
1.533350	0.2	-0.039265
1.536683	0.2	-0.039851
1.540017	0.2	-0.039823
1.543350	0.2	-0.038994
1.546683	0.2	-0.037397
1.550017	0.2	-0.035129
1.553350	0.2	-0.032694
1.556683	0.2	-0.030906
1.560017	0.2	-0.030249
1.563350	0.2	-0.030701
1.566683	0.2	-0.031609
1.570017	0.2	-0.031833
1.573350	0.2	-0.030738
1.576683	0.2	-0.029029
1.580017	0.2	-0.028037
1.583350	0.2	-0.028415
1.586683	0.2	-0.029611
1.590017	0.2	-0.030571
1.593350	0.2	-0.030794
1.596683	0.2	-0.030813
1.600017	0.2	-0.031786
1.603350	0.2	-0.034287
1.606683	0.2	-0.037481
1.610017	0.2	-0.039623
1.613350	0.2	-0.039544
1.616683	0.2	-0.037584
1.620017	0.2	-0.035046
1.623350	0.2	-0.033099
1.626683	0.2	-0.032349
1.630017	0.2	-0.032913
1.633350	0.2	-0.034613
1.636683	0.2	-0.036960
1.640017	0.2	-0.039120
1.643350	0.2	-0.040545
1.646683	0.2	-0.041551
1.650017	0.2	-0.042617
1.653350	0.2	-0.043414
1.656683	0.2	-0.043330
1.660017	0.2	-0.042436
1.663350	0.2	-0.041202
1.666683	0.2	-0.039823
1.670017	0.2	-0.038156
1.673350	0.2	-0.036084
1.676683	0.2	-0.033970
1.680017	0.2	-0.032773
1.683350	0.2	-0.033556
1.686683	0.2	-0.036294
1.690017	0.2	-0.039320
1.693350	0.2	-0.040578
1.696683	0.2	-0.039437
1.700017	0.2	-0.037123
1.703350	0.2	-0.035609
1.706683	0.2	-0.036056
1.710017	0.2	-0.038128
1.713350	0.2	-0.040680
1.716683	0.2	-0.042864
1.720017	0.2	-0.044308
1.723350	0.2	-0.045034
1.726683	0.2	-0.045360
1.730017	0.2	-0.045542
1.733350	0.2	-0.045570
1.736683	0.2	-0.045365
1.740017	0.2	-0.045002
1.743350	0.2	-0.044573
1.746683	0.2	-0.043986
1.750017	0.2	-0.043213
1.753350	0.2	-0.042659
1.756683	0.2	-0.042841
1.760017	0.2	-0.043949
1.763350	0.2	-0.045663
1.766683	0.2	-0.046962
1.770017	0.2	-0.046827
1.773350	0.2	-0.045309
1.776683	0.2	-0.043381
1.780017	0.2	-0.041993
1.783350	0.2	-0.041630
1.786683	0.2	-0.042142
1.790017	0.2	-0.042752
1.793350	0.2	-0.042417
1.796683	0.2	-0.040857
1.800017	0.2	-0.038967
1.803350	0.2	-0.037840
1.806683	0.2	-0.037565
1.810017	0.2	-0.037407
1.813350	0.2	-0.036969
1.816683	0.2	-0.036610
1.820017	0.2	-0.036615
1.823350	0.2	-0.036769
1.826683	0.2	-0.036750
1.830017	0.2	-0.036261
1.833350	0.2	-0.035092
1.836683	0.2	-0.033355
1.840017	0.2	-0.031386
1.843350	0.2	-0.029579
1.846683	0.2	-0.028391
1.850017	0.2	-0.027902
1.853350	0.2	-0.027437
1.856683	0.2	-0.026179
1.860017	0.2	-0.023800
1.863350	0.2	-0.020601
1.866683	0.2	-0.017262
1.870017	0.2	-0.014133
1.873350	0.2	-0.010948
1.876683	0.2	-0.007683
1.880017	0.2	-0.005015
1.883350	0.2	-0.003581
1.886683	0.2	-0.003465
1.890017	0.2	-0.004317
1.893350	0.2	-0.005653
1.896683	0.2	-0.006785
1.900017	0.2	-0.007111
1.903350	0.2	-0.006850
1.906683	0.2	-0.006631
1.910017	0.2	-0.006617
1.913350	0.2	-0.006724
1.916683	0.2	-0.006976
1.920017	0.2	-0.007362
1.923350	0.2	-0.007609
1.926683	0.2	-0.007250
1.930017	0.2	-0.006501
1.933350	0.2	-0.006333
1.936683	0.2	-0.007157
1.940017	0.2	-0.008298
1.943350	0.2	-0.009257
1.946683	0.2	-0.010505
1.950017	0.2	-0.012610
1.953350	0.2	-0.015246
1.956683	0.2	-0.017667
1.960017	0.2	-0.019642
1.963350	0.2	-0.021588
1.966683	0.2	-0.023837
1.970017	0.2	-0.025975
1.973350	0.2	-0.027353
1.976683	0.2	-0.027944
1.980017	0.2	-0.028200
1.983350	0.2	-0.028294
1.986683	0.2	-0.027823
1.990017	0.2	-0.026519
1.993350	0.2	-0.024769
1.996683	0.2	-0.022971
2.000017	0.2	-0.020871
2.003350	0.2	-0.018077
2.006683	0.2	-0.014794
2.010017	0.2	-0.011525
2.013350	0.2	-0.008089
2.016683	0.2	-0.003795
2.020017	0.2	0.001518
2.023350	0.2	0.007474
2.026683	0.2	0.013779
2.030017	0.2	0.020321
2.033350	0.2	0.027125
2.036683	0.2	0.034207
2.040017	0.2	0.041490
2.043350	0.2	0.049057
2.046683	0.2	0.057379
2.050017	0.2	0.066836
2.053350	0.2	0.076997
2.056683	0.2	0.087204
2.060017	0.2	0.097756
2.063350	0.2	0.109691
2.066683	0.2	0.123386
2.070017	0.2	0.138436
2.073350	0.2	0.154506
2.076683	0.2	0.171359
2.080017	0.2	0.188565
2.083350	0.2	0.205608
2.086683	0.2	0.222125
2.090017	0.2	0.238013
2.093350	0.2	0.253455
2.096683	0.2	0.268850
2.100017	0.2	0.284668
2.103350	0.2	0.301381
2.106683	0.2	0.319695
2.110017	0.2	0.340207
2.113350	0.2	0.362485
2.116683	0.2	0.385367
2.120017	0.2	0.408329
2.123350	0.2	0.431719
2.126683	0.2	0.455668
2.130017	0.2	0.479231
2.133350	0.2	0.500781
2.136683	0.2	0.519501
2.140017	0.2	0.536339
2.143350	0.2	0.553303
2.146683	0.2	0.571413
2.150017	0.2	0.589672
2.153350	0.2	0.606324
2.156683	0.2	0.620633
2.160017	0.2	0.632950
2.163350	0.2	0.643698
2.166683	0.2	0.653048
2.170017	0.2	0.660890
2.173350	0.2	0.666613
2.176683	0.2	0.669397
2.180017	0.2	0.668620
2.183350	0.2	0.663870
2.186683	0.2	0.655400
2.190017	0.2	0.644433
2.193350	0.2	0.632484
2.196683	0.2	0.620349
2.200017	0.2	0.607716
2.203350	0.2	0.593653
2.206683	0.2	0.577471
2.210017	0.2	0.558910
2.213350	0.2	0.537927
2.216683	0.2	0.514770
2.220017	0.2	0.490313
2.223350	0.2	0.465978
2.226683	0.2	0.442606
2.230017	0.2	0.419435
2.233350	0.2	0.395253
2.236683	0.2	0.370252
2.240017	0.2	0.345488
2.243350	0.2	0.321344
2.246683	0.2	0.297530
2.250017	0.2	0.273869
2.253350	0.2	0.250731
2.256683	0.2	0.228710
2.260017	0.2	0.208016
2.263350	0.2	0.188607
2.266683	0.2	0.170423
2.270017	0.2	0.153175
2.273350	0.2	0.136318
2.276683	0.2	0.119433
2.280017	0.2	0.102767
2.283350	0.2	0.086953
2.286683	0.2	0.072140
2.290017	0.2	0.058012
2.293350	0.2	0.044638
2.296683	0.2	0.032317
2.300017	0.2	0.021034
2.303350	0.2	0.010831
2.306683	0.2	0.002217
2.310017	0.2	-0.004447
2.313350	0.2	-0.009774
2.316683	0.2	-0.014994
2.320017	0.2	-0.020838
2.323350	0.2	-0.026952
2.326683	0.2	-0.032200
2.330017	0.2	-0.035386
2.333350	0.2	-0.036191
2.336683	0.2	-0.035418
2.340017	0.2	-0.034180
2.343350	0.2	-0.033169
2.346683	0.2	-0.032755
2.350017	0.2	-0.033216
2.353350	0.2	-0.034519
2.356683	0.2	-0.036443
2.360017	0.2	-0.038892
2.363350	0.2	-0.041919
2.366683	0.2	-0.045327
2.370017	0.2	-0.048350
2.373350	0.2	-0.050035
2.376683	0.2	-0.050203
2.380017	0.2	-0.049812
2.383350	0.2	-0.049886
2.386683	0.2	-0.050291
2.390017	0.2	-0.050263
2.393350	0.2	-0.049816
2.396683	0.2	-0.049989
2.400017	0.2	-0.051633
2.403350	0.2	-0.054301
2.406683	0.2	-0.056778
2.410017	0.2	-0.058520
2.413350	0.2	-0.060066
2.416683	0.2	-0.062091
2.420017	0.2	-0.064527
2.423350	0.2	-0.066636
2.426683	0.2	-0.067800
2.430017	0.2	-0.067856
2.433350	0.2	-0.066636
2.436683	0.2	-0.064047
2.440017	0.2	-0.060522
2.443350	0.2	-0.056699
2.446683	0.2	-0.053220
2.450017	0.2	-0.050892
2.453350	0.2	-0.050482
2.456683	0.2	-0.052247
2.460017	0.2	-0.055940
2.463350	0.2	-0.060978
2.466683	0.2	-0.066152
2.470017	0.2	-0.069705
2.473350	0.2	-0.070417
2.476683	0.2	-0.068643
2.480017	0.2	-0.066161
2.483350	0.2	-0.064801
2.486683	0.2	-0.064871
2.490017	0.2	-0.065328
2.493350	0.2	-0.065225
2.496683	0.2	-0.064378
2.500017	0.2	-0.063027
2.503350	0.2	-0.061458
2.506683	0.2	-0.059898
2.510017	0.2	-0.058552
2.513350	0.2	-0.057453
2.516683	0.2	-0.056461
2.520017	0.2	-0.055446
2.523350	0.2	-0.054492
2.526683	0.2	-0.054003
2.530017	0.2	-0.054184
2.533350	0.2	-0.054496
2.536683	0.2	-0.054315
2.540017	0.2	-0.053854
2.543350	0.2	-0.053952
2.546683	0.2	-0.055255
2.550017	0.2	-0.057621
2.553350	0.2	-0.060084
2.556683	0.2	-0.061598
2.560017	0.2	-0.061849
2.563350	0.2	-0.061421
2.566683	0.2	-0.061174
2.570017	0.2	-0.061444
2.573350	0.2	-0.061877
2.576683	0.2	-0.061998
2.580017	0.2	-0.061630
2.583350	0.2	-0.060746
2.586683	0.2	-0.059484
2.590017	0.2	-0.058343
2.593350	0.2	-0.058007
2.596683	0.2	-0.058869
2.600017	0.2	-0.060638
2.603350	0.2	-0.062557
2.606683	0.2	-0.064066
2.610017	0.2	-0.065123
2.613350	0.2	-0.065751
2.616683	0.2	-0.065756
2.620017	0.2	-0.065141
2.623350	0.2	-0.064452
2.626683	0.2	-0.064108
2.630017	0.2	-0.063870
2.633350	0.2	-0.063661
2.636683	0.2	-0.064350
2.640017	0.2	-0.066934
2.643350	0.2	-0.071055
2.646683	0.2	-0.075088
2.650017	0.2	-0.077840
2.653350	0.2	-0.079242
2.656683	0.2	-0.079381
2.660017	0.2	-0.078254
2.663350	0.2	-0.076210
2.666683	0.2	-0.073751
2.670017	0.2	-0.071125
2.673350	0.2	-0.068420
2.676683	0.2	-0.065877
2.680017	0.2	-0.064159
2.683350	0.2	-0.063707
2.686683	0.2	-0.063949
2.690017	0.2	-0.063898
2.693350	0.2	-0.063288
2.696683	0.2	-0.062403
2.700017	0.2	-0.061793
2.703350	0.2	-0.062352
2.706683	0.2	-0.064499
2.710017	0.2	-0.067381
2.713350	0.2	-0.069756
2.716683	0.2	-0.070971
2.720017	0.2	-0.070813
2.723350	0.2	-0.069574
2.726683	0.2	-0.068224
2.730017	0.2	-0.067791
2.733350	0.2	-0.068569
2.736683	0.2	-0.070357
2.740017	0.2	-0.072788
2.743350	0.2	-0.075148
2.746683	0.2	-0.076671
2.750017	0.2	-0.077193
2.753350	0.2	-0.077016
2.756683	0.2	-0.076364
2.760017	0.2	-0.075363
2.763350	0.2	-0.074240
2.766683	0.2	-0.073412
2.770017	0.2	-0.073235
2.773350	0.2	-0.073705
2.776683	0.2	-0.074762
2.780017	0.2	-0.076611
2.783350	0.2	-0.079107
2.786683	0.2	-0.081332
2.790017	0.2	-0.082455
2.793350	0.2	-0.082348
2.796683	0.2	-0.081500
2.800017	0.2	-0.080578
2.803350	0.2	-0.079768
2.806683	0.2	-0.078646
2.810017	0.2	-0.077146
2.813350	0.2	-0.076038
2.816683	0.2	-0.076019
2.820017	0.2	-0.077123
2.823350	0.2	-0.079027
2.826683	0.2	-0.081020
2.830017	0.2	-0.082180
2.833350	0.2	-0.082245
2.836683	0.2	-0.081756
2.840017	0.2	-0.081402
2.843350	0.2	-0.081751
2.846683	0.2	-0.082832
2.850017	0.2	-0.083814
2.853350	0.2	-0.083903
2.856683	0.2	-0.083311
2.860017	0.2	-0.082883
2.863350	0.2	-0.083367
2.866683	0.2	-0.084946
2.870017	0.2	-0.086986
2.873350	0.2	-0.088424
2.876683	0.2	-0.088718
2.880017	0.2	-0.088061
2.883350	0.2	-0.086809
2.886683	0.2	-0.085025
2.890017	0.2	-0.082781
2.893350	0.2	-0.080629
2.896683	0.2	-0.079586
2.900017	0.2	-0.080336
2.903350	0.2	-0.082520
2.906683	0.2	-0.084932
2.910017	0.2	-0.086413
2.913350	0.2	-0.086552
2.916683	0.2	-0.085710
2.920017	0.2	-0.084462
2.923350	0.2	-0.083554
2.926683	0.2	-0.083908
2.930017	0.2	-0.085868
2.933350	0.2	-0.088518
2.936683	0.2	-0.090343
2.940017	0.2	-0.090711
2.943350	0.2	-0.090459
2.946683	0.2	-0.090706
2.950017	0.2	-0.091642
2.953350	0.2	-0.092662
2.956683	0.2	-0.092918
2.960017	0.2	-0.091996
2.963350	0.2	-0.090473
2.966683	0.2	-0.089146
2.970017	0.2	-0.087866
2.973350	0.2	-0.086143
2.976683	0.2	-0.084275
2.980017	0.2	-0.082869
2.983350	0.2	-0.081821
2.986683	0.2	-0.080564
2.990017	0.2	-0.079013
2.993350	0.2	-0.077761
2.996683	0.2	-0.077374
3.000017	0.2	-0.077658
3.003350	0.2	-0.077877
3.006683	0.2	-0.077542
3.010017	0.2	-0.076843
3.013350	0.2	-0.076420
3.016683	0.2	-0.076904
3.020017	0.2	-0.078655
3.023350	0.2	-0.081602
3.026683	0.2	-0.084969
3.030017	0.2	-0.087479
3.033350	0.2	-0.088266
3.036683	0.2	-0.087642
3.040017	0.2	-0.086790
3.043350	0.2	-0.086655
3.046683	0.2	-0.087172
3.050017	0.2	-0.087363
3.053350	0.2	-0.086538
3.056683	0.2	-0.085169
3.060017	0.2	-0.084443
3.063350	0.2	-0.084988
3.066683	0.2	-0.086348
3.070017	0.2	-0.087768
3.073350	0.2	-0.088839
3.076683	0.2	-0.089328
3.080017	0.2	-0.088965
3.083350	0.2	-0.087665
3.086683	0.2	-0.085691
3.090017	0.2	-0.083437
3.093350	0.2	-0.081346
3.096683	0.2	-0.079973
3.100017	0.2	-0.079605
3.103350	0.2	-0.079884
3.106683	0.2	-0.080485
3.110017	0.2	-0.081579
3.113350	0.2	-0.083162
3.116683	0.2	-0.084755
3.120017	0.2	-0.085896
3.123350	0.2	-0.086501
3.126683	0.2	-0.086837
3.130017	0.2	-0.087046
3.133350	0.2	-0.086967
3.136683	0.2	-0.086580
3.140017	0.2	-0.086096
3.143350	0.2	-0.085696
3.146683	0.2	-0.085519
3.150017	0.2	-0.085589
3.153350	0.2	-0.085980
3.156683	0.2	-0.087130
3.160017	0.2	-0.089165
3.163350	0.2	-0.091298
3.166683	0.2	-0.092764
3.170017	0.2	-0.093929
3.173350	0.2	-0.095768
3.176683	0.2	-0.098553
3.180017	0.2	-0.101412
3.183350	0.2	-0.102702
3.186683	0.2	-0.101156
3.190017	0.2	-0.097207
3.193350	0.2	-0.092681
3.196683	0.2	-0.089230
3.200017	0.2	-0.087735
3.203350	0.2	-0.088434
3.206683	0.2	-0.090902
3.210017	0.2	-0.094287
3.213350	0.2	-0.097719
3.216683	0.2	-0.100560
3.220017	0.2	-0.102492
3.223350	0.2	-0.103572
3.226683	0.2	-0.103996
3.230017	0.2	-0.103842
3.233350	0.2	-0.103214
3.236683	0.2	-0.102255
3.240017	0.2	-0.101123
3.243350	0.2	-0.099880
3.246683	0.2	-0.098455
3.250017	0.2	-0.097007
3.253350	0.2	-0.096117
3.256683	0.2	-0.096299
3.260017	0.2	-0.097561
3.263350	0.2	-0.099400
3.266683	0.2	-0.100872
3.270017	0.2	-0.101165
3.273350	0.2	-0.100271
3.276683	0.2	-0.098879
3.280017	0.2	-0.097728
3.283350	0.2	-0.097291
3.286683	0.2	-0.097668
3.290017	0.2	-0.098431
3.293350	0.2	-0.099111
3.296683	0.2	-0.099745
3.300017	0.2	-0.100518
3.303350	0.2	-0.101337
3.306683	0.2	-0.102120
3.310017	0.2	-0.102986
3.313350	0.2	-0.103917
3.316683	0.2	-0.104504
3.320017	0.2	-0.104336
3.323350	0.2	-0.103428
3.326683	0.2	-0.102166
3.330017	0.2	-0.101118
3.333350	0.2	-0.100713
3.336683	0.2	-0.100923
3.340017	0.2	-0.101137
3.343350	0.2	-0.100699
3.346683	0.2	-0.099535
3.350017	0.2	-0.098003
3.353350	0.2	-0.096336
3.356683	0.2	-0.094869
3.360017	0.2	-0.094171
3.363350	0.2	-0.094441
3.366683	0.2	-0.095018
3.370017	0.2	-0.094958
3.373350	0.2	-0.094296
3.376683	0.2	-0.094026
3.380017	0.2	-0.094664
3.383350	0.2	-0.095577
3.386683	0.2	-0.095963
3.390017	0.2	-0.096085
3.393350	0.2	-0.097048
3.396683	0.2	-0.099209
3.400017	0.2	-0.101435
3.403350	0.2	-0.102390
3.406683	0.2	-0.101873
3.410017	0.2	-0.100648
3.413350	0.2	-0.099461
3.416683	0.2	-0.098567
3.420017	0.2	-0.098017
3.423350	0.2	-0.097752
3.426683	0.2	-0.097584
3.430017	0.2	-0.097570
3.433350	0.2	-0.097998
3.436683	0.2	-0.098748
3.440017	0.2	-0.099153
3.443350	0.2	-0.098795
3.446683	0.2	-0.098133
3.450017	0.2	-0.097989
3.453350	0.2	-0.098390
3.456683	0.2	-0.098776
3.460017	0.2	-0.099093
3.463350	0.2	-0.099828
3.466683	0.2	-0.101142
3.470017	0.2	-0.102464
3.473350	0.2	-0.103055
3.476683	0.2	-0.102581
3.480017	0.2	-0.101095
3.483350	0.2	-0.099041
3.486683	0.2	-0.097342
3.490017	0.2	-0.096858
3.493350	0.2	-0.097831
3.496683	0.2	-0.099982
3.500017	0.2	-0.102660
3.503350	0.2	-0.105146
3.506683	0.2	-0.107205
3.510017	0.2	-0.108820
3.513350	0.2	-0.109696
3.516683	0.2	-0.109677
3.520017	0.2	-0.109030
3.523350	0.2	-0.107968
3.526683	0.2	-0.106660
3.530017	0.2	-0.105337
3.533350	0.2	-0.103959
3.536683	0.2	-0.102227
3.540017	0.2	-0.099926
3.543350	0.2	-0.097239
3.546683	0.2	-0.094804
3.550017	0.2	-0.093300
3.553350	0.2	-0.093156
3.556683	0.2	-0.094469
3.560017	0.2	-0.096918
3.563350	0.2	-0.099875
3.566683	0.2	-0.102711
3.570017	0.2	-0.105007
3.573350	0.2	-0.106329
3.576683	0.2	-0.106036
3.580017	0.2	-0.104145
3.583350	0.2	-0.101821
3.586683	0.2	-0.100294
3.590017	0.2	-0.099884
3.593350	0.2	-0.100206
3.596683	0.2	-0.100816
3.600017	0.2	-0.101486
3.603350	0.2	-0.102185
3.606683	0.2	-0.102837
3.610017	0.2	-0.103097
3.613350	0.2	-0.102860
3.616683	0.2	-0.102813
3.620017	0.2	-0.103777
3.623350	0.2	-0.105798
3.626683	0.2	-0.108187
3.630017	0.2	-0.109957
3.633350	0.2	-0.110348
3.636683	0.2	-0.109188
3.640017	0.2	-0.106767
3.643350	0.2	-0.103978
3.646683	0.2	-0.102110
3.650017	0.2	-0.102092
3.653350	0.2	-0.103950
3.656683	0.2	-0.106678
3.660017	0.2	-0.108867
3.663350	0.2	-0.109803
3.666683	0.2	-0.109710
3.670017	0.2	-0.109272
3.673350	0.2	-0.109267
3.676683	0.2	-0.110138
3.680017	0.2	-0.111796
3.683350	0.2	-0.113714
3.686683	0.2	-0.115167
3.690017	0.2	-0.115475
3.693350	0.2	-0.114264
3.696683	0.2	-0.111805
3.700017	0.2	-0.109170
3.703350	0.2	-0.107568
3.706683	0.2	-0.107549
3.710017	0.2	-0.108806
3.713350	0.2	-0.110352
3.716683	0.2	-0.111209
3.720017	0.2	-0.110958
3.723350	0.2	-0.109659
3.726683	0.2	-0.107684
3.730017	0.2	-0.105877
3.733350	0.2	-0.105393
3.736683	0.2	-0.106990
3.740017	0.2	-0.110427
3.743350	0.2	-0.114436
3.746683	0.2	-0.117342
3.750017	0.2	-0.117957
3.753350	0.2	-0.116332
3.756683	0.2	-0.113752
3.760017	0.2	-0.111707
3.763350	0.2	-0.110911
3.766683	0.2	-0.111219
3.770017	0.2	-0.112276
3.773350	0.2	-0.113938
3.776683	0.2	-0.115996
3.780017	0.2	-0.117687
3.783350	0.2	-0.118045
3.786683	0.2	-0.116685
3.790017	0.2	-0.114129
3.793350	0.2	-0.111582
3.796683	0.2	-0.110227
3.800017	0.2	-0.110357
3.803350	0.2	-0.111219
3.806683	0.2	-0.111768
3.810017	0.2	-0.111428
3.813350	0.2	-0.110362
3.816683	0.2	-0.109435
3.820017	0.2	-0.109598
3.823350	0.2	-0.111000
3.826683	0.2	-0.112974
3.830017	0.2	-0.114744
3.833350	0.2	-0.115968
3.836683	0.2	-0.116718
3.840017	0.2	-0.117230
3.843350	0.2	-0.117696
3.846683	0.2	-0.118134
3.850017	0.2	-0.118343
3.853350	0.2	-0.118101
3.856683	0.2	-0.117337
3.860017	0.2	-0.116164
3.863350	0.2	-0.114902
3.866683	0.2	-0.114078
3.870017	0.2	-0.114138
3.873350	0.2	-0.115037
3.876683	0.2	-0.116285
3.880017	0.2	-0.117407
3.883350	0.2	-0.118027
3.886683	0.2	-0.117719
3.890017	0.2	-0.116411
3.893350	0.2	-0.114585
3.896683	0.2	-0.112955
3.900017	0.2	-0.112122
3.903350	0.2	-0.112136
3.906683	0.2	-0.112485
3.910017	0.2	-0.112699
3.913350	0.2	-0.112611
3.916683	0.2	-0.112248
3.920017	0.2	-0.111815
3.923350	0.2	-0.111521
3.926683	0.2	-0.111335
3.930017	0.2	-0.111037
3.933350	0.2	-0.110362
3.936683	0.2	-0.109142
3.940017	0.2	-0.107340
3.943350	0.2	-0.105128
3.946683	0.2	-0.103042
3.950017	0.2	-0.101947
3.953350	0.2	-0.102394
3.956683	0.2	-0.104047
3.960017	0.2	-0.105938
3.963350	0.2	-0.106897
3.966683	0.2	-0.106306
3.970017	0.2	-0.104764
3.973350	0.2	-0.103451
3.976683	0.2	-0.102897
3.980017	0.2	-0.102962
3.983350	0.2	-0.103731
3.986683	0.2	-0.105472
3.990017	0.2	-0.107810
3.993350	0.2	-0.109733
3.996683	0.2	-0.110790
4.000017	0.2	-0.111577
4.003350	0.2	-0.112965
4.006683	0.2	-0.114841
4.010017	0.2	-0.116001
4.013350	0.2	-0.115498
4.016683	0.2	-0.113947
4.020017	0.2	-0.112886
4.023350	0.2	-0.113170
4.026683	0.2	-0.114376
4.030017	0.2	-0.115470
4.033350	0.2	-0.115908
4.036683	0.2	-0.116248
4.040017	0.2	-0.117370
4.043350	0.2	-0.119349
4.046683	0.2	-0.121347
4.050017	0.2	-0.122404
4.053350	0.2	-0.122208
4.056683	0.2	-0.121095
4.060017	0.2	-0.119489
4.063350	0.2	-0.117398
4.066683	0.2	-0.114553
4.070017	0.2	-0.111000
4.073350	0.2	-0.107591
4.076683	0.2	-0.105784
4.080017	0.2	-0.106678
4.083350	0.2	-0.109854
4.086683	0.2	-0.113454
4.090017	0.2	-0.115726
4.093350	0.2	-0.116462
4.096683	0.2	-0.116592
4.100017	0.2	-0.116578
4.103350	0.2	-0.115824
4.106683	0.2	-0.113840
4.110017	0.2	-0.111135
4.113350	0.2	-0.108727
4.116683	0.2	-0.107447
4.120017	0.2	-0.107670
4.123350	0.2	-0.109137
4.126683	0.2	-0.110976
4.130017	0.2	-0.112513
4.133350	0.2	-0.113840
4.136683	0.2	-0.115288
4.140017	0.2	-0.116625
4.143350	0.2	-0.117258
4.146683	0.2	-0.116895
4.150017	0.2	-0.115596
4.153350	0.2	-0.113728
4.156683	0.2	-0.112099
4.160017	0.2	-0.111568
4.163350	0.2	-0.112308
4.166683	0.2	-0.113491
4.170017	0.2	-0.114045
4.173350	0.2	-0.113673
4.176683	0.2	-0.112709
4.180017	0.2	-0.111535
4.183350	0.2	-0.110636
4.186683	0.2	-0.110529
4.190017	0.2	-0.111386
4.193350	0.2	-0.112955
4.196683	0.2	-0.114953
4.200017	0.2	-0.117132
4.203350	0.2	-0.119079
4.206683	0.2	-0.120159
4.210017	0.2	-0.119880
4.213350	0.2	-0.118441
4.216683	0.2	-0.116872
4.220017	0.2	-0.116210
4.223350	0.2	-0.116662
4.226683	0.2	-0.117952
4.230017	0.2	-0.119912
4.233350	0.2	-0.121989
4.236683	0.2	-0.123004
4.240017	0.2	-0.122087
4.243350	0.2	-0.119428
4.246683	0.2	-0.115931
4.250017	0.2	-0.112564
4.253350	0.2	-0.110143
4.256683	0.2	-0.109230
4.260017	0.2	-0.109789
4.263350	0.2	-0.111256
4.266683	0.2	-0.113328
4.270017	0.2	-0.115978
4.273350	0.2	-0.118958
4.276683	0.2	-0.121794
4.280017	0.2	-0.123847
4.283350	0.2	-0.124630
4.286683	0.2	-0.124271
4.290017	0.2	-0.123312
4.293350	0.2	-0.122096
4.296683	0.2	-0.120760
4.300017	0.2	-0.119428
4.303350	0.2	-0.118124
4.306683	0.2	-0.116858
4.310017	0.2	-0.116075
4.313350	0.2	-0.116546
4.316683	0.2	-0.118357
4.320017	0.2	-0.120397
4.323350	0.2	-0.121268
4.326683	0.2	-0.120550
4.330017	0.2	-0.118907
4.333350	0.2	-0.117184
4.336683	0.2	-0.115568
4.340017	0.2	-0.113812
4.343350	0.2	-0.111908
4.346683	0.2	-0.110227
4.350017	0.2	-0.109435
4.353350	0.2	-0.110092
4.356683	0.2	-0.112080
4.360017	0.2	-0.114702
4.363350	0.2	-0.117202
4.366683	0.2	-0.119107
4.370017	0.2	-0.120066
4.373350	0.2	-0.120034
4.376683	0.2	-0.119423
4.380017	0.2	-0.118581
4.383350	0.2	-0.117477
4.386683	0.2	-0.116280
4.390017	0.2	-0.115628
4.393350	0.2	-0.115968
4.396683	0.2	-0.116797
4.400017	0.2	-0.117095
4.403350	0.2	-0.116774
4.406683	0.2	-0.116760
4.410017	0.2	-0.117514
4.413350	0.2	-0.118590
4.416683	0.2	-0.119531
4.420017	0.2	-0.120294
4.423350	0.2	-0.120737
4.426683	0.2	-0.120662
4.430017	0.2	-0.120252
4.433350	0.2	-0.119917
4.436683	0.2	-0.119940
4.440017	0.2	-0.120583
4.443350	0.2	-0.121780
4.446683	0.2	-0.122818
4.450017	0.2	-0.123233
4.453350	0.2	-0.123410
4.456683	0.2	-0.123675
4.460017	0.2	-0.123656
4.463350	0.2	-0.123135
4.466683	0.2	-0.122800
4.470017	0.2	-0.123391
4.473350	0.2	-0.124574
4.476683	0.2	-0.125431
4.480017	0.2	-0.125584
4.483350	0.2	-0.125347
4.486683	0.2	-0.125421
4.490017	0.2	-0.126166
4.493350	0.2	-0.127247
4.496683	0.2	-0.128369
4.500017	0.2	-0.129337
4.503350	0.2	-0.129696
4.506683	0.2	-0.129156
4.510017	0.2	-0.127717
4.513350	0.2	-0.125249
4.516683	0.2	-0.121985
4.520017	0.2	-0.119125
4.523350	0.2	-0.118064
4.526683	0.2	-0.119321
4.530017	0.2	-0.122311
4.533350	0.2	-0.125733
4.536683	0.2	-0.128173
4.540017	0.2	-0.128886
4.543350	0.2	-0.128346
4.546683	0.2	-0.127652
4.550017	0.2	-0.127358
4.553350	0.2	-0.127135
4.556683	0.2	-0.126436
4.560017	0.2	-0.125207
4.563350	0.2	-0.124215
4.566683	0.2	-0.124695
4.570017	0.2	-0.127330
4.573350	0.2	-0.131465
4.576683	0.2	-0.135377
4.580017	0.2	-0.137407
4.583350	0.2	-0.137058
4.586683	0.2	-0.135009
4.590017	0.2	-0.132159
4.593350	0.2	-0.129174
4.596683	0.2	-0.126683
4.600017	0.2	-0.125454
4.603350	0.2	-0.126027
4.606683	0.2	-0.128043
4.610017	0.2	-0.130553
4.613350	0.2	-0.132956
4.616683	0.2	-0.135191
4.620017	0.2	-0.137151
4.623350	0.2	-0.138544
4.626683	0.2	-0.139205
4.630017	0.2	-0.139172
4.633350	0.2	-0.138516
4.636683	0.2	-0.137417
4.640017	0.2	-0.136304
4.643350	0.2	-0.135503
4.646683	0.2	-0.134893
4.650017	0.2	-0.134311
4.653350	0.2	-0.133980
4.656683	0.2	-0.134078
4.660017	0.2	-0.134367
4.663350	0.2	-0.134516
4.666683	0.2	-0.134255
4.670017	0.2	-0.133477
4.673350	0.2	-0.132462
4.676683	0.2	-0.131708
4.680017	0.2	-0.131438
4.683350	0.2	-0.131354
4.686683	0.2	-0.130851
4.690017	0.2	-0.129617
4.693350	0.2	-0.128099
4.696683	0.2	-0.127233
4.700017	0.2	-0.127633
4.703350	0.2	-0.129081
4.706683	0.2	-0.130627
4.710017	0.2	-0.131079
4.713350	0.2	-0.130241
4.716683	0.2	-0.129342
4.720017	0.2	-0.129538
4.723350	0.2	-0.130734
4.726683	0.2	-0.132238
4.730017	0.2	-0.133598
4.733350	0.2	-0.134697
4.736683	0.2	-0.135321
4.740017	0.2	-0.134897
4.743350	0.2	-0.133142
4.746683	0.2	-0.130800
4.750017	0.2	-0.129053
4.753350	0.2	-0.128513
4.756683	0.2	-0.129049
4.760017	0.2	-0.130236
4.763350	0.2	-0.131791
4.766683	0.2	-0.133617
4.770017	0.2	-0.135405
4.773350	0.2	-0.136588
4.776683	0.2	-0.136853
4.780017	0.2	-0.136527
4.783350	0.2	-0.136420
4.786683	0.2	-0.137058
4.790017	0.2	-0.137938
4.793350	0.2	-0.137477
4.796683	0.2	-0.134250
4.800017	0.2	-0.128695
4.803350	0.2	-0.123354
4.806683	0.2	-0.120895
4.810017	0.2	-0.122022
4.813350	0.2	-0.125282
4.816683	0.2	-0.128443
4.820017	0.2	-0.129864
4.823350	0.2	-0.129188
4.826683	0.2	-0.127386
4.830017	0.2	-0.125919
4.833350	0.2	-0.125542
4.836683	0.2	-0.125831
4.840017	0.2	-0.125417
4.843350	0.2	-0.123270
4.846683	0.2	-0.119982
4.850017	0.2	-0.117207
4.853350	0.2	-0.116071
4.856683	0.2	-0.116499
4.860017	0.2	-0.117677
4.863350	0.2	-0.118874
4.866683	0.2	-0.119954
4.870017	0.2	-0.121119
4.873350	0.2	-0.122315
4.876683	0.2	-0.123135
4.880017	0.2	-0.123461
4.883350	0.2	-0.123573
4.886683	0.2	-0.123638
4.890017	0.2	-0.123521
4.893350	0.2	-0.122772
4.896683	0.2	-0.120923
4.900017	0.2	-0.118059
4.903350	0.2	-0.114986
4.906683	0.2	-0.112713
4.910017	0.2	-0.111852
4.913350	0.2	-0.112397
4.916683	0.2	-0.113775
4.920017	0.2	-0.115284
4.923350	0.2	-0.116727
4.926683	0.2	-0.118464
4.930017	0.2	-0.120662
4.933350	0.2	-0.122492
4.936683	0.2	-0.122497
4.940017	0.2	-0.119898
4.943350	0.2	-0.115423
4.946683	0.2	-0.111042
4.950017	0.2	-0.108620
4.953350	0.2	-0.108439
4.956683	0.2	-0.109239
4.960017	0.2	-0.109854
4.963350	0.2	-0.110390
4.966683	0.2	-0.111549
4.970017	0.2	-0.113342
4.973350	0.2	-0.114962
4.976683	0.2	-0.115796
4.980017	0.2	-0.115861
4.983350	0.2	-0.115139
4.986683	0.2	-0.113379
4.990017	0.2	-0.110781
4.993350	0.2	-0.108387
4.996683	0.2	-0.107512
5.000017	0.2	-0.108765
5.003350	0.2	-0.111712
5.006683	0.2	-0.115340
5.010017	0.2	-0.118553
5.013350	0.2	-0.120625
5.016683	0.2	-0.121593
5.020017	0.2	-0.122115
5.023350	0.2	-0.122688
5.026683	0.2	-0.123372
5.030017	0.2	-0.124662
5.033350	0.2	-0.127163
5.036683	0.2	-0.130306
5.040017	0.2	-0.132681
5.043350	0.2	-0.133165
5.046683	0.2	-0.131410
5.050017	0.2	-0.127968
5.053350	0.2	-0.124210
5.056683	0.2	-0.121766
5.060017	0.2	-0.121682
5.063350	0.2	-0.123610
5.066683	0.2	-0.125854
5.070017	0.2	-0.126986
5.073350	0.2	-0.127032
5.076683	0.2	-0.126883
5.080017	0.2	-0.126990
5.083350	0.2	-0.126944
5.086683	0.2	-0.126157
5.090017	0.2	-0.124611
5.093350	0.2	-0.122753
5.096683	0.2	-0.120983
5.100017	0.2	-0.119489
5.103350	0.2	-0.118422
5.106683	0.2	-0.118064
5.110017	0.2	-0.118529
5.113350	0.2	-0.119396
5.116683	0.2	-0.120015
5.120017	0.2	-0.120304
5.123350	0.2	-0.120425
5.126683	0.2	-0.120183
5.130017	0.2	-0.119573
5.133350	0.2	-0.119014
5.136683	0.2	-0.118557
5.140017	0.2	-0.117999
5.143350	0.2	-0.117836
5.146683	0.2	-0.118888
5.150017	0.2	-0.121258
5.153350	0.2	-0.124234
5.156683	0.2	-0.127056
5.160017	0.2	-0.129258
5.163350	0.2	-0.130739
5.166683	0.2	-0.131736
5.170017	0.2	-0.132406
5.173350	0.2	-0.132378
5.176683	0.2	-0.131265
5.180017	0.2	-0.129556
5.183350	0.2	-0.128369
5.186683	0.2	-0.128429
5.190017	0.2	-0.129547
5.193350	0.2	-0.130846
5.196683	0.2	-0.131703
5.200017	0.2	-0.132425
5.203350	0.2	-0.133598
5.206683	0.2	-0.135242
5.210017	0.2	-0.136700
5.213350	0.2	-0.137333
5.216683	0.2	-0.137193
5.220017	0.2	-0.136797
5.223350	0.2	-0.136639
5.226683	0.2	-0.137137
5.230017	0.2	-0.138590
5.233350	0.2	-0.140900
5.236683	0.2	-0.143577
5.240017	0.2	-0.145882
5.243350	0.2	-0.147112
5.246683	0.2	-0.147005
5.250017	0.2	-0.145934
5.253350	0.2	-0.144467
5.256683	0.2	-0.143033
5.260017	0.2	-0.142106
5.263350	0.2	-0.142204
5.266683	0.2	-0.143312
5.270017	0.2	-0.144583
5.273350	0.2	-0.144769
5.276683	0.2	-0.143093
5.280017	0.2	-0.139973
5.283350	0.2	-0.137021
5.286683	0.2	-0.135843
5.290017	0.2	-0.136755
5.293350	0.2	-0.138748
5.296683	0.2	-0.140294
5.300017	0.2	-0.140266
5.303350	0.2	-0.138553
5.306683	0.2	-0.136020
5.310017	0.2	-0.133668
5.313350	0.2	-0.132159
5.316683	0.2	-0.132006
5.320017	0.2	-0.133049
5.323350	0.2	-0.134106
5.326683	0.2	-0.134320
5.330017	0.2	-0.134259
5.333350	0.2	-0.135098
5.336683	0.2	-0.137459
5.340017	0.2	-0.141202
5.343350	0.2	-0.145328
5.346683	0.2	-0.148136
5.350017	0.2	-0.148234
5.353350	0.2	-0.145556
5.356683	0.2	-0.141375
5.360017	0.2	-0.137417
5.363350	0.2	-0.135219
5.366683	0.2	-0.135466
5.370017	0.2	-0.137500
5.373350	0.2	-0.139931
5.376683	0.2	-0.141538
5.380017	0.2	-0.141594
5.383350	0.2	-0.139913
5.386683	0.2	-0.137384
5.390017	0.2	-0.135717
5.393350	0.2	-0.135936
5.396683	0.2	-0.137449
5.400017	0.2	-0.138897
5.403350	0.2	-0.139619
5.406683	0.2	-0.139587
5.410017	0.2	-0.138939
5.413350	0.2	-0.138413
5.416683	0.2	-0.138949
5.420017	0.2	-0.140369
5.423350	0.2	-0.141789
5.426683	0.2	-0.143009
5.430017	0.2	-0.144443
5.433350	0.2	-0.146213
5.436683	0.2	-0.148015
5.440017	0.2	-0.149491
5.443350	0.2	-0.150232
5.446683	0.2	-0.149943
5.450017	0.2	-0.148774
5.453350	0.2	-0.147228
5.456683	0.2	-0.145794
5.460017	0.2	-0.144877
5.463350	0.2	-0.144695
5.466683	0.2	-0.145272
5.470017	0.2	-0.146502
5.473350	0.2	-0.147908
5.476683	0.2	-0.148700
5.480017	0.2	-0.148509
5.483350	0.2	-0.147768
5.486683	0.2	-0.146888
5.490017	0.2	-0.145771
5.493350	0.2	-0.144336
5.496683	0.2	-0.142837
5.500017	0.2	-0.141533
5.503350	0.2	-0.140681
5.506683	0.2	-0.140886
5.510017	0.2	-0.142767
5.513350	0.2	-0.146041
5.516683	0.2	-0.149528
5.520017	0.2	-0.152192
5.523350	0.2	-0.153701
5.526683	0.2	-0.154288
5.530017	0.2	-0.154288
5.533350	0.2	-0.153650
5.536683	0.2	-0.152187
5.540017	0.2	-0.150348
5.543350	0.2	-0.148905
5.546683	0.2	-0.148183
5.550017	0.2	-0.148197
5.553350	0.2	-0.148797
5.556683	0.2	-0.149477
5.560017	0.2	-0.149906
5.563350	0.2	-0.150371
5.566683	0.2	-0.151033
5.570017	0.2	-0.151405
5.573350	0.2	-0.151172
5.576683	0.2	-0.150884
5.580017	0.2	-0.151321
5.583350	0.2	-0.152378
5.586683	0.2	-0.152909
5.590017	0.2	-0.152108
5.593350	0.2	-0.150446
5.596683	0.2	-0.149012
5.600017	0.2	-0.148569
5.603350	0.2	-0.149468
5.606683	0.2	-0.151633
5.610017	0.2	-0.154064
5.613350	0.2	-0.155293
5.616683	0.2	-0.154902
5.620017	0.2	-0.153664
5.623350	0.2	-0.152276
5.626683	0.2	-0.151000
5.630017	0.2	-0.150129
5.633350	0.2	-0.149892
5.636683	0.2	-0.150073
5.640017	0.2	-0.150190
5.643350	0.2	-0.150059
5.646683	0.2	-0.150041
5.650017	0.2	-0.150539
5.653350	0.2	-0.151293
5.656683	0.2	-0.151447
5.660017	0.2	-0.150534
5.663350	0.2	-0.149170
5.666683	0.2	-0.148499
5.670017	0.2	-0.148988
5.673350	0.2	-0.150343
5.676683	0.2	-0.152192
5.680017	0.2	-0.154069
5.683350	0.2	-0.155428
5.686683	0.2	-0.156118
5.690017	0.2	-0.156225
5.693350	0.2	-0.155573
5.696683	0.2	-0.153966
5.700017	0.2	-0.151685
5.703350	0.2	-0.149477
5.706683	0.2	-0.148024
5.710017	0.2	-0.147880
5.713350	0.2	-0.149319
5.716683	0.2	-0.151908
5.720017	0.2	-0.154977
5.723350	0.2	-0.158180
5.726683	0.2	-0.161007
5.730017	0.2	-0.162688
5.733350	0.2	-0.162916
5.736683	0.2	-0.162222
5.740017	0.2	-0.161310
5.743350	0.2	-0.160323
5.746683	0.2	-0.159093
5.750017	0.2	-0.157887
5.753350	0.2	-0.157333
5.756683	0.2	-0.157692
5.760017	0.2	-0.158544
5.763350	0.2	-0.159121
5.766683	0.2	-0.158912
5.770017	0.2	-0.157999
5.773350	0.2	-0.157021
5.776683	0.2	-0.156742
5.780017	0.2	-0.157496
5.783350	0.2	-0.158967
5.786683	0.2	-0.160495
5.790017	0.2	-0.161566
5.793350	0.2	-0.161985
5.796683	0.2	-0.161729
5.800017	0.2	-0.161058
5.803350	0.2	-0.160867
5.806683	0.2	-0.162204
5.810017	0.2	-0.165086
5.813350	0.2	-0.168257
5.816683	0.2	-0.170344
5.820017	0.2	-0.170870
5.823350	0.2	-0.169906
5.826683	0.2	-0.167633
5.830017	0.2	-0.164541
5.833350	0.2	-0.161361
5.836683	0.2	-0.158716
5.840017	0.2	-0.157137
5.843350	0.2	-0.157123
5.846683	0.2	-0.158604
5.850017	0.2	-0.160583
5.853350	0.2	-0.161948
5.856683	0.2	-0.162725
5.860017	0.2	-0.164048
5.863350	0.2	-0.166483
5.866683	0.2	-0.168886
5.870017	0.2	-0.169729
5.873350	0.2	-0.168839
5.876683	0.2	-0.167098
5.880017	0.2	-0.165375
5.883350	0.2	-0.164160
5.886683	0.2	-0.163610
5.890017	0.2	-0.163624
5.893350	0.2	-0.164169
5.896683	0.2	-0.165207
5.900017	0.2	-0.166232
5.903350	0.2	-0.166688
5.906683	0.2	-0.166381
5.910017	0.2	-0.165110
5.913350	0.2	-0.163047
5.916683	0.2	-0.161175
5.920017	0.2	-0.160257
5.923350	0.2	-0.159987
5.926683	0.2	-0.159573
5.930017	0.2	-0.158483
5.933350	0.2	-0.156532
5.936683	0.2	-0.154283
5.940017	0.2	-0.153077
5.943350	0.2	-0.153841
5.946683	0.2	-0.156355
5.950017	0.2	-0.159582
5.953350	0.2	-0.162101
5.956683	0.2	-0.163051
5.960017	0.2	-0.162795
5.963350	0.2	-0.162260
5.966683	0.2	-0.162050
5.970017	0.2	-0.162381
5.973350	0.2	-0.163335
5.976683	0.2	-0.164965
5.980017	0.2	-0.167070
5.983350	0.2	-0.168988
5.986683	0.2	-0.169971
5.990017	0.2	-0.169957
5.993350	0.2	-0.169640
5.996683	0.2	-0.169664
6.000017	0.2	-0.169906
