# Supplementary material for: Quantitative profiling of capsaicin content in seven chili pepper cultivars using optimized HPLC
Source: Front Plant Sci. 2026 May 7;17:1749488. doi: 10.3389/fpls.2026.1749488 (PMC13190488; doi:10.3389/fpls.2026.1749488)
Supplement: Supplementary file 1 [file DataSheet1.zip › Raw Chromatogram Data Calibration 280nm/Capsaicin 0ppm.csv]

URL chrom://desktop-lb30aed/ChromeleonLocal/Capsaicin/CapsaicinTest_1312025.seq/20803.smp/UV_VIS_2.channel
Channel UV_VIS_2
Injection Information:
Data Vault ChromeleonLocal
Sequence CapsaicinTest_1312025
Name ACNblank
Number 444
Position Y:E3
Comment
Processing Method Processing_Capsaicin
Instrument Method Capsaicin_222025m1 -Origninal
Type Unknown
Status Finished
Inject Time 3/11/2025 11:22:13 AM -07:00
Volume (�l) 10.00
Dilution Factor 1.0000
Weight 1.0000
Raw Data Information:
Time Min. (min) 0.003350
Time Max. (min) 6.000017
Data Points 1800
Detector UV
Generating Data System Chromeleon 7.2.10.24543
Exporting Data System Chromeleon 7.2.10.0
Operator Instrument Controller
Signal Quantity Absorbance
Signal Unit mAU
Signal Min. -0.341893
Signal Max. 9.189588
Channel UV_VIS_2
Driver Name VDAD.dll
Channel Type Evaluation
Min. Step (s) 0.2
Max. Step (s) 0.2
Average Step (s) 0.2
Signal Parameter Information:
Signal Info WVL:280 nm
Raw Data:
Time (min) Step (s) Value (mAU)
0.003350 n.a. 0.000000
0.006683 0.2 -0.000042
0.010017 0.2 -0.000303
0.013350 0.2 -0.001071
0.016683 0.2 -0.002398
0.020017 0.2 -0.003828
0.023350 0.2 -0.004726
0.026683 0.2 -0.004922
0.030017 0.2 -0.004680
0.033350 0.2 -0.004410
0.036683 0.2 -0.004312
0.040017 0.2 -0.004023
0.043350 0.2 -0.002813
0.046683 0.2 -0.000638
0.050017 0.2 0.001523
0.053350 0.2 0.002622
0.056683 0.2 0.002487
0.060017 0.2 0.001607
0.063350 0.2 0.000442
0.066683 0.2 -0.000927
0.070017 0.2 -0.002445
0.073350 0.2 -0.003804
0.076683 0.2 -0.004750
0.080017 0.2 -0.005183
0.083350 0.2 -0.004792
0.086683 0.2 -0.003390
0.090017 0.2 -0.001830
0.093350 0.2 -0.001462
0.096683 0.2 -0.002696
0.100017 0.2 -0.004852
0.103350 0.2 -0.006915
0.106683 0.2 -0.008098
0.110017 0.2 -0.008079
0.113350 0.2 -0.006985
0.116683 0.2 -0.005262
0.120017 0.2 -0.003674
0.123350 0.2 -0.002906
0.126683 0.2 -0.003213
0.130017 0.2 -0.004405
0.133350 0.2 -0.005886
0.136683 0.2 -0.007111
0.140017 0.2 -0.007977
0.143350 0.2 -0.008554
0.146683 0.2 -0.009043
0.150017 0.2 -0.010147
0.153350 0.2 -0.012303
0.156683 0.2 -0.014948
0.160017 0.2 -0.017211
0.163350 0.2 -0.018678
0.166683 0.2 -0.019106
0.170017 0.2 -0.018124
0.173350 0.2 -0.015646
0.176683 0.2 -0.012144
0.180017 0.2 -0.008503
0.183350 0.2 -0.005560
0.186683 0.2 -0.003921
0.190017 0.2 -0.004009
0.193350 0.2 -0.005835
0.196683 0.2 -0.008778
0.200017 0.2 -0.011818
0.203350 0.2 -0.014040
0.206683 0.2 -0.015176
0.210017 0.2 -0.015576
0.213350 0.2 -0.015670
0.216683 0.2 -0.015581
0.220017 0.2 -0.015181
0.223350 0.2 -0.014366
0.226683 0.2 -0.013388
0.230017 0.2 -0.012573
0.233350 0.2 -0.012112
0.236683 0.2 -0.012242
0.240017 0.2 -0.012713
0.243350 0.2 -0.012484
0.246683 0.2 -0.010873
0.250017 0.2 -0.008396
0.253350 0.2 -0.006156
0.256683 0.2 -0.004759
0.260017 0.2 -0.004144
0.263350 0.2 -0.004279
0.266683 0.2 -0.005164
0.270017 0.2 -0.006324
0.273350 0.2 -0.007395
0.276683 0.2 -0.008983
0.280017 0.2 -0.011777
0.283350 0.2 -0.015101
0.286683 0.2 -0.017360
0.290017 0.2 -0.017635
0.293350 0.2 -0.016377
0.296683 0.2 -0.014920
0.300017 0.2 -0.014482
0.303350 0.2 -0.015371
0.306683 0.2 -0.016801
0.310017 0.2 -0.017472
0.313350 0.2 -0.016643
0.316683 0.2 -0.014813
0.320017 0.2 -0.013113
0.323350 0.2 -0.012130
0.326683 0.2 -0.011697
0.330017 0.2 -0.011562
0.333350 0.2 -0.011623
0.336683 0.2 -0.011898
0.340017 0.2 -0.012629
0.343350 0.2 -0.013970
0.346683 0.2 -0.015590
0.350017 0.2 -0.017048
0.353350 0.2 -0.018240
0.356683 0.2 -0.019199
0.360017 0.2 -0.019777
0.363350 0.2 -0.019758
0.366683 0.2 -0.019334
0.370017 0.2 -0.019101
0.373350 0.2 -0.019432
0.376683 0.2 -0.019930
0.380017 0.2 -0.019926
0.383350 0.2 -0.019236
0.386683 0.2 -0.018105
0.390017 0.2 -0.016931
0.393350 0.2 -0.016326
0.396683 0.2 -0.016992
0.400017 0.2 -0.018943
0.403350 0.2 -0.021174
0.406683 0.2 -0.022692
0.410017 0.2 -0.023386
0.413350 0.2 -0.023833
0.416683 0.2 -0.024643
0.420017 0.2 -0.025653
0.423350 0.2 -0.025965
0.426683 0.2 -0.025020
0.430017 0.2 -0.023274
0.433350 0.2 -0.021569
0.436683 0.2 -0.020387
0.440017 0.2 -0.019935
0.443350 0.2 -0.020475
0.446683 0.2 -0.022193
0.450017 0.2 -0.024973
0.453350 0.2 -0.028289
0.456683 0.2 -0.031106
0.460017 0.2 -0.032238
0.463350 0.2 -0.031460
0.466683 0.2 -0.029937
0.470017 0.2 -0.029318
0.473350 0.2 -0.030533
0.476683 0.2 -0.033095
0.480017 0.2 -0.035423
0.483350 0.2 -0.036294
0.486683 0.2 -0.035698
0.490017 0.2 -0.034408
0.493350 0.2 -0.033318
0.496683 0.2 -0.032736
0.500017 0.2 -0.032606
0.503350 0.2 -0.033448
0.506683 0.2 -0.035861
0.510017 0.2 -0.039376
0.513350 0.2 -0.042771
0.516683 0.2 -0.045025
0.520017 0.2 -0.046105
0.523350 0.2 -0.047041
0.526683 0.2 -0.048731
0.530017 0.2 -0.050832
0.533350 0.2 -0.052457
0.536683 0.2 -0.053090
0.540017 0.2 -0.052564
0.543350 0.2 -0.050962
0.546683 0.2 -0.048941
0.550017 0.2 -0.047442
0.553350 0.2 -0.046878
0.556683 0.2 -0.047158
0.560017 0.2 -0.048154
0.563350 0.2 -0.049598
0.566683 0.2 -0.051004
0.570017 0.2 -0.052028
0.573350 0.2 -0.052494
0.576683 0.2 -0.052364
0.580017 0.2 -0.051698
0.583350 0.2 -0.050617
0.586683 0.2 -0.049551
0.590017 0.2 -0.049053
0.593350 0.2 -0.049318
0.596683 0.2 -0.050077
0.600017 0.2 -0.050920
0.603350 0.2 -0.051605
0.606683 0.2 -0.051879
0.610017 0.2 -0.051437
0.613350 0.2 -0.050585
0.616683 0.2 -0.050236
0.620017 0.2 -0.050804
0.623350 0.2 -0.052080
0.626683 0.2 -0.054082
0.630017 0.2 -0.056825
0.633350 0.2 -0.059498
0.636683 0.2 -0.060834
0.640017 0.2 -0.060550
0.643350 0.2 -0.059698
0.646683 0.2 -0.059297
0.650017 0.2 -0.059591
0.653350 0.2 -0.060671
0.656683 0.2 -0.062375
0.660017 0.2 -0.063940
0.663350 0.2 -0.064750
0.666683 0.2 -0.064904
0.670017 0.2 -0.064820
0.673350 0.2 -0.064569
0.676683 0.2 -0.063470
0.680017 0.2 -0.060499
0.683350 0.2 -0.055605
0.686683 0.2 -0.050166
0.690017 0.2 -0.045858
0.693350 0.2 -0.043539
0.696683 0.2 -0.042999
0.700017 0.2 -0.043404
0.703350 0.2 -0.044075
0.706683 0.2 -0.044680
0.710017 0.2 -0.044806
0.713350 0.2 -0.043861
0.716683 0.2 -0.041970
0.720017 0.2 -0.040210
0.723350 0.2 -0.039213
0.726683 0.2 -0.038380
0.730017 0.2 -0.036820
0.733350 0.2 -0.034953
0.736683 0.2 -0.039297
0.740017 0.2 -0.070496
0.743350 0.2 -0.152867
0.746683 0.2 -0.261581
0.750017 0.2 -0.268077
0.753350 0.2 0.028363
0.756683 0.2 0.774423
0.760017 0.2 1.948578
0.763350 0.2 3.362806
0.766683 0.2 4.768167
0.770017 0.2 5.961629
0.773350 0.2 6.827600
0.776683 0.2 7.331301
0.780017 0.2 7.495247
0.783350 0.2 7.371274
0.786683 0.2 7.021497
0.790017 0.2 6.515011
0.793350 0.2 5.930052
0.796683 0.2 5.351095
0.800017 0.2 4.861094
0.803350 0.2 4.532337
0.806683 0.2 4.416695
0.810017 0.2 4.536370
0.813350 0.2 4.879977
0.816683 0.2 5.406914
0.820017 0.2 6.055869
0.823350 0.2 6.755921
0.826683 0.2 7.441761
0.830017 0.2 8.064359
0.833350 0.2 8.585942
0.836683 0.2 8.968837
0.840017 0.2 9.177192
0.843350 0.2 9.189588
0.846683 0.2 9.005782
0.850017 0.2 8.643768
0.853350 0.2 8.135159
0.856683 0.2 7.520756
0.860017 0.2 6.843708
0.863350 0.2 6.141998
0.866683 0.2 5.445122
0.870017 0.2 4.776283
0.873350 0.2 4.157438
0.876683 0.2 3.612582
0.880017 0.2 3.165547
0.883350 0.2 2.832348
0.886683 0.2 2.612839
0.890017 0.2 2.488070
0.893350 0.2 2.426161
0.896683 0.2 2.392936
0.900017 0.2 2.361727
0.903350 0.2 2.319473
0.906683 0.2 2.266490
0.910017 0.2 2.208948
0.913350 0.2 2.149236
0.916683 0.2 2.081245
0.920017 0.2 1.991494
0.923350 0.2 1.863665
0.926683 0.2 1.685238
0.930017 0.2 1.453832
0.933350 0.2 1.180070
0.936683 0.2 0.885730
0.940017 0.2 0.597448
0.943350 0.2 0.338624
0.946683 0.2 0.123982
0.950017 0.2 -0.041244
0.953350 0.2 -0.159470
0.956683 0.2 -0.238125
0.960017 0.2 -0.286778
0.963350 0.2 -0.314615
0.966683 0.2 -0.329036
0.970017 0.2 -0.335285
0.973350 0.2 -0.336613
0.976683 0.2 -0.334955
0.980017 0.2 -0.331546
0.983350 0.2 -0.326945
0.986683 0.2 -0.321083
0.990017 0.2 -0.313725
0.993350 0.2 -0.304999
0.996683 0.2 -0.295700
1.000017 0.2 -0.286801
1.003350 0.2 -0.278456
1.006683 0.2 -0.269818
1.010017 0.2 -0.259886
1.013350 0.2 -0.248393
1.016683 0.2 -0.235941
1.020017 0.2 -0.223094
1.023350 0.2 -0.209929
1.026683 0.2 -0.196653
1.030017 0.2 -0.183992
1.033350 0.2 -0.172793
1.036683 0.2 -0.163703
1.040017 0.2 -0.156970
1.043350 0.2 -0.152402
1.046683 0.2 -0.149352
1.050017 0.2 -0.146986
1.053350 0.2 -0.144555
1.056683 0.2 -0.141519
1.060017 0.2 -0.137724
1.063350 0.2 -0.133500
1.066683 0.2 -0.129431
1.070017 0.2 -0.126185
1.073350 0.2 -0.124192
1.076683 0.2 -0.123405
1.080017 0.2 -0.123517
1.083350 0.2 -0.124024
1.086683 0.2 -0.124220
1.090017 0.2 -0.123479
1.093350 0.2 -0.121747
1.096683 0.2 -0.119763
1.100017 0.2 -0.118469
1.103350 0.2 -0.118096
1.106683 0.2 -0.118138
1.110017 0.2 -0.117994
1.113350 0.2 -0.117426
1.116683 0.2 -0.116583
1.120017 0.2 -0.115740
1.123350 0.2 -0.114990
1.126683 0.2 -0.114352
1.130017 0.2 -0.113701
1.133350 0.2 -0.112583
1.136683 0.2 -0.110595
1.140017 0.2 -0.107889
1.143350 0.2 -0.105365
1.146683 0.2 -0.104317
1.150017 0.2 -0.105416
1.153350 0.2 -0.107707
1.156683 0.2 -0.109156
1.160017 0.2 -0.108262
1.163350 0.2 -0.104946
1.166683 0.2 -0.100103
1.170017 0.2 -0.094711
1.173350 0.2 -0.089556
1.176683 0.2 -0.085575
1.180017 0.2 -0.083814
1.183350 0.2 -0.084764
1.186683 0.2 -0.087805
1.190017 0.2 -0.091647
1.193350 0.2 -0.095237
1.196683 0.2 -0.097807
1.200017 0.2 -0.098827
1.203350 0.2 -0.098506
1.206683 0.2 -0.097319
1.210017 0.2 -0.095316
1.213350 0.2 -0.092457
1.216683 0.2 -0.088802
1.220017 0.2 -0.084536
1.223350 0.2 -0.080573
1.226683 0.2 -0.078282
1.230017 0.2 -0.078236
1.233350 0.2 -0.079819
1.236683 0.2 -0.081751
1.240017 0.2 -0.082981
1.243350 0.2 -0.083325
1.246683 0.2 -0.083251
1.250017 0.2 -0.083335
1.253350 0.2 -0.084126
1.256683 0.2 -0.085831
1.260017 0.2 -0.088182
1.263350 0.2 -0.090562
1.266683 0.2 -0.092285
1.270017 0.2 -0.093067
1.273350 0.2 -0.093337
1.276683 0.2 -0.094017
1.280017 0.2 -0.095665
1.283350 0.2 -0.098036
1.286683 0.2 -0.100485
1.290017 0.2 -0.102697
1.293350 0.2 -0.104830
1.296683 0.2 -0.107093
1.300017 0.2 -0.109156
1.303350 0.2 -0.110031
1.306683 0.2 -0.109081
1.310017 0.2 -0.107177
1.313350 0.2 -0.106040
1.316683 0.2 -0.106520
1.320017 0.2 -0.108005
1.323350 0.2 -0.109267
1.326683 0.2 -0.109854
1.330017 0.2 -0.110315
1.333350 0.2 -0.110981
1.336683 0.2 -0.111423
1.340017 0.2 -0.111368
1.343350 0.2 -0.110948
1.346683 0.2 -0.110054
1.350017 0.2 -0.108546
1.353350 0.2 -0.106972
1.356683 0.2 -0.106045
1.360017 0.2 -0.105849
1.363350 0.2 -0.106157
1.366683 0.2 -0.107107
1.370017 0.2 -0.109095
1.373350 0.2 -0.111917
1.376683 0.2 -0.114203
1.380017 0.2 -0.114404
1.383350 0.2 -0.112322
1.386683 0.2 -0.109221
1.390017 0.2 -0.106492
1.393350 0.2 -0.104718
1.396683 0.2 -0.103861
1.400017 0.2 -0.103782
1.403350 0.2 -0.104108
1.406683 0.2 -0.104411
1.410017 0.2 -0.104695
1.413350 0.2 -0.104993
1.416683 0.2 -0.104606
1.420017 0.2 -0.102860
1.423350 0.2 -0.100406
1.426683 0.2 -0.098525
1.430017 0.2 -0.097491
1.433350 0.2 -0.096788
1.436683 0.2 -0.096289
1.440017 0.2 -0.096406
1.443350 0.2 -0.097370
1.446683 0.2 -0.098958
1.450017 0.2 -0.100695
1.453350 0.2 -0.102343
1.456683 0.2 -0.104094
1.460017 0.2 -0.106301
1.463350 0.2 -0.109035
1.466683 0.2 -0.111652
1.470017 0.2 -0.112806
1.473350 0.2 -0.111372
1.476683 0.2 -0.107409
1.480017 0.2 -0.102059
1.483350 0.2 -0.096727
1.486683 0.2 -0.092797
1.490017 0.2 -0.091395
1.493350 0.2 -0.092532
1.496683 0.2 -0.095153
1.500017 0.2 -0.098217
1.503350 0.2 -0.101202
1.506683 0.2 -0.103777
1.510017 0.2 -0.105542
1.513350 0.2 -0.106124
1.516683 0.2 -0.105333
1.520017 0.2 -0.103312
1.523350 0.2 -0.100927
1.526683 0.2 -0.099489
1.530017 0.2 -0.099898
1.533350 0.2 -0.102106
1.536683 0.2 -0.105049
1.540017 0.2 -0.107307
1.543350 0.2 -0.108071
1.546683 0.2 -0.107624
1.550017 0.2 -0.106990
1.553350 0.2 -0.107186
1.556683 0.2 -0.108648
1.560017 0.2 -0.110911
1.563350 0.2 -0.112760
1.566683 0.2 -0.113067
1.570017 0.2 -0.111884
1.573350 0.2 -0.110236
1.576683 0.2 -0.108923
1.580017 0.2 -0.108075
1.583350 0.2 -0.107572
1.586683 0.2 -0.107344
1.590017 0.2 -0.107493
1.593350 0.2 -0.108262
1.596683 0.2 -0.109831
1.600017 0.2 -0.112001
1.603350 0.2 -0.114031
1.606683 0.2 -0.115070
1.610017 0.2 -0.114841
1.613350 0.2 -0.113668
1.616683 0.2 -0.112103
1.620017 0.2 -0.110706
1.623350 0.2 -0.109747
1.626683 0.2 -0.109151
1.630017 0.2 -0.109114
1.633350 0.2 -0.110040
1.636683 0.2 -0.111624
1.640017 0.2 -0.112629
1.643350 0.2 -0.111968
1.646683 0.2 -0.109826
1.650017 0.2 -0.107423
1.653350 0.2 -0.105947
1.656683 0.2 -0.106157
1.660017 0.2 -0.108308
1.663350 0.2 -0.111684
1.666683 0.2 -0.114786
1.670017 0.2 -0.116345
1.673350 0.2 -0.115987
1.676683 0.2 -0.114227
1.680017 0.2 -0.111782
1.683350 0.2 -0.108932
1.686683 0.2 -0.105877
1.690017 0.2 -0.103274
1.693350 0.2 -0.102012
1.696683 0.2 -0.102594
1.700017 0.2 -0.104886
1.703350 0.2 -0.107945
1.706683 0.2 -0.110073
1.710017 0.2 -0.109933
1.713350 0.2 -0.108052
1.716683 0.2 -0.106222
1.720017 0.2 -0.105342
1.723350 0.2 -0.104858
1.726683 0.2 -0.104411
1.730017 0.2 -0.104792
1.733350 0.2 -0.106641
1.736683 0.2 -0.109132
1.740017 0.2 -0.110730
1.743350 0.2 -0.110725
1.746683 0.2 -0.109714
1.750017 0.2 -0.108979
1.753350 0.2 -0.109416
1.756683 0.2 -0.110818
1.760017 0.2 -0.112159
1.763350 0.2 -0.112457
1.766683 0.2 -0.111572
1.770017 0.2 -0.109933
1.773350 0.2 -0.107754
1.776683 0.2 -0.105095
1.780017 0.2 -0.102436
1.783350 0.2 -0.100513
1.786683 0.2 -0.099670
1.790017 0.2 -0.099982
1.793350 0.2 -0.101365
1.796683 0.2 -0.103042
1.800017 0.2 -0.103903
1.803350 0.2 -0.103679
1.806683 0.2 -0.102604
1.810017 0.2 -0.100494
1.813350 0.2 -0.097407
1.816683 0.2 -0.094548
1.820017 0.2 -0.093356
1.823350 0.2 -0.093975
1.826683 0.2 -0.095027
1.830017 0.2 -0.094906
1.833350 0.2 -0.093207
1.836683 0.2 -0.090874
1.840017 0.2 -0.088932
1.843350 0.2 -0.087484
1.846683 0.2 -0.085994
1.850017 0.2 -0.084057
1.853350 0.2 -0.081724
1.856683 0.2 -0.079423
1.860017 0.2 -0.077426
1.863350 0.2 -0.075554
1.866683 0.2 -0.073579
1.870017 0.2 -0.071595
1.873350 0.2 -0.069998
1.876683 0.2 -0.069146
1.880017 0.2 -0.069044
1.883350 0.2 -0.069421
1.886683 0.2 -0.069831
1.890017 0.2 -0.069658
1.893350 0.2 -0.068601
1.896683 0.2 -0.067181
1.900017 0.2 -0.066250
1.903350 0.2 -0.066115
1.906683 0.2 -0.066506
1.910017 0.2 -0.067111
1.913350 0.2 -0.067651
1.916683 0.2 -0.067842
1.920017 0.2 -0.067684
1.923350 0.2 -0.067549
1.926683 0.2 -0.067675
1.930017 0.2 -0.067870
1.933350 0.2 -0.068108
1.936683 0.2 -0.069072
1.940017 0.2 -0.071665
1.943350 0.2 -0.076280
1.946683 0.2 -0.082445
1.950017 0.2 -0.088811
1.953350 0.2 -0.093738
1.956683 0.2 -0.096262
1.960017 0.2 -0.096611
1.963350 0.2 -0.095824
1.966683 0.2 -0.095018
1.970017 0.2 -0.094986
1.973350 0.2 -0.096136
1.976683 0.2 -0.098404
1.980017 0.2 -0.101272
1.983350 0.2 -0.103973
1.986683 0.2 -0.105798
1.990017 0.2 -0.106422
1.993350 0.2 -0.106250
1.996683 0.2 -0.106166
2.000017 0.2 -0.106581
2.003350 0.2 -0.107260
2.006683 0.2 -0.107829
2.010017 0.2 -0.108131
2.013350 0.2 -0.108182
2.016683 0.2 -0.107805
2.020017 0.2 -0.106716
2.023350 0.2 -0.105109
2.026683 0.2 -0.103423
2.030017 0.2 -0.101547
2.033350 0.2 -0.099246
2.036683 0.2 -0.097160
2.040017 0.2 -0.096140
2.043350 0.2 -0.096145
2.046683 0.2 -0.096560
2.050017 0.2 -0.097128
2.053350 0.2 -0.098194
2.056683 0.2 -0.100131
2.060017 0.2 -0.102543
2.063350 0.2 -0.104234
2.066683 0.2 -0.104448
2.070017 0.2 -0.103847
2.073350 0.2 -0.103735
2.076683 0.2 -0.104713
2.080017 0.2 -0.106106
2.083350 0.2 -0.106855
2.086683 0.2 -0.106641
2.090017 0.2 -0.105756
2.093350 0.2 -0.104532
2.096683 0.2 -0.103181
2.100017 0.2 -0.101766
2.103350 0.2 -0.099996
2.106683 0.2 -0.097728
2.110017 0.2 -0.095824
2.113350 0.2 -0.095665
2.116683 0.2 -0.097556
2.120017 0.2 -0.100201
2.123350 0.2 -0.102008
2.126683 0.2 -0.102366
2.130017 0.2 -0.101556
2.133350 0.2 -0.100220
2.136683 0.2 -0.099340
2.140017 0.2 -0.099805
2.143350 0.2 -0.101458
2.146683 0.2 -0.103135
2.150017 0.2 -0.103763
2.153350 0.2 -0.103093
2.156683 0.2 -0.101817
2.160017 0.2 -0.100960
2.163350 0.2 -0.100848
2.166683 0.2 -0.100806
2.170017 0.2 -0.100196
2.173350 0.2 -0.099232
2.176683 0.2 -0.098399
2.180017 0.2 -0.097957
2.183350 0.2 -0.098092
2.186683 0.2 -0.098846
2.190017 0.2 -0.100080
2.193350 0.2 -0.101654
2.196683 0.2 -0.103274
2.200017 0.2 -0.104439
2.203350 0.2 -0.104806
2.206683 0.2 -0.104001
2.210017 0.2 -0.101621
2.213350 0.2 -0.098036
2.216683 0.2 -0.094497
2.220017 0.2 -0.092112
2.223350 0.2 -0.091111
2.226683 0.2 -0.090837
2.230017 0.2 -0.090618
2.233350 0.2 -0.090646
2.236683 0.2 -0.091512
2.240017 0.2 -0.093244
2.243350 0.2 -0.095437
2.246683 0.2 -0.097794
2.250017 0.2 -0.100038
2.253350 0.2 -0.101873
2.256683 0.2 -0.103414
2.260017 0.2 -0.104983
2.263350 0.2 -0.106348
2.266683 0.2 -0.106762
2.270017 0.2 -0.105831
2.273350 0.2 -0.104113
2.276683 0.2 -0.102790
2.280017 0.2 -0.102688
2.283350 0.2 -0.103721
2.286683 0.2 -0.105235
2.290017 0.2 -0.106478
2.293350 0.2 -0.107125
2.296683 0.2 -0.107451
2.300017 0.2 -0.107759
2.303350 0.2 -0.107810
2.306683 0.2 -0.106981
2.310017 0.2 -0.104839
2.313350 0.2 -0.101887
2.316683 0.2 -0.099549
2.320017 0.2 -0.098865
2.323350 0.2 -0.099638
2.326683 0.2 -0.100923
2.330017 0.2 -0.101794
2.333350 0.2 -0.101933
2.336683 0.2 -0.101789
2.340017 0.2 -0.101873
2.343350 0.2 -0.102259
2.346683 0.2 -0.102976
2.350017 0.2 -0.104136
2.353350 0.2 -0.105849
2.356683 0.2 -0.107978
2.360017 0.2 -0.109817
2.363350 0.2 -0.110604
2.366683 0.2 -0.110250
2.370017 0.2 -0.109156
2.373350 0.2 -0.107680
2.376683 0.2 -0.106092
2.380017 0.2 -0.104737
2.383350 0.2 -0.103964
2.386683 0.2 -0.103828
2.390017 0.2 -0.104150
2.393350 0.2 -0.104620
2.396683 0.2 -0.105058
2.400017 0.2 -0.105663
2.403350 0.2 -0.106744
2.406683 0.2 -0.108336
2.410017 0.2 -0.110171
2.413350 0.2 -0.111628
2.416683 0.2 -0.112024
2.420017 0.2 -0.111298
2.423350 0.2 -0.110022
2.426683 0.2 -0.108802
2.430017 0.2 -0.108159
2.433350 0.2 -0.108737
2.436683 0.2 -0.110855
2.440017 0.2 -0.113845
2.443350 0.2 -0.116378
2.446683 0.2 -0.117570
2.450017 0.2 -0.117617
2.453350 0.2 -0.117370
2.456683 0.2 -0.117454
2.460017 0.2 -0.117989
2.463350 0.2 -0.118865
2.466683 0.2 -0.119917
2.470017 0.2 -0.121165
2.473350 0.2 -0.122632
2.476683 0.2 -0.123889
2.480017 0.2 -0.124434
2.483350 0.2 -0.124467
2.486683 0.2 -0.124229
2.490017 0.2 -0.123256
2.493350 0.2 -0.121202
2.496683 0.2 -0.118874
2.500017 0.2 -0.117617
2.503350 0.2 -0.118185
2.506683 0.2 -0.120299
2.510017 0.2 -0.123042
2.513350 0.2 -0.125505
2.516683 0.2 -0.127256
2.520017 0.2 -0.128243
2.523350 0.2 -0.128229
2.526683 0.2 -0.126860
2.530017 0.2 -0.124448
2.533350 0.2 -0.121789
2.536683 0.2 -0.119102
2.540017 0.2 -0.115987
2.543350 0.2 -0.112313
2.546683 0.2 -0.108662
2.550017 0.2 -0.106101
2.553350 0.2 -0.105328
2.556683 0.2 -0.105961
2.560017 0.2 -0.106827
2.563350 0.2 -0.106893
2.566683 0.2 -0.106054
2.570017 0.2 -0.105272
2.573350 0.2 -0.105649
2.576683 0.2 -0.107517
2.580017 0.2 -0.110543
2.583350 0.2 -0.113943
2.586683 0.2 -0.116769
2.590017 0.2 -0.118660
2.593350 0.2 -0.119801
2.596683 0.2 -0.120243
2.600017 0.2 -0.120029
2.603350 0.2 -0.119610
2.606683 0.2 -0.119605
2.610017 0.2 -0.120215
2.613350 0.2 -0.120830
2.616683 0.2 -0.120439
2.620017 0.2 -0.118557
2.623350 0.2 -0.115684
2.626683 0.2 -0.113021
2.630017 0.2 -0.111605
2.633350 0.2 -0.111666
2.636683 0.2 -0.112709
2.640017 0.2 -0.114162
2.643350 0.2 -0.115945
2.646683 0.2 -0.118222
2.650017 0.2 -0.120769
2.653350 0.2 -0.123256
2.656683 0.2 -0.125738
2.660017 0.2 -0.128062
2.663350 0.2 -0.129365
2.666683 0.2 -0.129137
2.670017 0.2 -0.128113
2.673350 0.2 -0.127503
2.676683 0.2 -0.127493
2.680017 0.2 -0.126958
2.683350 0.2 -0.124741
2.686683 0.2 -0.121030
2.690017 0.2 -0.117342
2.693350 0.2 -0.115181
2.696683 0.2 -0.115191
2.700017 0.2 -0.117491
2.703350 0.2 -0.121673
2.706683 0.2 -0.126315
2.710017 0.2 -0.129747
2.713350 0.2 -0.131354
2.716683 0.2 -0.131512
2.720017 0.2 -0.130883
2.723350 0.2 -0.130315
2.726683 0.2 -0.130720
2.730017 0.2 -0.132308
2.733350 0.2 -0.134273
2.736683 0.2 -0.135754
2.740017 0.2 -0.136746
2.743350 0.2 -0.137822
2.746683 0.2 -0.139195
2.750017 0.2 -0.140290
2.753350 0.2 -0.140388
2.756683 0.2 -0.139489
2.760017 0.2 -0.137989
2.763350 0.2 -0.135973
2.766683 0.2 -0.133463
2.770017 0.2 -0.130907
2.773350 0.2 -0.129049
2.776683 0.2 -0.128518
2.780017 0.2 -0.129174
2.783350 0.2 -0.130283
2.786683 0.2 -0.131684
2.790017 0.2 -0.134022
2.793350 0.2 -0.137566
2.796683 0.2 -0.141794
2.800017 0.2 -0.146101
2.803350 0.2 -0.150092
2.806683 0.2 -0.153226
2.810017 0.2 -0.154763
2.813350 0.2 -0.154227
2.816683 0.2 -0.151894
2.820017 0.2 -0.148593
2.823350 0.2 -0.145077
2.826683 0.2 -0.142027
2.830017 0.2 -0.140104
2.833350 0.2 -0.139726
2.836683 0.2 -0.140839
2.840017 0.2 -0.142790
2.843350 0.2 -0.144518
2.846683 0.2 -0.145147
2.850017 0.2 -0.144364
2.853350 0.2 -0.142255
2.856683 0.2 -0.139228
2.860017 0.2 -0.136201
2.863350 0.2 -0.134343
2.866683 0.2 -0.134539
2.870017 0.2 -0.136788
2.873350 0.2 -0.139815
2.876683 0.2 -0.142157
2.880017 0.2 -0.143419
2.883350 0.2 -0.144155
2.886683 0.2 -0.145379
2.890017 0.2 -0.148048
2.893350 0.2 -0.151964
2.896683 0.2 -0.155750
2.900017 0.2 -0.158106
2.903350 0.2 -0.158604
2.906683 0.2 -0.157473
2.910017 0.2 -0.155317
2.913350 0.2 -0.152919
2.916683 0.2 -0.151051
2.920017 0.2 -0.150264
2.923350 0.2 -0.150702
2.926683 0.2 -0.151959
2.930017 0.2 -0.152988
2.933350 0.2 -0.152965
2.936683 0.2 -0.152257
2.940017 0.2 -0.151764
2.943350 0.2 -0.151554
2.946683 0.2 -0.150851
2.950017 0.2 -0.149109
2.953350 0.2 -0.146921
2.956683 0.2 -0.145631
2.960017 0.2 -0.145934
2.963350 0.2 -0.147242
2.966683 0.2 -0.148467
2.970017 0.2 -0.148751
2.973350 0.2 -0.147792
2.976683 0.2 -0.146306
2.980017 0.2 -0.145705
2.983350 0.2 -0.146832
2.986683 0.2 -0.149300
2.990017 0.2 -0.152015
2.993350 0.2 -0.153827
2.996683 0.2 -0.154162
3.000017 0.2 -0.153547
3.003350 0.2 -0.153095
3.006683 0.2 -0.153538
3.010017 0.2 -0.154972
3.013350 0.2 -0.157128
3.016683 0.2 -0.159536
3.020017 0.2 -0.161668
3.023350 0.2 -0.163112
3.026683 0.2 -0.163722
3.030017 0.2 -0.163466
3.033350 0.2 -0.162413
3.036683 0.2 -0.161156
3.040017 0.2 -0.160728
3.043350 0.2 -0.161515
3.046683 0.2 -0.162823
3.050017 0.2 -0.163615
3.053350 0.2 -0.163163
3.056683 0.2 -0.161189
3.060017 0.2 -0.158222
3.063350 0.2 -0.155512
3.066683 0.2 -0.154190
3.070017 0.2 -0.154735
3.073350 0.2 -0.156965
3.076683 0.2 -0.159787
3.080017 0.2 -0.161654
3.083350 0.2 -0.161882
3.086683 0.2 -0.160867
3.090017 0.2 -0.159359
3.093350 0.2 -0.158292
3.096683 0.2 -0.158623
3.100017 0.2 -0.160439
3.103350 0.2 -0.162688
3.106683 0.2 -0.164150
3.110017 0.2 -0.164304
3.113350 0.2 -0.163293
3.116683 0.2 -0.161664
3.120017 0.2 -0.160169
3.123350 0.2 -0.159652
3.126683 0.2 -0.160304
3.130017 0.2 -0.161119
3.133350 0.2 -0.161040
3.136683 0.2 -0.160318
3.140017 0.2 -0.159889
3.143350 0.2 -0.160388
3.146683 0.2 -0.162078
3.150017 0.2 -0.164746
3.153350 0.2 -0.167703
3.156683 0.2 -0.170409
3.160017 0.2 -0.172635
3.163350 0.2 -0.174385
3.166683 0.2 -0.176267
3.170017 0.2 -0.178926
3.173350 0.2 -0.181766
3.176683 0.2 -0.183573
3.180017 0.2 -0.184081
3.183350 0.2 -0.183983
3.186683 0.2 -0.183890
3.190017 0.2 -0.183918
3.193350 0.2 -0.183904
3.196683 0.2 -0.183540
3.200017 0.2 -0.182702
3.203350 0.2 -0.181752
3.206683 0.2 -0.181142
3.210017 0.2 -0.180816
3.213350 0.2 -0.180341
3.216683 0.2 -0.179661
3.220017 0.2 -0.179615
3.223350 0.2 -0.181179
3.226683 0.2 -0.184281
3.230017 0.2 -0.187829
3.233350 0.2 -0.190688
3.236683 0.2 -0.192286
3.240017 0.2 -0.192816
3.243350 0.2 -0.193082
3.246683 0.2 -0.193869
3.250017 0.2 -0.195508
3.253350 0.2 -0.197631
3.256683 0.2 -0.199191
3.260017 0.2 -0.199368
3.263350 0.2 -0.198325
3.266683 0.2 -0.196882
3.270017 0.2 -0.195880
3.273350 0.2 -0.195922
3.276683 0.2 -0.197096
3.280017 0.2 -0.198842
3.283350 0.2 -0.200351
3.286683 0.2 -0.201426
3.290017 0.2 -0.202772
3.293350 0.2 -0.205021
3.296683 0.2 -0.207922
3.300017 0.2 -0.210893
3.303350 0.2 -0.213617
3.306683 0.2 -0.215909
3.310017 0.2 -0.217725
3.313350 0.2 -0.219294
3.316683 0.2 -0.220318
3.320017 0.2 -0.219713
3.323350 0.2 -0.217077
3.326683 0.2 -0.213454
3.330017 0.2 -0.210209
3.333350 0.2 -0.208057
3.336683 0.2 -0.207173
3.340017 0.2 -0.207606
3.343350 0.2 -0.209254
3.346683 0.2 -0.211443
3.350017 0.2 -0.212942
3.353350 0.2 -0.212672
3.356683 0.2 -0.210674
3.360017 0.2 -0.208239
3.363350 0.2 -0.206772
3.366683 0.2 -0.206656
3.370017 0.2 -0.207238
3.373350 0.2 -0.207634
3.376683 0.2 -0.207741
3.380017 0.2 -0.208393
3.383350 0.2 -0.210493
3.386683 0.2 -0.214297
3.390017 0.2 -0.218875
3.393350 0.2 -0.222004
3.396683 0.2 -0.221962
3.400017 0.2 -0.219401
3.403350 0.2 -0.216481
3.406683 0.2 -0.214819
3.410017 0.2 -0.214679
3.413350 0.2 -0.215415
3.416683 0.2 -0.216132
3.420017 0.2 -0.216416
3.423350 0.2 -0.216430
3.426683 0.2 -0.216411
3.430017 0.2 -0.216509
3.433350 0.2 -0.216989
3.436683 0.2 -0.218116
3.440017 0.2 -0.219909
3.443350 0.2 -0.222083
3.446683 0.2 -0.224086
3.450017 0.2 -0.225077
3.453350 0.2 -0.224346
3.456683 0.2 -0.221995
3.460017 0.2 -0.219001
3.463350 0.2 -0.216733
3.466683 0.2 -0.216286
3.470017 0.2 -0.217715
3.473350 0.2 -0.219881
3.476683 0.2 -0.221520
3.480017 0.2 -0.222088
3.483350 0.2 -0.221697
3.486683 0.2 -0.220556
3.490017 0.2 -0.218777
3.493350 0.2 -0.216491
3.496683 0.2 -0.214130
3.500017 0.2 -0.212658
3.503350 0.2 -0.212993
3.506683 0.2 -0.215066
3.510017 0.2 -0.217995
3.513350 0.2 -0.220896
3.516683 0.2 -0.223257
3.520017 0.2 -0.224868
3.523350 0.2 -0.225431
3.526683 0.2 -0.224654
3.530017 0.2 -0.222814
3.533350 0.2 -0.220528
3.536683 0.2 -0.218446
3.540017 0.2 -0.217245
3.543350 0.2 -0.217245
3.546683 0.2 -0.218060
3.550017 0.2 -0.218959
3.553350 0.2 -0.219573
3.556683 0.2 -0.220290
3.560017 0.2 -0.221510
3.563350 0.2 -0.222814
3.566683 0.2 -0.223545
3.570017 0.2 -0.223899
3.573350 0.2 -0.224640
3.576683 0.2 -0.226144
3.580017 0.2 -0.228025
3.583350 0.2 -0.229632
3.586683 0.2 -0.230707
3.590017 0.2 -0.231247
3.593350 0.2 -0.231299
3.596683 0.2 -0.231406
3.600017 0.2 -0.232542
3.603350 0.2 -0.235136
3.606683 0.2 -0.238656
3.610017 0.2 -0.242265
3.613350 0.2 -0.245217
3.616683 0.2 -0.246596
3.620017 0.2 -0.245594
3.623350 0.2 -0.242391
3.626683 0.2 -0.238302
3.630017 0.2 -0.235005
3.633350 0.2 -0.233357
3.636683 0.2 -0.233036
3.640017 0.2 -0.233357
3.643350 0.2 -0.234069
3.646683 0.2 -0.235103
3.650017 0.2 -0.236277
3.653350 0.2 -0.237571
3.656683 0.2 -0.239043
3.660017 0.2 -0.240421
3.663350 0.2 -0.241082
3.666683 0.2 -0.240617
3.670017 0.2 -0.239606
3.673350 0.2 -0.239173
3.676683 0.2 -0.239629
3.680017 0.2 -0.240430
3.683350 0.2 -0.240938
3.686683 0.2 -0.240789
3.690017 0.2 -0.240253
3.693350 0.2 -0.240281
3.696683 0.2 -0.241394
3.700017 0.2 -0.243052
3.703350 0.2 -0.244398
3.706683 0.2 -0.245236
3.710017 0.2 -0.245762
3.713350 0.2 -0.245976
3.716683 0.2 -0.245757
3.720017 0.2 -0.245129
3.723350 0.2 -0.244337
3.726683 0.2 -0.243597
3.730017 0.2 -0.242949
3.733350 0.2 -0.242433
3.736683 0.2 -0.242121
3.740017 0.2 -0.241920
3.743350 0.2 -0.241529
3.746683 0.2 -0.240821
3.750017 0.2 -0.240053
3.753350 0.2 -0.239573
3.756683 0.2 -0.239522
3.760017 0.2 -0.239741
3.763350 0.2 -0.239871
3.766683 0.2 -0.239545
3.770017 0.2 -0.238731
3.773350 0.2 -0.238074
3.776683 0.2 -0.238558
3.780017 0.2 -0.240542
3.783350 0.2 -0.243396
3.786683 0.2 -0.246223
3.790017 0.2 -0.248621
3.793350 0.2 -0.250502
3.796683 0.2 -0.251657
3.800017 0.2 -0.251848
3.803350 0.2 -0.251019
3.806683 0.2 -0.249478
3.810017 0.2 -0.248058
3.813350 0.2 -0.247564
3.816683 0.2 -0.248472
3.820017 0.2 -0.250698
3.823350 0.2 -0.253031
3.826683 0.2 -0.253883
3.830017 0.2 -0.253208
3.833350 0.2 -0.252244
3.836683 0.2 -0.251648
3.840017 0.2 -0.251150
3.843350 0.2 -0.250740
3.846683 0.2 -0.250991
3.850017 0.2 -0.252305
3.853350 0.2 -0.254540
3.856683 0.2 -0.257017
3.860017 0.2 -0.258796
3.863350 0.2 -0.259248
3.866683 0.2 -0.258074
3.870017 0.2 -0.255252
3.873350 0.2 -0.251508
3.876683 0.2 -0.248277
3.880017 0.2 -0.246856
3.883350 0.2 -0.247662
3.886683 0.2 -0.249892
3.890017 0.2 -0.251806
3.893350 0.2 -0.252277
3.896683 0.2 -0.251806
3.900017 0.2 -0.251574
3.903350 0.2 -0.252035
3.906683 0.2 -0.253022
3.910017 0.2 -0.254354
3.913350 0.2 -0.255746
3.916683 0.2 -0.256677
3.920017 0.2 -0.256733
3.923350 0.2 -0.255727
3.926683 0.2 -0.253716
3.930017 0.2 -0.250996
3.933350 0.2 -0.248086
3.936683 0.2 -0.245674
3.940017 0.2 -0.244342
3.943350 0.2 -0.244300
3.946683 0.2 -0.245390
3.950017 0.2 -0.247178
3.953350 0.2 -0.249222
3.956683 0.2 -0.251248
3.960017 0.2 -0.252943
3.963350 0.2 -0.253753
3.966683 0.2 -0.253292
3.970017 0.2 -0.251746
3.973350 0.2 -0.249930
3.976683 0.2 -0.249059
3.980017 0.2 -0.250144
3.983350 0.2 -0.253087
3.986683 0.2 -0.256463
3.990017 0.2 -0.258456
3.993350 0.2 -0.258265
3.996683 0.2 -0.256705
4.000017 0.2 -0.255276
4.003350 0.2 -0.254568
4.006683 0.2 -0.254386
4.010017 0.2 -0.254968
4.013350 0.2 -0.256775
4.016683 0.2 -0.259276
4.020017 0.2 -0.261404
4.023350 0.2 -0.263108
4.026683 0.2 -0.265017
4.030017 0.2 -0.266987
4.033350 0.2 -0.267993
4.036683 0.2 -0.267252
4.040017 0.2 -0.265073
4.043350 0.2 -0.262517
4.046683 0.2 -0.260347
4.050017 0.2 -0.258842
4.053350 0.2 -0.258312
4.056683 0.2 -0.258954
4.060017 0.2 -0.260295
4.063350 0.2 -0.261404
4.066683 0.2 -0.261823
4.070017 0.2 -0.261907
4.073350 0.2 -0.262144
4.076683 0.2 -0.262577
4.080017 0.2 -0.262894
4.083350 0.2 -0.262815
4.086683 0.2 -0.262279
4.090017 0.2 -0.261609
4.093350 0.2 -0.261357
4.096683 0.2 -0.261632
4.100017 0.2 -0.261911
4.103350 0.2 -0.261874
4.106683 0.2 -0.261576
4.110017 0.2 -0.261003
4.113350 0.2 -0.260393
4.116683 0.2 -0.260104
4.120017 0.2 -0.259914
4.123350 0.2 -0.259643
4.126683 0.2 -0.259886
4.130017 0.2 -0.261059
4.133350 0.2 -0.262400
4.136683 0.2 -0.262680
4.140017 0.2 -0.261478
4.143350 0.2 -0.259154
4.146683 0.2 -0.256286
4.150017 0.2 -0.253799
4.153350 0.2 -0.252980
4.156683 0.2 -0.254633
4.160017 0.2 -0.258274
4.163350 0.2 -0.262521
4.166683 0.2 -0.266219
4.170017 0.2 -0.268803
4.173350 0.2 -0.269976
4.176683 0.2 -0.269609
4.180017 0.2 -0.268053
4.183350 0.2 -0.266279
4.186683 0.2 -0.265306
4.190017 0.2 -0.265427
4.193350 0.2 -0.266270
4.196683 0.2 -0.267378
4.200017 0.2 -0.268756
4.203350 0.2 -0.270782
4.206683 0.2 -0.273334
4.210017 0.2 -0.275290
4.213350 0.2 -0.275718
4.216683 0.2 -0.274805
4.220017 0.2 -0.273092
4.223350 0.2 -0.270633
4.226683 0.2 -0.267662
4.230017 0.2 -0.265203
4.233350 0.2 -0.263946
4.236683 0.2 -0.263187
4.240017 0.2 -0.261869
4.243350 0.2 -0.260049
4.246683 0.2 -0.258987
4.250017 0.2 -0.260049
4.253350 0.2 -0.263569
4.256683 0.2 -0.268468
4.260017 0.2 -0.272794
4.263350 0.2 -0.275150
4.266683 0.2 -0.275490
4.270017 0.2 -0.274442
4.273350 0.2 -0.272607
4.276683 0.2 -0.270600
4.280017 0.2 -0.269073
4.283350 0.2 -0.268584
4.286683 0.2 -0.269357
4.290017 0.2 -0.270936
4.293350 0.2 -0.272333
4.296683 0.2 -0.272780
4.300017 0.2 -0.272035
4.303350 0.2 -0.270200
4.306683 0.2 -0.267942
4.310017 0.2 -0.266349
4.313350 0.2 -0.266205
4.316683 0.2 -0.267765
4.320017 0.2 -0.270917
4.323350 0.2 -0.274908
4.326683 0.2 -0.278335
4.330017 0.2 -0.280095
4.333350 0.2 -0.279942
4.336683 0.2 -0.278358
4.340017 0.2 -0.276300
4.343350 0.2 -0.274717
4.346683 0.2 -0.274060
4.350017 0.2 -0.274498
4.353350 0.2 -0.275858
4.356683 0.2 -0.277283
4.360017 0.2 -0.277967
4.363350 0.2 -0.278023
4.366683 0.2 -0.278200
4.370017 0.2 -0.278926
4.373350 0.2 -0.279634
4.376683 0.2 -0.279392
4.380017 0.2 -0.278135
4.383350 0.2 -0.276710
4.386683 0.2 -0.275867
4.390017 0.2 -0.275713
4.393350 0.2 -0.275965
4.396683 0.2 -0.276407
4.400017 0.2 -0.276780
4.403350 0.2 -0.276770
4.406683 0.2 -0.276472
4.410017 0.2 -0.276431
4.413350 0.2 -0.276873
4.416683 0.2 -0.277348
4.420017 0.2 -0.277157
4.423350 0.2 -0.276049
4.426683 0.2 -0.274605
4.430017 0.2 -0.273883
4.433350 0.2 -0.274545
4.436683 0.2 -0.276202
4.440017 0.2 -0.277967
4.443350 0.2 -0.279322
4.446683 0.2 -0.280114
4.450017 0.2 -0.280496
4.453350 0.2 -0.280961
4.456683 0.2 -0.281981
4.460017 0.2 -0.283578
4.463350 0.2 -0.285148
4.466683 0.2 -0.286167
4.470017 0.2 -0.286875
4.473350 0.2 -0.287793
4.476683 0.2 -0.288808
4.480017 0.2 -0.289259
4.483350 0.2 -0.288798
4.486683 0.2 -0.287765
4.490017 0.2 -0.286652
4.493350 0.2 -0.286014
4.496683 0.2 -0.286400
4.500017 0.2 -0.287695
4.503350 0.2 -0.289078
4.506683 0.2 -0.289693
4.510017 0.2 -0.289050
4.513350 0.2 -0.287350
4.516683 0.2 -0.285609
4.520017 0.2 -0.284798
4.523350 0.2 -0.284971
4.526683 0.2 -0.285567
4.530017 0.2 -0.286144
4.533350 0.2 -0.286601
4.536683 0.2 -0.286880
4.540017 0.2 -0.287089
4.543350 0.2 -0.287490
4.546683 0.2 -0.287974
4.550017 0.2 -0.288077
4.553350 0.2 -0.287578
4.556683 0.2 -0.286838
4.560017 0.2 -0.286479
4.563350 0.2 -0.286913
4.566683 0.2 -0.287946
4.570017 0.2 -0.289003
4.573350 0.2 -0.289800
4.576683 0.2 -0.290335
4.580017 0.2 -0.290317
4.583350 0.2 -0.289232
4.586683 0.2 -0.287062
4.590017 0.2 -0.284729
4.593350 0.2 -0.283336
4.596683 0.2 -0.283215
4.600017 0.2 -0.284198
4.603350 0.2 -0.286326
4.606683 0.2 -0.289525
4.610017 0.2 -0.292961
4.613350 0.2 -0.295499
4.616683 0.2 -0.296743
4.620017 0.2 -0.297297
4.623350 0.2 -0.298047
4.626683 0.2 -0.299350
4.630017 0.2 -0.300705
4.633350 0.2 -0.301171
4.636683 0.2 -0.300305
4.640017 0.2 -0.298303
4.643350 0.2 -0.295392
4.646683 0.2 -0.292058
4.650017 0.2 -0.289450
4.653350 0.2 -0.288598
4.656683 0.2 -0.289502
4.660017 0.2 -0.291057
4.663350 0.2 -0.291863
4.666683 0.2 -0.291476
4.670017 0.2 -0.290573
4.673350 0.2 -0.289911
4.676683 0.2 -0.289814
4.680017 0.2 -0.290223
4.683350 0.2 -0.290619
4.686683 0.2 -0.290461
4.690017 0.2 -0.289963
4.693350 0.2 -0.289930
4.696683 0.2 -0.291034
4.700017 0.2 -0.293269
4.703350 0.2 -0.295937
4.706683 0.2 -0.298121
4.710017 0.2 -0.299332
4.713350 0.2 -0.299606
4.716683 0.2 -0.299038
4.720017 0.2 -0.297641
4.723350 0.2 -0.295844
4.726683 0.2 -0.294563
4.730017 0.2 -0.294494
4.733350 0.2 -0.295588
4.736683 0.2 -0.297250
4.740017 0.2 -0.298931
4.743350 0.2 -0.300314
4.746683 0.2 -0.300696
4.750017 0.2 -0.299001
4.753350 0.2 -0.295127
4.756683 0.2 -0.290466
4.760017 0.2 -0.286959
4.763350 0.2 -0.285883
4.766683 0.2 -0.287225
4.770017 0.2 -0.289818
4.773350 0.2 -0.292128
4.776683 0.2 -0.293297
4.780017 0.2 -0.293306
4.783350 0.2 -0.292230
4.786683 0.2 -0.290112
4.790017 0.2 -0.287518
4.793350 0.2 -0.285432
4.796683 0.2 -0.284445
4.800017 0.2 -0.284337
4.803350 0.2 -0.284398
4.806683 0.2 -0.284035
4.810017 0.2 -0.283346
4.813350 0.2 -0.282973
4.816683 0.2 -0.283401
4.820017 0.2 -0.284687
4.823350 0.2 -0.286479
4.826683 0.2 -0.288100
4.830017 0.2 -0.288920
4.833350 0.2 -0.288878
4.836683 0.2 -0.288724
4.840017 0.2 -0.289357
4.843350 0.2 -0.290596
4.846683 0.2 -0.291490
4.850017 0.2 -0.291630
4.853350 0.2 -0.291239
4.856683 0.2 -0.290330
4.860017 0.2 -0.288631
4.863350 0.2 -0.286372
4.866683 0.2 -0.284771
4.870017 0.2 -0.285106
4.873350 0.2 -0.287369
4.876683 0.2 -0.290293
4.880017 0.2 -0.292659
4.883350 0.2 -0.294177
4.886683 0.2 -0.295094
4.890017 0.2 -0.295616
4.893350 0.2 -0.295606
4.896683 0.2 -0.294866
4.900017 0.2 -0.293618
4.903350 0.2 -0.292254
4.906683 0.2 -0.290843
4.910017 0.2 -0.289404
4.913350 0.2 -0.288109
4.916683 0.2 -0.286726
4.920017 0.2 -0.284659
4.923350 0.2 -0.281846
4.926683 0.2 -0.279187
4.930017 0.2 -0.277529
4.933350 0.2 -0.276733
4.936683 0.2 -0.276454
4.940017 0.2 -0.277022
4.943350 0.2 -0.278712
4.946683 0.2 -0.281027
4.950017 0.2 -0.283220
4.953350 0.2 -0.284542
4.956683 0.2 -0.284282
4.960017 0.2 -0.282396
4.963350 0.2 -0.280011
4.966683 0.2 -0.278796
4.970017 0.2 -0.279541
4.973350 0.2 -0.281273
4.976683 0.2 -0.282233
4.980017 0.2 -0.281595
4.983350 0.2 -0.280035
4.986683 0.2 -0.278652
4.990017 0.2 -0.278009
4.993350 0.2 -0.278205
4.996683 0.2 -0.279299
5.000017 0.2 -0.281334
5.003350 0.2 -0.284011
5.006683 0.2 -0.286652
5.010017 0.2 -0.288645
5.013350 0.2 -0.289804
5.016683 0.2 -0.290065
5.020017 0.2 -0.289362
5.023350 0.2 -0.287802
5.026683 0.2 -0.285693
5.030017 0.2 -0.283485
5.033350 0.2 -0.281576
5.036683 0.2 -0.280268
5.040017 0.2 -0.279737
5.043350 0.2 -0.280072
5.046683 0.2 -0.281460
5.050017 0.2 -0.284137
5.053350 0.2 -0.287858
5.056683 0.2 -0.291704
5.060017 0.2 -0.294670
5.063350 0.2 -0.296193
5.066683 0.2 -0.296086
5.070017 0.2 -0.294545
5.073350 0.2 -0.292221
5.076683 0.2 -0.289814
5.080017 0.2 -0.287923
5.083350 0.2 -0.286819
5.086683 0.2 -0.286200
5.090017 0.2 -0.285832
5.093350 0.2 -0.286256
5.096683 0.2 -0.288188
5.100017 0.2 -0.291476
5.103350 0.2 -0.294955
5.106683 0.2 -0.297180
5.110017 0.2 -0.297381
5.113350 0.2 -0.295937
5.116683 0.2 -0.293651
5.120017 0.2 -0.291029
5.123350 0.2 -0.288752
5.126683 0.2 -0.288021
5.130017 0.2 -0.289725
5.133350 0.2 -0.293534
5.136683 0.2 -0.297735
5.140017 0.2 -0.300338
5.143350 0.2 -0.300705
5.146683 0.2 -0.299588
5.150017 0.2 -0.298126
5.153350 0.2 -0.297409
5.156683 0.2 -0.298219
5.160017 0.2 -0.300407
5.163350 0.2 -0.302950
5.166683 0.2 -0.304841
5.170017 0.2 -0.305641
5.173350 0.2 -0.305329
5.176683 0.2 -0.303863
5.180017 0.2 -0.301297
5.183350 0.2 -0.298531
5.186683 0.2 -0.297013
5.190017 0.2 -0.297525
5.193350 0.2 -0.299700
5.196683 0.2 -0.302549
5.200017 0.2 -0.305427
5.203350 0.2 -0.308082
5.206683 0.2 -0.310102
5.210017 0.2 -0.311248
5.213350 0.2 -0.311839
5.216683 0.2 -0.312026
5.220017 0.2 -0.311472
5.223350 0.2 -0.310014
5.226683 0.2 -0.308049
5.230017 0.2 -0.306317
5.233350 0.2 -0.305432
5.236683 0.2 -0.305553
5.240017 0.2 -0.306526
5.243350 0.2 -0.308272
5.246683 0.2 -0.310675
5.250017 0.2 -0.313194
5.253350 0.2 -0.314736
5.256683 0.2 -0.314079
5.260017 0.2 -0.311229
5.263350 0.2 -0.307783
5.266683 0.2 -0.305488
5.270017 0.2 -0.304934
5.273350 0.2 -0.305562
5.276683 0.2 -0.306433
5.280017 0.2 -0.307108
5.283350 0.2 -0.307732
5.286683 0.2 -0.308254
5.290017 0.2 -0.308105
5.293350 0.2 -0.306922
5.296683 0.2 -0.305036
5.300017 0.2 -0.303080
5.303350 0.2 -0.301683
5.306683 0.2 -0.301334
5.310017 0.2 -0.302247
5.313350 0.2 -0.304426
5.316683 0.2 -0.307639
5.320017 0.2 -0.311094
5.323350 0.2 -0.313423
5.326683 0.2 -0.313432
5.330017 0.2 -0.311141
5.333350 0.2 -0.307858
5.336683 0.2 -0.304943
5.340017 0.2 -0.302750
5.343350 0.2 -0.301129
5.346683 0.2 -0.300016
5.350017 0.2 -0.299420
5.353350 0.2 -0.299532
5.356683 0.2 -0.300524
5.360017 0.2 -0.302233
5.363350 0.2 -0.304189
5.366683 0.2 -0.306102
5.370017 0.2 -0.308002
5.373350 0.2 -0.309423
5.376683 0.2 -0.309320
5.380017 0.2 -0.307541
5.383350 0.2 -0.305190
5.386683 0.2 -0.303132
5.390017 0.2 -0.301367
5.393350 0.2 -0.299914
5.396683 0.2 -0.299118
5.400017 0.2 -0.299169
5.403350 0.2 -0.300109
5.406683 0.2 -0.301939
5.410017 0.2 -0.304384
5.413350 0.2 -0.306922
5.416683 0.2 -0.309176
5.420017 0.2 -0.310973
5.423350 0.2 -0.312133
5.426683 0.2 -0.312370
5.430017 0.2 -0.311704
5.433350 0.2 -0.310550
5.436683 0.2 -0.309250
5.440017 0.2 -0.307988
5.443350 0.2 -0.307094
5.446683 0.2 -0.306698
5.450017 0.2 -0.306433
5.453350 0.2 -0.305972
5.456683 0.2 -0.305604
5.460017 0.2 -0.305767
5.463350 0.2 -0.306377
5.466683 0.2 -0.307038
5.470017 0.2 -0.307471
5.473350 0.2 -0.307695
5.476683 0.2 -0.308151
5.480017 0.2 -0.309465
5.483350 0.2 -0.311867
5.486683 0.2 -0.314871
5.490017 0.2 -0.317609
5.493350 0.2 -0.319364
5.496683 0.2 -0.319891
5.500017 0.2 -0.319541
5.503350 0.2 -0.318983
5.506683 0.2 -0.318303
5.510017 0.2 -0.316775
5.513350 0.2 -0.314019
5.516683 0.2 -0.311206
5.520017 0.2 -0.310279
5.523350 0.2 -0.311877
5.526683 0.2 -0.314838
5.530017 0.2 -0.317730
5.533350 0.2 -0.319667
5.536683 0.2 -0.320040
5.540017 0.2 -0.318713
5.543350 0.2 -0.316319
5.546683 0.2 -0.313986
5.550017 0.2 -0.312659
5.553350 0.2 -0.312333
5.556683 0.2 -0.312100
5.560017 0.2 -0.311253
5.563350 0.2 -0.310079
5.566683 0.2 -0.309316
5.570017 0.2 -0.309502
5.573350 0.2 -0.310782
5.576683 0.2 -0.312622
5.580017 0.2 -0.313912
5.583350 0.2 -0.313981
5.586683 0.2 -0.312948
5.590017 0.2 -0.311173
5.593350 0.2 -0.309157
5.596683 0.2 -0.307532
5.600017 0.2 -0.306708
5.603350 0.2 -0.306861
5.606683 0.2 -0.308119
5.610017 0.2 -0.310410
5.613350 0.2 -0.313157
5.616683 0.2 -0.315243
5.620017 0.2 -0.315779
5.623350 0.2 -0.314829
5.626683 0.2 -0.313232
5.630017 0.2 -0.311784
5.633350 0.2 -0.310703
5.636683 0.2 -0.310093
5.640017 0.2 -0.310321
5.643350 0.2 -0.311336
5.646683 0.2 -0.312398
5.650017 0.2 -0.312999
5.653350 0.2 -0.313167
5.656683 0.2 -0.312915
5.660017 0.2 -0.312305
5.663350 0.2 -0.311839
5.666683 0.2 -0.312226
5.670017 0.2 -0.313795
5.673350 0.2 -0.316328
5.676683 0.2 -0.318941
5.680017 0.2 -0.320375
5.683350 0.2 -0.319853
5.686683 0.2 -0.317800
5.690017 0.2 -0.315658
5.693350 0.2 -0.314894
5.696683 0.2 -0.315877
5.700017 0.2 -0.317963
5.703350 0.2 -0.320286
5.706683 0.2 -0.322051
5.710017 0.2 -0.322582
5.713350 0.2 -0.321884
5.716683 0.2 -0.320640
5.720017 0.2 -0.319565
5.723350 0.2 -0.318903
5.726683 0.2 -0.318373
5.730017 0.2 -0.317572
5.733350 0.2 -0.316482
5.736683 0.2 -0.315299
5.740017 0.2 -0.314079
5.743350 0.2 -0.313143
5.746683 0.2 -0.313427
5.750017 0.2 -0.315621
5.753350 0.2 -0.319188
5.756683 0.2 -0.322605
5.760017 0.2 -0.324571
5.763350 0.2 -0.324757
5.766683 0.2 -0.323565
5.770017 0.2 -0.321930
5.773350 0.2 -0.321153
5.776683 0.2 -0.322093
5.780017 0.2 -0.324361
5.783350 0.2 -0.326461
5.786683 0.2 -0.327122
5.790017 0.2 -0.326410
5.793350 0.2 -0.325302
5.796683 0.2 -0.324594
5.800017 0.2 -0.324459
5.803350 0.2 -0.324603
5.806683 0.2 -0.324575
5.810017 0.2 -0.324450
5.813350 0.2 -0.325032
5.816683 0.2 -0.326731
5.820017 0.2 -0.328682
5.823350 0.2 -0.329330
5.826683 0.2 -0.327867
5.830017 0.2 -0.325125
5.833350 0.2 -0.322638
5.836683 0.2 -0.320999
5.840017 0.2 -0.319695
5.843350 0.2 -0.318359
5.846683 0.2 -0.317330
5.850017 0.2 -0.316929
5.853350 0.2 -0.316920
5.856683 0.2 -0.317083
5.860017 0.2 -0.317609
5.863350 0.2 -0.318526
5.866683 0.2 -0.319504
5.870017 0.2 -0.320328
5.873350 0.2 -0.320938
5.876683 0.2 -0.321222
5.880017 0.2 -0.321241
5.883350 0.2 -0.321330
5.886683 0.2 -0.321763
5.890017 0.2 -0.322661
5.893350 0.2 -0.324002
5.896683 0.2 -0.325344
5.900017 0.2 -0.326005
5.903350 0.2 -0.325893
5.906683 0.2 -0.325576
5.910017 0.2 -0.325269
5.913350 0.2 -0.324487
5.916683 0.2 -0.322973
5.920017 0.2 -0.321423
5.923350 0.2 -0.320994
5.926683 0.2 -0.322303
5.930017 0.2 -0.324729
5.933350 0.2 -0.326936
5.936683 0.2 -0.327919
5.940017 0.2 -0.327486
5.943350 0.2 -0.326238
5.946683 0.2 -0.325381
5.950017 0.2 -0.325837
5.953350 0.2 -0.327299
5.956683 0.2 -0.328701
5.960017 0.2 -0.329544
5.963350 0.2 -0.330377
5.966683 0.2 -0.332226
5.970017 0.2 -0.335341
5.973350 0.2 -0.338736
5.976683 0.2 -0.341176
5.980017 0.2 -0.341893
5.983350 0.2 -0.340329
5.986683 0.2 -0.336613
5.990017 0.2 -0.331933
5.993350 0.2 -0.327826
5.996683 0.2 -0.325479
6.000017 0.2 -0.325646
