# Supplementary material for: Quantitative profiling of capsaicin content in seven chili pepper cultivars using optimized HPLC
Source: Front Plant Sci. 2026 May 7;17:1749488. doi: 10.3389/fpls.2026.1749488 (PMC13190488; doi:10.3389/fpls.2026.1749488)
Supplement: Supplementary file 1 [file DataSheet1.zip › Raw Chromatogram Data Calibration 280nm/Capsaicin 100ppm.csv]

URL chrom://desktop-lb30aed/ChromeleonLocal/Capsaicin/CapsaicinTest_1312025.seq/40013.smp/UV_VIS_2.channel
Channel UV_VIS_2
Injection Information:
Data Vault ChromeleonLocal
Sequence CapsaicinTest_1312025
Name CAP100ppm
Number 452
Position Y:F2
Comment
Processing Method Processing_Capsaicin
Instrument Method Capsaicin_222025m1 -Origninal
Type Unknown
Status Finished
Inject Time 3/11/2025 12:13:56 PM -07:00
Volume (�l) 10.00
Dilution Factor 1.0000
Weight 1.0000
Raw Data Information:
Time Min. (min) 0.003400
Time Max. (min) 6.000067
Data Points 1800
Detector UV
Generating Data System Chromeleon 7.2.10.24543
Exporting Data System Chromeleon 7.2.10.0
Operator Instrument Controller
Signal Quantity Absorbance
Signal Unit mAU
Signal Min. -1.031412
Signal Max. 146.404468
Channel UV_VIS_2
Driver Name VDAD.dll
Channel Type Evaluation
Min. Step (s) 0.2
Max. Step (s) 0.2
Average Step (s) 0.2
Signal Parameter Information:
Signal Info WVL:280 nm
Raw Data:
Time (min) Step (s) Value (mAU)
0.003400 n.a. 0.000000
0.006733 0.2 0.000098
0.010067 0.2 0.000731
0.013400 0.2 0.002459
0.016733 0.2 0.005108
0.020067 0.2 0.007511
0.023400 0.2 0.008601
0.026733 0.2 0.008335
0.030067 0.2 0.007246
0.033400 0.2 0.005793
0.036733 0.2 0.004270
0.040067 0.2 0.002566
0.043400 0.2 0.000540
0.046733 0.2 -0.000964
0.050067 0.2 -0.000694
0.053400 0.2 0.001560
0.056733 0.2 0.004899
0.060067 0.2 0.008307
0.063400 0.2 0.011045
0.066733 0.2 0.012545
0.070067 0.2 0.012503
0.073400 0.2 0.010999
0.076733 0.2 0.008293
0.080067 0.2 0.004945
0.083400 0.2 0.002016
0.086733 0.2 0.000410
0.090067 0.2 0.000047
0.093400 0.2 0.000065
0.096733 0.2 -0.000349
0.100067 0.2 -0.001453
0.103400 0.2 -0.002836
0.106733 0.2 -0.003600
0.110067 0.2 -0.003008
0.113400 0.2 -0.001211
0.116733 0.2 0.000899
0.120067 0.2 0.002328
0.123400 0.2 0.002543
0.126733 0.2 0.001895
0.130067 0.2 0.001262
0.133400 0.2 0.001448
0.136733 0.2 0.003120
0.140067 0.2 0.006240
0.143400 0.2 0.009611
0.146733 0.2 0.011972
0.150067 0.2 0.012973
0.153400 0.2 0.012415
0.156733 0.2 0.009825
0.160067 0.2 0.005485
0.163400 0.2 0.000936
0.166733 0.2 -0.001886
0.170067 0.2 -0.002114
0.173400 0.2 -0.000373
0.176733 0.2 0.002063
0.180067 0.2 0.004177
0.183400 0.2 0.005332
0.186733 0.2 0.005136
0.190067 0.2 0.003702
0.193400 0.2 0.001760
0.196733 0.2 0.000172
0.200067 0.2 -0.000638
0.203400 0.2 -0.000624
0.206733 0.2 0.000070
0.210067 0.2 0.001229
0.213400 0.2 0.002976
0.216733 0.2 0.005374
0.220067 0.2 0.007418
0.223400 0.2 0.007539
0.226733 0.2 0.005448
0.230067 0.2 0.002785
0.233400 0.2 0.001504
0.236733 0.2 0.002040
0.240067 0.2 0.003269
0.243400 0.2 0.003753
0.246733 0.2 0.003008
0.250067 0.2 0.001723
0.253400 0.2 0.000768
0.256733 0.2 0.000405
0.260067 0.2 0.000722
0.263400 0.2 0.001853
0.266733 0.2 0.003553
0.270067 0.2 0.005192
0.273400 0.2 0.006254
0.276733 0.2 0.006719
0.280067 0.2 0.006794
0.283400 0.2 0.006505
0.286733 0.2 0.005737
0.290067 0.2 0.004326
0.293400 0.2 0.002151
0.296733 0.2 -0.000545
0.300067 0.2 -0.002962
0.303400 0.2 -0.004331
0.306733 0.2 -0.004596
0.310067 0.2 -0.004270
0.313400 0.2 -0.003744
0.316733 0.2 -0.003199
0.320067 0.2 -0.003092
0.323400 0.2 -0.004140
0.326733 0.2 -0.006612
0.330067 0.2 -0.009742
0.333400 0.2 -0.012028
0.336733 0.2 -0.012363
0.340067 0.2 -0.010966
0.343400 0.2 -0.009094
0.346733 0.2 -0.007870
0.350067 0.2 -0.007465
0.353400 0.2 -0.007562
0.356733 0.2 -0.007865
0.360067 0.2 -0.008037
0.363400 0.2 -0.007870
0.366733 0.2 -0.007721
0.370067 0.2 -0.008247
0.373400 0.2 -0.009453
0.376733 0.2 -0.010389
0.380067 0.2 -0.009914
0.383400 0.2 -0.007735
0.386733 0.2 -0.004629
0.390067 0.2 -0.001471
0.393400 0.2 0.001797
0.396733 0.2 0.005583
0.400067 0.2 0.009416
0.403400 0.2 0.011832
0.406733 0.2 0.011637
0.410067 0.2 0.009118
0.413400 0.2 0.005676
0.416733 0.2 0.002543
0.420067 0.2 0.000182
0.423400 0.2 -0.001327
0.426733 0.2 -0.001802
0.430067 0.2 -0.001076
0.433400 0.2 0.000247
0.436733 0.2 0.000745
0.440067 0.2 -0.000577
0.443400 0.2 -0.003329
0.446733 0.2 -0.006165
0.450067 0.2 -0.007860
0.453400 0.2 -0.008051
0.456733 0.2 -0.007316
0.460067 0.2 -0.006468
0.463400 0.2 -0.005974
0.466733 0.2 -0.005872
0.470067 0.2 -0.005993
0.473400 0.2 -0.006226
0.476733 0.2 -0.006268
0.480067 0.2 -0.005323
0.483400 0.2 -0.002636
0.486733 0.2 0.001853
0.490067 0.2 0.007236
0.493400 0.2 0.011828
0.496733 0.2 0.014072
0.500067 0.2 0.013476
0.503400 0.2 0.010543
0.506733 0.2 0.006319
0.510067 0.2 0.002030
0.513400 0.2 -0.001420
0.516733 0.2 -0.003856
0.520067 0.2 -0.005728
0.523400 0.2 -0.007376
0.526733 0.2 -0.008573
0.530067 0.2 -0.009062
0.533400 0.2 -0.009276
0.536733 0.2 -0.009984
0.540067 0.2 -0.011143
0.543400 0.2 -0.011795
0.546733 0.2 -0.011125
0.550067 0.2 -0.009183
0.553400 0.2 -0.006859
0.556733 0.2 -0.005220
0.560067 0.2 -0.004647
0.563400 0.2 -0.004810
0.566733 0.2 -0.005341
0.570067 0.2 -0.006137
0.573400 0.2 -0.007153
0.576733 0.2 -0.008219
0.580067 0.2 -0.009178
0.583400 0.2 -0.009839
0.586733 0.2 -0.009821
0.590067 0.2 -0.008824
0.593400 0.2 -0.007367
0.596733 0.2 -0.006738
0.600067 0.2 -0.007870
0.603400 0.2 -0.010361
0.606733 0.2 -0.012824
0.610067 0.2 -0.014049
0.613400 0.2 -0.013686
0.616733 0.2 -0.012186
0.620067 0.2 -0.010543
0.623400 0.2 -0.009397
0.626733 0.2 -0.008452
0.630067 0.2 -0.007292
0.633400 0.2 -0.006221
0.636733 0.2 -0.005807
0.640067 0.2 -0.006338
0.643400 0.2 -0.007758
0.646733 0.2 -0.009825
0.650067 0.2 -0.012242
0.653400 0.2 -0.014673
0.656733 0.2 -0.016359
0.660067 0.2 -0.016182
0.663400 0.2 -0.013523
0.666733 0.2 -0.009043
0.670067 0.2 -0.004414
0.673400 0.2 -0.001313
0.676733 0.2 -0.000452
0.680067 0.2 -0.001197
0.683400 0.2 -0.002156
0.686733 0.2 -0.002147
0.690067 0.2 -0.000522
0.693400 0.2 0.002794
0.696733 0.2 0.007306
0.700067 0.2 0.012009
0.703400 0.2 0.015767
0.706733 0.2 0.017923
0.710067 0.2 0.018561
0.713400 0.2 0.018016
0.716733 0.2 0.016377
0.720067 0.2 0.013686
0.723400 0.2 0.010333
0.726733 0.2 0.007162
0.730067 0.2 0.004903
0.733400 0.2 0.002203
0.736733 0.2 -0.009695
0.740067 0.2 -0.052177
0.743400 0.2 -0.143955
0.746733 0.2 -0.251802
0.750067 0.2 -0.249259
0.753400 0.2 0.051190
0.756733 0.2 0.790032
0.760067 0.2 1.951973
0.763400 0.2 3.346605
0.766733 0.2 4.699877
0.770067 0.2 5.777986
0.773400 0.2 6.454890
0.776733 0.2 6.708591
0.780067 0.2 6.579575
0.783400 0.2 6.133877
0.786733 0.2 5.458533
0.790067 0.2 4.675789
0.793400 0.2 3.942186
0.796733 0.2 3.418899
0.800067 0.2 3.227862
0.803400 0.2 3.419947
0.806733 0.2 3.970298
0.810067 0.2 4.796963
0.813400 0.2 5.789413
0.816733 0.2 6.833510
0.820067 0.2 7.826677
0.823400 0.2 8.688103
0.826733 0.2 9.373794
0.830067 0.2 9.892453
0.833400 0.2 10.299827
0.836733 0.2 10.658391
0.840067 0.2 10.986556
0.843400 0.2 11.240225
0.846733 0.2 11.338107
0.850067 0.2 11.203052
0.853400 0.2 10.794075
0.856733 0.2 10.125088
0.860067 0.2 9.266613
0.863400 0.2 8.325242
0.866733 0.2 7.410259
0.870067 0.2 6.605280
0.873400 0.2 5.953596
0.876733 0.2 5.457625
0.880067 0.2 5.089962
0.883400 0.2 4.809587
0.886733 0.2 4.574945
0.890067 0.2 4.349975
0.893400 0.2 4.105768
0.896733 0.2 3.822125
0.900067 0.2 3.490876
0.903400 0.2 3.119949
0.906733 0.2 2.734535
0.910067 0.2 2.371180
0.913400 0.2 2.064644
0.916733 0.2 1.833788
0.920067 0.2 1.674686
0.923400 0.2 1.564045
0.926733 0.2 1.469618
0.930067 0.2 1.361440
0.933400 0.2 1.219693
0.936733 0.2 1.038844
0.940067 0.2 0.828207
0.943400 0.2 0.607371
0.946733 0.2 0.398112
0.950067 0.2 0.217236
0.953400 0.2 0.073300
0.956733 0.2 -0.033169
0.960067 0.2 -0.107340
0.963400 0.2 -0.156690
0.966733 0.2 -0.188178
0.970067 0.2 -0.207410
0.973400 0.2 -0.218805
0.976733 0.2 -0.225347
0.980067 0.2 -0.228691
0.983400 0.2 -0.229585
0.986733 0.2 -0.228151
0.990067 0.2 -0.224267
0.993400 0.2 -0.218060
0.996733 0.2 -0.210083
1.000067 0.2 -0.201203
1.003400 0.2 -0.192244
1.006733 0.2 -0.183964
1.010067 0.2 -0.176812
1.013400 0.2 -0.170250
1.016733 0.2 -0.162842
1.020067 0.2 -0.153207
1.023400 0.2 -0.140695
1.026733 0.2 -0.125738
1.030067 0.2 -0.109542
1.033400 0.2 -0.092578
1.036733 0.2 -0.073649
1.040067 0.2 -0.050631
1.043400 0.2 -0.021597
1.046733 0.2 0.014841
1.050067 0.2 0.059269
1.053400 0.2 0.111838
1.056733 0.2 0.173016
1.060067 0.2 0.243546
1.063400 0.2 0.323905
1.066733 0.2 0.414038
1.070067 0.2 0.512651
1.073400 0.2 0.615013
1.076733 0.2 0.707908
1.080067 0.2 0.762353
1.083400 0.2 0.733044
1.086733 0.2 0.576978
1.090067 0.2 0.286684
1.093400 0.2 -0.090469
1.096733 0.2 -0.469419
1.100067 0.2 -0.769855
1.103400 0.2 -0.952333
1.106733 0.2 -1.026499
1.110067 0.2 -1.031412
1.113400 0.2 -1.004227
1.116733 0.2 -0.958717
1.120067 0.2 -0.885664
1.123400 0.2 -0.769794
1.126733 0.2 -0.607232
1.130067 0.2 -0.411887
1.133400 0.2 -0.210800
1.136733 0.2 -0.034408
1.140067 0.2 0.092578
1.143400 0.2 0.157389
1.146733 0.2 0.163219
1.150067 0.2 0.130767
1.153400 0.2 0.093635
1.156733 0.2 0.086310
1.160067 0.2 0.129938
1.163400 0.2 0.224602
1.166733 0.2 0.352361
1.170067 0.2 0.487659
1.173400 0.2 0.607572
1.176733 0.2 0.697351
1.180067 0.2 0.751652
1.183400 0.2 0.772942
1.186733 0.2 0.768416
1.190067 0.2 0.746688
1.193400 0.2 0.715242
1.196733 0.2 0.679260
1.200067 0.2 0.641616
1.203400 0.2 0.603599
1.206733 0.2 0.566221
1.210067 0.2 0.530924
1.213400 0.2 0.498928
1.216733 0.2 0.469862
1.220067 0.2 0.441913
1.223400 0.2 0.413880
1.226733 0.2 0.386387
1.230067 0.2 0.361186
1.233400 0.2 0.339453
1.236733 0.2 0.320589
1.240067 0.2 0.303276
1.243400 0.2 0.287034
1.246733 0.2 0.271788
1.250067 0.2 0.256994
1.253400 0.2 0.242195
1.256733 0.2 0.227829
1.260067 0.2 0.214875
1.263400 0.2 0.203801
1.266733 0.2 0.193994
1.270067 0.2 0.184122
1.273400 0.2 0.173310
1.276733 0.2 0.161994
1.280067 0.2 0.151289
1.283400 0.2 0.141650
1.286733 0.2 0.132876
1.290067 0.2 0.124956
1.293400 0.2 0.117891
1.296733 0.2 0.111531
1.300067 0.2 0.106059
1.303400 0.2 0.101756
1.306733 0.2 0.098385
1.310067 0.2 0.095759
1.313400 0.2 0.094245
1.316733 0.2 0.094171
1.320067 0.2 0.095102
1.323400 0.2 0.096350
1.326733 0.2 0.097947
1.330067 0.2 0.100234
1.333400 0.2 0.102851
1.336733 0.2 0.104867
1.340067 0.2 0.105649
1.343400 0.2 0.105333
1.346733 0.2 0.104350
1.350067 0.2 0.102590
1.353400 0.2 0.099656
1.356733 0.2 0.095950
1.360067 0.2 0.092941
1.363400 0.2 0.092182
1.366733 0.2 0.093947
1.370067 0.2 0.097025
1.373400 0.2 0.099735
1.376733 0.2 0.100979
1.380067 0.2 0.100411
1.383400 0.2 0.098418
1.386733 0.2 0.096108
1.390067 0.2 0.094511
1.393400 0.2 0.093458
1.396733 0.2 0.091842
1.400067 0.2 0.089072
1.403400 0.2 0.085547
1.406733 0.2 0.082022
1.410067 0.2 0.079102
1.413400 0.2 0.077048
1.416733 0.2 0.075637
1.420067 0.2 0.074217
1.423400 0.2 0.072061
1.426733 0.2 0.068774
1.430067 0.2 0.064755
1.433400 0.2 0.061523
1.436733 0.2 0.060680
1.440067 0.2 0.062170
1.443400 0.2 0.064182
1.446733 0.2 0.064592
1.450067 0.2 0.062557
1.453400 0.2 0.059167
1.456733 0.2 0.056392
1.460067 0.2 0.055730
1.463400 0.2 0.057602
1.466733 0.2 0.060946
1.470067 0.2 0.063716
1.473400 0.2 0.064629
1.476733 0.2 0.063991
1.480067 0.2 0.062850
1.483400 0.2 0.062063
1.486733 0.2 0.062254
1.490067 0.2 0.063805
1.493400 0.2 0.066785
1.496733 0.2 0.070869
1.500067 0.2 0.075190
1.503400 0.2 0.078497
1.506733 0.2 0.080066
1.510067 0.2 0.080368
1.513400 0.2 0.080620
1.516733 0.2 0.081840
1.520067 0.2 0.084238
1.523400 0.2 0.087428
1.526733 0.2 0.090851
1.530067 0.2 0.093742
1.533400 0.2 0.095470
1.536733 0.2 0.096057
1.540067 0.2 0.095908
1.543400 0.2 0.095088
1.546733 0.2 0.093384
1.550067 0.2 0.090790
1.553400 0.2 0.087661
1.556733 0.2 0.084518
1.560067 0.2 0.082050
1.563400 0.2 0.080811
1.566733 0.2 0.080504
1.570067 0.2 0.080294
1.573400 0.2 0.079921
1.576733 0.2 0.079866
1.580067 0.2 0.080471
1.583400 0.2 0.081467
1.586733 0.2 0.082175
1.590067 0.2 0.081882
1.593400 0.2 0.080336
1.596733 0.2 0.078180
1.600067 0.2 0.076625
1.603400 0.2 0.076606
1.606733 0.2 0.078217
1.610067 0.2 0.080885
1.613400 0.2 0.083842
1.616733 0.2 0.086450
1.620067 0.2 0.088178
1.623400 0.2 0.088825
1.626733 0.2 0.088820
1.630067 0.2 0.089100
1.633400 0.2 0.090436
1.636733 0.2 0.093025
1.640067 0.2 0.096504
1.643400 0.2 0.100262
1.646733 0.2 0.103549
1.650067 0.2 0.105351
1.653400 0.2 0.104872
1.656733 0.2 0.102576
1.660067 0.2 0.100136
1.663400 0.2 0.099195
1.666733 0.2 0.100201
1.670067 0.2 0.102366
1.673400 0.2 0.104751
1.676733 0.2 0.106813
1.680067 0.2 0.108150
1.683400 0.2 0.108443
1.686733 0.2 0.107959
1.690067 0.2 0.107810
1.693400 0.2 0.109142
1.696733 0.2 0.112001
1.700067 0.2 0.115260
1.703400 0.2 0.117682
1.706733 0.2 0.118902
1.710067 0.2 0.119577
1.713400 0.2 0.120890
1.716733 0.2 0.123684
1.720067 0.2 0.127731
1.723400 0.2 0.132257
1.726733 0.2 0.137007
1.730067 0.2 0.142232
1.733400 0.2 0.147843
1.736733 0.2 0.153463
1.740067 0.2 0.159191
1.743400 0.2 0.165347
1.746733 0.2 0.171522
1.750067 0.2 0.177058
1.753400 0.2 0.181999
1.756733 0.2 0.186842
1.760067 0.2 0.191820
1.763400 0.2 0.197031
1.766733 0.2 0.203080
1.770067 0.2 0.210954
1.773400 0.2 0.220952
1.776733 0.2 0.231820
1.780067 0.2 0.241301
1.783400 0.2 0.247872
1.786733 0.2 0.251741
1.790067 0.2 0.254116
1.793400 0.2 0.256132
1.796733 0.2 0.258316
1.800067 0.2 0.260510
1.803400 0.2 0.262391
1.806733 0.2 0.263830
1.810067 0.2 0.264477
1.813400 0.2 0.263769
1.816733 0.2 0.261394
1.820067 0.2 0.257334
1.823400 0.2 0.251769
1.826733 0.2 0.245231
1.830067 0.2 0.238842
1.833400 0.2 0.233734
1.836733 0.2 0.229762
1.840067 0.2 0.225417
1.843400 0.2 0.219364
1.846733 0.2 0.211382
1.850067 0.2 0.202418
1.853400 0.2 0.194265
1.856733 0.2 0.188458
1.860067 0.2 0.185147
1.863400 0.2 0.183331
1.866733 0.2 0.181813
1.870067 0.2 0.180039
1.873400 0.2 0.178260
1.876733 0.2 0.176933
1.880067 0.2 0.175992
1.883400 0.2 0.174814
1.886733 0.2 0.173040
1.890067 0.2 0.171149
1.893400 0.2 0.169906
1.896733 0.2 0.169380
1.900067 0.2 0.169068
1.903400 0.2 0.168700
1.906733 0.2 0.168229
1.910067 0.2 0.167587
1.913400 0.2 0.166954
1.916733 0.2 0.166814
1.920067 0.2 0.167405
1.923400 0.2 0.168607
1.926733 0.2 0.170316
1.930067 0.2 0.172476
1.933400 0.2 0.174954
1.936733 0.2 0.178046
1.940067 0.2 0.182912
1.943400 0.2 0.191084
1.946733 0.2 0.203997
1.950067 0.2 0.222577
1.953400 0.2 0.247252
1.956733 0.2 0.279192
1.960067 0.2 0.321264
1.963400 0.2 0.377353
1.966733 0.2 0.451501
1.970067 0.2 0.547618
1.973400 0.2 0.669565
1.976733 0.2 0.821599
1.980067 0.2 1.008436
1.983400 0.2 1.234664
1.986733 0.2 1.504715
1.990067 0.2 1.823148
1.993400 0.2 2.194401
1.996733 0.2 2.622609
2.000067 0.2 3.112121
2.003400 0.2 3.667725
2.006733 0.2 4.294366
2.010067 0.2 4.997002
2.013400 0.2 5.780566
2.016733 0.2 6.649811
2.020067 0.2 7.609613
2.023400 0.2 8.665244
2.026733 0.2 9.822245
2.030067 0.2 11.086585
2.033400 0.2 12.464826
2.036733 0.2 13.963389
2.040067 0.2 15.587909
2.043400 0.2 17.343448
2.046733 0.2 19.234763
2.050067 0.2 21.265773
2.053400 0.2 23.438698
2.056733 0.2 25.753900
2.060067 0.2 28.210632
2.063400 0.2 30.807559
2.066733 0.2 33.543129
2.070067 0.2 36.415979
2.073400 0.2 39.424896
2.076733 0.2 42.568920
2.080067 0.2 45.847995
2.083400 0.2 49.262955
2.086733 0.2 52.814307
2.090067 0.2 56.501455
2.093400 0.2 60.322844
2.096733 0.2 64.275847
2.100067 0.2 68.355626
2.103400 0.2 72.553572
2.106733 0.2 76.856962
2.110067 0.2 81.249788
2.113400 0.2 85.713202
2.116733 0.2 90.225814
2.120067 0.2 94.764629
2.123400 0.2 99.305459
2.126733 0.2 103.821787
2.130067 0.2 108.283814
2.133400 0.2 112.659293
2.136733 0.2 116.915242
2.140067 0.2 121.019203
2.143400 0.2 124.939792
2.146733 0.2 128.645925
2.150067 0.2 132.104769
2.153400 0.2 135.280183
2.156733 0.2 138.133983
2.160067 0.2 140.628135
2.163400 0.2 142.724924
2.166733 0.2 144.386259
2.170067 0.2 145.574743
2.173400 0.2 146.256620
2.176733 0.2 146.404468
2.180067 0.2 145.999035
2.183400 0.2 145.031861
2.186733 0.2 143.507519
2.190067 0.2 141.443368
2.193400 0.2 138.867973
2.196733 0.2 135.819810
2.200067 0.2 132.345930
2.203400 0.2 128.499637
2.206733 0.2 124.337608
2.210067 0.2 119.917309
2.213400 0.2 115.294824
2.216733 0.2 110.522891
2.220067 0.2 105.649093
2.223400 0.2 100.714751
2.226733 0.2 95.754471
2.230067 0.2 90.796361
2.233400 0.2 85.863583
2.236733 0.2 80.976770
2.240067 0.2 76.155220
2.243400 0.2 71.416996
2.246733 0.2 66.778720
2.250067 0.2 62.254970
2.253400 0.2 57.858336
2.256733 0.2 53.601284
2.260067 0.2 49.497881
2.263400 0.2 45.562875
2.266733 0.2 41.809226
2.270067 0.2 38.246657
2.273400 0.2 34.882259
2.276733 0.2 31.721466
2.280067 0.2 28.767749
2.283400 0.2 26.022010
2.286733 0.2 23.482968
2.290067 0.2 21.147863
2.293400 0.2 19.012233
2.296733 0.2 17.068884
2.300067 0.2 15.307535
2.303400 0.2 13.715914
2.306733 0.2 12.281565
2.310067 0.2 10.992819
2.313400 0.2 9.838426
2.316733 0.2 8.806912
2.320067 0.2 7.886770
2.323400 0.2 7.066824
2.326733 0.2 6.336402
2.330067 0.2 5.686055
2.333400 0.2 5.107918
2.336733 0.2 4.594731
2.340067 0.2 4.138993
2.343400 0.2 3.733621
2.346733 0.2 3.372608
2.350067 0.2 3.050528
2.353400 0.2 2.762540
2.356733 0.2 2.505025
2.360067 0.2 2.275091
2.363400 0.2 2.069697
2.366733 0.2 1.885616
2.370067 0.2 1.719776
2.373400 0.2 1.569847
2.376733 0.2 1.434637
2.380067 0.2 1.313449
2.383400 0.2 1.205257
2.386733 0.2 1.108577
2.390067 0.2 1.021484
2.393400 0.2 0.941837
2.396733 0.2 0.867932
2.400067 0.2 0.799056
2.403400 0.2 0.735531
2.406733 0.2 0.678292
2.410067 0.2 0.627968
2.413400 0.2 0.583939
2.416733 0.2 0.544651
2.420067 0.2 0.508819
2.423400 0.2 0.475855
2.426733 0.2 0.445675
2.430067 0.2 0.418392
2.433400 0.2 0.393917
2.436733 0.2 0.371607
2.440067 0.2 0.350638
2.443400 0.2 0.330419
2.446733 0.2 0.310494
2.450067 0.2 0.290615
2.453400 0.2 0.271122
2.456733 0.2 0.252905
2.460067 0.2 0.236868
2.463400 0.2 0.223503
2.466733 0.2 0.212728
2.470067 0.2 0.203759
2.473400 0.2 0.195461
2.476733 0.2 0.187098
2.480067 0.2 0.178297
2.483400 0.2 0.168639
2.486733 0.2 0.158031
2.490067 0.2 0.147196
2.493400 0.2 0.137039
2.496733 0.2 0.127912
2.500067 0.2 0.120057
2.503400 0.2 0.113947
2.506733 0.2 0.109561
2.510067 0.2 0.106199
2.513400 0.2 0.103037
2.516733 0.2 0.099554
2.520067 0.2 0.095861
2.523400 0.2 0.092438
2.526733 0.2 0.089207
2.530067 0.2 0.085258
2.533400 0.2 0.079796
2.536733 0.2 0.073123
2.540067 0.2 0.066441
2.543400 0.2 0.060871
2.546733 0.2 0.056978
2.550067 0.2 0.054948
2.553400 0.2 0.054603
2.556733 0.2 0.054934
2.560067 0.2 0.054552
2.563400 0.2 0.053039
2.566733 0.2 0.051237
2.570067 0.2 0.049919
2.573400 0.2 0.048634
2.576733 0.2 0.046091
2.580067 0.2 0.041709
2.583400 0.2 0.036387
2.586733 0.2 0.031646
2.590067 0.2 0.028564
2.593400 0.2 0.027497
2.596733 0.2 0.028186
2.600067 0.2 0.029923
2.603400 0.2 0.031674
2.606733 0.2 0.032345
2.610067 0.2 0.031274
2.613400 0.2 0.028475
2.616733 0.2 0.024731
2.620067 0.2 0.021243
2.623400 0.2 0.018813
2.626733 0.2 0.017239
2.630067 0.2 0.015665
2.633400 0.2 0.013402
2.636733 0.2 0.010366
2.640067 0.2 0.007134
2.643400 0.2 0.004848
2.646733 0.2 0.004484
2.650067 0.2 0.005825
2.653400 0.2 0.007562
2.656733 0.2 0.008424
2.660067 0.2 0.007795
2.663400 0.2 0.005756
2.666733 0.2 0.003022
2.670067 0.2 0.000517
2.673400 0.2 -0.001267
2.676733 0.2 -0.002189
2.680067 0.2 -0.002291
2.683400 0.2 -0.001909
2.686733 0.2 -0.001490
2.690067 0.2 -0.000838
2.693400 0.2 0.000633
2.696733 0.2 0.002836
2.700067 0.2 0.004820
2.703400 0.2 0.005993
2.706733 0.2 0.006794
2.710067 0.2 0.007683
2.713400 0.2 0.008354
2.716733 0.2 0.008382
2.720067 0.2 0.007609
2.723400 0.2 0.006296
2.726733 0.2 0.005141
2.730067 0.2 0.004573
2.733400 0.2 0.004587
2.736733 0.2 0.005271
2.740067 0.2 0.006445
2.743400 0.2 0.007264
2.746733 0.2 0.006920
2.750067 0.2 0.005304
2.753400 0.2 0.002841
2.756733 0.2 0.000130
2.760067 0.2 -0.002147
2.763400 0.2 -0.003483
2.766733 0.2 -0.003953
2.770067 0.2 -0.004154
2.773400 0.2 -0.004382
2.776733 0.2 -0.004359
2.780067 0.2 -0.004219
2.783400 0.2 -0.004894
2.786733 0.2 -0.007087
2.790067 0.2 -0.010384
2.793400 0.2 -0.013374
2.796733 0.2 -0.014715
2.800067 0.2 -0.014310
2.803400 0.2 -0.013104
2.806733 0.2 -0.011763
2.810067 0.2 -0.010217
2.813400 0.2 -0.008242
2.816733 0.2 -0.005811
2.820067 0.2 -0.003348
2.823400 0.2 -0.001821
2.826733 0.2 -0.002026
2.830067 0.2 -0.003916
2.833400 0.2 -0.006775
2.836733 0.2 -0.009658
2.840067 0.2 -0.011674
2.843400 0.2 -0.012573
2.846733 0.2 -0.012852
2.850067 0.2 -0.013146
2.853400 0.2 -0.013704
2.856733 0.2 -0.014473
2.860067 0.2 -0.015246
2.863400 0.2 -0.015814
2.866733 0.2 -0.015926
2.870067 0.2 -0.015185
2.873400 0.2 -0.013402
2.876733 0.2 -0.011320
2.880067 0.2 -0.010305
2.883400 0.2 -0.011078
2.886733 0.2 -0.013197
2.890067 0.2 -0.015534
2.893400 0.2 -0.016815
2.896733 0.2 -0.016191
2.900067 0.2 -0.013793
2.903400 0.2 -0.010482
2.906733 0.2 -0.007087
2.910067 0.2 -0.004312
2.913400 0.2 -0.002747
2.916733 0.2 -0.002626
2.920067 0.2 -0.003758
2.923400 0.2 -0.005611
2.926733 0.2 -0.007432
2.930067 0.2 -0.008447
2.933400 0.2 -0.007986
2.936733 0.2 -0.005742
2.940067 0.2 -0.002105
2.943400 0.2 0.002240
2.946733 0.2 0.006943
2.950067 0.2 0.011832
2.953400 0.2 0.016792
2.956733 0.2 0.021881
2.960067 0.2 0.027050
2.963400 0.2 0.032070
2.966733 0.2 0.036866
2.970067 0.2 0.041313
2.973400 0.2 0.045146
2.976733 0.2 0.048410
2.980067 0.2 0.051572
2.983400 0.2 0.055251
2.986733 0.2 0.059861
2.990067 0.2 0.064922
2.993400 0.2 0.069006
2.996733 0.2 0.071279
3.000067 0.2 0.072559
3.003400 0.2 0.074254
3.006733 0.2 0.077114
3.010067 0.2 0.081318
3.013400 0.2 0.087013
3.016733 0.2 0.094464
3.020067 0.2 0.103461
3.023400 0.2 0.112606
3.026733 0.2 0.119940
3.030067 0.2 0.124443
3.033400 0.2 0.126748
3.036733 0.2 0.128457
3.040067 0.2 0.130911
3.043400 0.2 0.134609
3.046733 0.2 0.139116
3.050067 0.2 0.143074
3.053400 0.2 0.145114
3.056733 0.2 0.145161
3.060067 0.2 0.144532
3.063400 0.2 0.144690
3.066733 0.2 0.146157
3.070067 0.2 0.148676
3.073400 0.2 0.151917
3.076733 0.2 0.155265
3.080067 0.2 0.157654
3.083400 0.2 0.158255
3.086733 0.2 0.157086
3.090067 0.2 0.154930
3.093400 0.2 0.152495
3.096733 0.2 0.149724
3.100067 0.2 0.146269
3.103400 0.2 0.142567
3.106733 0.2 0.139629
3.110067 0.2 0.138073
3.113400 0.2 0.137589
3.116733 0.2 0.136830
3.120067 0.2 0.134287
3.123400 0.2 0.129482
3.126733 0.2 0.122818
3.130067 0.2 0.114967
3.133400 0.2 0.107088
3.136733 0.2 0.100574
3.140067 0.2 0.095959
3.143400 0.2 0.092625
3.146733 0.2 0.089700
3.150067 0.2 0.087037
3.153400 0.2 0.084904
3.156733 0.2 0.083297
3.160067 0.2 0.081882
3.163400 0.2 0.079926
3.166733 0.2 0.076774
3.170067 0.2 0.072825
3.173400 0.2 0.069188
3.176733 0.2 0.066399
3.180067 0.2 0.064122
3.183400 0.2 0.061817
3.186733 0.2 0.058995
3.190067 0.2 0.055106
3.193400 0.2 0.049770
3.196733 0.2 0.043418
3.200067 0.2 0.037299
3.203400 0.2 0.032284
3.206733 0.2 0.028252
3.210067 0.2 0.024862
3.213400 0.2 0.022119
3.216733 0.2 0.019926
3.220067 0.2 0.018049
3.223400 0.2 0.016647
3.226733 0.2 0.015846
3.230067 0.2 0.014985
3.233400 0.2 0.013085
3.236733 0.2 0.009891
3.240067 0.2 0.005891
3.243400 0.2 0.001732
3.246733 0.2 -0.001779
3.250067 0.2 -0.003767
3.253400 0.2 -0.004182
3.256733 0.2 -0.004116
3.260067 0.2 -0.004740
3.263400 0.2 -0.006114
3.266733 0.2 -0.007460
3.270067 0.2 -0.008475
3.273400 0.2 -0.009816
3.276733 0.2 -0.012270
3.280067 0.2 -0.015977
3.283400 0.2 -0.020126
3.286733 0.2 -0.023297
3.290067 0.2 -0.024489
3.293400 0.2 -0.023670
3.296733 0.2 -0.021639
3.300067 0.2 -0.019600
3.303400 0.2 -0.018310
3.306733 0.2 -0.017770
3.310067 0.2 -0.017891
3.313400 0.2 -0.018952
3.316733 0.2 -0.020997
3.320067 0.2 -0.023432
3.323400 0.2 -0.025695
3.326733 0.2 -0.027511
3.330067 0.2 -0.028443
3.333400 0.2 -0.028284
3.336733 0.2 -0.027646
3.340067 0.2 -0.027400
3.343400 0.2 -0.027777
3.346733 0.2 -0.028447
3.350067 0.2 -0.029299
3.353400 0.2 -0.030664
3.356733 0.2 -0.032741
3.360067 0.2 -0.035134
3.363400 0.2 -0.036918
3.366733 0.2 -0.037099
3.370067 0.2 -0.035288
3.373400 0.2 -0.032014
3.376733 0.2 -0.028214
3.380067 0.2 -0.024820
3.383400 0.2 -0.022706
3.386733 0.2 -0.022436
3.390067 0.2 -0.023833
3.393400 0.2 -0.026235
3.396733 0.2 -0.028964
3.400067 0.2 -0.031595
3.403400 0.2 -0.034007
3.406733 0.2 -0.036182
3.410067 0.2 -0.038147
3.413400 0.2 -0.039986
3.416733 0.2 -0.041467
3.420067 0.2 -0.041774
3.423400 0.2 -0.040205
3.426733 0.2 -0.037164
3.430067 0.2 -0.034412
3.433400 0.2 -0.033756
3.436733 0.2 -0.035339
3.440067 0.2 -0.037546
3.443400 0.2 -0.038780
3.446733 0.2 -0.038967
3.450067 0.2 -0.038976
3.453400 0.2 -0.039302
3.456733 0.2 -0.039865
3.460067 0.2 -0.040550
3.463400 0.2 -0.041239
3.466733 0.2 -0.041458
3.470067 0.2 -0.040377
3.473400 0.2 -0.037593
3.476733 0.2 -0.033830
3.480067 0.2 -0.030589
3.483400 0.2 -0.029011
3.486733 0.2 -0.029202
3.490067 0.2 -0.030729
3.493400 0.2 -0.033230
3.496733 0.2 -0.036163
3.500067 0.2 -0.038594
3.503400 0.2 -0.039628
3.506733 0.2 -0.039092
3.510067 0.2 -0.037565
3.513400 0.2 -0.035949
3.516733 0.2 -0.034776
3.520067 0.2 -0.033830
3.523400 0.2 -0.032736
3.526733 0.2 -0.031567
3.530067 0.2 -0.030845
3.533400 0.2 -0.031344
3.536733 0.2 -0.033625
3.540067 0.2 -0.037216
3.543400 0.2 -0.040783
3.546733 0.2 -0.043255
3.550067 0.2 -0.044378
3.553400 0.2 -0.044378
3.556733 0.2 -0.043614
3.560067 0.2 -0.042305
3.563400 0.2 -0.040806
3.566733 0.2 -0.039758
3.570067 0.2 -0.039586
3.573400 0.2 -0.039828
3.576733 0.2 -0.039577
3.580067 0.2 -0.038655
3.583400 0.2 -0.037928
3.586733 0.2 -0.038273
3.590067 0.2 -0.039772
3.593400 0.2 -0.042059
3.596733 0.2 -0.044783
3.600067 0.2 -0.047390
3.603400 0.2 -0.049011
3.606733 0.2 -0.049169
3.610067 0.2 -0.048103
3.613400 0.2 -0.046510
3.616733 0.2 -0.045476
3.620067 0.2 -0.046035
3.623400 0.2 -0.048038
3.626733 0.2 -0.050063
3.630067 0.2 -0.050631
3.633400 0.2 -0.049449
3.636733 0.2 -0.047674
3.640067 0.2 -0.046692
3.643400 0.2 -0.046934
3.646733 0.2 -0.048294
3.650067 0.2 -0.050487
3.653400 0.2 -0.052783
3.656733 0.2 -0.054264
3.660067 0.2 -0.054715
3.663400 0.2 -0.054855
3.666733 0.2 -0.055400
3.670067 0.2 -0.056392
3.673400 0.2 -0.057407
3.676733 0.2 -0.057891
3.680067 0.2 -0.057435
3.683400 0.2 -0.056005
3.686733 0.2 -0.053793
3.690067 0.2 -0.051260
3.693400 0.2 -0.049449
3.696733 0.2 -0.049435
3.700067 0.2 -0.050892
3.703400 0.2 -0.052159
3.706733 0.2 -0.052019
3.710067 0.2 -0.050552
3.713400 0.2 -0.048536
3.716733 0.2 -0.046664
3.720067 0.2 -0.045244
3.723400 0.2 -0.044247
3.726733 0.2 -0.043572
3.730067 0.2 -0.043204
3.733400 0.2 -0.042990
3.736733 0.2 -0.042608
3.740067 0.2 -0.041914
3.743400 0.2 -0.041109
3.746733 0.2 -0.040568
3.750067 0.2 -0.040531
3.753400 0.2 -0.040722
3.756733 0.2 -0.040494
3.760067 0.2 -0.039572
3.763400 0.2 -0.038552
3.766733 0.2 -0.038422
3.770067 0.2 -0.039502
3.773400 0.2 -0.041081
3.776733 0.2 -0.042468
3.780067 0.2 -0.043842
3.783400 0.2 -0.045886
3.786733 0.2 -0.048783
3.790067 0.2 -0.051921
3.793400 0.2 -0.054347
3.796733 0.2 -0.055176
3.800067 0.2 -0.054021
3.803400 0.2 -0.051465
3.806733 0.2 -0.048480
3.810067 0.2 -0.045313
3.813400 0.2 -0.041747
3.816733 0.2 -0.038166
3.820067 0.2 -0.035488
3.823400 0.2 -0.034184
3.826733 0.2 -0.034058
3.830067 0.2 -0.034817
3.833400 0.2 -0.036270
3.836733 0.2 -0.038128
3.840067 0.2 -0.039754
3.843400 0.2 -0.040708
3.846733 0.2 -0.041560
3.850067 0.2 -0.043269
3.853400 0.2 -0.045854
3.856733 0.2 -0.048331
3.860067 0.2 -0.049686
3.863400 0.2 -0.049686
3.866733 0.2 -0.048745
3.870067 0.2 -0.047167
3.873400 0.2 -0.045099
3.876733 0.2 -0.042608
3.880067 0.2 -0.039516
3.883400 0.2 -0.035949
3.886733 0.2 -0.032866
3.890067 0.2 -0.031251
3.893400 0.2 -0.031227
3.896733 0.2 -0.032121
3.900067 0.2 -0.032908
3.903400 0.2 -0.032922
3.906733 0.2 -0.032289
3.910067 0.2 -0.031553
3.913400 0.2 -0.030985
3.916733 0.2 -0.030212
3.920067 0.2 -0.028727
3.923400 0.2 -0.026724
3.926733 0.2 -0.025127
3.930067 0.2 -0.024820
3.933400 0.2 -0.025984
3.936733 0.2 -0.027800
3.940067 0.2 -0.028922
3.943400 0.2 -0.028592
3.946733 0.2 -0.027032
3.950067 0.2 -0.024918
3.953400 0.2 -0.023069
3.956733 0.2 -0.022394
3.960067 0.2 -0.023074
3.963400 0.2 -0.024098
3.966733 0.2 -0.024233
3.970067 0.2 -0.023241
3.973400 0.2 -0.021942
3.976733 0.2 -0.021309
3.980067 0.2 -0.021742
3.983400 0.2 -0.023269
3.986733 0.2 -0.025923
3.990067 0.2 -0.029518
3.993400 0.2 -0.033360
3.996733 0.2 -0.036601
4.000067 0.2 -0.038561
4.003400 0.2 -0.039036
4.006733 0.2 -0.038464
4.010067 0.2 -0.037514
4.013400 0.2 -0.036913
4.016733 0.2 -0.037476
4.020067 0.2 -0.039507
4.023400 0.2 -0.042105
4.026733 0.2 -0.043781
4.030067 0.2 -0.043968
4.033400 0.2 -0.043525
4.036733 0.2 -0.043367
4.040067 0.2 -0.043302
4.043400 0.2 -0.042776
4.046733 0.2 -0.041821
4.050067 0.2 -0.040936
4.053400 0.2 -0.040578
4.056733 0.2 -0.040773
4.060067 0.2 -0.041272
4.063400 0.2 -0.041779
4.066733 0.2 -0.041882
4.070067 0.2 -0.041006
4.073400 0.2 -0.039097
4.076733 0.2 -0.036969
4.080067 0.2 -0.035716
4.083400 0.2 -0.036010
4.086733 0.2 -0.037770
4.090067 0.2 -0.040303
4.093400 0.2 -0.042794
4.096733 0.2 -0.044787
4.100067 0.2 -0.046212
4.103400 0.2 -0.047125
4.106733 0.2 -0.047358
4.110067 0.2 -0.046729
4.113400 0.2 -0.045332
4.116733 0.2 -0.043395
4.120067 0.2 -0.041267
4.123400 0.2 -0.039735
4.126733 0.2 -0.039618
4.130067 0.2 -0.040671
4.133400 0.2 -0.041565
4.136733 0.2 -0.041546
4.140067 0.2 -0.041286
4.143400 0.2 -0.041998
4.146733 0.2 -0.044014
4.150067 0.2 -0.046487
4.153400 0.2 -0.048419
4.156733 0.2 -0.049607
4.160067 0.2 -0.050515
4.163400 0.2 -0.051544
4.166733 0.2 -0.052517
4.170067 0.2 -0.052736
4.173400 0.2 -0.051507
4.176733 0.2 -0.048704
4.180067 0.2 -0.045081
4.183400 0.2 -0.042161
4.186733 0.2 -0.041132
4.190067 0.2 -0.041607
4.193400 0.2 -0.041891
4.196733 0.2 -0.040694
4.200067 0.2 -0.038338
4.203400 0.2 -0.036121
4.206733 0.2 -0.035064
4.210067 0.2 -0.035320
4.213400 0.2 -0.036322
4.216733 0.2 -0.037304
4.220067 0.2 -0.037705
4.223400 0.2 -0.037174
4.226733 0.2 -0.035418
4.230067 0.2 -0.032042
4.233400 0.2 -0.027022
4.236733 0.2 -0.021416
4.240067 0.2 -0.016810
4.243400 0.2 -0.013872
4.246733 0.2 -0.011884
4.250067 0.2 -0.009793
4.253400 0.2 -0.007232
4.256733 0.2 -0.004652
4.260067 0.2 -0.002789
4.263400 0.2 -0.001621
4.266733 0.2 -0.000065
4.270067 0.2 0.003004
4.273400 0.2 0.007404
4.276733 0.2 0.011460
4.280067 0.2 0.013439
4.283400 0.2 0.013085
4.286733 0.2 0.011357
4.290067 0.2 0.009299
4.293400 0.2 0.007679
4.296733 0.2 0.007083
4.300067 0.2 0.007814
4.303400 0.2 0.009560
4.306733 0.2 0.011441
4.310067 0.2 0.012591
4.313400 0.2 0.012685
4.316733 0.2 0.011972
4.320067 0.2 0.011083
4.323400 0.2 0.010431
4.326733 0.2 0.009709
4.330067 0.2 0.008363
4.333400 0.2 0.006561
4.336733 0.2 0.005239
4.340067 0.2 0.004666
4.343400 0.2 0.004075
4.346733 0.2 0.003022
4.350067 0.2 0.002002
4.353400 0.2 0.001630
4.356733 0.2 0.001951
4.360067 0.2 0.002584
4.363400 0.2 0.003274
4.366733 0.2 0.003902
4.370067 0.2 0.003930
4.373400 0.2 0.002864
4.376733 0.2 0.001108
4.380067 0.2 -0.000340
4.383400 0.2 -0.000647
4.386733 0.2 0.000536
4.390067 0.2 0.002803
4.393400 0.2 0.005104
4.396733 0.2 0.006445
4.400067 0.2 0.006407
4.403400 0.2 0.004964
4.406733 0.2 0.002407
4.410067 0.2 -0.000377
4.413400 0.2 -0.002342
4.416733 0.2 -0.003283
4.420067 0.2 -0.003697
4.423400 0.2 -0.003860
4.426733 0.2 -0.003874
4.430067 0.2 -0.004326
4.433400 0.2 -0.005928
4.436733 0.2 -0.008610
4.440067 0.2 -0.011451
4.443400 0.2 -0.013607
4.446733 0.2 -0.015092
4.450067 0.2 -0.016303
4.453400 0.2 -0.016983
4.456733 0.2 -0.016340
4.460067 0.2 -0.014184
4.463400 0.2 -0.011530
4.466733 0.2 -0.009942
4.470067 0.2 -0.010114
4.473400 0.2 -0.010980
4.476733 0.2 -0.010892
4.480067 0.2 -0.009579
4.483400 0.2 -0.008256
4.486733 0.2 -0.008200
4.490067 0.2 -0.009579
4.493400 0.2 -0.011437
4.496733 0.2 -0.012754
4.500067 0.2 -0.013299
4.503400 0.2 -0.013500
4.506733 0.2 -0.014068
4.510067 0.2 -0.015530
4.513400 0.2 -0.017649
4.516733 0.2 -0.019711
4.520067 0.2 -0.021448
4.523400 0.2 -0.023176
4.526733 0.2 -0.025020
4.530067 0.2 -0.026440
4.533400 0.2 -0.026794
4.536733 0.2 -0.025849
4.540067 0.2 -0.023940
4.543400 0.2 -0.022012
4.546733 0.2 -0.021248
4.550067 0.2 -0.022175
4.553400 0.2 -0.024405
4.556733 0.2 -0.027292
4.560067 0.2 -0.030207
4.563400 0.2 -0.032620
4.566733 0.2 -0.034254
4.570067 0.2 -0.035134
4.573400 0.2 -0.035469
4.576733 0.2 -0.035339
4.580067 0.2 -0.034519
4.583400 0.2 -0.032969
4.586733 0.2 -0.031190
4.590067 0.2 -0.030012
4.593400 0.2 -0.030231
4.596733 0.2 -0.031996
4.600067 0.2 -0.034524
4.603400 0.2 -0.037006
4.606733 0.2 -0.039670
4.610067 0.2 -0.042925
4.613400 0.2 -0.045928
4.616733 0.2 -0.047134
4.620067 0.2 -0.046068
4.623400 0.2 -0.043833
4.626733 0.2 -0.041802
4.630067 0.2 -0.040643
4.633400 0.2 -0.040596
4.636733 0.2 -0.041779
4.640067 0.2 -0.043879
4.643400 0.2 -0.046259
4.646733 0.2 -0.048550
4.650067 0.2 -0.050673
4.653400 0.2 -0.052555
4.656733 0.2 -0.054021
4.660067 0.2 -0.054743
4.663400 0.2 -0.054380
4.666733 0.2 -0.052936
4.670067 0.2 -0.051064
4.673400 0.2 -0.049560
4.676733 0.2 -0.048405
4.680067 0.2 -0.047041
4.683400 0.2 -0.045691
4.686733 0.2 -0.045458
4.690067 0.2 -0.046995
4.693400 0.2 -0.049686
4.696733 0.2 -0.052112
4.700067 0.2 -0.053379
4.703400 0.2 -0.053756
4.706733 0.2 -0.053798
4.710067 0.2 -0.053635
4.713400 0.2 -0.053486
4.716733 0.2 -0.053928
4.720067 0.2 -0.055335
4.723400 0.2 -0.057332
4.726733 0.2 -0.059102
4.730067 0.2 -0.059921
4.733400 0.2 -0.059363
4.736733 0.2 -0.057612
4.740067 0.2 -0.055591
4.743400 0.2 -0.054296
4.746733 0.2 -0.053896
4.750067 0.2 -0.053653
4.753400 0.2 -0.052755
4.756733 0.2 -0.051092
4.760067 0.2 -0.049337
4.763400 0.2 -0.048429
4.766733 0.2 -0.049109
4.770067 0.2 -0.051521
4.773400 0.2 -0.055130
4.776733 0.2 -0.059069
4.780067 0.2 -0.062678
4.783400 0.2 -0.065551
4.786733 0.2 -0.067330
4.790067 0.2 -0.067623
4.793400 0.2 -0.066240
4.796733 0.2 -0.063628
4.800067 0.2 -0.060680
4.803400 0.2 -0.058105
4.806733 0.2 -0.056364
4.810067 0.2 -0.055744
4.813400 0.2 -0.056070
4.816733 0.2 -0.056839
4.820067 0.2 -0.057635
4.823400 0.2 -0.058343
4.826733 0.2 -0.059060
4.830067 0.2 -0.059721
4.833400 0.2 -0.059903
4.836733 0.2 -0.059297
4.840067 0.2 -0.058063
4.843400 0.2 -0.056378
4.846733 0.2 -0.054161
4.850067 0.2 -0.051442
4.853400 0.2 -0.048596
4.856733 0.2 -0.046156
4.860067 0.2 -0.044662
4.863400 0.2 -0.044499
4.866733 0.2 -0.045616
4.870067 0.2 -0.047507
4.873400 0.2 -0.049560
4.876733 0.2 -0.051465
4.880067 0.2 -0.053081
4.883400 0.2 -0.054035
4.886733 0.2 -0.053705
4.890067 0.2 -0.051837
4.893400 0.2 -0.049113
4.896733 0.2 -0.046752
4.900067 0.2 -0.045653
4.903400 0.2 -0.045989
4.906733 0.2 -0.047442
4.910067 0.2 -0.049537
4.913400 0.2 -0.051744
4.916733 0.2 -0.053644
4.920067 0.2 -0.055148
4.923400 0.2 -0.056019
4.926733 0.2 -0.055423
4.930067 0.2 -0.053067
4.933400 0.2 -0.050142
4.936733 0.2 -0.048159
4.940067 0.2 -0.047470
4.943400 0.2 -0.047297
4.946733 0.2 -0.046622
4.950067 0.2 -0.045011
4.953400 0.2 -0.042892
4.956733 0.2 -0.041272
4.960067 0.2 -0.040769
4.963400 0.2 -0.040992
4.966733 0.2 -0.041095
4.970067 0.2 -0.040722
4.973400 0.2 -0.040275
4.976733 0.2 -0.040303
4.980067 0.2 -0.040964
4.983400 0.2 -0.041672
4.986733 0.2 -0.041216
4.990067 0.2 -0.039111
4.993400 0.2 -0.036526
4.996733 0.2 -0.034887
5.000067 0.2 -0.034394
5.003400 0.2 -0.034501
5.006733 0.2 -0.034738
5.010067 0.2 -0.034682
5.013400 0.2 -0.034114
5.016733 0.2 -0.033122
5.020067 0.2 -0.032061
5.023400 0.2 -0.031567
5.026733 0.2 -0.032191
5.030067 0.2 -0.033719
5.033400 0.2 -0.035171
5.036733 0.2 -0.035646
5.040067 0.2 -0.034990
5.043400 0.2 -0.033835
5.046733 0.2 -0.033150
5.050067 0.2 -0.033476
5.053400 0.2 -0.034622
5.056733 0.2 -0.036131
5.060067 0.2 -0.037602
5.063400 0.2 -0.038748
5.066733 0.2 -0.039735
5.070067 0.2 -0.040969
5.073400 0.2 -0.042231
5.076733 0.2 -0.042776
5.080067 0.2 -0.042422
5.083400 0.2 -0.041695
5.086733 0.2 -0.041039
5.090067 0.2 -0.040606
5.093400 0.2 -0.040336
5.096733 0.2 -0.039982
5.100067 0.2 -0.039502
5.103400 0.2 -0.039143
5.106733 0.2 -0.039004
5.110067 0.2 -0.039064
5.113400 0.2 -0.039535
5.116733 0.2 -0.040624
5.120067 0.2 -0.042054
5.123400 0.2 -0.042929
5.126733 0.2 -0.042357
5.130067 0.2 -0.040671
5.133400 0.2 -0.039297
5.136733 0.2 -0.039116
5.140067 0.2 -0.039660
5.143400 0.2 -0.039982
5.146733 0.2 -0.039772
5.150067 0.2 -0.039530
5.153400 0.2 -0.039795
5.156733 0.2 -0.040578
5.160067 0.2 -0.041747
5.163400 0.2 -0.043483
5.166733 0.2 -0.045905
5.170067 0.2 -0.048252
5.173400 0.2 -0.049248
5.176733 0.2 -0.048508
5.180067 0.2 -0.047148
5.183400 0.2 -0.046850
5.186733 0.2 -0.048527
5.190067 0.2 -0.051889
5.193400 0.2 -0.056103
5.196733 0.2 -0.060406
5.200067 0.2 -0.064191
5.203400 0.2 -0.067069
5.206733 0.2 -0.068997
5.210067 0.2 -0.070184
5.213400 0.2 -0.070785
5.216733 0.2 -0.070818
5.220067 0.2 -0.070264
5.223400 0.2 -0.069072
5.226733 0.2 -0.067363
5.230067 0.2 -0.065700
5.233400 0.2 -0.064746
5.236733 0.2 -0.064550
5.240067 0.2 -0.064746
5.243400 0.2 -0.065351
5.246733 0.2 -0.066655
5.250067 0.2 -0.068545
5.253400 0.2 -0.070287
5.256733 0.2 -0.070976
5.260067 0.2 -0.070422
5.263400 0.2 -0.069262
5.266733 0.2 -0.068159
5.270067 0.2 -0.067307
5.273400 0.2 -0.066571
5.276733 0.2 -0.065886
5.280067 0.2 -0.065402
5.283400 0.2 -0.065193
5.286733 0.2 -0.065141
5.290067 0.2 -0.065160
5.293400 0.2 -0.065230
5.296733 0.2 -0.065416
5.300067 0.2 -0.066021
5.303400 0.2 -0.067176
5.306733 0.2 -0.068396
5.310067 0.2 -0.069146
5.313400 0.2 -0.069523
5.316733 0.2 -0.069854
5.320067 0.2 -0.069933
5.323400 0.2 -0.069323
5.326733 0.2 -0.067949
5.330067 0.2 -0.066240
5.333400 0.2 -0.065048
5.336733 0.2 -0.065020
5.340067 0.2 -0.065812
5.343400 0.2 -0.066627
5.346733 0.2 -0.067051
5.350067 0.2 -0.066878
5.353400 0.2 -0.065938
5.356733 0.2 -0.064760
5.360067 0.2 -0.064708
5.363400 0.2 -0.066510
5.366733 0.2 -0.069248
5.370067 0.2 -0.071367
5.373400 0.2 -0.072150
5.376733 0.2 -0.071940
5.380067 0.2 -0.071577
5.383400 0.2 -0.071684
5.386733 0.2 -0.072513
5.390067 0.2 -0.074520
5.393400 0.2 -0.078226
5.396733 0.2 -0.083121
5.400067 0.2 -0.087325
5.403400 0.2 -0.089142
5.406733 0.2 -0.088485
5.410067 0.2 -0.086636
5.413400 0.2 -0.084629
5.416733 0.2 -0.082622
5.420067 0.2 -0.080667
5.423400 0.2 -0.079242
5.426733 0.2 -0.078725
5.430067 0.2 -0.079046
5.433400 0.2 -0.079963
5.436733 0.2 -0.081267
5.440067 0.2 -0.082739
5.443400 0.2 -0.084136
5.446733 0.2 -0.085291
5.450067 0.2 -0.086077
5.453400 0.2 -0.086199
5.456733 0.2 -0.085430
5.460067 0.2 -0.084084
5.463400 0.2 -0.082883
5.466733 0.2 -0.082143
5.470067 0.2 -0.081570
5.473400 0.2 -0.080853
5.476733 0.2 -0.079870
5.480067 0.2 -0.078832
5.483400 0.2 -0.078408
5.486733 0.2 -0.079009
5.490067 0.2 -0.080201
5.493400 0.2 -0.081076
5.496733 0.2 -0.080788
5.500067 0.2 -0.079195
5.503400 0.2 -0.077332
5.506733 0.2 -0.076545
5.510067 0.2 -0.077384
5.513400 0.2 -0.079516
5.516733 0.2 -0.082077
5.520067 0.2 -0.083935
5.523400 0.2 -0.084094
5.526733 0.2 -0.082357
5.530067 0.2 -0.079768
5.533400 0.2 -0.078059
5.536733 0.2 -0.078334
5.540067 0.2 -0.080364
5.543400 0.2 -0.083093
5.546733 0.2 -0.085291
5.550067 0.2 -0.086147
5.553400 0.2 -0.085742
5.556733 0.2 -0.084881
5.560067 0.2 -0.084382
5.563400 0.2 -0.084308
5.566733 0.2 -0.084224
5.570067 0.2 -0.084001
5.573400 0.2 -0.083717
5.576733 0.2 -0.083442
5.580067 0.2 -0.083377
5.583400 0.2 -0.083707
5.586733 0.2 -0.084369
5.590067 0.2 -0.085030
5.593400 0.2 -0.085030
5.596733 0.2 -0.083791
5.600067 0.2 -0.081593
5.603400 0.2 -0.079740
5.606733 0.2 -0.079526
5.610067 0.2 -0.081109
5.613400 0.2 -0.083675
5.616733 0.2 -0.086101
5.620067 0.2 -0.087321
5.623400 0.2 -0.086827
5.626733 0.2 -0.084951
5.630067 0.2 -0.082259
5.633400 0.2 -0.079158
5.636733 0.2 -0.076056
5.640067 0.2 -0.073249
5.643400 0.2 -0.070790
5.646733 0.2 -0.068983
5.650067 0.2 -0.068569
5.653400 0.2 -0.070240
5.656733 0.2 -0.074017
5.660067 0.2 -0.079051
5.663400 0.2 -0.084075
5.666733 0.2 -0.088024
5.670067 0.2 -0.090129
5.673400 0.2 -0.090050
5.676733 0.2 -0.088369
5.680067 0.2 -0.086594
5.683400 0.2 -0.085952
5.686733 0.2 -0.086362
5.690067 0.2 -0.086958
5.693400 0.2 -0.087135
5.696733 0.2 -0.086897
5.700067 0.2 -0.086492
5.703400 0.2 -0.085910
5.706733 0.2 -0.084932
5.710067 0.2 -0.083609
5.713400 0.2 -0.082352
5.716733 0.2 -0.081612
5.720067 0.2 -0.081295
5.723400 0.2 -0.080480
5.726733 0.2 -0.078357
5.730067 0.2 -0.075325
5.733400 0.2 -0.072429
5.736733 0.2 -0.070459
5.740067 0.2 -0.069803
5.743400 0.2 -0.070333
5.746733 0.2 -0.071502
5.750067 0.2 -0.072680
5.753400 0.2 -0.073519
5.756733 0.2 -0.074119
5.760067 0.2 -0.074771
5.763400 0.2 -0.075563
5.766733 0.2 -0.076382
5.770067 0.2 -0.077193
5.773400 0.2 -0.078063
5.776733 0.2 -0.079111
5.780067 0.2 -0.080401
5.783400 0.2 -0.081742
5.786733 0.2 -0.082683
5.790067 0.2 -0.083093
5.793400 0.2 -0.083381
5.796733 0.2 -0.083828
5.800067 0.2 -0.084061
5.803400 0.2 -0.083568
5.806733 0.2 -0.082324
5.810067 0.2 -0.080802
5.813400 0.2 -0.079619
5.816733 0.2 -0.079093
5.820067 0.2 -0.079130
5.823400 0.2 -0.079544
5.826733 0.2 -0.080257
5.830067 0.2 -0.080913
5.833400 0.2 -0.080774
5.836733 0.2 -0.079405
5.840067 0.2 -0.077258
5.843400 0.2 -0.075060
5.846733 0.2 -0.073174
5.850067 0.2 -0.072005
5.853400 0.2 -0.072191
5.856733 0.2 -0.073863
5.860067 0.2 -0.076294
5.863400 0.2 -0.078268
5.866733 0.2 -0.078822
5.870067 0.2 -0.077770
5.873400 0.2 -0.075693
5.876733 0.2 -0.073770
5.880067 0.2 -0.073300
5.883400 0.2 -0.074743
5.886733 0.2 -0.077407
5.890067 0.2 -0.080233
5.893400 0.2 -0.082371
5.896733 0.2 -0.083325
5.900067 0.2 -0.083051
5.903400 0.2 -0.081677
5.906733 0.2 -0.079526
5.910067 0.2 -0.077519
5.913400 0.2 -0.076653
5.916733 0.2 -0.076983
5.920067 0.2 -0.077840
5.923400 0.2 -0.078874
5.926733 0.2 -0.080266
5.930067 0.2 -0.082050
5.933400 0.2 -0.084080
5.936733 0.2 -0.086282
5.940067 0.2 -0.088392
5.943400 0.2 -0.089784
5.946733 0.2 -0.089845
5.950067 0.2 -0.088420
5.953400 0.2 -0.085998
5.956733 0.2 -0.083400
5.960067 0.2 -0.081053
5.963400 0.2 -0.078743
5.966733 0.2 -0.076056
5.970067 0.2 -0.072932
5.973400 0.2 -0.070040
5.976733 0.2 -0.068368
5.980067 0.2 -0.068457
5.983400 0.2 -0.070198
5.986733 0.2 -0.072815
5.990067 0.2 -0.074995
5.993400 0.2 -0.075959
5.996733 0.2 -0.076056
6.000067 0.2 -0.075866
