# Supplementary material for: Quantitative profiling of capsaicin content in seven chili pepper cultivars using optimized HPLC
Source: Front Plant Sci. 2026 May 7;17:1749488. doi: 10.3389/fpls.2026.1749488 (PMC13190488; doi:10.3389/fpls.2026.1749488)
Supplement: Supplementary file 1 [file DataSheet1.zip › Raw Chromatogram Data Calibration 280nm/Capsaicin 100ppm.txt]

URL	chrom://desktop-lb30aed/ChromeleonLocal/Capsaicin/CapsaicinTest_1312025.seq/40013.smp/UV_VIS_2.channel
Channel	UV_VIS_2

Injection Information:
Data Vault	ChromeleonLocal
Sequence	CapsaicinTest_1312025
Name	CAP100ppm
Number	452
Position	Y:F2
Comment	
Processing Method	Processing_Capsaicin
Instrument Method	Capsaicin_222025m1 -Origninal
Type	Unknown
Status	Finished
Inject Time	3/11/2025 12:13:56 PM -07:00
Volume (µl)	10.00
Dilution Factor	1.0000
Weight	1.0000

Raw Data Information:
Time Min. (min)	0.003400
Time Max. (min)	6.000067
Data Points	1800
Detector	UV
Generating Data System	Chromeleon 7.2.10.24543
Exporting Data System	Chromeleon 7.2.10.0
Operator	Instrument Controller
Signal Quantity	Absorbance
Signal Unit	mAU
Signal Min.	-1.031412
Signal Max.	146.404468
Channel	UV_VIS_2
Driver Name	VDAD.dll
Channel Type	Evaluation
Min. Step (s)	0.2
Max. Step (s)	0.2
Average Step (s)	0.2

Signal Parameter Information:
Signal Info	WVL:280 nm

Raw Data:
Time (min)	Step (s)	Value (mAU)
0.003400	n.a.	0.000000
0.006733	0.2	0.000098
0.010067	0.2	0.000731
0.013400	0.2	0.002459
0.016733	0.2	0.005108
0.020067	0.2	0.007511
0.023400	0.2	0.008601
0.026733	0.2	0.008335
0.030067	0.2	0.007246
0.033400	0.2	0.005793
0.036733	0.2	0.004270
0.040067	0.2	0.002566
0.043400	0.2	0.000540
0.046733	0.2	-0.000964
0.050067	0.2	-0.000694
0.053400	0.2	0.001560
0.056733	0.2	0.004899
0.060067	0.2	0.008307
0.063400	0.2	0.011045
0.066733	0.2	0.012545
0.070067	0.2	0.012503
0.073400	0.2	0.010999
0.076733	0.2	0.008293
0.080067	0.2	0.004945
0.083400	0.2	0.002016
0.086733	0.2	0.000410
0.090067	0.2	0.000047
0.093400	0.2	0.000065
0.096733	0.2	-0.000349
0.100067	0.2	-0.001453
0.103400	0.2	-0.002836
0.106733	0.2	-0.003600
0.110067	0.2	-0.003008
0.113400	0.2	-0.001211
0.116733	0.2	0.000899
0.120067	0.2	0.002328
0.123400	0.2	0.002543
0.126733	0.2	0.001895
0.130067	0.2	0.001262
0.133400	0.2	0.001448
0.136733	0.2	0.003120
0.140067	0.2	0.006240
0.143400	0.2	0.009611
0.146733	0.2	0.011972
0.150067	0.2	0.012973
0.153400	0.2	0.012415
0.156733	0.2	0.009825
0.160067	0.2	0.005485
0.163400	0.2	0.000936
0.166733	0.2	-0.001886
0.170067	0.2	-0.002114
0.173400	0.2	-0.000373
0.176733	0.2	0.002063
0.180067	0.2	0.004177
0.183400	0.2	0.005332
0.186733	0.2	0.005136
0.190067	0.2	0.003702
0.193400	0.2	0.001760
0.196733	0.2	0.000172
0.200067	0.2	-0.000638
0.203400	0.2	-0.000624
0.206733	0.2	0.000070
0.210067	0.2	0.001229
0.213400	0.2	0.002976
0.216733	0.2	0.005374
0.220067	0.2	0.007418
0.223400	0.2	0.007539
0.226733	0.2	0.005448
0.230067	0.2	0.002785
0.233400	0.2	0.001504
0.236733	0.2	0.002040
0.240067	0.2	0.003269
0.243400	0.2	0.003753
0.246733	0.2	0.003008
0.250067	0.2	0.001723
0.253400	0.2	0.000768
0.256733	0.2	0.000405
0.260067	0.2	0.000722
0.263400	0.2	0.001853
0.266733	0.2	0.003553
0.270067	0.2	0.005192
0.273400	0.2	0.006254
0.276733	0.2	0.006719
0.280067	0.2	0.006794
0.283400	0.2	0.006505
0.286733	0.2	0.005737
0.290067	0.2	0.004326
0.293400	0.2	0.002151
0.296733	0.2	-0.000545
0.300067	0.2	-0.002962
0.303400	0.2	-0.004331
0.306733	0.2	-0.004596
0.310067	0.2	-0.004270
0.313400	0.2	-0.003744
0.316733	0.2	-0.003199
0.320067	0.2	-0.003092
0.323400	0.2	-0.004140
0.326733	0.2	-0.006612
0.330067	0.2	-0.009742
0.333400	0.2	-0.012028
0.336733	0.2	-0.012363
0.340067	0.2	-0.010966
0.343400	0.2	-0.009094
0.346733	0.2	-0.007870
0.350067	0.2	-0.007465
0.353400	0.2	-0.007562
0.356733	0.2	-0.007865
0.360067	0.2	-0.008037
0.363400	0.2	-0.007870
0.366733	0.2	-0.007721
0.370067	0.2	-0.008247
0.373400	0.2	-0.009453
0.376733	0.2	-0.010389
0.380067	0.2	-0.009914
0.383400	0.2	-0.007735
0.386733	0.2	-0.004629
0.390067	0.2	-0.001471
0.393400	0.2	0.001797
0.396733	0.2	0.005583
0.400067	0.2	0.009416
0.403400	0.2	0.011832
0.406733	0.2	0.011637
0.410067	0.2	0.009118
0.413400	0.2	0.005676
0.416733	0.2	0.002543
0.420067	0.2	0.000182
0.423400	0.2	-0.001327
0.426733	0.2	-0.001802
0.430067	0.2	-0.001076
0.433400	0.2	0.000247
0.436733	0.2	0.000745
0.440067	0.2	-0.000577
0.443400	0.2	-0.003329
0.446733	0.2	-0.006165
0.450067	0.2	-0.007860
0.453400	0.2	-0.008051
0.456733	0.2	-0.007316
0.460067	0.2	-0.006468
0.463400	0.2	-0.005974
0.466733	0.2	-0.005872
0.470067	0.2	-0.005993
0.473400	0.2	-0.006226
0.476733	0.2	-0.006268
0.480067	0.2	-0.005323
0.483400	0.2	-0.002636
0.486733	0.2	0.001853
0.490067	0.2	0.007236
0.493400	0.2	0.011828
0.496733	0.2	0.014072
0.500067	0.2	0.013476
0.503400	0.2	0.010543
0.506733	0.2	0.006319
0.510067	0.2	0.002030
0.513400	0.2	-0.001420
0.516733	0.2	-0.003856
0.520067	0.2	-0.005728
0.523400	0.2	-0.007376
0.526733	0.2	-0.008573
0.530067	0.2	-0.009062
0.533400	0.2	-0.009276
0.536733	0.2	-0.009984
0.540067	0.2	-0.011143
0.543400	0.2	-0.011795
0.546733	0.2	-0.011125
0.550067	0.2	-0.009183
0.553400	0.2	-0.006859
0.556733	0.2	-0.005220
0.560067	0.2	-0.004647
0.563400	0.2	-0.004810
0.566733	0.2	-0.005341
0.570067	0.2	-0.006137
0.573400	0.2	-0.007153
0.576733	0.2	-0.008219
0.580067	0.2	-0.009178
0.583400	0.2	-0.009839
0.586733	0.2	-0.009821
0.590067	0.2	-0.008824
0.593400	0.2	-0.007367
0.596733	0.2	-0.006738
0.600067	0.2	-0.007870
0.603400	0.2	-0.010361
0.606733	0.2	-0.012824
0.610067	0.2	-0.014049
0.613400	0.2	-0.013686
0.616733	0.2	-0.012186
0.620067	0.2	-0.010543
0.623400	0.2	-0.009397
0.626733	0.2	-0.008452
0.630067	0.2	-0.007292
0.633400	0.2	-0.006221
0.636733	0.2	-0.005807
0.640067	0.2	-0.006338
0.643400	0.2	-0.007758
0.646733	0.2	-0.009825
0.650067	0.2	-0.012242
0.653400	0.2	-0.014673
0.656733	0.2	-0.016359
0.660067	0.2	-0.016182
0.663400	0.2	-0.013523
0.666733	0.2	-0.009043
0.670067	0.2	-0.004414
0.673400	0.2	-0.001313
0.676733	0.2	-0.000452
0.680067	0.2	-0.001197
0.683400	0.2	-0.002156
0.686733	0.2	-0.002147
0.690067	0.2	-0.000522
0.693400	0.2	0.002794
0.696733	0.2	0.007306
0.700067	0.2	0.012009
0.703400	0.2	0.015767
0.706733	0.2	0.017923
0.710067	0.2	0.018561
0.713400	0.2	0.018016
0.716733	0.2	0.016377
0.720067	0.2	0.013686
0.723400	0.2	0.010333
0.726733	0.2	0.007162
0.730067	0.2	0.004903
0.733400	0.2	0.002203
0.736733	0.2	-0.009695
0.740067	0.2	-0.052177
0.743400	0.2	-0.143955
0.746733	0.2	-0.251802
0.750067	0.2	-0.249259
0.753400	0.2	0.051190
0.756733	0.2	0.790032
0.760067	0.2	1.951973
0.763400	0.2	3.346605
0.766733	0.2	4.699877
0.770067	0.2	5.777986
0.773400	0.2	6.454890
0.776733	0.2	6.708591
0.780067	0.2	6.579575
0.783400	0.2	6.133877
0.786733	0.2	5.458533
0.790067	0.2	4.675789
0.793400	0.2	3.942186
0.796733	0.2	3.418899
0.800067	0.2	3.227862
0.803400	0.2	3.419947
0.806733	0.2	3.970298
0.810067	0.2	4.796963
0.813400	0.2	5.789413
0.816733	0.2	6.833510
0.820067	0.2	7.826677
0.823400	0.2	8.688103
0.826733	0.2	9.373794
0.830067	0.2	9.892453
0.833400	0.2	10.299827
0.836733	0.2	10.658391
0.840067	0.2	10.986556
0.843400	0.2	11.240225
0.846733	0.2	11.338107
0.850067	0.2	11.203052
0.853400	0.2	10.794075
0.856733	0.2	10.125088
0.860067	0.2	9.266613
0.863400	0.2	8.325242
0.866733	0.2	7.410259
0.870067	0.2	6.605280
0.873400	0.2	5.953596
0.876733	0.2	5.457625
0.880067	0.2	5.089962
0.883400	0.2	4.809587
0.886733	0.2	4.574945
0.890067	0.2	4.349975
0.893400	0.2	4.105768
0.896733	0.2	3.822125
0.900067	0.2	3.490876
0.903400	0.2	3.119949
0.906733	0.2	2.734535
0.910067	0.2	2.371180
0.913400	0.2	2.064644
0.916733	0.2	1.833788
0.920067	0.2	1.674686
0.923400	0.2	1.564045
0.926733	0.2	1.469618
0.930067	0.2	1.361440
0.933400	0.2	1.219693
0.936733	0.2	1.038844
0.940067	0.2	0.828207
0.943400	0.2	0.607371
0.946733	0.2	0.398112
0.950067	0.2	0.217236
0.953400	0.2	0.073300
0.956733	0.2	-0.033169
0.960067	0.2	-0.107340
0.963400	0.2	-0.156690
0.966733	0.2	-0.188178
0.970067	0.2	-0.207410
0.973400	0.2	-0.218805
0.976733	0.2	-0.225347
0.980067	0.2	-0.228691
0.983400	0.2	-0.229585
0.986733	0.2	-0.228151
0.990067	0.2	-0.224267
0.993400	0.2	-0.218060
0.996733	0.2	-0.210083
1.000067	0.2	-0.201203
1.003400	0.2	-0.192244
1.006733	0.2	-0.183964
1.010067	0.2	-0.176812
1.013400	0.2	-0.170250
1.016733	0.2	-0.162842
1.020067	0.2	-0.153207
1.023400	0.2	-0.140695
1.026733	0.2	-0.125738
1.030067	0.2	-0.109542
1.033400	0.2	-0.092578
1.036733	0.2	-0.073649
1.040067	0.2	-0.050631
1.043400	0.2	-0.021597
1.046733	0.2	0.014841
1.050067	0.2	0.059269
1.053400	0.2	0.111838
1.056733	0.2	0.173016
1.060067	0.2	0.243546
1.063400	0.2	0.323905
1.066733	0.2	0.414038
1.070067	0.2	0.512651
1.073400	0.2	0.615013
1.076733	0.2	0.707908
1.080067	0.2	0.762353
1.083400	0.2	0.733044
1.086733	0.2	0.576978
1.090067	0.2	0.286684
1.093400	0.2	-0.090469
1.096733	0.2	-0.469419
1.100067	0.2	-0.769855
1.103400	0.2	-0.952333
1.106733	0.2	-1.026499
1.110067	0.2	-1.031412
1.113400	0.2	-1.004227
1.116733	0.2	-0.958717
1.120067	0.2	-0.885664
1.123400	0.2	-0.769794
1.126733	0.2	-0.607232
1.130067	0.2	-0.411887
1.133400	0.2	-0.210800
1.136733	0.2	-0.034408
1.140067	0.2	0.092578
1.143400	0.2	0.157389
1.146733	0.2	0.163219
1.150067	0.2	0.130767
1.153400	0.2	0.093635
1.156733	0.2	0.086310
1.160067	0.2	0.129938
1.163400	0.2	0.224602
1.166733	0.2	0.352361
1.170067	0.2	0.487659
1.173400	0.2	0.607572
1.176733	0.2	0.697351
1.180067	0.2	0.751652
1.183400	0.2	0.772942
1.186733	0.2	0.768416
1.190067	0.2	0.746688
1.193400	0.2	0.715242
1.196733	0.2	0.679260
1.200067	0.2	0.641616
1.203400	0.2	0.603599
1.206733	0.2	0.566221
1.210067	0.2	0.530924
1.213400	0.2	0.498928
1.216733	0.2	0.469862
1.220067	0.2	0.441913
1.223400	0.2	0.413880
1.226733	0.2	0.386387
1.230067	0.2	0.361186
1.233400	0.2	0.339453
1.236733	0.2	0.320589
1.240067	0.2	0.303276
1.243400	0.2	0.287034
1.246733	0.2	0.271788
1.250067	0.2	0.256994
1.253400	0.2	0.242195
1.256733	0.2	0.227829
1.260067	0.2	0.214875
1.263400	0.2	0.203801
1.266733	0.2	0.193994
1.270067	0.2	0.184122
1.273400	0.2	0.173310
1.276733	0.2	0.161994
1.280067	0.2	0.151289
1.283400	0.2	0.141650
1.286733	0.2	0.132876
1.290067	0.2	0.124956
1.293400	0.2	0.117891
1.296733	0.2	0.111531
1.300067	0.2	0.106059
1.303400	0.2	0.101756
1.306733	0.2	0.098385
1.310067	0.2	0.095759
1.313400	0.2	0.094245
1.316733	0.2	0.094171
1.320067	0.2	0.095102
1.323400	0.2	0.096350
1.326733	0.2	0.097947
1.330067	0.2	0.100234
1.333400	0.2	0.102851
1.336733	0.2	0.104867
1.340067	0.2	0.105649
1.343400	0.2	0.105333
1.346733	0.2	0.104350
1.350067	0.2	0.102590
1.353400	0.2	0.099656
1.356733	0.2	0.095950
1.360067	0.2	0.092941
1.363400	0.2	0.092182
1.366733	0.2	0.093947
1.370067	0.2	0.097025
1.373400	0.2	0.099735
1.376733	0.2	0.100979
1.380067	0.2	0.100411
1.383400	0.2	0.098418
1.386733	0.2	0.096108
1.390067	0.2	0.094511
1.393400	0.2	0.093458
1.396733	0.2	0.091842
1.400067	0.2	0.089072
1.403400	0.2	0.085547
1.406733	0.2	0.082022
1.410067	0.2	0.079102
1.413400	0.2	0.077048
1.416733	0.2	0.075637
1.420067	0.2	0.074217
1.423400	0.2	0.072061
1.426733	0.2	0.068774
1.430067	0.2	0.064755
1.433400	0.2	0.061523
1.436733	0.2	0.060680
1.440067	0.2	0.062170
1.443400	0.2	0.064182
1.446733	0.2	0.064592
1.450067	0.2	0.062557
1.453400	0.2	0.059167
1.456733	0.2	0.056392
1.460067	0.2	0.055730
1.463400	0.2	0.057602
1.466733	0.2	0.060946
1.470067	0.2	0.063716
1.473400	0.2	0.064629
1.476733	0.2	0.063991
1.480067	0.2	0.062850
1.483400	0.2	0.062063
1.486733	0.2	0.062254
1.490067	0.2	0.063805
1.493400	0.2	0.066785
1.496733	0.2	0.070869
1.500067	0.2	0.075190
1.503400	0.2	0.078497
1.506733	0.2	0.080066
1.510067	0.2	0.080368
1.513400	0.2	0.080620
1.516733	0.2	0.081840
1.520067	0.2	0.084238
1.523400	0.2	0.087428
1.526733	0.2	0.090851
1.530067	0.2	0.093742
1.533400	0.2	0.095470
1.536733	0.2	0.096057
1.540067	0.2	0.095908
1.543400	0.2	0.095088
1.546733	0.2	0.093384
1.550067	0.2	0.090790
1.553400	0.2	0.087661
1.556733	0.2	0.084518
1.560067	0.2	0.082050
1.563400	0.2	0.080811
1.566733	0.2	0.080504
1.570067	0.2	0.080294
1.573400	0.2	0.079921
1.576733	0.2	0.079866
1.580067	0.2	0.080471
1.583400	0.2	0.081467
1.586733	0.2	0.082175
1.590067	0.2	0.081882
1.593400	0.2	0.080336
1.596733	0.2	0.078180
1.600067	0.2	0.076625
1.603400	0.2	0.076606
1.606733	0.2	0.078217
1.610067	0.2	0.080885
1.613400	0.2	0.083842
1.616733	0.2	0.086450
1.620067	0.2	0.088178
1.623400	0.2	0.088825
1.626733	0.2	0.088820
1.630067	0.2	0.089100
1.633400	0.2	0.090436
1.636733	0.2	0.093025
1.640067	0.2	0.096504
1.643400	0.2	0.100262
1.646733	0.2	0.103549
1.650067	0.2	0.105351
1.653400	0.2	0.104872
1.656733	0.2	0.102576
1.660067	0.2	0.100136
1.663400	0.2	0.099195
1.666733	0.2	0.100201
1.670067	0.2	0.102366
1.673400	0.2	0.104751
1.676733	0.2	0.106813
1.680067	0.2	0.108150
1.683400	0.2	0.108443
1.686733	0.2	0.107959
1.690067	0.2	0.107810
1.693400	0.2	0.109142
1.696733	0.2	0.112001
1.700067	0.2	0.115260
1.703400	0.2	0.117682
1.706733	0.2	0.118902
1.710067	0.2	0.119577
1.713400	0.2	0.120890
1.716733	0.2	0.123684
1.720067	0.2	0.127731
1.723400	0.2	0.132257
1.726733	0.2	0.137007
1.730067	0.2	0.142232
1.733400	0.2	0.147843
1.736733	0.2	0.153463
1.740067	0.2	0.159191
1.743400	0.2	0.165347
1.746733	0.2	0.171522
1.750067	0.2	0.177058
1.753400	0.2	0.181999
1.756733	0.2	0.186842
1.760067	0.2	0.191820
1.763400	0.2	0.197031
1.766733	0.2	0.203080
1.770067	0.2	0.210954
1.773400	0.2	0.220952
1.776733	0.2	0.231820
1.780067	0.2	0.241301
1.783400	0.2	0.247872
1.786733	0.2	0.251741
1.790067	0.2	0.254116
1.793400	0.2	0.256132
1.796733	0.2	0.258316
1.800067	0.2	0.260510
1.803400	0.2	0.262391
1.806733	0.2	0.263830
1.810067	0.2	0.264477
1.813400	0.2	0.263769
1.816733	0.2	0.261394
1.820067	0.2	0.257334
1.823400	0.2	0.251769
1.826733	0.2	0.245231
1.830067	0.2	0.238842
1.833400	0.2	0.233734
1.836733	0.2	0.229762
1.840067	0.2	0.225417
1.843400	0.2	0.219364
1.846733	0.2	0.211382
1.850067	0.2	0.202418
1.853400	0.2	0.194265
1.856733	0.2	0.188458
1.860067	0.2	0.185147
1.863400	0.2	0.183331
1.866733	0.2	0.181813
1.870067	0.2	0.180039
1.873400	0.2	0.178260
1.876733	0.2	0.176933
1.880067	0.2	0.175992
1.883400	0.2	0.174814
1.886733	0.2	0.173040
1.890067	0.2	0.171149
1.893400	0.2	0.169906
1.896733	0.2	0.169380
1.900067	0.2	0.169068
1.903400	0.2	0.168700
1.906733	0.2	0.168229
1.910067	0.2	0.167587
1.913400	0.2	0.166954
1.916733	0.2	0.166814
1.920067	0.2	0.167405
1.923400	0.2	0.168607
1.926733	0.2	0.170316
1.930067	0.2	0.172476
1.933400	0.2	0.174954
1.936733	0.2	0.178046
1.940067	0.2	0.182912
1.943400	0.2	0.191084
1.946733	0.2	0.203997
1.950067	0.2	0.222577
1.953400	0.2	0.247252
1.956733	0.2	0.279192
1.960067	0.2	0.321264
1.963400	0.2	0.377353
1.966733	0.2	0.451501
1.970067	0.2	0.547618
1.973400	0.2	0.669565
1.976733	0.2	0.821599
1.980067	0.2	1.008436
1.983400	0.2	1.234664
1.986733	0.2	1.504715
1.990067	0.2	1.823148
1.993400	0.2	2.194401
1.996733	0.2	2.622609
2.000067	0.2	3.112121
2.003400	0.2	3.667725
2.006733	0.2	4.294366
2.010067	0.2	4.997002
2.013400	0.2	5.780566
2.016733	0.2	6.649811
2.020067	0.2	7.609613
2.023400	0.2	8.665244
2.026733	0.2	9.822245
2.030067	0.2	11.086585
2.033400	0.2	12.464826
2.036733	0.2	13.963389
2.040067	0.2	15.587909
2.043400	0.2	17.343448
2.046733	0.2	19.234763
2.050067	0.2	21.265773
2.053400	0.2	23.438698
2.056733	0.2	25.753900
2.060067	0.2	28.210632
2.063400	0.2	30.807559
2.066733	0.2	33.543129
2.070067	0.2	36.415979
2.073400	0.2	39.424896
2.076733	0.2	42.568920
2.080067	0.2	45.847995
2.083400	0.2	49.262955
2.086733	0.2	52.814307
2.090067	0.2	56.501455
2.093400	0.2	60.322844
2.096733	0.2	64.275847
2.100067	0.2	68.355626
2.103400	0.2	72.553572
2.106733	0.2	76.856962
2.110067	0.2	81.249788
2.113400	0.2	85.713202
2.116733	0.2	90.225814
2.120067	0.2	94.764629
2.123400	0.2	99.305459
2.126733	0.2	103.821787
2.130067	0.2	108.283814
2.133400	0.2	112.659293
2.136733	0.2	116.915242
2.140067	0.2	121.019203
2.143400	0.2	124.939792
2.146733	0.2	128.645925
2.150067	0.2	132.104769
2.153400	0.2	135.280183
2.156733	0.2	138.133983
2.160067	0.2	140.628135
2.163400	0.2	142.724924
2.166733	0.2	144.386259
2.170067	0.2	145.574743
2.173400	0.2	146.256620
2.176733	0.2	146.404468
2.180067	0.2	145.999035
2.183400	0.2	145.031861
2.186733	0.2	143.507519
2.190067	0.2	141.443368
2.193400	0.2	138.867973
2.196733	0.2	135.819810
2.200067	0.2	132.345930
2.203400	0.2	128.499637
2.206733	0.2	124.337608
2.210067	0.2	119.917309
2.213400	0.2	115.294824
2.216733	0.2	110.522891
2.220067	0.2	105.649093
2.223400	0.2	100.714751
2.226733	0.2	95.754471
2.230067	0.2	90.796361
2.233400	0.2	85.863583
2.236733	0.2	80.976770
2.240067	0.2	76.155220
2.243400	0.2	71.416996
2.246733	0.2	66.778720
2.250067	0.2	62.254970
2.253400	0.2	57.858336
2.256733	0.2	53.601284
2.260067	0.2	49.497881
2.263400	0.2	45.562875
2.266733	0.2	41.809226
2.270067	0.2	38.246657
2.273400	0.2	34.882259
2.276733	0.2	31.721466
2.280067	0.2	28.767749
2.283400	0.2	26.022010
2.286733	0.2	23.482968
2.290067	0.2	21.147863
2.293400	0.2	19.012233
2.296733	0.2	17.068884
2.300067	0.2	15.307535
2.303400	0.2	13.715914
2.306733	0.2	12.281565
2.310067	0.2	10.992819
2.313400	0.2	9.838426
2.316733	0.2	8.806912
2.320067	0.2	7.886770
2.323400	0.2	7.066824
2.326733	0.2	6.336402
2.330067	0.2	5.686055
2.333400	0.2	5.107918
2.336733	0.2	4.594731
2.340067	0.2	4.138993
2.343400	0.2	3.733621
2.346733	0.2	3.372608
2.350067	0.2	3.050528
2.353400	0.2	2.762540
2.356733	0.2	2.505025
2.360067	0.2	2.275091
2.363400	0.2	2.069697
2.366733	0.2	1.885616
2.370067	0.2	1.719776
2.373400	0.2	1.569847
2.376733	0.2	1.434637
2.380067	0.2	1.313449
2.383400	0.2	1.205257
2.386733	0.2	1.108577
2.390067	0.2	1.021484
2.393400	0.2	0.941837
2.396733	0.2	0.867932
2.400067	0.2	0.799056
2.403400	0.2	0.735531
2.406733	0.2	0.678292
2.410067	0.2	0.627968
2.413400	0.2	0.583939
2.416733	0.2	0.544651
2.420067	0.2	0.508819
2.423400	0.2	0.475855
2.426733	0.2	0.445675
2.430067	0.2	0.418392
2.433400	0.2	0.393917
2.436733	0.2	0.371607
2.440067	0.2	0.350638
2.443400	0.2	0.330419
2.446733	0.2	0.310494
2.450067	0.2	0.290615
2.453400	0.2	0.271122
2.456733	0.2	0.252905
2.460067	0.2	0.236868
2.463400	0.2	0.223503
2.466733	0.2	0.212728
2.470067	0.2	0.203759
2.473400	0.2	0.195461
2.476733	0.2	0.187098
2.480067	0.2	0.178297
2.483400	0.2	0.168639
2.486733	0.2	0.158031
2.490067	0.2	0.147196
2.493400	0.2	0.137039
2.496733	0.2	0.127912
2.500067	0.2	0.120057
2.503400	0.2	0.113947
2.506733	0.2	0.109561
2.510067	0.2	0.106199
2.513400	0.2	0.103037
2.516733	0.2	0.099554
2.520067	0.2	0.095861
2.523400	0.2	0.092438
2.526733	0.2	0.089207
2.530067	0.2	0.085258
2.533400	0.2	0.079796
2.536733	0.2	0.073123
2.540067	0.2	0.066441
2.543400	0.2	0.060871
2.546733	0.2	0.056978
2.550067	0.2	0.054948
2.553400	0.2	0.054603
2.556733	0.2	0.054934
2.560067	0.2	0.054552
2.563400	0.2	0.053039
2.566733	0.2	0.051237
2.570067	0.2	0.049919
2.573400	0.2	0.048634
2.576733	0.2	0.046091
2.580067	0.2	0.041709
2.583400	0.2	0.036387
2.586733	0.2	0.031646
2.590067	0.2	0.028564
2.593400	0.2	0.027497
2.596733	0.2	0.028186
2.600067	0.2	0.029923
2.603400	0.2	0.031674
2.606733	0.2	0.032345
2.610067	0.2	0.031274
2.613400	0.2	0.028475
2.616733	0.2	0.024731
2.620067	0.2	0.021243
2.623400	0.2	0.018813
2.626733	0.2	0.017239
2.630067	0.2	0.015665
2.633400	0.2	0.013402
2.636733	0.2	0.010366
2.640067	0.2	0.007134
2.643400	0.2	0.004848
2.646733	0.2	0.004484
2.650067	0.2	0.005825
2.653400	0.2	0.007562
2.656733	0.2	0.008424
2.660067	0.2	0.007795
2.663400	0.2	0.005756
2.666733	0.2	0.003022
2.670067	0.2	0.000517
2.673400	0.2	-0.001267
2.676733	0.2	-0.002189
2.680067	0.2	-0.002291
2.683400	0.2	-0.001909
2.686733	0.2	-0.001490
2.690067	0.2	-0.000838
2.693400	0.2	0.000633
2.696733	0.2	0.002836
2.700067	0.2	0.004820
2.703400	0.2	0.005993
2.706733	0.2	0.006794
2.710067	0.2	0.007683
2.713400	0.2	0.008354
2.716733	0.2	0.008382
2.720067	0.2	0.007609
2.723400	0.2	0.006296
2.726733	0.2	0.005141
2.730067	0.2	0.004573
2.733400	0.2	0.004587
2.736733	0.2	0.005271
2.740067	0.2	0.006445
2.743400	0.2	0.007264
2.746733	0.2	0.006920
2.750067	0.2	0.005304
2.753400	0.2	0.002841
2.756733	0.2	0.000130
2.760067	0.2	-0.002147
2.763400	0.2	-0.003483
2.766733	0.2	-0.003953
2.770067	0.2	-0.004154
2.773400	0.2	-0.004382
2.776733	0.2	-0.004359
2.780067	0.2	-0.004219
2.783400	0.2	-0.004894
2.786733	0.2	-0.007087
2.790067	0.2	-0.010384
2.793400	0.2	-0.013374
2.796733	0.2	-0.014715
2.800067	0.2	-0.014310
2.803400	0.2	-0.013104
2.806733	0.2	-0.011763
2.810067	0.2	-0.010217
2.813400	0.2	-0.008242
2.816733	0.2	-0.005811
2.820067	0.2	-0.003348
2.823400	0.2	-0.001821
2.826733	0.2	-0.002026
2.830067	0.2	-0.003916
2.833400	0.2	-0.006775
2.836733	0.2	-0.009658
2.840067	0.2	-0.011674
2.843400	0.2	-0.012573
2.846733	0.2	-0.012852
2.850067	0.2	-0.013146
2.853400	0.2	-0.013704
2.856733	0.2	-0.014473
2.860067	0.2	-0.015246
2.863400	0.2	-0.015814
2.866733	0.2	-0.015926
2.870067	0.2	-0.015185
2.873400	0.2	-0.013402
2.876733	0.2	-0.011320
2.880067	0.2	-0.010305
2.883400	0.2	-0.011078
2.886733	0.2	-0.013197
2.890067	0.2	-0.015534
2.893400	0.2	-0.016815
2.896733	0.2	-0.016191
2.900067	0.2	-0.013793
2.903400	0.2	-0.010482
2.906733	0.2	-0.007087
2.910067	0.2	-0.004312
2.913400	0.2	-0.002747
2.916733	0.2	-0.002626
2.920067	0.2	-0.003758
2.923400	0.2	-0.005611
2.926733	0.2	-0.007432
2.930067	0.2	-0.008447
2.933400	0.2	-0.007986
2.936733	0.2	-0.005742
2.940067	0.2	-0.002105
2.943400	0.2	0.002240
2.946733	0.2	0.006943
2.950067	0.2	0.011832
2.953400	0.2	0.016792
2.956733	0.2	0.021881
2.960067	0.2	0.027050
2.963400	0.2	0.032070
2.966733	0.2	0.036866
2.970067	0.2	0.041313
2.973400	0.2	0.045146
2.976733	0.2	0.048410
2.980067	0.2	0.051572
2.983400	0.2	0.055251
2.986733	0.2	0.059861
2.990067	0.2	0.064922
2.993400	0.2	0.069006
2.996733	0.2	0.071279
3.000067	0.2	0.072559
3.003400	0.2	0.074254
3.006733	0.2	0.077114
3.010067	0.2	0.081318
3.013400	0.2	0.087013
3.016733	0.2	0.094464
3.020067	0.2	0.103461
3.023400	0.2	0.112606
3.026733	0.2	0.119940
3.030067	0.2	0.124443
3.033400	0.2	0.126748
3.036733	0.2	0.128457
3.040067	0.2	0.130911
3.043400	0.2	0.134609
3.046733	0.2	0.139116
3.050067	0.2	0.143074
3.053400	0.2	0.145114
3.056733	0.2	0.145161
3.060067	0.2	0.144532
3.063400	0.2	0.144690
3.066733	0.2	0.146157
3.070067	0.2	0.148676
3.073400	0.2	0.151917
3.076733	0.2	0.155265
3.080067	0.2	0.157654
3.083400	0.2	0.158255
3.086733	0.2	0.157086
3.090067	0.2	0.154930
3.093400	0.2	0.152495
3.096733	0.2	0.149724
3.100067	0.2	0.146269
3.103400	0.2	0.142567
3.106733	0.2	0.139629
3.110067	0.2	0.138073
3.113400	0.2	0.137589
3.116733	0.2	0.136830
3.120067	0.2	0.134287
3.123400	0.2	0.129482
3.126733	0.2	0.122818
3.130067	0.2	0.114967
3.133400	0.2	0.107088
3.136733	0.2	0.100574
3.140067	0.2	0.095959
3.143400	0.2	0.092625
3.146733	0.2	0.089700
3.150067	0.2	0.087037
3.153400	0.2	0.084904
3.156733	0.2	0.083297
3.160067	0.2	0.081882
3.163400	0.2	0.079926
3.166733	0.2	0.076774
3.170067	0.2	0.072825
3.173400	0.2	0.069188
3.176733	0.2	0.066399
3.180067	0.2	0.064122
3.183400	0.2	0.061817
3.186733	0.2	0.058995
3.190067	0.2	0.055106
3.193400	0.2	0.049770
3.196733	0.2	0.043418
3.200067	0.2	0.037299
3.203400	0.2	0.032284
3.206733	0.2	0.028252
3.210067	0.2	0.024862
3.213400	0.2	0.022119
3.216733	0.2	0.019926
3.220067	0.2	0.018049
3.223400	0.2	0.016647
3.226733	0.2	0.015846
3.230067	0.2	0.014985
3.233400	0.2	0.013085
3.236733	0.2	0.009891
3.240067	0.2	0.005891
3.243400	0.2	0.001732
3.246733	0.2	-0.001779
3.250067	0.2	-0.003767
3.253400	0.2	-0.004182
3.256733	0.2	-0.004116
3.260067	0.2	-0.004740
3.263400	0.2	-0.006114
3.266733	0.2	-0.007460
3.270067	0.2	-0.008475
3.273400	0.2	-0.009816
3.276733	0.2	-0.012270
3.280067	0.2	-0.015977
3.283400	0.2	-0.020126
3.286733	0.2	-0.023297
3.290067	0.2	-0.024489
3.293400	0.2	-0.023670
3.296733	0.2	-0.021639
3.300067	0.2	-0.019600
3.303400	0.2	-0.018310
3.306733	0.2	-0.017770
3.310067	0.2	-0.017891
3.313400	0.2	-0.018952
3.316733	0.2	-0.020997
3.320067	0.2	-0.023432
3.323400	0.2	-0.025695
3.326733	0.2	-0.027511
3.330067	0.2	-0.028443
3.333400	0.2	-0.028284
3.336733	0.2	-0.027646
3.340067	0.2	-0.027400
3.343400	0.2	-0.027777
3.346733	0.2	-0.028447
3.350067	0.2	-0.029299
3.353400	0.2	-0.030664
3.356733	0.2	-0.032741
3.360067	0.2	-0.035134
3.363400	0.2	-0.036918
3.366733	0.2	-0.037099
3.370067	0.2	-0.035288
3.373400	0.2	-0.032014
3.376733	0.2	-0.028214
3.380067	0.2	-0.024820
3.383400	0.2	-0.022706
3.386733	0.2	-0.022436
3.390067	0.2	-0.023833
3.393400	0.2	-0.026235
3.396733	0.2	-0.028964
3.400067	0.2	-0.031595
3.403400	0.2	-0.034007
3.406733	0.2	-0.036182
3.410067	0.2	-0.038147
3.413400	0.2	-0.039986
3.416733	0.2	-0.041467
3.420067	0.2	-0.041774
3.423400	0.2	-0.040205
3.426733	0.2	-0.037164
3.430067	0.2	-0.034412
3.433400	0.2	-0.033756
3.436733	0.2	-0.035339
3.440067	0.2	-0.037546
3.443400	0.2	-0.038780
3.446733	0.2	-0.038967
3.450067	0.2	-0.038976
3.453400	0.2	-0.039302
3.456733	0.2	-0.039865
3.460067	0.2	-0.040550
3.463400	0.2	-0.041239
3.466733	0.2	-0.041458
3.470067	0.2	-0.040377
3.473400	0.2	-0.037593
3.476733	0.2	-0.033830
3.480067	0.2	-0.030589
3.483400	0.2	-0.029011
3.486733	0.2	-0.029202
3.490067	0.2	-0.030729
3.493400	0.2	-0.033230
3.496733	0.2	-0.036163
3.500067	0.2	-0.038594
3.503400	0.2	-0.039628
3.506733	0.2	-0.039092
3.510067	0.2	-0.037565
3.513400	0.2	-0.035949
3.516733	0.2	-0.034776
3.520067	0.2	-0.033830
3.523400	0.2	-0.032736
3.526733	0.2	-0.031567
3.530067	0.2	-0.030845
3.533400	0.2	-0.031344
3.536733	0.2	-0.033625
3.540067	0.2	-0.037216
3.543400	0.2	-0.040783
3.546733	0.2	-0.043255
3.550067	0.2	-0.044378
3.553400	0.2	-0.044378
3.556733	0.2	-0.043614
3.560067	0.2	-0.042305
3.563400	0.2	-0.040806
3.566733	0.2	-0.039758
3.570067	0.2	-0.039586
3.573400	0.2	-0.039828
3.576733	0.2	-0.039577
3.580067	0.2	-0.038655
3.583400	0.2	-0.037928
3.586733	0.2	-0.038273
3.590067	0.2	-0.039772
3.593400	0.2	-0.042059
3.596733	0.2	-0.044783
3.600067	0.2	-0.047390
3.603400	0.2	-0.049011
3.606733	0.2	-0.049169
3.610067	0.2	-0.048103
3.613400	0.2	-0.046510
3.616733	0.2	-0.045476
3.620067	0.2	-0.046035
3.623400	0.2	-0.048038
3.626733	0.2	-0.050063
3.630067	0.2	-0.050631
3.633400	0.2	-0.049449
3.636733	0.2	-0.047674
3.640067	0.2	-0.046692
3.643400	0.2	-0.046934
3.646733	0.2	-0.048294
3.650067	0.2	-0.050487
3.653400	0.2	-0.052783
3.656733	0.2	-0.054264
3.660067	0.2	-0.054715
3.663400	0.2	-0.054855
3.666733	0.2	-0.055400
3.670067	0.2	-0.056392
3.673400	0.2	-0.057407
3.676733	0.2	-0.057891
3.680067	0.2	-0.057435
3.683400	0.2	-0.056005
3.686733	0.2	-0.053793
3.690067	0.2	-0.051260
3.693400	0.2	-0.049449
3.696733	0.2	-0.049435
3.700067	0.2	-0.050892
3.703400	0.2	-0.052159
3.706733	0.2	-0.052019
3.710067	0.2	-0.050552
3.713400	0.2	-0.048536
3.716733	0.2	-0.046664
3.720067	0.2	-0.045244
3.723400	0.2	-0.044247
3.726733	0.2	-0.043572
3.730067	0.2	-0.043204
3.733400	0.2	-0.042990
3.736733	0.2	-0.042608
3.740067	0.2	-0.041914
3.743400	0.2	-0.041109
3.746733	0.2	-0.040568
3.750067	0.2	-0.040531
3.753400	0.2	-0.040722
3.756733	0.2	-0.040494
3.760067	0.2	-0.039572
3.763400	0.2	-0.038552
3.766733	0.2	-0.038422
3.770067	0.2	-0.039502
3.773400	0.2	-0.041081
3.776733	0.2	-0.042468
3.780067	0.2	-0.043842
3.783400	0.2	-0.045886
3.786733	0.2	-0.048783
3.790067	0.2	-0.051921
3.793400	0.2	-0.054347
3.796733	0.2	-0.055176
3.800067	0.2	-0.054021
3.803400	0.2	-0.051465
3.806733	0.2	-0.048480
3.810067	0.2	-0.045313
3.813400	0.2	-0.041747
3.816733	0.2	-0.038166
3.820067	0.2	-0.035488
3.823400	0.2	-0.034184
3.826733	0.2	-0.034058
3.830067	0.2	-0.034817
3.833400	0.2	-0.036270
3.836733	0.2	-0.038128
3.840067	0.2	-0.039754
3.843400	0.2	-0.040708
3.846733	0.2	-0.041560
3.850067	0.2	-0.043269
3.853400	0.2	-0.045854
3.856733	0.2	-0.048331
3.860067	0.2	-0.049686
3.863400	0.2	-0.049686
3.866733	0.2	-0.048745
3.870067	0.2	-0.047167
3.873400	0.2	-0.045099
3.876733	0.2	-0.042608
3.880067	0.2	-0.039516
3.883400	0.2	-0.035949
3.886733	0.2	-0.032866
3.890067	0.2	-0.031251
3.893400	0.2	-0.031227
3.896733	0.2	-0.032121
3.900067	0.2	-0.032908
3.903400	0.2	-0.032922
3.906733	0.2	-0.032289
3.910067	0.2	-0.031553
3.913400	0.2	-0.030985
3.916733	0.2	-0.030212
3.920067	0.2	-0.028727
3.923400	0.2	-0.026724
3.926733	0.2	-0.025127
3.930067	0.2	-0.024820
3.933400	0.2	-0.025984
3.936733	0.2	-0.027800
3.940067	0.2	-0.028922
3.943400	0.2	-0.028592
3.946733	0.2	-0.027032
3.950067	0.2	-0.024918
3.953400	0.2	-0.023069
3.956733	0.2	-0.022394
3.960067	0.2	-0.023074
3.963400	0.2	-0.024098
3.966733	0.2	-0.024233
3.970067	0.2	-0.023241
3.973400	0.2	-0.021942
3.976733	0.2	-0.021309
3.980067	0.2	-0.021742
3.983400	0.2	-0.023269
3.986733	0.2	-0.025923
3.990067	0.2	-0.029518
3.993400	0.2	-0.033360
3.996733	0.2	-0.036601
4.000067	0.2	-0.038561
4.003400	0.2	-0.039036
4.006733	0.2	-0.038464
4.010067	0.2	-0.037514
4.013400	0.2	-0.036913
4.016733	0.2	-0.037476
4.020067	0.2	-0.039507
4.023400	0.2	-0.042105
4.026733	0.2	-0.043781
4.030067	0.2	-0.043968
4.033400	0.2	-0.043525
4.036733	0.2	-0.043367
4.040067	0.2	-0.043302
4.043400	0.2	-0.042776
4.046733	0.2	-0.041821
4.050067	0.2	-0.040936
4.053400	0.2	-0.040578
4.056733	0.2	-0.040773
4.060067	0.2	-0.041272
4.063400	0.2	-0.041779
4.066733	0.2	-0.041882
4.070067	0.2	-0.041006
4.073400	0.2	-0.039097
4.076733	0.2	-0.036969
4.080067	0.2	-0.035716
4.083400	0.2	-0.036010
4.086733	0.2	-0.037770
4.090067	0.2	-0.040303
4.093400	0.2	-0.042794
4.096733	0.2	-0.044787
4.100067	0.2	-0.046212
4.103400	0.2	-0.047125
4.106733	0.2	-0.047358
4.110067	0.2	-0.046729
4.113400	0.2	-0.045332
4.116733	0.2	-0.043395
4.120067	0.2	-0.041267
4.123400	0.2	-0.039735
4.126733	0.2	-0.039618
4.130067	0.2	-0.040671
4.133400	0.2	-0.041565
4.136733	0.2	-0.041546
4.140067	0.2	-0.041286
4.143400	0.2	-0.041998
4.146733	0.2	-0.044014
4.150067	0.2	-0.046487
4.153400	0.2	-0.048419
4.156733	0.2	-0.049607
4.160067	0.2	-0.050515
4.163400	0.2	-0.051544
4.166733	0.2	-0.052517
4.170067	0.2	-0.052736
4.173400	0.2	-0.051507
4.176733	0.2	-0.048704
4.180067	0.2	-0.045081
4.183400	0.2	-0.042161
4.186733	0.2	-0.041132
4.190067	0.2	-0.041607
4.193400	0.2	-0.041891
4.196733	0.2	-0.040694
4.200067	0.2	-0.038338
4.203400	0.2	-0.036121
4.206733	0.2	-0.035064
4.210067	0.2	-0.035320
4.213400	0.2	-0.036322
4.216733	0.2	-0.037304
4.220067	0.2	-0.037705
4.223400	0.2	-0.037174
4.226733	0.2	-0.035418
4.230067	0.2	-0.032042
4.233400	0.2	-0.027022
4.236733	0.2	-0.021416
4.240067	0.2	-0.016810
4.243400	0.2	-0.013872
4.246733	0.2	-0.011884
4.250067	0.2	-0.009793
4.253400	0.2	-0.007232
4.256733	0.2	-0.004652
4.260067	0.2	-0.002789
4.263400	0.2	-0.001621
4.266733	0.2	-0.000065
4.270067	0.2	0.003004
4.273400	0.2	0.007404
4.276733	0.2	0.011460
4.280067	0.2	0.013439
4.283400	0.2	0.013085
4.286733	0.2	0.011357
4.290067	0.2	0.009299
4.293400	0.2	0.007679
4.296733	0.2	0.007083
4.300067	0.2	0.007814
4.303400	0.2	0.009560
4.306733	0.2	0.011441
4.310067	0.2	0.012591
4.313400	0.2	0.012685
4.316733	0.2	0.011972
4.320067	0.2	0.011083
4.323400	0.2	0.010431
4.326733	0.2	0.009709
4.330067	0.2	0.008363
4.333400	0.2	0.006561
4.336733	0.2	0.005239
4.340067	0.2	0.004666
4.343400	0.2	0.004075
4.346733	0.2	0.003022
4.350067	0.2	0.002002
4.353400	0.2	0.001630
4.356733	0.2	0.001951
4.360067	0.2	0.002584
4.363400	0.2	0.003274
4.366733	0.2	0.003902
4.370067	0.2	0.003930
4.373400	0.2	0.002864
4.376733	0.2	0.001108
4.380067	0.2	-0.000340
4.383400	0.2	-0.000647
4.386733	0.2	0.000536
4.390067	0.2	0.002803
4.393400	0.2	0.005104
4.396733	0.2	0.006445
4.400067	0.2	0.006407
4.403400	0.2	0.004964
4.406733	0.2	0.002407
4.410067	0.2	-0.000377
4.413400	0.2	-0.002342
4.416733	0.2	-0.003283
4.420067	0.2	-0.003697
4.423400	0.2	-0.003860
4.426733	0.2	-0.003874
4.430067	0.2	-0.004326
4.433400	0.2	-0.005928
4.436733	0.2	-0.008610
4.440067	0.2	-0.011451
4.443400	0.2	-0.013607
4.446733	0.2	-0.015092
4.450067	0.2	-0.016303
4.453400	0.2	-0.016983
4.456733	0.2	-0.016340
4.460067	0.2	-0.014184
4.463400	0.2	-0.011530
4.466733	0.2	-0.009942
4.470067	0.2	-0.010114
4.473400	0.2	-0.010980
4.476733	0.2	-0.010892
4.480067	0.2	-0.009579
4.483400	0.2	-0.008256
4.486733	0.2	-0.008200
4.490067	0.2	-0.009579
4.493400	0.2	-0.011437
4.496733	0.2	-0.012754
4.500067	0.2	-0.013299
4.503400	0.2	-0.013500
4.506733	0.2	-0.014068
4.510067	0.2	-0.015530
4.513400	0.2	-0.017649
4.516733	0.2	-0.019711
4.520067	0.2	-0.021448
4.523400	0.2	-0.023176
4.526733	0.2	-0.025020
4.530067	0.2	-0.026440
4.533400	0.2	-0.026794
4.536733	0.2	-0.025849
4.540067	0.2	-0.023940
4.543400	0.2	-0.022012
4.546733	0.2	-0.021248
4.550067	0.2	-0.022175
4.553400	0.2	-0.024405
4.556733	0.2	-0.027292
4.560067	0.2	-0.030207
4.563400	0.2	-0.032620
4.566733	0.2	-0.034254
4.570067	0.2	-0.035134
4.573400	0.2	-0.035469
4.576733	0.2	-0.035339
4.580067	0.2	-0.034519
4.583400	0.2	-0.032969
4.586733	0.2	-0.031190
4.590067	0.2	-0.030012
4.593400	0.2	-0.030231
4.596733	0.2	-0.031996
4.600067	0.2	-0.034524
4.603400	0.2	-0.037006
4.606733	0.2	-0.039670
4.610067	0.2	-0.042925
4.613400	0.2	-0.045928
4.616733	0.2	-0.047134
4.620067	0.2	-0.046068
4.623400	0.2	-0.043833
4.626733	0.2	-0.041802
4.630067	0.2	-0.040643
4.633400	0.2	-0.040596
4.636733	0.2	-0.041779
4.640067	0.2	-0.043879
4.643400	0.2	-0.046259
4.646733	0.2	-0.048550
4.650067	0.2	-0.050673
4.653400	0.2	-0.052555
4.656733	0.2	-0.054021
4.660067	0.2	-0.054743
4.663400	0.2	-0.054380
4.666733	0.2	-0.052936
4.670067	0.2	-0.051064
4.673400	0.2	-0.049560
4.676733	0.2	-0.048405
4.680067	0.2	-0.047041
4.683400	0.2	-0.045691
4.686733	0.2	-0.045458
4.690067	0.2	-0.046995
4.693400	0.2	-0.049686
4.696733	0.2	-0.052112
4.700067	0.2	-0.053379
4.703400	0.2	-0.053756
4.706733	0.2	-0.053798
4.710067	0.2	-0.053635
4.713400	0.2	-0.053486
4.716733	0.2	-0.053928
4.720067	0.2	-0.055335
4.723400	0.2	-0.057332
4.726733	0.2	-0.059102
4.730067	0.2	-0.059921
4.733400	0.2	-0.059363
4.736733	0.2	-0.057612
4.740067	0.2	-0.055591
4.743400	0.2	-0.054296
4.746733	0.2	-0.053896
4.750067	0.2	-0.053653
4.753400	0.2	-0.052755
4.756733	0.2	-0.051092
4.760067	0.2	-0.049337
4.763400	0.2	-0.048429
4.766733	0.2	-0.049109
4.770067	0.2	-0.051521
4.773400	0.2	-0.055130
4.776733	0.2	-0.059069
4.780067	0.2	-0.062678
4.783400	0.2	-0.065551
4.786733	0.2	-0.067330
4.790067	0.2	-0.067623
4.793400	0.2	-0.066240
4.796733	0.2	-0.063628
4.800067	0.2	-0.060680
4.803400	0.2	-0.058105
4.806733	0.2	-0.056364
4.810067	0.2	-0.055744
4.813400	0.2	-0.056070
4.816733	0.2	-0.056839
4.820067	0.2	-0.057635
4.823400	0.2	-0.058343
4.826733	0.2	-0.059060
4.830067	0.2	-0.059721
4.833400	0.2	-0.059903
4.836733	0.2	-0.059297
4.840067	0.2	-0.058063
4.843400	0.2	-0.056378
4.846733	0.2	-0.054161
4.850067	0.2	-0.051442
4.853400	0.2	-0.048596
4.856733	0.2	-0.046156
4.860067	0.2	-0.044662
4.863400	0.2	-0.044499
4.866733	0.2	-0.045616
4.870067	0.2	-0.047507
4.873400	0.2	-0.049560
4.876733	0.2	-0.051465
4.880067	0.2	-0.053081
4.883400	0.2	-0.054035
4.886733	0.2	-0.053705
4.890067	0.2	-0.051837
4.893400	0.2	-0.049113
4.896733	0.2	-0.046752
4.900067	0.2	-0.045653
4.903400	0.2	-0.045989
4.906733	0.2	-0.047442
4.910067	0.2	-0.049537
4.913400	0.2	-0.051744
4.916733	0.2	-0.053644
4.920067	0.2	-0.055148
4.923400	0.2	-0.056019
4.926733	0.2	-0.055423
4.930067	0.2	-0.053067
4.933400	0.2	-0.050142
4.936733	0.2	-0.048159
4.940067	0.2	-0.047470
4.943400	0.2	-0.047297
4.946733	0.2	-0.046622
4.950067	0.2	-0.045011
4.953400	0.2	-0.042892
4.956733	0.2	-0.041272
4.960067	0.2	-0.040769
4.963400	0.2	-0.040992
4.966733	0.2	-0.041095
4.970067	0.2	-0.040722
4.973400	0.2	-0.040275
4.976733	0.2	-0.040303
4.980067	0.2	-0.040964
4.983400	0.2	-0.041672
4.986733	0.2	-0.041216
4.990067	0.2	-0.039111
4.993400	0.2	-0.036526
4.996733	0.2	-0.034887
5.000067	0.2	-0.034394
5.003400	0.2	-0.034501
5.006733	0.2	-0.034738
5.010067	0.2	-0.034682
5.013400	0.2	-0.034114
5.016733	0.2	-0.033122
5.020067	0.2	-0.032061
5.023400	0.2	-0.031567
5.026733	0.2	-0.032191
5.030067	0.2	-0.033719
5.033400	0.2	-0.035171
5.036733	0.2	-0.035646
5.040067	0.2	-0.034990
5.043400	0.2	-0.033835
5.046733	0.2	-0.033150
5.050067	0.2	-0.033476
5.053400	0.2	-0.034622
5.056733	0.2	-0.036131
5.060067	0.2	-0.037602
5.063400	0.2	-0.038748
5.066733	0.2	-0.039735
5.070067	0.2	-0.040969
5.073400	0.2	-0.042231
5.076733	0.2	-0.042776
5.080067	0.2	-0.042422
5.083400	0.2	-0.041695
5.086733	0.2	-0.041039
5.090067	0.2	-0.040606
5.093400	0.2	-0.040336
5.096733	0.2	-0.039982
5.100067	0.2	-0.039502
5.103400	0.2	-0.039143
5.106733	0.2	-0.039004
5.110067	0.2	-0.039064
5.113400	0.2	-0.039535
5.116733	0.2	-0.040624
5.120067	0.2	-0.042054
5.123400	0.2	-0.042929
5.126733	0.2	-0.042357
5.130067	0.2	-0.040671
5.133400	0.2	-0.039297
5.136733	0.2	-0.039116
5.140067	0.2	-0.039660
5.143400	0.2	-0.039982
5.146733	0.2	-0.039772
5.150067	0.2	-0.039530
5.153400	0.2	-0.039795
5.156733	0.2	-0.040578
5.160067	0.2	-0.041747
5.163400	0.2	-0.043483
5.166733	0.2	-0.045905
5.170067	0.2	-0.048252
5.173400	0.2	-0.049248
5.176733	0.2	-0.048508
5.180067	0.2	-0.047148
5.183400	0.2	-0.046850
5.186733	0.2	-0.048527
5.190067	0.2	-0.051889
5.193400	0.2	-0.056103
5.196733	0.2	-0.060406
5.200067	0.2	-0.064191
5.203400	0.2	-0.067069
5.206733	0.2	-0.068997
5.210067	0.2	-0.070184
5.213400	0.2	-0.070785
5.216733	0.2	-0.070818
5.220067	0.2	-0.070264
5.223400	0.2	-0.069072
5.226733	0.2	-0.067363
5.230067	0.2	-0.065700
5.233400	0.2	-0.064746
5.236733	0.2	-0.064550
5.240067	0.2	-0.064746
5.243400	0.2	-0.065351
5.246733	0.2	-0.066655
5.250067	0.2	-0.068545
5.253400	0.2	-0.070287
5.256733	0.2	-0.070976
5.260067	0.2	-0.070422
5.263400	0.2	-0.069262
5.266733	0.2	-0.068159
5.270067	0.2	-0.067307
5.273400	0.2	-0.066571
5.276733	0.2	-0.065886
5.280067	0.2	-0.065402
5.283400	0.2	-0.065193
5.286733	0.2	-0.065141
5.290067	0.2	-0.065160
5.293400	0.2	-0.065230
5.296733	0.2	-0.065416
5.300067	0.2	-0.066021
5.303400	0.2	-0.067176
5.306733	0.2	-0.068396
5.310067	0.2	-0.069146
5.313400	0.2	-0.069523
5.316733	0.2	-0.069854
5.320067	0.2	-0.069933
5.323400	0.2	-0.069323
5.326733	0.2	-0.067949
5.330067	0.2	-0.066240
5.333400	0.2	-0.065048
5.336733	0.2	-0.065020
5.340067	0.2	-0.065812
5.343400	0.2	-0.066627
5.346733	0.2	-0.067051
5.350067	0.2	-0.066878
5.353400	0.2	-0.065938
5.356733	0.2	-0.064760
5.360067	0.2	-0.064708
5.363400	0.2	-0.066510
5.366733	0.2	-0.069248
5.370067	0.2	-0.071367
5.373400	0.2	-0.072150
5.376733	0.2	-0.071940
5.380067	0.2	-0.071577
5.383400	0.2	-0.071684
5.386733	0.2	-0.072513
5.390067	0.2	-0.074520
5.393400	0.2	-0.078226
5.396733	0.2	-0.083121
5.400067	0.2	-0.087325
5.403400	0.2	-0.089142
5.406733	0.2	-0.088485
5.410067	0.2	-0.086636
5.413400	0.2	-0.084629
5.416733	0.2	-0.082622
5.420067	0.2	-0.080667
5.423400	0.2	-0.079242
5.426733	0.2	-0.078725
5.430067	0.2	-0.079046
5.433400	0.2	-0.079963
5.436733	0.2	-0.081267
5.440067	0.2	-0.082739
5.443400	0.2	-0.084136
5.446733	0.2	-0.085291
5.450067	0.2	-0.086077
5.453400	0.2	-0.086199
5.456733	0.2	-0.085430
5.460067	0.2	-0.084084
5.463400	0.2	-0.082883
5.466733	0.2	-0.082143
5.470067	0.2	-0.081570
5.473400	0.2	-0.080853
5.476733	0.2	-0.079870
5.480067	0.2	-0.078832
5.483400	0.2	-0.078408
5.486733	0.2	-0.079009
5.490067	0.2	-0.080201
5.493400	0.2	-0.081076
5.496733	0.2	-0.080788
5.500067	0.2	-0.079195
5.503400	0.2	-0.077332
5.506733	0.2	-0.076545
5.510067	0.2	-0.077384
5.513400	0.2	-0.079516
5.516733	0.2	-0.082077
5.520067	0.2	-0.083935
5.523400	0.2	-0.084094
5.526733	0.2	-0.082357
5.530067	0.2	-0.079768
5.533400	0.2	-0.078059
5.536733	0.2	-0.078334
5.540067	0.2	-0.080364
5.543400	0.2	-0.083093
5.546733	0.2	-0.085291
5.550067	0.2	-0.086147
5.553400	0.2	-0.085742
5.556733	0.2	-0.084881
5.560067	0.2	-0.084382
5.563400	0.2	-0.084308
5.566733	0.2	-0.084224
5.570067	0.2	-0.084001
5.573400	0.2	-0.083717
5.576733	0.2	-0.083442
5.580067	0.2	-0.083377
5.583400	0.2	-0.083707
5.586733	0.2	-0.084369
5.590067	0.2	-0.085030
5.593400	0.2	-0.085030
5.596733	0.2	-0.083791
5.600067	0.2	-0.081593
5.603400	0.2	-0.079740
5.606733	0.2	-0.079526
5.610067	0.2	-0.081109
5.613400	0.2	-0.083675
5.616733	0.2	-0.086101
5.620067	0.2	-0.087321
5.623400	0.2	-0.086827
5.626733	0.2	-0.084951
5.630067	0.2	-0.082259
5.633400	0.2	-0.079158
5.636733	0.2	-0.076056
5.640067	0.2	-0.073249
5.643400	0.2	-0.070790
5.646733	0.2	-0.068983
5.650067	0.2	-0.068569
5.653400	0.2	-0.070240
5.656733	0.2	-0.074017
5.660067	0.2	-0.079051
5.663400	0.2	-0.084075
5.666733	0.2	-0.088024
5.670067	0.2	-0.090129
5.673400	0.2	-0.090050
5.676733	0.2	-0.088369
5.680067	0.2	-0.086594
5.683400	0.2	-0.085952
5.686733	0.2	-0.086362
5.690067	0.2	-0.086958
5.693400	0.2	-0.087135
5.696733	0.2	-0.086897
5.700067	0.2	-0.086492
5.703400	0.2	-0.085910
5.706733	0.2	-0.084932
5.710067	0.2	-0.083609
5.713400	0.2	-0.082352
5.716733	0.2	-0.081612
5.720067	0.2	-0.081295
5.723400	0.2	-0.080480
5.726733	0.2	-0.078357
5.730067	0.2	-0.075325
5.733400	0.2	-0.072429
5.736733	0.2	-0.070459
5.740067	0.2	-0.069803
5.743400	0.2	-0.070333
5.746733	0.2	-0.071502
5.750067	0.2	-0.072680
5.753400	0.2	-0.073519
5.756733	0.2	-0.074119
5.760067	0.2	-0.074771
5.763400	0.2	-0.075563
5.766733	0.2	-0.076382
5.770067	0.2	-0.077193
5.773400	0.2	-0.078063
5.776733	0.2	-0.079111
5.780067	0.2	-0.080401
5.783400	0.2	-0.081742
5.786733	0.2	-0.082683
5.790067	0.2	-0.083093
5.793400	0.2	-0.083381
5.796733	0.2	-0.083828
5.800067	0.2	-0.084061
5.803400	0.2	-0.083568
5.806733	0.2	-0.082324
5.810067	0.2	-0.080802
5.813400	0.2	-0.079619
5.816733	0.2	-0.079093
5.820067	0.2	-0.079130
5.823400	0.2	-0.079544
5.826733	0.2	-0.080257
5.830067	0.2	-0.080913
5.833400	0.2	-0.080774
5.836733	0.2	-0.079405
5.840067	0.2	-0.077258
5.843400	0.2	-0.075060
5.846733	0.2	-0.073174
5.850067	0.2	-0.072005
5.853400	0.2	-0.072191
5.856733	0.2	-0.073863
5.860067	0.2	-0.076294
5.863400	0.2	-0.078268
5.866733	0.2	-0.078822
5.870067	0.2	-0.077770
5.873400	0.2	-0.075693
5.876733	0.2	-0.073770
5.880067	0.2	-0.073300
5.883400	0.2	-0.074743
5.886733	0.2	-0.077407
5.890067	0.2	-0.080233
5.893400	0.2	-0.082371
5.896733	0.2	-0.083325
5.900067	0.2	-0.083051
5.903400	0.2	-0.081677
5.906733	0.2	-0.079526
5.910067	0.2	-0.077519
5.913400	0.2	-0.076653
5.916733	0.2	-0.076983
5.920067	0.2	-0.077840
5.923400	0.2	-0.078874
5.926733	0.2	-0.080266
5.930067	0.2	-0.082050
5.933400	0.2	-0.084080
5.936733	0.2	-0.086282
5.940067	0.2	-0.088392
5.943400	0.2	-0.089784
5.946733	0.2	-0.089845
5.950067	0.2	-0.088420
5.953400	0.2	-0.085998
5.956733	0.2	-0.083400
5.960067	0.2	-0.081053
5.963400	0.2	-0.078743
5.966733	0.2	-0.076056
5.970067	0.2	-0.072932
5.973400	0.2	-0.070040
5.976733	0.2	-0.068368
5.980067	0.2	-0.068457
5.983400	0.2	-0.070198
5.986733	0.2	-0.072815
5.990067	0.2	-0.074995
5.993400	0.2	-0.075959
5.996733	0.2	-0.076056
6.000067	0.2	-0.075866
