# Supplementary material for: Quantitative profiling of capsaicin content in seven chili pepper cultivars using optimized HPLC
Source: Front Plant Sci. 2026 May 7;17:1749488. doi: 10.3389/fpls.2026.1749488 (PMC13190488; doi:10.3389/fpls.2026.1749488)
Supplement: Supplementary file 1 [file DataSheet1.zip › Raw Chromatogram Data Calibration 280nm/Capsaicin 10ppm.csv]

URL chrom://desktop-lb30aed/ChromeleonLocal/Capsaicin/CapsaicinTest_1312025.seq/19739.smp/UV_VIS_2.channel
Channel UV_VIS_2
Injection Information:
Data Vault ChromeleonLocal
Sequence CapsaicinTest_1312025
Name CAP10ppm
Number 449
Position Y:E8
Comment
Processing Method Processing_Capsaicin
Instrument Method Capsaicin_222025m1 -Origninal
Type Unknown
Status Finished
Inject Time 3/11/2025 11:54:32 AM -07:00
Volume (�l) 10.00
Dilution Factor 1.0000
Weight 1.0000
Raw Data Information:
Time Min. (min) 0.003350
Time Max. (min) 6.000017
Data Points 1800
Detector UV
Generating Data System Chromeleon 7.2.10.24543
Exporting Data System Chromeleon 7.2.10.0
Operator Instrument Controller
Signal Quantity Absorbance
Signal Unit mAU
Signal Min. -0.216868
Signal Max. 14.485843
Channel UV_VIS_2
Driver Name VDAD.dll
Channel Type Evaluation
Min. Step (s) 0.2
Max. Step (s) 0.2
Average Step (s) 0.2
Signal Parameter Information:
Signal Info WVL:280 nm
Raw Data:
Time (min) Step (s) Value (mAU)
0.003350 n.a. 0.000000
0.006683 0.2 0.000042
0.010017 0.2 0.000303
0.013350 0.2 0.000950
0.016683 0.2 0.001821
0.020017 0.2 0.002435
0.023350 0.2 0.002529
0.026683 0.2 0.002431
0.030017 0.2 0.002654
0.033350 0.2 0.003111
0.036683 0.2 0.003339
0.040017 0.2 0.003623
0.043350 0.2 0.004857
0.046683 0.2 0.007143
0.050017 0.2 0.009323
0.053350 0.2 0.010096
0.056683 0.2 0.009262
0.060017 0.2 0.007539
0.063350 0.2 0.005662
0.066683 0.2 0.004154
0.070017 0.2 0.003511
0.073350 0.2 0.003944
0.076683 0.2 0.005146
0.080017 0.2 0.006668
0.083350 0.2 0.008349
0.086683 0.2 0.010231
0.090017 0.2 0.012056
0.093350 0.2 0.013304
0.096683 0.2 0.013686
0.100017 0.2 0.013276
0.103350 0.2 0.012177
0.106683 0.2 0.010133
0.110017 0.2 0.007143
0.113350 0.2 0.004102
0.116683 0.2 0.002105
0.120017 0.2 0.001621
0.123350 0.2 0.002510
0.126683 0.2 0.004214
0.130017 0.2 0.006221
0.133350 0.2 0.008275
0.136683 0.2 0.009872
0.140017 0.2 0.010240
0.143350 0.2 0.009234
0.146683 0.2 0.007735
0.150017 0.2 0.006836
0.153350 0.2 0.006901
0.156683 0.2 0.007492
0.160017 0.2 0.008051
0.163350 0.2 0.008438
0.166683 0.2 0.008796
0.170017 0.2 0.009160
0.173350 0.2 0.009057
0.176683 0.2 0.007721
0.180017 0.2 0.004908
0.183350 0.2 0.001313
0.186683 0.2 -0.001970
0.190017 0.2 -0.003809
0.193350 0.2 -0.003329
0.196683 0.2 -0.000671
0.200017 0.2 0.002673
0.203350 0.2 0.004615
0.206683 0.2 0.003758
0.210017 0.2 0.000587
0.213350 0.2 -0.002896
0.216683 0.2 -0.004973
0.220017 0.2 -0.005043
0.223350 0.2 -0.003260
0.226683 0.2 -0.000447
0.230017 0.2 0.001858
0.233350 0.2 0.002556
0.236683 0.2 0.002151
0.240017 0.2 0.002156
0.243350 0.2 0.003530
0.246683 0.2 0.006096
0.250017 0.2 0.009029
0.253350 0.2 0.011120
0.256683 0.2 0.011316
0.260017 0.2 0.009695
0.263350 0.2 0.007143
0.266683 0.2 0.004396
0.270017 0.2 0.002258
0.273350 0.2 0.001625
0.276683 0.2 0.002626
0.280017 0.2 0.004545
0.283350 0.2 0.006580
0.286683 0.2 0.008503
0.290017 0.2 0.010370
0.293350 0.2 0.011884
0.296683 0.2 0.012591
0.300017 0.2 0.012247
0.303350 0.2 0.010743
0.306683 0.2 0.008354
0.310017 0.2 0.006016
0.313350 0.2 0.004857
0.316683 0.2 0.005350
0.320017 0.2 0.006985
0.323350 0.2 0.008941
0.326683 0.2 0.010761
0.330017 0.2 0.012331
0.333350 0.2 0.013476
0.336683 0.2 0.013825
0.340017 0.2 0.013309
0.343350 0.2 0.012247
0.346683 0.2 0.010836
0.350017 0.2 0.008941
0.353350 0.2 0.006468
0.356683 0.2 0.003749
0.360017 0.2 0.001476
0.363350 0.2 0.000303
0.366683 0.2 0.000400
0.370017 0.2 0.001406
0.373350 0.2 0.002794
0.376683 0.2 0.004214
0.380017 0.2 0.005364
0.383350 0.2 0.005765
0.386683 0.2 0.004941
0.390017 0.2 0.003045
0.393350 0.2 0.000787
0.396683 0.2 -0.001076
0.400017 0.2 -0.001844
0.403350 0.2 -0.000945
0.406683 0.2 0.001374
0.410017 0.2 0.004121
0.413350 0.2 0.006347
0.416683 0.2 0.007502
0.420017 0.2 0.007586
0.423350 0.2 0.007274
0.426683 0.2 0.007316
0.430017 0.2 0.007842
0.433350 0.2 0.008508
0.436683 0.2 0.009122
0.440017 0.2 0.009821
0.443350 0.2 0.010473
0.446683 0.2 0.010557
0.450017 0.2 0.009835
0.453350 0.2 0.008694
0.456683 0.2 0.007437
0.460017 0.2 0.005923
0.463350 0.2 0.004224
0.466683 0.2 0.002687
0.470017 0.2 0.001420
0.473350 0.2 0.000610
0.476683 0.2 0.000941
0.480017 0.2 0.002696
0.483350 0.2 0.004703
0.486683 0.2 0.005285
0.490017 0.2 0.003981
0.493350 0.2 0.001756
0.496683 0.2 -0.000168
0.500017 0.2 -0.001113
0.503350 0.2 -0.000908
0.506683 0.2 0.000098
0.510017 0.2 0.001164
0.513350 0.2 0.001662
0.516683 0.2 0.001392
0.520017 0.2 0.000736
0.523350 0.2 0.000517
0.526683 0.2 0.001187
0.530017 0.2 0.002463
0.533350 0.2 0.003939
0.536683 0.2 0.005420
0.540017 0.2 0.006575
0.543350 0.2 0.006580
0.546683 0.2 0.004754
0.550017 0.2 0.001611
0.553350 0.2 -0.001541
0.556683 0.2 -0.003823
0.560017 0.2 -0.005085
0.563350 0.2 -0.005439
0.566683 0.2 -0.004866
0.570017 0.2 -0.003050
0.573350 0.2 0.000307
0.576683 0.2 0.004629
0.580017 0.2 0.008494
0.583350 0.2 0.010976
0.586683 0.2 0.012293
0.590017 0.2 0.012852
0.593350 0.2 0.012619
0.596683 0.2 0.011739
0.600017 0.2 0.010934
0.603350 0.2 0.010869
0.606683 0.2 0.011432
0.610017 0.2 0.011735
0.613350 0.2 0.010906
0.616683 0.2 0.008936
0.620017 0.2 0.006584
0.623350 0.2 0.004400
0.626683 0.2 0.002352
0.630017 0.2 0.000331
0.633350 0.2 -0.001425
0.636683 0.2 -0.002300
0.640017 0.2 -0.001844
0.643350 0.2 -0.000186
0.646683 0.2 0.002133
0.650017 0.2 0.004615
0.653350 0.2 0.006775
0.656683 0.2 0.007958
0.660017 0.2 0.007576
0.663350 0.2 0.005928
0.666683 0.2 0.004089
0.670017 0.2 0.002864
0.673350 0.2 0.002068
0.676683 0.2 0.000927
0.680017 0.2 -0.000698
0.683350 0.2 -0.001928
0.686683 0.2 -0.002156
0.690017 0.2 -0.001960
0.693350 0.2 -0.001811
0.696683 0.2 -0.001043
0.700017 0.2 0.001085
0.703350 0.2 0.004261
0.706683 0.2 0.007651
0.710017 0.2 0.010650
0.713350 0.2 0.012880
0.716683 0.2 0.014235
0.720017 0.2 0.015004
0.723350 0.2 0.015590
0.726683 0.2 0.016214
0.730017 0.2 0.016876
0.733350 0.2 0.015758
0.736683 0.2 0.002505
0.740017 0.2 -0.046482
0.743350 0.2 -0.141826
0.746683 0.2 -0.216868
0.750017 0.2 -0.095330
0.753350 0.2 0.433908
0.756683 0.2 1.476002
0.760017 0.2 2.947440
0.763350 0.2 4.617241
0.766683 0.2 6.220373
0.770017 0.2 7.548281
0.773350 0.2 8.481247
0.776683 0.2 8.985819
0.780017 0.2 9.094398
0.783350 0.2 8.875113
0.786683 0.2 8.409708
0.790017 0.2 7.786392
0.793350 0.2 7.096315
0.796683 0.2 6.427127
0.800017 0.2 5.858350
0.803350 0.2 5.460451
0.806683 0.2 5.291621
0.810017 0.2 5.388320
0.813350 0.2 5.752882
0.816683 0.2 6.345459
0.820017 0.2 7.087882
0.823350 0.2 7.884335
0.826683 0.2 8.653826
0.830017 0.2 9.354912
0.833350 0.2 9.981059
0.836683 0.2 10.529375
0.840017 0.2 10.972153
0.843350 0.2 11.255294
0.846683 0.2 11.319290
0.850017 0.2 11.123638
0.853350 0.2 10.665022
0.856683 0.2 9.987103
0.860017 0.2 9.174463
0.863350 0.2 8.327970
0.866683 0.2 7.533869
0.870017 0.2 6.843572
0.873350 0.2 6.270609
0.876683 0.2 5.800002
0.880017 0.2 5.401107
0.883350 0.2 5.037989
0.886683 0.2 4.676967
0.890017 0.2 4.293220
0.893350 0.2 3.875955
0.896683 0.2 3.430638
0.900017 0.2 2.978477
0.903350 0.2 2.552373
0.906683 0.2 2.187476
0.910017 0.2 1.907954
0.913350 0.2 1.716926
0.916683 0.2 1.595658
0.920017 0.2 1.511797
0.923350 0.2 1.430823
0.926683 0.2 1.325575
0.930017 0.2 1.182016
0.933350 0.2 1.000618
0.936683 0.2 0.793599
0.940017 0.2 0.579753
0.943350 0.2 0.378597
0.946683 0.2 0.205031
0.950017 0.2 0.066622
0.953350 0.2 -0.036098
0.956683 0.2 -0.107475
0.960017 0.2 -0.153971
0.963350 0.2 -0.182181
0.966683 0.2 -0.197869
0.970017 0.2 -0.205459
0.973350 0.2 -0.207811
0.976683 0.2 -0.206409
0.980017 0.2 -0.201892
0.983350 0.2 -0.194712
0.986683 0.2 -0.185636
0.990017 0.2 -0.175596
0.993350 0.2 -0.165245
0.996683 0.2 -0.155238
1.000017 0.2 -0.146190
1.003350 0.2 -0.137901
1.006683 0.2 -0.129510
1.010017 0.2 -0.120346
1.013350 0.2 -0.110120
1.016683 0.2 -0.098730
1.020017 0.2 -0.086459
1.023350 0.2 -0.074264
1.026683 0.2 -0.063530
1.030017 0.2 -0.055158
1.033350 0.2 -0.049057
1.036683 0.2 -0.044960
1.040017 0.2 -0.042901
1.043350 0.2 -0.042571
1.046683 0.2 -0.043237
1.050017 0.2 -0.044219
1.053350 0.2 -0.044685
1.056683 0.2 -0.043316
1.060017 0.2 -0.039046
1.063350 0.2 -0.031944
1.066683 0.2 -0.023409
1.070017 0.2 -0.015683
1.073350 0.2 -0.011027
1.076683 0.2 -0.011385
1.080017 0.2 -0.018710
1.083350 0.2 -0.034538
1.086683 0.2 -0.058590
1.090017 0.2 -0.088159
1.093350 0.2 -0.118776
1.096683 0.2 -0.145207
1.100017 0.2 -0.162916
1.103350 0.2 -0.169473
1.106683 0.2 -0.164695
1.110017 0.2 -0.149906
1.113350 0.2 -0.127521
1.116683 0.2 -0.100899
1.120017 0.2 -0.073500
1.123350 0.2 -0.047670
1.126683 0.2 -0.024363
1.130017 0.2 -0.003632
1.133350 0.2 0.014924
1.136683 0.2 0.031679
1.140017 0.2 0.046613
1.143350 0.2 0.059404
1.146683 0.2 0.069831
1.150017 0.2 0.078161
1.153350 0.2 0.085244
1.156683 0.2 0.091526
1.160017 0.2 0.096611
1.163350 0.2 0.099996
1.166683 0.2 0.101430
1.170017 0.2 0.100737
1.173350 0.2 0.098068
1.176683 0.2 0.094296
1.180017 0.2 0.090757
1.183350 0.2 0.088369
1.186683 0.2 0.087256
1.190017 0.2 0.087195
1.193350 0.2 0.087800
1.196683 0.2 0.088480
1.200017 0.2 0.088695
1.203350 0.2 0.088224
1.206683 0.2 0.087316
1.210017 0.2 0.086487
1.213350 0.2 0.086040
1.216683 0.2 0.085882
1.220017 0.2 0.085882
1.223350 0.2 0.086115
1.226683 0.2 0.086594
1.230017 0.2 0.087023
1.233350 0.2 0.086962
1.236683 0.2 0.086254
1.240017 0.2 0.085076
1.243350 0.2 0.083689
1.246683 0.2 0.082478
1.250017 0.2 0.081896
1.253350 0.2 0.081952
1.256683 0.2 0.081961
1.260017 0.2 0.081300
1.263350 0.2 0.080010
1.266683 0.2 0.078282
1.270017 0.2 0.076052
1.273350 0.2 0.073402
1.276683 0.2 0.070734
1.280017 0.2 0.068503
1.283350 0.2 0.067288
1.286683 0.2 0.067349
1.290017 0.2 0.067959
1.293350 0.2 0.068061
1.296683 0.2 0.067493
1.300017 0.2 0.066599
1.303350 0.2 0.065565
1.306683 0.2 0.064750
1.310017 0.2 0.064685
1.313350 0.2 0.065388
1.316683 0.2 0.066492
1.320017 0.2 0.067838
1.323350 0.2 0.069253
1.326683 0.2 0.070394
1.330017 0.2 0.071283
1.333350 0.2 0.072401
1.336683 0.2 0.074017
1.340017 0.2 0.075670
1.343350 0.2 0.076531
1.346683 0.2 0.076266
1.350017 0.2 0.075507
1.353350 0.2 0.075516
1.356683 0.2 0.077006
1.360017 0.2 0.079409
1.363350 0.2 0.081463
1.366683 0.2 0.082171
1.370017 0.2 0.081160
1.373350 0.2 0.078618
1.376683 0.2 0.075419
1.380017 0.2 0.072978
1.383350 0.2 0.072094
1.386683 0.2 0.072084
1.390017 0.2 0.071619
1.393350 0.2 0.070129
1.396683 0.2 0.068410
1.400017 0.2 0.067754
1.403350 0.2 0.068606
1.406683 0.2 0.070240
1.410017 0.2 0.071409
1.413350 0.2 0.071093
1.416683 0.2 0.069146
1.420017 0.2 0.066301
1.423350 0.2 0.063437
1.426683 0.2 0.060964
1.430017 0.2 0.058874
1.433350 0.2 0.057179
1.436683 0.2 0.055991
1.440017 0.2 0.055498
1.443350 0.2 0.055917
1.446683 0.2 0.057067
1.450017 0.2 0.058268
1.453350 0.2 0.058701
1.456683 0.2 0.057830
1.460017 0.2 0.055791
1.463350 0.2 0.053528
1.466683 0.2 0.051986
1.470017 0.2 0.051446
1.473350 0.2 0.051763
1.476683 0.2 0.052755
1.480017 0.2 0.054073
1.483350 0.2 0.055111
1.486683 0.2 0.055647
1.490017 0.2 0.056154
1.493350 0.2 0.057090
1.496683 0.2 0.058464
1.500017 0.2 0.060122
1.503350 0.2 0.061812
1.506683 0.2 0.063223
1.510017 0.2 0.064177
1.513350 0.2 0.064592
1.516683 0.2 0.064457
1.520017 0.2 0.064005
1.523350 0.2 0.063800
1.526683 0.2 0.064601
1.530017 0.2 0.066571
1.533350 0.2 0.068657
1.536683 0.2 0.069733
1.540017 0.2 0.069868
1.543350 0.2 0.069910
1.546683 0.2 0.070552
1.550017 0.2 0.071959
1.553350 0.2 0.073598
1.556683 0.2 0.074417
1.560017 0.2 0.073235
1.563350 0.2 0.069640
1.566683 0.2 0.064829
1.570017 0.2 0.060867
1.573350 0.2 0.058762
1.576683 0.2 0.057854
1.580017 0.2 0.056806
1.583350 0.2 0.054883
1.586683 0.2 0.052494
1.590017 0.2 0.050692
1.593350 0.2 0.050082
1.596683 0.2 0.050557
1.600017 0.2 0.051698
1.603350 0.2 0.053081
1.606683 0.2 0.054245
1.610017 0.2 0.054501
1.613350 0.2 0.053276
1.616683 0.2 0.050813
1.620017 0.2 0.048117
1.623350 0.2 0.046422
1.626683 0.2 0.046645
1.630017 0.2 0.048880
1.633350 0.2 0.052345
1.636683 0.2 0.055726
1.640017 0.2 0.057658
1.643350 0.2 0.057416
1.646683 0.2 0.055186
1.650017 0.2 0.052005
1.653350 0.2 0.049644
1.656683 0.2 0.049607
1.660017 0.2 0.051698
1.663350 0.2 0.054371
1.666683 0.2 0.056513
1.670017 0.2 0.058049
1.673350 0.2 0.059074
1.676683 0.2 0.059516
1.680017 0.2 0.059502
1.683350 0.2 0.059227
1.686683 0.2 0.058771
1.690017 0.2 0.058170
1.693350 0.2 0.057509
1.696683 0.2 0.056713
1.700017 0.2 0.055521
1.703350 0.2 0.053910
1.706683 0.2 0.052326
1.710017 0.2 0.051465
1.713350 0.2 0.051665
1.716683 0.2 0.052708
1.720017 0.2 0.054371
1.723350 0.2 0.056447
1.726683 0.2 0.058324
1.730017 0.2 0.059581
1.733350 0.2 0.060652
1.736683 0.2 0.062012
1.740017 0.2 0.063335
1.743350 0.2 0.064070
1.746683 0.2 0.064443
1.750017 0.2 0.065174
1.753350 0.2 0.066529
1.756683 0.2 0.067991
1.760017 0.2 0.068839
1.763350 0.2 0.069197
1.766683 0.2 0.070087
1.770017 0.2 0.072112
1.773350 0.2 0.074501
1.776683 0.2 0.075665
1.780017 0.2 0.074888
1.783350 0.2 0.073197
1.786683 0.2 0.072257
1.790017 0.2 0.072634
1.793350 0.2 0.073710
1.796683 0.2 0.074697
1.800017 0.2 0.075367
1.803350 0.2 0.076150
1.806683 0.2 0.077449
1.810017 0.2 0.078953
1.813350 0.2 0.080010
1.816683 0.2 0.080606
1.820017 0.2 0.081514
1.823350 0.2 0.083414
1.826683 0.2 0.086199
1.830017 0.2 0.089025
1.833350 0.2 0.090874
1.836683 0.2 0.091065
1.840017 0.2 0.089598
1.843350 0.2 0.087381
1.846683 0.2 0.085938
1.850017 0.2 0.086371
1.853350 0.2 0.088667
1.856683 0.2 0.091777
1.860017 0.2 0.094101
1.863350 0.2 0.094427
1.866683 0.2 0.092965
1.870017 0.2 0.091237
1.873350 0.2 0.090664
1.876683 0.2 0.091405
1.880017 0.2 0.092797
1.883350 0.2 0.094590
1.886683 0.2 0.097342
1.890017 0.2 0.101188
1.893350 0.2 0.104792
1.896683 0.2 0.106301
1.900017 0.2 0.105244
1.903350 0.2 0.102930
1.906683 0.2 0.101156
1.910017 0.2 0.100820
1.913350 0.2 0.101612
1.916683 0.2 0.102706
1.920017 0.2 0.103498
1.923350 0.2 0.103652
1.926683 0.2 0.103111
1.930017 0.2 0.102413
1.933350 0.2 0.102231
1.936683 0.2 0.102636
1.940017 0.2 0.103381
1.943350 0.2 0.104429
1.946683 0.2 0.105668
1.950017 0.2 0.106953
1.953350 0.2 0.108769
1.956683 0.2 0.112094
1.960017 0.2 0.117333
1.963350 0.2 0.124369
1.966683 0.2 0.133561
1.970017 0.2 0.145868
1.973350 0.2 0.162451
1.976683 0.2 0.184402
1.980017 0.2 0.211964
1.983350 0.2 0.244062
1.986683 0.2 0.279606
1.990017 0.2 0.318685
1.993350 0.2 0.362168
1.996683 0.2 0.411132
2.000017 0.2 0.466867
2.003350 0.2 0.530388
2.006683 0.2 0.601648
2.010017 0.2 0.680056
2.013350 0.2 0.765636
2.016683 0.2 0.859238
2.020017 0.2 0.961991
2.023350 0.2 1.074644
2.026683 0.2 1.197234
2.030017 0.2 1.329407
2.033350 0.2 1.471131
2.036683 0.2 1.623249
2.040017 0.2 1.787334
2.043350 0.2 1.964704
2.046683 0.2 2.155672
2.050017 0.2 2.359669
2.053350 0.2 2.575652
2.056683 0.2 2.802284
2.060017 0.2 3.038729
2.063350 0.2 3.285343
2.066683 0.2 3.542886
2.070017 0.2 3.811223
2.073350 0.2 4.089526
2.076683 0.2 4.377635
2.080017 0.2 4.676525
2.083350 0.2 4.987400
2.086683 0.2 5.310853
2.090017 0.2 5.647000
2.093350 0.2 5.995980
2.096683 0.2 6.358097
2.100017 0.2 6.733420
2.103350 0.2 7.121512
2.106683 0.2 7.521450
2.110017 0.2 7.931893
2.113350 0.2 8.351239
2.116683 0.2 8.777953
2.120017 0.2 9.210524
2.123350 0.2 9.646607
2.126683 0.2 10.082605
2.130017 0.2 10.514571
2.133350 0.2 10.939301
2.136683 0.2 11.354331
2.140017 0.2 11.757445
2.143350 0.2 12.146342
2.146683 0.2 12.518475
2.150017 0.2 12.871041
2.153350 0.2 13.200664
2.156683 0.2 13.503023
2.160017 0.2 13.772966
2.163350 0.2 14.005424
2.166683 0.2 14.196159
2.170017 0.2 14.341632
2.173350 0.2 14.438904
2.176683 0.2 14.485843
2.180017 0.2 14.480716
2.183350 0.2 14.421544
2.186683 0.2 14.306810
2.190017 0.2 14.136992
2.193350 0.2 13.914690
2.196683 0.2 13.643671
2.200017 0.2 13.328171
2.203350 0.2 12.972625
2.206683 0.2 12.581628
2.210017 0.2 12.160195
2.213350 0.2 11.713929
2.216683 0.2 11.248807
2.220017 0.2 10.770671
2.223350 0.2 10.284856
2.226683 0.2 9.795814
2.230017 0.2 9.306567
2.233350 0.2 8.818633
2.236683 0.2 8.333065
2.240017 0.2 7.851548
2.243350 0.2 7.376471
2.246683 0.2 6.910264
2.250017 0.2 6.455081
2.253350 0.2 6.012986
2.256683 0.2 5.585910
2.260017 0.2 5.175257
2.263350 0.2 4.781783
2.266683 0.2 4.405975
2.270017 0.2 4.048273
2.273350 0.2 3.709006
2.276683 0.2 3.388585
2.280017 0.2 3.087753
2.283350 0.2 2.807081
2.286683 0.2 2.546301
2.290017 0.2 2.304912
2.293350 0.2 2.082847
2.296683 0.2 1.880024
2.300017 0.2 1.695696
2.303350 0.2 1.528687
2.306683 0.2 1.378027
2.310017 0.2 1.242915
2.313350 0.2 1.122141
2.316683 0.2 1.013917
2.320017 0.2 0.916319
2.323350 0.2 0.827871
2.326683 0.2 0.748020
2.330017 0.2 0.677137
2.333350 0.2 0.615800
2.336683 0.2 0.563539
2.340017 0.2 0.518584
2.343350 0.2 0.478816
2.346683 0.2 0.442495
2.350017 0.2 0.408380
2.353350 0.2 0.375751
2.356683 0.2 0.344673
2.360017 0.2 0.316058
2.363350 0.2 0.290992
2.366683 0.2 0.269953
2.370017 0.2 0.252500
2.373350 0.2 0.237464
2.376683 0.2 0.223834
2.380017 0.2 0.211331
2.383350 0.2 0.200085
2.386683 0.2 0.189967
2.390017 0.2 0.180472
2.393350 0.2 0.171093
2.396683 0.2 0.161920
2.400017 0.2 0.153692
2.403350 0.2 0.146911
2.406683 0.2 0.141189
2.410017 0.2 0.136108
2.413350 0.2 0.132085
2.416683 0.2 0.129901
2.420017 0.2 0.129403
2.423350 0.2 0.129137
2.426683 0.2 0.127712
2.430017 0.2 0.124900
2.433350 0.2 0.120951
2.436683 0.2 0.116057
2.440017 0.2 0.110776
2.443350 0.2 0.106017
2.446683 0.2 0.102478
2.450017 0.2 0.100276
2.453350 0.2 0.098832
2.456683 0.2 0.097244
2.460017 0.2 0.095121
2.463350 0.2 0.093053
2.466683 0.2 0.091828
2.470017 0.2 0.091610
2.473350 0.2 0.092019
2.476683 0.2 0.092764
2.480017 0.2 0.093710
2.483350 0.2 0.094241
2.486683 0.2 0.093216
2.490017 0.2 0.089845
2.493350 0.2 0.084410
2.496683 0.2 0.078166
2.500017 0.2 0.072801
2.503350 0.2 0.069509
2.506683 0.2 0.068354
2.510017 0.2 0.068783
2.513350 0.2 0.070161
2.516683 0.2 0.071777
2.520017 0.2 0.072788
2.523350 0.2 0.072690
2.526683 0.2 0.071968
2.530017 0.2 0.071679
2.533350 0.2 0.072257
2.536683 0.2 0.073421
2.540017 0.2 0.074874
2.543350 0.2 0.076117
2.546683 0.2 0.076722
2.550017 0.2 0.076988
2.553350 0.2 0.077374
2.556683 0.2 0.077598
2.560017 0.2 0.077062
2.563350 0.2 0.075782
2.566683 0.2 0.074515
2.570017 0.2 0.073970
2.573350 0.2 0.074203
2.576683 0.2 0.074673
2.580017 0.2 0.074827
2.583350 0.2 0.074408
2.586683 0.2 0.073374
2.590017 0.2 0.071889
2.593350 0.2 0.070357
2.596683 0.2 0.069104
2.600017 0.2 0.068066
2.603350 0.2 0.067027
2.606683 0.2 0.066138
2.610017 0.2 0.065914
2.613350 0.2 0.066655
2.616683 0.2 0.068131
2.620017 0.2 0.069700
2.623350 0.2 0.070692
2.626683 0.2 0.070818
2.630017 0.2 0.070301
2.633350 0.2 0.069737
2.636683 0.2 0.069588
2.640017 0.2 0.069924
2.643350 0.2 0.070757
2.646683 0.2 0.072028
2.650017 0.2 0.073155
2.653350 0.2 0.073519
2.656683 0.2 0.073221
2.660017 0.2 0.072764
2.663350 0.2 0.072252
2.666683 0.2 0.071265
2.670017 0.2 0.069640
2.673350 0.2 0.068028
2.676683 0.2 0.067297
2.680017 0.2 0.067628
2.683350 0.2 0.068406
2.686683 0.2 0.068811
2.690017 0.2 0.068583
2.693350 0.2 0.068108
2.696683 0.2 0.067782
2.700017 0.2 0.067488
2.703350 0.2 0.066939
2.706683 0.2 0.066524
2.710017 0.2 0.067321
2.713350 0.2 0.069970
2.716683 0.2 0.073509
2.720017 0.2 0.075852
2.723350 0.2 0.075763
2.726683 0.2 0.073635
2.730017 0.2 0.070487
2.733350 0.2 0.067521
2.736683 0.2 0.066045
2.740017 0.2 0.066720
2.743350 0.2 0.068857
2.746683 0.2 0.070846
2.750017 0.2 0.071558
2.753350 0.2 0.071139
2.756683 0.2 0.070478
2.760017 0.2 0.070208
2.763350 0.2 0.070049
2.766683 0.2 0.069072
2.770017 0.2 0.066967
2.773350 0.2 0.064555
2.776683 0.2 0.062776
2.780017 0.2 0.062040
2.783350 0.2 0.062454
2.786683 0.2 0.063688
2.790017 0.2 0.065113
2.793350 0.2 0.066501
2.796683 0.2 0.068177
2.800017 0.2 0.070510
2.803350 0.2 0.073262
2.806683 0.2 0.075516
2.810017 0.2 0.076359
2.813350 0.2 0.075563
2.816683 0.2 0.073374
2.820017 0.2 0.070115
2.823350 0.2 0.066273
2.826683 0.2 0.062794
2.830017 0.2 0.060699
2.833350 0.2 0.060210
2.836683 0.2 0.060629
2.840017 0.2 0.061216
2.843350 0.2 0.061686
2.846683 0.2 0.061905
2.850017 0.2 0.061993
2.853350 0.2 0.062669
2.856683 0.2 0.064457
2.860017 0.2 0.066482
2.863350 0.2 0.067065
2.866683 0.2 0.065523
2.870017 0.2 0.062818
2.873350 0.2 0.060438
2.876683 0.2 0.059227
2.880017 0.2 0.059204
2.883350 0.2 0.060140
2.886683 0.2 0.061886
2.890017 0.2 0.064173
2.893350 0.2 0.066478
2.896683 0.2 0.068205
2.900017 0.2 0.068699
2.903350 0.2 0.067516
2.906683 0.2 0.065132
2.910017 0.2 0.062906
2.913350 0.2 0.061868
2.916683 0.2 0.061751
2.920017 0.2 0.061654
2.923350 0.2 0.061234
2.926683 0.2 0.061113
2.930017 0.2 0.062310
2.933350 0.2 0.065248
2.936683 0.2 0.069486
2.940017 0.2 0.073938
2.943350 0.2 0.077202
2.946683 0.2 0.078427
2.950017 0.2 0.077868
2.953350 0.2 0.076541
2.956683 0.2 0.075581
2.960017 0.2 0.075554
2.963350 0.2 0.076019
2.966683 0.2 0.076108
2.970017 0.2 0.075414
2.973350 0.2 0.074180
2.976683 0.2 0.073002
2.980017 0.2 0.072448
2.983350 0.2 0.073030
2.986683 0.2 0.075265
2.990017 0.2 0.079116
2.993350 0.2 0.083358
2.996683 0.2 0.086157
3.000017 0.2 0.086445
3.003350 0.2 0.084653
3.006683 0.2 0.082506
3.010017 0.2 0.081607
3.013350 0.2 0.082040
3.016683 0.2 0.083060
3.020017 0.2 0.084252
3.023350 0.2 0.085402
3.026683 0.2 0.086459
3.030017 0.2 0.087814
3.033350 0.2 0.089752
3.036683 0.2 0.091745
3.040017 0.2 0.092699
3.043350 0.2 0.091735
3.046683 0.2 0.089151
3.050017 0.2 0.086729
3.053350 0.2 0.086376
3.056683 0.2 0.088238
3.060017 0.2 0.090632
3.063350 0.2 0.091693
3.066683 0.2 0.090911
3.070017 0.2 0.089207
3.073350 0.2 0.087805
3.076683 0.2 0.087200
3.080017 0.2 0.087060
3.083350 0.2 0.086967
3.086683 0.2 0.087027
3.090017 0.2 0.087563
3.093350 0.2 0.088462
3.096683 0.2 0.089156
3.100017 0.2 0.089039
3.103350 0.2 0.087777
3.106683 0.2 0.085495
3.110017 0.2 0.082809
3.113350 0.2 0.080653
3.116683 0.2 0.079861
3.120017 0.2 0.080722
3.123350 0.2 0.082566
3.126683 0.2 0.084196
3.130017 0.2 0.084811
3.133350 0.2 0.084066
3.136683 0.2 0.081840
3.140017 0.2 0.078562
3.143350 0.2 0.075563
3.146683 0.2 0.074427
3.150017 0.2 0.075800
3.153350 0.2 0.078874
3.156683 0.2 0.082012
3.160017 0.2 0.084029
3.163350 0.2 0.084694
3.166683 0.2 0.084345
3.170017 0.2 0.083530
3.173350 0.2 0.082697
3.176683 0.2 0.081956
3.180017 0.2 0.081230
3.183350 0.2 0.080536
3.186683 0.2 0.080215
3.190017 0.2 0.080597
3.193350 0.2 0.081132
3.196683 0.2 0.080597
3.200017 0.2 0.078715
3.203350 0.2 0.076750
3.206683 0.2 0.075912
3.210017 0.2 0.076317
3.213350 0.2 0.077505
3.216683 0.2 0.078911
3.220017 0.2 0.079977
3.223350 0.2 0.080252
3.226683 0.2 0.079796
3.230017 0.2 0.079335
3.233350 0.2 0.079563
3.236683 0.2 0.080480
3.240017 0.2 0.081677
3.243350 0.2 0.082739
3.246683 0.2 0.083284
3.250017 0.2 0.083027
3.253350 0.2 0.082119
3.256683 0.2 0.081165
3.260017 0.2 0.080671
3.263350 0.2 0.080634
3.266683 0.2 0.080774
3.270017 0.2 0.080760
3.273350 0.2 0.080285
3.276683 0.2 0.079339
3.280017 0.2 0.078352
3.283350 0.2 0.077719
3.286683 0.2 0.077337
3.290017 0.2 0.076541
3.293350 0.2 0.074543
3.296683 0.2 0.071041
3.300017 0.2 0.066622
3.303350 0.2 0.062571
3.306683 0.2 0.060322
3.310017 0.2 0.060452
3.313350 0.2 0.061952
3.316683 0.2 0.063274
3.320017 0.2 0.064019
3.323350 0.2 0.064876
3.326683 0.2 0.066692
3.330017 0.2 0.069779
3.333350 0.2 0.073356
3.336683 0.2 0.076075
3.340017 0.2 0.077444
3.343350 0.2 0.077910
3.346683 0.2 0.077980
3.350017 0.2 0.078073
3.353350 0.2 0.078520
3.356683 0.2 0.079023
3.360017 0.2 0.078743
3.363350 0.2 0.077323
3.366683 0.2 0.075274
3.370017 0.2 0.073202
3.373350 0.2 0.071293
3.376683 0.2 0.069761
3.380017 0.2 0.068862
3.383350 0.2 0.068569
3.386683 0.2 0.068806
3.390017 0.2 0.069686
3.393350 0.2 0.071079
3.396683 0.2 0.072494
3.400017 0.2 0.073542
3.403350 0.2 0.074315
3.406683 0.2 0.075400
3.410017 0.2 0.077239
3.413350 0.2 0.079391
3.416683 0.2 0.081020
3.420017 0.2 0.081812
3.423350 0.2 0.081859
3.426683 0.2 0.081379
3.430017 0.2 0.080639
3.433350 0.2 0.079824
3.436683 0.2 0.079032
3.440017 0.2 0.078464
3.443350 0.2 0.078399
3.446683 0.2 0.079121
3.450017 0.2 0.080569
3.453350 0.2 0.082129
3.456683 0.2 0.083055
3.460017 0.2 0.083130
3.463350 0.2 0.082855
3.466683 0.2 0.083027
3.470017 0.2 0.083875
3.473350 0.2 0.084746
3.476683 0.2 0.084913
3.480017 0.2 0.084061
3.483350 0.2 0.082375
3.486683 0.2 0.080704
3.490017 0.2 0.080029
3.493350 0.2 0.080434
3.496683 0.2 0.081020
3.500017 0.2 0.080965
3.503350 0.2 0.080359
3.506683 0.2 0.079828
3.510017 0.2 0.079670
3.513350 0.2 0.079935
3.516683 0.2 0.080704
3.520017 0.2 0.081742
3.523350 0.2 0.082604
3.526683 0.2 0.083079
3.530017 0.2 0.083004
3.533350 0.2 0.082324
3.536683 0.2 0.081561
3.540017 0.2 0.081388
3.543350 0.2 0.081821
3.546683 0.2 0.082524
3.550017 0.2 0.083451
3.553350 0.2 0.084764
3.556683 0.2 0.086455
3.560017 0.2 0.088150
3.563350 0.2 0.089356
3.566683 0.2 0.089859
3.570017 0.2 0.089766
3.573350 0.2 0.089230
3.576683 0.2 0.088234
3.580017 0.2 0.086743
3.583350 0.2 0.084885
3.586683 0.2 0.082944
3.590017 0.2 0.081398
3.593350 0.2 0.080890
3.596683 0.2 0.081644
3.600017 0.2 0.082967
3.603350 0.2 0.083754
3.606683 0.2 0.083642
3.610017 0.2 0.083083
3.613350 0.2 0.082594
3.616683 0.2 0.082450
3.620017 0.2 0.082948
3.623350 0.2 0.084215
3.626683 0.2 0.085793
3.630017 0.2 0.087107
3.633350 0.2 0.088005
3.636683 0.2 0.088545
3.640017 0.2 0.088722
3.643350 0.2 0.088615
3.646683 0.2 0.088438
3.650017 0.2 0.087982
3.653350 0.2 0.086613
3.656683 0.2 0.084308
3.660017 0.2 0.082236
3.663350 0.2 0.081845
3.666683 0.2 0.083493
3.670017 0.2 0.086124
3.673350 0.2 0.088154
3.676683 0.2 0.088420
3.680017 0.2 0.086855
3.683350 0.2 0.084732
3.686683 0.2 0.083526
3.690017 0.2 0.083512
3.693350 0.2 0.083968
3.696683 0.2 0.084243
3.700017 0.2 0.084266
3.703350 0.2 0.084601
3.706683 0.2 0.085840
3.710017 0.2 0.087935
3.713350 0.2 0.090366
3.716683 0.2 0.092690
3.720017 0.2 0.094590
3.723350 0.2 0.095661
3.726683 0.2 0.095773
3.730017 0.2 0.095041
3.733350 0.2 0.093197
3.736683 0.2 0.089891
3.740017 0.2 0.085658
3.743350 0.2 0.081854
3.746683 0.2 0.079921
3.750017 0.2 0.080392
3.753350 0.2 0.082669
3.756683 0.2 0.085812
3.760017 0.2 0.088904
3.763350 0.2 0.090920
3.766683 0.2 0.091381
3.770017 0.2 0.090743
3.773350 0.2 0.089738
3.776683 0.2 0.088797
3.780017 0.2 0.088145
3.783350 0.2 0.087651
3.786683 0.2 0.086850
3.790017 0.2 0.085765
3.793350 0.2 0.085058
3.796683 0.2 0.085053
3.800017 0.2 0.085416
3.803350 0.2 0.085849
3.806683 0.2 0.086394
3.810017 0.2 0.087102
3.813350 0.2 0.087791
3.816683 0.2 0.088224
3.820017 0.2 0.088396
3.823350 0.2 0.088755
3.826683 0.2 0.089938
3.830017 0.2 0.091875
3.833350 0.2 0.093472
3.836683 0.2 0.093472
3.840017 0.2 0.091526
3.843350 0.2 0.088229
3.846683 0.2 0.084727
3.850017 0.2 0.082394
3.853350 0.2 0.082068
3.856683 0.2 0.083265
3.860017 0.2 0.084806
3.863350 0.2 0.086194
3.866683 0.2 0.087665
3.870017 0.2 0.089211
3.873350 0.2 0.090292
3.876683 0.2 0.090394
3.880017 0.2 0.089612
3.883350 0.2 0.088434
3.886683 0.2 0.087279
3.890017 0.2 0.086511
3.893350 0.2 0.086334
3.896683 0.2 0.086669
3.900017 0.2 0.087298
3.903350 0.2 0.087810
3.906683 0.2 0.087656
3.910017 0.2 0.086376
3.913350 0.2 0.083828
3.916683 0.2 0.080648
3.920017 0.2 0.078157
3.923350 0.2 0.077537
3.926683 0.2 0.078888
3.930017 0.2 0.081044
3.933350 0.2 0.082697
3.936683 0.2 0.083451
3.940017 0.2 0.083568
3.943350 0.2 0.083419
3.946683 0.2 0.083558
3.950017 0.2 0.084657
3.953350 0.2 0.086906
3.956683 0.2 0.089444
3.960017 0.2 0.090920
3.963350 0.2 0.090809
3.966683 0.2 0.089486
3.970017 0.2 0.087502
3.973350 0.2 0.085575
3.976683 0.2 0.084792
3.980017 0.2 0.086031
3.983350 0.2 0.089128
3.986683 0.2 0.092820
3.990017 0.2 0.095689
3.993350 0.2 0.097272
3.996683 0.2 0.097882
4.000017 0.2 0.097635
4.003350 0.2 0.096448
4.006683 0.2 0.094548
4.010017 0.2 0.092401
4.013350 0.2 0.090594
4.016683 0.2 0.089747
4.020017 0.2 0.089901
4.023350 0.2 0.090441
4.026683 0.2 0.090739
4.030017 0.2 0.090338
4.033350 0.2 0.088876
4.036683 0.2 0.086571
4.040017 0.2 0.084341
4.043350 0.2 0.083153
4.046683 0.2 0.083405
4.050017 0.2 0.084899
4.053350 0.2 0.087372
4.056683 0.2 0.090771
4.060017 0.2 0.094469
4.063350 0.2 0.096820
4.066683 0.2 0.096466
4.070017 0.2 0.093486
4.073350 0.2 0.089039
4.076683 0.2 0.084220
4.080017 0.2 0.079782
4.083350 0.2 0.076718
4.086683 0.2 0.075959
4.090017 0.2 0.077123
4.093350 0.2 0.078743
4.096683 0.2 0.079819
4.100017 0.2 0.080494
4.103350 0.2 0.081440
4.106683 0.2 0.083251
4.110017 0.2 0.086194
4.113350 0.2 0.089789
4.116683 0.2 0.093020
4.120017 0.2 0.095330
4.123350 0.2 0.096858
4.126683 0.2 0.097807
4.130017 0.2 0.098106
4.133350 0.2 0.097514
4.136683 0.2 0.096019
4.140017 0.2 0.093984
4.143350 0.2 0.091721
4.146683 0.2 0.089258
4.150017 0.2 0.086883
4.153350 0.2 0.085565
4.156683 0.2 0.086389
4.160017 0.2 0.089323
4.163350 0.2 0.092890
4.166683 0.2 0.095339
4.170017 0.2 0.095814
4.173350 0.2 0.094511
4.176683 0.2 0.092466
4.180017 0.2 0.091065
4.183350 0.2 0.091139
4.186683 0.2 0.092527
4.190017 0.2 0.094376
4.193350 0.2 0.096001
4.196683 0.2 0.097053
4.200017 0.2 0.097081
4.203350 0.2 0.095763
4.206683 0.2 0.093658
4.210017 0.2 0.092108
4.213350 0.2 0.092098
4.216683 0.2 0.093444
4.220017 0.2 0.095181
4.223350 0.2 0.096485
4.226683 0.2 0.096927
4.230017 0.2 0.096322
4.233350 0.2 0.094711
4.236683 0.2 0.092317
4.240017 0.2 0.089589
4.243350 0.2 0.087284
4.246683 0.2 0.086068
4.250017 0.2 0.086194
4.253350 0.2 0.087647
4.256683 0.2 0.090022
4.260017 0.2 0.092508
4.263350 0.2 0.094292
4.266683 0.2 0.095158
4.270017 0.2 0.095563
4.273350 0.2 0.096094
4.276683 0.2 0.096806
4.280017 0.2 0.097258
4.283350 0.2 0.097118
4.286683 0.2 0.096378
4.290017 0.2 0.095009
4.293350 0.2 0.092820
4.296683 0.2 0.090078
4.300017 0.2 0.088019
4.303350 0.2 0.087973
4.306683 0.2 0.090078
4.310017 0.2 0.093258
4.313350 0.2 0.096257
4.316683 0.2 0.098501
4.320017 0.2 0.100313
4.323350 0.2 0.102241
4.326683 0.2 0.104127
4.330017 0.2 0.105212
4.333350 0.2 0.105142
4.336683 0.2 0.104341
4.340017 0.2 0.103358
4.343350 0.2 0.102362
4.346683 0.2 0.101472
4.350017 0.2 0.100960
4.353350 0.2 0.100839
4.356683 0.2 0.100727
4.360017 0.2 0.100024
4.363350 0.2 0.098404
4.366683 0.2 0.096271
4.370017 0.2 0.094529
4.373350 0.2 0.093817
4.376683 0.2 0.093947
4.380017 0.2 0.094147
4.383350 0.2 0.093929
4.386683 0.2 0.093379
4.390017 0.2 0.092937
4.393350 0.2 0.093007
4.396683 0.2 0.093761
4.400017 0.2 0.095107
4.403350 0.2 0.096639
4.406683 0.2 0.097761
4.410017 0.2 0.098129
4.413350 0.2 0.097761
4.416683 0.2 0.096541
4.420017 0.2 0.094255
4.423350 0.2 0.091367
4.426683 0.2 0.089081
4.430017 0.2 0.088681
4.433350 0.2 0.090594
4.436683 0.2 0.093873
4.440017 0.2 0.096997
4.443350 0.2 0.099060
4.446683 0.2 0.099819
4.450017 0.2 0.099405
4.453350 0.2 0.098161
4.456683 0.2 0.096713
4.460017 0.2 0.095782
4.463350 0.2 0.095805
4.466683 0.2 0.096811
4.470017 0.2 0.098585
4.473350 0.2 0.100657
4.476683 0.2 0.102469
4.480017 0.2 0.103610
4.483350 0.2 0.103791
4.486683 0.2 0.102879
4.490017 0.2 0.101044
4.493350 0.2 0.098906
4.496683 0.2 0.097579
4.500017 0.2 0.097835
4.503350 0.2 0.099032
4.506683 0.2 0.099675
4.510017 0.2 0.099153
4.513350 0.2 0.098483
4.516683 0.2 0.099177
4.520017 0.2 0.101640
4.523350 0.2 0.104741
4.526683 0.2 0.106813
4.530017 0.2 0.106837
4.533350 0.2 0.104848
4.536683 0.2 0.101537
4.540017 0.2 0.097770
4.543350 0.2 0.094613
4.546683 0.2 0.093160
4.550017 0.2 0.093793
4.553350 0.2 0.095982
4.556683 0.2 0.098720
4.560017 0.2 0.101235
4.563350 0.2 0.103312
4.566683 0.2 0.104634
4.570017 0.2 0.104657
4.573350 0.2 0.103451
4.576683 0.2 0.101654
4.580017 0.2 0.099614
4.583350 0.2 0.097346
4.586683 0.2 0.095237
4.590017 0.2 0.093980
4.593350 0.2 0.093710
4.596683 0.2 0.093761
4.600017 0.2 0.093356
4.603350 0.2 0.092215
4.606683 0.2 0.090734
4.610017 0.2 0.089984
4.613350 0.2 0.091013
4.616683 0.2 0.093565
4.620017 0.2 0.096080
4.623350 0.2 0.097379
4.626683 0.2 0.097579
4.630017 0.2 0.097295
4.633350 0.2 0.096983
4.636683 0.2 0.096783
4.640017 0.2 0.096420
4.643350 0.2 0.095582
4.646683 0.2 0.094408
4.650017 0.2 0.093323
4.653350 0.2 0.092569
4.656683 0.2 0.092094
4.660017 0.2 0.091954
4.663350 0.2 0.092606
4.666683 0.2 0.094492
4.670017 0.2 0.097356
4.673350 0.2 0.100345
4.676683 0.2 0.102418
4.680017 0.2 0.102739
4.683350 0.2 0.101123
4.686683 0.2 0.097961
4.690017 0.2 0.094217
4.693350 0.2 0.091158
4.696683 0.2 0.089407
4.700017 0.2 0.088699
4.703350 0.2 0.088592
4.706683 0.2 0.088895
4.710017 0.2 0.089607
4.713350 0.2 0.090599
4.716683 0.2 0.091637
4.720017 0.2 0.092709
4.723350 0.2 0.093943
4.726683 0.2 0.095111
4.730017 0.2 0.095530
4.733350 0.2 0.094483
4.736683 0.2 0.091488
4.740017 0.2 0.086660
4.743350 0.2 0.081183
4.746683 0.2 0.076997
4.750017 0.2 0.075498
4.753350 0.2 0.076625
4.756683 0.2 0.079065
4.760017 0.2 0.081407
4.763350 0.2 0.083153
4.766683 0.2 0.084592
4.770017 0.2 0.085984
4.773350 0.2 0.087065
4.776683 0.2 0.087339
4.780017 0.2 0.086469
4.783350 0.2 0.084667
4.786683 0.2 0.082892
4.790017 0.2 0.082101
4.793350 0.2 0.082362
4.796683 0.2 0.083102
4.800017 0.2 0.084136
4.803350 0.2 0.085789
4.806683 0.2 0.088201
4.810017 0.2 0.090785
4.813350 0.2 0.092573
4.816683 0.2 0.093179
4.820017 0.2 0.093253
4.823350 0.2 0.093761
4.826683 0.2 0.095037
4.830017 0.2 0.096648
4.833350 0.2 0.098096
4.836683 0.2 0.099163
4.840017 0.2 0.099330
4.843350 0.2 0.097700
4.846683 0.2 0.094255
4.850017 0.2 0.090469
4.853350 0.2 0.088173
4.856683 0.2 0.088294
4.860017 0.2 0.090650
4.863350 0.2 0.094255
4.866683 0.2 0.097957
4.870017 0.2 0.101076
4.873350 0.2 0.103381
4.876683 0.2 0.104634
4.880017 0.2 0.104597
4.883350 0.2 0.103591
4.886683 0.2 0.102408
4.890017 0.2 0.101659
4.893350 0.2 0.101477
4.896683 0.2 0.101859
4.900017 0.2 0.102874
4.903350 0.2 0.104443
4.906683 0.2 0.106213
4.910017 0.2 0.107582
4.913350 0.2 0.107922
4.916683 0.2 0.107181
4.920017 0.2 0.106134
4.923350 0.2 0.105873
4.926683 0.2 0.107135
4.930017 0.2 0.109579
4.933350 0.2 0.111815
4.936683 0.2 0.112820
4.940017 0.2 0.113132
4.943350 0.2 0.113905
4.946683 0.2 0.115167
4.950017 0.2 0.115777
4.953350 0.2 0.114790
4.956683 0.2 0.112485
4.960017 0.2 0.110157
4.963350 0.2 0.108918
4.966683 0.2 0.108895
4.970017 0.2 0.109561
4.973350 0.2 0.110455
4.976683 0.2 0.111558
4.980017 0.2 0.113123
4.983350 0.2 0.114981
4.986683 0.2 0.116108
4.990017 0.2 0.115596
4.993350 0.2 0.113891
4.996683 0.2 0.112373
5.000017 0.2 0.111838
5.003350 0.2 0.111870
5.006683 0.2 0.111633
5.010017 0.2 0.110641
5.013350 0.2 0.108886
5.016683 0.2 0.106883
5.020017 0.2 0.105421
5.023350 0.2 0.104876
5.026683 0.2 0.104653
5.030017 0.2 0.103652
5.033350 0.2 0.101584
5.036683 0.2 0.099265
5.040017 0.2 0.097598
5.043350 0.2 0.097067
5.046683 0.2 0.097891
5.050017 0.2 0.099726
5.053350 0.2 0.101575
5.056683 0.2 0.102501
5.060017 0.2 0.102310
5.063350 0.2 0.101686
5.066683 0.2 0.101598
5.070017 0.2 0.102371
5.073350 0.2 0.103307
5.076683 0.2 0.103372
5.080017 0.2 0.102287
5.083350 0.2 0.100983
5.086683 0.2 0.100858
5.090017 0.2 0.102427
5.093350 0.2 0.104764
5.096683 0.2 0.106338
5.100017 0.2 0.106362
5.103350 0.2 0.105109
5.106683 0.2 0.103200
5.110017 0.2 0.101123
5.113350 0.2 0.099279
5.116683 0.2 0.097980
5.120017 0.2 0.097300
5.123350 0.2 0.097235
5.126683 0.2 0.097868
5.130017 0.2 0.099065
5.133350 0.2 0.100387
5.136683 0.2 0.101258
5.140017 0.2 0.100951
5.143350 0.2 0.099144
5.146683 0.2 0.096783
5.150017 0.2 0.095372
5.153350 0.2 0.095433
5.156683 0.2 0.096564
5.160017 0.2 0.098064
5.163350 0.2 0.099177
5.166683 0.2 0.099367
5.170017 0.2 0.098431
5.173350 0.2 0.096369
5.176683 0.2 0.093845
5.180017 0.2 0.092275
5.183350 0.2 0.092429
5.186683 0.2 0.093505
5.190017 0.2 0.094180
5.193350 0.2 0.093868
5.196683 0.2 0.092792
5.200017 0.2 0.091372
5.203350 0.2 0.089938
5.206683 0.2 0.088904
5.210017 0.2 0.088699
5.213350 0.2 0.089142
5.216683 0.2 0.089402
5.220017 0.2 0.088699
5.223350 0.2 0.086925
5.226683 0.2 0.084541
5.230017 0.2 0.082124
5.233350 0.2 0.080140
5.236683 0.2 0.078911
5.240017 0.2 0.078762
5.243350 0.2 0.080112
5.246683 0.2 0.083069
5.250017 0.2 0.086948
5.253350 0.2 0.090487
5.256683 0.2 0.092690
5.260017 0.2 0.093007
5.263350 0.2 0.091409
5.266683 0.2 0.089128
5.270017 0.2 0.087949
5.273350 0.2 0.088117
5.276683 0.2 0.088341
5.280017 0.2 0.087679
5.283350 0.2 0.086566
5.286683 0.2 0.085891
5.290017 0.2 0.085514
5.293350 0.2 0.084438
5.296683 0.2 0.082413
5.300017 0.2 0.080508
5.303350 0.2 0.080038
5.306683 0.2 0.081295
5.310017 0.2 0.083554
5.313350 0.2 0.085933
5.316683 0.2 0.087828
5.320017 0.2 0.088797
5.323350 0.2 0.088690
5.326683 0.2 0.087642
5.330017 0.2 0.086026
5.333350 0.2 0.084681
5.336683 0.2 0.084382
5.340017 0.2 0.084853
5.343350 0.2 0.085100
5.346683 0.2 0.084541
5.350017 0.2 0.083325
5.353350 0.2 0.081901
5.356683 0.2 0.080825
5.360017 0.2 0.080746
5.363350 0.2 0.082059
5.366683 0.2 0.084699
5.370017 0.2 0.088299
5.373350 0.2 0.092215
5.376683 0.2 0.095605
5.380017 0.2 0.097835
5.383350 0.2 0.098795
5.386683 0.2 0.098767
5.390017 0.2 0.098036
5.393350 0.2 0.096746
5.396683 0.2 0.094944
5.400017 0.2 0.092769
5.403350 0.2 0.090664
5.406683 0.2 0.089039
5.410017 0.2 0.087894
5.413350 0.2 0.086986
5.416683 0.2 0.086124
5.420017 0.2 0.085323
5.423350 0.2 0.084732
5.426683 0.2 0.084289
5.430017 0.2 0.083805
5.433350 0.2 0.083568
5.436683 0.2 0.084373
5.440017 0.2 0.086552
5.443350 0.2 0.089305
5.446683 0.2 0.091386
5.450017 0.2 0.091936
5.453350 0.2 0.090771
5.456683 0.2 0.088769
5.460017 0.2 0.087423
5.463350 0.2 0.087474
5.466683 0.2 0.088350
5.470017 0.2 0.089095
5.473350 0.2 0.089388
5.476683 0.2 0.089360
5.480017 0.2 0.089011
5.483350 0.2 0.088182
5.486683 0.2 0.086688
5.490017 0.2 0.084615
5.493350 0.2 0.082478
5.496683 0.2 0.080736
5.500017 0.2 0.079470
5.503350 0.2 0.078673
5.506683 0.2 0.078534
5.510017 0.2 0.079293
5.513350 0.2 0.080867
5.516683 0.2 0.082417
5.520017 0.2 0.082841
5.523350 0.2 0.082022
5.526683 0.2 0.081193
5.530017 0.2 0.081519
5.533350 0.2 0.082515
5.536683 0.2 0.082580
5.540017 0.2 0.080760
5.543350 0.2 0.077970
5.546683 0.2 0.076378
5.550017 0.2 0.077528
5.553350 0.2 0.081118
5.556683 0.2 0.085430
5.560017 0.2 0.088741
5.563350 0.2 0.090417
5.566683 0.2 0.090776
5.570017 0.2 0.090138
5.573350 0.2 0.088653
5.576683 0.2 0.086999
5.580017 0.2 0.086268
5.583350 0.2 0.086930
5.586683 0.2 0.088359
5.590017 0.2 0.089617
5.593350 0.2 0.090366
5.596683 0.2 0.090776
5.600017 0.2 0.090860
5.603350 0.2 0.090343
5.606683 0.2 0.089128
5.610017 0.2 0.087358
5.613350 0.2 0.085412
5.616683 0.2 0.084057
5.620017 0.2 0.083931
5.623350 0.2 0.084927
5.626683 0.2 0.086450
5.630017 0.2 0.087735
5.633350 0.2 0.087623
5.636683 0.2 0.085118
5.640017 0.2 0.080797
5.643350 0.2 0.077151
5.646683 0.2 0.076843
5.650017 0.2 0.080410
5.653350 0.2 0.085752
5.656683 0.2 0.090082
5.660017 0.2 0.091949
5.663350 0.2 0.091433
5.666683 0.2 0.089300
5.670017 0.2 0.086334
5.673350 0.2 0.083339
5.676683 0.2 0.081109
5.680017 0.2 0.080075
5.683350 0.2 0.079982
5.686683 0.2 0.080201
5.690017 0.2 0.080368
5.693350 0.2 0.080410
5.696683 0.2 0.080112
5.700017 0.2 0.079265
5.703350 0.2 0.078049
5.706683 0.2 0.077090
5.710017 0.2 0.077086
5.713350 0.2 0.078063
5.716683 0.2 0.079288
5.720017 0.2 0.080192
5.723350 0.2 0.080825
5.726683 0.2 0.081146
5.730017 0.2 0.080657
5.733350 0.2 0.079181
5.736683 0.2 0.077519
5.740017 0.2 0.076867
5.743350 0.2 0.077859
5.746683 0.2 0.080196
5.750017 0.2 0.082930
5.753350 0.2 0.084904
5.756683 0.2 0.085332
5.760017 0.2 0.084168
5.763350 0.2 0.082222
5.766683 0.2 0.080634
5.770017 0.2 0.079866
5.773350 0.2 0.079428
5.776683 0.2 0.078930
5.780017 0.2 0.078795
5.783350 0.2 0.079251
5.786683 0.2 0.079526
5.790017 0.2 0.078753
5.793350 0.2 0.076997
5.796683 0.2 0.075023
5.800017 0.2 0.073700
5.803350 0.2 0.073472
5.806683 0.2 0.073775
5.810017 0.2 0.073267
5.813350 0.2 0.071474
5.816683 0.2 0.069500
5.820017 0.2 0.068611
5.823350 0.2 0.069337
5.826683 0.2 0.071847
5.830017 0.2 0.075935
5.833350 0.2 0.080736
5.836683 0.2 0.085025
5.840017 0.2 0.087898
5.843350 0.2 0.089048
5.846683 0.2 0.088271
5.850017 0.2 0.085426
5.853350 0.2 0.081318
5.856683 0.2 0.077696
5.860017 0.2 0.075889
5.863350 0.2 0.075684
5.866683 0.2 0.075866
5.870017 0.2 0.075903
5.873350 0.2 0.076499
5.876683 0.2 0.078138
5.880017 0.2 0.080201
5.883350 0.2 0.082040
5.886683 0.2 0.083749
5.890017 0.2 0.085593
5.893350 0.2 0.087260
5.896683 0.2 0.088047
5.900017 0.2 0.087591
5.903350 0.2 0.086003
5.906683 0.2 0.083558
5.910017 0.2 0.080904
5.913350 0.2 0.078874
5.916683 0.2 0.077812
5.920017 0.2 0.077696
5.923350 0.2 0.078641
5.926683 0.2 0.080680
5.930017 0.2 0.083395
5.933350 0.2 0.085919
5.936683 0.2 0.087456
5.940017 0.2 0.087456
5.943350 0.2 0.085523
5.946683 0.2 0.081770
5.950017 0.2 0.077123
5.953350 0.2 0.072848
5.956683 0.2 0.069942
5.960017 0.2 0.068885
5.963350 0.2 0.069216
5.966683 0.2 0.069789
5.970017 0.2 0.070040
5.973350 0.2 0.070641
5.976683 0.2 0.072247
5.980017 0.2 0.074301
5.983350 0.2 0.075609
5.986683 0.2 0.075526
5.990017 0.2 0.074441
5.993350 0.2 0.073356
5.996683 0.2 0.073281
6.000017 0.2 0.074795
