# Supplementary material for: Quantitative profiling of capsaicin content in seven chili pepper cultivars using optimized HPLC
Source: Front Plant Sci. 2026 May 7;17:1749488. doi: 10.3389/fpls.2026.1749488 (PMC13190488; doi:10.3389/fpls.2026.1749488)
Supplement: Supplementary file 1 [file DataSheet1.zip › Raw Chromatogram Data Calibration 280nm/Capsaicin 10ppm.txt]

URL	chrom://desktop-lb30aed/ChromeleonLocal/Capsaicin/CapsaicinTest_1312025.seq/19739.smp/UV_VIS_2.channel
Channel	UV_VIS_2

Injection Information:
Data Vault	ChromeleonLocal
Sequence	CapsaicinTest_1312025
Name	CAP10ppm
Number	449
Position	Y:E8
Comment	
Processing Method	Processing_Capsaicin
Instrument Method	Capsaicin_222025m1 -Origninal
Type	Unknown
Status	Finished
Inject Time	3/11/2025 11:54:32 AM -07:00
Volume (µl)	10.00
Dilution Factor	1.0000
Weight	1.0000

Raw Data Information:
Time Min. (min)	0.003350
Time Max. (min)	6.000017
Data Points	1800
Detector	UV
Generating Data System	Chromeleon 7.2.10.24543
Exporting Data System	Chromeleon 7.2.10.0
Operator	Instrument Controller
Signal Quantity	Absorbance
Signal Unit	mAU
Signal Min.	-0.216868
Signal Max.	14.485843
Channel	UV_VIS_2
Driver Name	VDAD.dll
Channel Type	Evaluation
Min. Step (s)	0.2
Max. Step (s)	0.2
Average Step (s)	0.2

Signal Parameter Information:
Signal Info	WVL:280 nm

Raw Data:
Time (min)	Step (s)	Value (mAU)
0.003350	n.a.	0.000000
0.006683	0.2	0.000042
0.010017	0.2	0.000303
0.013350	0.2	0.000950
0.016683	0.2	0.001821
0.020017	0.2	0.002435
0.023350	0.2	0.002529
0.026683	0.2	0.002431
0.030017	0.2	0.002654
0.033350	0.2	0.003111
0.036683	0.2	0.003339
0.040017	0.2	0.003623
0.043350	0.2	0.004857
0.046683	0.2	0.007143
0.050017	0.2	0.009323
0.053350	0.2	0.010096
0.056683	0.2	0.009262
0.060017	0.2	0.007539
0.063350	0.2	0.005662
0.066683	0.2	0.004154
0.070017	0.2	0.003511
0.073350	0.2	0.003944
0.076683	0.2	0.005146
0.080017	0.2	0.006668
0.083350	0.2	0.008349
0.086683	0.2	0.010231
0.090017	0.2	0.012056
0.093350	0.2	0.013304
0.096683	0.2	0.013686
0.100017	0.2	0.013276
0.103350	0.2	0.012177
0.106683	0.2	0.010133
0.110017	0.2	0.007143
0.113350	0.2	0.004102
0.116683	0.2	0.002105
0.120017	0.2	0.001621
0.123350	0.2	0.002510
0.126683	0.2	0.004214
0.130017	0.2	0.006221
0.133350	0.2	0.008275
0.136683	0.2	0.009872
0.140017	0.2	0.010240
0.143350	0.2	0.009234
0.146683	0.2	0.007735
0.150017	0.2	0.006836
0.153350	0.2	0.006901
0.156683	0.2	0.007492
0.160017	0.2	0.008051
0.163350	0.2	0.008438
0.166683	0.2	0.008796
0.170017	0.2	0.009160
0.173350	0.2	0.009057
0.176683	0.2	0.007721
0.180017	0.2	0.004908
0.183350	0.2	0.001313
0.186683	0.2	-0.001970
0.190017	0.2	-0.003809
0.193350	0.2	-0.003329
0.196683	0.2	-0.000671
0.200017	0.2	0.002673
0.203350	0.2	0.004615
0.206683	0.2	0.003758
0.210017	0.2	0.000587
0.213350	0.2	-0.002896
0.216683	0.2	-0.004973
0.220017	0.2	-0.005043
0.223350	0.2	-0.003260
0.226683	0.2	-0.000447
0.230017	0.2	0.001858
0.233350	0.2	0.002556
0.236683	0.2	0.002151
0.240017	0.2	0.002156
0.243350	0.2	0.003530
0.246683	0.2	0.006096
0.250017	0.2	0.009029
0.253350	0.2	0.011120
0.256683	0.2	0.011316
0.260017	0.2	0.009695
0.263350	0.2	0.007143
0.266683	0.2	0.004396
0.270017	0.2	0.002258
0.273350	0.2	0.001625
0.276683	0.2	0.002626
0.280017	0.2	0.004545
0.283350	0.2	0.006580
0.286683	0.2	0.008503
0.290017	0.2	0.010370
0.293350	0.2	0.011884
0.296683	0.2	0.012591
0.300017	0.2	0.012247
0.303350	0.2	0.010743
0.306683	0.2	0.008354
0.310017	0.2	0.006016
0.313350	0.2	0.004857
0.316683	0.2	0.005350
0.320017	0.2	0.006985
0.323350	0.2	0.008941
0.326683	0.2	0.010761
0.330017	0.2	0.012331
0.333350	0.2	0.013476
0.336683	0.2	0.013825
0.340017	0.2	0.013309
0.343350	0.2	0.012247
0.346683	0.2	0.010836
0.350017	0.2	0.008941
0.353350	0.2	0.006468
0.356683	0.2	0.003749
0.360017	0.2	0.001476
0.363350	0.2	0.000303
0.366683	0.2	0.000400
0.370017	0.2	0.001406
0.373350	0.2	0.002794
0.376683	0.2	0.004214
0.380017	0.2	0.005364
0.383350	0.2	0.005765
0.386683	0.2	0.004941
0.390017	0.2	0.003045
0.393350	0.2	0.000787
0.396683	0.2	-0.001076
0.400017	0.2	-0.001844
0.403350	0.2	-0.000945
0.406683	0.2	0.001374
0.410017	0.2	0.004121
0.413350	0.2	0.006347
0.416683	0.2	0.007502
0.420017	0.2	0.007586
0.423350	0.2	0.007274
0.426683	0.2	0.007316
0.430017	0.2	0.007842
0.433350	0.2	0.008508
0.436683	0.2	0.009122
0.440017	0.2	0.009821
0.443350	0.2	0.010473
0.446683	0.2	0.010557
0.450017	0.2	0.009835
0.453350	0.2	0.008694
0.456683	0.2	0.007437
0.460017	0.2	0.005923
0.463350	0.2	0.004224
0.466683	0.2	0.002687
0.470017	0.2	0.001420
0.473350	0.2	0.000610
0.476683	0.2	0.000941
0.480017	0.2	0.002696
0.483350	0.2	0.004703
0.486683	0.2	0.005285
0.490017	0.2	0.003981
0.493350	0.2	0.001756
0.496683	0.2	-0.000168
0.500017	0.2	-0.001113
0.503350	0.2	-0.000908
0.506683	0.2	0.000098
0.510017	0.2	0.001164
0.513350	0.2	0.001662
0.516683	0.2	0.001392
0.520017	0.2	0.000736
0.523350	0.2	0.000517
0.526683	0.2	0.001187
0.530017	0.2	0.002463
0.533350	0.2	0.003939
0.536683	0.2	0.005420
0.540017	0.2	0.006575
0.543350	0.2	0.006580
0.546683	0.2	0.004754
0.550017	0.2	0.001611
0.553350	0.2	-0.001541
0.556683	0.2	-0.003823
0.560017	0.2	-0.005085
0.563350	0.2	-0.005439
0.566683	0.2	-0.004866
0.570017	0.2	-0.003050
0.573350	0.2	0.000307
0.576683	0.2	0.004629
0.580017	0.2	0.008494
0.583350	0.2	0.010976
0.586683	0.2	0.012293
0.590017	0.2	0.012852
0.593350	0.2	0.012619
0.596683	0.2	0.011739
0.600017	0.2	0.010934
0.603350	0.2	0.010869
0.606683	0.2	0.011432
0.610017	0.2	0.011735
0.613350	0.2	0.010906
0.616683	0.2	0.008936
0.620017	0.2	0.006584
0.623350	0.2	0.004400
0.626683	0.2	0.002352
0.630017	0.2	0.000331
0.633350	0.2	-0.001425
0.636683	0.2	-0.002300
0.640017	0.2	-0.001844
0.643350	0.2	-0.000186
0.646683	0.2	0.002133
0.650017	0.2	0.004615
0.653350	0.2	0.006775
0.656683	0.2	0.007958
0.660017	0.2	0.007576
0.663350	0.2	0.005928
0.666683	0.2	0.004089
0.670017	0.2	0.002864
0.673350	0.2	0.002068
0.676683	0.2	0.000927
0.680017	0.2	-0.000698
0.683350	0.2	-0.001928
0.686683	0.2	-0.002156
0.690017	0.2	-0.001960
0.693350	0.2	-0.001811
0.696683	0.2	-0.001043
0.700017	0.2	0.001085
0.703350	0.2	0.004261
0.706683	0.2	0.007651
0.710017	0.2	0.010650
0.713350	0.2	0.012880
0.716683	0.2	0.014235
0.720017	0.2	0.015004
0.723350	0.2	0.015590
0.726683	0.2	0.016214
0.730017	0.2	0.016876
0.733350	0.2	0.015758
0.736683	0.2	0.002505
0.740017	0.2	-0.046482
0.743350	0.2	-0.141826
0.746683	0.2	-0.216868
0.750017	0.2	-0.095330
0.753350	0.2	0.433908
0.756683	0.2	1.476002
0.760017	0.2	2.947440
0.763350	0.2	4.617241
0.766683	0.2	6.220373
0.770017	0.2	7.548281
0.773350	0.2	8.481247
0.776683	0.2	8.985819
0.780017	0.2	9.094398
0.783350	0.2	8.875113
0.786683	0.2	8.409708
0.790017	0.2	7.786392
0.793350	0.2	7.096315
0.796683	0.2	6.427127
0.800017	0.2	5.858350
0.803350	0.2	5.460451
0.806683	0.2	5.291621
0.810017	0.2	5.388320
0.813350	0.2	5.752882
0.816683	0.2	6.345459
0.820017	0.2	7.087882
0.823350	0.2	7.884335
0.826683	0.2	8.653826
0.830017	0.2	9.354912
0.833350	0.2	9.981059
0.836683	0.2	10.529375
0.840017	0.2	10.972153
0.843350	0.2	11.255294
0.846683	0.2	11.319290
0.850017	0.2	11.123638
0.853350	0.2	10.665022
0.856683	0.2	9.987103
0.860017	0.2	9.174463
0.863350	0.2	8.327970
0.866683	0.2	7.533869
0.870017	0.2	6.843572
0.873350	0.2	6.270609
0.876683	0.2	5.800002
0.880017	0.2	5.401107
0.883350	0.2	5.037989
0.886683	0.2	4.676967
0.890017	0.2	4.293220
0.893350	0.2	3.875955
0.896683	0.2	3.430638
0.900017	0.2	2.978477
0.903350	0.2	2.552373
0.906683	0.2	2.187476
0.910017	0.2	1.907954
0.913350	0.2	1.716926
0.916683	0.2	1.595658
0.920017	0.2	1.511797
0.923350	0.2	1.430823
0.926683	0.2	1.325575
0.930017	0.2	1.182016
0.933350	0.2	1.000618
0.936683	0.2	0.793599
0.940017	0.2	0.579753
0.943350	0.2	0.378597
0.946683	0.2	0.205031
0.950017	0.2	0.066622
0.953350	0.2	-0.036098
0.956683	0.2	-0.107475
0.960017	0.2	-0.153971
0.963350	0.2	-0.182181
0.966683	0.2	-0.197869
0.970017	0.2	-0.205459
0.973350	0.2	-0.207811
0.976683	0.2	-0.206409
0.980017	0.2	-0.201892
0.983350	0.2	-0.194712
0.986683	0.2	-0.185636
0.990017	0.2	-0.175596
0.993350	0.2	-0.165245
0.996683	0.2	-0.155238
1.000017	0.2	-0.146190
1.003350	0.2	-0.137901
1.006683	0.2	-0.129510
1.010017	0.2	-0.120346
1.013350	0.2	-0.110120
1.016683	0.2	-0.098730
1.020017	0.2	-0.086459
1.023350	0.2	-0.074264
1.026683	0.2	-0.063530
1.030017	0.2	-0.055158
1.033350	0.2	-0.049057
1.036683	0.2	-0.044960
1.040017	0.2	-0.042901
1.043350	0.2	-0.042571
1.046683	0.2	-0.043237
1.050017	0.2	-0.044219
1.053350	0.2	-0.044685
1.056683	0.2	-0.043316
1.060017	0.2	-0.039046
1.063350	0.2	-0.031944
1.066683	0.2	-0.023409
1.070017	0.2	-0.015683
1.073350	0.2	-0.011027
1.076683	0.2	-0.011385
1.080017	0.2	-0.018710
1.083350	0.2	-0.034538
1.086683	0.2	-0.058590
1.090017	0.2	-0.088159
1.093350	0.2	-0.118776
1.096683	0.2	-0.145207
1.100017	0.2	-0.162916
1.103350	0.2	-0.169473
1.106683	0.2	-0.164695
1.110017	0.2	-0.149906
1.113350	0.2	-0.127521
1.116683	0.2	-0.100899
1.120017	0.2	-0.073500
1.123350	0.2	-0.047670
1.126683	0.2	-0.024363
1.130017	0.2	-0.003632
1.133350	0.2	0.014924
1.136683	0.2	0.031679
1.140017	0.2	0.046613
1.143350	0.2	0.059404
1.146683	0.2	0.069831
1.150017	0.2	0.078161
1.153350	0.2	0.085244
1.156683	0.2	0.091526
1.160017	0.2	0.096611
1.163350	0.2	0.099996
1.166683	0.2	0.101430
1.170017	0.2	0.100737
1.173350	0.2	0.098068
1.176683	0.2	0.094296
1.180017	0.2	0.090757
1.183350	0.2	0.088369
1.186683	0.2	0.087256
1.190017	0.2	0.087195
1.193350	0.2	0.087800
1.196683	0.2	0.088480
1.200017	0.2	0.088695
1.203350	0.2	0.088224
1.206683	0.2	0.087316
1.210017	0.2	0.086487
1.213350	0.2	0.086040
1.216683	0.2	0.085882
1.220017	0.2	0.085882
1.223350	0.2	0.086115
1.226683	0.2	0.086594
1.230017	0.2	0.087023
1.233350	0.2	0.086962
1.236683	0.2	0.086254
1.240017	0.2	0.085076
1.243350	0.2	0.083689
1.246683	0.2	0.082478
1.250017	0.2	0.081896
1.253350	0.2	0.081952
1.256683	0.2	0.081961
1.260017	0.2	0.081300
1.263350	0.2	0.080010
1.266683	0.2	0.078282
1.270017	0.2	0.076052
1.273350	0.2	0.073402
1.276683	0.2	0.070734
1.280017	0.2	0.068503
1.283350	0.2	0.067288
1.286683	0.2	0.067349
1.290017	0.2	0.067959
1.293350	0.2	0.068061
1.296683	0.2	0.067493
1.300017	0.2	0.066599
1.303350	0.2	0.065565
1.306683	0.2	0.064750
1.310017	0.2	0.064685
1.313350	0.2	0.065388
1.316683	0.2	0.066492
1.320017	0.2	0.067838
1.323350	0.2	0.069253
1.326683	0.2	0.070394
1.330017	0.2	0.071283
1.333350	0.2	0.072401
1.336683	0.2	0.074017
1.340017	0.2	0.075670
1.343350	0.2	0.076531
1.346683	0.2	0.076266
1.350017	0.2	0.075507
1.353350	0.2	0.075516
1.356683	0.2	0.077006
1.360017	0.2	0.079409
1.363350	0.2	0.081463
1.366683	0.2	0.082171
1.370017	0.2	0.081160
1.373350	0.2	0.078618
1.376683	0.2	0.075419
1.380017	0.2	0.072978
1.383350	0.2	0.072094
1.386683	0.2	0.072084
1.390017	0.2	0.071619
1.393350	0.2	0.070129
1.396683	0.2	0.068410
1.400017	0.2	0.067754
1.403350	0.2	0.068606
1.406683	0.2	0.070240
1.410017	0.2	0.071409
1.413350	0.2	0.071093
1.416683	0.2	0.069146
1.420017	0.2	0.066301
1.423350	0.2	0.063437
1.426683	0.2	0.060964
1.430017	0.2	0.058874
1.433350	0.2	0.057179
1.436683	0.2	0.055991
1.440017	0.2	0.055498
1.443350	0.2	0.055917
1.446683	0.2	0.057067
1.450017	0.2	0.058268
1.453350	0.2	0.058701
1.456683	0.2	0.057830
1.460017	0.2	0.055791
1.463350	0.2	0.053528
1.466683	0.2	0.051986
1.470017	0.2	0.051446
1.473350	0.2	0.051763
1.476683	0.2	0.052755
1.480017	0.2	0.054073
1.483350	0.2	0.055111
1.486683	0.2	0.055647
1.490017	0.2	0.056154
1.493350	0.2	0.057090
1.496683	0.2	0.058464
1.500017	0.2	0.060122
1.503350	0.2	0.061812
1.506683	0.2	0.063223
1.510017	0.2	0.064177
1.513350	0.2	0.064592
1.516683	0.2	0.064457
1.520017	0.2	0.064005
1.523350	0.2	0.063800
1.526683	0.2	0.064601
1.530017	0.2	0.066571
1.533350	0.2	0.068657
1.536683	0.2	0.069733
1.540017	0.2	0.069868
1.543350	0.2	0.069910
1.546683	0.2	0.070552
1.550017	0.2	0.071959
1.553350	0.2	0.073598
1.556683	0.2	0.074417
1.560017	0.2	0.073235
1.563350	0.2	0.069640
1.566683	0.2	0.064829
1.570017	0.2	0.060867
1.573350	0.2	0.058762
1.576683	0.2	0.057854
1.580017	0.2	0.056806
1.583350	0.2	0.054883
1.586683	0.2	0.052494
1.590017	0.2	0.050692
1.593350	0.2	0.050082
1.596683	0.2	0.050557
1.600017	0.2	0.051698
1.603350	0.2	0.053081
1.606683	0.2	0.054245
1.610017	0.2	0.054501
1.613350	0.2	0.053276
1.616683	0.2	0.050813
1.620017	0.2	0.048117
1.623350	0.2	0.046422
1.626683	0.2	0.046645
1.630017	0.2	0.048880
1.633350	0.2	0.052345
1.636683	0.2	0.055726
1.640017	0.2	0.057658
1.643350	0.2	0.057416
1.646683	0.2	0.055186
1.650017	0.2	0.052005
1.653350	0.2	0.049644
1.656683	0.2	0.049607
1.660017	0.2	0.051698
1.663350	0.2	0.054371
1.666683	0.2	0.056513
1.670017	0.2	0.058049
1.673350	0.2	0.059074
1.676683	0.2	0.059516
1.680017	0.2	0.059502
1.683350	0.2	0.059227
1.686683	0.2	0.058771
1.690017	0.2	0.058170
1.693350	0.2	0.057509
1.696683	0.2	0.056713
1.700017	0.2	0.055521
1.703350	0.2	0.053910
1.706683	0.2	0.052326
1.710017	0.2	0.051465
1.713350	0.2	0.051665
1.716683	0.2	0.052708
1.720017	0.2	0.054371
1.723350	0.2	0.056447
1.726683	0.2	0.058324
1.730017	0.2	0.059581
1.733350	0.2	0.060652
1.736683	0.2	0.062012
1.740017	0.2	0.063335
1.743350	0.2	0.064070
1.746683	0.2	0.064443
1.750017	0.2	0.065174
1.753350	0.2	0.066529
1.756683	0.2	0.067991
1.760017	0.2	0.068839
1.763350	0.2	0.069197
1.766683	0.2	0.070087
1.770017	0.2	0.072112
1.773350	0.2	0.074501
1.776683	0.2	0.075665
1.780017	0.2	0.074888
1.783350	0.2	0.073197
1.786683	0.2	0.072257
1.790017	0.2	0.072634
1.793350	0.2	0.073710
1.796683	0.2	0.074697
1.800017	0.2	0.075367
1.803350	0.2	0.076150
1.806683	0.2	0.077449
1.810017	0.2	0.078953
1.813350	0.2	0.080010
1.816683	0.2	0.080606
1.820017	0.2	0.081514
1.823350	0.2	0.083414
1.826683	0.2	0.086199
1.830017	0.2	0.089025
1.833350	0.2	0.090874
1.836683	0.2	0.091065
1.840017	0.2	0.089598
1.843350	0.2	0.087381
1.846683	0.2	0.085938
1.850017	0.2	0.086371
1.853350	0.2	0.088667
1.856683	0.2	0.091777
1.860017	0.2	0.094101
1.863350	0.2	0.094427
1.866683	0.2	0.092965
1.870017	0.2	0.091237
1.873350	0.2	0.090664
1.876683	0.2	0.091405
1.880017	0.2	0.092797
1.883350	0.2	0.094590
1.886683	0.2	0.097342
1.890017	0.2	0.101188
1.893350	0.2	0.104792
1.896683	0.2	0.106301
1.900017	0.2	0.105244
1.903350	0.2	0.102930
1.906683	0.2	0.101156
1.910017	0.2	0.100820
1.913350	0.2	0.101612
1.916683	0.2	0.102706
1.920017	0.2	0.103498
1.923350	0.2	0.103652
1.926683	0.2	0.103111
1.930017	0.2	0.102413
1.933350	0.2	0.102231
1.936683	0.2	0.102636
1.940017	0.2	0.103381
1.943350	0.2	0.104429
1.946683	0.2	0.105668
1.950017	0.2	0.106953
1.953350	0.2	0.108769
1.956683	0.2	0.112094
1.960017	0.2	0.117333
1.963350	0.2	0.124369
1.966683	0.2	0.133561
1.970017	0.2	0.145868
1.973350	0.2	0.162451
1.976683	0.2	0.184402
1.980017	0.2	0.211964
1.983350	0.2	0.244062
1.986683	0.2	0.279606
1.990017	0.2	0.318685
1.993350	0.2	0.362168
1.996683	0.2	0.411132
2.000017	0.2	0.466867
2.003350	0.2	0.530388
2.006683	0.2	0.601648
2.010017	0.2	0.680056
2.013350	0.2	0.765636
2.016683	0.2	0.859238
2.020017	0.2	0.961991
2.023350	0.2	1.074644
2.026683	0.2	1.197234
2.030017	0.2	1.329407
2.033350	0.2	1.471131
2.036683	0.2	1.623249
2.040017	0.2	1.787334
2.043350	0.2	1.964704
2.046683	0.2	2.155672
2.050017	0.2	2.359669
2.053350	0.2	2.575652
2.056683	0.2	2.802284
2.060017	0.2	3.038729
2.063350	0.2	3.285343
2.066683	0.2	3.542886
2.070017	0.2	3.811223
2.073350	0.2	4.089526
2.076683	0.2	4.377635
2.080017	0.2	4.676525
2.083350	0.2	4.987400
2.086683	0.2	5.310853
2.090017	0.2	5.647000
2.093350	0.2	5.995980
2.096683	0.2	6.358097
2.100017	0.2	6.733420
2.103350	0.2	7.121512
2.106683	0.2	7.521450
2.110017	0.2	7.931893
2.113350	0.2	8.351239
2.116683	0.2	8.777953
2.120017	0.2	9.210524
2.123350	0.2	9.646607
2.126683	0.2	10.082605
2.130017	0.2	10.514571
2.133350	0.2	10.939301
2.136683	0.2	11.354331
2.140017	0.2	11.757445
2.143350	0.2	12.146342
2.146683	0.2	12.518475
2.150017	0.2	12.871041
2.153350	0.2	13.200664
2.156683	0.2	13.503023
2.160017	0.2	13.772966
2.163350	0.2	14.005424
2.166683	0.2	14.196159
2.170017	0.2	14.341632
2.173350	0.2	14.438904
2.176683	0.2	14.485843
2.180017	0.2	14.480716
2.183350	0.2	14.421544
2.186683	0.2	14.306810
2.190017	0.2	14.136992
2.193350	0.2	13.914690
2.196683	0.2	13.643671
2.200017	0.2	13.328171
2.203350	0.2	12.972625
2.206683	0.2	12.581628
2.210017	0.2	12.160195
2.213350	0.2	11.713929
2.216683	0.2	11.248807
2.220017	0.2	10.770671
2.223350	0.2	10.284856
2.226683	0.2	9.795814
2.230017	0.2	9.306567
2.233350	0.2	8.818633
2.236683	0.2	8.333065
2.240017	0.2	7.851548
2.243350	0.2	7.376471
2.246683	0.2	6.910264
2.250017	0.2	6.455081
2.253350	0.2	6.012986
2.256683	0.2	5.585910
2.260017	0.2	5.175257
2.263350	0.2	4.781783
2.266683	0.2	4.405975
2.270017	0.2	4.048273
2.273350	0.2	3.709006
2.276683	0.2	3.388585
2.280017	0.2	3.087753
2.283350	0.2	2.807081
2.286683	0.2	2.546301
2.290017	0.2	2.304912
2.293350	0.2	2.082847
2.296683	0.2	1.880024
2.300017	0.2	1.695696
2.303350	0.2	1.528687
2.306683	0.2	1.378027
2.310017	0.2	1.242915
2.313350	0.2	1.122141
2.316683	0.2	1.013917
2.320017	0.2	0.916319
2.323350	0.2	0.827871
2.326683	0.2	0.748020
2.330017	0.2	0.677137
2.333350	0.2	0.615800
2.336683	0.2	0.563539
2.340017	0.2	0.518584
2.343350	0.2	0.478816
2.346683	0.2	0.442495
2.350017	0.2	0.408380
2.353350	0.2	0.375751
2.356683	0.2	0.344673
2.360017	0.2	0.316058
2.363350	0.2	0.290992
2.366683	0.2	0.269953
2.370017	0.2	0.252500
2.373350	0.2	0.237464
2.376683	0.2	0.223834
2.380017	0.2	0.211331
2.383350	0.2	0.200085
2.386683	0.2	0.189967
2.390017	0.2	0.180472
2.393350	0.2	0.171093
2.396683	0.2	0.161920
2.400017	0.2	0.153692
2.403350	0.2	0.146911
2.406683	0.2	0.141189
2.410017	0.2	0.136108
2.413350	0.2	0.132085
2.416683	0.2	0.129901
2.420017	0.2	0.129403
2.423350	0.2	0.129137
2.426683	0.2	0.127712
2.430017	0.2	0.124900
2.433350	0.2	0.120951
2.436683	0.2	0.116057
2.440017	0.2	0.110776
2.443350	0.2	0.106017
2.446683	0.2	0.102478
2.450017	0.2	0.100276
2.453350	0.2	0.098832
2.456683	0.2	0.097244
2.460017	0.2	0.095121
2.463350	0.2	0.093053
2.466683	0.2	0.091828
2.470017	0.2	0.091610
2.473350	0.2	0.092019
2.476683	0.2	0.092764
2.480017	0.2	0.093710
2.483350	0.2	0.094241
2.486683	0.2	0.093216
2.490017	0.2	0.089845
2.493350	0.2	0.084410
2.496683	0.2	0.078166
2.500017	0.2	0.072801
2.503350	0.2	0.069509
2.506683	0.2	0.068354
2.510017	0.2	0.068783
2.513350	0.2	0.070161
2.516683	0.2	0.071777
2.520017	0.2	0.072788
2.523350	0.2	0.072690
2.526683	0.2	0.071968
2.530017	0.2	0.071679
2.533350	0.2	0.072257
2.536683	0.2	0.073421
2.540017	0.2	0.074874
2.543350	0.2	0.076117
2.546683	0.2	0.076722
2.550017	0.2	0.076988
2.553350	0.2	0.077374
2.556683	0.2	0.077598
2.560017	0.2	0.077062
2.563350	0.2	0.075782
2.566683	0.2	0.074515
2.570017	0.2	0.073970
2.573350	0.2	0.074203
2.576683	0.2	0.074673
2.580017	0.2	0.074827
2.583350	0.2	0.074408
2.586683	0.2	0.073374
2.590017	0.2	0.071889
2.593350	0.2	0.070357
2.596683	0.2	0.069104
2.600017	0.2	0.068066
2.603350	0.2	0.067027
2.606683	0.2	0.066138
2.610017	0.2	0.065914
2.613350	0.2	0.066655
2.616683	0.2	0.068131
2.620017	0.2	0.069700
2.623350	0.2	0.070692
2.626683	0.2	0.070818
2.630017	0.2	0.070301
2.633350	0.2	0.069737
2.636683	0.2	0.069588
2.640017	0.2	0.069924
2.643350	0.2	0.070757
2.646683	0.2	0.072028
2.650017	0.2	0.073155
2.653350	0.2	0.073519
2.656683	0.2	0.073221
2.660017	0.2	0.072764
2.663350	0.2	0.072252
2.666683	0.2	0.071265
2.670017	0.2	0.069640
2.673350	0.2	0.068028
2.676683	0.2	0.067297
2.680017	0.2	0.067628
2.683350	0.2	0.068406
2.686683	0.2	0.068811
2.690017	0.2	0.068583
2.693350	0.2	0.068108
2.696683	0.2	0.067782
2.700017	0.2	0.067488
2.703350	0.2	0.066939
2.706683	0.2	0.066524
2.710017	0.2	0.067321
2.713350	0.2	0.069970
2.716683	0.2	0.073509
2.720017	0.2	0.075852
2.723350	0.2	0.075763
2.726683	0.2	0.073635
2.730017	0.2	0.070487
2.733350	0.2	0.067521
2.736683	0.2	0.066045
2.740017	0.2	0.066720
2.743350	0.2	0.068857
2.746683	0.2	0.070846
2.750017	0.2	0.071558
2.753350	0.2	0.071139
2.756683	0.2	0.070478
2.760017	0.2	0.070208
2.763350	0.2	0.070049
2.766683	0.2	0.069072
2.770017	0.2	0.066967
2.773350	0.2	0.064555
2.776683	0.2	0.062776
2.780017	0.2	0.062040
2.783350	0.2	0.062454
2.786683	0.2	0.063688
2.790017	0.2	0.065113
2.793350	0.2	0.066501
2.796683	0.2	0.068177
2.800017	0.2	0.070510
2.803350	0.2	0.073262
2.806683	0.2	0.075516
2.810017	0.2	0.076359
2.813350	0.2	0.075563
2.816683	0.2	0.073374
2.820017	0.2	0.070115
2.823350	0.2	0.066273
2.826683	0.2	0.062794
2.830017	0.2	0.060699
2.833350	0.2	0.060210
2.836683	0.2	0.060629
2.840017	0.2	0.061216
2.843350	0.2	0.061686
2.846683	0.2	0.061905
2.850017	0.2	0.061993
2.853350	0.2	0.062669
2.856683	0.2	0.064457
2.860017	0.2	0.066482
2.863350	0.2	0.067065
2.866683	0.2	0.065523
2.870017	0.2	0.062818
2.873350	0.2	0.060438
2.876683	0.2	0.059227
2.880017	0.2	0.059204
2.883350	0.2	0.060140
2.886683	0.2	0.061886
2.890017	0.2	0.064173
2.893350	0.2	0.066478
2.896683	0.2	0.068205
2.900017	0.2	0.068699
2.903350	0.2	0.067516
2.906683	0.2	0.065132
2.910017	0.2	0.062906
2.913350	0.2	0.061868
2.916683	0.2	0.061751
2.920017	0.2	0.061654
2.923350	0.2	0.061234
2.926683	0.2	0.061113
2.930017	0.2	0.062310
2.933350	0.2	0.065248
2.936683	0.2	0.069486
2.940017	0.2	0.073938
2.943350	0.2	0.077202
2.946683	0.2	0.078427
2.950017	0.2	0.077868
2.953350	0.2	0.076541
2.956683	0.2	0.075581
2.960017	0.2	0.075554
2.963350	0.2	0.076019
2.966683	0.2	0.076108
2.970017	0.2	0.075414
2.973350	0.2	0.074180
2.976683	0.2	0.073002
2.980017	0.2	0.072448
2.983350	0.2	0.073030
2.986683	0.2	0.075265
2.990017	0.2	0.079116
2.993350	0.2	0.083358
2.996683	0.2	0.086157
3.000017	0.2	0.086445
3.003350	0.2	0.084653
3.006683	0.2	0.082506
3.010017	0.2	0.081607
3.013350	0.2	0.082040
3.016683	0.2	0.083060
3.020017	0.2	0.084252
3.023350	0.2	0.085402
3.026683	0.2	0.086459
3.030017	0.2	0.087814
3.033350	0.2	0.089752
3.036683	0.2	0.091745
3.040017	0.2	0.092699
3.043350	0.2	0.091735
3.046683	0.2	0.089151
3.050017	0.2	0.086729
3.053350	0.2	0.086376
3.056683	0.2	0.088238
3.060017	0.2	0.090632
3.063350	0.2	0.091693
3.066683	0.2	0.090911
3.070017	0.2	0.089207
3.073350	0.2	0.087805
3.076683	0.2	0.087200
3.080017	0.2	0.087060
3.083350	0.2	0.086967
3.086683	0.2	0.087027
3.090017	0.2	0.087563
3.093350	0.2	0.088462
3.096683	0.2	0.089156
3.100017	0.2	0.089039
3.103350	0.2	0.087777
3.106683	0.2	0.085495
3.110017	0.2	0.082809
3.113350	0.2	0.080653
3.116683	0.2	0.079861
3.120017	0.2	0.080722
3.123350	0.2	0.082566
3.126683	0.2	0.084196
3.130017	0.2	0.084811
3.133350	0.2	0.084066
3.136683	0.2	0.081840
3.140017	0.2	0.078562
3.143350	0.2	0.075563
3.146683	0.2	0.074427
3.150017	0.2	0.075800
3.153350	0.2	0.078874
3.156683	0.2	0.082012
3.160017	0.2	0.084029
3.163350	0.2	0.084694
3.166683	0.2	0.084345
3.170017	0.2	0.083530
3.173350	0.2	0.082697
3.176683	0.2	0.081956
3.180017	0.2	0.081230
3.183350	0.2	0.080536
3.186683	0.2	0.080215
3.190017	0.2	0.080597
3.193350	0.2	0.081132
3.196683	0.2	0.080597
3.200017	0.2	0.078715
3.203350	0.2	0.076750
3.206683	0.2	0.075912
3.210017	0.2	0.076317
3.213350	0.2	0.077505
3.216683	0.2	0.078911
3.220017	0.2	0.079977
3.223350	0.2	0.080252
3.226683	0.2	0.079796
3.230017	0.2	0.079335
3.233350	0.2	0.079563
3.236683	0.2	0.080480
3.240017	0.2	0.081677
3.243350	0.2	0.082739
3.246683	0.2	0.083284
3.250017	0.2	0.083027
3.253350	0.2	0.082119
3.256683	0.2	0.081165
3.260017	0.2	0.080671
3.263350	0.2	0.080634
3.266683	0.2	0.080774
3.270017	0.2	0.080760
3.273350	0.2	0.080285
3.276683	0.2	0.079339
3.280017	0.2	0.078352
3.283350	0.2	0.077719
3.286683	0.2	0.077337
3.290017	0.2	0.076541
3.293350	0.2	0.074543
3.296683	0.2	0.071041
3.300017	0.2	0.066622
3.303350	0.2	0.062571
3.306683	0.2	0.060322
3.310017	0.2	0.060452
3.313350	0.2	0.061952
3.316683	0.2	0.063274
3.320017	0.2	0.064019
3.323350	0.2	0.064876
3.326683	0.2	0.066692
3.330017	0.2	0.069779
3.333350	0.2	0.073356
3.336683	0.2	0.076075
3.340017	0.2	0.077444
3.343350	0.2	0.077910
3.346683	0.2	0.077980
3.350017	0.2	0.078073
3.353350	0.2	0.078520
3.356683	0.2	0.079023
3.360017	0.2	0.078743
3.363350	0.2	0.077323
3.366683	0.2	0.075274
3.370017	0.2	0.073202
3.373350	0.2	0.071293
3.376683	0.2	0.069761
3.380017	0.2	0.068862
3.383350	0.2	0.068569
3.386683	0.2	0.068806
3.390017	0.2	0.069686
3.393350	0.2	0.071079
3.396683	0.2	0.072494
3.400017	0.2	0.073542
3.403350	0.2	0.074315
3.406683	0.2	0.075400
3.410017	0.2	0.077239
3.413350	0.2	0.079391
3.416683	0.2	0.081020
3.420017	0.2	0.081812
3.423350	0.2	0.081859
3.426683	0.2	0.081379
3.430017	0.2	0.080639
3.433350	0.2	0.079824
3.436683	0.2	0.079032
3.440017	0.2	0.078464
3.443350	0.2	0.078399
3.446683	0.2	0.079121
3.450017	0.2	0.080569
3.453350	0.2	0.082129
3.456683	0.2	0.083055
3.460017	0.2	0.083130
3.463350	0.2	0.082855
3.466683	0.2	0.083027
3.470017	0.2	0.083875
3.473350	0.2	0.084746
3.476683	0.2	0.084913
3.480017	0.2	0.084061
3.483350	0.2	0.082375
3.486683	0.2	0.080704
3.490017	0.2	0.080029
3.493350	0.2	0.080434
3.496683	0.2	0.081020
3.500017	0.2	0.080965
3.503350	0.2	0.080359
3.506683	0.2	0.079828
3.510017	0.2	0.079670
3.513350	0.2	0.079935
3.516683	0.2	0.080704
3.520017	0.2	0.081742
3.523350	0.2	0.082604
3.526683	0.2	0.083079
3.530017	0.2	0.083004
3.533350	0.2	0.082324
3.536683	0.2	0.081561
3.540017	0.2	0.081388
3.543350	0.2	0.081821
3.546683	0.2	0.082524
3.550017	0.2	0.083451
3.553350	0.2	0.084764
3.556683	0.2	0.086455
3.560017	0.2	0.088150
3.563350	0.2	0.089356
3.566683	0.2	0.089859
3.570017	0.2	0.089766
3.573350	0.2	0.089230
3.576683	0.2	0.088234
3.580017	0.2	0.086743
3.583350	0.2	0.084885
3.586683	0.2	0.082944
3.590017	0.2	0.081398
3.593350	0.2	0.080890
3.596683	0.2	0.081644
3.600017	0.2	0.082967
3.603350	0.2	0.083754
3.606683	0.2	0.083642
3.610017	0.2	0.083083
3.613350	0.2	0.082594
3.616683	0.2	0.082450
3.620017	0.2	0.082948
3.623350	0.2	0.084215
3.626683	0.2	0.085793
3.630017	0.2	0.087107
3.633350	0.2	0.088005
3.636683	0.2	0.088545
3.640017	0.2	0.088722
3.643350	0.2	0.088615
3.646683	0.2	0.088438
3.650017	0.2	0.087982
3.653350	0.2	0.086613
3.656683	0.2	0.084308
3.660017	0.2	0.082236
3.663350	0.2	0.081845
3.666683	0.2	0.083493
3.670017	0.2	0.086124
3.673350	0.2	0.088154
3.676683	0.2	0.088420
3.680017	0.2	0.086855
3.683350	0.2	0.084732
3.686683	0.2	0.083526
3.690017	0.2	0.083512
3.693350	0.2	0.083968
3.696683	0.2	0.084243
3.700017	0.2	0.084266
3.703350	0.2	0.084601
3.706683	0.2	0.085840
3.710017	0.2	0.087935
3.713350	0.2	0.090366
3.716683	0.2	0.092690
3.720017	0.2	0.094590
3.723350	0.2	0.095661
3.726683	0.2	0.095773
3.730017	0.2	0.095041
3.733350	0.2	0.093197
3.736683	0.2	0.089891
3.740017	0.2	0.085658
3.743350	0.2	0.081854
3.746683	0.2	0.079921
3.750017	0.2	0.080392
3.753350	0.2	0.082669
3.756683	0.2	0.085812
3.760017	0.2	0.088904
3.763350	0.2	0.090920
3.766683	0.2	0.091381
3.770017	0.2	0.090743
3.773350	0.2	0.089738
3.776683	0.2	0.088797
3.780017	0.2	0.088145
3.783350	0.2	0.087651
3.786683	0.2	0.086850
3.790017	0.2	0.085765
3.793350	0.2	0.085058
3.796683	0.2	0.085053
3.800017	0.2	0.085416
3.803350	0.2	0.085849
3.806683	0.2	0.086394
3.810017	0.2	0.087102
3.813350	0.2	0.087791
3.816683	0.2	0.088224
3.820017	0.2	0.088396
3.823350	0.2	0.088755
3.826683	0.2	0.089938
3.830017	0.2	0.091875
3.833350	0.2	0.093472
3.836683	0.2	0.093472
3.840017	0.2	0.091526
3.843350	0.2	0.088229
3.846683	0.2	0.084727
3.850017	0.2	0.082394
3.853350	0.2	0.082068
3.856683	0.2	0.083265
3.860017	0.2	0.084806
3.863350	0.2	0.086194
3.866683	0.2	0.087665
3.870017	0.2	0.089211
3.873350	0.2	0.090292
3.876683	0.2	0.090394
3.880017	0.2	0.089612
3.883350	0.2	0.088434
3.886683	0.2	0.087279
3.890017	0.2	0.086511
3.893350	0.2	0.086334
3.896683	0.2	0.086669
3.900017	0.2	0.087298
3.903350	0.2	0.087810
3.906683	0.2	0.087656
3.910017	0.2	0.086376
3.913350	0.2	0.083828
3.916683	0.2	0.080648
3.920017	0.2	0.078157
3.923350	0.2	0.077537
3.926683	0.2	0.078888
3.930017	0.2	0.081044
3.933350	0.2	0.082697
3.936683	0.2	0.083451
3.940017	0.2	0.083568
3.943350	0.2	0.083419
3.946683	0.2	0.083558
3.950017	0.2	0.084657
3.953350	0.2	0.086906
3.956683	0.2	0.089444
3.960017	0.2	0.090920
3.963350	0.2	0.090809
3.966683	0.2	0.089486
3.970017	0.2	0.087502
3.973350	0.2	0.085575
3.976683	0.2	0.084792
3.980017	0.2	0.086031
3.983350	0.2	0.089128
3.986683	0.2	0.092820
3.990017	0.2	0.095689
3.993350	0.2	0.097272
3.996683	0.2	0.097882
4.000017	0.2	0.097635
4.003350	0.2	0.096448
4.006683	0.2	0.094548
4.010017	0.2	0.092401
4.013350	0.2	0.090594
4.016683	0.2	0.089747
4.020017	0.2	0.089901
4.023350	0.2	0.090441
4.026683	0.2	0.090739
4.030017	0.2	0.090338
4.033350	0.2	0.088876
4.036683	0.2	0.086571
4.040017	0.2	0.084341
4.043350	0.2	0.083153
4.046683	0.2	0.083405
4.050017	0.2	0.084899
4.053350	0.2	0.087372
4.056683	0.2	0.090771
4.060017	0.2	0.094469
4.063350	0.2	0.096820
4.066683	0.2	0.096466
4.070017	0.2	0.093486
4.073350	0.2	0.089039
4.076683	0.2	0.084220
4.080017	0.2	0.079782
4.083350	0.2	0.076718
4.086683	0.2	0.075959
4.090017	0.2	0.077123
4.093350	0.2	0.078743
4.096683	0.2	0.079819
4.100017	0.2	0.080494
4.103350	0.2	0.081440
4.106683	0.2	0.083251
4.110017	0.2	0.086194
4.113350	0.2	0.089789
4.116683	0.2	0.093020
4.120017	0.2	0.095330
4.123350	0.2	0.096858
4.126683	0.2	0.097807
4.130017	0.2	0.098106
4.133350	0.2	0.097514
4.136683	0.2	0.096019
4.140017	0.2	0.093984
4.143350	0.2	0.091721
4.146683	0.2	0.089258
4.150017	0.2	0.086883
4.153350	0.2	0.085565
4.156683	0.2	0.086389
4.160017	0.2	0.089323
4.163350	0.2	0.092890
4.166683	0.2	0.095339
4.170017	0.2	0.095814
4.173350	0.2	0.094511
4.176683	0.2	0.092466
4.180017	0.2	0.091065
4.183350	0.2	0.091139
4.186683	0.2	0.092527
4.190017	0.2	0.094376
4.193350	0.2	0.096001
4.196683	0.2	0.097053
4.200017	0.2	0.097081
4.203350	0.2	0.095763
4.206683	0.2	0.093658
4.210017	0.2	0.092108
4.213350	0.2	0.092098
4.216683	0.2	0.093444
4.220017	0.2	0.095181
4.223350	0.2	0.096485
4.226683	0.2	0.096927
4.230017	0.2	0.096322
4.233350	0.2	0.094711
4.236683	0.2	0.092317
4.240017	0.2	0.089589
4.243350	0.2	0.087284
4.246683	0.2	0.086068
4.250017	0.2	0.086194
4.253350	0.2	0.087647
4.256683	0.2	0.090022
4.260017	0.2	0.092508
4.263350	0.2	0.094292
4.266683	0.2	0.095158
4.270017	0.2	0.095563
4.273350	0.2	0.096094
4.276683	0.2	0.096806
4.280017	0.2	0.097258
4.283350	0.2	0.097118
4.286683	0.2	0.096378
4.290017	0.2	0.095009
4.293350	0.2	0.092820
4.296683	0.2	0.090078
4.300017	0.2	0.088019
4.303350	0.2	0.087973
4.306683	0.2	0.090078
4.310017	0.2	0.093258
4.313350	0.2	0.096257
4.316683	0.2	0.098501
4.320017	0.2	0.100313
4.323350	0.2	0.102241
4.326683	0.2	0.104127
4.330017	0.2	0.105212
4.333350	0.2	0.105142
4.336683	0.2	0.104341
4.340017	0.2	0.103358
4.343350	0.2	0.102362
4.346683	0.2	0.101472
4.350017	0.2	0.100960
4.353350	0.2	0.100839
4.356683	0.2	0.100727
4.360017	0.2	0.100024
4.363350	0.2	0.098404
4.366683	0.2	0.096271
4.370017	0.2	0.094529
4.373350	0.2	0.093817
4.376683	0.2	0.093947
4.380017	0.2	0.094147
4.383350	0.2	0.093929
4.386683	0.2	0.093379
4.390017	0.2	0.092937
4.393350	0.2	0.093007
4.396683	0.2	0.093761
4.400017	0.2	0.095107
4.403350	0.2	0.096639
4.406683	0.2	0.097761
4.410017	0.2	0.098129
4.413350	0.2	0.097761
4.416683	0.2	0.096541
4.420017	0.2	0.094255
4.423350	0.2	0.091367
4.426683	0.2	0.089081
4.430017	0.2	0.088681
4.433350	0.2	0.090594
4.436683	0.2	0.093873
4.440017	0.2	0.096997
4.443350	0.2	0.099060
4.446683	0.2	0.099819
4.450017	0.2	0.099405
4.453350	0.2	0.098161
4.456683	0.2	0.096713
4.460017	0.2	0.095782
4.463350	0.2	0.095805
4.466683	0.2	0.096811
4.470017	0.2	0.098585
4.473350	0.2	0.100657
4.476683	0.2	0.102469
4.480017	0.2	0.103610
4.483350	0.2	0.103791
4.486683	0.2	0.102879
4.490017	0.2	0.101044
4.493350	0.2	0.098906
4.496683	0.2	0.097579
4.500017	0.2	0.097835
4.503350	0.2	0.099032
4.506683	0.2	0.099675
4.510017	0.2	0.099153
4.513350	0.2	0.098483
4.516683	0.2	0.099177
4.520017	0.2	0.101640
4.523350	0.2	0.104741
4.526683	0.2	0.106813
4.530017	0.2	0.106837
4.533350	0.2	0.104848
4.536683	0.2	0.101537
4.540017	0.2	0.097770
4.543350	0.2	0.094613
4.546683	0.2	0.093160
4.550017	0.2	0.093793
4.553350	0.2	0.095982
4.556683	0.2	0.098720
4.560017	0.2	0.101235
4.563350	0.2	0.103312
4.566683	0.2	0.104634
4.570017	0.2	0.104657
4.573350	0.2	0.103451
4.576683	0.2	0.101654
4.580017	0.2	0.099614
4.583350	0.2	0.097346
4.586683	0.2	0.095237
4.590017	0.2	0.093980
4.593350	0.2	0.093710
4.596683	0.2	0.093761
4.600017	0.2	0.093356
4.603350	0.2	0.092215
4.606683	0.2	0.090734
4.610017	0.2	0.089984
4.613350	0.2	0.091013
4.616683	0.2	0.093565
4.620017	0.2	0.096080
4.623350	0.2	0.097379
4.626683	0.2	0.097579
4.630017	0.2	0.097295
4.633350	0.2	0.096983
4.636683	0.2	0.096783
4.640017	0.2	0.096420
4.643350	0.2	0.095582
4.646683	0.2	0.094408
4.650017	0.2	0.093323
4.653350	0.2	0.092569
4.656683	0.2	0.092094
4.660017	0.2	0.091954
4.663350	0.2	0.092606
4.666683	0.2	0.094492
4.670017	0.2	0.097356
4.673350	0.2	0.100345
4.676683	0.2	0.102418
4.680017	0.2	0.102739
4.683350	0.2	0.101123
4.686683	0.2	0.097961
4.690017	0.2	0.094217
4.693350	0.2	0.091158
4.696683	0.2	0.089407
4.700017	0.2	0.088699
4.703350	0.2	0.088592
4.706683	0.2	0.088895
4.710017	0.2	0.089607
4.713350	0.2	0.090599
4.716683	0.2	0.091637
4.720017	0.2	0.092709
4.723350	0.2	0.093943
4.726683	0.2	0.095111
4.730017	0.2	0.095530
4.733350	0.2	0.094483
4.736683	0.2	0.091488
4.740017	0.2	0.086660
4.743350	0.2	0.081183
4.746683	0.2	0.076997
4.750017	0.2	0.075498
4.753350	0.2	0.076625
4.756683	0.2	0.079065
4.760017	0.2	0.081407
4.763350	0.2	0.083153
4.766683	0.2	0.084592
4.770017	0.2	0.085984
4.773350	0.2	0.087065
4.776683	0.2	0.087339
4.780017	0.2	0.086469
4.783350	0.2	0.084667
4.786683	0.2	0.082892
4.790017	0.2	0.082101
4.793350	0.2	0.082362
4.796683	0.2	0.083102
4.800017	0.2	0.084136
4.803350	0.2	0.085789
4.806683	0.2	0.088201
4.810017	0.2	0.090785
4.813350	0.2	0.092573
4.816683	0.2	0.093179
4.820017	0.2	0.093253
4.823350	0.2	0.093761
4.826683	0.2	0.095037
4.830017	0.2	0.096648
4.833350	0.2	0.098096
4.836683	0.2	0.099163
4.840017	0.2	0.099330
4.843350	0.2	0.097700
4.846683	0.2	0.094255
4.850017	0.2	0.090469
4.853350	0.2	0.088173
4.856683	0.2	0.088294
4.860017	0.2	0.090650
4.863350	0.2	0.094255
4.866683	0.2	0.097957
4.870017	0.2	0.101076
4.873350	0.2	0.103381
4.876683	0.2	0.104634
4.880017	0.2	0.104597
4.883350	0.2	0.103591
4.886683	0.2	0.102408
4.890017	0.2	0.101659
4.893350	0.2	0.101477
4.896683	0.2	0.101859
4.900017	0.2	0.102874
4.903350	0.2	0.104443
4.906683	0.2	0.106213
4.910017	0.2	0.107582
4.913350	0.2	0.107922
4.916683	0.2	0.107181
4.920017	0.2	0.106134
4.923350	0.2	0.105873
4.926683	0.2	0.107135
4.930017	0.2	0.109579
4.933350	0.2	0.111815
4.936683	0.2	0.112820
4.940017	0.2	0.113132
4.943350	0.2	0.113905
4.946683	0.2	0.115167
4.950017	0.2	0.115777
4.953350	0.2	0.114790
4.956683	0.2	0.112485
4.960017	0.2	0.110157
4.963350	0.2	0.108918
4.966683	0.2	0.108895
4.970017	0.2	0.109561
4.973350	0.2	0.110455
4.976683	0.2	0.111558
4.980017	0.2	0.113123
4.983350	0.2	0.114981
4.986683	0.2	0.116108
4.990017	0.2	0.115596
4.993350	0.2	0.113891
4.996683	0.2	0.112373
5.000017	0.2	0.111838
5.003350	0.2	0.111870
5.006683	0.2	0.111633
5.010017	0.2	0.110641
5.013350	0.2	0.108886
5.016683	0.2	0.106883
5.020017	0.2	0.105421
5.023350	0.2	0.104876
5.026683	0.2	0.104653
5.030017	0.2	0.103652
5.033350	0.2	0.101584
5.036683	0.2	0.099265
5.040017	0.2	0.097598
5.043350	0.2	0.097067
5.046683	0.2	0.097891
5.050017	0.2	0.099726
5.053350	0.2	0.101575
5.056683	0.2	0.102501
5.060017	0.2	0.102310
5.063350	0.2	0.101686
5.066683	0.2	0.101598
5.070017	0.2	0.102371
5.073350	0.2	0.103307
5.076683	0.2	0.103372
5.080017	0.2	0.102287
5.083350	0.2	0.100983
5.086683	0.2	0.100858
5.090017	0.2	0.102427
5.093350	0.2	0.104764
5.096683	0.2	0.106338
5.100017	0.2	0.106362
5.103350	0.2	0.105109
5.106683	0.2	0.103200
5.110017	0.2	0.101123
5.113350	0.2	0.099279
5.116683	0.2	0.097980
5.120017	0.2	0.097300
5.123350	0.2	0.097235
5.126683	0.2	0.097868
5.130017	0.2	0.099065
5.133350	0.2	0.100387
5.136683	0.2	0.101258
5.140017	0.2	0.100951
5.143350	0.2	0.099144
5.146683	0.2	0.096783
5.150017	0.2	0.095372
5.153350	0.2	0.095433
5.156683	0.2	0.096564
5.160017	0.2	0.098064
5.163350	0.2	0.099177
5.166683	0.2	0.099367
5.170017	0.2	0.098431
5.173350	0.2	0.096369
5.176683	0.2	0.093845
5.180017	0.2	0.092275
5.183350	0.2	0.092429
5.186683	0.2	0.093505
5.190017	0.2	0.094180
5.193350	0.2	0.093868
5.196683	0.2	0.092792
5.200017	0.2	0.091372
5.203350	0.2	0.089938
5.206683	0.2	0.088904
5.210017	0.2	0.088699
5.213350	0.2	0.089142
5.216683	0.2	0.089402
5.220017	0.2	0.088699
5.223350	0.2	0.086925
5.226683	0.2	0.084541
5.230017	0.2	0.082124
5.233350	0.2	0.080140
5.236683	0.2	0.078911
5.240017	0.2	0.078762
5.243350	0.2	0.080112
5.246683	0.2	0.083069
5.250017	0.2	0.086948
5.253350	0.2	0.090487
5.256683	0.2	0.092690
5.260017	0.2	0.093007
5.263350	0.2	0.091409
5.266683	0.2	0.089128
5.270017	0.2	0.087949
5.273350	0.2	0.088117
5.276683	0.2	0.088341
5.280017	0.2	0.087679
5.283350	0.2	0.086566
5.286683	0.2	0.085891
5.290017	0.2	0.085514
5.293350	0.2	0.084438
5.296683	0.2	0.082413
5.300017	0.2	0.080508
5.303350	0.2	0.080038
5.306683	0.2	0.081295
5.310017	0.2	0.083554
5.313350	0.2	0.085933
5.316683	0.2	0.087828
5.320017	0.2	0.088797
5.323350	0.2	0.088690
5.326683	0.2	0.087642
5.330017	0.2	0.086026
5.333350	0.2	0.084681
5.336683	0.2	0.084382
5.340017	0.2	0.084853
5.343350	0.2	0.085100
5.346683	0.2	0.084541
5.350017	0.2	0.083325
5.353350	0.2	0.081901
5.356683	0.2	0.080825
5.360017	0.2	0.080746
5.363350	0.2	0.082059
5.366683	0.2	0.084699
5.370017	0.2	0.088299
5.373350	0.2	0.092215
5.376683	0.2	0.095605
5.380017	0.2	0.097835
5.383350	0.2	0.098795
5.386683	0.2	0.098767
5.390017	0.2	0.098036
5.393350	0.2	0.096746
5.396683	0.2	0.094944
5.400017	0.2	0.092769
5.403350	0.2	0.090664
5.406683	0.2	0.089039
5.410017	0.2	0.087894
5.413350	0.2	0.086986
5.416683	0.2	0.086124
5.420017	0.2	0.085323
5.423350	0.2	0.084732
5.426683	0.2	0.084289
5.430017	0.2	0.083805
5.433350	0.2	0.083568
5.436683	0.2	0.084373
5.440017	0.2	0.086552
5.443350	0.2	0.089305
5.446683	0.2	0.091386
5.450017	0.2	0.091936
5.453350	0.2	0.090771
5.456683	0.2	0.088769
5.460017	0.2	0.087423
5.463350	0.2	0.087474
5.466683	0.2	0.088350
5.470017	0.2	0.089095
5.473350	0.2	0.089388
5.476683	0.2	0.089360
5.480017	0.2	0.089011
5.483350	0.2	0.088182
5.486683	0.2	0.086688
5.490017	0.2	0.084615
5.493350	0.2	0.082478
5.496683	0.2	0.080736
5.500017	0.2	0.079470
5.503350	0.2	0.078673
5.506683	0.2	0.078534
5.510017	0.2	0.079293
5.513350	0.2	0.080867
5.516683	0.2	0.082417
5.520017	0.2	0.082841
5.523350	0.2	0.082022
5.526683	0.2	0.081193
5.530017	0.2	0.081519
5.533350	0.2	0.082515
5.536683	0.2	0.082580
5.540017	0.2	0.080760
5.543350	0.2	0.077970
5.546683	0.2	0.076378
5.550017	0.2	0.077528
5.553350	0.2	0.081118
5.556683	0.2	0.085430
5.560017	0.2	0.088741
5.563350	0.2	0.090417
5.566683	0.2	0.090776
5.570017	0.2	0.090138
5.573350	0.2	0.088653
5.576683	0.2	0.086999
5.580017	0.2	0.086268
5.583350	0.2	0.086930
5.586683	0.2	0.088359
5.590017	0.2	0.089617
5.593350	0.2	0.090366
5.596683	0.2	0.090776
5.600017	0.2	0.090860
5.603350	0.2	0.090343
5.606683	0.2	0.089128
5.610017	0.2	0.087358
5.613350	0.2	0.085412
5.616683	0.2	0.084057
5.620017	0.2	0.083931
5.623350	0.2	0.084927
5.626683	0.2	0.086450
5.630017	0.2	0.087735
5.633350	0.2	0.087623
5.636683	0.2	0.085118
5.640017	0.2	0.080797
5.643350	0.2	0.077151
5.646683	0.2	0.076843
5.650017	0.2	0.080410
5.653350	0.2	0.085752
5.656683	0.2	0.090082
5.660017	0.2	0.091949
5.663350	0.2	0.091433
5.666683	0.2	0.089300
5.670017	0.2	0.086334
5.673350	0.2	0.083339
5.676683	0.2	0.081109
5.680017	0.2	0.080075
5.683350	0.2	0.079982
5.686683	0.2	0.080201
5.690017	0.2	0.080368
5.693350	0.2	0.080410
5.696683	0.2	0.080112
5.700017	0.2	0.079265
5.703350	0.2	0.078049
5.706683	0.2	0.077090
5.710017	0.2	0.077086
5.713350	0.2	0.078063
5.716683	0.2	0.079288
5.720017	0.2	0.080192
5.723350	0.2	0.080825
5.726683	0.2	0.081146
5.730017	0.2	0.080657
5.733350	0.2	0.079181
5.736683	0.2	0.077519
5.740017	0.2	0.076867
5.743350	0.2	0.077859
5.746683	0.2	0.080196
5.750017	0.2	0.082930
5.753350	0.2	0.084904
5.756683	0.2	0.085332
5.760017	0.2	0.084168
5.763350	0.2	0.082222
5.766683	0.2	0.080634
5.770017	0.2	0.079866
5.773350	0.2	0.079428
5.776683	0.2	0.078930
5.780017	0.2	0.078795
5.783350	0.2	0.079251
5.786683	0.2	0.079526
5.790017	0.2	0.078753
5.793350	0.2	0.076997
5.796683	0.2	0.075023
5.800017	0.2	0.073700
5.803350	0.2	0.073472
5.806683	0.2	0.073775
5.810017	0.2	0.073267
5.813350	0.2	0.071474
5.816683	0.2	0.069500
5.820017	0.2	0.068611
5.823350	0.2	0.069337
5.826683	0.2	0.071847
5.830017	0.2	0.075935
5.833350	0.2	0.080736
5.836683	0.2	0.085025
5.840017	0.2	0.087898
5.843350	0.2	0.089048
5.846683	0.2	0.088271
5.850017	0.2	0.085426
5.853350	0.2	0.081318
5.856683	0.2	0.077696
5.860017	0.2	0.075889
5.863350	0.2	0.075684
5.866683	0.2	0.075866
5.870017	0.2	0.075903
5.873350	0.2	0.076499
5.876683	0.2	0.078138
5.880017	0.2	0.080201
5.883350	0.2	0.082040
5.886683	0.2	0.083749
5.890017	0.2	0.085593
5.893350	0.2	0.087260
5.896683	0.2	0.088047
5.900017	0.2	0.087591
5.903350	0.2	0.086003
5.906683	0.2	0.083558
5.910017	0.2	0.080904
5.913350	0.2	0.078874
5.916683	0.2	0.077812
5.920017	0.2	0.077696
5.923350	0.2	0.078641
5.926683	0.2	0.080680
5.930017	0.2	0.083395
5.933350	0.2	0.085919
5.936683	0.2	0.087456
5.940017	0.2	0.087456
5.943350	0.2	0.085523
5.946683	0.2	0.081770
5.950017	0.2	0.077123
5.953350	0.2	0.072848
5.956683	0.2	0.069942
5.960017	0.2	0.068885
5.963350	0.2	0.069216
5.966683	0.2	0.069789
5.970017	0.2	0.070040
5.973350	0.2	0.070641
5.976683	0.2	0.072247
5.980017	0.2	0.074301
5.983350	0.2	0.075609
5.986683	0.2	0.075526
5.990017	0.2	0.074441
5.993350	0.2	0.073356
5.996683	0.2	0.073281
6.000017	0.2	0.074795
