# Supplementary material for: Quantitative profiling of capsaicin content in seven chili pepper cultivars using optimized HPLC
Source: Front Plant Sci. 2026 May 7;17:1749488. doi: 10.3389/fpls.2026.1749488 (PMC13190488; doi:10.3389/fpls.2026.1749488)
Supplement: Supplementary file 1 [file DataSheet1.zip › Raw Chromatogram Data Calibration 280nm/Capsaicin 1ppm.csv]

URL chrom://desktop-lb30aed/ChromeleonLocal/Capsaicin/CapsaicinTest_1312025.seq/42201.smp/UV_VIS_2.channel
Channel UV_VIS_2
Injection Information:
Data Vault ChromeleonLocal
Sequence CapsaicinTest_1312025
Name CAP1ppm
Number 446
Position Y:E5
Comment
Processing Method Processing_Capsaicin
Instrument Method Capsaicin_222025m1 -Origninal
Type Unknown
Status Finished
Inject Time 3/11/2025 11:35:08 AM -07:00
Volume (�l) 10.00
Dilution Factor 1.0000
Weight 1.0000
Raw Data Information:
Time Min. (min) 0.003367
Time Max. (min) 6.000033
Data Points 1800
Detector UV
Generating Data System Chromeleon 7.2.10.24543
Exporting Data System Chromeleon 7.2.10.0
Operator Instrument Controller
Signal Quantity Absorbance
Signal Unit mAU
Signal Min. -0.231983
Signal Max. 9.339610
Channel UV_VIS_2
Driver Name VDAD.dll
Channel Type Evaluation
Min. Step (s) 0.2
Max. Step (s) 0.2
Average Step (s) 0.2
Signal Parameter Information:
Signal Info WVL:280 nm
Raw Data:
Time (min) Step (s) Value (mAU)
0.003367 n.a. 0.000000
0.006700 0.2 0.000112
0.010033 0.2 0.000778
0.013367 0.2 0.002687
0.016700 0.2 0.006240
0.020033 0.2 0.011176
0.023367 0.2 0.016810
0.026700 0.2 0.022370
0.030033 0.2 0.027083
0.033367 0.2 0.030063
0.036700 0.2 0.030803
0.040033 0.2 0.029923
0.043367 0.2 0.028880
0.046700 0.2 0.028615
0.050033 0.2 0.028843
0.053367 0.2 0.028778
0.056700 0.2 0.028005
0.060033 0.2 0.026277
0.063367 0.2 0.023348
0.066700 0.2 0.019451
0.070033 0.2 0.015232
0.073367 0.2 0.011246
0.076700 0.2 0.007865
0.080033 0.2 0.005295
0.083367 0.2 0.003618
0.086700 0.2 0.003027
0.090033 0.2 0.003749
0.093367 0.2 0.005751
0.096700 0.2 0.008773
0.100033 0.2 0.012363
0.103367 0.2 0.015851
0.106700 0.2 0.018580
0.110033 0.2 0.020028
0.113367 0.2 0.019982
0.116700 0.2 0.018659
0.120033 0.2 0.016633
0.123367 0.2 0.014831
0.126700 0.2 0.014389
0.130033 0.2 0.015781
0.133367 0.2 0.018314
0.136700 0.2 0.020717
0.140033 0.2 0.022203
0.143367 0.2 0.022682
0.146700 0.2 0.022086
0.150033 0.2 0.020345
0.153367 0.2 0.018165
0.156700 0.2 0.016815
0.160033 0.2 0.016931
0.163367 0.2 0.018044
0.166700 0.2 0.018938
0.170033 0.2 0.018650
0.173367 0.2 0.017500
0.176700 0.2 0.016852
0.180033 0.2 0.017639
0.183367 0.2 0.019479
0.186700 0.2 0.021202
0.190033 0.2 0.022040
0.193367 0.2 0.021928
0.196700 0.2 0.021192
0.200033 0.2 0.020168
0.203367 0.2 0.018952
0.206700 0.2 0.017509
0.210033 0.2 0.015907
0.213367 0.2 0.014254
0.216700 0.2 0.012657
0.220033 0.2 0.011409
0.223367 0.2 0.011097
0.226700 0.2 0.012326
0.230033 0.2 0.014859
0.233367 0.2 0.017304
0.236700 0.2 0.018142
0.240033 0.2 0.016964
0.243367 0.2 0.014594
0.246700 0.2 0.012312
0.250033 0.2 0.010859
0.253367 0.2 0.010203
0.256700 0.2 0.010142
0.260033 0.2 0.010561
0.263367 0.2 0.011357
0.266700 0.2 0.012512
0.270033 0.2 0.014170
0.273367 0.2 0.016303
0.276700 0.2 0.018380
0.280033 0.2 0.019907
0.283367 0.2 0.020824
0.286700 0.2 0.021309
0.290033 0.2 0.021551
0.293367 0.2 0.021369
0.296700 0.2 0.020317
0.300033 0.2 0.018501
0.303367 0.2 0.016540
0.306700 0.2 0.014789
0.310033 0.2 0.013257
0.313367 0.2 0.011730
0.316700 0.2 0.009895
0.320033 0.2 0.007697
0.323367 0.2 0.005495
0.326700 0.2 0.003893
0.330033 0.2 0.003423
0.333367 0.2 0.004042
0.336700 0.2 0.005099
0.340033 0.2 0.006240
0.343367 0.2 0.007735
0.346700 0.2 0.009942
0.350033 0.2 0.012815
0.353367 0.2 0.015753
0.356700 0.2 0.017816
0.360033 0.2 0.018603
0.363367 0.2 0.018622
0.366700 0.2 0.018901
0.370033 0.2 0.020219
0.373367 0.2 0.022398
0.376700 0.2 0.024289
0.380033 0.2 0.024759
0.383367 0.2 0.023809
0.386700 0.2 0.022473
0.390033 0.2 0.021281
0.393367 0.2 0.019604
0.396700 0.2 0.017099
0.400033 0.2 0.014580
0.403367 0.2 0.013127
0.406700 0.2 0.013057
0.410033 0.2 0.013886
0.413367 0.2 0.015046
0.416700 0.2 0.016307
0.420033 0.2 0.017295
0.423367 0.2 0.017323
0.426700 0.2 0.016270
0.430033 0.2 0.014827
0.433367 0.2 0.013779
0.436700 0.2 0.013383
0.440033 0.2 0.013327
0.443367 0.2 0.013257
0.446700 0.2 0.013369
0.450033 0.2 0.014375
0.453367 0.2 0.016871
0.456700 0.2 0.020573
0.460033 0.2 0.024051
0.463367 0.2 0.025835
0.466700 0.2 0.025653
0.470033 0.2 0.024140
0.473367 0.2 0.022058
0.476700 0.2 0.020033
0.480033 0.2 0.018352
0.483367 0.2 0.016941
0.486700 0.2 0.015562
0.490033 0.2 0.014096
0.493367 0.2 0.012750
0.496700 0.2 0.011860
0.500033 0.2 0.011409
0.503367 0.2 0.010910
0.506700 0.2 0.009737
0.510033 0.2 0.007809
0.513367 0.2 0.005900
0.516700 0.2 0.004908
0.520033 0.2 0.004889
0.523367 0.2 0.005076
0.526700 0.2 0.004587
0.530033 0.2 0.003166
0.533367 0.2 0.001416
0.536700 0.2 0.000359
0.540033 0.2 0.000629
0.543367 0.2 0.001984
0.546700 0.2 0.003688
0.550033 0.2 0.005276
0.553367 0.2 0.006729
0.556700 0.2 0.008079
0.560033 0.2 0.008889
0.563367 0.2 0.008428
0.566700 0.2 0.006552
0.570033 0.2 0.004051
0.573367 0.2 0.002231
0.576700 0.2 0.002161
0.580033 0.2 0.004065
0.583367 0.2 0.007399
0.586700 0.2 0.011139
0.590033 0.2 0.013877
0.593367 0.2 0.014305
0.596700 0.2 0.012256
0.600033 0.2 0.009183
0.603367 0.2 0.007050
0.606700 0.2 0.006808
0.610033 0.2 0.008242
0.613367 0.2 0.010715
0.616700 0.2 0.013500
0.620033 0.2 0.015562
0.623367 0.2 0.015772
0.626700 0.2 0.013816
0.630033 0.2 0.010594
0.633367 0.2 0.007385
0.636700 0.2 0.004997
0.640033 0.2 0.003567
0.643367 0.2 0.002780
0.646700 0.2 0.002151
0.650033 0.2 0.001420
0.653367 0.2 0.000568
0.656700 0.2 -0.000391
0.660033 0.2 -0.001444
0.663367 0.2 -0.002407
0.666700 0.2 -0.002864
0.670033 0.2 -0.002543
0.673367 0.2 -0.001676
0.676700 0.2 -0.000894
0.680033 0.2 -0.000582
0.683367 0.2 -0.000363
0.686700 0.2 0.000419
0.690033 0.2 0.001816
0.693367 0.2 0.003437
0.696700 0.2 0.004969
0.700033 0.2 0.006128
0.703367 0.2 0.006566
0.706700 0.2 0.006217
0.710033 0.2 0.005844
0.713367 0.2 0.006552
0.716700 0.2 0.008796
0.720033 0.2 0.012172
0.723367 0.2 0.016037
0.726700 0.2 0.020056
0.730033 0.2 0.024019
0.733367 0.2 0.025220
0.736700 0.2 0.011069
0.740033 0.2 -0.043898
0.743367 0.2 -0.148499
0.746700 0.2 -0.231983
0.750033 0.2 -0.118129
0.753367 0.2 0.394545
0.756700 0.2 1.390050
0.760033 0.2 2.757036
0.763367 0.2 4.246323
0.766700 0.2 5.601188
0.770033 0.2 6.648721
0.773367 0.2 7.317183
0.776700 0.2 7.613422
0.780033 0.2 7.589073
0.783367 0.2 7.311595
0.786700 0.2 6.852509
0.790033 0.2 6.287810
0.793367 0.2 5.696239
0.796700 0.2 5.151406
0.800033 0.2 4.713442
0.803367 0.2 4.424620
0.806700 0.2 4.310422
0.810033 0.2 4.384033
0.813367 0.2 4.648226
0.816700 0.2 5.090716
0.820033 0.2 5.676798
0.823367 0.2 6.349222
0.826700 0.2 7.043309
0.830033 0.2 7.707630
0.833367 0.2 8.308152
0.836700 0.2 8.812351
0.840033 0.2 9.174733
0.843367 0.2 9.339610
0.846700 0.2 9.257984
0.850033 0.2 8.910196
0.853367 0.2 8.323221
0.856700 0.2 7.567094
0.860033 0.2 6.730421
0.863367 0.2 5.893665
0.866700 0.2 5.114647
0.870033 0.2 4.427885
0.873367 0.2 3.852756
0.876700 0.2 3.401255
0.880033 0.2 3.078752
0.883367 0.2 2.878984
0.886700 0.2 2.779863
0.890033 0.2 2.745199
0.893367 0.2 2.732836
0.896700 0.2 2.705348
0.900033 0.2 2.638577
0.903367 0.2 2.525733
0.906700 0.2 2.375976
0.910033 0.2 2.207258
0.913367 0.2 2.036290
0.916700 0.2 1.870901
0.920033 0.2 1.708162
0.923367 0.2 1.538135
0.926700 0.2 1.350357
0.930033 0.2 1.139971
0.933367 0.2 0.911052
0.936700 0.2 0.675963
0.940033 0.2 0.451272
0.943367 0.2 0.252291
0.946700 0.2 0.089142
0.950033 0.2 -0.034417
0.953367 0.2 -0.120434
0.956700 0.2 -0.175340
0.960033 0.2 -0.207238
0.963367 0.2 -0.223159
0.966700 0.2 -0.228500
0.970033 0.2 -0.227704
0.973367 0.2 -0.223988
0.976700 0.2 -0.219098
0.980033 0.2 -0.213888
0.983367 0.2 -0.208649
0.986700 0.2 -0.202814
0.990033 0.2 -0.195187
0.993367 0.2 -0.185086
0.996700 0.2 -0.172984
1.000033 0.2 -0.160085
1.003367 0.2 -0.147838
1.006700 0.2 -0.137207
1.010033 0.2 -0.127996
1.013367 0.2 -0.119167
1.016700 0.2 -0.109985
1.020033 0.2 -0.100448
1.023367 0.2 -0.090799
1.026700 0.2 -0.080978
1.030033 0.2 -0.071060
1.033367 0.2 -0.061742
1.036700 0.2 -0.053751
1.040033 0.2 -0.047241
1.043367 0.2 -0.042226
1.046700 0.2 -0.038655
1.050033 0.2 -0.036028
1.053367 0.2 -0.033616
1.056700 0.2 -0.031134
1.060033 0.2 -0.028871
1.063367 0.2 -0.026836
1.066700 0.2 -0.024391
1.070033 0.2 -0.021216
1.073367 0.2 -0.017914
1.076700 0.2 -0.015297
1.080033 0.2 -0.013737
1.083367 0.2 -0.013262
1.086700 0.2 -0.013709
1.090033 0.2 -0.014449
1.093367 0.2 -0.014515
1.096700 0.2 -0.013243
1.100033 0.2 -0.010859
1.103367 0.2 -0.008149
1.106700 0.2 -0.005425
1.110033 0.2 -0.002240
1.113367 0.2 0.001662
1.116700 0.2 0.005574
1.120033 0.2 0.008424
1.123367 0.2 0.009923
1.126700 0.2 0.010757
1.130033 0.2 0.011730
1.133367 0.2 0.013150
1.136700 0.2 0.014855
1.140033 0.2 0.016368
1.143367 0.2 0.017332
1.146700 0.2 0.017988
1.150033 0.2 0.019125
1.153367 0.2 0.021169
1.156700 0.2 0.023269
1.160033 0.2 0.023940
1.163367 0.2 0.022976
1.166700 0.2 0.021821
1.170033 0.2 0.021649
1.173367 0.2 0.022114
1.176700 0.2 0.022347
1.180033 0.2 0.022026
1.183367 0.2 0.021211
1.186700 0.2 0.020098
1.190033 0.2 0.019250
1.193367 0.2 0.019488
1.196700 0.2 0.021239
1.200033 0.2 0.024033
1.203367 0.2 0.027013
1.206700 0.2 0.029881
1.210033 0.2 0.032824
1.213367 0.2 0.035577
1.216700 0.2 0.037374
1.220033 0.2 0.037686
1.223367 0.2 0.036559
1.226700 0.2 0.034291
1.230033 0.2 0.031148
1.233367 0.2 0.027656
1.236700 0.2 0.024843
1.240033 0.2 0.023912
1.243367 0.2 0.025695
1.246700 0.2 0.029970
1.250033 0.2 0.035008
1.253367 0.2 0.038291
1.256700 0.2 0.038412
1.260033 0.2 0.036103
1.263367 0.2 0.033188
1.266700 0.2 0.031102
1.270033 0.2 0.030249
1.273367 0.2 0.030189
1.276700 0.2 0.030459
1.280033 0.2 0.031223
1.283367 0.2 0.032997
1.286700 0.2 0.035716
1.290033 0.2 0.038203
1.293367 0.2 0.038999
1.296700 0.2 0.037835
1.300033 0.2 0.035935
1.303367 0.2 0.034664
1.306700 0.2 0.034268
1.310033 0.2 0.034194
1.313367 0.2 0.034110
1.316700 0.2 0.034077
1.320033 0.2 0.033821
1.323367 0.2 0.032634
1.326700 0.2 0.030333
1.330033 0.2 0.027739
1.333367 0.2 0.025835
1.336700 0.2 0.024876
1.340033 0.2 0.024601
1.343367 0.2 0.024806
1.346700 0.2 0.025108
1.350033 0.2 0.024876
1.353367 0.2 0.024107
1.356700 0.2 0.023586
1.360033 0.2 0.023632
1.363367 0.2 0.023698
1.366700 0.2 0.023446
1.370033 0.2 0.023171
1.373367 0.2 0.023083
1.376700 0.2 0.023167
1.380033 0.2 0.023446
1.383367 0.2 0.023865
1.386700 0.2 0.024075
1.390033 0.2 0.024028
1.393367 0.2 0.024461
1.396700 0.2 0.026026
1.400033 0.2 0.028340
1.403367 0.2 0.030464
1.406700 0.2 0.031772
1.410033 0.2 0.032084
1.413367 0.2 0.031376
1.416700 0.2 0.029919
1.420033 0.2 0.028228
1.423367 0.2 0.026845
1.426700 0.2 0.026301
1.430033 0.2 0.026701
1.433367 0.2 0.027325
1.436700 0.2 0.027204
1.440033 0.2 0.025858
1.443367 0.2 0.023395
1.446700 0.2 0.020713
1.450033 0.2 0.019190
1.453367 0.2 0.019302
1.456700 0.2 0.020168
1.460033 0.2 0.020801
1.463367 0.2 0.021248
1.466700 0.2 0.022138
1.470033 0.2 0.023716
1.473367 0.2 0.025588
1.476700 0.2 0.027195
1.480033 0.2 0.028252
1.483367 0.2 0.028545
1.486700 0.2 0.027870
1.490033 0.2 0.026529
1.493367 0.2 0.025160
1.496700 0.2 0.024019
1.500033 0.2 0.022925
1.503367 0.2 0.021928
1.506700 0.2 0.021416
1.510033 0.2 0.021481
1.513367 0.2 0.021830
1.516700 0.2 0.022235
1.520033 0.2 0.022571
1.523367 0.2 0.022599
1.526700 0.2 0.022203
1.530033 0.2 0.021718
1.533367 0.2 0.021905
1.536700 0.2 0.023181
1.540033 0.2 0.025285
1.543367 0.2 0.027427
1.546700 0.2 0.028606
1.550033 0.2 0.028377
1.553367 0.2 0.027418
1.556700 0.2 0.026701
1.560033 0.2 0.026422
1.563367 0.2 0.026291
1.566700 0.2 0.026412
1.570033 0.2 0.027199
1.573367 0.2 0.028475
1.576700 0.2 0.029397
1.580033 0.2 0.029360
1.583367 0.2 0.028419
1.586700 0.2 0.026943
1.590033 0.2 0.025318
1.593367 0.2 0.023930
1.596700 0.2 0.023092
1.600033 0.2 0.022850
1.603367 0.2 0.022734
1.606700 0.2 0.022356
1.610033 0.2 0.021979
1.613367 0.2 0.022147
1.616700 0.2 0.023101
1.620033 0.2 0.024773
1.623367 0.2 0.026771
1.626700 0.2 0.028331
1.630033 0.2 0.028638
1.633367 0.2 0.027502
1.636700 0.2 0.025863
1.640033 0.2 0.025155
1.643367 0.2 0.025993
1.646700 0.2 0.027847
1.650033 0.2 0.029742
1.653367 0.2 0.030790
1.656700 0.2 0.030454
1.660033 0.2 0.028796
1.663367 0.2 0.026482
1.666700 0.2 0.024317
1.670033 0.2 0.022757
1.673367 0.2 0.021793
1.676700 0.2 0.021327
1.680033 0.2 0.021188
1.683367 0.2 0.021080
1.686700 0.2 0.021192
1.690033 0.2 0.022207
1.693367 0.2 0.024126
1.696700 0.2 0.026030
1.700033 0.2 0.027069
1.703367 0.2 0.026985
1.706700 0.2 0.026096
1.710033 0.2 0.024936
1.713367 0.2 0.023814
1.716700 0.2 0.023115
1.720033 0.2 0.023530
1.723367 0.2 0.025164
1.726700 0.2 0.027129
1.730033 0.2 0.028587
1.733367 0.2 0.029518
1.736700 0.2 0.029961
1.740033 0.2 0.029486
1.743367 0.2 0.027828
1.746700 0.2 0.025663
1.750033 0.2 0.024121
1.753367 0.2 0.023651
1.756700 0.2 0.023725
1.760033 0.2 0.023721
1.763367 0.2 0.023516
1.766700 0.2 0.023274
1.770033 0.2 0.023223
1.773367 0.2 0.023413
1.776700 0.2 0.023632
1.780033 0.2 0.023707
1.783367 0.2 0.023744
1.786700 0.2 0.023791
1.790033 0.2 0.023926
1.793367 0.2 0.024731
1.796700 0.2 0.026724
1.800033 0.2 0.029230
1.803367 0.2 0.030650
1.806700 0.2 0.029951
1.810033 0.2 0.027670
1.813367 0.2 0.025271
1.816700 0.2 0.023907
1.820033 0.2 0.023996
1.823367 0.2 0.025514
1.826700 0.2 0.028196
1.830033 0.2 0.031325
1.833367 0.2 0.033956
1.836700 0.2 0.035535
1.840033 0.2 0.036140
1.843367 0.2 0.036485
1.846700 0.2 0.037309
1.850033 0.2 0.038822
1.853367 0.2 0.040978
1.856700 0.2 0.043763
1.860033 0.2 0.046873
1.863367 0.2 0.049663
1.866700 0.2 0.051553
1.870033 0.2 0.052378
1.873367 0.2 0.052350
1.876700 0.2 0.051958
1.880033 0.2 0.051921
1.883367 0.2 0.053006
1.886700 0.2 0.055432
1.890033 0.2 0.058506
1.893367 0.2 0.061034
1.896700 0.2 0.062212
1.900033 0.2 0.062142
1.903367 0.2 0.061574
1.906700 0.2 0.061141
1.910033 0.2 0.060820
1.913367 0.2 0.060229
1.916700 0.2 0.059032
1.920033 0.2 0.056983
1.923367 0.2 0.054180
1.926700 0.2 0.051153
1.930033 0.2 0.048559
1.933367 0.2 0.047046
1.936700 0.2 0.047050
1.940033 0.2 0.048331
1.943367 0.2 0.049984
1.946700 0.2 0.050911
1.950033 0.2 0.050319
1.953367 0.2 0.048107
1.956700 0.2 0.045076
1.960033 0.2 0.042659
1.963367 0.2 0.042040
1.966700 0.2 0.043227
1.970033 0.2 0.044997
1.973367 0.2 0.046073
1.976700 0.2 0.046031
1.980033 0.2 0.045244
1.983367 0.2 0.044480
1.986700 0.2 0.044405
1.990033 0.2 0.045579
1.993367 0.2 0.048587
1.996700 0.2 0.053751
2.000033 0.2 0.061058
2.003367 0.2 0.070031
2.006700 0.2 0.079744
2.010033 0.2 0.089463
2.013367 0.2 0.098785
2.016700 0.2 0.107535
2.020033 0.2 0.116141
2.023367 0.2 0.125403
2.026700 0.2 0.135903
2.030033 0.2 0.147987
2.033367 0.2 0.161757
2.036700 0.2 0.177152
2.040033 0.2 0.194274
2.043367 0.2 0.213147
2.046700 0.2 0.233506
2.050033 0.2 0.255010
2.053367 0.2 0.277399
2.056700 0.2 0.300333
2.060033 0.2 0.323537
2.063367 0.2 0.347169
2.066700 0.2 0.371831
2.070033 0.2 0.398150
2.073367 0.2 0.426094
2.076700 0.2 0.455049
2.080033 0.2 0.484502
2.083367 0.2 0.514295
2.086700 0.2 0.544726
2.090033 0.2 0.576936
2.093367 0.2 0.612205
2.096700 0.2 0.650496
2.100033 0.2 0.690338
2.103367 0.2 0.730185
2.106700 0.2 0.769622
2.110033 0.2 0.809254
2.113367 0.2 0.849906
2.116700 0.2 0.891779
2.120033 0.2 0.934526
2.123367 0.2 0.978112
2.126700 0.2 1.022825
2.130033 0.2 1.068478
2.133367 0.2 1.114276
2.136700 0.2 1.159371
2.140033 0.2 1.202868
2.143367 0.2 1.243418
2.146700 0.2 1.279768
2.150033 0.2 1.311800
2.153367 0.2 1.340276
2.156700 0.2 1.365775
2.160033 0.2 1.388118
2.163367 0.2 1.406842
2.166700 0.2 1.421906
2.170033 0.2 1.433692
2.173367 0.2 1.442265
2.176700 0.2 1.446712
2.180033 0.2 1.445673
2.183367 0.2 1.438488
2.186700 0.2 1.425333
2.190033 0.2 1.406823
2.193367 0.2 1.383428
2.196700 0.2 1.355014
2.200033 0.2 1.321360
2.203367 0.2 1.283018
2.206700 0.2 1.241402
2.210033 0.2 1.198100
2.213367 0.2 1.153932
2.216700 0.2 1.108912
2.220033 0.2 1.063063
2.223367 0.2 1.016743
2.226700 0.2 0.970257
2.230033 0.2 0.923453
2.233367 0.2 0.876025
2.236700 0.2 0.828188
2.240033 0.2 0.780500
2.243367 0.2 0.733258
2.246700 0.2 0.686576
2.250033 0.2 0.640755
2.253367 0.2 0.596223
2.256700 0.2 0.553192
2.260033 0.2 0.511617
2.263367 0.2 0.471477
2.266700 0.2 0.433084
2.270033 0.2 0.396823
2.273367 0.2 0.362801
2.276700 0.2 0.330824
2.280033 0.2 0.300673
2.283367 0.2 0.272496
2.286700 0.2 0.246954
2.290033 0.2 0.224314
2.293367 0.2 0.203978
2.296700 0.2 0.185436
2.300033 0.2 0.168807
2.303367 0.2 0.153999
2.306700 0.2 0.139922
2.310033 0.2 0.125295
2.313367 0.2 0.110236
2.316700 0.2 0.096331
2.320033 0.2 0.085160
2.323367 0.2 0.077086
2.326700 0.2 0.071297
2.330033 0.2 0.066571
2.333367 0.2 0.062059
2.336700 0.2 0.057458
2.340033 0.2 0.052722
2.343367 0.2 0.047903
2.346700 0.2 0.043274
2.350033 0.2 0.039171
2.353367 0.2 0.035665
2.356700 0.2 0.032648
2.360033 0.2 0.030166
2.363367 0.2 0.028536
2.366700 0.2 0.028145
2.370033 0.2 0.029001
2.373367 0.2 0.030422
2.376700 0.2 0.031409
2.380033 0.2 0.031488
2.383367 0.2 0.030901
2.386700 0.2 0.030384
2.390033 0.2 0.030603
2.393367 0.2 0.031632
2.396700 0.2 0.033053
2.400033 0.2 0.034445
2.403367 0.2 0.035227
2.406700 0.2 0.034668
2.410033 0.2 0.032787
2.413367 0.2 0.030529
2.416700 0.2 0.028922
2.420033 0.2 0.028131
2.423367 0.2 0.027092
2.426700 0.2 0.024410
2.430033 0.2 0.019805
2.433367 0.2 0.014282
2.436700 0.2 0.009146
2.440033 0.2 0.005155
2.443367 0.2 0.002459
2.446700 0.2 0.001229
2.450033 0.2 0.001849
2.453367 0.2 0.004303
2.456700 0.2 0.007721
2.460033 0.2 0.010543
2.463367 0.2 0.011544
2.466700 0.2 0.010883
2.470033 0.2 0.009742
2.473367 0.2 0.009192
2.476700 0.2 0.009891
2.480033 0.2 0.012042
2.483367 0.2 0.015004
2.486700 0.2 0.017527
2.490033 0.2 0.018808
2.493367 0.2 0.019064
2.496700 0.2 0.018859
2.500033 0.2 0.018235
2.503367 0.2 0.017001
2.506700 0.2 0.015530
2.510033 0.2 0.014687
2.513367 0.2 0.015078
2.516700 0.2 0.016461
2.520033 0.2 0.017900
2.523367 0.2 0.018319
2.526700 0.2 0.017118
2.530033 0.2 0.014622
2.533367 0.2 0.011986
2.536700 0.2 0.010133
2.540033 0.2 0.008941
2.543367 0.2 0.007851
2.546700 0.2 0.006626
2.550033 0.2 0.005504
2.553367 0.2 0.005052
2.556700 0.2 0.005611
2.560033 0.2 0.006864
2.563367 0.2 0.008438
2.566700 0.2 0.010305
2.570033 0.2 0.012326
2.573367 0.2 0.014170
2.576700 0.2 0.015642
2.580033 0.2 0.016559
2.583367 0.2 0.016717
2.586700 0.2 0.016289
2.590033 0.2 0.015735
2.593367 0.2 0.015371
2.596700 0.2 0.015320
2.600033 0.2 0.015725
2.603367 0.2 0.016699
2.606700 0.2 0.017988
2.610033 0.2 0.018873
2.613367 0.2 0.018822
2.616700 0.2 0.018133
2.620033 0.2 0.017402
2.623367 0.2 0.016815
2.626700 0.2 0.016377
2.630033 0.2 0.016410
2.633367 0.2 0.017332
2.636700 0.2 0.019218
2.640033 0.2 0.021551
2.643367 0.2 0.023530
2.646700 0.2 0.024717
2.650033 0.2 0.025276
2.653367 0.2 0.025569
2.656700 0.2 0.025705
2.660033 0.2 0.025369
2.663367 0.2 0.024396
2.666700 0.2 0.023046
2.670033 0.2 0.021658
2.673367 0.2 0.020559
2.676700 0.2 0.020126
2.680033 0.2 0.020489
2.683367 0.2 0.021229
2.686700 0.2 0.021574
2.690033 0.2 0.021216
2.693367 0.2 0.020610
2.696700 0.2 0.020177
2.700033 0.2 0.019767
2.703367 0.2 0.019032
2.706700 0.2 0.017793
2.710033 0.2 0.016401
2.713367 0.2 0.015842
2.716700 0.2 0.016671
2.720033 0.2 0.018240
2.723367 0.2 0.019749
2.726700 0.2 0.021304
2.730033 0.2 0.023255
2.733367 0.2 0.025048
2.736700 0.2 0.025420
2.740033 0.2 0.023786
2.743367 0.2 0.021104
2.746700 0.2 0.019274
2.750033 0.2 0.019446
2.753367 0.2 0.021118
2.756700 0.2 0.023115
2.760033 0.2 0.024824
2.763367 0.2 0.026128
2.766700 0.2 0.026841
2.770033 0.2 0.026799
2.773367 0.2 0.026301
2.776700 0.2 0.025695
2.780033 0.2 0.024750
2.783367 0.2 0.022901
2.786700 0.2 0.020205
2.790033 0.2 0.017444
2.793367 0.2 0.015381
2.796700 0.2 0.014417
2.800033 0.2 0.014650
2.803367 0.2 0.015805
2.806700 0.2 0.017588
2.810033 0.2 0.019921
2.813367 0.2 0.022491
2.816700 0.2 0.024484
2.820033 0.2 0.024997
2.823367 0.2 0.023698
2.826700 0.2 0.021122
2.830033 0.2 0.017933
2.833367 0.2 0.014151
2.836700 0.2 0.010100
2.840033 0.2 0.007097
2.843367 0.2 0.006324
2.846700 0.2 0.007851
2.850033 0.2 0.010924
2.853367 0.2 0.014543
2.856700 0.2 0.017602
2.860033 0.2 0.019232
2.863367 0.2 0.019176
2.866700 0.2 0.017802
2.870033 0.2 0.015888
2.873367 0.2 0.014245
2.876700 0.2 0.013169
2.880033 0.2 0.012722
2.883367 0.2 0.013276
2.886700 0.2 0.015199
2.890033 0.2 0.018221
2.893367 0.2 0.021495
2.896700 0.2 0.024037
2.900033 0.2 0.025127
2.903367 0.2 0.024666
2.906700 0.2 0.023223
2.910033 0.2 0.021658
2.913367 0.2 0.020470
2.916700 0.2 0.019479
2.920033 0.2 0.018328
2.923367 0.2 0.016834
2.926700 0.2 0.014850
2.930033 0.2 0.012647
2.933367 0.2 0.011213
2.936700 0.2 0.011297
2.940033 0.2 0.012629
2.943367 0.2 0.014431
2.946700 0.2 0.015916
2.950033 0.2 0.016638
2.953367 0.2 0.016750
2.956700 0.2 0.016708
2.960033 0.2 0.016680
2.963367 0.2 0.016708
2.966700 0.2 0.017108
2.970033 0.2 0.018072
2.973367 0.2 0.019078
2.976700 0.2 0.019153
2.980033 0.2 0.017774
2.983367 0.2 0.015479
2.986700 0.2 0.013346
2.990033 0.2 0.011958
2.993367 0.2 0.011078
2.996700 0.2 0.010473
3.000033 0.2 0.010431
3.003367 0.2 0.011330
3.006700 0.2 0.013304
3.010033 0.2 0.016219
3.013367 0.2 0.019590
3.016700 0.2 0.022603
3.020033 0.2 0.024373
3.023367 0.2 0.024382
3.026700 0.2 0.022920
3.030033 0.2 0.021067
3.033367 0.2 0.020210
3.036700 0.2 0.021402
3.040033 0.2 0.024582
3.043367 0.2 0.028559
3.046700 0.2 0.032005
3.050033 0.2 0.034166
3.053367 0.2 0.034883
3.056700 0.2 0.034426
3.060033 0.2 0.033095
3.063367 0.2 0.031097
3.066700 0.2 0.029020
3.070033 0.2 0.027642
3.073367 0.2 0.027264
3.076700 0.2 0.027576
3.080033 0.2 0.028121
3.083367 0.2 0.028689
3.086700 0.2 0.029420
3.090033 0.2 0.030254
3.093367 0.2 0.030464
3.096700 0.2 0.029462
3.100033 0.2 0.027572
3.103367 0.2 0.025271
3.106700 0.2 0.022561
3.110033 0.2 0.019595
3.113367 0.2 0.017132
3.116700 0.2 0.016075
3.120033 0.2 0.016736
3.123367 0.2 0.018482
3.126700 0.2 0.020200
3.130033 0.2 0.021271
3.133367 0.2 0.021574
3.136700 0.2 0.021085
3.140033 0.2 0.020107
3.143367 0.2 0.019427
3.146700 0.2 0.019660
3.150033 0.2 0.020899
3.153367 0.2 0.022906
3.156700 0.2 0.025202
3.160033 0.2 0.026859
3.163367 0.2 0.026780
3.166700 0.2 0.024782
3.170033 0.2 0.021919
3.173367 0.2 0.019432
3.176700 0.2 0.018002
3.180033 0.2 0.017677
3.183367 0.2 0.018030
3.186700 0.2 0.018817
3.190033 0.2 0.020256
3.193367 0.2 0.022110
3.196700 0.2 0.023246
3.200033 0.2 0.022836
3.203367 0.2 0.021257
3.206700 0.2 0.019567
3.210033 0.2 0.018603
3.213367 0.2 0.018533
3.216700 0.2 0.019055
3.220033 0.2 0.019711
3.223367 0.2 0.019972
3.226700 0.2 0.019660
3.230033 0.2 0.019283
3.233367 0.2 0.019488
3.236700 0.2 0.020382
3.240033 0.2 0.021653
3.243367 0.2 0.023036
3.246700 0.2 0.024461
3.250033 0.2 0.025658
3.253367 0.2 0.025877
3.256700 0.2 0.024522
3.260033 0.2 0.022058
3.263367 0.2 0.019707
3.266700 0.2 0.018319
3.270033 0.2 0.017965
3.273367 0.2 0.018184
3.276700 0.2 0.018287
3.280033 0.2 0.017937
3.283367 0.2 0.017481
3.286700 0.2 0.017285
3.290033 0.2 0.017099
3.293367 0.2 0.016605
3.296700 0.2 0.016140
3.300033 0.2 0.016554
3.303367 0.2 0.018282
3.306700 0.2 0.020498
3.310033 0.2 0.021895
3.313367 0.2 0.022058
3.316700 0.2 0.021555
3.320033 0.2 0.020927
3.323367 0.2 0.020168
3.326700 0.2 0.019055
3.330033 0.2 0.017704
3.333367 0.2 0.016461
3.336700 0.2 0.015614
3.340033 0.2 0.015460
3.343367 0.2 0.016023
3.346700 0.2 0.016815
3.350033 0.2 0.017453
3.353367 0.2 0.018096
3.356700 0.2 0.018887
3.360033 0.2 0.019474
3.363367 0.2 0.019567
3.366700 0.2 0.019451
3.370033 0.2 0.019651
3.373367 0.2 0.020429
3.376700 0.2 0.021565
3.380033 0.2 0.022645
3.383367 0.2 0.023497
3.386700 0.2 0.023879
3.390033 0.2 0.023339
3.393367 0.2 0.021742
3.396700 0.2 0.019572
3.400033 0.2 0.017672
3.403367 0.2 0.016931
3.406700 0.2 0.017574
3.410033 0.2 0.018757
3.413367 0.2 0.019195
3.416700 0.2 0.018501
3.420033 0.2 0.017774
3.423367 0.2 0.018533
3.426700 0.2 0.020885
3.430033 0.2 0.023339
3.433367 0.2 0.024620
3.436700 0.2 0.024787
3.440033 0.2 0.024540
3.443367 0.2 0.024405
3.446700 0.2 0.024396
3.450033 0.2 0.023954
3.453367 0.2 0.022464
3.456700 0.2 0.019907
3.460033 0.2 0.017169
3.463367 0.2 0.015683
3.466700 0.2 0.016103
3.470033 0.2 0.017523
3.473367 0.2 0.018789
3.476700 0.2 0.019753
3.480033 0.2 0.020745
3.483367 0.2 0.021770
3.486700 0.2 0.022687
3.490033 0.2 0.023595
3.493367 0.2 0.024592
3.496700 0.2 0.025383
3.500033 0.2 0.025532
3.503367 0.2 0.024978
3.506700 0.2 0.023693
3.510033 0.2 0.021458
3.513367 0.2 0.018729
3.516700 0.2 0.016759
3.520033 0.2 0.016354
3.523367 0.2 0.017397
3.526700 0.2 0.019404
3.530033 0.2 0.021555
3.533367 0.2 0.023055
3.536700 0.2 0.023865
3.540033 0.2 0.024359
3.543367 0.2 0.024363
3.546700 0.2 0.023544
3.550033 0.2 0.022096
3.553367 0.2 0.020461
3.556700 0.2 0.019032
3.560033 0.2 0.018254
3.563367 0.2 0.018692
3.566700 0.2 0.020768
3.570033 0.2 0.024089
3.573367 0.2 0.027199
3.576700 0.2 0.028755
3.580033 0.2 0.028433
3.583367 0.2 0.026580
3.586700 0.2 0.023758
3.590033 0.2 0.020573
3.593367 0.2 0.017663
3.596700 0.2 0.015730
3.600033 0.2 0.015162
3.603367 0.2 0.015670
3.606700 0.2 0.016876
3.610033 0.2 0.018734
3.613367 0.2 0.020978
3.616700 0.2 0.022920
3.620033 0.2 0.023944
3.623367 0.2 0.023809
3.626700 0.2 0.022906
3.630033 0.2 0.021951
3.633367 0.2 0.021020
3.636700 0.2 0.019548
3.640033 0.2 0.017378
3.643367 0.2 0.014845
3.646700 0.2 0.012470
3.650033 0.2 0.010827
3.653367 0.2 0.010040
3.656700 0.2 0.009774
3.660033 0.2 0.010114
3.663367 0.2 0.011446
3.666700 0.2 0.013360
3.670033 0.2 0.014901
3.673367 0.2 0.015823
3.676700 0.2 0.016573
3.680033 0.2 0.017015
3.683367 0.2 0.016596
3.686700 0.2 0.015292
3.690033 0.2 0.013551
3.693367 0.2 0.011725
3.696700 0.2 0.009858
3.700033 0.2 0.007940
3.703367 0.2 0.006403
3.706700 0.2 0.006151
3.710033 0.2 0.007502
3.713367 0.2 0.009462
3.716700 0.2 0.010668
3.720033 0.2 0.010668
3.723367 0.2 0.009770
3.726700 0.2 0.008391
3.730033 0.2 0.007083
3.733367 0.2 0.006496
3.736700 0.2 0.006794
3.740033 0.2 0.007595
3.743367 0.2 0.008605
3.746700 0.2 0.009802
3.750033 0.2 0.011213
3.753367 0.2 0.012876
3.756700 0.2 0.014706
3.760033 0.2 0.016340
3.763367 0.2 0.017397
3.766700 0.2 0.017709
3.770033 0.2 0.017523
3.773367 0.2 0.017546
3.776700 0.2 0.018110
3.780033 0.2 0.018911
3.783367 0.2 0.019646
3.786700 0.2 0.020000
3.790033 0.2 0.019684
3.793367 0.2 0.018985
3.796700 0.2 0.018450
3.800033 0.2 0.017937
3.803367 0.2 0.016773
3.806700 0.2 0.015059
3.810033 0.2 0.013853
3.813367 0.2 0.013690
3.816700 0.2 0.013812
3.820033 0.2 0.013174
3.823367 0.2 0.011623
3.826700 0.2 0.009965
3.830033 0.2 0.009211
3.833367 0.2 0.009798
3.836700 0.2 0.011194
3.840033 0.2 0.012461
3.843367 0.2 0.013304
3.846700 0.2 0.013695
3.850033 0.2 0.013011
3.853367 0.2 0.010561
3.856700 0.2 0.006645
3.860033 0.2 0.002710
3.863367 0.2 0.000512
3.866700 0.2 0.000857
3.870033 0.2 0.003148
3.873367 0.2 0.005993
3.876700 0.2 0.008172
3.880033 0.2 0.009304
3.883367 0.2 0.009970
3.886700 0.2 0.011115
3.890033 0.2 0.012969
3.893367 0.2 0.014696
3.896700 0.2 0.015139
3.900033 0.2 0.013905
3.903367 0.2 0.011772
3.906700 0.2 0.010035
3.910033 0.2 0.009555
3.913367 0.2 0.009993
3.916700 0.2 0.010058
3.920033 0.2 0.008750
3.923367 0.2 0.005807
3.926700 0.2 0.001523
3.930033 0.2 -0.003125
3.933367 0.2 -0.006515
3.936700 0.2 -0.007227
3.940033 0.2 -0.004992
3.943367 0.2 -0.000871
3.946700 0.2 0.003497
3.950033 0.2 0.006710
3.953367 0.2 0.008256
3.956700 0.2 0.008647
3.960033 0.2 0.008652
3.963367 0.2 0.008489
3.966700 0.2 0.008135
3.970033 0.2 0.007786
3.973367 0.2 0.007562
3.976700 0.2 0.007041
3.980033 0.2 0.005639
3.983367 0.2 0.003395
3.986700 0.2 0.001122
3.990033 0.2 -0.000126
3.993367 0.2 0.000265
3.996700 0.2 0.002212
4.000033 0.2 0.004973
4.003367 0.2 0.007250
4.006700 0.2 0.007860
4.010033 0.2 0.006887
4.013367 0.2 0.005481
4.016700 0.2 0.004647
4.020033 0.2 0.004969
4.023367 0.2 0.006687
4.026700 0.2 0.009453
4.030033 0.2 0.012200
4.033367 0.2 0.013825
4.036700 0.2 0.014077
4.040033 0.2 0.013746
4.043367 0.2 0.013849
4.046700 0.2 0.014543
4.050033 0.2 0.014897
4.053367 0.2 0.013839
4.056700 0.2 0.011306
4.060033 0.2 0.008410
4.063367 0.2 0.006701
4.066700 0.2 0.007255
4.070033 0.2 0.009737
4.073367 0.2 0.012415
4.076700 0.2 0.013388
4.080033 0.2 0.011902
4.083367 0.2 0.008680
4.086700 0.2 0.005220
4.090033 0.2 0.002808
4.093367 0.2 0.001718
4.096700 0.2 0.001402
4.100033 0.2 0.001430
4.103367 0.2 0.001849
4.106700 0.2 0.003036
4.110033 0.2 0.005369
4.113367 0.2 0.008568
4.116700 0.2 0.011469
4.120033 0.2 0.012862
4.123367 0.2 0.012326
4.126700 0.2 0.010412
4.130033 0.2 0.008028
4.133367 0.2 0.005579
4.136700 0.2 0.003008
4.140033 0.2 0.000438
4.143367 0.2 -0.001532
4.146700 0.2 -0.002389
4.150033 0.2 -0.002226
4.153367 0.2 -0.001523
4.156700 0.2 -0.000554
4.160033 0.2 0.000764
4.163367 0.2 0.002552
4.166700 0.2 0.004591
4.170033 0.2 0.006314
4.173367 0.2 0.007097
4.176700 0.2 0.006463
4.180033 0.2 0.004484
4.183367 0.2 0.001937
4.186700 0.2 0.000112
4.190033 0.2 0.000224
4.193367 0.2 0.002393
4.196700 0.2 0.005285
4.200033 0.2 0.007283
4.203367 0.2 0.007800
4.206700 0.2 0.007306
4.210033 0.2 0.006831
4.213367 0.2 0.007343
4.216700 0.2 0.008894
4.220033 0.2 0.010645
4.223367 0.2 0.011786
4.226700 0.2 0.011935
4.230033 0.2 0.010896
4.233367 0.2 0.008331
4.236700 0.2 0.004345
4.240033 0.2 0.000177
4.243367 0.2 -0.002799
4.246700 0.2 -0.004400
4.250033 0.2 -0.005201
4.253367 0.2 -0.005276
4.256700 0.2 -0.004098
4.260033 0.2 -0.001541
4.263367 0.2 0.001695
4.266700 0.2 0.004740
4.270033 0.2 0.006887
4.273367 0.2 0.007390
4.276700 0.2 0.005998
4.280033 0.2 0.003683
4.283367 0.2 0.002156
4.286700 0.2 0.002533
4.290033 0.2 0.004419
4.293367 0.2 0.006426
4.296700 0.2 0.007325
4.300033 0.2 0.006482
4.303367 0.2 0.003963
4.306700 0.2 0.000517
4.310033 0.2 -0.002813
4.313367 0.2 -0.005029
4.316700 0.2 -0.005397
4.320033 0.2 -0.003926
4.323367 0.2 -0.001462
4.326700 0.2 0.000969
4.330033 0.2 0.002966
4.333367 0.2 0.004866
4.336700 0.2 0.006896
4.340033 0.2 0.008768
4.343367 0.2 0.010314
4.346700 0.2 0.011888
4.350033 0.2 0.013737
4.353367 0.2 0.015455
4.356700 0.2 0.016461
4.360033 0.2 0.016131
4.363367 0.2 0.013905
4.366700 0.2 0.010044
4.370033 0.2 0.005877
4.373367 0.2 0.002817
4.376700 0.2 0.001602
4.380033 0.2 0.002305
4.383367 0.2 0.004638
4.386700 0.2 0.007944
4.390033 0.2 0.011181
4.393367 0.2 0.013290
4.396700 0.2 0.013984
4.400033 0.2 0.014068
4.403367 0.2 0.014575
4.406700 0.2 0.015711
4.410033 0.2 0.016685
4.413367 0.2 0.016424
4.416700 0.2 0.014668
4.420033 0.2 0.012466
4.423367 0.2 0.011218
4.426700 0.2 0.011208
4.430033 0.2 0.011488
4.433367 0.2 0.011036
4.436700 0.2 0.009751
4.440033 0.2 0.008284
4.443367 0.2 0.007302
4.446700 0.2 0.007004
4.450033 0.2 0.007390
4.453367 0.2 0.008424
4.456700 0.2 0.009672
4.460033 0.2 0.010338
4.463367 0.2 0.010300
4.466700 0.2 0.010408
4.470033 0.2 0.011227
4.473367 0.2 0.012582
4.476700 0.2 0.014110
4.480033 0.2 0.015250
4.483367 0.2 0.015409
4.486700 0.2 0.014473
4.490033 0.2 0.012866
4.493367 0.2 0.011567
4.496700 0.2 0.011581
4.500033 0.2 0.012917
4.503367 0.2 0.014692
4.506700 0.2 0.015930
4.510033 0.2 0.016293
4.513367 0.2 0.016163
4.516700 0.2 0.016019
4.520033 0.2 0.015697
4.523367 0.2 0.014519
4.526700 0.2 0.012284
4.530033 0.2 0.009816
4.533367 0.2 0.008177
4.536700 0.2 0.007655
4.540033 0.2 0.007921
4.543367 0.2 0.008452
4.546700 0.2 0.008689
4.550033 0.2 0.008354
4.553367 0.2 0.007739
4.556700 0.2 0.007413
4.560033 0.2 0.007725
4.563367 0.2 0.008671
4.566700 0.2 0.009960
4.570033 0.2 0.010948
4.573367 0.2 0.010929
4.576700 0.2 0.009965
4.580033 0.2 0.008792
4.583367 0.2 0.007893
4.586700 0.2 0.007460
4.590033 0.2 0.007642
4.593367 0.2 0.008023
4.596700 0.2 0.007846
4.600033 0.2 0.006892
4.603367 0.2 0.005579
4.606700 0.2 0.004452
4.610033 0.2 0.003907
4.613367 0.2 0.004307
4.616700 0.2 0.005881
4.620033 0.2 0.008326
4.623367 0.2 0.010794
4.626700 0.2 0.012624
4.630033 0.2 0.013872
4.633367 0.2 0.015083
4.636700 0.2 0.016503
4.640033 0.2 0.017970
4.643367 0.2 0.019455
4.646700 0.2 0.021020
4.650033 0.2 0.022100
4.653367 0.2 0.021667
4.656700 0.2 0.019241
4.660033 0.2 0.015399
4.663367 0.2 0.011334
4.666700 0.2 0.008084
4.670033 0.2 0.006002
4.673367 0.2 0.005090
4.676700 0.2 0.005714
4.680033 0.2 0.008377
4.683367 0.2 0.012452
4.686700 0.2 0.016037
4.690033 0.2 0.017420
4.693367 0.2 0.016210
4.696700 0.2 0.013346
4.700033 0.2 0.010603
4.703367 0.2 0.009281
4.706700 0.2 0.008992
4.710033 0.2 0.008559
4.713367 0.2 0.007651
4.716700 0.2 0.006869
4.720033 0.2 0.006873
4.723367 0.2 0.007837
4.726700 0.2 0.009313
4.730033 0.2 0.010622
4.733367 0.2 0.011390
4.736700 0.2 0.011623
4.740033 0.2 0.011525
4.743367 0.2 0.011688
4.746700 0.2 0.012852
4.750033 0.2 0.015437
4.753367 0.2 0.019227
4.756700 0.2 0.023106
4.760033 0.2 0.025542
4.763367 0.2 0.025742
4.766700 0.2 0.023958
4.770033 0.2 0.021071
4.773367 0.2 0.018165
4.776700 0.2 0.015935
4.780033 0.2 0.014221
4.783367 0.2 0.012503
4.786700 0.2 0.010454
4.790033 0.2 0.008177
4.793367 0.2 0.006394
4.796700 0.2 0.005909
4.800033 0.2 0.006715
4.803367 0.2 0.008056
4.806700 0.2 0.009183
4.810033 0.2 0.009923
4.813367 0.2 0.010803
4.816700 0.2 0.012489
4.820033 0.2 0.015032
4.823367 0.2 0.017770
4.826700 0.2 0.019679
4.830033 0.2 0.019865
4.833367 0.2 0.018110
4.836700 0.2 0.015334
4.840033 0.2 0.013197
4.843367 0.2 0.012764
4.846700 0.2 0.013746
4.850033 0.2 0.015232
4.853367 0.2 0.016722
4.856700 0.2 0.017979
4.860033 0.2 0.018314
4.863367 0.2 0.017085
4.866700 0.2 0.014692
4.870033 0.2 0.012186
4.873367 0.2 0.010589
4.876700 0.2 0.010510
4.880033 0.2 0.011777
4.883367 0.2 0.013760
4.886700 0.2 0.015837
4.890033 0.2 0.017253
4.893367 0.2 0.017285
4.896700 0.2 0.015991
4.900033 0.2 0.014082
4.903367 0.2 0.012345
4.906700 0.2 0.011371
4.910033 0.2 0.011264
4.913367 0.2 0.011572
4.916700 0.2 0.011926
4.920033 0.2 0.012512
4.923367 0.2 0.013737
4.926700 0.2 0.015530
4.930033 0.2 0.017132
4.933367 0.2 0.017812
4.936700 0.2 0.017663
4.940033 0.2 0.017290
4.943367 0.2 0.017262
4.946700 0.2 0.018091
4.950033 0.2 0.019860
4.953367 0.2 0.021951
4.956700 0.2 0.023693
4.960033 0.2 0.024904
4.963367 0.2 0.025528
4.966700 0.2 0.025197
4.970033 0.2 0.023530
4.973367 0.2 0.020973
4.976700 0.2 0.018724
4.980033 0.2 0.017388
4.983367 0.2 0.016559
4.986700 0.2 0.016005
4.990033 0.2 0.016121
4.993367 0.2 0.017094
4.996700 0.2 0.018366
5.000033 0.2 0.019353
5.003367 0.2 0.020205
5.006700 0.2 0.021271
5.010033 0.2 0.022580
5.013367 0.2 0.023921
5.016700 0.2 0.024922
5.020033 0.2 0.025281
5.023367 0.2 0.025104
5.026700 0.2 0.024773
5.030033 0.2 0.024475
5.033367 0.2 0.023800
5.036700 0.2 0.022291
5.040033 0.2 0.020284
5.043367 0.2 0.018557
5.046700 0.2 0.017607
5.050033 0.2 0.017551
5.053367 0.2 0.018277
5.056700 0.2 0.019679
5.060033 0.2 0.021388
5.063367 0.2 0.022277
5.066700 0.2 0.021169
5.070033 0.2 0.018105
5.073367 0.2 0.014212
5.076700 0.2 0.010612
5.080033 0.2 0.008051
5.083367 0.2 0.007353
5.086700 0.2 0.009392
5.090033 0.2 0.013802
5.093367 0.2 0.018384
5.096700 0.2 0.020936
5.100033 0.2 0.021453
5.103367 0.2 0.021532
5.106700 0.2 0.021947
5.110033 0.2 0.022054
5.113367 0.2 0.021229
5.116700 0.2 0.019767
5.120033 0.2 0.018268
5.123367 0.2 0.017048
5.126700 0.2 0.016200
5.130033 0.2 0.015744
5.133367 0.2 0.015590
5.136700 0.2 0.015283
5.140033 0.2 0.014161
5.143367 0.2 0.012317
5.146700 0.2 0.010678
5.150033 0.2 0.009770
5.153367 0.2 0.009332
5.156700 0.2 0.009374
5.160033 0.2 0.010529
5.163367 0.2 0.013234
5.166700 0.2 0.016969
5.170033 0.2 0.020233
5.173367 0.2 0.021607
5.176700 0.2 0.020876
5.180033 0.2 0.018789
5.183367 0.2 0.016042
5.186700 0.2 0.012834
5.190033 0.2 0.009281
5.193367 0.2 0.006100
5.196700 0.2 0.004298
5.200033 0.2 0.004219
5.203367 0.2 0.005383
5.206700 0.2 0.006957
5.210033 0.2 0.008154
5.213367 0.2 0.008638
5.216700 0.2 0.008484
5.220033 0.2 0.007804
5.223367 0.2 0.006869
5.226700 0.2 0.005984
5.230033 0.2 0.005187
5.233367 0.2 0.004750
5.236700 0.2 0.005234
5.240033 0.2 0.006747
5.243367 0.2 0.008540
5.246700 0.2 0.009430
5.250033 0.2 0.008782
5.253367 0.2 0.007050
5.256700 0.2 0.005141
5.260033 0.2 0.003674
5.263367 0.2 0.002868
5.266700 0.2 0.002417
5.270033 0.2 0.001602
5.273367 0.2 0.000200
5.276700 0.2 -0.001006
5.280033 0.2 -0.001169
5.283367 0.2 -0.000182
5.286700 0.2 0.001541
5.290033 0.2 0.003232
5.293367 0.2 0.004149
5.296700 0.2 0.004205
5.300033 0.2 0.003898
5.303367 0.2 0.003520
5.306700 0.2 0.002747
5.310033 0.2 0.001206
5.313367 0.2 -0.000703
5.316700 0.2 -0.002021
5.320033 0.2 -0.002142
5.323367 0.2 -0.001309
5.326700 0.2 -0.000098
5.330033 0.2 0.001569
5.333367 0.2 0.004326
5.336700 0.2 0.008033
5.340033 0.2 0.011255
5.343367 0.2 0.012582
5.346700 0.2 0.011921
5.350033 0.2 0.010044
5.353367 0.2 0.007688
5.356700 0.2 0.005490
5.360033 0.2 0.004019
5.363367 0.2 0.003548
5.366700 0.2 0.004093
5.370033 0.2 0.005546
5.373367 0.2 0.007674
5.376700 0.2 0.009933
5.380033 0.2 0.011511
5.383367 0.2 0.011716
5.386700 0.2 0.010468
5.390033 0.2 0.008610
5.393367 0.2 0.007409
5.396700 0.2 0.007330
5.400033 0.2 0.007707
5.403367 0.2 0.007632
5.406700 0.2 0.006682
5.410033 0.2 0.004987
5.413367 0.2 0.003064
5.416700 0.2 0.001304
5.420033 0.2 -0.000349
5.423367 0.2 -0.002095
5.426700 0.2 -0.003856
5.430033 0.2 -0.005169
5.433367 0.2 -0.005602
5.436700 0.2 -0.004973
5.440033 0.2 -0.003227
5.443367 0.2 -0.000480
5.446700 0.2 0.002594
5.450033 0.2 0.004862
5.453367 0.2 0.005304
5.456700 0.2 0.003804
5.460033 0.2 0.001290
5.463367 0.2 -0.001113
5.466700 0.2 -0.002906
5.470033 0.2 -0.004107
5.473367 0.2 -0.004768
5.476700 0.2 -0.004699
5.480033 0.2 -0.003516
5.483367 0.2 -0.001211
5.486700 0.2 0.001462
5.490033 0.2 0.003483
5.493367 0.2 0.004605
5.496700 0.2 0.005327
5.500033 0.2 0.005844
5.503367 0.2 0.005709
5.506700 0.2 0.004675
5.510033 0.2 0.003241
5.513367 0.2 0.002077
5.516700 0.2 0.001322
5.520033 0.2 0.000671
5.523367 0.2 -0.000028
5.526700 0.2 -0.000331
5.530033 0.2 0.000284
5.533367 0.2 0.001662
5.536700 0.2 0.003236
5.540033 0.2 0.004587
5.543367 0.2 0.005644
5.546700 0.2 0.006701
5.550033 0.2 0.007972
5.553367 0.2 0.009211
5.556700 0.2 0.009947
5.560033 0.2 0.009811
5.563367 0.2 0.009043
5.566700 0.2 0.008610
5.570033 0.2 0.009504
5.573367 0.2 0.012037
5.576700 0.2 0.015548
5.580033 0.2 0.018608
5.583367 0.2 0.020042
5.586700 0.2 0.019679
5.590033 0.2 0.017872
5.593367 0.2 0.014976
5.596700 0.2 0.011548
5.600033 0.2 0.008447
5.603367 0.2 0.006366
5.606700 0.2 0.005481
5.610033 0.2 0.005434
5.613367 0.2 0.005648
5.616700 0.2 0.005597
5.620033 0.2 0.004931
5.623367 0.2 0.003511
5.626700 0.2 0.001579
5.630033 0.2 -0.000284
5.633367 0.2 -0.001532
5.636700 0.2 -0.001839
5.640033 0.2 -0.001038
5.643367 0.2 0.000419
5.646700 0.2 0.001565
5.650033 0.2 0.001979
5.653367 0.2 0.002091
5.656700 0.2 0.002361
5.660033 0.2 0.002938
5.663367 0.2 0.004028
5.666700 0.2 0.005714
5.670033 0.2 0.007530
5.673367 0.2 0.008829
5.676700 0.2 0.009425
5.680033 0.2 0.009448
5.683367 0.2 0.009057
5.686700 0.2 0.008722
5.690033 0.2 0.009127
5.693367 0.2 0.010408
5.696700 0.2 0.011935
5.700033 0.2 0.013039
5.703367 0.2 0.013472
5.706700 0.2 0.013271
5.710033 0.2 0.012312
5.713367 0.2 0.010459
5.716700 0.2 0.008442
5.720033 0.2 0.007595
5.723367 0.2 0.008326
5.726700 0.2 0.009779
5.730033 0.2 0.010855
5.733367 0.2 0.011162
5.736700 0.2 0.011078
5.740033 0.2 0.011325
5.743367 0.2 0.012540
5.746700 0.2 0.014761
5.750033 0.2 0.017225
5.753367 0.2 0.018803
5.756700 0.2 0.018822
5.760033 0.2 0.017523
5.763367 0.2 0.015767
5.766700 0.2 0.014282
5.770033 0.2 0.013388
5.773367 0.2 0.013146
5.776700 0.2 0.013430
5.780033 0.2 0.014021
5.783367 0.2 0.014692
5.786700 0.2 0.015311
5.790033 0.2 0.015879
5.793367 0.2 0.016377
5.796700 0.2 0.016503
5.800033 0.2 0.015954
5.803367 0.2 0.014636
5.806700 0.2 0.012633
5.810033 0.2 0.010356
5.813367 0.2 0.008382
5.816700 0.2 0.006934
5.820033 0.2 0.005979
5.823367 0.2 0.005672
5.826700 0.2 0.006282
5.830033 0.2 0.007823
5.833367 0.2 0.009863
5.836700 0.2 0.011823
5.840033 0.2 0.013155
5.843367 0.2 0.013695
5.846700 0.2 0.013853
5.850033 0.2 0.014179
5.853367 0.2 0.014729
5.856700 0.2 0.015292
5.860033 0.2 0.015907
5.863367 0.2 0.016713
5.866700 0.2 0.017504
5.870033 0.2 0.017760
5.873367 0.2 0.017267
5.876700 0.2 0.016536
5.880033 0.2 0.016293
5.883367 0.2 0.016559
5.886700 0.2 0.016773
5.890033 0.2 0.016568
5.893367 0.2 0.016196
5.896700 0.2 0.016196
5.900033 0.2 0.016703
5.903367 0.2 0.017518
5.906700 0.2 0.018654
5.910033 0.2 0.020186
5.913367 0.2 0.021821
5.916700 0.2 0.023171
5.920033 0.2 0.024186
5.923367 0.2 0.024894
5.926700 0.2 0.024983
5.930033 0.2 0.024289
5.933367 0.2 0.023181
5.936700 0.2 0.022124
5.940033 0.2 0.021229
5.943367 0.2 0.020252
5.946700 0.2 0.018971
5.950033 0.2 0.017695
5.953367 0.2 0.016983
5.956700 0.2 0.017132
5.960033 0.2 0.018016
5.963367 0.2 0.018841
5.966700 0.2 0.018491
5.970033 0.2 0.016629
5.973367 0.2 0.014077
5.976700 0.2 0.012228
5.980033 0.2 0.012098
5.983367 0.2 0.013309
5.986700 0.2 0.014366
5.990033 0.2 0.014412
5.993367 0.2 0.014068
5.996700 0.2 0.014422
6.000033 0.2 0.016033
