# Supplementary material for: Quantitative profiling of capsaicin content in seven chili pepper cultivars using optimized HPLC
Source: Front Plant Sci. 2026 May 7;17:1749488. doi: 10.3389/fpls.2026.1749488 (PMC13190488; doi:10.3389/fpls.2026.1749488)
Supplement: Supplementary file 1 [file DataSheet1.zip › Raw Chromatogram Data Calibration 280nm/Capsaicin 2.5ppm.csv]

URL chrom://desktop-lb30aed/ChromeleonLocal/Capsaicin/CapsaicinTest_1312025.seq/15873.smp/UV_VIS_2.channel
Channel UV_VIS_2
Injection Information:
Data Vault ChromeleonLocal
Sequence CapsaicinTest_1312025
Name CAP2.5ppm
Number 447
Position Y:E6
Comment
Processing Method Processing_Capsaicin
Instrument Method Capsaicin_222025m1 -Origninal
Type Unknown
Status Finished
Inject Time 3/11/2025 11:41:36 AM -07:00
Volume (�l) 10.00
Dilution Factor 1.0000
Weight 1.0000
Raw Data Information:
Time Min. (min) 0.003400
Time Max. (min) 6.000067
Data Points 1800
Detector UV
Generating Data System Chromeleon 7.2.10.24543
Exporting Data System Chromeleon 7.2.10.0
Operator Instrument Controller
Signal Quantity Absorbance
Signal Unit mAU
Signal Min. -0.263206
Signal Max. 9.961110
Channel UV_VIS_2
Driver Name VDAD.dll
Channel Type Evaluation
Min. Step (s) 0.2
Max. Step (s) 0.2
Average Step (s) 0.2
Signal Parameter Information:
Signal Info WVL:280 nm
Raw Data:
Time (min) Step (s) Value (mAU)
0.003400 n.a. 0.000000
0.006733 0.2 0.000028
0.010067 0.2 0.000247
0.013400 0.2 0.001010
0.016733 0.2 0.002654
0.020067 0.2 0.004983
0.023400 0.2 0.007222
0.026733 0.2 0.008922
0.030067 0.2 0.010491
0.033400 0.2 0.012196
0.036733 0.2 0.013323
0.040067 0.2 0.013001
0.043400 0.2 0.011125
0.046733 0.2 0.008158
0.050067 0.2 0.004931
0.053400 0.2 0.002366
0.056733 0.2 0.001057
0.060067 0.2 0.000964
0.063400 0.2 0.001662
0.066733 0.2 0.002547
0.070067 0.2 0.003125
0.073400 0.2 0.003325
0.076733 0.2 0.003395
0.080067 0.2 0.003204
0.083400 0.2 0.002300
0.086733 0.2 0.000610
0.090067 0.2 -0.001499
0.093400 0.2 -0.003502
0.096733 0.2 -0.004605
0.100067 0.2 -0.003804
0.103400 0.2 -0.000512
0.106733 0.2 0.004577
0.110067 0.2 0.009504
0.113400 0.2 0.012377
0.116733 0.2 0.012601
0.120067 0.2 0.010761
0.123400 0.2 0.007837
0.126733 0.2 0.004857
0.130067 0.2 0.002636
0.133400 0.2 0.001290
0.136733 0.2 0.000158
0.140067 0.2 -0.001183
0.143400 0.2 -0.002189
0.146733 0.2 -0.002119
0.150067 0.2 -0.000983
0.153400 0.2 0.000685
0.156733 0.2 0.002529
0.160067 0.2 0.004559
0.163400 0.2 0.006813
0.166733 0.2 0.009080
0.170067 0.2 0.010855
0.173400 0.2 0.011567
0.176733 0.2 0.011045
0.180067 0.2 0.010231
0.183400 0.2 0.010515
0.186733 0.2 0.011926
0.190067 0.2 0.013113
0.193400 0.2 0.013015
0.196733 0.2 0.011730
0.200067 0.2 0.010049
0.203400 0.2 0.008508
0.206733 0.2 0.007008
0.210067 0.2 0.005453
0.213400 0.2 0.004075
0.216733 0.2 0.003083
0.220067 0.2 0.002449
0.223400 0.2 0.002035
0.226733 0.2 0.001746
0.230067 0.2 0.001630
0.233400 0.2 0.001877
0.236733 0.2 0.002477
0.240067 0.2 0.002878
0.243400 0.2 0.002664
0.246733 0.2 0.002286
0.250067 0.2 0.002389
0.253400 0.2 0.002710
0.256733 0.2 0.002598
0.260067 0.2 0.002063
0.263400 0.2 0.001499
0.266733 0.2 0.001248
0.270067 0.2 0.001430
0.273400 0.2 0.001905
0.276733 0.2 0.002631
0.280067 0.2 0.003790
0.283400 0.2 0.005229
0.286733 0.2 0.006231
0.290067 0.2 0.006217
0.293400 0.2 0.005481
0.296733 0.2 0.004899
0.300067 0.2 0.004913
0.303400 0.2 0.005048
0.306733 0.2 0.004456
0.310067 0.2 0.002836
0.313400 0.2 0.000666
0.316733 0.2 -0.001425
0.320067 0.2 -0.003041
0.323400 0.2 -0.003739
0.326733 0.2 -0.003097
0.330067 0.2 -0.001239
0.333400 0.2 0.001043
0.336733 0.2 0.002971
0.340067 0.2 0.004363
0.343400 0.2 0.005439
0.346733 0.2 0.006272
0.350067 0.2 0.006803
0.353400 0.2 0.007069
0.356733 0.2 0.007325
0.360067 0.2 0.007926
0.363400 0.2 0.008936
0.366733 0.2 0.009933
0.370067 0.2 0.010780
0.373400 0.2 0.011926
0.376733 0.2 0.013360
0.380067 0.2 0.013760
0.383400 0.2 0.011609
0.386733 0.2 0.006789
0.390067 0.2 0.000801
0.393400 0.2 -0.004400
0.396733 0.2 -0.007688
0.400067 0.2 -0.008931
0.403400 0.2 -0.008238
0.406733 0.2 -0.005793
0.410067 0.2 -0.002235
0.413400 0.2 0.001588
0.416733 0.2 0.005034
0.420067 0.2 0.007479
0.423400 0.2 0.008335
0.426733 0.2 0.007530
0.430067 0.2 0.005485
0.433400 0.2 0.002966
0.436733 0.2 0.001159
0.440067 0.2 0.001071
0.443400 0.2 0.002580
0.446733 0.2 0.004754
0.450067 0.2 0.006873
0.453400 0.2 0.008736
0.456733 0.2 0.010505
0.460067 0.2 0.012224
0.463400 0.2 0.013188
0.466733 0.2 0.012242
0.470067 0.2 0.009066
0.473400 0.2 0.004685
0.476733 0.2 0.000722
0.480067 0.2 -0.001611
0.483400 0.2 -0.001988
0.486733 0.2 -0.000955
0.490067 0.2 0.000293
0.493400 0.2 0.000433
0.496733 0.2 -0.001127
0.500067 0.2 -0.003944
0.503400 0.2 -0.007031
0.506733 0.2 -0.009411
0.510067 0.2 -0.010445
0.513400 0.2 -0.010259
0.516733 0.2 -0.009667
0.520067 0.2 -0.009555
0.523400 0.2 -0.010347
0.526733 0.2 -0.011963
0.530067 0.2 -0.014473
0.533400 0.2 -0.018072
0.536733 0.2 -0.022016
0.540067 0.2 -0.024787
0.543400 0.2 -0.025537
0.546733 0.2 -0.024498
0.550067 0.2 -0.022468
0.553400 0.2 -0.020335
0.556733 0.2 -0.018701
0.560067 0.2 -0.017830
0.563400 0.2 -0.018030
0.566733 0.2 -0.019330
0.570067 0.2 -0.020904
0.573400 0.2 -0.021681
0.576733 0.2 -0.021509
0.580067 0.2 -0.020955
0.583400 0.2 -0.020182
0.586733 0.2 -0.018845
0.590067 0.2 -0.017155
0.593400 0.2 -0.016284
0.596733 0.2 -0.017155
0.600067 0.2 -0.019106
0.603400 0.2 -0.020466
0.606733 0.2 -0.020321
0.610067 0.2 -0.019092
0.613400 0.2 -0.017625
0.616733 0.2 -0.016633
0.620067 0.2 -0.016694
0.623400 0.2 -0.017826
0.626733 0.2 -0.019101
0.630067 0.2 -0.019185
0.633400 0.2 -0.017555
0.636733 0.2 -0.015208
0.640067 0.2 -0.013723
0.643400 0.2 -0.013844
0.646733 0.2 -0.015176
0.650067 0.2 -0.016778
0.653400 0.2 -0.017728
0.656733 0.2 -0.017611
0.660067 0.2 -0.016675
0.663400 0.2 -0.015367
0.666733 0.2 -0.013867
0.670067 0.2 -0.012121
0.673400 0.2 -0.010123
0.676733 0.2 -0.008461
0.680067 0.2 -0.007949
0.683400 0.2 -0.008438
0.686733 0.2 -0.009029
0.690067 0.2 -0.009364
0.693400 0.2 -0.009751
0.696733 0.2 -0.010221
0.700067 0.2 -0.010338
0.703400 0.2 -0.009872
0.706733 0.2 -0.009034
0.710067 0.2 -0.007981
0.713400 0.2 -0.006719
0.716733 0.2 -0.005448
0.720067 0.2 -0.004354
0.723400 0.2 -0.003320
0.726733 0.2 -0.002175
0.730067 0.2 -0.000969
0.733400 0.2 -0.001923
0.736733 0.2 -0.017243
0.740067 0.2 -0.073453
0.743400 0.2 -0.180406
0.746733 0.2 -0.263206
0.750067 0.2 -0.136509
0.753400 0.2 0.405847
0.756733 0.2 1.442600
0.760067 0.2 2.854313
0.763400 0.2 4.388057
0.766733 0.2 5.784058
0.770067 0.2 6.861817
0.773400 0.2 7.541073
0.776733 0.2 7.825266
0.780067 0.2 7.767999
0.783400 0.2 7.441407
0.786733 0.2 6.924183
0.790067 0.2 6.303270
0.793400 0.2 5.671862
0.796733 0.2 5.119541
0.800067 0.2 4.720292
0.803400 0.2 4.523261
0.806733 0.2 4.549604
0.810067 0.2 4.795152
0.813400 0.2 5.234997
0.816733 0.2 5.826107
0.820067 0.2 6.508240
0.823400 0.2 7.212320
0.826733 0.2 7.881681
0.830067 0.2 8.489345
0.833400 0.2 9.028679
0.836733 0.2 9.484119
0.840067 0.2 9.813965
0.843400 0.2 9.961110
0.846733 0.2 9.878078
0.850067 0.2 9.549242
0.853400 0.2 9.003477
0.856733 0.2 8.311230
0.860067 0.2 7.562414
0.863400 0.2 6.836979
0.866733 0.2 6.186124
0.870067 0.2 5.629729
0.873400 0.2 5.163695
0.876733 0.2 4.769433
0.880067 0.2 4.421114
0.883400 0.2 4.091351
0.886733 0.2 3.756913
0.890067 0.2 3.403858
0.893400 0.2 3.031138
0.896733 0.2 2.651410
0.900067 0.2 2.287920
0.903400 0.2 1.968248
0.906733 0.2 1.715664
0.910067 0.2 1.539662
0.913400 0.2 1.430805
0.916733 0.2 1.364010
0.920067 0.2 1.308066
0.923400 0.2 1.235320
0.926733 0.2 1.128069
0.930067 0.2 0.980818
0.933400 0.2 0.799834
0.936733 0.2 0.600587
0.940067 0.2 0.402494
0.943400 0.2 0.222647
0.946733 0.2 0.072033
0.950067 0.2 -0.044750
0.953400 0.2 -0.128103
0.956733 0.2 -0.182115
0.960067 0.2 -0.213119
0.963400 0.2 -0.227899
0.966733 0.2 -0.232682
0.970067 0.2 -0.232570
0.973400 0.2 -0.230665
0.976733 0.2 -0.227722
0.980067 0.2 -0.223387
0.983400 0.2 -0.217389
0.986733 0.2 -0.209808
0.990067 0.2 -0.201091
0.993400 0.2 -0.191685
0.996733 0.2 -0.181668
1.000067 0.2 -0.170986
1.003400 0.2 -0.159824
1.006733 0.2 -0.148709
1.010067 0.2 -0.138385
1.013400 0.2 -0.129240
1.016733 0.2 -0.120979
1.020067 0.2 -0.112993
1.023400 0.2 -0.104592
1.026733 0.2 -0.095274
1.030067 0.2 -0.085491
1.033400 0.2 -0.076704
1.036733 0.2 -0.070417
1.040067 0.2 -0.066971
1.043400 0.2 -0.065407
1.046733 0.2 -0.064378
1.050067 0.2 -0.062976
1.053400 0.2 -0.061006
1.056733 0.2 -0.058776
1.060067 0.2 -0.056666
1.063400 0.2 -0.054678
1.066733 0.2 -0.052154
1.070067 0.2 -0.048243
1.073400 0.2 -0.042976
1.076733 0.2 -0.037840
1.080067 0.2 -0.034990
1.083400 0.2 -0.035949
1.086733 0.2 -0.040685
1.090067 0.2 -0.047679
1.093400 0.2 -0.054766
1.096733 0.2 -0.059991
1.100067 0.2 -0.062329
1.103400 0.2 -0.061789
1.106733 0.2 -0.059046
1.110067 0.2 -0.054860
1.113400 0.2 -0.049719
1.116733 0.2 -0.043637
1.120067 0.2 -0.036634
1.123400 0.2 -0.029397
1.126733 0.2 -0.022911
1.130067 0.2 -0.017299
1.133400 0.2 -0.011935
1.136733 0.2 -0.006557
1.140067 0.2 -0.001774
1.143400 0.2 0.001732
1.146733 0.2 0.004126
1.150067 0.2 0.006319
1.153400 0.2 0.008992
1.156733 0.2 0.012014
1.160067 0.2 0.014687
1.163400 0.2 0.016256
1.166733 0.2 0.016559
1.170067 0.2 0.016317
1.173400 0.2 0.016568
1.176733 0.2 0.017895
1.180067 0.2 0.020238
1.183400 0.2 0.022962
1.186733 0.2 0.025081
1.190067 0.2 0.025905
1.193400 0.2 0.025574
1.196733 0.2 0.024820
1.200067 0.2 0.024349
1.203400 0.2 0.024503
1.206733 0.2 0.025155
1.210067 0.2 0.025784
1.213400 0.2 0.025886
1.216733 0.2 0.025430
1.220067 0.2 0.024750
1.223400 0.2 0.023968
1.226733 0.2 0.022766
1.230067 0.2 0.020913
1.233400 0.2 0.018803
1.236733 0.2 0.017066
1.240067 0.2 0.015968
1.243400 0.2 0.015693
1.246733 0.2 0.016633
1.250067 0.2 0.018897
1.253400 0.2 0.021774
1.256733 0.2 0.024159
1.260067 0.2 0.025122
1.263400 0.2 0.024075
1.266733 0.2 0.021127
1.270067 0.2 0.017621
1.273400 0.2 0.015330
1.276733 0.2 0.015004
1.280067 0.2 0.015944
1.283400 0.2 0.016708
1.286733 0.2 0.016293
1.290067 0.2 0.014813
1.293400 0.2 0.013188
1.296733 0.2 0.012331
1.300067 0.2 0.012694
1.303400 0.2 0.014147
1.306733 0.2 0.016140
1.310067 0.2 0.018128
1.313400 0.2 0.019437
1.316733 0.2 0.019548
1.320067 0.2 0.018803
1.323400 0.2 0.017770
1.326733 0.2 0.016312
1.330067 0.2 0.014189
1.333400 0.2 0.011534
1.336733 0.2 0.008699
1.340067 0.2 0.006487
1.343400 0.2 0.005839
1.346733 0.2 0.006957
1.350067 0.2 0.009201
1.353400 0.2 0.011753
1.356733 0.2 0.014156
1.360067 0.2 0.016335
1.363400 0.2 0.018193
1.366733 0.2 0.019195
1.370067 0.2 0.018636
1.373400 0.2 0.016498
1.376733 0.2 0.013565
1.380067 0.2 0.010803
1.383400 0.2 0.009155
1.386733 0.2 0.009141
1.390067 0.2 0.010268
1.393400 0.2 0.011283
1.396733 0.2 0.011143
1.400067 0.2 0.009825
1.403400 0.2 0.008405
1.406733 0.2 0.007972
1.410067 0.2 0.008643
1.413400 0.2 0.009919
1.416733 0.2 0.011432
1.420067 0.2 0.012890
1.423400 0.2 0.013839
1.426733 0.2 0.013961
1.430067 0.2 0.013164
1.433400 0.2 0.011437
1.436733 0.2 0.009099
1.440067 0.2 0.007125
1.443400 0.2 0.006785
1.446733 0.2 0.008694
1.450067 0.2 0.012056
1.453400 0.2 0.015022
1.456733 0.2 0.015986
1.460067 0.2 0.014729
1.463400 0.2 0.012591
1.466733 0.2 0.011432
1.470067 0.2 0.012177
1.473400 0.2 0.014417
1.476733 0.2 0.017034
1.480067 0.2 0.018985
1.483400 0.2 0.019730
1.486733 0.2 0.019255
1.490067 0.2 0.018100
1.493400 0.2 0.017365
1.496733 0.2 0.017900
1.500067 0.2 0.019614
1.503400 0.2 0.021849
1.506733 0.2 0.024028
1.510067 0.2 0.025937
1.513400 0.2 0.027632
1.516733 0.2 0.029113
1.520067 0.2 0.030361
1.523400 0.2 0.031344
1.526733 0.2 0.031739
1.530067 0.2 0.031167
1.533400 0.2 0.029793
1.536733 0.2 0.028098
1.540067 0.2 0.026268
1.543400 0.2 0.024396
1.546733 0.2 0.022920
1.550067 0.2 0.022189
1.553400 0.2 0.021844
1.556733 0.2 0.021243
1.560067 0.2 0.020186
1.563400 0.2 0.019008
1.566733 0.2 0.018212
1.570067 0.2 0.018096
1.573400 0.2 0.018617
1.576733 0.2 0.019590
1.580067 0.2 0.020885
1.583400 0.2 0.022501
1.586733 0.2 0.024140
1.590067 0.2 0.025020
1.593400 0.2 0.024582
1.596733 0.2 0.023157
1.600067 0.2 0.021649
1.603400 0.2 0.021132
1.606733 0.2 0.022361
1.610067 0.2 0.024945
1.613400 0.2 0.027590
1.616733 0.2 0.029239
1.620067 0.2 0.029602
1.623400 0.2 0.029113
1.626733 0.2 0.028689
1.630067 0.2 0.029178
1.633400 0.2 0.030738
1.636733 0.2 0.033113
1.640067 0.2 0.035949
1.643400 0.2 0.038473
1.646733 0.2 0.039861
1.650067 0.2 0.040135
1.653400 0.2 0.039758
1.656733 0.2 0.038687
1.660067 0.2 0.036582
1.663400 0.2 0.033677
1.666733 0.2 0.030631
1.670067 0.2 0.027632
1.673400 0.2 0.024512
1.676733 0.2 0.021751
1.680067 0.2 0.020405
1.683400 0.2 0.020964
1.686733 0.2 0.022943
1.690067 0.2 0.025416
1.693400 0.2 0.027544
1.696733 0.2 0.028606
1.700067 0.2 0.028112
1.703400 0.2 0.026315
1.706733 0.2 0.024070
1.710067 0.2 0.022361
1.713400 0.2 0.022142
1.716733 0.2 0.024009
1.720067 0.2 0.027474
1.723400 0.2 0.030934
1.726733 0.2 0.032904
1.730067 0.2 0.033136
1.733400 0.2 0.032573
1.736733 0.2 0.032331
1.740067 0.2 0.032736
1.743400 0.2 0.033188
1.746733 0.2 0.032913
1.750067 0.2 0.031739
1.753400 0.2 0.030063
1.756733 0.2 0.028326
1.760067 0.2 0.026976
1.763400 0.2 0.026664
1.766733 0.2 0.027739
1.770067 0.2 0.029737
1.773400 0.2 0.031996
1.776733 0.2 0.034370
1.780067 0.2 0.037001
1.783400 0.2 0.039903
1.786733 0.2 0.043013
1.790067 0.2 0.046161
1.793400 0.2 0.048885
1.796733 0.2 0.050925
1.800067 0.2 0.052527
1.803400 0.2 0.053640
1.806733 0.2 0.053789
1.810067 0.2 0.053109
1.813400 0.2 0.052429
1.816733 0.2 0.052513
1.820067 0.2 0.053598
1.823400 0.2 0.055209
1.826733 0.2 0.056303
1.830067 0.2 0.056308
1.833400 0.2 0.055460
1.836733 0.2 0.054352
1.840067 0.2 0.053518
1.843400 0.2 0.053216
1.846733 0.2 0.053346
1.850067 0.2 0.053952
1.853400 0.2 0.055609
1.856733 0.2 0.058953
1.860067 0.2 0.063777
1.863400 0.2 0.069165
1.866733 0.2 0.074091
1.870067 0.2 0.077803
1.873400 0.2 0.080257
1.876733 0.2 0.081919
1.880067 0.2 0.083004
1.883400 0.2 0.083433
1.886733 0.2 0.083386
1.890067 0.2 0.083391
1.893400 0.2 0.083838
1.896733 0.2 0.084611
1.900067 0.2 0.085221
1.903400 0.2 0.085509
1.906733 0.2 0.085896
1.910067 0.2 0.086818
1.913400 0.2 0.088010
1.916733 0.2 0.088671
1.920067 0.2 0.088429
1.923400 0.2 0.087642
1.926733 0.2 0.086590
1.930067 0.2 0.084890
1.933400 0.2 0.082217
1.936733 0.2 0.079223
1.940067 0.2 0.077127
1.943400 0.2 0.076708
1.946733 0.2 0.077635
1.950067 0.2 0.078860
1.953400 0.2 0.079689
1.956733 0.2 0.080247
1.960067 0.2 0.081169
1.963400 0.2 0.083158
1.966733 0.2 0.086506
1.970067 0.2 0.090869
1.973400 0.2 0.095484
1.976733 0.2 0.099842
1.980067 0.2 0.103870
1.983400 0.2 0.107661
1.986733 0.2 0.111694
1.990067 0.2 0.117267
1.993400 0.2 0.125868
1.996733 0.2 0.138031
2.000067 0.2 0.153142
2.003400 0.2 0.170269
2.006733 0.2 0.188961
2.010067 0.2 0.209324
2.013400 0.2 0.231485
2.016733 0.2 0.255620
2.020067 0.2 0.282163
2.023400 0.2 0.311402
2.026733 0.2 0.343192
2.030067 0.2 0.377037
2.033400 0.2 0.412255
2.036733 0.2 0.448632
2.040067 0.2 0.487119
2.043400 0.2 0.529313
2.046733 0.2 0.576051
2.050067 0.2 0.626557
2.053400 0.2 0.679446
2.056733 0.2 0.734245
2.060067 0.2 0.791340
2.063400 0.2 0.851108
2.066733 0.2 0.913711
2.070067 0.2 0.979197
2.073400 0.2 1.047528
2.076733 0.2 1.118812
2.080067 0.2 1.193378
2.083400 0.2 1.271660
2.086733 0.2 1.353896
2.090067 0.2 1.439755
2.093400 0.2 1.528198
2.096733 0.2 1.618196
2.100067 0.2 1.709750
2.103400 0.2 1.803432
2.106733 0.2 1.899321
2.110067 0.2 1.997296
2.113400 0.2 2.098014
2.116733 0.2 2.202373
2.120067 0.2 2.310127
2.123400 0.2 2.419683
2.126733 0.2 2.529263
2.130067 0.2 2.637515
2.133400 0.2 2.743253
2.136733 0.2 2.845814
2.140067 0.2 2.945219
2.143400 0.2 3.041290
2.146733 0.2 3.133062
2.150067 0.2 3.219401
2.153400 0.2 3.299550
2.156733 0.2 3.372845
2.160067 0.2 3.438131
2.163400 0.2 3.493815
2.166733 0.2 3.538812
2.170067 0.2 3.573024
2.173400 0.2 3.596428
2.176733 0.2 3.608279
2.180067 0.2 3.607403
2.183400 0.2 3.592861
2.186733 0.2 3.564507
2.190067 0.2 3.522942
2.193400 0.2 3.468888
2.196733 0.2 3.402997
2.200067 0.2 3.326074
2.203400 0.2 3.239131
2.206733 0.2 3.143242
2.210067 0.2 3.039395
2.213400 0.2 2.928521
2.216733 0.2 2.811910
2.220067 0.2 2.691271
2.223400 0.2 2.568346
2.226733 0.2 2.444931
2.230067 0.2 2.322821
2.233400 0.2 2.203020
2.236733 0.2 2.085310
2.240067 0.2 1.969291
2.243400 0.2 1.855092
2.246733 0.2 1.742998
2.250067 0.2 1.633000
2.253400 0.2 1.524854
2.256733 0.2 1.418842
2.260067 0.2 1.316010
2.263400 0.2 1.217448
2.266733 0.2 1.123864
2.270067 0.2 1.035612
2.273400 0.2 0.952911
2.276733 0.2 0.875969
2.280067 0.2 0.804458
2.283400 0.2 0.737389
2.286733 0.2 0.674124
2.290067 0.2 0.614896
2.293400 0.2 0.560153
2.296733 0.2 0.509908
2.300067 0.2 0.463845
2.303400 0.2 0.421591
2.306733 0.2 0.382699
2.310067 0.2 0.346703
2.313400 0.2 0.313553
2.316733 0.2 0.283984
2.320067 0.2 0.258838
2.323400 0.2 0.238172
2.326733 0.2 0.221212
2.330067 0.2 0.206623
2.333400 0.2 0.192961
2.336733 0.2 0.179424
2.340067 0.2 0.166232
2.343400 0.2 0.154227
2.346733 0.2 0.144229
2.350067 0.2 0.136462
2.353400 0.2 0.130362
2.356733 0.2 0.125058
2.360067 0.2 0.120117
2.363400 0.2 0.115503
2.366733 0.2 0.111000
2.370067 0.2 0.106306
2.373400 0.2 0.101659
2.376733 0.2 0.097458
2.380067 0.2 0.093537
2.383400 0.2 0.089603
2.386733 0.2 0.085933
2.390067 0.2 0.082878
2.393400 0.2 0.080294
2.396733 0.2 0.077775
2.400067 0.2 0.075023
2.403400 0.2 0.071870
2.406733 0.2 0.068187
2.410067 0.2 0.064066
2.413400 0.2 0.060154
2.416733 0.2 0.057579
2.420067 0.2 0.057174
2.423400 0.2 0.058743
2.426733 0.2 0.061188
2.430067 0.2 0.063055
2.433400 0.2 0.063251
2.436733 0.2 0.061686
2.440067 0.2 0.059064
2.443400 0.2 0.056112
2.446733 0.2 0.053248
2.450067 0.2 0.050832
2.453400 0.2 0.049220
2.456733 0.2 0.048620
2.460067 0.2 0.048955
2.463400 0.2 0.049993
2.466733 0.2 0.051339
2.470067 0.2 0.052359
2.473400 0.2 0.052517
2.476733 0.2 0.051893
2.480067 0.2 0.050915
2.483400 0.2 0.050017
2.486733 0.2 0.049765
2.490067 0.2 0.050827
2.493400 0.2 0.053332
2.496733 0.2 0.056587
2.500067 0.2 0.059335
2.503400 0.2 0.060201
2.506733 0.2 0.058571
2.510067 0.2 0.055283
2.513400 0.2 0.052117
2.516733 0.2 0.050613
2.520067 0.2 0.051195
2.523400 0.2 0.053057
2.526733 0.2 0.054864
2.530067 0.2 0.055758
2.533400 0.2 0.055917
2.536733 0.2 0.055940
2.540067 0.2 0.055912
2.543400 0.2 0.055744
2.546733 0.2 0.055777
2.550067 0.2 0.056298
2.553400 0.2 0.057016
2.556733 0.2 0.057388
2.560067 0.2 0.056825
2.563400 0.2 0.054887
2.566733 0.2 0.051749
2.570067 0.2 0.048601
2.573400 0.2 0.047102
2.576733 0.2 0.048056
2.580067 0.2 0.050846
2.583400 0.2 0.054049
2.586733 0.2 0.056224
2.590067 0.2 0.056485
2.593400 0.2 0.055088
2.596733 0.2 0.053453
2.600067 0.2 0.053048
2.603400 0.2 0.053933
2.606733 0.2 0.054766
2.610067 0.2 0.054361
2.613400 0.2 0.052978
2.616733 0.2 0.051861
2.620067 0.2 0.051809
2.623400 0.2 0.052680
2.626733 0.2 0.053630
2.630067 0.2 0.053826
2.633400 0.2 0.053109
2.636733 0.2 0.051754
2.640067 0.2 0.050040
2.643400 0.2 0.048387
2.646733 0.2 0.047423
2.650067 0.2 0.047698
2.653400 0.2 0.049118
2.656733 0.2 0.050850
2.660067 0.2 0.052168
2.663400 0.2 0.052769
2.666733 0.2 0.052466
2.670067 0.2 0.051446
2.673400 0.2 0.050301
2.676733 0.2 0.049407
2.680067 0.2 0.048806
2.683400 0.2 0.048634
2.686733 0.2 0.049127
2.690067 0.2 0.050347
2.693400 0.2 0.051796
2.696733 0.2 0.052471
2.700067 0.2 0.051744
2.703400 0.2 0.050059
2.706733 0.2 0.048671
2.710067 0.2 0.048601
2.713400 0.2 0.049789
2.716733 0.2 0.051195
2.720067 0.2 0.051875
2.723400 0.2 0.051842
2.726733 0.2 0.051800
2.730067 0.2 0.052177
2.733400 0.2 0.052894
2.736733 0.2 0.053910
2.740067 0.2 0.055293
2.743400 0.2 0.056801
2.746733 0.2 0.057872
2.750067 0.2 0.057830
2.753400 0.2 0.056294
2.756733 0.2 0.053328
2.760067 0.2 0.049365
2.763400 0.2 0.045598
2.766733 0.2 0.043856
2.770067 0.2 0.044671
2.773400 0.2 0.046510
2.776733 0.2 0.047660
2.780067 0.2 0.047679
2.783400 0.2 0.047148
2.786733 0.2 0.046832
2.790067 0.2 0.047171
2.793400 0.2 0.048070
2.796733 0.2 0.049109
2.800067 0.2 0.049816
2.803400 0.2 0.049784
2.806733 0.2 0.049085
2.810067 0.2 0.048429
2.813400 0.2 0.048196
2.816733 0.2 0.047903
2.820067 0.2 0.047148
2.823400 0.2 0.046254
2.826733 0.2 0.045621
2.830067 0.2 0.045123
2.833400 0.2 0.044610
2.836733 0.2 0.044415
2.840067 0.2 0.044862
2.843400 0.2 0.045490
2.846733 0.2 0.045369
2.850067 0.2 0.044508
2.853400 0.2 0.044447
2.856733 0.2 0.046529
2.860067 0.2 0.049951
2.863400 0.2 0.052708
2.866733 0.2 0.053844
2.870067 0.2 0.053565
2.873400 0.2 0.052219
2.876733 0.2 0.050310
2.880067 0.2 0.048499
2.883400 0.2 0.047232
2.886733 0.2 0.046771
2.890067 0.2 0.047144
2.893400 0.2 0.047982
2.896733 0.2 0.048750
2.900067 0.2 0.048778
2.903400 0.2 0.047549
2.906733 0.2 0.045388
2.910067 0.2 0.043521
2.913400 0.2 0.042929
2.916733 0.2 0.043660
2.920067 0.2 0.045057
2.923400 0.2 0.046091
2.926733 0.2 0.045858
2.930067 0.2 0.044340
2.933400 0.2 0.042273
2.936733 0.2 0.040247
2.940067 0.2 0.038599
2.943400 0.2 0.037849
2.946733 0.2 0.038566
2.950067 0.2 0.040676
2.953400 0.2 0.043204
2.956733 0.2 0.044811
2.960067 0.2 0.044759
2.963400 0.2 0.043320
2.966733 0.2 0.041476
2.970067 0.2 0.040485
2.973400 0.2 0.041011
2.976733 0.2 0.042818
2.980067 0.2 0.045286
2.983400 0.2 0.047712
2.986733 0.2 0.049644
2.990067 0.2 0.051158
2.993400 0.2 0.052517
2.996733 0.2 0.053653
3.000067 0.2 0.054236
3.003400 0.2 0.054007
3.006733 0.2 0.053053
3.010067 0.2 0.052033
3.013400 0.2 0.051819
3.016733 0.2 0.052783
3.020067 0.2 0.054459
3.023400 0.2 0.055837
3.026733 0.2 0.055945
3.030067 0.2 0.054566
3.033400 0.2 0.052364
3.036733 0.2 0.049742
3.040067 0.2 0.046697
3.043400 0.2 0.044000
3.046733 0.2 0.042887
3.050067 0.2 0.043623
3.053400 0.2 0.045341
3.056733 0.2 0.046836
3.060067 0.2 0.047339
3.063400 0.2 0.046920
3.066733 0.2 0.046073
3.070067 0.2 0.045178
3.073400 0.2 0.044503
3.076733 0.2 0.044233
3.080067 0.2 0.044224
3.083400 0.2 0.043912
3.086733 0.2 0.042706
3.090067 0.2 0.040471
3.093400 0.2 0.037635
3.096733 0.2 0.035064
3.100067 0.2 0.033812
3.103400 0.2 0.034543
3.106733 0.2 0.037211
3.110067 0.2 0.041262
3.113400 0.2 0.045970
3.116733 0.2 0.050603
3.120067 0.2 0.054101
3.123400 0.2 0.055083
3.126733 0.2 0.053090
3.130067 0.2 0.049318
3.133400 0.2 0.045300
3.136733 0.2 0.042045
3.140067 0.2 0.040233
3.143400 0.2 0.040010
3.146733 0.2 0.041039
3.150067 0.2 0.042845
3.153400 0.2 0.044648
3.156733 0.2 0.045458
3.160067 0.2 0.044918
3.163400 0.2 0.043460
3.166733 0.2 0.041495
3.170067 0.2 0.039330
3.173400 0.2 0.037639
3.176733 0.2 0.037053
3.180067 0.2 0.037276
3.183400 0.2 0.037355
3.186733 0.2 0.036890
3.190067 0.2 0.036331
3.193400 0.2 0.036163
3.196733 0.2 0.036205
3.200067 0.2 0.035823
3.203400 0.2 0.034641
3.206733 0.2 0.032648
3.210067 0.2 0.030068
3.213400 0.2 0.027358
3.216733 0.2 0.025015
3.220067 0.2 0.023609
3.223400 0.2 0.023982
3.226733 0.2 0.026543
3.230067 0.2 0.030505
3.233400 0.2 0.034394
3.236733 0.2 0.036862
3.240067 0.2 0.036783
3.243400 0.2 0.033723
3.246733 0.2 0.028568
3.250067 0.2 0.023134
3.253400 0.2 0.019204
3.256733 0.2 0.017793
3.260067 0.2 0.018836
3.263400 0.2 0.021681
3.266733 0.2 0.025579
3.270067 0.2 0.029588
3.273400 0.2 0.032540
3.276733 0.2 0.033481
3.280067 0.2 0.032289
3.283400 0.2 0.029937
3.286733 0.2 0.027753
3.290067 0.2 0.026291
3.293400 0.2 0.025290
3.296733 0.2 0.024475
3.300067 0.2 0.023791
3.303400 0.2 0.023171
3.306733 0.2 0.022529
3.310067 0.2 0.022096
3.313400 0.2 0.022557
3.316733 0.2 0.024224
3.320067 0.2 0.026296
3.323400 0.2 0.027595
3.326733 0.2 0.027628
3.330067 0.2 0.026627
3.333400 0.2 0.025076
3.336733 0.2 0.023497
3.340067 0.2 0.022277
3.343400 0.2 0.021458
3.346733 0.2 0.020931
3.350067 0.2 0.020792
3.353400 0.2 0.021267
3.356733 0.2 0.022501
3.360067 0.2 0.024079
3.363400 0.2 0.024964
3.366733 0.2 0.024559
3.370067 0.2 0.023358
3.373400 0.2 0.021970
3.376733 0.2 0.020363
3.380067 0.2 0.018375
3.383400 0.2 0.016619
3.386733 0.2 0.016182
3.390067 0.2 0.017374
3.393400 0.2 0.019204
3.396733 0.2 0.020317
3.400067 0.2 0.020410
3.403400 0.2 0.020419
3.406733 0.2 0.021392
3.410067 0.2 0.023209
3.413400 0.2 0.024498
3.416733 0.2 0.024224
3.420067 0.2 0.022855
3.423400 0.2 0.021746
3.426733 0.2 0.021746
3.430067 0.2 0.022589
3.433400 0.2 0.023386
3.436733 0.2 0.023670
3.440067 0.2 0.023870
3.443400 0.2 0.024727
3.446733 0.2 0.026389
3.450067 0.2 0.028233
3.453400 0.2 0.029667
3.456733 0.2 0.030762
3.460067 0.2 0.031604
3.463400 0.2 0.031758
3.466733 0.2 0.030822
3.470067 0.2 0.028773
3.473400 0.2 0.026012
3.476733 0.2 0.023372
3.480067 0.2 0.021672
3.483400 0.2 0.021197
3.486733 0.2 0.021728
3.490067 0.2 0.022985
3.493400 0.2 0.024782
3.496733 0.2 0.026505
3.500067 0.2 0.027297
3.503400 0.2 0.027018
3.506733 0.2 0.026342
3.510067 0.2 0.025784
3.513400 0.2 0.025071
3.516733 0.2 0.023604
3.520067 0.2 0.021551
3.523400 0.2 0.020051
3.526733 0.2 0.020093
3.530067 0.2 0.021528
3.533400 0.2 0.023488
3.536733 0.2 0.025257
3.540067 0.2 0.026417
3.543400 0.2 0.026929
3.546733 0.2 0.027162
3.550067 0.2 0.027246
3.553400 0.2 0.026631
3.556733 0.2 0.025085
3.560067 0.2 0.023460
3.563400 0.2 0.022706
3.566733 0.2 0.022757
3.570067 0.2 0.023148
3.573400 0.2 0.023679
3.576733 0.2 0.024093
3.580067 0.2 0.023935
3.583400 0.2 0.022775
3.586733 0.2 0.020606
3.590067 0.2 0.018054
3.593400 0.2 0.016000
3.596733 0.2 0.015032
3.600067 0.2 0.015241
3.603400 0.2 0.016149
3.606733 0.2 0.017015
3.610067 0.2 0.017202
3.613400 0.2 0.016326
3.616733 0.2 0.014650
3.620067 0.2 0.013034
3.623400 0.2 0.012326
3.626733 0.2 0.013052
3.630067 0.2 0.015227
3.633400 0.2 0.018049
3.636733 0.2 0.020340
3.640067 0.2 0.021458
3.643400 0.2 0.021691
3.646733 0.2 0.021746
3.650067 0.2 0.021937
3.653400 0.2 0.022310
3.656733 0.2 0.023008
3.660067 0.2 0.024028
3.663400 0.2 0.024848
3.666733 0.2 0.024806
3.670067 0.2 0.023716
3.673400 0.2 0.021942
3.676733 0.2 0.020056
3.680067 0.2 0.018431
3.683400 0.2 0.016950
3.686733 0.2 0.015288
3.690067 0.2 0.013481
3.693400 0.2 0.011930
3.696733 0.2 0.010729
3.700067 0.2 0.009420
3.703400 0.2 0.007688
3.706733 0.2 0.005816
3.710067 0.2 0.004340
3.713400 0.2 0.003628
3.716733 0.2 0.004023
3.720067 0.2 0.005839
3.723400 0.2 0.008661
3.726733 0.2 0.011390
3.730067 0.2 0.013369
3.733400 0.2 0.014887
3.736733 0.2 0.016387
3.740067 0.2 0.017677
3.743400 0.2 0.018138
3.746733 0.2 0.017527
3.750067 0.2 0.016005
3.753400 0.2 0.013607
3.756733 0.2 0.010673
3.760067 0.2 0.008042
3.763400 0.2 0.006175
3.766733 0.2 0.005034
3.770067 0.2 0.004857
3.773400 0.2 0.005811
3.776733 0.2 0.007432
3.780067 0.2 0.009239
3.783400 0.2 0.011162
3.786733 0.2 0.012945
3.790067 0.2 0.013802
3.793400 0.2 0.013127
3.796733 0.2 0.011399
3.800067 0.2 0.010044
3.803400 0.2 0.010137
3.806733 0.2 0.011418
3.810067 0.2 0.012759
3.813400 0.2 0.013290
3.816733 0.2 0.012908
3.820067 0.2 0.012079
3.823400 0.2 0.011413
3.826733 0.2 0.011274
3.830067 0.2 0.011637
3.833400 0.2 0.012391
3.836733 0.2 0.013392
3.840067 0.2 0.013988
3.843400 0.2 0.013318
3.846733 0.2 0.011683
3.850067 0.2 0.010566
3.853400 0.2 0.010850
3.856733 0.2 0.011907
3.860067 0.2 0.012433
3.863400 0.2 0.011628
3.866733 0.2 0.009611
3.870067 0.2 0.006813
3.873400 0.2 0.003669
3.876733 0.2 0.000983
3.880067 0.2 -0.000480
3.883400 0.2 -0.000615
3.886733 0.2 0.000265
3.890067 0.2 0.001821
3.893400 0.2 0.003702
3.896733 0.2 0.005527
3.900067 0.2 0.007078
3.903400 0.2 0.008540
3.906733 0.2 0.010193
3.910067 0.2 0.011837
3.913400 0.2 0.012768
3.916733 0.2 0.012512
3.920067 0.2 0.011413
3.923400 0.2 0.010338
3.926733 0.2 0.009984
3.930067 0.2 0.010603
3.933400 0.2 0.011735
3.936733 0.2 0.012228
3.940067 0.2 0.011092
3.943400 0.2 0.008405
3.946733 0.2 0.005220
3.950067 0.2 0.002673
3.953400 0.2 0.001439
3.956733 0.2 0.001616
3.960067 0.2 0.003031
3.963400 0.2 0.005579
3.966733 0.2 0.008917
3.970067 0.2 0.012121
3.973400 0.2 0.014557
3.976733 0.2 0.016433
3.980067 0.2 0.017798
3.983400 0.2 0.018282
3.986733 0.2 0.017853
3.990067 0.2 0.016936
3.993400 0.2 0.016019
3.996733 0.2 0.015413
4.000067 0.2 0.014906
4.003400 0.2 0.013732
4.006733 0.2 0.011194
4.010067 0.2 0.007409
4.013400 0.2 0.003600
4.016733 0.2 0.001444
4.020067 0.2 0.001853
4.023400 0.2 0.004410
4.026733 0.2 0.007749
4.030067 0.2 0.010454
4.033400 0.2 0.011926
4.036733 0.2 0.012564
4.040067 0.2 0.012973
4.043400 0.2 0.013257
4.046733 0.2 0.013318
4.050067 0.2 0.013118
4.053400 0.2 0.012489
4.056733 0.2 0.011073
4.060067 0.2 0.008880
4.063400 0.2 0.006631
4.066733 0.2 0.004955
4.070067 0.2 0.003972
4.073400 0.2 0.003646
4.076733 0.2 0.003623
4.080067 0.2 0.003302
4.083400 0.2 0.002612
4.086733 0.2 0.001988
4.090067 0.2 0.001630
4.093400 0.2 0.001336
4.096733 0.2 0.000983
4.100067 0.2 0.000922
4.103400 0.2 0.001555
4.106733 0.2 0.002705
4.110067 0.2 0.003651
4.113400 0.2 0.003688
4.116733 0.2 0.002510
4.120067 0.2 0.000442
4.123400 0.2 -0.001695
4.126733 0.2 -0.003269
4.130067 0.2 -0.004275
4.133400 0.2 -0.005024
4.136733 0.2 -0.005928
4.140067 0.2 -0.007343
4.143400 0.2 -0.008969
4.146733 0.2 -0.009630
4.150067 0.2 -0.008140
4.153400 0.2 -0.004596
4.156733 0.2 -0.000582
4.160067 0.2 0.002109
4.163400 0.2 0.002505
4.166733 0.2 0.000559
4.170067 0.2 -0.002761
4.173400 0.2 -0.005607
4.176733 0.2 -0.006533
4.180067 0.2 -0.005588
4.183400 0.2 -0.003804
4.186733 0.2 -0.002151
4.190067 0.2 -0.000922
4.193400 0.2 0.000107
4.196733 0.2 0.001248
4.200067 0.2 0.002775
4.203400 0.2 0.004694
4.206733 0.2 0.006366
4.210067 0.2 0.007097
4.213400 0.2 0.007157
4.216733 0.2 0.007357
4.220067 0.2 0.008075
4.223400 0.2 0.009350
4.226733 0.2 0.011050
4.230067 0.2 0.012610
4.233400 0.2 0.013211
4.236733 0.2 0.012289
4.240067 0.2 0.009886
4.243400 0.2 0.006598
4.246733 0.2 0.003180
4.250067 0.2 0.000265
4.253400 0.2 -0.001704
4.256733 0.2 -0.002296
4.260067 0.2 -0.001136
4.263400 0.2 0.001490
4.266733 0.2 0.004456
4.270067 0.2 0.006757
4.273400 0.2 0.008200
4.276733 0.2 0.008973
4.280067 0.2 0.009169
4.283400 0.2 0.008992
4.286733 0.2 0.008605
4.290067 0.2 0.007716
4.293400 0.2 0.005914
4.296733 0.2 0.003437
4.300067 0.2 0.001043
4.303400 0.2 -0.000675
4.306733 0.2 -0.001770
4.310067 0.2 -0.002850
4.313400 0.2 -0.004275
4.316733 0.2 -0.005621
4.320067 0.2 -0.006058
4.323400 0.2 -0.005220
4.326733 0.2 -0.003478
4.330067 0.2 -0.001476
4.333400 0.2 -0.000005
4.336733 0.2 0.000130
4.340067 0.2 -0.000843
4.343400 0.2 -0.001513
4.346733 0.2 -0.000605
4.350067 0.2 0.002054
4.353400 0.2 0.005625
4.356733 0.2 0.008810
4.360067 0.2 0.010491
4.363400 0.2 0.010296
4.366733 0.2 0.008680
4.370067 0.2 0.006249
4.373400 0.2 0.003586
4.376733 0.2 0.001420
4.380067 0.2 0.000293
4.383400 0.2 0.000373
4.386733 0.2 0.001597
4.390067 0.2 0.003735
4.393400 0.2 0.006543
4.396733 0.2 0.009839
4.400067 0.2 0.013239
4.403400 0.2 0.015819
4.406733 0.2 0.016177
4.410067 0.2 0.013444
4.413400 0.2 0.008428
4.416733 0.2 0.003148
4.420067 0.2 -0.000698
4.423400 0.2 -0.002491
4.426733 0.2 -0.002612
4.430067 0.2 -0.002137
4.433400 0.2 -0.002002
4.436733 0.2 -0.002221
4.440067 0.2 -0.002515
4.443400 0.2 -0.003157
4.446733 0.2 -0.004661
4.450067 0.2 -0.007078
4.453400 0.2 -0.009574
4.456733 0.2 -0.010971
4.460067 0.2 -0.010831
4.463400 0.2 -0.009784
4.466733 0.2 -0.008591
4.470067 0.2 -0.007357
4.473400 0.2 -0.005891
4.476733 0.2 -0.004335
4.480067 0.2 -0.003041
4.483400 0.2 -0.002137
4.486733 0.2 -0.001630
4.490067 0.2 -0.001541
4.493400 0.2 -0.001946
4.496733 0.2 -0.002729
4.500067 0.2 -0.003614
4.503400 0.2 -0.004489
4.506733 0.2 -0.005164
4.510067 0.2 -0.005164
4.513400 0.2 -0.004289
4.516733 0.2 -0.003017
4.520067 0.2 -0.002207
4.523400 0.2 -0.002338
4.526733 0.2 -0.003120
4.530067 0.2 -0.003725
4.533400 0.2 -0.003758
4.536733 0.2 -0.003767
4.540067 0.2 -0.004247
4.543400 0.2 -0.004782
4.546733 0.2 -0.004717
4.550067 0.2 -0.004056
4.553400 0.2 -0.003469
4.556733 0.2 -0.003702
4.560067 0.2 -0.004936
4.563400 0.2 -0.006719
4.566733 0.2 -0.008489
4.570067 0.2 -0.010021
4.573400 0.2 -0.011232
4.576733 0.2 -0.011823
4.580067 0.2 -0.011632
4.583400 0.2 -0.011162
4.586733 0.2 -0.011199
4.590067 0.2 -0.011940
4.593400 0.2 -0.013080
4.596733 0.2 -0.014487
4.600067 0.2 -0.015995
4.603400 0.2 -0.017150
4.606733 0.2 -0.017360
4.610067 0.2 -0.016196
4.613400 0.2 -0.013718
4.616733 0.2 -0.010757
4.620067 0.2 -0.008405
4.623400 0.2 -0.007078
4.626733 0.2 -0.006305
4.630067 0.2 -0.005658
4.633400 0.2 -0.005402
4.636733 0.2 -0.005937
4.640067 0.2 -0.007115
4.643400 0.2 -0.008377
4.646733 0.2 -0.009355
4.650067 0.2 -0.010119
4.653400 0.2 -0.010659
4.656733 0.2 -0.011097
4.660067 0.2 -0.011926
4.663400 0.2 -0.013020
4.666733 0.2 -0.013472
4.670067 0.2 -0.012903
4.673400 0.2 -0.011860
4.676733 0.2 -0.010915
4.680067 0.2 -0.010207
4.683400 0.2 -0.009877
4.686733 0.2 -0.010044
4.690067 0.2 -0.010468
4.693400 0.2 -0.010757
4.696733 0.2 -0.010808
4.700067 0.2 -0.010859
4.703400 0.2 -0.011208
4.706733 0.2 -0.012200
4.710067 0.2 -0.014263
4.713400 0.2 -0.017299
4.716733 0.2 -0.020219
4.720067 0.2 -0.021528
4.723400 0.2 -0.020349
4.726733 0.2 -0.016978
4.730067 0.2 -0.012661
4.733400 0.2 -0.008973
4.736733 0.2 -0.007199
4.740067 0.2 -0.007632
4.743400 0.2 -0.009420
4.746733 0.2 -0.011385
4.750067 0.2 -0.012694
4.753400 0.2 -0.013001
4.756733 0.2 -0.012661
4.760067 0.2 -0.012470
4.763400 0.2 -0.012913
4.766733 0.2 -0.013686
4.770067 0.2 -0.013998
4.773400 0.2 -0.013388
4.776733 0.2 -0.012200
4.780067 0.2 -0.011115
4.783400 0.2 -0.010510
4.786733 0.2 -0.010291
4.790067 0.2 -0.010049
4.793400 0.2 -0.009416
4.796733 0.2 -0.008279
4.800067 0.2 -0.006743
4.803400 0.2 -0.005234
4.806733 0.2 -0.004596
4.810067 0.2 -0.005364
4.813400 0.2 -0.006957
4.816733 0.2 -0.008154
4.820067 0.2 -0.008270
4.823400 0.2 -0.007376
4.826733 0.2 -0.005686
4.830067 0.2 -0.003544
4.833400 0.2 -0.001509
4.836733 0.2 -0.000042
4.840067 0.2 0.000689
4.843400 0.2 0.000820
4.846733 0.2 0.000582
4.850067 0.2 0.000056
4.853400 0.2 -0.000736
4.856733 0.2 -0.001718
4.860067 0.2 -0.002887
4.863400 0.2 -0.004210
4.866733 0.2 -0.005593
4.870067 0.2 -0.006859
4.873400 0.2 -0.007320
4.876733 0.2 -0.006007
4.880067 0.2 -0.002910
4.883400 0.2 0.000391
4.886733 0.2 0.001811
4.890067 0.2 0.000522
4.893400 0.2 -0.002300
4.896733 0.2 -0.004442
4.900067 0.2 -0.004382
4.903400 0.2 -0.002412
4.906733 0.2 -0.000098
4.910067 0.2 0.001602
4.913400 0.2 0.003115
4.916733 0.2 0.005020
4.920067 0.2 0.006962
4.923400 0.2 0.008089
4.926733 0.2 0.008037
4.930067 0.2 0.007194
4.933400 0.2 0.006501
4.936733 0.2 0.006878
4.940067 0.2 0.008666
4.943400 0.2 0.011469
4.946733 0.2 0.014426
4.950067 0.2 0.016745
4.953400 0.2 0.018263
4.956733 0.2 0.019488
4.960067 0.2 0.021015
4.963400 0.2 0.022925
4.966733 0.2 0.024531
4.970067 0.2 0.024741
4.973400 0.2 0.022957
4.976733 0.2 0.019553
4.980067 0.2 0.015362
4.983400 0.2 0.010873
4.986733 0.2 0.006305
4.990067 0.2 0.002361
4.993400 0.2 0.000298
4.996733 0.2 0.000782
5.000067 0.2 0.003339
5.003400 0.2 0.007111
5.006733 0.2 0.010990
5.010067 0.2 0.013504
5.013400 0.2 0.013947
5.016733 0.2 0.012773
5.020067 0.2 0.010482
5.023400 0.2 0.007418
5.026733 0.2 0.004554
5.030067 0.2 0.002673
5.033400 0.2 0.001276
5.036733 0.2 -0.000410
5.040067 0.2 -0.002193
5.043400 0.2 -0.003511
5.046733 0.2 -0.004126
5.050067 0.2 -0.003828
5.053400 0.2 -0.002403
5.056733 0.2 -0.000075
5.060067 0.2 0.002226
5.063400 0.2 0.003288
5.066733 0.2 0.002789
5.070067 0.2 0.001597
5.073400 0.2 0.000647
5.076733 0.2 0.000214
5.080067 0.2 0.000130
5.083400 0.2 0.000149
5.086733 0.2 -0.000056
5.090067 0.2 -0.000624
5.093400 0.2 -0.001118
5.096733 0.2 -0.000903
5.100067 0.2 0.000084
5.103400 0.2 0.001281
5.106733 0.2 0.002338
5.110067 0.2 0.003460
5.113400 0.2 0.004931
5.116733 0.2 0.006570
5.120067 0.2 0.007404
5.123400 0.2 0.006021
5.126733 0.2 0.001988
5.130067 0.2 -0.003362
5.133400 0.2 -0.007967
5.136733 0.2 -0.010543
5.140067 0.2 -0.010980
5.143400 0.2 -0.009835
5.146733 0.2 -0.007865
5.150067 0.2 -0.005700
5.153400 0.2 -0.003763
5.156733 0.2 -0.002645
5.160067 0.2 -0.002971
5.163400 0.2 -0.004815
5.166733 0.2 -0.007572
5.170067 0.2 -0.010361
5.173400 0.2 -0.012382
5.176733 0.2 -0.013164
5.180067 0.2 -0.012852
5.183400 0.2 -0.012098
5.186733 0.2 -0.011600
5.190067 0.2 -0.011697
5.193400 0.2 -0.012293
5.196733 0.2 -0.013276
5.200067 0.2 -0.014696
5.203400 0.2 -0.016293
5.206733 0.2 -0.017681
5.210067 0.2 -0.018743
5.213400 0.2 -0.019409
5.216733 0.2 -0.019576
5.220067 0.2 -0.019451
5.223400 0.2 -0.019562
5.226733 0.2 -0.020061
5.230067 0.2 -0.020224
5.233400 0.2 -0.019264
5.236733 0.2 -0.017160
5.240067 0.2 -0.014361
5.243400 0.2 -0.011423
5.246733 0.2 -0.009034
5.250067 0.2 -0.008084
5.253400 0.2 -0.009006
5.256733 0.2 -0.011185
5.260067 0.2 -0.013402
5.263400 0.2 -0.014761
5.266733 0.2 -0.015069
5.270067 0.2 -0.014650
5.273400 0.2 -0.014156
5.276733 0.2 -0.014161
5.280067 0.2 -0.014687
5.283400 0.2 -0.015260
5.286733 0.2 -0.015576
5.290067 0.2 -0.015991
5.293400 0.2 -0.016992
5.296733 0.2 -0.018450
5.300067 0.2 -0.019814
5.303400 0.2 -0.020806
5.306733 0.2 -0.021388
5.310067 0.2 -0.021476
5.313400 0.2 -0.021188
5.316733 0.2 -0.021160
5.320067 0.2 -0.021905
5.323400 0.2 -0.022757
5.326733 0.2 -0.022207
5.330067 0.2 -0.019674
5.333400 0.2 -0.016401
5.336733 0.2 -0.014296
5.340067 0.2 -0.014459
5.343400 0.2 -0.016578
5.346733 0.2 -0.019255
5.350067 0.2 -0.021029
5.353400 0.2 -0.021341
5.356733 0.2 -0.020661
5.360067 0.2 -0.019614
5.363400 0.2 -0.018226
5.366733 0.2 -0.016466
5.370067 0.2 -0.015046
5.373400 0.2 -0.014887
5.376733 0.2 -0.016009
5.380067 0.2 -0.017397
5.383400 0.2 -0.018007
5.386733 0.2 -0.017569
5.390067 0.2 -0.016261
5.393400 0.2 -0.014119
5.396733 0.2 -0.011437
5.400067 0.2 -0.009323
5.403400 0.2 -0.009136
5.406733 0.2 -0.010836
5.410067 0.2 -0.012899
5.413400 0.2 -0.014328
5.416733 0.2 -0.015660
5.420067 0.2 -0.017784
5.423400 0.2 -0.020857
5.426733 0.2 -0.024238
5.430067 0.2 -0.026771
5.433400 0.2 -0.027409
5.436733 0.2 -0.025867
5.440067 0.2 -0.022980
5.443400 0.2 -0.020103
5.446733 0.2 -0.018124
5.450067 0.2 -0.017458
5.453400 0.2 -0.018538
5.456733 0.2 -0.021220
5.460067 0.2 -0.024214
5.463400 0.2 -0.026221
5.466733 0.2 -0.027148
5.470067 0.2 -0.027423
5.473400 0.2 -0.027041
5.476733 0.2 -0.025989
5.480067 0.2 -0.024713
5.483400 0.2 -0.023581
5.486733 0.2 -0.022841
5.490067 0.2 -0.022994
5.493400 0.2 -0.024349
5.496733 0.2 -0.026594
5.500067 0.2 -0.029095
5.503400 0.2 -0.030990
5.506733 0.2 -0.031637
5.510067 0.2 -0.031390
5.513400 0.2 -0.031181
5.516733 0.2 -0.031269
5.520067 0.2 -0.031153
5.523400 0.2 -0.030403
5.526733 0.2 -0.028978
5.530067 0.2 -0.027101
5.533400 0.2 -0.025094
5.536733 0.2 -0.023274
5.540067 0.2 -0.021872
5.543400 0.2 -0.020810
5.546733 0.2 -0.019893
5.550067 0.2 -0.019232
5.553400 0.2 -0.018892
5.556733 0.2 -0.018668
5.560067 0.2 -0.018654
5.563400 0.2 -0.019157
5.566733 0.2 -0.020042
5.570067 0.2 -0.020550
5.573400 0.2 -0.019898
5.576733 0.2 -0.018296
5.580067 0.2 -0.017332
5.583400 0.2 -0.018585
5.586733 0.2 -0.022096
5.590067 0.2 -0.026603
5.593400 0.2 -0.030352
5.596733 0.2 -0.032033
5.600067 0.2 -0.031851
5.603400 0.2 -0.031143
5.606733 0.2 -0.031292
5.610067 0.2 -0.033230
5.613400 0.2 -0.036662
5.616733 0.2 -0.039795
5.620067 0.2 -0.040820
5.623400 0.2 -0.039451
5.626733 0.2 -0.036652
5.630067 0.2 -0.033691
5.633400 0.2 -0.031525
5.636733 0.2 -0.030380
5.640067 0.2 -0.029942
5.643400 0.2 -0.029770
5.646733 0.2 -0.029225
5.650067 0.2 -0.027702
5.653400 0.2 -0.025029
5.656733 0.2 -0.021625
5.660067 0.2 -0.018589
5.663400 0.2 -0.017313
5.666733 0.2 -0.018519
5.670067 0.2 -0.021937
5.673400 0.2 -0.026599
5.676733 0.2 -0.031069
5.680067 0.2 -0.033937
5.683400 0.2 -0.034575
5.686733 0.2 -0.033421
5.690067 0.2 -0.031241
5.693400 0.2 -0.028498
5.696733 0.2 -0.025714
5.700067 0.2 -0.023819
5.703400 0.2 -0.023474
5.706733 0.2 -0.024321
5.710067 0.2 -0.025290
5.713400 0.2 -0.025565
5.716733 0.2 -0.025150
5.720067 0.2 -0.024661
5.723400 0.2 -0.024708
5.726733 0.2 -0.025625
5.730067 0.2 -0.027390
5.733400 0.2 -0.029467
5.736733 0.2 -0.030836
5.740067 0.2 -0.030734
5.743400 0.2 -0.029546
5.746733 0.2 -0.028275
5.750067 0.2 -0.027111
5.753400 0.2 -0.025406
5.756733 0.2 -0.022678
5.760067 0.2 -0.018952
5.763400 0.2 -0.014850
5.766733 0.2 -0.011553
5.770067 0.2 -0.010189
5.773400 0.2 -0.011409
5.776733 0.2 -0.014966
5.780067 0.2 -0.019632
5.783400 0.2 -0.024051
5.786733 0.2 -0.027372
5.790067 0.2 -0.028959
5.793400 0.2 -0.028666
5.796733 0.2 -0.027078
5.800067 0.2 -0.024983
5.803400 0.2 -0.022724
5.806733 0.2 -0.020368
5.810067 0.2 -0.018398
5.813400 0.2 -0.017835
5.816733 0.2 -0.019497
5.820067 0.2 -0.023223
5.823400 0.2 -0.027833
5.826733 0.2 -0.031977
5.830067 0.2 -0.034901
5.833400 0.2 -0.036312
5.836733 0.2 -0.036182
5.840067 0.2 -0.034929
5.843400 0.2 -0.033388
5.846733 0.2 -0.032377
5.850067 0.2 -0.032200
5.853400 0.2 -0.032759
5.856733 0.2 -0.033854
5.860067 0.2 -0.034911
5.863400 0.2 -0.035050
5.866733 0.2 -0.033784
5.870067 0.2 -0.031414
5.873400 0.2 -0.028862
5.876733 0.2 -0.027143
5.880067 0.2 -0.026766
5.883400 0.2 -0.027493
5.886733 0.2 -0.028620
5.890067 0.2 -0.029579
5.893400 0.2 -0.030538
5.896733 0.2 -0.031926
5.900067 0.2 -0.033462
5.903400 0.2 -0.034161
5.906733 0.2 -0.033448
5.910067 0.2 -0.031809
5.913400 0.2 -0.030147
5.916733 0.2 -0.028918
5.920067 0.2 -0.028210
5.923400 0.2 -0.028270
5.926733 0.2 -0.029448
5.930067 0.2 -0.031507
5.933400 0.2 -0.033332
5.936733 0.2 -0.033434
5.940067 0.2 -0.031074
5.943400 0.2 -0.026776
5.946733 0.2 -0.021700
5.950067 0.2 -0.017132
5.953400 0.2 -0.014352
5.956733 0.2 -0.013839
5.960067 0.2 -0.015069
5.963400 0.2 -0.017583
5.966733 0.2 -0.021174
5.970067 0.2 -0.025001
5.973400 0.2 -0.027753
5.976733 0.2 -0.028713
5.980067 0.2 -0.028387
5.983400 0.2 -0.027963
5.986733 0.2 -0.027944
5.990067 0.2 -0.027777
5.993400 0.2 -0.027092
5.996733 0.2 -0.026226
6.000067 0.2 -0.025486
