# Supplementary material for: Quantitative profiling of capsaicin content in seven chili pepper cultivars using optimized HPLC
Source: Front Plant Sci. 2026 May 7;17:1749488. doi: 10.3389/fpls.2026.1749488 (PMC13190488; doi:10.3389/fpls.2026.1749488)
Supplement: Supplementary file 1 [file DataSheet1.zip › Raw Chromatogram Data Calibration 280nm/Capsaicin 2.5ppm.txt]

URL	chrom://desktop-lb30aed/ChromeleonLocal/Capsaicin/CapsaicinTest_1312025.seq/15873.smp/UV_VIS_2.channel
Channel	UV_VIS_2

Injection Information:
Data Vault	ChromeleonLocal
Sequence	CapsaicinTest_1312025
Name	CAP2.5ppm
Number	447
Position	Y:E6
Comment	
Processing Method	Processing_Capsaicin
Instrument Method	Capsaicin_222025m1 -Origninal
Type	Unknown
Status	Finished
Inject Time	3/11/2025 11:41:36 AM -07:00
Volume (µl)	10.00
Dilution Factor	1.0000
Weight	1.0000

Raw Data Information:
Time Min. (min)	0.003400
Time Max. (min)	6.000067
Data Points	1800
Detector	UV
Generating Data System	Chromeleon 7.2.10.24543
Exporting Data System	Chromeleon 7.2.10.0
Operator	Instrument Controller
Signal Quantity	Absorbance
Signal Unit	mAU
Signal Min.	-0.263206
Signal Max.	9.961110
Channel	UV_VIS_2
Driver Name	VDAD.dll
Channel Type	Evaluation
Min. Step (s)	0.2
Max. Step (s)	0.2
Average Step (s)	0.2

Signal Parameter Information:
Signal Info	WVL:280 nm

Raw Data:
Time (min)	Step (s)	Value (mAU)
0.003400	n.a.	0.000000
0.006733	0.2	0.000028
0.010067	0.2	0.000247
0.013400	0.2	0.001010
0.016733	0.2	0.002654
0.020067	0.2	0.004983
0.023400	0.2	0.007222
0.026733	0.2	0.008922
0.030067	0.2	0.010491
0.033400	0.2	0.012196
0.036733	0.2	0.013323
0.040067	0.2	0.013001
0.043400	0.2	0.011125
0.046733	0.2	0.008158
0.050067	0.2	0.004931
0.053400	0.2	0.002366
0.056733	0.2	0.001057
0.060067	0.2	0.000964
0.063400	0.2	0.001662
0.066733	0.2	0.002547
0.070067	0.2	0.003125
0.073400	0.2	0.003325
0.076733	0.2	0.003395
0.080067	0.2	0.003204
0.083400	0.2	0.002300
0.086733	0.2	0.000610
0.090067	0.2	-0.001499
0.093400	0.2	-0.003502
0.096733	0.2	-0.004605
0.100067	0.2	-0.003804
0.103400	0.2	-0.000512
0.106733	0.2	0.004577
0.110067	0.2	0.009504
0.113400	0.2	0.012377
0.116733	0.2	0.012601
0.120067	0.2	0.010761
0.123400	0.2	0.007837
0.126733	0.2	0.004857
0.130067	0.2	0.002636
0.133400	0.2	0.001290
0.136733	0.2	0.000158
0.140067	0.2	-0.001183
0.143400	0.2	-0.002189
0.146733	0.2	-0.002119
0.150067	0.2	-0.000983
0.153400	0.2	0.000685
0.156733	0.2	0.002529
0.160067	0.2	0.004559
0.163400	0.2	0.006813
0.166733	0.2	0.009080
0.170067	0.2	0.010855
0.173400	0.2	0.011567
0.176733	0.2	0.011045
0.180067	0.2	0.010231
0.183400	0.2	0.010515
0.186733	0.2	0.011926
0.190067	0.2	0.013113
0.193400	0.2	0.013015
0.196733	0.2	0.011730
0.200067	0.2	0.010049
0.203400	0.2	0.008508
0.206733	0.2	0.007008
0.210067	0.2	0.005453
0.213400	0.2	0.004075
0.216733	0.2	0.003083
0.220067	0.2	0.002449
0.223400	0.2	0.002035
0.226733	0.2	0.001746
0.230067	0.2	0.001630
0.233400	0.2	0.001877
0.236733	0.2	0.002477
0.240067	0.2	0.002878
0.243400	0.2	0.002664
0.246733	0.2	0.002286
0.250067	0.2	0.002389
0.253400	0.2	0.002710
0.256733	0.2	0.002598
0.260067	0.2	0.002063
0.263400	0.2	0.001499
0.266733	0.2	0.001248
0.270067	0.2	0.001430
0.273400	0.2	0.001905
0.276733	0.2	0.002631
0.280067	0.2	0.003790
0.283400	0.2	0.005229
0.286733	0.2	0.006231
0.290067	0.2	0.006217
0.293400	0.2	0.005481
0.296733	0.2	0.004899
0.300067	0.2	0.004913
0.303400	0.2	0.005048
0.306733	0.2	0.004456
0.310067	0.2	0.002836
0.313400	0.2	0.000666
0.316733	0.2	-0.001425
0.320067	0.2	-0.003041
0.323400	0.2	-0.003739
0.326733	0.2	-0.003097
0.330067	0.2	-0.001239
0.333400	0.2	0.001043
0.336733	0.2	0.002971
0.340067	0.2	0.004363
0.343400	0.2	0.005439
0.346733	0.2	0.006272
0.350067	0.2	0.006803
0.353400	0.2	0.007069
0.356733	0.2	0.007325
0.360067	0.2	0.007926
0.363400	0.2	0.008936
0.366733	0.2	0.009933
0.370067	0.2	0.010780
0.373400	0.2	0.011926
0.376733	0.2	0.013360
0.380067	0.2	0.013760
0.383400	0.2	0.011609
0.386733	0.2	0.006789
0.390067	0.2	0.000801
0.393400	0.2	-0.004400
0.396733	0.2	-0.007688
0.400067	0.2	-0.008931
0.403400	0.2	-0.008238
0.406733	0.2	-0.005793
0.410067	0.2	-0.002235
0.413400	0.2	0.001588
0.416733	0.2	0.005034
0.420067	0.2	0.007479
0.423400	0.2	0.008335
0.426733	0.2	0.007530
0.430067	0.2	0.005485
0.433400	0.2	0.002966
0.436733	0.2	0.001159
0.440067	0.2	0.001071
0.443400	0.2	0.002580
0.446733	0.2	0.004754
0.450067	0.2	0.006873
0.453400	0.2	0.008736
0.456733	0.2	0.010505
0.460067	0.2	0.012224
0.463400	0.2	0.013188
0.466733	0.2	0.012242
0.470067	0.2	0.009066
0.473400	0.2	0.004685
0.476733	0.2	0.000722
0.480067	0.2	-0.001611
0.483400	0.2	-0.001988
0.486733	0.2	-0.000955
0.490067	0.2	0.000293
0.493400	0.2	0.000433
0.496733	0.2	-0.001127
0.500067	0.2	-0.003944
0.503400	0.2	-0.007031
0.506733	0.2	-0.009411
0.510067	0.2	-0.010445
0.513400	0.2	-0.010259
0.516733	0.2	-0.009667
0.520067	0.2	-0.009555
0.523400	0.2	-0.010347
0.526733	0.2	-0.011963
0.530067	0.2	-0.014473
0.533400	0.2	-0.018072
0.536733	0.2	-0.022016
0.540067	0.2	-0.024787
0.543400	0.2	-0.025537
0.546733	0.2	-0.024498
0.550067	0.2	-0.022468
0.553400	0.2	-0.020335
0.556733	0.2	-0.018701
0.560067	0.2	-0.017830
0.563400	0.2	-0.018030
0.566733	0.2	-0.019330
0.570067	0.2	-0.020904
0.573400	0.2	-0.021681
0.576733	0.2	-0.021509
0.580067	0.2	-0.020955
0.583400	0.2	-0.020182
0.586733	0.2	-0.018845
0.590067	0.2	-0.017155
0.593400	0.2	-0.016284
0.596733	0.2	-0.017155
0.600067	0.2	-0.019106
0.603400	0.2	-0.020466
0.606733	0.2	-0.020321
0.610067	0.2	-0.019092
0.613400	0.2	-0.017625
0.616733	0.2	-0.016633
0.620067	0.2	-0.016694
0.623400	0.2	-0.017826
0.626733	0.2	-0.019101
0.630067	0.2	-0.019185
0.633400	0.2	-0.017555
0.636733	0.2	-0.015208
0.640067	0.2	-0.013723
0.643400	0.2	-0.013844
0.646733	0.2	-0.015176
0.650067	0.2	-0.016778
0.653400	0.2	-0.017728
0.656733	0.2	-0.017611
0.660067	0.2	-0.016675
0.663400	0.2	-0.015367
0.666733	0.2	-0.013867
0.670067	0.2	-0.012121
0.673400	0.2	-0.010123
0.676733	0.2	-0.008461
0.680067	0.2	-0.007949
0.683400	0.2	-0.008438
0.686733	0.2	-0.009029
0.690067	0.2	-0.009364
0.693400	0.2	-0.009751
0.696733	0.2	-0.010221
0.700067	0.2	-0.010338
0.703400	0.2	-0.009872
0.706733	0.2	-0.009034
0.710067	0.2	-0.007981
0.713400	0.2	-0.006719
0.716733	0.2	-0.005448
0.720067	0.2	-0.004354
0.723400	0.2	-0.003320
0.726733	0.2	-0.002175
0.730067	0.2	-0.000969
0.733400	0.2	-0.001923
0.736733	0.2	-0.017243
0.740067	0.2	-0.073453
0.743400	0.2	-0.180406
0.746733	0.2	-0.263206
0.750067	0.2	-0.136509
0.753400	0.2	0.405847
0.756733	0.2	1.442600
0.760067	0.2	2.854313
0.763400	0.2	4.388057
0.766733	0.2	5.784058
0.770067	0.2	6.861817
0.773400	0.2	7.541073
0.776733	0.2	7.825266
0.780067	0.2	7.767999
0.783400	0.2	7.441407
0.786733	0.2	6.924183
0.790067	0.2	6.303270
0.793400	0.2	5.671862
0.796733	0.2	5.119541
0.800067	0.2	4.720292
0.803400	0.2	4.523261
0.806733	0.2	4.549604
0.810067	0.2	4.795152
0.813400	0.2	5.234997
0.816733	0.2	5.826107
0.820067	0.2	6.508240
0.823400	0.2	7.212320
0.826733	0.2	7.881681
0.830067	0.2	8.489345
0.833400	0.2	9.028679
0.836733	0.2	9.484119
0.840067	0.2	9.813965
0.843400	0.2	9.961110
0.846733	0.2	9.878078
0.850067	0.2	9.549242
0.853400	0.2	9.003477
0.856733	0.2	8.311230
0.860067	0.2	7.562414
0.863400	0.2	6.836979
0.866733	0.2	6.186124
0.870067	0.2	5.629729
0.873400	0.2	5.163695
0.876733	0.2	4.769433
0.880067	0.2	4.421114
0.883400	0.2	4.091351
0.886733	0.2	3.756913
0.890067	0.2	3.403858
0.893400	0.2	3.031138
0.896733	0.2	2.651410
0.900067	0.2	2.287920
0.903400	0.2	1.968248
0.906733	0.2	1.715664
0.910067	0.2	1.539662
0.913400	0.2	1.430805
0.916733	0.2	1.364010
0.920067	0.2	1.308066
0.923400	0.2	1.235320
0.926733	0.2	1.128069
0.930067	0.2	0.980818
0.933400	0.2	0.799834
0.936733	0.2	0.600587
0.940067	0.2	0.402494
0.943400	0.2	0.222647
0.946733	0.2	0.072033
0.950067	0.2	-0.044750
0.953400	0.2	-0.128103
0.956733	0.2	-0.182115
0.960067	0.2	-0.213119
0.963400	0.2	-0.227899
0.966733	0.2	-0.232682
0.970067	0.2	-0.232570
0.973400	0.2	-0.230665
0.976733	0.2	-0.227722
0.980067	0.2	-0.223387
0.983400	0.2	-0.217389
0.986733	0.2	-0.209808
0.990067	0.2	-0.201091
0.993400	0.2	-0.191685
0.996733	0.2	-0.181668
1.000067	0.2	-0.170986
1.003400	0.2	-0.159824
1.006733	0.2	-0.148709
1.010067	0.2	-0.138385
1.013400	0.2	-0.129240
1.016733	0.2	-0.120979
1.020067	0.2	-0.112993
1.023400	0.2	-0.104592
1.026733	0.2	-0.095274
1.030067	0.2	-0.085491
1.033400	0.2	-0.076704
1.036733	0.2	-0.070417
1.040067	0.2	-0.066971
1.043400	0.2	-0.065407
1.046733	0.2	-0.064378
1.050067	0.2	-0.062976
1.053400	0.2	-0.061006
1.056733	0.2	-0.058776
1.060067	0.2	-0.056666
1.063400	0.2	-0.054678
1.066733	0.2	-0.052154
1.070067	0.2	-0.048243
1.073400	0.2	-0.042976
1.076733	0.2	-0.037840
1.080067	0.2	-0.034990
1.083400	0.2	-0.035949
1.086733	0.2	-0.040685
1.090067	0.2	-0.047679
1.093400	0.2	-0.054766
1.096733	0.2	-0.059991
1.100067	0.2	-0.062329
1.103400	0.2	-0.061789
1.106733	0.2	-0.059046
1.110067	0.2	-0.054860
1.113400	0.2	-0.049719
1.116733	0.2	-0.043637
1.120067	0.2	-0.036634
1.123400	0.2	-0.029397
1.126733	0.2	-0.022911
1.130067	0.2	-0.017299
1.133400	0.2	-0.011935
1.136733	0.2	-0.006557
1.140067	0.2	-0.001774
1.143400	0.2	0.001732
1.146733	0.2	0.004126
1.150067	0.2	0.006319
1.153400	0.2	0.008992
1.156733	0.2	0.012014
1.160067	0.2	0.014687
1.163400	0.2	0.016256
1.166733	0.2	0.016559
1.170067	0.2	0.016317
1.173400	0.2	0.016568
1.176733	0.2	0.017895
1.180067	0.2	0.020238
1.183400	0.2	0.022962
1.186733	0.2	0.025081
1.190067	0.2	0.025905
1.193400	0.2	0.025574
1.196733	0.2	0.024820
1.200067	0.2	0.024349
1.203400	0.2	0.024503
1.206733	0.2	0.025155
1.210067	0.2	0.025784
1.213400	0.2	0.025886
1.216733	0.2	0.025430
1.220067	0.2	0.024750
1.223400	0.2	0.023968
1.226733	0.2	0.022766
1.230067	0.2	0.020913
1.233400	0.2	0.018803
1.236733	0.2	0.017066
1.240067	0.2	0.015968
1.243400	0.2	0.015693
1.246733	0.2	0.016633
1.250067	0.2	0.018897
1.253400	0.2	0.021774
1.256733	0.2	0.024159
1.260067	0.2	0.025122
1.263400	0.2	0.024075
1.266733	0.2	0.021127
1.270067	0.2	0.017621
1.273400	0.2	0.015330
1.276733	0.2	0.015004
1.280067	0.2	0.015944
1.283400	0.2	0.016708
1.286733	0.2	0.016293
1.290067	0.2	0.014813
1.293400	0.2	0.013188
1.296733	0.2	0.012331
1.300067	0.2	0.012694
1.303400	0.2	0.014147
1.306733	0.2	0.016140
1.310067	0.2	0.018128
1.313400	0.2	0.019437
1.316733	0.2	0.019548
1.320067	0.2	0.018803
1.323400	0.2	0.017770
1.326733	0.2	0.016312
1.330067	0.2	0.014189
1.333400	0.2	0.011534
1.336733	0.2	0.008699
1.340067	0.2	0.006487
1.343400	0.2	0.005839
1.346733	0.2	0.006957
1.350067	0.2	0.009201
1.353400	0.2	0.011753
1.356733	0.2	0.014156
1.360067	0.2	0.016335
1.363400	0.2	0.018193
1.366733	0.2	0.019195
1.370067	0.2	0.018636
1.373400	0.2	0.016498
1.376733	0.2	0.013565
1.380067	0.2	0.010803
1.383400	0.2	0.009155
1.386733	0.2	0.009141
1.390067	0.2	0.010268
1.393400	0.2	0.011283
1.396733	0.2	0.011143
1.400067	0.2	0.009825
1.403400	0.2	0.008405
1.406733	0.2	0.007972
1.410067	0.2	0.008643
1.413400	0.2	0.009919
1.416733	0.2	0.011432
1.420067	0.2	0.012890
1.423400	0.2	0.013839
1.426733	0.2	0.013961
1.430067	0.2	0.013164
1.433400	0.2	0.011437
1.436733	0.2	0.009099
1.440067	0.2	0.007125
1.443400	0.2	0.006785
1.446733	0.2	0.008694
1.450067	0.2	0.012056
1.453400	0.2	0.015022
1.456733	0.2	0.015986
1.460067	0.2	0.014729
1.463400	0.2	0.012591
1.466733	0.2	0.011432
1.470067	0.2	0.012177
1.473400	0.2	0.014417
1.476733	0.2	0.017034
1.480067	0.2	0.018985
1.483400	0.2	0.019730
1.486733	0.2	0.019255
1.490067	0.2	0.018100
1.493400	0.2	0.017365
1.496733	0.2	0.017900
1.500067	0.2	0.019614
1.503400	0.2	0.021849
1.506733	0.2	0.024028
1.510067	0.2	0.025937
1.513400	0.2	0.027632
1.516733	0.2	0.029113
1.520067	0.2	0.030361
1.523400	0.2	0.031344
1.526733	0.2	0.031739
1.530067	0.2	0.031167
1.533400	0.2	0.029793
1.536733	0.2	0.028098
1.540067	0.2	0.026268
1.543400	0.2	0.024396
1.546733	0.2	0.022920
1.550067	0.2	0.022189
1.553400	0.2	0.021844
1.556733	0.2	0.021243
1.560067	0.2	0.020186
1.563400	0.2	0.019008
1.566733	0.2	0.018212
1.570067	0.2	0.018096
1.573400	0.2	0.018617
1.576733	0.2	0.019590
1.580067	0.2	0.020885
1.583400	0.2	0.022501
1.586733	0.2	0.024140
1.590067	0.2	0.025020
1.593400	0.2	0.024582
1.596733	0.2	0.023157
1.600067	0.2	0.021649
1.603400	0.2	0.021132
1.606733	0.2	0.022361
1.610067	0.2	0.024945
1.613400	0.2	0.027590
1.616733	0.2	0.029239
1.620067	0.2	0.029602
1.623400	0.2	0.029113
1.626733	0.2	0.028689
1.630067	0.2	0.029178
1.633400	0.2	0.030738
1.636733	0.2	0.033113
1.640067	0.2	0.035949
1.643400	0.2	0.038473
1.646733	0.2	0.039861
1.650067	0.2	0.040135
1.653400	0.2	0.039758
1.656733	0.2	0.038687
1.660067	0.2	0.036582
1.663400	0.2	0.033677
1.666733	0.2	0.030631
1.670067	0.2	0.027632
1.673400	0.2	0.024512
1.676733	0.2	0.021751
1.680067	0.2	0.020405
1.683400	0.2	0.020964
1.686733	0.2	0.022943
1.690067	0.2	0.025416
1.693400	0.2	0.027544
1.696733	0.2	0.028606
1.700067	0.2	0.028112
1.703400	0.2	0.026315
1.706733	0.2	0.024070
1.710067	0.2	0.022361
1.713400	0.2	0.022142
1.716733	0.2	0.024009
1.720067	0.2	0.027474
1.723400	0.2	0.030934
1.726733	0.2	0.032904
1.730067	0.2	0.033136
1.733400	0.2	0.032573
1.736733	0.2	0.032331
1.740067	0.2	0.032736
1.743400	0.2	0.033188
1.746733	0.2	0.032913
1.750067	0.2	0.031739
1.753400	0.2	0.030063
1.756733	0.2	0.028326
1.760067	0.2	0.026976
1.763400	0.2	0.026664
1.766733	0.2	0.027739
1.770067	0.2	0.029737
1.773400	0.2	0.031996
1.776733	0.2	0.034370
1.780067	0.2	0.037001
1.783400	0.2	0.039903
1.786733	0.2	0.043013
1.790067	0.2	0.046161
1.793400	0.2	0.048885
1.796733	0.2	0.050925
1.800067	0.2	0.052527
1.803400	0.2	0.053640
1.806733	0.2	0.053789
1.810067	0.2	0.053109
1.813400	0.2	0.052429
1.816733	0.2	0.052513
1.820067	0.2	0.053598
1.823400	0.2	0.055209
1.826733	0.2	0.056303
1.830067	0.2	0.056308
1.833400	0.2	0.055460
1.836733	0.2	0.054352
1.840067	0.2	0.053518
1.843400	0.2	0.053216
1.846733	0.2	0.053346
1.850067	0.2	0.053952
1.853400	0.2	0.055609
1.856733	0.2	0.058953
1.860067	0.2	0.063777
1.863400	0.2	0.069165
1.866733	0.2	0.074091
1.870067	0.2	0.077803
1.873400	0.2	0.080257
1.876733	0.2	0.081919
1.880067	0.2	0.083004
1.883400	0.2	0.083433
1.886733	0.2	0.083386
1.890067	0.2	0.083391
1.893400	0.2	0.083838
1.896733	0.2	0.084611
1.900067	0.2	0.085221
1.903400	0.2	0.085509
1.906733	0.2	0.085896
1.910067	0.2	0.086818
1.913400	0.2	0.088010
1.916733	0.2	0.088671
1.920067	0.2	0.088429
1.923400	0.2	0.087642
1.926733	0.2	0.086590
1.930067	0.2	0.084890
1.933400	0.2	0.082217
1.936733	0.2	0.079223
1.940067	0.2	0.077127
1.943400	0.2	0.076708
1.946733	0.2	0.077635
1.950067	0.2	0.078860
1.953400	0.2	0.079689
1.956733	0.2	0.080247
1.960067	0.2	0.081169
1.963400	0.2	0.083158
1.966733	0.2	0.086506
1.970067	0.2	0.090869
1.973400	0.2	0.095484
1.976733	0.2	0.099842
1.980067	0.2	0.103870
1.983400	0.2	0.107661
1.986733	0.2	0.111694
1.990067	0.2	0.117267
1.993400	0.2	0.125868
1.996733	0.2	0.138031
2.000067	0.2	0.153142
2.003400	0.2	0.170269
2.006733	0.2	0.188961
2.010067	0.2	0.209324
2.013400	0.2	0.231485
2.016733	0.2	0.255620
2.020067	0.2	0.282163
2.023400	0.2	0.311402
2.026733	0.2	0.343192
2.030067	0.2	0.377037
2.033400	0.2	0.412255
2.036733	0.2	0.448632
2.040067	0.2	0.487119
2.043400	0.2	0.529313
2.046733	0.2	0.576051
2.050067	0.2	0.626557
2.053400	0.2	0.679446
2.056733	0.2	0.734245
2.060067	0.2	0.791340
2.063400	0.2	0.851108
2.066733	0.2	0.913711
2.070067	0.2	0.979197
2.073400	0.2	1.047528
2.076733	0.2	1.118812
2.080067	0.2	1.193378
2.083400	0.2	1.271660
2.086733	0.2	1.353896
2.090067	0.2	1.439755
2.093400	0.2	1.528198
2.096733	0.2	1.618196
2.100067	0.2	1.709750
2.103400	0.2	1.803432
2.106733	0.2	1.899321
2.110067	0.2	1.997296
2.113400	0.2	2.098014
2.116733	0.2	2.202373
2.120067	0.2	2.310127
2.123400	0.2	2.419683
2.126733	0.2	2.529263
2.130067	0.2	2.637515
2.133400	0.2	2.743253
2.136733	0.2	2.845814
2.140067	0.2	2.945219
2.143400	0.2	3.041290
2.146733	0.2	3.133062
2.150067	0.2	3.219401
2.153400	0.2	3.299550
2.156733	0.2	3.372845
2.160067	0.2	3.438131
2.163400	0.2	3.493815
2.166733	0.2	3.538812
2.170067	0.2	3.573024
2.173400	0.2	3.596428
2.176733	0.2	3.608279
2.180067	0.2	3.607403
2.183400	0.2	3.592861
2.186733	0.2	3.564507
2.190067	0.2	3.522942
2.193400	0.2	3.468888
2.196733	0.2	3.402997
2.200067	0.2	3.326074
2.203400	0.2	3.239131
2.206733	0.2	3.143242
2.210067	0.2	3.039395
2.213400	0.2	2.928521
2.216733	0.2	2.811910
2.220067	0.2	2.691271
2.223400	0.2	2.568346
2.226733	0.2	2.444931
2.230067	0.2	2.322821
2.233400	0.2	2.203020
2.236733	0.2	2.085310
2.240067	0.2	1.969291
2.243400	0.2	1.855092
2.246733	0.2	1.742998
2.250067	0.2	1.633000
2.253400	0.2	1.524854
2.256733	0.2	1.418842
2.260067	0.2	1.316010
2.263400	0.2	1.217448
2.266733	0.2	1.123864
2.270067	0.2	1.035612
2.273400	0.2	0.952911
2.276733	0.2	0.875969
2.280067	0.2	0.804458
2.283400	0.2	0.737389
2.286733	0.2	0.674124
2.290067	0.2	0.614896
2.293400	0.2	0.560153
2.296733	0.2	0.509908
2.300067	0.2	0.463845
2.303400	0.2	0.421591
2.306733	0.2	0.382699
2.310067	0.2	0.346703
2.313400	0.2	0.313553
2.316733	0.2	0.283984
2.320067	0.2	0.258838
2.323400	0.2	0.238172
2.326733	0.2	0.221212
2.330067	0.2	0.206623
2.333400	0.2	0.192961
2.336733	0.2	0.179424
2.340067	0.2	0.166232
2.343400	0.2	0.154227
2.346733	0.2	0.144229
2.350067	0.2	0.136462
2.353400	0.2	0.130362
2.356733	0.2	0.125058
2.360067	0.2	0.120117
2.363400	0.2	0.115503
2.366733	0.2	0.111000
2.370067	0.2	0.106306
2.373400	0.2	0.101659
2.376733	0.2	0.097458
2.380067	0.2	0.093537
2.383400	0.2	0.089603
2.386733	0.2	0.085933
2.390067	0.2	0.082878
2.393400	0.2	0.080294
2.396733	0.2	0.077775
2.400067	0.2	0.075023
2.403400	0.2	0.071870
2.406733	0.2	0.068187
2.410067	0.2	0.064066
2.413400	0.2	0.060154
2.416733	0.2	0.057579
2.420067	0.2	0.057174
2.423400	0.2	0.058743
2.426733	0.2	0.061188
2.430067	0.2	0.063055
2.433400	0.2	0.063251
2.436733	0.2	0.061686
2.440067	0.2	0.059064
2.443400	0.2	0.056112
2.446733	0.2	0.053248
2.450067	0.2	0.050832
2.453400	0.2	0.049220
2.456733	0.2	0.048620
2.460067	0.2	0.048955
2.463400	0.2	0.049993
2.466733	0.2	0.051339
2.470067	0.2	0.052359
2.473400	0.2	0.052517
2.476733	0.2	0.051893
2.480067	0.2	0.050915
2.483400	0.2	0.050017
2.486733	0.2	0.049765
2.490067	0.2	0.050827
2.493400	0.2	0.053332
2.496733	0.2	0.056587
2.500067	0.2	0.059335
2.503400	0.2	0.060201
2.506733	0.2	0.058571
2.510067	0.2	0.055283
2.513400	0.2	0.052117
2.516733	0.2	0.050613
2.520067	0.2	0.051195
2.523400	0.2	0.053057
2.526733	0.2	0.054864
2.530067	0.2	0.055758
2.533400	0.2	0.055917
2.536733	0.2	0.055940
2.540067	0.2	0.055912
2.543400	0.2	0.055744
2.546733	0.2	0.055777
2.550067	0.2	0.056298
2.553400	0.2	0.057016
2.556733	0.2	0.057388
2.560067	0.2	0.056825
2.563400	0.2	0.054887
2.566733	0.2	0.051749
2.570067	0.2	0.048601
2.573400	0.2	0.047102
2.576733	0.2	0.048056
2.580067	0.2	0.050846
2.583400	0.2	0.054049
2.586733	0.2	0.056224
2.590067	0.2	0.056485
2.593400	0.2	0.055088
2.596733	0.2	0.053453
2.600067	0.2	0.053048
2.603400	0.2	0.053933
2.606733	0.2	0.054766
2.610067	0.2	0.054361
2.613400	0.2	0.052978
2.616733	0.2	0.051861
2.620067	0.2	0.051809
2.623400	0.2	0.052680
2.626733	0.2	0.053630
2.630067	0.2	0.053826
2.633400	0.2	0.053109
2.636733	0.2	0.051754
2.640067	0.2	0.050040
2.643400	0.2	0.048387
2.646733	0.2	0.047423
2.650067	0.2	0.047698
2.653400	0.2	0.049118
2.656733	0.2	0.050850
2.660067	0.2	0.052168
2.663400	0.2	0.052769
2.666733	0.2	0.052466
2.670067	0.2	0.051446
2.673400	0.2	0.050301
2.676733	0.2	0.049407
2.680067	0.2	0.048806
2.683400	0.2	0.048634
2.686733	0.2	0.049127
2.690067	0.2	0.050347
2.693400	0.2	0.051796
2.696733	0.2	0.052471
2.700067	0.2	0.051744
2.703400	0.2	0.050059
2.706733	0.2	0.048671
2.710067	0.2	0.048601
2.713400	0.2	0.049789
2.716733	0.2	0.051195
2.720067	0.2	0.051875
2.723400	0.2	0.051842
2.726733	0.2	0.051800
2.730067	0.2	0.052177
2.733400	0.2	0.052894
2.736733	0.2	0.053910
2.740067	0.2	0.055293
2.743400	0.2	0.056801
2.746733	0.2	0.057872
2.750067	0.2	0.057830
2.753400	0.2	0.056294
2.756733	0.2	0.053328
2.760067	0.2	0.049365
2.763400	0.2	0.045598
2.766733	0.2	0.043856
2.770067	0.2	0.044671
2.773400	0.2	0.046510
2.776733	0.2	0.047660
2.780067	0.2	0.047679
2.783400	0.2	0.047148
2.786733	0.2	0.046832
2.790067	0.2	0.047171
2.793400	0.2	0.048070
2.796733	0.2	0.049109
2.800067	0.2	0.049816
2.803400	0.2	0.049784
2.806733	0.2	0.049085
2.810067	0.2	0.048429
2.813400	0.2	0.048196
2.816733	0.2	0.047903
2.820067	0.2	0.047148
2.823400	0.2	0.046254
2.826733	0.2	0.045621
2.830067	0.2	0.045123
2.833400	0.2	0.044610
2.836733	0.2	0.044415
2.840067	0.2	0.044862
2.843400	0.2	0.045490
2.846733	0.2	0.045369
2.850067	0.2	0.044508
2.853400	0.2	0.044447
2.856733	0.2	0.046529
2.860067	0.2	0.049951
2.863400	0.2	0.052708
2.866733	0.2	0.053844
2.870067	0.2	0.053565
2.873400	0.2	0.052219
2.876733	0.2	0.050310
2.880067	0.2	0.048499
2.883400	0.2	0.047232
2.886733	0.2	0.046771
2.890067	0.2	0.047144
2.893400	0.2	0.047982
2.896733	0.2	0.048750
2.900067	0.2	0.048778
2.903400	0.2	0.047549
2.906733	0.2	0.045388
2.910067	0.2	0.043521
2.913400	0.2	0.042929
2.916733	0.2	0.043660
2.920067	0.2	0.045057
2.923400	0.2	0.046091
2.926733	0.2	0.045858
2.930067	0.2	0.044340
2.933400	0.2	0.042273
2.936733	0.2	0.040247
2.940067	0.2	0.038599
2.943400	0.2	0.037849
2.946733	0.2	0.038566
2.950067	0.2	0.040676
2.953400	0.2	0.043204
2.956733	0.2	0.044811
2.960067	0.2	0.044759
2.963400	0.2	0.043320
2.966733	0.2	0.041476
2.970067	0.2	0.040485
2.973400	0.2	0.041011
2.976733	0.2	0.042818
2.980067	0.2	0.045286
2.983400	0.2	0.047712
2.986733	0.2	0.049644
2.990067	0.2	0.051158
2.993400	0.2	0.052517
2.996733	0.2	0.053653
3.000067	0.2	0.054236
3.003400	0.2	0.054007
3.006733	0.2	0.053053
3.010067	0.2	0.052033
3.013400	0.2	0.051819
3.016733	0.2	0.052783
3.020067	0.2	0.054459
3.023400	0.2	0.055837
3.026733	0.2	0.055945
3.030067	0.2	0.054566
3.033400	0.2	0.052364
3.036733	0.2	0.049742
3.040067	0.2	0.046697
3.043400	0.2	0.044000
3.046733	0.2	0.042887
3.050067	0.2	0.043623
3.053400	0.2	0.045341
3.056733	0.2	0.046836
3.060067	0.2	0.047339
3.063400	0.2	0.046920
3.066733	0.2	0.046073
3.070067	0.2	0.045178
3.073400	0.2	0.044503
3.076733	0.2	0.044233
3.080067	0.2	0.044224
3.083400	0.2	0.043912
3.086733	0.2	0.042706
3.090067	0.2	0.040471
3.093400	0.2	0.037635
3.096733	0.2	0.035064
3.100067	0.2	0.033812
3.103400	0.2	0.034543
3.106733	0.2	0.037211
3.110067	0.2	0.041262
3.113400	0.2	0.045970
3.116733	0.2	0.050603
3.120067	0.2	0.054101
3.123400	0.2	0.055083
3.126733	0.2	0.053090
3.130067	0.2	0.049318
3.133400	0.2	0.045300
3.136733	0.2	0.042045
3.140067	0.2	0.040233
3.143400	0.2	0.040010
3.146733	0.2	0.041039
3.150067	0.2	0.042845
3.153400	0.2	0.044648
3.156733	0.2	0.045458
3.160067	0.2	0.044918
3.163400	0.2	0.043460
3.166733	0.2	0.041495
3.170067	0.2	0.039330
3.173400	0.2	0.037639
3.176733	0.2	0.037053
3.180067	0.2	0.037276
3.183400	0.2	0.037355
3.186733	0.2	0.036890
3.190067	0.2	0.036331
3.193400	0.2	0.036163
3.196733	0.2	0.036205
3.200067	0.2	0.035823
3.203400	0.2	0.034641
3.206733	0.2	0.032648
3.210067	0.2	0.030068
3.213400	0.2	0.027358
3.216733	0.2	0.025015
3.220067	0.2	0.023609
3.223400	0.2	0.023982
3.226733	0.2	0.026543
3.230067	0.2	0.030505
3.233400	0.2	0.034394
3.236733	0.2	0.036862
3.240067	0.2	0.036783
3.243400	0.2	0.033723
3.246733	0.2	0.028568
3.250067	0.2	0.023134
3.253400	0.2	0.019204
3.256733	0.2	0.017793
3.260067	0.2	0.018836
3.263400	0.2	0.021681
3.266733	0.2	0.025579
3.270067	0.2	0.029588
3.273400	0.2	0.032540
3.276733	0.2	0.033481
3.280067	0.2	0.032289
3.283400	0.2	0.029937
3.286733	0.2	0.027753
3.290067	0.2	0.026291
3.293400	0.2	0.025290
3.296733	0.2	0.024475
3.300067	0.2	0.023791
3.303400	0.2	0.023171
3.306733	0.2	0.022529
3.310067	0.2	0.022096
3.313400	0.2	0.022557
3.316733	0.2	0.024224
3.320067	0.2	0.026296
3.323400	0.2	0.027595
3.326733	0.2	0.027628
3.330067	0.2	0.026627
3.333400	0.2	0.025076
3.336733	0.2	0.023497
3.340067	0.2	0.022277
3.343400	0.2	0.021458
3.346733	0.2	0.020931
3.350067	0.2	0.020792
3.353400	0.2	0.021267
3.356733	0.2	0.022501
3.360067	0.2	0.024079
3.363400	0.2	0.024964
3.366733	0.2	0.024559
3.370067	0.2	0.023358
3.373400	0.2	0.021970
3.376733	0.2	0.020363
3.380067	0.2	0.018375
3.383400	0.2	0.016619
3.386733	0.2	0.016182
3.390067	0.2	0.017374
3.393400	0.2	0.019204
3.396733	0.2	0.020317
3.400067	0.2	0.020410
3.403400	0.2	0.020419
3.406733	0.2	0.021392
3.410067	0.2	0.023209
3.413400	0.2	0.024498
3.416733	0.2	0.024224
3.420067	0.2	0.022855
3.423400	0.2	0.021746
3.426733	0.2	0.021746
3.430067	0.2	0.022589
3.433400	0.2	0.023386
3.436733	0.2	0.023670
3.440067	0.2	0.023870
3.443400	0.2	0.024727
3.446733	0.2	0.026389
3.450067	0.2	0.028233
3.453400	0.2	0.029667
3.456733	0.2	0.030762
3.460067	0.2	0.031604
3.463400	0.2	0.031758
3.466733	0.2	0.030822
3.470067	0.2	0.028773
3.473400	0.2	0.026012
3.476733	0.2	0.023372
3.480067	0.2	0.021672
3.483400	0.2	0.021197
3.486733	0.2	0.021728
3.490067	0.2	0.022985
3.493400	0.2	0.024782
3.496733	0.2	0.026505
3.500067	0.2	0.027297
3.503400	0.2	0.027018
3.506733	0.2	0.026342
3.510067	0.2	0.025784
3.513400	0.2	0.025071
3.516733	0.2	0.023604
3.520067	0.2	0.021551
3.523400	0.2	0.020051
3.526733	0.2	0.020093
3.530067	0.2	0.021528
3.533400	0.2	0.023488
3.536733	0.2	0.025257
3.540067	0.2	0.026417
3.543400	0.2	0.026929
3.546733	0.2	0.027162
3.550067	0.2	0.027246
3.553400	0.2	0.026631
3.556733	0.2	0.025085
3.560067	0.2	0.023460
3.563400	0.2	0.022706
3.566733	0.2	0.022757
3.570067	0.2	0.023148
3.573400	0.2	0.023679
3.576733	0.2	0.024093
3.580067	0.2	0.023935
3.583400	0.2	0.022775
3.586733	0.2	0.020606
3.590067	0.2	0.018054
3.593400	0.2	0.016000
3.596733	0.2	0.015032
3.600067	0.2	0.015241
3.603400	0.2	0.016149
3.606733	0.2	0.017015
3.610067	0.2	0.017202
3.613400	0.2	0.016326
3.616733	0.2	0.014650
3.620067	0.2	0.013034
3.623400	0.2	0.012326
3.626733	0.2	0.013052
3.630067	0.2	0.015227
3.633400	0.2	0.018049
3.636733	0.2	0.020340
3.640067	0.2	0.021458
3.643400	0.2	0.021691
3.646733	0.2	0.021746
3.650067	0.2	0.021937
3.653400	0.2	0.022310
3.656733	0.2	0.023008
3.660067	0.2	0.024028
3.663400	0.2	0.024848
3.666733	0.2	0.024806
3.670067	0.2	0.023716
3.673400	0.2	0.021942
3.676733	0.2	0.020056
3.680067	0.2	0.018431
3.683400	0.2	0.016950
3.686733	0.2	0.015288
3.690067	0.2	0.013481
3.693400	0.2	0.011930
3.696733	0.2	0.010729
3.700067	0.2	0.009420
3.703400	0.2	0.007688
3.706733	0.2	0.005816
3.710067	0.2	0.004340
3.713400	0.2	0.003628
3.716733	0.2	0.004023
3.720067	0.2	0.005839
3.723400	0.2	0.008661
3.726733	0.2	0.011390
3.730067	0.2	0.013369
3.733400	0.2	0.014887
3.736733	0.2	0.016387
3.740067	0.2	0.017677
3.743400	0.2	0.018138
3.746733	0.2	0.017527
3.750067	0.2	0.016005
3.753400	0.2	0.013607
3.756733	0.2	0.010673
3.760067	0.2	0.008042
3.763400	0.2	0.006175
3.766733	0.2	0.005034
3.770067	0.2	0.004857
3.773400	0.2	0.005811
3.776733	0.2	0.007432
3.780067	0.2	0.009239
3.783400	0.2	0.011162
3.786733	0.2	0.012945
3.790067	0.2	0.013802
3.793400	0.2	0.013127
3.796733	0.2	0.011399
3.800067	0.2	0.010044
3.803400	0.2	0.010137
3.806733	0.2	0.011418
3.810067	0.2	0.012759
3.813400	0.2	0.013290
3.816733	0.2	0.012908
3.820067	0.2	0.012079
3.823400	0.2	0.011413
3.826733	0.2	0.011274
3.830067	0.2	0.011637
3.833400	0.2	0.012391
3.836733	0.2	0.013392
3.840067	0.2	0.013988
3.843400	0.2	0.013318
3.846733	0.2	0.011683
3.850067	0.2	0.010566
3.853400	0.2	0.010850
3.856733	0.2	0.011907
3.860067	0.2	0.012433
3.863400	0.2	0.011628
3.866733	0.2	0.009611
3.870067	0.2	0.006813
3.873400	0.2	0.003669
3.876733	0.2	0.000983
3.880067	0.2	-0.000480
3.883400	0.2	-0.000615
3.886733	0.2	0.000265
3.890067	0.2	0.001821
3.893400	0.2	0.003702
3.896733	0.2	0.005527
3.900067	0.2	0.007078
3.903400	0.2	0.008540
3.906733	0.2	0.010193
3.910067	0.2	0.011837
3.913400	0.2	0.012768
3.916733	0.2	0.012512
3.920067	0.2	0.011413
3.923400	0.2	0.010338
3.926733	0.2	0.009984
3.930067	0.2	0.010603
3.933400	0.2	0.011735
3.936733	0.2	0.012228
3.940067	0.2	0.011092
3.943400	0.2	0.008405
3.946733	0.2	0.005220
3.950067	0.2	0.002673
3.953400	0.2	0.001439
3.956733	0.2	0.001616
3.960067	0.2	0.003031
3.963400	0.2	0.005579
3.966733	0.2	0.008917
3.970067	0.2	0.012121
3.973400	0.2	0.014557
3.976733	0.2	0.016433
3.980067	0.2	0.017798
3.983400	0.2	0.018282
3.986733	0.2	0.017853
3.990067	0.2	0.016936
3.993400	0.2	0.016019
3.996733	0.2	0.015413
4.000067	0.2	0.014906
4.003400	0.2	0.013732
4.006733	0.2	0.011194
4.010067	0.2	0.007409
4.013400	0.2	0.003600
4.016733	0.2	0.001444
4.020067	0.2	0.001853
4.023400	0.2	0.004410
4.026733	0.2	0.007749
4.030067	0.2	0.010454
4.033400	0.2	0.011926
4.036733	0.2	0.012564
4.040067	0.2	0.012973
4.043400	0.2	0.013257
4.046733	0.2	0.013318
4.050067	0.2	0.013118
4.053400	0.2	0.012489
4.056733	0.2	0.011073
4.060067	0.2	0.008880
4.063400	0.2	0.006631
4.066733	0.2	0.004955
4.070067	0.2	0.003972
4.073400	0.2	0.003646
4.076733	0.2	0.003623
4.080067	0.2	0.003302
4.083400	0.2	0.002612
4.086733	0.2	0.001988
4.090067	0.2	0.001630
4.093400	0.2	0.001336
4.096733	0.2	0.000983
4.100067	0.2	0.000922
4.103400	0.2	0.001555
4.106733	0.2	0.002705
4.110067	0.2	0.003651
4.113400	0.2	0.003688
4.116733	0.2	0.002510
4.120067	0.2	0.000442
4.123400	0.2	-0.001695
4.126733	0.2	-0.003269
4.130067	0.2	-0.004275
4.133400	0.2	-0.005024
4.136733	0.2	-0.005928
4.140067	0.2	-0.007343
4.143400	0.2	-0.008969
4.146733	0.2	-0.009630
4.150067	0.2	-0.008140
4.153400	0.2	-0.004596
4.156733	0.2	-0.000582
4.160067	0.2	0.002109
4.163400	0.2	0.002505
4.166733	0.2	0.000559
4.170067	0.2	-0.002761
4.173400	0.2	-0.005607
4.176733	0.2	-0.006533
4.180067	0.2	-0.005588
4.183400	0.2	-0.003804
4.186733	0.2	-0.002151
4.190067	0.2	-0.000922
4.193400	0.2	0.000107
4.196733	0.2	0.001248
4.200067	0.2	0.002775
4.203400	0.2	0.004694
4.206733	0.2	0.006366
4.210067	0.2	0.007097
4.213400	0.2	0.007157
4.216733	0.2	0.007357
4.220067	0.2	0.008075
4.223400	0.2	0.009350
4.226733	0.2	0.011050
4.230067	0.2	0.012610
4.233400	0.2	0.013211
4.236733	0.2	0.012289
4.240067	0.2	0.009886
4.243400	0.2	0.006598
4.246733	0.2	0.003180
4.250067	0.2	0.000265
4.253400	0.2	-0.001704
4.256733	0.2	-0.002296
4.260067	0.2	-0.001136
4.263400	0.2	0.001490
4.266733	0.2	0.004456
4.270067	0.2	0.006757
4.273400	0.2	0.008200
4.276733	0.2	0.008973
4.280067	0.2	0.009169
4.283400	0.2	0.008992
4.286733	0.2	0.008605
4.290067	0.2	0.007716
4.293400	0.2	0.005914
4.296733	0.2	0.003437
4.300067	0.2	0.001043
4.303400	0.2	-0.000675
4.306733	0.2	-0.001770
4.310067	0.2	-0.002850
4.313400	0.2	-0.004275
4.316733	0.2	-0.005621
4.320067	0.2	-0.006058
4.323400	0.2	-0.005220
4.326733	0.2	-0.003478
4.330067	0.2	-0.001476
4.333400	0.2	-0.000005
4.336733	0.2	0.000130
4.340067	0.2	-0.000843
4.343400	0.2	-0.001513
4.346733	0.2	-0.000605
4.350067	0.2	0.002054
4.353400	0.2	0.005625
4.356733	0.2	0.008810
4.360067	0.2	0.010491
4.363400	0.2	0.010296
4.366733	0.2	0.008680
4.370067	0.2	0.006249
4.373400	0.2	0.003586
4.376733	0.2	0.001420
4.380067	0.2	0.000293
4.383400	0.2	0.000373
4.386733	0.2	0.001597
4.390067	0.2	0.003735
4.393400	0.2	0.006543
4.396733	0.2	0.009839
4.400067	0.2	0.013239
4.403400	0.2	0.015819
4.406733	0.2	0.016177
4.410067	0.2	0.013444
4.413400	0.2	0.008428
4.416733	0.2	0.003148
4.420067	0.2	-0.000698
4.423400	0.2	-0.002491
4.426733	0.2	-0.002612
4.430067	0.2	-0.002137
4.433400	0.2	-0.002002
4.436733	0.2	-0.002221
4.440067	0.2	-0.002515
4.443400	0.2	-0.003157
4.446733	0.2	-0.004661
4.450067	0.2	-0.007078
4.453400	0.2	-0.009574
4.456733	0.2	-0.010971
4.460067	0.2	-0.010831
4.463400	0.2	-0.009784
4.466733	0.2	-0.008591
4.470067	0.2	-0.007357
4.473400	0.2	-0.005891
4.476733	0.2	-0.004335
4.480067	0.2	-0.003041
4.483400	0.2	-0.002137
4.486733	0.2	-0.001630
4.490067	0.2	-0.001541
4.493400	0.2	-0.001946
4.496733	0.2	-0.002729
4.500067	0.2	-0.003614
4.503400	0.2	-0.004489
4.506733	0.2	-0.005164
4.510067	0.2	-0.005164
4.513400	0.2	-0.004289
4.516733	0.2	-0.003017
4.520067	0.2	-0.002207
4.523400	0.2	-0.002338
4.526733	0.2	-0.003120
4.530067	0.2	-0.003725
4.533400	0.2	-0.003758
4.536733	0.2	-0.003767
4.540067	0.2	-0.004247
4.543400	0.2	-0.004782
4.546733	0.2	-0.004717
4.550067	0.2	-0.004056
4.553400	0.2	-0.003469
4.556733	0.2	-0.003702
4.560067	0.2	-0.004936
4.563400	0.2	-0.006719
4.566733	0.2	-0.008489
4.570067	0.2	-0.010021
4.573400	0.2	-0.011232
4.576733	0.2	-0.011823
4.580067	0.2	-0.011632
4.583400	0.2	-0.011162
4.586733	0.2	-0.011199
4.590067	0.2	-0.011940
4.593400	0.2	-0.013080
4.596733	0.2	-0.014487
4.600067	0.2	-0.015995
4.603400	0.2	-0.017150
4.606733	0.2	-0.017360
4.610067	0.2	-0.016196
4.613400	0.2	-0.013718
4.616733	0.2	-0.010757
4.620067	0.2	-0.008405
4.623400	0.2	-0.007078
4.626733	0.2	-0.006305
4.630067	0.2	-0.005658
4.633400	0.2	-0.005402
4.636733	0.2	-0.005937
4.640067	0.2	-0.007115
4.643400	0.2	-0.008377
4.646733	0.2	-0.009355
4.650067	0.2	-0.010119
4.653400	0.2	-0.010659
4.656733	0.2	-0.011097
4.660067	0.2	-0.011926
4.663400	0.2	-0.013020
4.666733	0.2	-0.013472
4.670067	0.2	-0.012903
4.673400	0.2	-0.011860
4.676733	0.2	-0.010915
4.680067	0.2	-0.010207
4.683400	0.2	-0.009877
4.686733	0.2	-0.010044
4.690067	0.2	-0.010468
4.693400	0.2	-0.010757
4.696733	0.2	-0.010808
4.700067	0.2	-0.010859
4.703400	0.2	-0.011208
4.706733	0.2	-0.012200
4.710067	0.2	-0.014263
4.713400	0.2	-0.017299
4.716733	0.2	-0.020219
4.720067	0.2	-0.021528
4.723400	0.2	-0.020349
4.726733	0.2	-0.016978
4.730067	0.2	-0.012661
4.733400	0.2	-0.008973
4.736733	0.2	-0.007199
4.740067	0.2	-0.007632
4.743400	0.2	-0.009420
4.746733	0.2	-0.011385
4.750067	0.2	-0.012694
4.753400	0.2	-0.013001
4.756733	0.2	-0.012661
4.760067	0.2	-0.012470
4.763400	0.2	-0.012913
4.766733	0.2	-0.013686
4.770067	0.2	-0.013998
4.773400	0.2	-0.013388
4.776733	0.2	-0.012200
4.780067	0.2	-0.011115
4.783400	0.2	-0.010510
4.786733	0.2	-0.010291
4.790067	0.2	-0.010049
4.793400	0.2	-0.009416
4.796733	0.2	-0.008279
4.800067	0.2	-0.006743
4.803400	0.2	-0.005234
4.806733	0.2	-0.004596
4.810067	0.2	-0.005364
4.813400	0.2	-0.006957
4.816733	0.2	-0.008154
4.820067	0.2	-0.008270
4.823400	0.2	-0.007376
4.826733	0.2	-0.005686
4.830067	0.2	-0.003544
4.833400	0.2	-0.001509
4.836733	0.2	-0.000042
4.840067	0.2	0.000689
4.843400	0.2	0.000820
4.846733	0.2	0.000582
4.850067	0.2	0.000056
4.853400	0.2	-0.000736
4.856733	0.2	-0.001718
4.860067	0.2	-0.002887
4.863400	0.2	-0.004210
4.866733	0.2	-0.005593
4.870067	0.2	-0.006859
4.873400	0.2	-0.007320
4.876733	0.2	-0.006007
4.880067	0.2	-0.002910
4.883400	0.2	0.000391
4.886733	0.2	0.001811
4.890067	0.2	0.000522
4.893400	0.2	-0.002300
4.896733	0.2	-0.004442
4.900067	0.2	-0.004382
4.903400	0.2	-0.002412
4.906733	0.2	-0.000098
4.910067	0.2	0.001602
4.913400	0.2	0.003115
4.916733	0.2	0.005020
4.920067	0.2	0.006962
4.923400	0.2	0.008089
4.926733	0.2	0.008037
4.930067	0.2	0.007194
4.933400	0.2	0.006501
4.936733	0.2	0.006878
4.940067	0.2	0.008666
4.943400	0.2	0.011469
4.946733	0.2	0.014426
4.950067	0.2	0.016745
4.953400	0.2	0.018263
4.956733	0.2	0.019488
4.960067	0.2	0.021015
4.963400	0.2	0.022925
4.966733	0.2	0.024531
4.970067	0.2	0.024741
4.973400	0.2	0.022957
4.976733	0.2	0.019553
4.980067	0.2	0.015362
4.983400	0.2	0.010873
4.986733	0.2	0.006305
4.990067	0.2	0.002361
4.993400	0.2	0.000298
4.996733	0.2	0.000782
5.000067	0.2	0.003339
5.003400	0.2	0.007111
5.006733	0.2	0.010990
5.010067	0.2	0.013504
5.013400	0.2	0.013947
5.016733	0.2	0.012773
5.020067	0.2	0.010482
5.023400	0.2	0.007418
5.026733	0.2	0.004554
5.030067	0.2	0.002673
5.033400	0.2	0.001276
5.036733	0.2	-0.000410
5.040067	0.2	-0.002193
5.043400	0.2	-0.003511
5.046733	0.2	-0.004126
5.050067	0.2	-0.003828
5.053400	0.2	-0.002403
5.056733	0.2	-0.000075
5.060067	0.2	0.002226
5.063400	0.2	0.003288
5.066733	0.2	0.002789
5.070067	0.2	0.001597
5.073400	0.2	0.000647
5.076733	0.2	0.000214
5.080067	0.2	0.000130
5.083400	0.2	0.000149
5.086733	0.2	-0.000056
5.090067	0.2	-0.000624
5.093400	0.2	-0.001118
5.096733	0.2	-0.000903
5.100067	0.2	0.000084
5.103400	0.2	0.001281
5.106733	0.2	0.002338
5.110067	0.2	0.003460
5.113400	0.2	0.004931
5.116733	0.2	0.006570
5.120067	0.2	0.007404
5.123400	0.2	0.006021
5.126733	0.2	0.001988
5.130067	0.2	-0.003362
5.133400	0.2	-0.007967
5.136733	0.2	-0.010543
5.140067	0.2	-0.010980
5.143400	0.2	-0.009835
5.146733	0.2	-0.007865
5.150067	0.2	-0.005700
5.153400	0.2	-0.003763
5.156733	0.2	-0.002645
5.160067	0.2	-0.002971
5.163400	0.2	-0.004815
5.166733	0.2	-0.007572
5.170067	0.2	-0.010361
5.173400	0.2	-0.012382
5.176733	0.2	-0.013164
5.180067	0.2	-0.012852
5.183400	0.2	-0.012098
5.186733	0.2	-0.011600
5.190067	0.2	-0.011697
5.193400	0.2	-0.012293
5.196733	0.2	-0.013276
5.200067	0.2	-0.014696
5.203400	0.2	-0.016293
5.206733	0.2	-0.017681
5.210067	0.2	-0.018743
5.213400	0.2	-0.019409
5.216733	0.2	-0.019576
5.220067	0.2	-0.019451
5.223400	0.2	-0.019562
5.226733	0.2	-0.020061
5.230067	0.2	-0.020224
5.233400	0.2	-0.019264
5.236733	0.2	-0.017160
5.240067	0.2	-0.014361
5.243400	0.2	-0.011423
5.246733	0.2	-0.009034
5.250067	0.2	-0.008084
5.253400	0.2	-0.009006
5.256733	0.2	-0.011185
5.260067	0.2	-0.013402
5.263400	0.2	-0.014761
5.266733	0.2	-0.015069
5.270067	0.2	-0.014650
5.273400	0.2	-0.014156
5.276733	0.2	-0.014161
5.280067	0.2	-0.014687
5.283400	0.2	-0.015260
5.286733	0.2	-0.015576
5.290067	0.2	-0.015991
5.293400	0.2	-0.016992
5.296733	0.2	-0.018450
5.300067	0.2	-0.019814
5.303400	0.2	-0.020806
5.306733	0.2	-0.021388
5.310067	0.2	-0.021476
5.313400	0.2	-0.021188
5.316733	0.2	-0.021160
5.320067	0.2	-0.021905
5.323400	0.2	-0.022757
5.326733	0.2	-0.022207
5.330067	0.2	-0.019674
5.333400	0.2	-0.016401
5.336733	0.2	-0.014296
5.340067	0.2	-0.014459
5.343400	0.2	-0.016578
5.346733	0.2	-0.019255
5.350067	0.2	-0.021029
5.353400	0.2	-0.021341
5.356733	0.2	-0.020661
5.360067	0.2	-0.019614
5.363400	0.2	-0.018226
5.366733	0.2	-0.016466
5.370067	0.2	-0.015046
5.373400	0.2	-0.014887
5.376733	0.2	-0.016009
5.380067	0.2	-0.017397
5.383400	0.2	-0.018007
5.386733	0.2	-0.017569
5.390067	0.2	-0.016261
5.393400	0.2	-0.014119
5.396733	0.2	-0.011437
5.400067	0.2	-0.009323
5.403400	0.2	-0.009136
5.406733	0.2	-0.010836
5.410067	0.2	-0.012899
5.413400	0.2	-0.014328
5.416733	0.2	-0.015660
5.420067	0.2	-0.017784
5.423400	0.2	-0.020857
5.426733	0.2	-0.024238
5.430067	0.2	-0.026771
5.433400	0.2	-0.027409
5.436733	0.2	-0.025867
5.440067	0.2	-0.022980
5.443400	0.2	-0.020103
5.446733	0.2	-0.018124
5.450067	0.2	-0.017458
5.453400	0.2	-0.018538
5.456733	0.2	-0.021220
5.460067	0.2	-0.024214
5.463400	0.2	-0.026221
5.466733	0.2	-0.027148
5.470067	0.2	-0.027423
5.473400	0.2	-0.027041
5.476733	0.2	-0.025989
5.480067	0.2	-0.024713
5.483400	0.2	-0.023581
5.486733	0.2	-0.022841
5.490067	0.2	-0.022994
5.493400	0.2	-0.024349
5.496733	0.2	-0.026594
5.500067	0.2	-0.029095
5.503400	0.2	-0.030990
5.506733	0.2	-0.031637
5.510067	0.2	-0.031390
5.513400	0.2	-0.031181
5.516733	0.2	-0.031269
5.520067	0.2	-0.031153
5.523400	0.2	-0.030403
5.526733	0.2	-0.028978
5.530067	0.2	-0.027101
5.533400	0.2	-0.025094
5.536733	0.2	-0.023274
5.540067	0.2	-0.021872
5.543400	0.2	-0.020810
5.546733	0.2	-0.019893
5.550067	0.2	-0.019232
5.553400	0.2	-0.018892
5.556733	0.2	-0.018668
5.560067	0.2	-0.018654
5.563400	0.2	-0.019157
5.566733	0.2	-0.020042
5.570067	0.2	-0.020550
5.573400	0.2	-0.019898
5.576733	0.2	-0.018296
5.580067	0.2	-0.017332
5.583400	0.2	-0.018585
5.586733	0.2	-0.022096
5.590067	0.2	-0.026603
5.593400	0.2	-0.030352
5.596733	0.2	-0.032033
5.600067	0.2	-0.031851
5.603400	0.2	-0.031143
5.606733	0.2	-0.031292
5.610067	0.2	-0.033230
5.613400	0.2	-0.036662
5.616733	0.2	-0.039795
5.620067	0.2	-0.040820
5.623400	0.2	-0.039451
5.626733	0.2	-0.036652
5.630067	0.2	-0.033691
5.633400	0.2	-0.031525
5.636733	0.2	-0.030380
5.640067	0.2	-0.029942
5.643400	0.2	-0.029770
5.646733	0.2	-0.029225
5.650067	0.2	-0.027702
5.653400	0.2	-0.025029
5.656733	0.2	-0.021625
5.660067	0.2	-0.018589
5.663400	0.2	-0.017313
5.666733	0.2	-0.018519
5.670067	0.2	-0.021937
5.673400	0.2	-0.026599
5.676733	0.2	-0.031069
5.680067	0.2	-0.033937
5.683400	0.2	-0.034575
5.686733	0.2	-0.033421
5.690067	0.2	-0.031241
5.693400	0.2	-0.028498
5.696733	0.2	-0.025714
5.700067	0.2	-0.023819
5.703400	0.2	-0.023474
5.706733	0.2	-0.024321
5.710067	0.2	-0.025290
5.713400	0.2	-0.025565
5.716733	0.2	-0.025150
5.720067	0.2	-0.024661
5.723400	0.2	-0.024708
5.726733	0.2	-0.025625
5.730067	0.2	-0.027390
5.733400	0.2	-0.029467
5.736733	0.2	-0.030836
5.740067	0.2	-0.030734
5.743400	0.2	-0.029546
5.746733	0.2	-0.028275
5.750067	0.2	-0.027111
5.753400	0.2	-0.025406
5.756733	0.2	-0.022678
5.760067	0.2	-0.018952
5.763400	0.2	-0.014850
5.766733	0.2	-0.011553
5.770067	0.2	-0.010189
5.773400	0.2	-0.011409
5.776733	0.2	-0.014966
5.780067	0.2	-0.019632
5.783400	0.2	-0.024051
5.786733	0.2	-0.027372
5.790067	0.2	-0.028959
5.793400	0.2	-0.028666
5.796733	0.2	-0.027078
5.800067	0.2	-0.024983
5.803400	0.2	-0.022724
5.806733	0.2	-0.020368
5.810067	0.2	-0.018398
5.813400	0.2	-0.017835
5.816733	0.2	-0.019497
5.820067	0.2	-0.023223
5.823400	0.2	-0.027833
5.826733	0.2	-0.031977
5.830067	0.2	-0.034901
5.833400	0.2	-0.036312
5.836733	0.2	-0.036182
5.840067	0.2	-0.034929
5.843400	0.2	-0.033388
5.846733	0.2	-0.032377
5.850067	0.2	-0.032200
5.853400	0.2	-0.032759
5.856733	0.2	-0.033854
5.860067	0.2	-0.034911
5.863400	0.2	-0.035050
5.866733	0.2	-0.033784
5.870067	0.2	-0.031414
5.873400	0.2	-0.028862
5.876733	0.2	-0.027143
5.880067	0.2	-0.026766
5.883400	0.2	-0.027493
5.886733	0.2	-0.028620
5.890067	0.2	-0.029579
5.893400	0.2	-0.030538
5.896733	0.2	-0.031926
5.900067	0.2	-0.033462
5.903400	0.2	-0.034161
5.906733	0.2	-0.033448
5.910067	0.2	-0.031809
5.913400	0.2	-0.030147
5.916733	0.2	-0.028918
5.920067	0.2	-0.028210
5.923400	0.2	-0.028270
5.926733	0.2	-0.029448
5.930067	0.2	-0.031507
5.933400	0.2	-0.033332
5.936733	0.2	-0.033434
5.940067	0.2	-0.031074
5.943400	0.2	-0.026776
5.946733	0.2	-0.021700
5.950067	0.2	-0.017132
5.953400	0.2	-0.014352
5.956733	0.2	-0.013839
5.960067	0.2	-0.015069
5.963400	0.2	-0.017583
5.966733	0.2	-0.021174
5.970067	0.2	-0.025001
5.973400	0.2	-0.027753
5.976733	0.2	-0.028713
5.980067	0.2	-0.028387
5.983400	0.2	-0.027963
5.986733	0.2	-0.027944
5.990067	0.2	-0.027777
5.993400	0.2	-0.027092
5.996733	0.2	-0.026226
6.000067	0.2	-0.025486
