# Supplementary material for: Quantitative profiling of capsaicin content in seven chili pepper cultivars using optimized HPLC
Source: Front Plant Sci. 2026 May 7;17:1749488. doi: 10.3389/fpls.2026.1749488 (PMC13190488; doi:10.3389/fpls.2026.1749488)
Supplement: Supplementary file 1 [file DataSheet1.zip › Raw Chromatogram Data Calibration 280nm/Capsaicin 200ppm.csv]

URL chrom://desktop-lb30aed/ChromeleonLocal/Capsaicin/CapsaicinTest_1312025.seq/57713.smp/UV_VIS_2.channel
Channel UV_VIS_2
Injection Information:
Data Vault ChromeleonLocal
Sequence CapsaicinTest_1312025
Name CAP200ppm
Number 453
Position Y:F3
Comment
Processing Method Processing_Capsaicin
Instrument Method Capsaicin_222025m1 -Origninal
Type Unknown
Status Finished
Inject Time 3/11/2025 12:20:24 PM -07:00
Volume (�l) 10.00
Dilution Factor 1.0000
Weight 1.0000
Raw Data Information:
Time Min. (min) 0.003383
Time Max. (min) 6.000050
Data Points 1800
Detector UV
Generating Data System Chromeleon 7.2.10.24543
Exporting Data System Chromeleon 7.2.10.0
Operator Instrument Controller
Signal Quantity Absorbance
Signal Unit mAU
Signal Min. -0.939984
Signal Max. 301.087029
Channel UV_VIS_2
Driver Name VDAD.dll
Channel Type Evaluation
Min. Step (s) 0.2
Max. Step (s) 0.2
Average Step (s) 0.2
Signal Parameter Information:
Signal Info WVL:280 nm
Raw Data:
Time (min) Step (s) Value (mAU)
0.003383 n.a. 0.000000
0.006717 0.2 0.000051
0.010050 0.2 0.000359
0.013383 0.2 0.001211
0.016717 0.2 0.002687
0.020050 0.2 0.004480
0.023383 0.2 0.005984
0.026717 0.2 0.006743
0.030050 0.2 0.006836
0.033383 0.2 0.006533
0.036717 0.2 0.005807
0.040050 0.2 0.004894
0.043383 0.2 0.004666
0.046717 0.2 0.005681
0.050050 0.2 0.007511
0.053383 0.2 0.009132
0.056717 0.2 0.009700
0.060050 0.2 0.009364
0.063383 0.2 0.009355
0.066717 0.2 0.010775
0.070050 0.2 0.013304
0.073383 0.2 0.015693
0.076717 0.2 0.016959
0.080050 0.2 0.016578
0.083383 0.2 0.014473
0.086717 0.2 0.011134
0.090050 0.2 0.007548
0.093383 0.2 0.004969
0.096717 0.2 0.004196
0.100050 0.2 0.004927
0.103383 0.2 0.005965
0.106717 0.2 0.005993
0.110050 0.2 0.004689
0.113383 0.2 0.002948
0.116717 0.2 0.001858
0.120050 0.2 0.001863
0.123383 0.2 0.002687
0.126717 0.2 0.003641
0.130050 0.2 0.004144
0.133383 0.2 0.004242
0.136717 0.2 0.004424
0.140050 0.2 0.004810
0.143383 0.2 0.005048
0.146717 0.2 0.005052
0.150050 0.2 0.005229
0.153383 0.2 0.005886
0.156717 0.2 0.007092
0.160050 0.2 0.008871
0.163383 0.2 0.010813
0.166717 0.2 0.012056
0.170050 0.2 0.011995
0.173383 0.2 0.010533
0.176717 0.2 0.007870
0.180050 0.2 0.004675
0.183383 0.2 0.001863
0.186717 0.2 -0.000084
0.190050 0.2 -0.001318
0.193383 0.2 -0.002077
0.196717 0.2 -0.002258
0.200050 0.2 -0.001695
0.203383 0.2 -0.000731
0.206717 0.2 -0.000405
0.210050 0.2 -0.001658
0.213383 0.2 -0.004414
0.216717 0.2 -0.007339
0.220050 0.2 -0.008447
0.223383 0.2 -0.006501
0.226717 0.2 -0.002016
0.230050 0.2 0.003329
0.233383 0.2 0.007860
0.236717 0.2 0.010454
0.240050 0.2 0.010831
0.243383 0.2 0.009714
0.246717 0.2 0.008158
0.250050 0.2 0.006855
0.253383 0.2 0.006054
0.256717 0.2 0.005555
0.260050 0.2 0.005173
0.263383 0.2 0.005467
0.266717 0.2 0.007050
0.270050 0.2 0.009364
0.273383 0.2 0.011139
0.276717 0.2 0.011558
0.280050 0.2 0.010496
0.283383 0.2 0.008233
0.286717 0.2 0.005295
0.290050 0.2 0.002463
0.293383 0.2 0.000671
0.296717 0.2 0.000475
0.300050 0.2 0.001448
0.303383 0.2 0.002314
0.306717 0.2 0.002002
0.310050 0.2 0.000685
0.313383 0.2 -0.000377
0.316717 0.2 -0.000005
0.320050 0.2 0.001728
0.323383 0.2 0.003232
0.326717 0.2 0.002636
0.330050 0.2 -0.000512
0.333383 0.2 -0.004801
0.336717 0.2 -0.008331
0.340050 0.2 -0.010170
0.343383 0.2 -0.010389
0.346717 0.2 -0.009271
0.350050 0.2 -0.007204
0.353383 0.2 -0.004862
0.356717 0.2 -0.002761
0.360050 0.2 -0.001062
0.363383 0.2 0.000275
0.366717 0.2 0.001402
0.370050 0.2 0.002375
0.373383 0.2 0.003139
0.376717 0.2 0.003618
0.380050 0.2 0.003572
0.383383 0.2 0.002678
0.386717 0.2 0.000955
0.390050 0.2 -0.000987
0.393383 0.2 -0.002380
0.396717 0.2 -0.002766
0.400050 0.2 -0.001919
0.403383 0.2 0.000098
0.406717 0.2 0.002813
0.410050 0.2 0.005686
0.413383 0.2 0.008331
0.416717 0.2 0.010179
0.420050 0.2 0.010617
0.423383 0.2 0.009574
0.426717 0.2 0.007488
0.430050 0.2 0.004866
0.433383 0.2 0.002249
0.436717 0.2 0.000256
0.440050 0.2 -0.000726
0.443383 0.2 -0.000736
0.446717 0.2 0.000005
0.450050 0.2 0.001267
0.453383 0.2 0.002659
0.456717 0.2 0.003749
0.460050 0.2 0.004512
0.463383 0.2 0.005271
0.466717 0.2 0.006072
0.470050 0.2 0.006524
0.473383 0.2 0.006193
0.476717 0.2 0.004838
0.480050 0.2 0.002766
0.483383 0.2 0.000745
0.486717 0.2 -0.000764
0.490050 0.2 -0.001793
0.493383 0.2 -0.002370
0.496717 0.2 -0.002626
0.500050 0.2 -0.003204
0.503383 0.2 -0.004731
0.506717 0.2 -0.006864
0.510050 0.2 -0.008522
0.513383 0.2 -0.009192
0.516717 0.2 -0.009504
0.520050 0.2 -0.010314
0.523383 0.2 -0.011744
0.526717 0.2 -0.013388
0.530050 0.2 -0.014710
0.533383 0.2 -0.014976
0.536717 0.2 -0.013760
0.540050 0.2 -0.011609
0.543383 0.2 -0.009770
0.546717 0.2 -0.009467
0.550050 0.2 -0.011204
0.553383 0.2 -0.014245
0.556717 0.2 -0.017015
0.560050 0.2 -0.018477
0.563383 0.2 -0.018911
0.566717 0.2 -0.019181
0.570050 0.2 -0.019679
0.573383 0.2 -0.020182
0.576717 0.2 -0.020363
0.580050 0.2 -0.020349
0.583383 0.2 -0.020666
0.586717 0.2 -0.021234
0.590050 0.2 -0.021216
0.593383 0.2 -0.020140
0.596717 0.2 -0.018436
0.600050 0.2 -0.016838
0.603383 0.2 -0.015628
0.606717 0.2 -0.014589
0.610050 0.2 -0.013583
0.613383 0.2 -0.012913
0.616717 0.2 -0.012908
0.620050 0.2 -0.013383
0.623383 0.2 -0.013704
0.626717 0.2 -0.013397
0.630050 0.2 -0.012279
0.633383 0.2 -0.010473
0.636717 0.2 -0.008419
0.640050 0.2 -0.006407
0.643383 0.2 -0.004601
0.646717 0.2 -0.003567
0.650050 0.2 -0.003753
0.653383 0.2 -0.004796
0.656717 0.2 -0.006207
0.660050 0.2 -0.008023
0.663383 0.2 -0.010193
0.666717 0.2 -0.012135
0.670050 0.2 -0.013467
0.673383 0.2 -0.014189
0.676717 0.2 -0.013825
0.680050 0.2 -0.011632
0.683383 0.2 -0.007520
0.686717 0.2 -0.002021
0.690050 0.2 0.004387
0.693383 0.2 0.011446
0.696717 0.2 0.018664
0.700050 0.2 0.025216
0.703383 0.2 0.030305
0.706717 0.2 0.033351
0.710050 0.2 0.034268
0.713383 0.2 0.033877
0.716717 0.2 0.033309
0.720050 0.2 0.032829
0.723383 0.2 0.032070
0.726717 0.2 0.030887
0.730050 0.2 0.029542
0.733383 0.2 0.027562
0.736717 0.2 0.018980
0.740050 0.2 -0.014664
0.743383 0.2 -0.094948
0.746717 0.2 -0.202805
0.750050 0.2 -0.233324
0.753383 0.2 -0.018063
0.756717 0.2 0.574077
0.760050 0.2 1.534037
0.763383 0.2 2.696509
0.766717 0.2 3.822781
0.770050 0.2 4.708804
0.773383 0.2 5.243695
0.776717 0.2 5.405420
0.780050 0.2 5.226047
0.783383 0.2 4.771114
0.786717 0.2 4.149289
0.790050 0.2 3.520334
0.793383 0.2 3.065616
0.796717 0.2 2.929424
0.800050 0.2 3.171428
0.803383 0.2 3.759414
0.806717 0.2 4.600612
0.810050 0.2 5.587558
0.813383 0.2 6.632144
0.816717 0.2 7.676529
0.820050 0.2 8.685798
0.823383 0.2 9.636385
0.826717 0.2 10.514199
0.830050 0.2 11.323225
0.833383 0.2 12.085475
0.836717 0.2 12.814980
0.840050 0.2 13.479609
0.843383 0.2 13.987734
0.846717 0.2 14.217128
0.850050 0.2 14.064978
0.853383 0.2 13.490142
0.856717 0.2 12.534903
0.860050 0.2 11.320789
0.863383 0.2 10.017371
0.866717 0.2 8.794903
0.870050 0.2 7.778071
0.873383 0.2 7.018568
0.876717 0.2 6.497642
0.880050 0.2 6.152643
0.883383 0.2 5.909582
0.886717 0.2 5.706791
0.890050 0.2 5.504573
0.893383 0.2 5.283570
0.896717 0.2 5.037668
0.900050 0.2 4.766900
0.903383 0.2 4.473357
0.906717 0.2 4.161135
0.910050 0.2 3.839387
0.913383 0.2 3.524218
0.916717 0.2 3.235047
0.920050 0.2 2.986109
0.923383 0.2 2.778522
0.926717 0.2 2.598162
0.930050 0.2 2.419846
0.933383 0.2 2.215975
0.936717 0.2 1.967605
0.940050 0.2 1.672762
0.943383 0.2 1.347112
0.946717 0.2 1.017363
0.950050 0.2 0.711768
0.953383 0.2 0.452064
0.956717 0.2 0.249147
0.960050 0.2 0.102916
0.963383 0.2 0.005700
0.966717 0.2 -0.053132
0.970050 0.2 -0.084480
0.973383 0.2 -0.098618
0.976717 0.2 -0.104024
0.980050 0.2 -0.106511
0.983383 0.2 -0.109081
0.986717 0.2 -0.112117
0.990050 0.2 -0.114636
0.993383 0.2 -0.116108
0.996717 0.2 -0.116751
1.000050 0.2 -0.116834
1.003383 0.2 -0.116844
1.006717 0.2 -0.117971
1.010050 0.2 -0.121454
1.013383 0.2 -0.127424
1.016717 0.2 -0.134776
1.020050 0.2 -0.141668
1.023383 0.2 -0.145845
1.026717 0.2 -0.144923
1.030050 0.2 -0.136462
1.033383 0.2 -0.118050
1.036717 0.2 -0.087926
1.040050 0.2 -0.045192
1.043383 0.2 0.010999
1.046717 0.2 0.081793
1.050050 0.2 0.168374
1.053383 0.2 0.272794
1.056717 0.2 0.398853
1.060050 0.2 0.550961
1.063383 0.2 0.731791
1.066717 0.2 0.939565
1.070050 0.2 1.162952
1.073383 0.2 1.372527
1.076717 0.2 1.516128
1.080050 0.2 1.530135
1.083383 0.2 1.368383
1.086717 0.2 1.032264
1.090050 0.2 0.579352
1.093383 0.2 0.102092
1.096717 0.2 -0.309953
1.100050 0.2 -0.601150
1.103383 0.2 -0.760183
1.106717 0.2 -0.811392
1.110050 0.2 -0.796276
1.113383 0.2 -0.755158
1.116717 0.2 -0.716429
1.120050 0.2 -0.695041
1.123383 0.2 -0.696299
1.126717 0.2 -0.720364
1.130050 0.2 -0.764658
1.133383 0.2 -0.823061
1.136717 0.2 -0.883662
1.140050 0.2 -0.928934
1.143383 0.2 -0.939984
1.146717 0.2 -0.902056
1.150050 0.2 -0.808677
1.153383 0.2 -0.663460
1.156717 0.2 -0.479273
1.160050 0.2 -0.275280
1.163383 0.2 -0.072797
1.166717 0.2 0.108751
1.170050 0.2 0.255322
1.173383 0.2 0.363542
1.176717 0.2 0.446057
1.180050 0.2 0.528595
1.183383 0.2 0.635404
1.186717 0.2 0.773738
1.190050 0.2 0.930591
1.193383 0.2 1.082094
1.196717 0.2 1.206547
1.200050 0.2 1.293141
1.203383 0.2 1.343866
1.206717 0.2 1.369249
1.210050 0.2 1.381193
1.213383 0.2 1.387266
1.216717 0.2 1.389184
1.220050 0.2 1.384402
1.223383 0.2 1.368946
1.226717 0.2 1.340122
1.230050 0.2 1.297789
1.233383 0.2 1.244051
1.236717 0.2 1.182342
1.240050 0.2 1.116740
1.243383 0.2 1.051049
1.246717 0.2 0.987519
1.250050 0.2 0.926568
1.253383 0.2 0.868039
1.256717 0.2 0.812216
1.260050 0.2 0.759643
1.263383 0.2 0.710548
1.266717 0.2 0.664522
1.270050 0.2 0.620983
1.273383 0.2 0.579935
1.276717 0.2 0.541834
1.280050 0.2 0.506612
1.283383 0.2 0.473782
1.286717 0.2 0.443473
1.290050 0.2 0.416161
1.293383 0.2 0.391672
1.296717 0.2 0.369609
1.300050 0.2 0.350052
1.303383 0.2 0.333330
1.306717 0.2 0.319835
1.310050 0.2 0.309646
1.313383 0.2 0.302210
1.316717 0.2 0.296640
1.320050 0.2 0.292035
1.323383 0.2 0.287634
1.326717 0.2 0.283122
1.330050 0.2 0.278545
1.333383 0.2 0.274074
1.336717 0.2 0.269930
1.340050 0.2 0.266340
1.343383 0.2 0.263499
1.346717 0.2 0.261515
1.350050 0.2 0.260193
1.353383 0.2 0.259141
1.356717 0.2 0.258186
1.360050 0.2 0.257464
1.363383 0.2 0.257143
1.366717 0.2 0.257045
1.370050 0.2 0.256631
1.373383 0.2 0.255373
1.376717 0.2 0.253036
1.380050 0.2 0.249711
1.383383 0.2 0.245776
1.386717 0.2 0.241837
1.390050 0.2 0.238437
1.393383 0.2 0.235639
1.396717 0.2 0.233180
1.400050 0.2 0.230777
1.403383 0.2 0.227909
1.406717 0.2 0.224044
1.410050 0.2 0.219224
1.413383 0.2 0.213669
1.416717 0.2 0.207452
1.420050 0.2 0.200961
1.423383 0.2 0.195061
1.426717 0.2 0.190586
1.430050 0.2 0.187843
1.433383 0.2 0.186330
1.436717 0.2 0.184993
1.440050 0.2 0.183014
1.443383 0.2 0.180379
1.446717 0.2 0.177585
1.450050 0.2 0.175009
1.453383 0.2 0.172649
1.456717 0.2 0.170181
1.460050 0.2 0.167331
1.463383 0.2 0.164532
1.466717 0.2 0.162711
1.470050 0.2 0.162297
1.473383 0.2 0.162800
1.476717 0.2 0.163740
1.480050 0.2 0.165408
1.483383 0.2 0.168346
1.486717 0.2 0.172281
1.490050 0.2 0.176020
1.493383 0.2 0.178730
1.496717 0.2 0.180756
1.500050 0.2 0.183010
1.503383 0.2 0.185929
1.506717 0.2 0.189384
1.510050 0.2 0.193357
1.513383 0.2 0.198134
1.516717 0.2 0.203545
1.520050 0.2 0.208784
1.523383 0.2 0.213278
1.526717 0.2 0.216914
1.530050 0.2 0.219210
1.533383 0.2 0.219573
1.536717 0.2 0.218535
1.540050 0.2 0.217366
1.543383 0.2 0.216672
1.546717 0.2 0.216272
1.550050 0.2 0.215615
1.553383 0.2 0.214148
1.556717 0.2 0.212137
1.560050 0.2 0.210851
1.563383 0.2 0.211308
1.566717 0.2 0.213021
1.570050 0.2 0.214414
1.573383 0.2 0.214470
1.576717 0.2 0.213408
1.580050 0.2 0.211825
1.583383 0.2 0.210213
1.586717 0.2 0.209021
1.590050 0.2 0.208463
1.593383 0.2 0.208369
1.596717 0.2 0.208369
1.600050 0.2 0.208183
1.603383 0.2 0.207834
1.606717 0.2 0.207564
1.610050 0.2 0.207638
1.613383 0.2 0.208328
1.616717 0.2 0.210102
1.620050 0.2 0.213389
1.623383 0.2 0.217911
1.626717 0.2 0.222940
1.630050 0.2 0.228090
1.633383 0.2 0.233259
1.636717 0.2 0.238102
1.640050 0.2 0.242302
1.643383 0.2 0.245865
1.646717 0.2 0.248784
1.650050 0.2 0.251224
1.653383 0.2 0.253771
1.656717 0.2 0.256822
1.660050 0.2 0.260151
1.663383 0.2 0.263187
1.666717 0.2 0.265534
1.670050 0.2 0.267476
1.673383 0.2 0.269916
1.676717 0.2 0.273292
1.680050 0.2 0.276803
1.683383 0.2 0.279187
1.686717 0.2 0.280184
1.690050 0.2 0.280538
1.693383 0.2 0.280715
1.696717 0.2 0.280384
1.700050 0.2 0.279406
1.703383 0.2 0.278880
1.706717 0.2 0.280370
1.710050 0.2 0.284528
1.713383 0.2 0.291099
1.716717 0.2 0.299527
1.720050 0.2 0.308980
1.723383 0.2 0.318764
1.726717 0.2 0.328873
1.730050 0.2 0.339733
1.733383 0.2 0.352073
1.736717 0.2 0.366569
1.740050 0.2 0.382951
1.743383 0.2 0.400143
1.746717 0.2 0.417326
1.750050 0.2 0.434145
1.753383 0.2 0.450029
1.756717 0.2 0.464008
1.760050 0.2 0.475557
1.763383 0.2 0.485191
1.766717 0.2 0.494150
1.770050 0.2 0.503962
1.773383 0.2 0.516083
1.776717 0.2 0.530845
1.780050 0.2 0.547054
1.783383 0.2 0.563068
1.786717 0.2 0.577853
1.790050 0.2 0.590766
1.793383 0.2 0.600689
1.796717 0.2 0.606314
1.800050 0.2 0.607558
1.803383 0.2 0.605886
1.806717 0.2 0.603129
1.810050 0.2 0.600200
1.813383 0.2 0.596549
1.816717 0.2 0.591045
1.820050 0.2 0.583245
1.823383 0.2 0.573401
1.826717 0.2 0.562095
1.830050 0.2 0.550207
1.833383 0.2 0.538584
1.836717 0.2 0.527431
1.840050 0.2 0.516218
1.843383 0.2 0.504288
1.846717 0.2 0.491580
1.850050 0.2 0.478639
1.853383 0.2 0.466150
1.856717 0.2 0.454611
1.860050 0.2 0.444064
1.863383 0.2 0.434322
1.866717 0.2 0.425437
1.870050 0.2 0.417298
1.873383 0.2 0.409111
1.876717 0.2 0.400278
1.880050 0.2 0.391318
1.883383 0.2 0.383239
1.886717 0.2 0.376464
1.890050 0.2 0.370881
1.893383 0.2 0.366489
1.896717 0.2 0.363528
1.900050 0.2 0.361921
1.903383 0.2 0.361018
1.906717 0.2 0.360063
1.910050 0.2 0.358676
1.913383 0.2 0.357009
1.916717 0.2 0.355798
1.920050 0.2 0.355961
1.923383 0.2 0.357954
1.926717 0.2 0.361446
1.930050 0.2 0.365451
1.933383 0.2 0.368943
1.936717 0.2 0.371649
1.940050 0.2 0.374797
1.943383 0.2 0.380650
1.946717 0.2 0.391295
1.950050 0.2 0.408385
1.953383 0.2 0.433601
1.956717 0.2 0.469051
1.960050 0.2 0.517736
1.963383 0.2 0.583748
1.966717 0.2 0.672168
1.970050 0.2 0.788989
1.973383 0.2 0.940911
1.976717 0.2 1.135296
1.980050 0.2 1.380392
1.983383 0.2 1.685591
1.986717 0.2 2.061287
1.990050 0.2 2.517938
1.993383 0.2 3.065546
1.996717 0.2 3.713900
2.000050 0.2 4.472868
2.003383 0.2 5.352474
2.006717 0.2 6.362577
2.010050 0.2 7.512230
2.013383 0.2 8.809748
2.016717 0.2 10.263817
2.020050 0.2 11.884421
2.023383 0.2 13.682852
2.026717 0.2 15.671412
2.030050 0.2 17.863908
2.033383 0.2 20.276872
2.036717 0.2 22.929329
2.040050 0.2 25.840341
2.043383 0.2 29.027252
2.046717 0.2 32.506520
2.050050 0.2 36.294619
2.053383 0.2 40.406901
2.056717 0.2 44.855881
2.060050 0.2 49.650320
2.063383 0.2 54.795379
2.066717 0.2 60.293521
2.070050 0.2 66.145295
2.073383 0.2 72.349343
2.076717 0.2 78.902412
2.080050 0.2 85.800071
2.083383 0.2 93.036406
2.086717 0.2 100.603160
2.090050 0.2 108.489883
2.093383 0.2 116.683543
2.096717 0.2 125.166904
2.100050 0.2 133.918268
2.103383 0.2 142.911836
2.106717 0.2 152.117075
2.110050 0.2 161.498105
2.113383 0.2 171.013945
2.116717 0.2 180.618596
2.120050 0.2 190.261053
2.123383 0.2 199.885862
2.126717 0.2 209.434573
2.130050 0.2 218.847906
2.133383 0.2 228.067124
2.136717 0.2 237.034015
2.140050 0.2 245.690416
2.143383 0.2 253.976993
2.146717 0.2 261.831610
2.150050 0.2 269.188304
2.153383 0.2 275.976658
2.156717 0.2 282.121729
2.160050 0.2 287.545324
2.163383 0.2 292.167450
2.166717 0.2 295.907036
2.170050 0.2 298.685083
2.173383 0.2 300.430772
2.176717 0.2 301.087029
2.180050 0.2 300.614052
2.183383 0.2 298.992391
2.186717 0.2 296.225786
2.190050 0.2 292.341979
2.193383 0.2 287.392084
2.196717 0.2 281.449403
2.200050 0.2 274.606985
2.203383 0.2 266.973395
2.206717 0.2 258.666291
2.210050 0.2 249.804892
2.213383 0.2 240.504202
2.216717 0.2 230.871393
2.220050 0.2 221.003024
2.223383 0.2 210.983423
2.226717 0.2 200.884636
2.230050 0.2 190.766989
2.233383 0.2 180.679825
2.236717 0.2 170.663502
2.240050 0.2 160.753261
2.243383 0.2 150.982556
2.246717 0.2 141.384415
2.250050 0.2 131.991417
2.253383 0.2 122.835320
2.256717 0.2 113.947056
2.260050 0.2 105.357124
2.263383 0.2 97.095100
2.266717 0.2 89.187902
2.270050 0.2 81.658689
2.273383 0.2 74.527119
2.276717 0.2 67.809126
2.280050 0.2 61.516096
2.283383 0.2 55.654035
2.286717 0.2 50.223260
2.290050 0.2 45.218724
2.293383 0.2 40.630624
2.296717 0.2 36.444864
2.300050 0.2 32.643676
2.303383 0.2 29.206513
2.306717 0.2 26.110699
2.310050 0.2 23.331861
2.313383 0.2 20.844606
2.316717 0.2 18.623434
2.320050 0.2 16.643745
2.323383 0.2 14.882195
2.326717 0.2 13.316395
2.330050 0.2 11.925260
2.333383 0.2 10.690102
2.336717 0.2 9.594951
2.340050 0.2 8.625207
2.343383 0.2 7.766192
2.346717 0.2 7.003755
2.350050 0.2 6.325785
2.353383 0.2 5.722544
2.356717 0.2 5.185921
2.360050 0.2 4.708380
2.363383 0.2 4.282547
2.366717 0.2 3.901660
2.370050 0.2 3.560022
2.373383 0.2 3.253249
2.376717 0.2 2.978304
2.380050 0.2 2.732603
2.383383 0.2 2.512755
2.386717 0.2 2.314616
2.390050 0.2 2.134386
2.393383 0.2 1.969580
2.396717 0.2 1.819055
2.400050 0.2 1.682276
2.403383 0.2 1.558713
2.406717 0.2 1.447769
2.410050 0.2 1.348644
2.413383 0.2 1.259907
2.416717 0.2 1.179525
2.420050 0.2 1.105666
2.423383 0.2 1.037181
2.426717 0.2 0.973553
2.430050 0.2 0.914955
2.433383 0.2 0.861841
2.436717 0.2 0.814083
2.440050 0.2 0.770604
2.443383 0.2 0.730143
2.446717 0.2 0.691996
2.450050 0.2 0.656024
2.453383 0.2 0.622626
2.456717 0.2 0.592289
2.460050 0.2 0.564666
2.463383 0.2 0.538691
2.466717 0.2 0.513555
2.470050 0.2 0.489326
2.473383 0.2 0.466541
2.476717 0.2 0.445498
2.480050 0.2 0.426262
2.483383 0.2 0.408720
2.486717 0.2 0.392497
2.490050 0.2 0.377395
2.493383 0.2 0.363635
2.496717 0.2 0.351397
2.500050 0.2 0.340380
2.503383 0.2 0.329749
2.506717 0.2 0.318796
2.510050 0.2 0.307746
2.513383 0.2 0.297716
2.516717 0.2 0.289711
2.520050 0.2 0.283457
2.523383 0.2 0.277748
2.526717 0.2 0.271718
2.530050 0.2 0.265241
2.533383 0.2 0.258582
2.536717 0.2 0.252165
2.540050 0.2 0.245939
2.543383 0.2 0.239303
2.546717 0.2 0.231997
2.550050 0.2 0.224393
2.553383 0.2 0.217007
2.556717 0.2 0.210246
2.560050 0.2 0.204300
2.563383 0.2 0.198903
2.566717 0.2 0.193682
2.570050 0.2 0.188821
2.573383 0.2 0.184807
2.576717 0.2 0.181561
2.580050 0.2 0.178390
2.583383 0.2 0.174884
2.586717 0.2 0.171410
2.590050 0.2 0.168616
2.593383 0.2 0.166544
2.596717 0.2 0.164518
2.600050 0.2 0.162027
2.603383 0.2 0.159089
2.606717 0.2 0.155643
2.610050 0.2 0.151377
2.613383 0.2 0.146390
2.616717 0.2 0.141473
2.620050 0.2 0.137663
2.623383 0.2 0.135517
2.626717 0.2 0.134581
2.630050 0.2 0.133570
2.633383 0.2 0.131601
2.636717 0.2 0.129067
2.640050 0.2 0.126874
2.643383 0.2 0.125198
2.646717 0.2 0.123447
2.650050 0.2 0.121202
2.653383 0.2 0.118939
2.656717 0.2 0.117403
2.660050 0.2 0.116322
2.663383 0.2 0.114669
2.666717 0.2 0.112066
2.670050 0.2 0.109281
2.673383 0.2 0.107321
2.676717 0.2 0.106338
2.680050 0.2 0.105589
2.683383 0.2 0.104527
2.686717 0.2 0.103400
2.690050 0.2 0.102641
2.693383 0.2 0.102385
2.696717 0.2 0.102473
2.700050 0.2 0.102497
2.703383 0.2 0.102082
2.706717 0.2 0.101007
2.710050 0.2 0.098967
2.713383 0.2 0.095800
2.716717 0.2 0.092029
2.720050 0.2 0.088583
2.723383 0.2 0.086166
2.726717 0.2 0.085142
2.730050 0.2 0.085826
2.733383 0.2 0.088164
2.736717 0.2 0.091339
2.740050 0.2 0.094087
2.743383 0.2 0.095284
2.746717 0.2 0.094413
2.750050 0.2 0.091651
2.753383 0.2 0.087791
2.756717 0.2 0.084210
2.760050 0.2 0.082171
2.763383 0.2 0.081980
2.766717 0.2 0.083162
2.770050 0.2 0.084997
2.773383 0.2 0.086646
2.776717 0.2 0.087121
2.780050 0.2 0.085817
2.783383 0.2 0.083335
2.786717 0.2 0.081151
2.790050 0.2 0.080289
2.793383 0.2 0.080643
2.796717 0.2 0.081430
2.800050 0.2 0.081859
2.803383 0.2 0.081728
2.806717 0.2 0.081607
2.810050 0.2 0.081887
2.813383 0.2 0.082240
2.816717 0.2 0.082264
2.820050 0.2 0.081696
2.823383 0.2 0.080024
2.826717 0.2 0.077053
2.830050 0.2 0.073458
2.833383 0.2 0.070063
2.836717 0.2 0.067265
2.840050 0.2 0.065402
2.843383 0.2 0.064839
2.846717 0.2 0.065402
2.850050 0.2 0.066245
2.853383 0.2 0.066231
2.856717 0.2 0.064587
2.860050 0.2 0.061393
2.863383 0.2 0.057686
2.866717 0.2 0.054878
2.870050 0.2 0.053579
2.873383 0.2 0.053421
2.876717 0.2 0.054082
2.880050 0.2 0.055674
2.883383 0.2 0.058054
2.886717 0.2 0.060406
2.890050 0.2 0.061975
2.893383 0.2 0.062850
2.896717 0.2 0.063865
2.900050 0.2 0.065910
2.903383 0.2 0.069384
2.906717 0.2 0.073812
2.910050 0.2 0.078320
2.913383 0.2 0.082310
2.916717 0.2 0.085309
2.920050 0.2 0.086944
2.923383 0.2 0.087423
2.926717 0.2 0.087484
2.930050 0.2 0.087856
2.933383 0.2 0.089039
2.936717 0.2 0.091270
2.940050 0.2 0.094576
2.943383 0.2 0.099014
2.946717 0.2 0.104667
2.950050 0.2 0.111666
2.953383 0.2 0.120127
2.956717 0.2 0.129803
2.960050 0.2 0.139950
2.963383 0.2 0.149840
2.966717 0.2 0.159056
2.970050 0.2 0.167298
2.973383 0.2 0.174553
2.976717 0.2 0.181370
2.980050 0.2 0.188332
2.983383 0.2 0.195457
2.986717 0.2 0.202637
2.990050 0.2 0.210200
2.993383 0.2 0.218321
2.996717 0.2 0.226684
3.000050 0.2 0.235122
3.003383 0.2 0.243750
3.006717 0.2 0.252528
3.010050 0.2 0.261529
3.013383 0.2 0.271150
3.016717 0.2 0.281590
3.020050 0.2 0.292421
3.023383 0.2 0.302973
3.026717 0.2 0.312836
3.030050 0.2 0.321991
3.033383 0.2 0.330773
3.036717 0.2 0.339597
3.040050 0.2 0.348380
3.043383 0.2 0.356557
3.046717 0.2 0.363700
3.050050 0.2 0.369521
3.053383 0.2 0.373558
3.056717 0.2 0.375803
3.060050 0.2 0.377200
3.063383 0.2 0.378648
3.066717 0.2 0.380222
3.070050 0.2 0.381568
3.073383 0.2 0.382350
3.076717 0.2 0.382545
3.080050 0.2 0.382527
3.083383 0.2 0.382732
3.086717 0.2 0.383221
3.090050 0.2 0.383421
3.093383 0.2 0.381949
3.096717 0.2 0.377474
3.100050 0.2 0.370108
3.103383 0.2 0.361567
3.106717 0.2 0.353665
3.110050 0.2 0.346745
3.113383 0.2 0.340040
3.116717 0.2 0.332906
3.120050 0.2 0.325269
3.123383 0.2 0.317595
3.126717 0.2 0.310643
3.130050 0.2 0.304822
3.133383 0.2 0.300147
3.136717 0.2 0.296249
3.140050 0.2 0.292337
3.143383 0.2 0.287574
3.146717 0.2 0.281590
3.150050 0.2 0.274670
3.153383 0.2 0.267550
3.156717 0.2 0.261003
3.160050 0.2 0.255159
3.163383 0.2 0.249390
3.166717 0.2 0.243024
3.170050 0.2 0.236039
3.173383 0.2 0.228793
3.176717 0.2 0.221375
3.180050 0.2 0.213655
3.183383 0.2 0.205832
3.186717 0.2 0.198479
3.190050 0.2 0.192099
3.193383 0.2 0.186781
3.196717 0.2 0.182223
3.200050 0.2 0.177789
3.203383 0.2 0.172360
3.206717 0.2 0.165016
3.210050 0.2 0.156322
3.213383 0.2 0.148090
3.216717 0.2 0.141556
3.220050 0.2 0.136457
3.223383 0.2 0.131824
3.226717 0.2 0.127107
3.230050 0.2 0.122348
3.233383 0.2 0.117677
3.236717 0.2 0.113091
3.240050 0.2 0.108532
3.243383 0.2 0.104038
3.246717 0.2 0.100089
3.250050 0.2 0.097342
3.253383 0.2 0.095796
3.256717 0.2 0.094748
3.260050 0.2 0.093589
3.263383 0.2 0.092345
3.266717 0.2 0.091596
3.270050 0.2 0.091712
3.273383 0.2 0.092145
3.276717 0.2 0.091819
3.280050 0.2 0.090045
3.283383 0.2 0.086850
3.286717 0.2 0.082799
3.290050 0.2 0.078795
3.293383 0.2 0.075735
3.296717 0.2 0.073835
3.300050 0.2 0.072289
3.303383 0.2 0.070422
3.306717 0.2 0.068671
3.310050 0.2 0.067544
3.313383 0.2 0.066641
3.316717 0.2 0.065309
3.320050 0.2 0.063400
3.323383 0.2 0.061132
3.326717 0.2 0.058841
3.330050 0.2 0.057020
3.333383 0.2 0.056396
3.336717 0.2 0.057174
3.340050 0.2 0.058678
3.343383 0.2 0.060275
3.346717 0.2 0.062115
3.350050 0.2 0.064573
3.353383 0.2 0.067251
3.356717 0.2 0.069104
3.360050 0.2 0.069635
3.363383 0.2 0.069262
3.366717 0.2 0.068438
3.370050 0.2 0.067218
3.373383 0.2 0.065416
3.376717 0.2 0.062799
3.380050 0.2 0.059395
3.383383 0.2 0.055819
3.386717 0.2 0.052871
3.390050 0.2 0.051097
3.393383 0.2 0.050911
3.396717 0.2 0.052787
3.400050 0.2 0.056615
3.403383 0.2 0.061071
3.406717 0.2 0.064312
3.410050 0.2 0.065314
3.413383 0.2 0.064089
3.416717 0.2 0.061239
3.420050 0.2 0.057700
3.423383 0.2 0.054343
3.426717 0.2 0.051614
3.430050 0.2 0.049984
3.433383 0.2 0.050035
3.436717 0.2 0.051539
3.440050 0.2 0.053477
3.443383 0.2 0.055139
3.446717 0.2 0.056168
3.450050 0.2 0.056038
3.453383 0.2 0.054892
3.456717 0.2 0.053900
3.460050 0.2 0.053952
3.463383 0.2 0.054562
3.466717 0.2 0.054678
3.470050 0.2 0.054073
3.473383 0.2 0.053425
3.476717 0.2 0.053369
3.480050 0.2 0.053733
3.483383 0.2 0.053630
3.486717 0.2 0.052471
3.490050 0.2 0.050557
3.493383 0.2 0.048806
3.496717 0.2 0.048093
3.500050 0.2 0.048322
3.503383 0.2 0.048322
3.506717 0.2 0.047223
3.510050 0.2 0.045388
3.513383 0.2 0.043777
3.516717 0.2 0.042887
3.520050 0.2 0.042859
3.523383 0.2 0.043837
3.526717 0.2 0.045686
3.530050 0.2 0.047828
3.533383 0.2 0.049425
3.536717 0.2 0.049998
3.540050 0.2 0.049681
3.543383 0.2 0.048969
3.546717 0.2 0.048364
3.550050 0.2 0.048224
3.553383 0.2 0.048773
3.556717 0.2 0.050189
3.560050 0.2 0.051982
3.563383 0.2 0.052913
3.566717 0.2 0.051879
3.570050 0.2 0.048769
3.573383 0.2 0.044792
3.576717 0.2 0.042031
3.580050 0.2 0.042128
3.583383 0.2 0.045025
3.586717 0.2 0.048811
3.590050 0.2 0.051260
3.593383 0.2 0.051456
3.596717 0.2 0.049737
3.600050 0.2 0.047148
3.603383 0.2 0.045178
3.606717 0.2 0.044908
3.610050 0.2 0.045802
3.613383 0.2 0.046180
3.616717 0.2 0.045002
3.620050 0.2 0.042403
3.623383 0.2 0.039036
3.626717 0.2 0.035814
3.630050 0.2 0.033821
3.633383 0.2 0.033886
3.636717 0.2 0.035958
3.640050 0.2 0.039088
3.643383 0.2 0.042026
3.646717 0.2 0.043772
3.650050 0.2 0.043754
3.653383 0.2 0.042310
3.656717 0.2 0.040834
3.660050 0.2 0.040657
3.663383 0.2 0.041942
3.666717 0.2 0.043982
3.670050 0.2 0.045910
3.673383 0.2 0.046948
3.676717 0.2 0.046883
3.680050 0.2 0.046482
3.683383 0.2 0.046659
3.686717 0.2 0.047297
3.690050 0.2 0.047497
3.693383 0.2 0.046766
3.696717 0.2 0.045523
3.700050 0.2 0.044517
3.703383 0.2 0.044187
3.706717 0.2 0.044839
3.710050 0.2 0.046943
3.713383 0.2 0.050389
3.716717 0.2 0.053868
3.720050 0.2 0.055856
3.723383 0.2 0.056033
3.726717 0.2 0.055116
3.730050 0.2 0.053737
3.733383 0.2 0.052205
3.736717 0.2 0.050804
3.740050 0.2 0.049756
3.743383 0.2 0.048960
3.746717 0.2 0.048103
3.750050 0.2 0.046967
3.753383 0.2 0.045658
3.756717 0.2 0.044694
3.760050 0.2 0.044559
3.763383 0.2 0.045379
3.766717 0.2 0.047046
3.770050 0.2 0.048992
3.773383 0.2 0.050417
3.776717 0.2 0.051246
3.780050 0.2 0.051754
3.783383 0.2 0.051712
3.786717 0.2 0.051069
3.790050 0.2 0.050617
3.793383 0.2 0.051172
3.796717 0.2 0.052834
3.800050 0.2 0.055130
3.803383 0.2 0.057500
3.806717 0.2 0.059502
3.810050 0.2 0.060927
3.813383 0.2 0.062017
3.816717 0.2 0.063153
3.820050 0.2 0.064219
3.823383 0.2 0.064522
3.826717 0.2 0.063642
3.830050 0.2 0.062068
3.833383 0.2 0.060871
3.836717 0.2 0.060797
3.840050 0.2 0.061817
3.843383 0.2 0.063232
3.846717 0.2 0.064182
3.850050 0.2 0.064294
3.853383 0.2 0.063968
3.856717 0.2 0.064070
3.860050 0.2 0.065411
3.863383 0.2 0.068187
3.866717 0.2 0.071651
3.870050 0.2 0.074748
3.873383 0.2 0.077067
3.876717 0.2 0.078832
3.880050 0.2 0.080229
3.883383 0.2 0.081253
3.886717 0.2 0.081882
3.890050 0.2 0.082129
3.893383 0.2 0.082217
3.896717 0.2 0.082385
3.900050 0.2 0.082534
3.903383 0.2 0.082566
3.906717 0.2 0.082571
3.910050 0.2 0.082194
3.913383 0.2 0.080797
3.916717 0.2 0.078627
3.920050 0.2 0.076746
3.923383 0.2 0.075791
3.926717 0.2 0.075540
3.930050 0.2 0.075763
3.933383 0.2 0.076625
3.936717 0.2 0.078040
3.940050 0.2 0.079130
3.943383 0.2 0.078864
3.946717 0.2 0.077155
3.950050 0.2 0.075148
3.953383 0.2 0.074287
3.956717 0.2 0.075162
3.960050 0.2 0.077323
3.963383 0.2 0.079940
3.966717 0.2 0.082441
3.970050 0.2 0.084573
3.973383 0.2 0.086059
3.976717 0.2 0.086366
3.980050 0.2 0.085174
3.983383 0.2 0.082795
3.986717 0.2 0.079977
3.990050 0.2 0.077453
3.993383 0.2 0.075600
3.996717 0.2 0.074217
4.000050 0.2 0.072769
4.003383 0.2 0.071120
4.006717 0.2 0.069831
4.010050 0.2 0.069398
4.013383 0.2 0.069463
4.016717 0.2 0.069067
4.020050 0.2 0.067484
4.023383 0.2 0.064839
4.026717 0.2 0.062170
4.030050 0.2 0.060727
4.033383 0.2 0.060848
4.036717 0.2 0.061803
4.040050 0.2 0.062725
4.043383 0.2 0.063474
4.046717 0.2 0.064564
4.050050 0.2 0.066152
4.053383 0.2 0.067474
4.056717 0.2 0.067507
4.060050 0.2 0.065807
4.063383 0.2 0.062776
4.066717 0.2 0.059465
4.070050 0.2 0.056969
4.073383 0.2 0.055730
4.076717 0.2 0.055684
4.080050 0.2 0.056797
4.083383 0.2 0.059009
4.086717 0.2 0.061607
4.090050 0.2 0.063251
4.093383 0.2 0.063046
4.096717 0.2 0.061109
4.100050 0.2 0.058017
4.103383 0.2 0.054440
4.106717 0.2 0.051209
4.110050 0.2 0.049006
4.113383 0.2 0.047786
4.116717 0.2 0.047134
4.120050 0.2 0.047176
4.123383 0.2 0.048387
4.126717 0.2 0.050692
4.130050 0.2 0.053458
4.133383 0.2 0.056145
4.136717 0.2 0.058301
4.140050 0.2 0.059386
4.143383 0.2 0.059223
4.146717 0.2 0.058189
4.150050 0.2 0.057062
4.153383 0.2 0.056862
4.156717 0.2 0.057998
4.160050 0.2 0.059628
4.163383 0.2 0.060778
4.166717 0.2 0.061551
4.170050 0.2 0.062799
4.173383 0.2 0.065393
4.176717 0.2 0.069644
4.180050 0.2 0.074990
4.183383 0.2 0.080466
4.186717 0.2 0.085346
4.190050 0.2 0.089090
4.193383 0.2 0.091321
4.196717 0.2 0.092555
4.200050 0.2 0.094292
4.203383 0.2 0.097612
4.206717 0.2 0.102385
4.210050 0.2 0.107875
4.213383 0.2 0.113347
4.216717 0.2 0.118148
4.220050 0.2 0.121826
4.223383 0.2 0.124220
4.226717 0.2 0.125570
4.230050 0.2 0.127000
4.233383 0.2 0.129980
4.236717 0.2 0.134869
4.240050 0.2 0.140662
4.243383 0.2 0.145985
4.246717 0.2 0.150069
4.250050 0.2 0.152998
4.253383 0.2 0.155014
4.256717 0.2 0.155913
4.260050 0.2 0.155610
4.263383 0.2 0.154753
4.266717 0.2 0.154432
4.270050 0.2 0.155340
4.273383 0.2 0.157272
4.276717 0.2 0.159401
4.280050 0.2 0.160774
4.283383 0.2 0.160686
4.286717 0.2 0.158842
4.290050 0.2 0.155540
4.293383 0.2 0.151838
4.296717 0.2 0.149109
4.300050 0.2 0.148020
4.303383 0.2 0.148439
4.306717 0.2 0.149524
4.310050 0.2 0.149696
4.313383 0.2 0.147815
4.316717 0.2 0.144672
4.320050 0.2 0.142334
4.323383 0.2 0.142185
4.326717 0.2 0.143782
4.330050 0.2 0.145365
4.333383 0.2 0.145589
4.336717 0.2 0.144793
4.340050 0.2 0.144425
4.343383 0.2 0.145826
4.346717 0.2 0.149263
4.350050 0.2 0.153482
4.353383 0.2 0.156537
4.356717 0.2 0.157375
4.360050 0.2 0.156327
4.363383 0.2 0.154409
4.366717 0.2 0.152667
4.370050 0.2 0.151899
4.373383 0.2 0.152234
4.376717 0.2 0.153081
4.380050 0.2 0.153556
4.383383 0.2 0.153175
4.386717 0.2 0.152132
4.390050 0.2 0.150967
4.393383 0.2 0.150087
4.396717 0.2 0.149556
4.400050 0.2 0.149421
4.403383 0.2 0.149929
4.406717 0.2 0.151112
4.410050 0.2 0.152686
4.413383 0.2 0.154581
4.416717 0.2 0.156797
4.420050 0.2 0.158576
4.423383 0.2 0.158800
4.426717 0.2 0.157175
4.430050 0.2 0.154432
4.433383 0.2 0.151675
4.436717 0.2 0.149598
4.440050 0.2 0.148225
4.443383 0.2 0.147410
4.446717 0.2 0.147135
4.450050 0.2 0.147275
4.453383 0.2 0.147675
4.456717 0.2 0.148285
4.460050 0.2 0.148830
4.463383 0.2 0.148676
4.466717 0.2 0.147414
4.470050 0.2 0.145389
4.473383 0.2 0.142972
4.476717 0.2 0.139968
4.480050 0.2 0.136266
4.483383 0.2 0.132238
4.486717 0.2 0.128332
4.490050 0.2 0.124834
4.493383 0.2 0.122082
4.496717 0.2 0.120243
4.500050 0.2 0.118786
4.503383 0.2 0.116918
4.506717 0.2 0.114273
4.510050 0.2 0.110916
4.513383 0.2 0.107065
4.516717 0.2 0.102893
4.520050 0.2 0.098594
4.523383 0.2 0.094604
4.526717 0.2 0.091391
4.530050 0.2 0.089281
4.533383 0.2 0.088685
4.536717 0.2 0.089980
4.540050 0.2 0.092909
4.543383 0.2 0.096285
4.546717 0.2 0.098646
4.550050 0.2 0.099321
4.553383 0.2 0.098660
4.556717 0.2 0.097351
4.560050 0.2 0.095814
4.563383 0.2 0.094092
4.566717 0.2 0.092085
4.570050 0.2 0.089635
4.573383 0.2 0.086483
4.576717 0.2 0.082310
4.580050 0.2 0.077551
4.583383 0.2 0.073779
4.586717 0.2 0.072359
4.590050 0.2 0.073039
4.593383 0.2 0.074310
4.596717 0.2 0.075013
4.600050 0.2 0.074916
4.603383 0.2 0.074031
4.606717 0.2 0.072489
4.610050 0.2 0.070841
4.613383 0.2 0.069537
4.616717 0.2 0.068396
4.620050 0.2 0.066790
4.623383 0.2 0.064275
4.626717 0.2 0.061053
4.630050 0.2 0.057835
4.633383 0.2 0.055325
4.636717 0.2 0.054166
4.640050 0.2 0.054701
4.643383 0.2 0.056308
4.646717 0.2 0.057714
4.650050 0.2 0.058054
4.653383 0.2 0.057244
4.656717 0.2 0.055861
4.660050 0.2 0.054534
4.663383 0.2 0.053295
4.666717 0.2 0.051619
4.670050 0.2 0.049262
4.673383 0.2 0.047018
4.676717 0.2 0.046366
4.680050 0.2 0.047940
4.683383 0.2 0.050655
4.686717 0.2 0.052685
4.690050 0.2 0.052843
4.693383 0.2 0.051130
4.696717 0.2 0.048648
4.700050 0.2 0.046757
4.703383 0.2 0.046166
4.706717 0.2 0.046967
4.710050 0.2 0.049025
4.713383 0.2 0.052080
4.716717 0.2 0.055712
4.720050 0.2 0.059144
4.723383 0.2 0.061276
4.726717 0.2 0.061262
4.730050 0.2 0.058990
4.733383 0.2 0.055139
4.736717 0.2 0.050720
4.740050 0.2 0.046724
4.743383 0.2 0.044126
4.746717 0.2 0.043432
4.750050 0.2 0.044415
4.753383 0.2 0.046398
4.756717 0.2 0.048350
4.760050 0.2 0.049141
4.763383 0.2 0.048312
4.766717 0.2 0.046152
4.770050 0.2 0.043022
4.773383 0.2 0.039553
4.776717 0.2 0.037169
4.780050 0.2 0.036904
4.783383 0.2 0.038035
4.786717 0.2 0.039032
4.790050 0.2 0.039418
4.793383 0.2 0.039889
4.796717 0.2 0.040997
4.800050 0.2 0.042799
4.803383 0.2 0.045272
4.806717 0.2 0.047963
4.810050 0.2 0.049607
4.813383 0.2 0.049165
4.816717 0.2 0.047106
4.820050 0.2 0.044964
4.823383 0.2 0.043837
4.826717 0.2 0.043721
4.830050 0.2 0.043935
4.833383 0.2 0.043819
4.836717 0.2 0.043157
4.840050 0.2 0.042305
4.843383 0.2 0.042040
4.846717 0.2 0.042962
4.850050 0.2 0.044932
4.853383 0.2 0.047176
4.856717 0.2 0.049029
4.860050 0.2 0.050408
4.863383 0.2 0.051740
4.866717 0.2 0.053453
4.870050 0.2 0.055404
4.873383 0.2 0.056569
4.876717 0.2 0.055796
4.880050 0.2 0.052950
4.883383 0.2 0.049127
4.886717 0.2 0.045924
4.890050 0.2 0.044778
4.893383 0.2 0.046375
4.896717 0.2 0.050003
4.900050 0.2 0.053844
4.903383 0.2 0.056275
4.906717 0.2 0.056904
4.910050 0.2 0.056452
4.913383 0.2 0.056042
4.916717 0.2 0.056387
4.920050 0.2 0.057556
4.923383 0.2 0.059367
4.926717 0.2 0.061663
4.930050 0.2 0.064038
4.933383 0.2 0.065565
4.936717 0.2 0.065402
4.940050 0.2 0.063893
4.943383 0.2 0.062473
4.946717 0.2 0.062077
4.950050 0.2 0.062352
4.953383 0.2 0.062319
4.956717 0.2 0.061486
4.960050 0.2 0.060354
4.963383 0.2 0.059670
4.966717 0.2 0.059335
4.970050 0.2 0.058799
4.973383 0.2 0.058217
4.976717 0.2 0.058399
4.980050 0.2 0.059754
4.983383 0.2 0.061942
4.986717 0.2 0.064485
4.990050 0.2 0.067144
4.993383 0.2 0.069654
4.996717 0.2 0.071563
5.000050 0.2 0.072536
5.003383 0.2 0.072694
5.006717 0.2 0.072555
5.010050 0.2 0.072522
5.013383 0.2 0.072564
5.016717 0.2 0.072429
5.020050 0.2 0.072075
5.023383 0.2 0.071693
5.026717 0.2 0.071516
5.030050 0.2 0.071721
5.033383 0.2 0.072336
5.036717 0.2 0.073374
5.040050 0.2 0.074841
5.043383 0.2 0.076243
5.046717 0.2 0.076666
5.050050 0.2 0.075912
5.053383 0.2 0.074711
5.056717 0.2 0.073817
5.060050 0.2 0.073379
5.063383 0.2 0.073076
5.066717 0.2 0.072261
5.070050 0.2 0.070236
5.073383 0.2 0.067139
5.076717 0.2 0.064280
5.080050 0.2 0.063111
5.083383 0.2 0.064122
5.086717 0.2 0.066799
5.090050 0.2 0.070143
5.093383 0.2 0.073072
5.096717 0.2 0.074985
5.100050 0.2 0.076103
5.103383 0.2 0.076941
5.106717 0.2 0.077314
5.110050 0.2 0.076480
5.113383 0.2 0.074371
5.116717 0.2 0.071898
5.120050 0.2 0.069868
5.123383 0.2 0.068350
5.126717 0.2 0.067111
5.130050 0.2 0.066073
5.133383 0.2 0.065411
5.136717 0.2 0.065356
5.140050 0.2 0.065835
5.143383 0.2 0.066524
5.146717 0.2 0.067065
5.150050 0.2 0.067283
5.153383 0.2 0.067269
5.156717 0.2 0.067186
5.160050 0.2 0.067181
5.163383 0.2 0.067395
5.166717 0.2 0.067721
5.170050 0.2 0.067488
5.173383 0.2 0.065849
5.176717 0.2 0.062869
5.180050 0.2 0.059861
5.183383 0.2 0.058212
5.186717 0.2 0.058128
5.190050 0.2 0.059046
5.193383 0.2 0.060564
5.196717 0.2 0.062189
5.200050 0.2 0.062827
5.203383 0.2 0.061593
5.206717 0.2 0.058808
5.210050 0.2 0.055837
5.213383 0.2 0.054049
5.216717 0.2 0.053826
5.220050 0.2 0.054329
5.223383 0.2 0.054408
5.226717 0.2 0.053737
5.230050 0.2 0.052843
5.233383 0.2 0.052359
5.236717 0.2 0.052578
5.240050 0.2 0.053705
5.243383 0.2 0.055763
5.246717 0.2 0.057970
5.250050 0.2 0.058874
5.253383 0.2 0.057616
5.256717 0.2 0.054757
5.260050 0.2 0.051609
5.263383 0.2 0.049276
5.266717 0.2 0.048215
5.270050 0.2 0.048033
5.273383 0.2 0.048061
5.276717 0.2 0.048098
5.280050 0.2 0.048149
5.283383 0.2 0.048042
5.286717 0.2 0.047856
5.290050 0.2 0.048047
5.293383 0.2 0.048722
5.296717 0.2 0.049183
5.300050 0.2 0.048401
5.303383 0.2 0.046259
5.306717 0.2 0.043917
5.310050 0.2 0.042892
5.313383 0.2 0.043851
5.316717 0.2 0.045961
5.320050 0.2 0.047446
5.323383 0.2 0.047027
5.326717 0.2 0.044755
5.330050 0.2 0.041574
5.333383 0.2 0.038524
5.336717 0.2 0.036396
5.340050 0.2 0.035889
5.343383 0.2 0.037556
5.346717 0.2 0.041206
5.350050 0.2 0.045625
5.353383 0.2 0.049211
5.356717 0.2 0.050929
5.360050 0.2 0.050762
5.363383 0.2 0.049435
5.366717 0.2 0.047782
5.370050 0.2 0.046487
5.373383 0.2 0.046114
5.376717 0.2 0.046808
5.380050 0.2 0.048103
5.383383 0.2 0.049379
5.386717 0.2 0.050277
5.390050 0.2 0.050543
5.393383 0.2 0.049854
5.396717 0.2 0.047935
5.400050 0.2 0.044713
5.403383 0.2 0.040676
5.406717 0.2 0.036708
5.410050 0.2 0.033681
5.413383 0.2 0.032121
5.416717 0.2 0.031861
5.420050 0.2 0.032135
5.423383 0.2 0.032461
5.426717 0.2 0.033118
5.430050 0.2 0.034720
5.433383 0.2 0.037490
5.436717 0.2 0.040838
5.440050 0.2 0.043656
5.443383 0.2 0.044978
5.446717 0.2 0.044396
5.450050 0.2 0.042082
5.453383 0.2 0.038878
5.456717 0.2 0.036038
5.460050 0.2 0.034519
5.463383 0.2 0.034240
5.466717 0.2 0.034384
5.470050 0.2 0.034771
5.473383 0.2 0.035968
5.476717 0.2 0.037900
5.480050 0.2 0.039800
5.483383 0.2 0.041123
5.486717 0.2 0.041663
5.490050 0.2 0.041244
5.493383 0.2 0.040042
5.496717 0.2 0.038766
5.500050 0.2 0.037877
5.503383 0.2 0.036908
5.506717 0.2 0.035232
5.510050 0.2 0.033090
5.513383 0.2 0.031218
5.516717 0.2 0.029961
5.520050 0.2 0.029290
5.523383 0.2 0.029346
5.526717 0.2 0.030203
5.530050 0.2 0.031469
5.533383 0.2 0.032727
5.536717 0.2 0.034105
5.540050 0.2 0.035907
5.543383 0.2 0.037844
5.546717 0.2 0.039223
5.550050 0.2 0.039642
5.553383 0.2 0.039139
5.556717 0.2 0.038007
5.560050 0.2 0.036824
5.563383 0.2 0.036121
5.566717 0.2 0.035856
5.570050 0.2 0.035451
5.573383 0.2 0.034533
5.576717 0.2 0.033309
5.580050 0.2 0.032224
5.583383 0.2 0.031530
5.586717 0.2 0.031185
5.590050 0.2 0.031181
5.593383 0.2 0.031828
5.596717 0.2 0.033276
5.600050 0.2 0.034920
5.603383 0.2 0.035511
5.606717 0.2 0.034091
5.610050 0.2 0.030966
5.613383 0.2 0.027907
5.616717 0.2 0.026911
5.620050 0.2 0.028559
5.623383 0.2 0.031851
5.626717 0.2 0.035409
5.630050 0.2 0.038357
5.633383 0.2 0.040368
5.636717 0.2 0.041518
5.640050 0.2 0.041951
5.643383 0.2 0.041840
5.646717 0.2 0.041588
5.650050 0.2 0.041607
5.653383 0.2 0.041560
5.656717 0.2 0.040494
5.660050 0.2 0.037979
5.663383 0.2 0.034608
5.666717 0.2 0.031167
5.670050 0.2 0.027954
5.673383 0.2 0.025076
5.676717 0.2 0.023055
5.680050 0.2 0.022571
5.683383 0.2 0.023674
5.686717 0.2 0.025835
5.690050 0.2 0.028671
5.693383 0.2 0.031912
5.696717 0.2 0.035064
5.700050 0.2 0.037500
5.703383 0.2 0.038808
5.706717 0.2 0.038943
5.710050 0.2 0.038110
5.713383 0.2 0.036610
5.716717 0.2 0.034967
5.720050 0.2 0.033844
5.723383 0.2 0.033658
5.726717 0.2 0.034408
5.730050 0.2 0.035753
5.733383 0.2 0.037197
5.736717 0.2 0.038263
5.740050 0.2 0.038701
5.743383 0.2 0.038585
5.746717 0.2 0.038045
5.750050 0.2 0.037160
5.753383 0.2 0.036005
5.756717 0.2 0.034668
5.760050 0.2 0.033542
5.763383 0.2 0.033076
5.766717 0.2 0.033001
5.770050 0.2 0.032508
5.773383 0.2 0.031237
5.776717 0.2 0.029611
5.780050 0.2 0.028606
5.783383 0.2 0.029071
5.786717 0.2 0.030776
5.790050 0.2 0.032256
5.793383 0.2 0.032191
5.796717 0.2 0.030515
5.800050 0.2 0.028065
5.803383 0.2 0.025784
5.806717 0.2 0.024159
5.810050 0.2 0.022859
5.813383 0.2 0.021048
5.816717 0.2 0.018310
5.820050 0.2 0.015358
5.823383 0.2 0.013611
5.826717 0.2 0.013853
5.830050 0.2 0.015590
5.833383 0.2 0.017839
5.836717 0.2 0.020089
5.840050 0.2 0.022268
5.843383 0.2 0.024121
5.846717 0.2 0.025257
5.850050 0.2 0.025816
5.853383 0.2 0.026431
5.856717 0.2 0.027423
5.860050 0.2 0.028498
5.863383 0.2 0.029076
5.866717 0.2 0.028834
5.870050 0.2 0.028075
5.873383 0.2 0.027241
5.876717 0.2 0.026487
5.880050 0.2 0.026030
5.883383 0.2 0.026515
5.886717 0.2 0.028377
5.890050 0.2 0.030911
5.893383 0.2 0.032783
5.896717 0.2 0.033532
5.900050 0.2 0.033826
5.903383 0.2 0.034263
5.906717 0.2 0.034501
5.910050 0.2 0.033751
5.913383 0.2 0.031684
5.916717 0.2 0.028745
5.920050 0.2 0.025826
5.923383 0.2 0.023632
5.926717 0.2 0.022454
5.930050 0.2 0.022464
5.933383 0.2 0.023539
5.936717 0.2 0.025118
5.940050 0.2 0.026533
5.943383 0.2 0.027283
5.946717 0.2 0.027302
5.950050 0.2 0.027232
5.953383 0.2 0.027544
5.956717 0.2 0.027814
5.960050 0.2 0.027544
5.963383 0.2 0.026836
5.966717 0.2 0.026040
5.970050 0.2 0.025094
5.973383 0.2 0.023558
5.976717 0.2 0.021448
5.980050 0.2 0.019628
5.983383 0.2 0.018999
5.986717 0.2 0.019902
5.990050 0.2 0.022007
5.993383 0.2 0.024699
5.996717 0.2 0.027847
6.000050 0.2 0.031572
