# Supplementary material for: Quantitative profiling of capsaicin content in seven chili pepper cultivars using optimized HPLC
Source: Front Plant Sci. 2026 May 7;17:1749488. doi: 10.3389/fpls.2026.1749488 (PMC13190488; doi:10.3389/fpls.2026.1749488)
Supplement: Supplementary file 1 [file DataSheet1.zip › Raw Chromatogram Data Calibration 280nm/Capsaicin 200ppm.txt]

URL	chrom://desktop-lb30aed/ChromeleonLocal/Capsaicin/CapsaicinTest_1312025.seq/57713.smp/UV_VIS_2.channel
Channel	UV_VIS_2

Injection Information:
Data Vault	ChromeleonLocal
Sequence	CapsaicinTest_1312025
Name	CAP200ppm
Number	453
Position	Y:F3
Comment	
Processing Method	Processing_Capsaicin
Instrument Method	Capsaicin_222025m1 -Origninal
Type	Unknown
Status	Finished
Inject Time	3/11/2025 12:20:24 PM -07:00
Volume (µl)	10.00
Dilution Factor	1.0000
Weight	1.0000

Raw Data Information:
Time Min. (min)	0.003383
Time Max. (min)	6.000050
Data Points	1800
Detector	UV
Generating Data System	Chromeleon 7.2.10.24543
Exporting Data System	Chromeleon 7.2.10.0
Operator	Instrument Controller
Signal Quantity	Absorbance
Signal Unit	mAU
Signal Min.	-0.939984
Signal Max.	301.087029
Channel	UV_VIS_2
Driver Name	VDAD.dll
Channel Type	Evaluation
Min. Step (s)	0.2
Max. Step (s)	0.2
Average Step (s)	0.2

Signal Parameter Information:
Signal Info	WVL:280 nm

Raw Data:
Time (min)	Step (s)	Value (mAU)
0.003383	n.a.	0.000000
0.006717	0.2	0.000051
0.010050	0.2	0.000359
0.013383	0.2	0.001211
0.016717	0.2	0.002687
0.020050	0.2	0.004480
0.023383	0.2	0.005984
0.026717	0.2	0.006743
0.030050	0.2	0.006836
0.033383	0.2	0.006533
0.036717	0.2	0.005807
0.040050	0.2	0.004894
0.043383	0.2	0.004666
0.046717	0.2	0.005681
0.050050	0.2	0.007511
0.053383	0.2	0.009132
0.056717	0.2	0.009700
0.060050	0.2	0.009364
0.063383	0.2	0.009355
0.066717	0.2	0.010775
0.070050	0.2	0.013304
0.073383	0.2	0.015693
0.076717	0.2	0.016959
0.080050	0.2	0.016578
0.083383	0.2	0.014473
0.086717	0.2	0.011134
0.090050	0.2	0.007548
0.093383	0.2	0.004969
0.096717	0.2	0.004196
0.100050	0.2	0.004927
0.103383	0.2	0.005965
0.106717	0.2	0.005993
0.110050	0.2	0.004689
0.113383	0.2	0.002948
0.116717	0.2	0.001858
0.120050	0.2	0.001863
0.123383	0.2	0.002687
0.126717	0.2	0.003641
0.130050	0.2	0.004144
0.133383	0.2	0.004242
0.136717	0.2	0.004424
0.140050	0.2	0.004810
0.143383	0.2	0.005048
0.146717	0.2	0.005052
0.150050	0.2	0.005229
0.153383	0.2	0.005886
0.156717	0.2	0.007092
0.160050	0.2	0.008871
0.163383	0.2	0.010813
0.166717	0.2	0.012056
0.170050	0.2	0.011995
0.173383	0.2	0.010533
0.176717	0.2	0.007870
0.180050	0.2	0.004675
0.183383	0.2	0.001863
0.186717	0.2	-0.000084
0.190050	0.2	-0.001318
0.193383	0.2	-0.002077
0.196717	0.2	-0.002258
0.200050	0.2	-0.001695
0.203383	0.2	-0.000731
0.206717	0.2	-0.000405
0.210050	0.2	-0.001658
0.213383	0.2	-0.004414
0.216717	0.2	-0.007339
0.220050	0.2	-0.008447
0.223383	0.2	-0.006501
0.226717	0.2	-0.002016
0.230050	0.2	0.003329
0.233383	0.2	0.007860
0.236717	0.2	0.010454
0.240050	0.2	0.010831
0.243383	0.2	0.009714
0.246717	0.2	0.008158
0.250050	0.2	0.006855
0.253383	0.2	0.006054
0.256717	0.2	0.005555
0.260050	0.2	0.005173
0.263383	0.2	0.005467
0.266717	0.2	0.007050
0.270050	0.2	0.009364
0.273383	0.2	0.011139
0.276717	0.2	0.011558
0.280050	0.2	0.010496
0.283383	0.2	0.008233
0.286717	0.2	0.005295
0.290050	0.2	0.002463
0.293383	0.2	0.000671
0.296717	0.2	0.000475
0.300050	0.2	0.001448
0.303383	0.2	0.002314
0.306717	0.2	0.002002
0.310050	0.2	0.000685
0.313383	0.2	-0.000377
0.316717	0.2	-0.000005
0.320050	0.2	0.001728
0.323383	0.2	0.003232
0.326717	0.2	0.002636
0.330050	0.2	-0.000512
0.333383	0.2	-0.004801
0.336717	0.2	-0.008331
0.340050	0.2	-0.010170
0.343383	0.2	-0.010389
0.346717	0.2	-0.009271
0.350050	0.2	-0.007204
0.353383	0.2	-0.004862
0.356717	0.2	-0.002761
0.360050	0.2	-0.001062
0.363383	0.2	0.000275
0.366717	0.2	0.001402
0.370050	0.2	0.002375
0.373383	0.2	0.003139
0.376717	0.2	0.003618
0.380050	0.2	0.003572
0.383383	0.2	0.002678
0.386717	0.2	0.000955
0.390050	0.2	-0.000987
0.393383	0.2	-0.002380
0.396717	0.2	-0.002766
0.400050	0.2	-0.001919
0.403383	0.2	0.000098
0.406717	0.2	0.002813
0.410050	0.2	0.005686
0.413383	0.2	0.008331
0.416717	0.2	0.010179
0.420050	0.2	0.010617
0.423383	0.2	0.009574
0.426717	0.2	0.007488
0.430050	0.2	0.004866
0.433383	0.2	0.002249
0.436717	0.2	0.000256
0.440050	0.2	-0.000726
0.443383	0.2	-0.000736
0.446717	0.2	0.000005
0.450050	0.2	0.001267
0.453383	0.2	0.002659
0.456717	0.2	0.003749
0.460050	0.2	0.004512
0.463383	0.2	0.005271
0.466717	0.2	0.006072
0.470050	0.2	0.006524
0.473383	0.2	0.006193
0.476717	0.2	0.004838
0.480050	0.2	0.002766
0.483383	0.2	0.000745
0.486717	0.2	-0.000764
0.490050	0.2	-0.001793
0.493383	0.2	-0.002370
0.496717	0.2	-0.002626
0.500050	0.2	-0.003204
0.503383	0.2	-0.004731
0.506717	0.2	-0.006864
0.510050	0.2	-0.008522
0.513383	0.2	-0.009192
0.516717	0.2	-0.009504
0.520050	0.2	-0.010314
0.523383	0.2	-0.011744
0.526717	0.2	-0.013388
0.530050	0.2	-0.014710
0.533383	0.2	-0.014976
0.536717	0.2	-0.013760
0.540050	0.2	-0.011609
0.543383	0.2	-0.009770
0.546717	0.2	-0.009467
0.550050	0.2	-0.011204
0.553383	0.2	-0.014245
0.556717	0.2	-0.017015
0.560050	0.2	-0.018477
0.563383	0.2	-0.018911
0.566717	0.2	-0.019181
0.570050	0.2	-0.019679
0.573383	0.2	-0.020182
0.576717	0.2	-0.020363
0.580050	0.2	-0.020349
0.583383	0.2	-0.020666
0.586717	0.2	-0.021234
0.590050	0.2	-0.021216
0.593383	0.2	-0.020140
0.596717	0.2	-0.018436
0.600050	0.2	-0.016838
0.603383	0.2	-0.015628
0.606717	0.2	-0.014589
0.610050	0.2	-0.013583
0.613383	0.2	-0.012913
0.616717	0.2	-0.012908
0.620050	0.2	-0.013383
0.623383	0.2	-0.013704
0.626717	0.2	-0.013397
0.630050	0.2	-0.012279
0.633383	0.2	-0.010473
0.636717	0.2	-0.008419
0.640050	0.2	-0.006407
0.643383	0.2	-0.004601
0.646717	0.2	-0.003567
0.650050	0.2	-0.003753
0.653383	0.2	-0.004796
0.656717	0.2	-0.006207
0.660050	0.2	-0.008023
0.663383	0.2	-0.010193
0.666717	0.2	-0.012135
0.670050	0.2	-0.013467
0.673383	0.2	-0.014189
0.676717	0.2	-0.013825
0.680050	0.2	-0.011632
0.683383	0.2	-0.007520
0.686717	0.2	-0.002021
0.690050	0.2	0.004387
0.693383	0.2	0.011446
0.696717	0.2	0.018664
0.700050	0.2	0.025216
0.703383	0.2	0.030305
0.706717	0.2	0.033351
0.710050	0.2	0.034268
0.713383	0.2	0.033877
0.716717	0.2	0.033309
0.720050	0.2	0.032829
0.723383	0.2	0.032070
0.726717	0.2	0.030887
0.730050	0.2	0.029542
0.733383	0.2	0.027562
0.736717	0.2	0.018980
0.740050	0.2	-0.014664
0.743383	0.2	-0.094948
0.746717	0.2	-0.202805
0.750050	0.2	-0.233324
0.753383	0.2	-0.018063
0.756717	0.2	0.574077
0.760050	0.2	1.534037
0.763383	0.2	2.696509
0.766717	0.2	3.822781
0.770050	0.2	4.708804
0.773383	0.2	5.243695
0.776717	0.2	5.405420
0.780050	0.2	5.226047
0.783383	0.2	4.771114
0.786717	0.2	4.149289
0.790050	0.2	3.520334
0.793383	0.2	3.065616
0.796717	0.2	2.929424
0.800050	0.2	3.171428
0.803383	0.2	3.759414
0.806717	0.2	4.600612
0.810050	0.2	5.587558
0.813383	0.2	6.632144
0.816717	0.2	7.676529
0.820050	0.2	8.685798
0.823383	0.2	9.636385
0.826717	0.2	10.514199
0.830050	0.2	11.323225
0.833383	0.2	12.085475
0.836717	0.2	12.814980
0.840050	0.2	13.479609
0.843383	0.2	13.987734
0.846717	0.2	14.217128
0.850050	0.2	14.064978
0.853383	0.2	13.490142
0.856717	0.2	12.534903
0.860050	0.2	11.320789
0.863383	0.2	10.017371
0.866717	0.2	8.794903
0.870050	0.2	7.778071
0.873383	0.2	7.018568
0.876717	0.2	6.497642
0.880050	0.2	6.152643
0.883383	0.2	5.909582
0.886717	0.2	5.706791
0.890050	0.2	5.504573
0.893383	0.2	5.283570
0.896717	0.2	5.037668
0.900050	0.2	4.766900
0.903383	0.2	4.473357
0.906717	0.2	4.161135
0.910050	0.2	3.839387
0.913383	0.2	3.524218
0.916717	0.2	3.235047
0.920050	0.2	2.986109
0.923383	0.2	2.778522
0.926717	0.2	2.598162
0.930050	0.2	2.419846
0.933383	0.2	2.215975
0.936717	0.2	1.967605
0.940050	0.2	1.672762
0.943383	0.2	1.347112
0.946717	0.2	1.017363
0.950050	0.2	0.711768
0.953383	0.2	0.452064
0.956717	0.2	0.249147
0.960050	0.2	0.102916
0.963383	0.2	0.005700
0.966717	0.2	-0.053132
0.970050	0.2	-0.084480
0.973383	0.2	-0.098618
0.976717	0.2	-0.104024
0.980050	0.2	-0.106511
0.983383	0.2	-0.109081
0.986717	0.2	-0.112117
0.990050	0.2	-0.114636
0.993383	0.2	-0.116108
0.996717	0.2	-0.116751
1.000050	0.2	-0.116834
1.003383	0.2	-0.116844
1.006717	0.2	-0.117971
1.010050	0.2	-0.121454
1.013383	0.2	-0.127424
1.016717	0.2	-0.134776
1.020050	0.2	-0.141668
1.023383	0.2	-0.145845
1.026717	0.2	-0.144923
1.030050	0.2	-0.136462
1.033383	0.2	-0.118050
1.036717	0.2	-0.087926
1.040050	0.2	-0.045192
1.043383	0.2	0.010999
1.046717	0.2	0.081793
1.050050	0.2	0.168374
1.053383	0.2	0.272794
1.056717	0.2	0.398853
1.060050	0.2	0.550961
1.063383	0.2	0.731791
1.066717	0.2	0.939565
1.070050	0.2	1.162952
1.073383	0.2	1.372527
1.076717	0.2	1.516128
1.080050	0.2	1.530135
1.083383	0.2	1.368383
1.086717	0.2	1.032264
1.090050	0.2	0.579352
1.093383	0.2	0.102092
1.096717	0.2	-0.309953
1.100050	0.2	-0.601150
1.103383	0.2	-0.760183
1.106717	0.2	-0.811392
1.110050	0.2	-0.796276
1.113383	0.2	-0.755158
1.116717	0.2	-0.716429
1.120050	0.2	-0.695041
1.123383	0.2	-0.696299
1.126717	0.2	-0.720364
1.130050	0.2	-0.764658
1.133383	0.2	-0.823061
1.136717	0.2	-0.883662
1.140050	0.2	-0.928934
1.143383	0.2	-0.939984
1.146717	0.2	-0.902056
1.150050	0.2	-0.808677
1.153383	0.2	-0.663460
1.156717	0.2	-0.479273
1.160050	0.2	-0.275280
1.163383	0.2	-0.072797
1.166717	0.2	0.108751
1.170050	0.2	0.255322
1.173383	0.2	0.363542
1.176717	0.2	0.446057
1.180050	0.2	0.528595
1.183383	0.2	0.635404
1.186717	0.2	0.773738
1.190050	0.2	0.930591
1.193383	0.2	1.082094
1.196717	0.2	1.206547
1.200050	0.2	1.293141
1.203383	0.2	1.343866
1.206717	0.2	1.369249
1.210050	0.2	1.381193
1.213383	0.2	1.387266
1.216717	0.2	1.389184
1.220050	0.2	1.384402
1.223383	0.2	1.368946
1.226717	0.2	1.340122
1.230050	0.2	1.297789
1.233383	0.2	1.244051
1.236717	0.2	1.182342
1.240050	0.2	1.116740
1.243383	0.2	1.051049
1.246717	0.2	0.987519
1.250050	0.2	0.926568
1.253383	0.2	0.868039
1.256717	0.2	0.812216
1.260050	0.2	0.759643
1.263383	0.2	0.710548
1.266717	0.2	0.664522
1.270050	0.2	0.620983
1.273383	0.2	0.579935
1.276717	0.2	0.541834
1.280050	0.2	0.506612
1.283383	0.2	0.473782
1.286717	0.2	0.443473
1.290050	0.2	0.416161
1.293383	0.2	0.391672
1.296717	0.2	0.369609
1.300050	0.2	0.350052
1.303383	0.2	0.333330
1.306717	0.2	0.319835
1.310050	0.2	0.309646
1.313383	0.2	0.302210
1.316717	0.2	0.296640
1.320050	0.2	0.292035
1.323383	0.2	0.287634
1.326717	0.2	0.283122
1.330050	0.2	0.278545
1.333383	0.2	0.274074
1.336717	0.2	0.269930
1.340050	0.2	0.266340
1.343383	0.2	0.263499
1.346717	0.2	0.261515
1.350050	0.2	0.260193
1.353383	0.2	0.259141
1.356717	0.2	0.258186
1.360050	0.2	0.257464
1.363383	0.2	0.257143
1.366717	0.2	0.257045
1.370050	0.2	0.256631
1.373383	0.2	0.255373
1.376717	0.2	0.253036
1.380050	0.2	0.249711
1.383383	0.2	0.245776
1.386717	0.2	0.241837
1.390050	0.2	0.238437
1.393383	0.2	0.235639
1.396717	0.2	0.233180
1.400050	0.2	0.230777
1.403383	0.2	0.227909
1.406717	0.2	0.224044
1.410050	0.2	0.219224
1.413383	0.2	0.213669
1.416717	0.2	0.207452
1.420050	0.2	0.200961
1.423383	0.2	0.195061
1.426717	0.2	0.190586
1.430050	0.2	0.187843
1.433383	0.2	0.186330
1.436717	0.2	0.184993
1.440050	0.2	0.183014
1.443383	0.2	0.180379
1.446717	0.2	0.177585
1.450050	0.2	0.175009
1.453383	0.2	0.172649
1.456717	0.2	0.170181
1.460050	0.2	0.167331
1.463383	0.2	0.164532
1.466717	0.2	0.162711
1.470050	0.2	0.162297
1.473383	0.2	0.162800
1.476717	0.2	0.163740
1.480050	0.2	0.165408
1.483383	0.2	0.168346
1.486717	0.2	0.172281
1.490050	0.2	0.176020
1.493383	0.2	0.178730
1.496717	0.2	0.180756
1.500050	0.2	0.183010
1.503383	0.2	0.185929
1.506717	0.2	0.189384
1.510050	0.2	0.193357
1.513383	0.2	0.198134
1.516717	0.2	0.203545
1.520050	0.2	0.208784
1.523383	0.2	0.213278
1.526717	0.2	0.216914
1.530050	0.2	0.219210
1.533383	0.2	0.219573
1.536717	0.2	0.218535
1.540050	0.2	0.217366
1.543383	0.2	0.216672
1.546717	0.2	0.216272
1.550050	0.2	0.215615
1.553383	0.2	0.214148
1.556717	0.2	0.212137
1.560050	0.2	0.210851
1.563383	0.2	0.211308
1.566717	0.2	0.213021
1.570050	0.2	0.214414
1.573383	0.2	0.214470
1.576717	0.2	0.213408
1.580050	0.2	0.211825
1.583383	0.2	0.210213
1.586717	0.2	0.209021
1.590050	0.2	0.208463
1.593383	0.2	0.208369
1.596717	0.2	0.208369
1.600050	0.2	0.208183
1.603383	0.2	0.207834
1.606717	0.2	0.207564
1.610050	0.2	0.207638
1.613383	0.2	0.208328
1.616717	0.2	0.210102
1.620050	0.2	0.213389
1.623383	0.2	0.217911
1.626717	0.2	0.222940
1.630050	0.2	0.228090
1.633383	0.2	0.233259
1.636717	0.2	0.238102
1.640050	0.2	0.242302
1.643383	0.2	0.245865
1.646717	0.2	0.248784
1.650050	0.2	0.251224
1.653383	0.2	0.253771
1.656717	0.2	0.256822
1.660050	0.2	0.260151
1.663383	0.2	0.263187
1.666717	0.2	0.265534
1.670050	0.2	0.267476
1.673383	0.2	0.269916
1.676717	0.2	0.273292
1.680050	0.2	0.276803
1.683383	0.2	0.279187
1.686717	0.2	0.280184
1.690050	0.2	0.280538
1.693383	0.2	0.280715
1.696717	0.2	0.280384
1.700050	0.2	0.279406
1.703383	0.2	0.278880
1.706717	0.2	0.280370
1.710050	0.2	0.284528
1.713383	0.2	0.291099
1.716717	0.2	0.299527
1.720050	0.2	0.308980
1.723383	0.2	0.318764
1.726717	0.2	0.328873
1.730050	0.2	0.339733
1.733383	0.2	0.352073
1.736717	0.2	0.366569
1.740050	0.2	0.382951
1.743383	0.2	0.400143
1.746717	0.2	0.417326
1.750050	0.2	0.434145
1.753383	0.2	0.450029
1.756717	0.2	0.464008
1.760050	0.2	0.475557
1.763383	0.2	0.485191
1.766717	0.2	0.494150
1.770050	0.2	0.503962
1.773383	0.2	0.516083
1.776717	0.2	0.530845
1.780050	0.2	0.547054
1.783383	0.2	0.563068
1.786717	0.2	0.577853
1.790050	0.2	0.590766
1.793383	0.2	0.600689
1.796717	0.2	0.606314
1.800050	0.2	0.607558
1.803383	0.2	0.605886
1.806717	0.2	0.603129
1.810050	0.2	0.600200
1.813383	0.2	0.596549
1.816717	0.2	0.591045
1.820050	0.2	0.583245
1.823383	0.2	0.573401
1.826717	0.2	0.562095
1.830050	0.2	0.550207
1.833383	0.2	0.538584
1.836717	0.2	0.527431
1.840050	0.2	0.516218
1.843383	0.2	0.504288
1.846717	0.2	0.491580
1.850050	0.2	0.478639
1.853383	0.2	0.466150
1.856717	0.2	0.454611
1.860050	0.2	0.444064
1.863383	0.2	0.434322
1.866717	0.2	0.425437
1.870050	0.2	0.417298
1.873383	0.2	0.409111
1.876717	0.2	0.400278
1.880050	0.2	0.391318
1.883383	0.2	0.383239
1.886717	0.2	0.376464
1.890050	0.2	0.370881
1.893383	0.2	0.366489
1.896717	0.2	0.363528
1.900050	0.2	0.361921
1.903383	0.2	0.361018
1.906717	0.2	0.360063
1.910050	0.2	0.358676
1.913383	0.2	0.357009
1.916717	0.2	0.355798
1.920050	0.2	0.355961
1.923383	0.2	0.357954
1.926717	0.2	0.361446
1.930050	0.2	0.365451
1.933383	0.2	0.368943
1.936717	0.2	0.371649
1.940050	0.2	0.374797
1.943383	0.2	0.380650
1.946717	0.2	0.391295
1.950050	0.2	0.408385
1.953383	0.2	0.433601
1.956717	0.2	0.469051
1.960050	0.2	0.517736
1.963383	0.2	0.583748
1.966717	0.2	0.672168
1.970050	0.2	0.788989
1.973383	0.2	0.940911
1.976717	0.2	1.135296
1.980050	0.2	1.380392
1.983383	0.2	1.685591
1.986717	0.2	2.061287
1.990050	0.2	2.517938
1.993383	0.2	3.065546
1.996717	0.2	3.713900
2.000050	0.2	4.472868
2.003383	0.2	5.352474
2.006717	0.2	6.362577
2.010050	0.2	7.512230
2.013383	0.2	8.809748
2.016717	0.2	10.263817
2.020050	0.2	11.884421
2.023383	0.2	13.682852
2.026717	0.2	15.671412
2.030050	0.2	17.863908
2.033383	0.2	20.276872
2.036717	0.2	22.929329
2.040050	0.2	25.840341
2.043383	0.2	29.027252
2.046717	0.2	32.506520
2.050050	0.2	36.294619
2.053383	0.2	40.406901
2.056717	0.2	44.855881
2.060050	0.2	49.650320
2.063383	0.2	54.795379
2.066717	0.2	60.293521
2.070050	0.2	66.145295
2.073383	0.2	72.349343
2.076717	0.2	78.902412
2.080050	0.2	85.800071
2.083383	0.2	93.036406
2.086717	0.2	100.603160
2.090050	0.2	108.489883
2.093383	0.2	116.683543
2.096717	0.2	125.166904
2.100050	0.2	133.918268
2.103383	0.2	142.911836
2.106717	0.2	152.117075
2.110050	0.2	161.498105
2.113383	0.2	171.013945
2.116717	0.2	180.618596
2.120050	0.2	190.261053
2.123383	0.2	199.885862
2.126717	0.2	209.434573
2.130050	0.2	218.847906
2.133383	0.2	228.067124
2.136717	0.2	237.034015
2.140050	0.2	245.690416
2.143383	0.2	253.976993
2.146717	0.2	261.831610
2.150050	0.2	269.188304
2.153383	0.2	275.976658
2.156717	0.2	282.121729
2.160050	0.2	287.545324
2.163383	0.2	292.167450
2.166717	0.2	295.907036
2.170050	0.2	298.685083
2.173383	0.2	300.430772
2.176717	0.2	301.087029
2.180050	0.2	300.614052
2.183383	0.2	298.992391
2.186717	0.2	296.225786
2.190050	0.2	292.341979
2.193383	0.2	287.392084
2.196717	0.2	281.449403
2.200050	0.2	274.606985
2.203383	0.2	266.973395
2.206717	0.2	258.666291
2.210050	0.2	249.804892
2.213383	0.2	240.504202
2.216717	0.2	230.871393
2.220050	0.2	221.003024
2.223383	0.2	210.983423
2.226717	0.2	200.884636
2.230050	0.2	190.766989
2.233383	0.2	180.679825
2.236717	0.2	170.663502
2.240050	0.2	160.753261
2.243383	0.2	150.982556
2.246717	0.2	141.384415
2.250050	0.2	131.991417
2.253383	0.2	122.835320
2.256717	0.2	113.947056
2.260050	0.2	105.357124
2.263383	0.2	97.095100
2.266717	0.2	89.187902
2.270050	0.2	81.658689
2.273383	0.2	74.527119
2.276717	0.2	67.809126
2.280050	0.2	61.516096
2.283383	0.2	55.654035
2.286717	0.2	50.223260
2.290050	0.2	45.218724
2.293383	0.2	40.630624
2.296717	0.2	36.444864
2.300050	0.2	32.643676
2.303383	0.2	29.206513
2.306717	0.2	26.110699
2.310050	0.2	23.331861
2.313383	0.2	20.844606
2.316717	0.2	18.623434
2.320050	0.2	16.643745
2.323383	0.2	14.882195
2.326717	0.2	13.316395
2.330050	0.2	11.925260
2.333383	0.2	10.690102
2.336717	0.2	9.594951
2.340050	0.2	8.625207
2.343383	0.2	7.766192
2.346717	0.2	7.003755
2.350050	0.2	6.325785
2.353383	0.2	5.722544
2.356717	0.2	5.185921
2.360050	0.2	4.708380
2.363383	0.2	4.282547
2.366717	0.2	3.901660
2.370050	0.2	3.560022
2.373383	0.2	3.253249
2.376717	0.2	2.978304
2.380050	0.2	2.732603
2.383383	0.2	2.512755
2.386717	0.2	2.314616
2.390050	0.2	2.134386
2.393383	0.2	1.969580
2.396717	0.2	1.819055
2.400050	0.2	1.682276
2.403383	0.2	1.558713
2.406717	0.2	1.447769
2.410050	0.2	1.348644
2.413383	0.2	1.259907
2.416717	0.2	1.179525
2.420050	0.2	1.105666
2.423383	0.2	1.037181
2.426717	0.2	0.973553
2.430050	0.2	0.914955
2.433383	0.2	0.861841
2.436717	0.2	0.814083
2.440050	0.2	0.770604
2.443383	0.2	0.730143
2.446717	0.2	0.691996
2.450050	0.2	0.656024
2.453383	0.2	0.622626
2.456717	0.2	0.592289
2.460050	0.2	0.564666
2.463383	0.2	0.538691
2.466717	0.2	0.513555
2.470050	0.2	0.489326
2.473383	0.2	0.466541
2.476717	0.2	0.445498
2.480050	0.2	0.426262
2.483383	0.2	0.408720
2.486717	0.2	0.392497
2.490050	0.2	0.377395
2.493383	0.2	0.363635
2.496717	0.2	0.351397
2.500050	0.2	0.340380
2.503383	0.2	0.329749
2.506717	0.2	0.318796
2.510050	0.2	0.307746
2.513383	0.2	0.297716
2.516717	0.2	0.289711
2.520050	0.2	0.283457
2.523383	0.2	0.277748
2.526717	0.2	0.271718
2.530050	0.2	0.265241
2.533383	0.2	0.258582
2.536717	0.2	0.252165
2.540050	0.2	0.245939
2.543383	0.2	0.239303
2.546717	0.2	0.231997
2.550050	0.2	0.224393
2.553383	0.2	0.217007
2.556717	0.2	0.210246
2.560050	0.2	0.204300
2.563383	0.2	0.198903
2.566717	0.2	0.193682
2.570050	0.2	0.188821
2.573383	0.2	0.184807
2.576717	0.2	0.181561
2.580050	0.2	0.178390
2.583383	0.2	0.174884
2.586717	0.2	0.171410
2.590050	0.2	0.168616
2.593383	0.2	0.166544
2.596717	0.2	0.164518
2.600050	0.2	0.162027
2.603383	0.2	0.159089
2.606717	0.2	0.155643
2.610050	0.2	0.151377
2.613383	0.2	0.146390
2.616717	0.2	0.141473
2.620050	0.2	0.137663
2.623383	0.2	0.135517
2.626717	0.2	0.134581
2.630050	0.2	0.133570
2.633383	0.2	0.131601
2.636717	0.2	0.129067
2.640050	0.2	0.126874
2.643383	0.2	0.125198
2.646717	0.2	0.123447
2.650050	0.2	0.121202
2.653383	0.2	0.118939
2.656717	0.2	0.117403
2.660050	0.2	0.116322
2.663383	0.2	0.114669
2.666717	0.2	0.112066
2.670050	0.2	0.109281
2.673383	0.2	0.107321
2.676717	0.2	0.106338
2.680050	0.2	0.105589
2.683383	0.2	0.104527
2.686717	0.2	0.103400
2.690050	0.2	0.102641
2.693383	0.2	0.102385
2.696717	0.2	0.102473
2.700050	0.2	0.102497
2.703383	0.2	0.102082
2.706717	0.2	0.101007
2.710050	0.2	0.098967
2.713383	0.2	0.095800
2.716717	0.2	0.092029
2.720050	0.2	0.088583
2.723383	0.2	0.086166
2.726717	0.2	0.085142
2.730050	0.2	0.085826
2.733383	0.2	0.088164
2.736717	0.2	0.091339
2.740050	0.2	0.094087
2.743383	0.2	0.095284
2.746717	0.2	0.094413
2.750050	0.2	0.091651
2.753383	0.2	0.087791
2.756717	0.2	0.084210
2.760050	0.2	0.082171
2.763383	0.2	0.081980
2.766717	0.2	0.083162
2.770050	0.2	0.084997
2.773383	0.2	0.086646
2.776717	0.2	0.087121
2.780050	0.2	0.085817
2.783383	0.2	0.083335
2.786717	0.2	0.081151
2.790050	0.2	0.080289
2.793383	0.2	0.080643
2.796717	0.2	0.081430
2.800050	0.2	0.081859
2.803383	0.2	0.081728
2.806717	0.2	0.081607
2.810050	0.2	0.081887
2.813383	0.2	0.082240
2.816717	0.2	0.082264
2.820050	0.2	0.081696
2.823383	0.2	0.080024
2.826717	0.2	0.077053
2.830050	0.2	0.073458
2.833383	0.2	0.070063
2.836717	0.2	0.067265
2.840050	0.2	0.065402
2.843383	0.2	0.064839
2.846717	0.2	0.065402
2.850050	0.2	0.066245
2.853383	0.2	0.066231
2.856717	0.2	0.064587
2.860050	0.2	0.061393
2.863383	0.2	0.057686
2.866717	0.2	0.054878
2.870050	0.2	0.053579
2.873383	0.2	0.053421
2.876717	0.2	0.054082
2.880050	0.2	0.055674
2.883383	0.2	0.058054
2.886717	0.2	0.060406
2.890050	0.2	0.061975
2.893383	0.2	0.062850
2.896717	0.2	0.063865
2.900050	0.2	0.065910
2.903383	0.2	0.069384
2.906717	0.2	0.073812
2.910050	0.2	0.078320
2.913383	0.2	0.082310
2.916717	0.2	0.085309
2.920050	0.2	0.086944
2.923383	0.2	0.087423
2.926717	0.2	0.087484
2.930050	0.2	0.087856
2.933383	0.2	0.089039
2.936717	0.2	0.091270
2.940050	0.2	0.094576
2.943383	0.2	0.099014
2.946717	0.2	0.104667
2.950050	0.2	0.111666
2.953383	0.2	0.120127
2.956717	0.2	0.129803
2.960050	0.2	0.139950
2.963383	0.2	0.149840
2.966717	0.2	0.159056
2.970050	0.2	0.167298
2.973383	0.2	0.174553
2.976717	0.2	0.181370
2.980050	0.2	0.188332
2.983383	0.2	0.195457
2.986717	0.2	0.202637
2.990050	0.2	0.210200
2.993383	0.2	0.218321
2.996717	0.2	0.226684
3.000050	0.2	0.235122
3.003383	0.2	0.243750
3.006717	0.2	0.252528
3.010050	0.2	0.261529
3.013383	0.2	0.271150
3.016717	0.2	0.281590
3.020050	0.2	0.292421
3.023383	0.2	0.302973
3.026717	0.2	0.312836
3.030050	0.2	0.321991
3.033383	0.2	0.330773
3.036717	0.2	0.339597
3.040050	0.2	0.348380
3.043383	0.2	0.356557
3.046717	0.2	0.363700
3.050050	0.2	0.369521
3.053383	0.2	0.373558
3.056717	0.2	0.375803
3.060050	0.2	0.377200
3.063383	0.2	0.378648
3.066717	0.2	0.380222
3.070050	0.2	0.381568
3.073383	0.2	0.382350
3.076717	0.2	0.382545
3.080050	0.2	0.382527
3.083383	0.2	0.382732
3.086717	0.2	0.383221
3.090050	0.2	0.383421
3.093383	0.2	0.381949
3.096717	0.2	0.377474
3.100050	0.2	0.370108
3.103383	0.2	0.361567
3.106717	0.2	0.353665
3.110050	0.2	0.346745
3.113383	0.2	0.340040
3.116717	0.2	0.332906
3.120050	0.2	0.325269
3.123383	0.2	0.317595
3.126717	0.2	0.310643
3.130050	0.2	0.304822
3.133383	0.2	0.300147
3.136717	0.2	0.296249
3.140050	0.2	0.292337
3.143383	0.2	0.287574
3.146717	0.2	0.281590
3.150050	0.2	0.274670
3.153383	0.2	0.267550
3.156717	0.2	0.261003
3.160050	0.2	0.255159
3.163383	0.2	0.249390
3.166717	0.2	0.243024
3.170050	0.2	0.236039
3.173383	0.2	0.228793
3.176717	0.2	0.221375
3.180050	0.2	0.213655
3.183383	0.2	0.205832
3.186717	0.2	0.198479
3.190050	0.2	0.192099
3.193383	0.2	0.186781
3.196717	0.2	0.182223
3.200050	0.2	0.177789
3.203383	0.2	0.172360
3.206717	0.2	0.165016
3.210050	0.2	0.156322
3.213383	0.2	0.148090
3.216717	0.2	0.141556
3.220050	0.2	0.136457
3.223383	0.2	0.131824
3.226717	0.2	0.127107
3.230050	0.2	0.122348
3.233383	0.2	0.117677
3.236717	0.2	0.113091
3.240050	0.2	0.108532
3.243383	0.2	0.104038
3.246717	0.2	0.100089
3.250050	0.2	0.097342
3.253383	0.2	0.095796
3.256717	0.2	0.094748
3.260050	0.2	0.093589
3.263383	0.2	0.092345
3.266717	0.2	0.091596
3.270050	0.2	0.091712
3.273383	0.2	0.092145
3.276717	0.2	0.091819
3.280050	0.2	0.090045
3.283383	0.2	0.086850
3.286717	0.2	0.082799
3.290050	0.2	0.078795
3.293383	0.2	0.075735
3.296717	0.2	0.073835
3.300050	0.2	0.072289
3.303383	0.2	0.070422
3.306717	0.2	0.068671
3.310050	0.2	0.067544
3.313383	0.2	0.066641
3.316717	0.2	0.065309
3.320050	0.2	0.063400
3.323383	0.2	0.061132
3.326717	0.2	0.058841
3.330050	0.2	0.057020
3.333383	0.2	0.056396
3.336717	0.2	0.057174
3.340050	0.2	0.058678
3.343383	0.2	0.060275
3.346717	0.2	0.062115
3.350050	0.2	0.064573
3.353383	0.2	0.067251
3.356717	0.2	0.069104
3.360050	0.2	0.069635
3.363383	0.2	0.069262
3.366717	0.2	0.068438
3.370050	0.2	0.067218
3.373383	0.2	0.065416
3.376717	0.2	0.062799
3.380050	0.2	0.059395
3.383383	0.2	0.055819
3.386717	0.2	0.052871
3.390050	0.2	0.051097
3.393383	0.2	0.050911
3.396717	0.2	0.052787
3.400050	0.2	0.056615
3.403383	0.2	0.061071
3.406717	0.2	0.064312
3.410050	0.2	0.065314
3.413383	0.2	0.064089
3.416717	0.2	0.061239
3.420050	0.2	0.057700
3.423383	0.2	0.054343
3.426717	0.2	0.051614
3.430050	0.2	0.049984
3.433383	0.2	0.050035
3.436717	0.2	0.051539
3.440050	0.2	0.053477
3.443383	0.2	0.055139
3.446717	0.2	0.056168
3.450050	0.2	0.056038
3.453383	0.2	0.054892
3.456717	0.2	0.053900
3.460050	0.2	0.053952
3.463383	0.2	0.054562
3.466717	0.2	0.054678
3.470050	0.2	0.054073
3.473383	0.2	0.053425
3.476717	0.2	0.053369
3.480050	0.2	0.053733
3.483383	0.2	0.053630
3.486717	0.2	0.052471
3.490050	0.2	0.050557
3.493383	0.2	0.048806
3.496717	0.2	0.048093
3.500050	0.2	0.048322
3.503383	0.2	0.048322
3.506717	0.2	0.047223
3.510050	0.2	0.045388
3.513383	0.2	0.043777
3.516717	0.2	0.042887
3.520050	0.2	0.042859
3.523383	0.2	0.043837
3.526717	0.2	0.045686
3.530050	0.2	0.047828
3.533383	0.2	0.049425
3.536717	0.2	0.049998
3.540050	0.2	0.049681
3.543383	0.2	0.048969
3.546717	0.2	0.048364
3.550050	0.2	0.048224
3.553383	0.2	0.048773
3.556717	0.2	0.050189
3.560050	0.2	0.051982
3.563383	0.2	0.052913
3.566717	0.2	0.051879
3.570050	0.2	0.048769
3.573383	0.2	0.044792
3.576717	0.2	0.042031
3.580050	0.2	0.042128
3.583383	0.2	0.045025
3.586717	0.2	0.048811
3.590050	0.2	0.051260
3.593383	0.2	0.051456
3.596717	0.2	0.049737
3.600050	0.2	0.047148
3.603383	0.2	0.045178
3.606717	0.2	0.044908
3.610050	0.2	0.045802
3.613383	0.2	0.046180
3.616717	0.2	0.045002
3.620050	0.2	0.042403
3.623383	0.2	0.039036
3.626717	0.2	0.035814
3.630050	0.2	0.033821
3.633383	0.2	0.033886
3.636717	0.2	0.035958
3.640050	0.2	0.039088
3.643383	0.2	0.042026
3.646717	0.2	0.043772
3.650050	0.2	0.043754
3.653383	0.2	0.042310
3.656717	0.2	0.040834
3.660050	0.2	0.040657
3.663383	0.2	0.041942
3.666717	0.2	0.043982
3.670050	0.2	0.045910
3.673383	0.2	0.046948
3.676717	0.2	0.046883
3.680050	0.2	0.046482
3.683383	0.2	0.046659
3.686717	0.2	0.047297
3.690050	0.2	0.047497
3.693383	0.2	0.046766
3.696717	0.2	0.045523
3.700050	0.2	0.044517
3.703383	0.2	0.044187
3.706717	0.2	0.044839
3.710050	0.2	0.046943
3.713383	0.2	0.050389
3.716717	0.2	0.053868
3.720050	0.2	0.055856
3.723383	0.2	0.056033
3.726717	0.2	0.055116
3.730050	0.2	0.053737
3.733383	0.2	0.052205
3.736717	0.2	0.050804
3.740050	0.2	0.049756
3.743383	0.2	0.048960
3.746717	0.2	0.048103
3.750050	0.2	0.046967
3.753383	0.2	0.045658
3.756717	0.2	0.044694
3.760050	0.2	0.044559
3.763383	0.2	0.045379
3.766717	0.2	0.047046
3.770050	0.2	0.048992
3.773383	0.2	0.050417
3.776717	0.2	0.051246
3.780050	0.2	0.051754
3.783383	0.2	0.051712
3.786717	0.2	0.051069
3.790050	0.2	0.050617
3.793383	0.2	0.051172
3.796717	0.2	0.052834
3.800050	0.2	0.055130
3.803383	0.2	0.057500
3.806717	0.2	0.059502
3.810050	0.2	0.060927
3.813383	0.2	0.062017
3.816717	0.2	0.063153
3.820050	0.2	0.064219
3.823383	0.2	0.064522
3.826717	0.2	0.063642
3.830050	0.2	0.062068
3.833383	0.2	0.060871
3.836717	0.2	0.060797
3.840050	0.2	0.061817
3.843383	0.2	0.063232
3.846717	0.2	0.064182
3.850050	0.2	0.064294
3.853383	0.2	0.063968
3.856717	0.2	0.064070
3.860050	0.2	0.065411
3.863383	0.2	0.068187
3.866717	0.2	0.071651
3.870050	0.2	0.074748
3.873383	0.2	0.077067
3.876717	0.2	0.078832
3.880050	0.2	0.080229
3.883383	0.2	0.081253
3.886717	0.2	0.081882
3.890050	0.2	0.082129
3.893383	0.2	0.082217
3.896717	0.2	0.082385
3.900050	0.2	0.082534
3.903383	0.2	0.082566
3.906717	0.2	0.082571
3.910050	0.2	0.082194
3.913383	0.2	0.080797
3.916717	0.2	0.078627
3.920050	0.2	0.076746
3.923383	0.2	0.075791
3.926717	0.2	0.075540
3.930050	0.2	0.075763
3.933383	0.2	0.076625
3.936717	0.2	0.078040
3.940050	0.2	0.079130
3.943383	0.2	0.078864
3.946717	0.2	0.077155
3.950050	0.2	0.075148
3.953383	0.2	0.074287
3.956717	0.2	0.075162
3.960050	0.2	0.077323
3.963383	0.2	0.079940
3.966717	0.2	0.082441
3.970050	0.2	0.084573
3.973383	0.2	0.086059
3.976717	0.2	0.086366
3.980050	0.2	0.085174
3.983383	0.2	0.082795
3.986717	0.2	0.079977
3.990050	0.2	0.077453
3.993383	0.2	0.075600
3.996717	0.2	0.074217
4.000050	0.2	0.072769
4.003383	0.2	0.071120
4.006717	0.2	0.069831
4.010050	0.2	0.069398
4.013383	0.2	0.069463
4.016717	0.2	0.069067
4.020050	0.2	0.067484
4.023383	0.2	0.064839
4.026717	0.2	0.062170
4.030050	0.2	0.060727
4.033383	0.2	0.060848
4.036717	0.2	0.061803
4.040050	0.2	0.062725
4.043383	0.2	0.063474
4.046717	0.2	0.064564
4.050050	0.2	0.066152
4.053383	0.2	0.067474
4.056717	0.2	0.067507
4.060050	0.2	0.065807
4.063383	0.2	0.062776
4.066717	0.2	0.059465
4.070050	0.2	0.056969
4.073383	0.2	0.055730
4.076717	0.2	0.055684
4.080050	0.2	0.056797
4.083383	0.2	0.059009
4.086717	0.2	0.061607
4.090050	0.2	0.063251
4.093383	0.2	0.063046
4.096717	0.2	0.061109
4.100050	0.2	0.058017
4.103383	0.2	0.054440
4.106717	0.2	0.051209
4.110050	0.2	0.049006
4.113383	0.2	0.047786
4.116717	0.2	0.047134
4.120050	0.2	0.047176
4.123383	0.2	0.048387
4.126717	0.2	0.050692
4.130050	0.2	0.053458
4.133383	0.2	0.056145
4.136717	0.2	0.058301
4.140050	0.2	0.059386
4.143383	0.2	0.059223
4.146717	0.2	0.058189
4.150050	0.2	0.057062
4.153383	0.2	0.056862
4.156717	0.2	0.057998
4.160050	0.2	0.059628
4.163383	0.2	0.060778
4.166717	0.2	0.061551
4.170050	0.2	0.062799
4.173383	0.2	0.065393
4.176717	0.2	0.069644
4.180050	0.2	0.074990
4.183383	0.2	0.080466
4.186717	0.2	0.085346
4.190050	0.2	0.089090
4.193383	0.2	0.091321
4.196717	0.2	0.092555
4.200050	0.2	0.094292
4.203383	0.2	0.097612
4.206717	0.2	0.102385
4.210050	0.2	0.107875
4.213383	0.2	0.113347
4.216717	0.2	0.118148
4.220050	0.2	0.121826
4.223383	0.2	0.124220
4.226717	0.2	0.125570
4.230050	0.2	0.127000
4.233383	0.2	0.129980
4.236717	0.2	0.134869
4.240050	0.2	0.140662
4.243383	0.2	0.145985
4.246717	0.2	0.150069
4.250050	0.2	0.152998
4.253383	0.2	0.155014
4.256717	0.2	0.155913
4.260050	0.2	0.155610
4.263383	0.2	0.154753
4.266717	0.2	0.154432
4.270050	0.2	0.155340
4.273383	0.2	0.157272
4.276717	0.2	0.159401
4.280050	0.2	0.160774
4.283383	0.2	0.160686
4.286717	0.2	0.158842
4.290050	0.2	0.155540
4.293383	0.2	0.151838
4.296717	0.2	0.149109
4.300050	0.2	0.148020
4.303383	0.2	0.148439
4.306717	0.2	0.149524
4.310050	0.2	0.149696
4.313383	0.2	0.147815
4.316717	0.2	0.144672
4.320050	0.2	0.142334
4.323383	0.2	0.142185
4.326717	0.2	0.143782
4.330050	0.2	0.145365
4.333383	0.2	0.145589
4.336717	0.2	0.144793
4.340050	0.2	0.144425
4.343383	0.2	0.145826
4.346717	0.2	0.149263
4.350050	0.2	0.153482
4.353383	0.2	0.156537
4.356717	0.2	0.157375
4.360050	0.2	0.156327
4.363383	0.2	0.154409
4.366717	0.2	0.152667
4.370050	0.2	0.151899
4.373383	0.2	0.152234
4.376717	0.2	0.153081
4.380050	0.2	0.153556
4.383383	0.2	0.153175
4.386717	0.2	0.152132
4.390050	0.2	0.150967
4.393383	0.2	0.150087
4.396717	0.2	0.149556
4.400050	0.2	0.149421
4.403383	0.2	0.149929
4.406717	0.2	0.151112
4.410050	0.2	0.152686
4.413383	0.2	0.154581
4.416717	0.2	0.156797
4.420050	0.2	0.158576
4.423383	0.2	0.158800
4.426717	0.2	0.157175
4.430050	0.2	0.154432
4.433383	0.2	0.151675
4.436717	0.2	0.149598
4.440050	0.2	0.148225
4.443383	0.2	0.147410
4.446717	0.2	0.147135
4.450050	0.2	0.147275
4.453383	0.2	0.147675
4.456717	0.2	0.148285
4.460050	0.2	0.148830
4.463383	0.2	0.148676
4.466717	0.2	0.147414
4.470050	0.2	0.145389
4.473383	0.2	0.142972
4.476717	0.2	0.139968
4.480050	0.2	0.136266
4.483383	0.2	0.132238
4.486717	0.2	0.128332
4.490050	0.2	0.124834
4.493383	0.2	0.122082
4.496717	0.2	0.120243
4.500050	0.2	0.118786
4.503383	0.2	0.116918
4.506717	0.2	0.114273
4.510050	0.2	0.110916
4.513383	0.2	0.107065
4.516717	0.2	0.102893
4.520050	0.2	0.098594
4.523383	0.2	0.094604
4.526717	0.2	0.091391
4.530050	0.2	0.089281
4.533383	0.2	0.088685
4.536717	0.2	0.089980
4.540050	0.2	0.092909
4.543383	0.2	0.096285
4.546717	0.2	0.098646
4.550050	0.2	0.099321
4.553383	0.2	0.098660
4.556717	0.2	0.097351
4.560050	0.2	0.095814
4.563383	0.2	0.094092
4.566717	0.2	0.092085
4.570050	0.2	0.089635
4.573383	0.2	0.086483
4.576717	0.2	0.082310
4.580050	0.2	0.077551
4.583383	0.2	0.073779
4.586717	0.2	0.072359
4.590050	0.2	0.073039
4.593383	0.2	0.074310
4.596717	0.2	0.075013
4.600050	0.2	0.074916
4.603383	0.2	0.074031
4.606717	0.2	0.072489
4.610050	0.2	0.070841
4.613383	0.2	0.069537
4.616717	0.2	0.068396
4.620050	0.2	0.066790
4.623383	0.2	0.064275
4.626717	0.2	0.061053
4.630050	0.2	0.057835
4.633383	0.2	0.055325
4.636717	0.2	0.054166
4.640050	0.2	0.054701
4.643383	0.2	0.056308
4.646717	0.2	0.057714
4.650050	0.2	0.058054
4.653383	0.2	0.057244
4.656717	0.2	0.055861
4.660050	0.2	0.054534
4.663383	0.2	0.053295
4.666717	0.2	0.051619
4.670050	0.2	0.049262
4.673383	0.2	0.047018
4.676717	0.2	0.046366
4.680050	0.2	0.047940
4.683383	0.2	0.050655
4.686717	0.2	0.052685
4.690050	0.2	0.052843
4.693383	0.2	0.051130
4.696717	0.2	0.048648
4.700050	0.2	0.046757
4.703383	0.2	0.046166
4.706717	0.2	0.046967
4.710050	0.2	0.049025
4.713383	0.2	0.052080
4.716717	0.2	0.055712
4.720050	0.2	0.059144
4.723383	0.2	0.061276
4.726717	0.2	0.061262
4.730050	0.2	0.058990
4.733383	0.2	0.055139
4.736717	0.2	0.050720
4.740050	0.2	0.046724
4.743383	0.2	0.044126
4.746717	0.2	0.043432
4.750050	0.2	0.044415
4.753383	0.2	0.046398
4.756717	0.2	0.048350
4.760050	0.2	0.049141
4.763383	0.2	0.048312
4.766717	0.2	0.046152
4.770050	0.2	0.043022
4.773383	0.2	0.039553
4.776717	0.2	0.037169
4.780050	0.2	0.036904
4.783383	0.2	0.038035
4.786717	0.2	0.039032
4.790050	0.2	0.039418
4.793383	0.2	0.039889
4.796717	0.2	0.040997
4.800050	0.2	0.042799
4.803383	0.2	0.045272
4.806717	0.2	0.047963
4.810050	0.2	0.049607
4.813383	0.2	0.049165
4.816717	0.2	0.047106
4.820050	0.2	0.044964
4.823383	0.2	0.043837
4.826717	0.2	0.043721
4.830050	0.2	0.043935
4.833383	0.2	0.043819
4.836717	0.2	0.043157
4.840050	0.2	0.042305
4.843383	0.2	0.042040
4.846717	0.2	0.042962
4.850050	0.2	0.044932
4.853383	0.2	0.047176
4.856717	0.2	0.049029
4.860050	0.2	0.050408
4.863383	0.2	0.051740
4.866717	0.2	0.053453
4.870050	0.2	0.055404
4.873383	0.2	0.056569
4.876717	0.2	0.055796
4.880050	0.2	0.052950
4.883383	0.2	0.049127
4.886717	0.2	0.045924
4.890050	0.2	0.044778
4.893383	0.2	0.046375
4.896717	0.2	0.050003
4.900050	0.2	0.053844
4.903383	0.2	0.056275
4.906717	0.2	0.056904
4.910050	0.2	0.056452
4.913383	0.2	0.056042
4.916717	0.2	0.056387
4.920050	0.2	0.057556
4.923383	0.2	0.059367
4.926717	0.2	0.061663
4.930050	0.2	0.064038
4.933383	0.2	0.065565
4.936717	0.2	0.065402
4.940050	0.2	0.063893
4.943383	0.2	0.062473
4.946717	0.2	0.062077
4.950050	0.2	0.062352
4.953383	0.2	0.062319
4.956717	0.2	0.061486
4.960050	0.2	0.060354
4.963383	0.2	0.059670
4.966717	0.2	0.059335
4.970050	0.2	0.058799
4.973383	0.2	0.058217
4.976717	0.2	0.058399
4.980050	0.2	0.059754
4.983383	0.2	0.061942
4.986717	0.2	0.064485
4.990050	0.2	0.067144
4.993383	0.2	0.069654
4.996717	0.2	0.071563
5.000050	0.2	0.072536
5.003383	0.2	0.072694
5.006717	0.2	0.072555
5.010050	0.2	0.072522
5.013383	0.2	0.072564
5.016717	0.2	0.072429
5.020050	0.2	0.072075
5.023383	0.2	0.071693
5.026717	0.2	0.071516
5.030050	0.2	0.071721
5.033383	0.2	0.072336
5.036717	0.2	0.073374
5.040050	0.2	0.074841
5.043383	0.2	0.076243
5.046717	0.2	0.076666
5.050050	0.2	0.075912
5.053383	0.2	0.074711
5.056717	0.2	0.073817
5.060050	0.2	0.073379
5.063383	0.2	0.073076
5.066717	0.2	0.072261
5.070050	0.2	0.070236
5.073383	0.2	0.067139
5.076717	0.2	0.064280
5.080050	0.2	0.063111
5.083383	0.2	0.064122
5.086717	0.2	0.066799
5.090050	0.2	0.070143
5.093383	0.2	0.073072
5.096717	0.2	0.074985
5.100050	0.2	0.076103
5.103383	0.2	0.076941
5.106717	0.2	0.077314
5.110050	0.2	0.076480
5.113383	0.2	0.074371
5.116717	0.2	0.071898
5.120050	0.2	0.069868
5.123383	0.2	0.068350
5.126717	0.2	0.067111
5.130050	0.2	0.066073
5.133383	0.2	0.065411
5.136717	0.2	0.065356
5.140050	0.2	0.065835
5.143383	0.2	0.066524
5.146717	0.2	0.067065
5.150050	0.2	0.067283
5.153383	0.2	0.067269
5.156717	0.2	0.067186
5.160050	0.2	0.067181
5.163383	0.2	0.067395
5.166717	0.2	0.067721
5.170050	0.2	0.067488
5.173383	0.2	0.065849
5.176717	0.2	0.062869
5.180050	0.2	0.059861
5.183383	0.2	0.058212
5.186717	0.2	0.058128
5.190050	0.2	0.059046
5.193383	0.2	0.060564
5.196717	0.2	0.062189
5.200050	0.2	0.062827
5.203383	0.2	0.061593
5.206717	0.2	0.058808
5.210050	0.2	0.055837
5.213383	0.2	0.054049
5.216717	0.2	0.053826
5.220050	0.2	0.054329
5.223383	0.2	0.054408
5.226717	0.2	0.053737
5.230050	0.2	0.052843
5.233383	0.2	0.052359
5.236717	0.2	0.052578
5.240050	0.2	0.053705
5.243383	0.2	0.055763
5.246717	0.2	0.057970
5.250050	0.2	0.058874
5.253383	0.2	0.057616
5.256717	0.2	0.054757
5.260050	0.2	0.051609
5.263383	0.2	0.049276
5.266717	0.2	0.048215
5.270050	0.2	0.048033
5.273383	0.2	0.048061
5.276717	0.2	0.048098
5.280050	0.2	0.048149
5.283383	0.2	0.048042
5.286717	0.2	0.047856
5.290050	0.2	0.048047
5.293383	0.2	0.048722
5.296717	0.2	0.049183
5.300050	0.2	0.048401
5.303383	0.2	0.046259
5.306717	0.2	0.043917
5.310050	0.2	0.042892
5.313383	0.2	0.043851
5.316717	0.2	0.045961
5.320050	0.2	0.047446
5.323383	0.2	0.047027
5.326717	0.2	0.044755
5.330050	0.2	0.041574
5.333383	0.2	0.038524
5.336717	0.2	0.036396
5.340050	0.2	0.035889
5.343383	0.2	0.037556
5.346717	0.2	0.041206
5.350050	0.2	0.045625
5.353383	0.2	0.049211
5.356717	0.2	0.050929
5.360050	0.2	0.050762
5.363383	0.2	0.049435
5.366717	0.2	0.047782
5.370050	0.2	0.046487
5.373383	0.2	0.046114
5.376717	0.2	0.046808
5.380050	0.2	0.048103
5.383383	0.2	0.049379
5.386717	0.2	0.050277
5.390050	0.2	0.050543
5.393383	0.2	0.049854
5.396717	0.2	0.047935
5.400050	0.2	0.044713
5.403383	0.2	0.040676
5.406717	0.2	0.036708
5.410050	0.2	0.033681
5.413383	0.2	0.032121
5.416717	0.2	0.031861
5.420050	0.2	0.032135
5.423383	0.2	0.032461
5.426717	0.2	0.033118
5.430050	0.2	0.034720
5.433383	0.2	0.037490
5.436717	0.2	0.040838
5.440050	0.2	0.043656
5.443383	0.2	0.044978
5.446717	0.2	0.044396
5.450050	0.2	0.042082
5.453383	0.2	0.038878
5.456717	0.2	0.036038
5.460050	0.2	0.034519
5.463383	0.2	0.034240
5.466717	0.2	0.034384
5.470050	0.2	0.034771
5.473383	0.2	0.035968
5.476717	0.2	0.037900
5.480050	0.2	0.039800
5.483383	0.2	0.041123
5.486717	0.2	0.041663
5.490050	0.2	0.041244
5.493383	0.2	0.040042
5.496717	0.2	0.038766
5.500050	0.2	0.037877
5.503383	0.2	0.036908
5.506717	0.2	0.035232
5.510050	0.2	0.033090
5.513383	0.2	0.031218
5.516717	0.2	0.029961
5.520050	0.2	0.029290
5.523383	0.2	0.029346
5.526717	0.2	0.030203
5.530050	0.2	0.031469
5.533383	0.2	0.032727
5.536717	0.2	0.034105
5.540050	0.2	0.035907
5.543383	0.2	0.037844
5.546717	0.2	0.039223
5.550050	0.2	0.039642
5.553383	0.2	0.039139
5.556717	0.2	0.038007
5.560050	0.2	0.036824
5.563383	0.2	0.036121
5.566717	0.2	0.035856
5.570050	0.2	0.035451
5.573383	0.2	0.034533
5.576717	0.2	0.033309
5.580050	0.2	0.032224
5.583383	0.2	0.031530
5.586717	0.2	0.031185
5.590050	0.2	0.031181
5.593383	0.2	0.031828
5.596717	0.2	0.033276
5.600050	0.2	0.034920
5.603383	0.2	0.035511
5.606717	0.2	0.034091
5.610050	0.2	0.030966
5.613383	0.2	0.027907
5.616717	0.2	0.026911
5.620050	0.2	0.028559
5.623383	0.2	0.031851
5.626717	0.2	0.035409
5.630050	0.2	0.038357
5.633383	0.2	0.040368
5.636717	0.2	0.041518
5.640050	0.2	0.041951
5.643383	0.2	0.041840
5.646717	0.2	0.041588
5.650050	0.2	0.041607
5.653383	0.2	0.041560
5.656717	0.2	0.040494
5.660050	0.2	0.037979
5.663383	0.2	0.034608
5.666717	0.2	0.031167
5.670050	0.2	0.027954
5.673383	0.2	0.025076
5.676717	0.2	0.023055
5.680050	0.2	0.022571
5.683383	0.2	0.023674
5.686717	0.2	0.025835
5.690050	0.2	0.028671
5.693383	0.2	0.031912
5.696717	0.2	0.035064
5.700050	0.2	0.037500
5.703383	0.2	0.038808
5.706717	0.2	0.038943
5.710050	0.2	0.038110
5.713383	0.2	0.036610
5.716717	0.2	0.034967
5.720050	0.2	0.033844
5.723383	0.2	0.033658
5.726717	0.2	0.034408
5.730050	0.2	0.035753
5.733383	0.2	0.037197
5.736717	0.2	0.038263
5.740050	0.2	0.038701
5.743383	0.2	0.038585
5.746717	0.2	0.038045
5.750050	0.2	0.037160
5.753383	0.2	0.036005
5.756717	0.2	0.034668
5.760050	0.2	0.033542
5.763383	0.2	0.033076
5.766717	0.2	0.033001
5.770050	0.2	0.032508
5.773383	0.2	0.031237
5.776717	0.2	0.029611
5.780050	0.2	0.028606
5.783383	0.2	0.029071
5.786717	0.2	0.030776
5.790050	0.2	0.032256
5.793383	0.2	0.032191
5.796717	0.2	0.030515
5.800050	0.2	0.028065
5.803383	0.2	0.025784
5.806717	0.2	0.024159
5.810050	0.2	0.022859
5.813383	0.2	0.021048
5.816717	0.2	0.018310
5.820050	0.2	0.015358
5.823383	0.2	0.013611
5.826717	0.2	0.013853
5.830050	0.2	0.015590
5.833383	0.2	0.017839
5.836717	0.2	0.020089
5.840050	0.2	0.022268
5.843383	0.2	0.024121
5.846717	0.2	0.025257
5.850050	0.2	0.025816
5.853383	0.2	0.026431
5.856717	0.2	0.027423
5.860050	0.2	0.028498
5.863383	0.2	0.029076
5.866717	0.2	0.028834
5.870050	0.2	0.028075
5.873383	0.2	0.027241
5.876717	0.2	0.026487
5.880050	0.2	0.026030
5.883383	0.2	0.026515
5.886717	0.2	0.028377
5.890050	0.2	0.030911
5.893383	0.2	0.032783
5.896717	0.2	0.033532
5.900050	0.2	0.033826
5.903383	0.2	0.034263
5.906717	0.2	0.034501
5.910050	0.2	0.033751
5.913383	0.2	0.031684
5.916717	0.2	0.028745
5.920050	0.2	0.025826
5.923383	0.2	0.023632
5.926717	0.2	0.022454
5.930050	0.2	0.022464
5.933383	0.2	0.023539
5.936717	0.2	0.025118
5.940050	0.2	0.026533
5.943383	0.2	0.027283
5.946717	0.2	0.027302
5.950050	0.2	0.027232
5.953383	0.2	0.027544
5.956717	0.2	0.027814
5.960050	0.2	0.027544
5.963383	0.2	0.026836
5.966717	0.2	0.026040
5.970050	0.2	0.025094
5.973383	0.2	0.023558
5.976717	0.2	0.021448
5.980050	0.2	0.019628
5.983383	0.2	0.018999
5.986717	0.2	0.019902
5.990050	0.2	0.022007
5.993383	0.2	0.024699
5.996717	0.2	0.027847
6.000050	0.2	0.031572
