# Supplementary material for: Quantitative profiling of capsaicin content in seven chili pepper cultivars using optimized HPLC
Source: Front Plant Sci. 2026 May 7;17:1749488. doi: 10.3389/fpls.2026.1749488 (PMC13190488; doi:10.3389/fpls.2026.1749488)
Supplement: Supplementary file 1 [file DataSheet1.zip › Raw Chromatogram Data Calibration 280nm/Capsaicin 25ppm.csv]

URL chrom://desktop-lb30aed/ChromeleonLocal/Capsaicin/CapsaicinTest_1312025.seq/21410.smp/UV_VIS_2.channel
Channel UV_VIS_2
Injection Information:
Data Vault ChromeleonLocal
Sequence CapsaicinTest_1312025
Name CAP25ppm
Number 450
Position Y:E9
Comment
Processing Method Processing_Capsaicin
Instrument Method Capsaicin_222025m1 -Origninal
Type Unknown
Status Finished
Inject Time 3/11/2025 12:00:59 PM -07:00
Volume (�l) 10.00
Dilution Factor 1.0000
Weight 1.0000
Raw Data Information:
Time Min. (min) 0.003367
Time Max. (min) 6.000033
Data Points 1800
Detector UV
Generating Data System Chromeleon 7.2.10.24543
Exporting Data System Chromeleon 7.2.10.0
Operator Instrument Controller
Signal Quantity Absorbance
Signal Unit mAU
Signal Min. -0.528898
Signal Max. 36.567501
Channel UV_VIS_2
Driver Name VDAD.dll
Channel Type Evaluation
Min. Step (s) 0.2
Max. Step (s) 0.2
Average Step (s) 0.2
Signal Parameter Information:
Signal Info WVL:280 nm
Raw Data:
Time (min) Step (s) Value (mAU)
0.003367 n.a. 0.000000
0.006700 0.2 0.000061
0.010033 0.2 0.000475
0.013367 0.2 0.001751
0.016700 0.2 0.003926
0.020033 0.2 0.006142
0.023367 0.2 0.007600
0.026700 0.2 0.008414
0.030033 0.2 0.008820
0.033367 0.2 0.008466
0.036700 0.2 0.007045
0.040033 0.2 0.004834
0.043367 0.2 0.002482
0.046700 0.2 0.000652
0.050033 0.2 -0.000214
0.053367 0.2 0.000065
0.056700 0.2 0.001444
0.060033 0.2 0.003465
0.063367 0.2 0.005253
0.066700 0.2 0.006096
0.070033 0.2 0.006063
0.073367 0.2 0.005672
0.076700 0.2 0.004931
0.080033 0.2 0.003455
0.083367 0.2 0.001569
0.086700 0.2 0.000335
0.090033 0.2 0.000396
0.093367 0.2 0.001341
0.096700 0.2 0.002296
0.100033 0.2 0.002566
0.103367 0.2 0.001891
0.106700 0.2 0.000605
0.110033 0.2 -0.000657
0.113367 0.2 -0.001737
0.116700 0.2 -0.002859
0.120033 0.2 -0.003874
0.123367 0.2 -0.004387
0.126700 0.2 -0.004382
0.130033 0.2 -0.003753
0.133367 0.2 -0.001895
0.136700 0.2 0.001322
0.140033 0.2 0.004680
0.143367 0.2 0.006421
0.146700 0.2 0.005891
0.150033 0.2 0.003800
0.153367 0.2 0.001048
0.156700 0.2 -0.001825
0.160033 0.2 -0.004428
0.163367 0.2 -0.006515
0.166700 0.2 -0.007804
0.170033 0.2 -0.007916
0.173367 0.2 -0.006766
0.176700 0.2 -0.004787
0.180033 0.2 -0.002831
0.183367 0.2 -0.001672
0.186700 0.2 -0.001253
0.190033 0.2 -0.000964
0.193367 0.2 -0.000526
0.196700 0.2 0.000196
0.200033 0.2 0.001625
0.203367 0.2 0.003628
0.206700 0.2 0.005127
0.210033 0.2 0.005201
0.213367 0.2 0.004144
0.216700 0.2 0.003078
0.220033 0.2 0.002794
0.223367 0.2 0.003176
0.226700 0.2 0.003474
0.230033 0.2 0.002882
0.233367 0.2 0.001253
0.236700 0.2 -0.000452
0.240033 0.2 -0.000871
0.243367 0.2 0.000275
0.246700 0.2 0.001742
0.250033 0.2 0.001956
0.253367 0.2 0.000410
0.256700 0.2 -0.002082
0.260033 0.2 -0.004154
0.263367 0.2 -0.004792
0.266700 0.2 -0.003697
0.270033 0.2 -0.001555
0.273367 0.2 0.000424
0.276700 0.2 0.001607
0.280033 0.2 0.002156
0.283367 0.2 0.002543
0.286700 0.2 0.003069
0.290033 0.2 0.003451
0.293367 0.2 0.003106
0.296700 0.2 0.001807
0.300033 0.2 -0.000359
0.303367 0.2 -0.002948
0.306700 0.2 -0.005173
0.310033 0.2 -0.006440
0.313367 0.2 -0.006752
0.316700 0.2 -0.006636
0.320033 0.2 -0.006822
0.323367 0.2 -0.007697
0.326700 0.2 -0.008889
0.330033 0.2 -0.009714
0.333367 0.2 -0.009700
0.336700 0.2 -0.008536
0.340033 0.2 -0.006198
0.343367 0.2 -0.003316
0.346700 0.2 -0.000931
0.350033 0.2 0.000191
0.353367 0.2 -0.000154
0.356700 0.2 -0.001662
0.360033 0.2 -0.003912
0.363367 0.2 -0.006496
0.366700 0.2 -0.008801
0.370033 0.2 -0.010161
0.373367 0.2 -0.010300
0.376700 0.2 -0.009350
0.380033 0.2 -0.007860
0.383367 0.2 -0.006631
0.386700 0.2 -0.005825
0.390033 0.2 -0.005085
0.393367 0.2 -0.004587
0.396700 0.2 -0.004717
0.400033 0.2 -0.005309
0.403367 0.2 -0.006361
0.406700 0.2 -0.008331
0.410033 0.2 -0.011208
0.413367 0.2 -0.014026
0.416700 0.2 -0.015283
0.420033 0.2 -0.013886
0.423367 0.2 -0.010198
0.426700 0.2 -0.005979
0.430033 0.2 -0.003092
0.433367 0.2 -0.001960
0.436700 0.2 -0.001607
0.440033 0.2 -0.001118
0.443367 0.2 -0.000703
0.446700 0.2 -0.001038
0.450033 0.2 -0.002333
0.453367 0.2 -0.004084
0.456700 0.2 -0.005509
0.460033 0.2 -0.006314
0.463367 0.2 -0.006743
0.466700 0.2 -0.006766
0.470033 0.2 -0.006319
0.473367 0.2 -0.005821
0.476700 0.2 -0.005551
0.480033 0.2 -0.005160
0.483367 0.2 -0.004116
0.486700 0.2 -0.002533
0.490033 0.2 -0.001090
0.493367 0.2 -0.000121
0.496700 0.2 0.000545
0.500033 0.2 0.000866
0.503367 0.2 0.000531
0.506700 0.2 -0.000414
0.510033 0.2 -0.001453
0.513367 0.2 -0.002147
0.516700 0.2 -0.002505
0.520033 0.2 -0.002640
0.523367 0.2 -0.002519
0.526700 0.2 -0.002226
0.530033 0.2 -0.001895
0.533367 0.2 -0.001346
0.536700 0.2 -0.000079
0.540033 0.2 0.002184
0.543367 0.2 0.004875
0.546700 0.2 0.006673
0.550033 0.2 0.006715
0.553367 0.2 0.005458
0.556700 0.2 0.004238
0.560033 0.2 0.004061
0.563367 0.2 0.004866
0.566700 0.2 0.006044
0.570033 0.2 0.007306
0.573367 0.2 0.008545
0.576700 0.2 0.009583
0.580033 0.2 0.010119
0.583367 0.2 0.009751
0.586700 0.2 0.008307
0.590033 0.2 0.006338
0.593367 0.2 0.004754
0.596700 0.2 0.004042
0.600033 0.2 0.003953
0.603367 0.2 0.004098
0.606700 0.2 0.004536
0.610033 0.2 0.005555
0.613367 0.2 0.007111
0.616700 0.2 0.008629
0.620033 0.2 0.009262
0.623367 0.2 0.008638
0.626700 0.2 0.007227
0.630033 0.2 0.005839
0.633367 0.2 0.005071
0.636700 0.2 0.005146
0.640033 0.2 0.005830
0.643367 0.2 0.006380
0.646700 0.2 0.005644
0.650033 0.2 0.002864
0.653367 0.2 -0.001290
0.656700 0.2 -0.005029
0.660033 0.2 -0.007218
0.663367 0.2 -0.008009
0.666700 0.2 -0.007800
0.670033 0.2 -0.006789
0.673367 0.2 -0.005434
0.676700 0.2 -0.004033
0.680033 0.2 -0.002640
0.683367 0.2 -0.001476
0.686700 0.2 -0.000731
0.690033 0.2 -0.000331
0.693367 0.2 -0.000107
0.696700 0.2 0.000177
0.700033 0.2 0.000866
0.703367 0.2 0.002095
0.706700 0.2 0.003446
0.710033 0.2 0.004447
0.713367 0.2 0.005476
0.716700 0.2 0.007348
0.720033 0.2 0.010165
0.723367 0.2 0.013402
0.726700 0.2 0.016810
0.730033 0.2 0.020382
0.733367 0.2 0.021895
0.736700 0.2 0.010408
0.740033 0.2 -0.037723
0.743367 0.2 -0.133733
0.746700 0.2 -0.214977
0.750033 0.2 -0.112504
0.753367 0.2 0.378885
0.756700 0.2 1.362870
0.760033 0.2 2.753893
0.763367 0.2 4.311320
0.766700 0.2 5.755108
0.770033 0.2 6.868341
0.773367 0.2 7.538199
0.776700 0.2 7.746448
0.780033 0.2 7.537231
0.783367 0.2 6.993357
0.786700 0.2 6.235735
0.790033 0.2 5.425825
0.793367 0.2 4.745205
0.796700 0.2 4.351814
0.800033 0.2 4.336014
0.803367 0.2 4.701624
0.806700 0.2 5.378393
0.810033 0.2 6.253170
0.813367 0.2 7.201894
0.816700 0.2 8.111503
0.820033 0.2 8.892338
0.823367 0.2 9.491076
0.826700 0.2 9.906576
0.830033 0.2 10.189111
0.833367 0.2 10.405229
0.836700 0.2 10.587573
0.840033 0.2 10.709991
0.843367 0.2 10.703397
0.846700 0.2 10.494343
0.850033 0.2 10.043089
0.853367 0.2 9.366549
0.856700 0.2 8.536819
0.860033 0.2 7.655639
0.863367 0.2 6.819018
0.866700 0.2 6.090500
0.870033 0.2 5.493201
0.873367 0.2 5.018036
0.876700 0.2 4.638792
0.880033 0.2 4.326617
0.883367 0.2 4.060376
0.886700 0.2 3.830637
0.890033 0.2 3.635790
0.893367 0.2 3.473191
0.896700 0.2 3.332742
0.900033 0.2 3.198767
0.903367 0.2 3.058263
0.906700 0.2 2.907184
0.910033 0.2 2.748882
0.913367 0.2 2.587652
0.916700 0.2 2.423325
0.920033 0.2 2.249768
0.923367 0.2 2.057152
0.926700 0.2 1.836400
0.930033 0.2 1.583733
0.933367 0.2 1.304056
0.936700 0.2 1.011705
0.940033 0.2 0.726813
0.943367 0.2 0.468842
0.946700 0.2 0.251313
0.950033 0.2 0.079940
0.953367 0.2 -0.046501
0.956700 0.2 -0.133924
0.960033 0.2 -0.190525
0.963367 0.2 -0.224854
0.966700 0.2 -0.244235
0.970033 0.2 -0.253841
0.973367 0.2 -0.256882
0.976700 0.2 -0.255406
0.980033 0.2 -0.250940
0.983367 0.2 -0.244607
0.986700 0.2 -0.236882
0.990033 0.2 -0.227825
0.993367 0.2 -0.217920
0.996700 0.2 -0.208351
1.000033 0.2 -0.200174
1.003367 0.2 -0.193347
1.006700 0.2 -0.186805
1.010033 0.2 -0.179503
1.013367 0.2 -0.170833
1.016700 0.2 -0.160290
1.020033 0.2 -0.147740
1.023367 0.2 -0.133896
1.026700 0.2 -0.119996
1.030033 0.2 -0.107279
1.033367 0.2 -0.096937
1.036700 0.2 -0.089761
1.040033 0.2 -0.086073
1.043367 0.2 -0.086124
1.046700 0.2 -0.089752
1.050033 0.2 -0.095926
1.053367 0.2 -0.102916
1.056700 0.2 -0.108657
1.060033 0.2 -0.110734
1.063367 0.2 -0.106478
1.066700 0.2 -0.094026
1.070033 0.2 -0.073873
1.073367 0.2 -0.050133
1.076700 0.2 -0.031157
1.080033 0.2 -0.028755
1.083367 0.2 -0.054687
1.086700 0.2 -0.115056
1.090033 0.2 -0.205669
1.093367 0.2 -0.311895
1.096700 0.2 -0.413246
1.100033 0.2 -0.490011
1.103367 0.2 -0.528898
1.106700 0.2 -0.526081
1.110033 0.2 -0.487044
1.113367 0.2 -0.423524
1.116700 0.2 -0.348971
1.120033 0.2 -0.274796
1.123367 0.2 -0.208444
1.126700 0.2 -0.153081
1.130033 0.2 -0.108434
1.133367 0.2 -0.072191
1.136700 0.2 -0.041481
1.140033 0.2 -0.013793
1.143367 0.2 0.012633
1.146700 0.2 0.038291
1.150033 0.2 0.062119
1.153367 0.2 0.082417
1.156700 0.2 0.098096
1.160033 0.2 0.109053
1.163367 0.2 0.115777
1.166700 0.2 0.118925
1.170033 0.2 0.119177
1.173367 0.2 0.117291
1.176700 0.2 0.114297
1.180033 0.2 0.111125
1.183367 0.2 0.108150
1.186700 0.2 0.105188
1.190033 0.2 0.101873
1.193367 0.2 0.097873
1.196700 0.2 0.093174
1.200033 0.2 0.088019
1.203367 0.2 0.082892
1.206700 0.2 0.078389
1.210033 0.2 0.074445
1.213367 0.2 0.070138
1.216700 0.2 0.064950
1.220033 0.2 0.059400
1.223367 0.2 0.054231
1.226700 0.2 0.049910
1.230033 0.2 0.046887
1.233367 0.2 0.045518
1.236700 0.2 0.045528
1.240033 0.2 0.046035
1.243367 0.2 0.046142
1.246700 0.2 0.045211
1.250033 0.2 0.042822
1.253367 0.2 0.038985
1.256700 0.2 0.034370
1.260033 0.2 0.029951
1.263367 0.2 0.026436
1.266700 0.2 0.024051
1.270033 0.2 0.022608
1.273367 0.2 0.021658
1.276700 0.2 0.020666
1.280033 0.2 0.019246
1.283367 0.2 0.017267
1.286700 0.2 0.014724
1.290033 0.2 0.011781
1.293367 0.2 0.008852
1.296700 0.2 0.006380
1.300033 0.2 0.004610
1.303367 0.2 0.003516
1.306700 0.2 0.002761
1.310033 0.2 0.001951
1.313367 0.2 0.001290
1.316700 0.2 0.001299
1.320033 0.2 0.001905
1.323367 0.2 0.002389
1.326700 0.2 0.002184
1.330033 0.2 0.001173
1.333367 0.2 -0.000303
1.336700 0.2 -0.001444
1.340033 0.2 -0.001462
1.343367 0.2 -0.000284
1.346700 0.2 0.001350
1.350033 0.2 0.002594
1.353367 0.2 0.003264
1.356700 0.2 0.003548
1.360033 0.2 0.003325
1.363367 0.2 0.002421
1.366700 0.2 0.001071
1.370033 0.2 -0.000233
1.373367 0.2 -0.001192
1.376700 0.2 -0.002040
1.380033 0.2 -0.003371
1.383367 0.2 -0.005094
1.386700 0.2 -0.005970
1.390033 0.2 -0.004754
1.393367 0.2 -0.001411
1.396700 0.2 0.002855
1.400033 0.2 0.006454
1.403367 0.2 0.008564
1.406700 0.2 0.009462
1.410033 0.2 0.009458
1.413367 0.2 0.008224
1.416700 0.2 0.005402
1.420033 0.2 0.001150
1.423367 0.2 -0.003534
1.426700 0.2 -0.007153
1.430033 0.2 -0.008699
1.433367 0.2 -0.008177
1.436700 0.2 -0.006435
1.440033 0.2 -0.005038
1.443367 0.2 -0.005257
1.446700 0.2 -0.006962
1.450033 0.2 -0.008945
1.453367 0.2 -0.010035
1.456700 0.2 -0.009532
1.460033 0.2 -0.007339
1.463367 0.2 -0.004335
1.466700 0.2 -0.002189
1.470033 0.2 -0.001872
1.473367 0.2 -0.002808
1.476700 0.2 -0.003893
1.480033 0.2 -0.004619
1.483367 0.2 -0.005122
1.486700 0.2 -0.005770
1.490033 0.2 -0.006678
1.493367 0.2 -0.007604
1.496700 0.2 -0.008210
1.500033 0.2 -0.007981
1.503367 0.2 -0.006189
1.506700 0.2 -0.002650
1.510033 0.2 0.001919
1.513367 0.2 0.006435
1.516700 0.2 0.010142
1.520033 0.2 0.012727
1.523367 0.2 0.014044
1.526700 0.2 0.013770
1.530033 0.2 0.011590
1.533367 0.2 0.007688
1.536700 0.2 0.002738
1.540033 0.2 -0.002361
1.543367 0.2 -0.006375
1.546700 0.2 -0.008070
1.550033 0.2 -0.007018
1.553367 0.2 -0.003735
1.556700 0.2 0.000517
1.560033 0.2 0.004158
1.563367 0.2 0.006156
1.566700 0.2 0.006375
1.570033 0.2 0.005122
1.573367 0.2 0.003162
1.576700 0.2 0.001541
1.580033 0.2 0.000824
1.583367 0.2 0.000773
1.586700 0.2 0.000922
1.590033 0.2 0.000857
1.593367 0.2 0.000242
1.596700 0.2 -0.000969
1.600033 0.2 -0.002393
1.603367 0.2 -0.003842
1.606700 0.2 -0.005774
1.610033 0.2 -0.008498
1.613367 0.2 -0.011441
1.616700 0.2 -0.013472
1.620033 0.2 -0.013770
1.623367 0.2 -0.012042
1.626700 0.2 -0.008307
1.630033 0.2 -0.003017
1.633367 0.2 0.002673
1.636700 0.2 0.007092
1.640033 0.2 0.009015
1.643367 0.2 0.008442
1.646700 0.2 0.006156
1.650033 0.2 0.002943
1.653367 0.2 -0.000568
1.656700 0.2 -0.003660
1.660033 0.2 -0.005392
1.663367 0.2 -0.005048
1.666700 0.2 -0.002645
1.670033 0.2 0.001043
1.673367 0.2 0.004848
1.676700 0.2 0.007506
1.680033 0.2 0.008307
1.683367 0.2 0.007716
1.686700 0.2 0.006976
1.690033 0.2 0.006920
1.693367 0.2 0.007451
1.696700 0.2 0.008172
1.700033 0.2 0.009071
1.703367 0.2 0.010240
1.706700 0.2 0.011371
1.710033 0.2 0.011981
1.713367 0.2 0.012079
1.716700 0.2 0.012307
1.720033 0.2 0.013299
1.723367 0.2 0.014664
1.726700 0.2 0.015092
1.730033 0.2 0.013779
1.733367 0.2 0.011134
1.736700 0.2 0.008461
1.740033 0.2 0.007255
1.743367 0.2 0.008461
1.746700 0.2 0.012014
1.750033 0.2 0.016899
1.753367 0.2 0.021681
1.756700 0.2 0.025188
1.760033 0.2 0.026948
1.763367 0.2 0.027218
1.766700 0.2 0.026706
1.770033 0.2 0.026138
1.773367 0.2 0.025909
1.776700 0.2 0.026193
1.780033 0.2 0.027260
1.783367 0.2 0.029262
1.786700 0.2 0.032191
1.790033 0.2 0.036093
1.793367 0.2 0.040638
1.796700 0.2 0.044894
1.800033 0.2 0.047754
1.803367 0.2 0.048489
1.806700 0.2 0.047204
1.810033 0.2 0.044806
1.813367 0.2 0.042245
1.816700 0.2 0.040033
1.820033 0.2 0.038468
1.823367 0.2 0.037737
1.826700 0.2 0.037677
1.830033 0.2 0.037919
1.833367 0.2 0.038492
1.836700 0.2 0.039870
1.840033 0.2 0.042049
1.843367 0.2 0.044215
1.846700 0.2 0.045495
1.850033 0.2 0.045532
1.853367 0.2 0.044582
1.856700 0.2 0.043660
1.860033 0.2 0.043856
1.863367 0.2 0.045188
1.866700 0.2 0.046669
1.870033 0.2 0.047516
1.873367 0.2 0.047702
1.876700 0.2 0.047577
1.880033 0.2 0.047502
1.883367 0.2 0.047502
1.886700 0.2 0.047353
1.890033 0.2 0.047167
1.893367 0.2 0.047446
1.896700 0.2 0.048438
1.900033 0.2 0.049472
1.903367 0.2 0.049276
1.906700 0.2 0.047009
1.910033 0.2 0.043027
1.913367 0.2 0.038347
1.916700 0.2 0.033556
1.920033 0.2 0.028852
1.923367 0.2 0.024890
1.926700 0.2 0.022808
1.930033 0.2 0.023269
1.933367 0.2 0.025732
1.936700 0.2 0.028997
1.940033 0.2 0.032564
1.943367 0.2 0.036792
1.946700 0.2 0.042161
1.950033 0.2 0.049178
1.953367 0.2 0.058403
1.956700 0.2 0.070161
1.960033 0.2 0.084699
1.963367 0.2 0.103093
1.966700 0.2 0.127200
1.970033 0.2 0.158311
1.973367 0.2 0.196742
1.976700 0.2 0.242759
1.980033 0.2 0.297283
1.983367 0.2 0.361875
1.986700 0.2 0.438360
1.990033 0.2 0.528432
1.993367 0.2 0.633672
1.996700 0.2 0.755647
2.000033 0.2 0.895574
2.003367 0.2 1.053824
2.006700 0.2 1.230272
2.010033 0.2 1.425277
2.013367 0.2 1.639971
2.016700 0.2 1.875912
2.020033 0.2 2.134601
2.023367 0.2 2.417285
2.026700 0.2 2.725148
2.030033 0.2 3.059194
2.033367 0.2 3.420268
2.036700 0.2 3.809622
2.040033 0.2 4.228996
2.043367 0.2 4.679891
2.046700 0.2 5.163020
2.050033 0.2 5.678115
2.053367 0.2 6.224015
2.056700 0.2 6.799032
2.060033 0.2 7.401812
2.063367 0.2 8.032052
2.066700 0.2 8.690306
2.070033 0.2 9.377273
2.073367 0.2 10.093576
2.076700 0.2 10.839636
2.080033 0.2 11.615651
2.083367 0.2 12.422050
2.086700 0.2 13.259458
2.090033 0.2 14.128122
2.093367 0.2 15.028049
2.096700 0.2 15.959395
2.100033 0.2 16.922262
2.103367 0.2 17.916164
2.106700 0.2 18.939571
2.110033 0.2 19.989512
2.113367 0.2 21.061515
2.116700 0.2 22.150185
2.120033 0.2 23.249760
2.123367 0.2 24.354137
2.126700 0.2 25.456827
2.130033 0.2 26.551196
2.133367 0.2 27.630529
2.136700 0.2 28.687781
2.140033 0.2 29.715379
2.143367 0.2 30.705375
2.146700 0.2 31.649764
2.150033 0.2 32.540346
2.153367 0.2 33.367961
2.156700 0.2 34.122691
2.160033 0.2 34.794617
2.163367 0.2 35.373755
2.166700 0.2 35.849866
2.170033 0.2 36.213109
2.173367 0.2 36.454783
2.176700 0.2 36.567501
2.180033 0.2 36.545494
2.183367 0.2 36.385246
2.186700 0.2 36.085956
2.190033 0.2 35.649645
2.193367 0.2 35.081012
2.196700 0.2 34.387135
2.200033 0.2 33.577592
2.203367 0.2 32.664523
2.206700 0.2 31.661750
2.210033 0.2 30.583963
2.213367 0.2 29.446529
2.216700 0.2 28.264774
2.220033 0.2 27.052495
2.223367 0.2 25.821030
2.226700 0.2 24.579619
2.230033 0.2 23.336117
2.233367 0.2 22.096871
2.236700 0.2 20.866729
2.240033 0.2 19.649994
2.243367 0.2 18.451223
2.246700 0.2 17.275237
2.250033 0.2 16.126880
2.253367 0.2 15.010624
2.256700 0.2 13.930113
2.260033 0.2 12.888238
2.263367 0.2 11.887499
2.266700 0.2 10.929797
2.270033 0.2 10.016728
2.273367 0.2 9.150663
2.276700 0.2 8.334522
2.280033 0.2 7.570493
2.283367 0.2 6.859833
2.286700 0.2 6.202725
2.290033 0.2 5.597603
2.293367 0.2 5.041673
2.296700 0.2 4.532314
2.300033 0.2 4.067598
2.303367 0.2 3.645858
2.306700 0.2 3.265208
2.310033 0.2 2.923245
2.313367 0.2 2.616830
2.316700 0.2 2.342430
2.320033 0.2 2.096775
2.323367 0.2 1.877053
2.326700 0.2 1.680977
2.330033 0.2 1.506591
2.333367 0.2 1.351931
2.336700 0.2 1.215013
2.340033 0.2 1.093745
2.343367 0.2 0.985828
2.346700 0.2 0.889394
2.350033 0.2 0.803159
2.353367 0.2 0.725635
2.356700 0.2 0.655046
2.360033 0.2 0.590277
2.363367 0.2 0.531231
2.366700 0.2 0.478225
2.370033 0.2 0.431333
2.373367 0.2 0.390098
2.376700 0.2 0.353665
2.380033 0.2 0.321064
2.383367 0.2 0.291378
2.386700 0.2 0.263960
2.390033 0.2 0.238637
2.393367 0.2 0.215727
2.396700 0.2 0.195862
2.400033 0.2 0.179531
2.403367 0.2 0.166395
2.406700 0.2 0.154981
2.410033 0.2 0.143694
2.413367 0.2 0.132066
2.416700 0.2 0.120429
2.420033 0.2 0.108690
2.423367 0.2 0.096494
2.426700 0.2 0.084275
2.430033 0.2 0.073253
2.433367 0.2 0.064559
2.436700 0.2 0.058510
2.440033 0.2 0.054450
2.443367 0.2 0.051307
2.446700 0.2 0.048210
2.450033 0.2 0.044536
2.453367 0.2 0.039903
2.456700 0.2 0.034152
2.460033 0.2 0.027376
2.463367 0.2 0.020191
2.466700 0.2 0.013700
2.470033 0.2 0.008717
2.473367 0.2 0.005099
2.476700 0.2 0.002165
2.480033 0.2 -0.000536
2.483367 0.2 -0.003041
2.486700 0.2 -0.005262
2.490033 0.2 -0.007241
2.493367 0.2 -0.009201
2.496700 0.2 -0.011348
2.500033 0.2 -0.013704
2.503367 0.2 -0.015940
2.506700 0.2 -0.017653
2.510033 0.2 -0.018775
2.513367 0.2 -0.019530
2.516700 0.2 -0.020424
2.520033 0.2 -0.022049
2.523367 0.2 -0.024601
2.526700 0.2 -0.027698
2.530033 0.2 -0.030408
2.533367 0.2 -0.031735
2.536700 0.2 -0.031381
2.540033 0.2 -0.029947
2.543367 0.2 -0.028270
2.546700 0.2 -0.026748
2.550033 0.2 -0.025309
2.553367 0.2 -0.023791
2.556700 0.2 -0.022035
2.560033 0.2 -0.019893
2.563367 0.2 -0.017742
2.566700 0.2 -0.016605
2.570033 0.2 -0.017332
2.573367 0.2 -0.019772
2.576700 0.2 -0.023027
2.580033 0.2 -0.026235
2.583367 0.2 -0.028848
2.586700 0.2 -0.030613
2.590033 0.2 -0.031576
2.593367 0.2 -0.032070
2.596700 0.2 -0.032675
2.600033 0.2 -0.033779
2.603367 0.2 -0.035153
2.606700 0.2 -0.036270
2.610033 0.2 -0.037067
2.613367 0.2 -0.038142
2.616700 0.2 -0.040010
2.620033 0.2 -0.042366
2.623367 0.2 -0.044317
2.626700 0.2 -0.044997
2.630033 0.2 -0.044159
2.633367 0.2 -0.042273
2.636700 0.2 -0.039828
2.640033 0.2 -0.037095
2.643367 0.2 -0.034506
2.646700 0.2 -0.032745
2.650033 0.2 -0.032592
2.653367 0.2 -0.034524
2.656700 0.2 -0.037961
2.660033 0.2 -0.041281
2.663367 0.2 -0.042999
2.666700 0.2 -0.042613
2.670033 0.2 -0.040717
2.673367 0.2 -0.038729
2.676700 0.2 -0.037947
2.680033 0.2 -0.038655
2.683367 0.2 -0.040438
2.686700 0.2 -0.042524
2.690033 0.2 -0.043744
2.693367 0.2 -0.043320
2.696700 0.2 -0.041611
2.700033 0.2 -0.039600
2.703367 0.2 -0.038324
2.706700 0.2 -0.038464
2.710033 0.2 -0.039781
2.713367 0.2 -0.041467
2.716700 0.2 -0.042822
2.720033 0.2 -0.043353
2.723367 0.2 -0.042836
2.726700 0.2 -0.041509
2.730033 0.2 -0.040215
2.733367 0.2 -0.039949
2.736700 0.2 -0.041011
2.740033 0.2 -0.042962
2.743367 0.2 -0.045197
2.746700 0.2 -0.046957
2.750033 0.2 -0.047609
2.753367 0.2 -0.047213
2.756700 0.2 -0.046408
2.760033 0.2 -0.045598
2.763367 0.2 -0.044694
2.766700 0.2 -0.043423
2.770033 0.2 -0.041723
2.773367 0.2 -0.040261
2.776700 0.2 -0.040159
2.780033 0.2 -0.041854
2.783367 0.2 -0.044620
2.786700 0.2 -0.047395
2.790033 0.2 -0.049681
2.793367 0.2 -0.051726
2.796700 0.2 -0.053872
2.800033 0.2 -0.055926
2.803367 0.2 -0.057342
2.806700 0.2 -0.057667
2.810033 0.2 -0.056643
2.813367 0.2 -0.054529
2.816700 0.2 -0.052429
2.820033 0.2 -0.051376
2.823367 0.2 -0.051446
2.826700 0.2 -0.052047
2.830033 0.2 -0.052634
2.833367 0.2 -0.052908
2.836700 0.2 -0.052811
2.840033 0.2 -0.052433
2.843367 0.2 -0.051856
2.846700 0.2 -0.051339
2.850033 0.2 -0.051525
2.853367 0.2 -0.052759
2.856700 0.2 -0.054436
2.860033 0.2 -0.055558
2.863367 0.2 -0.055698
2.866700 0.2 -0.054985
2.870033 0.2 -0.053849
2.873367 0.2 -0.053071
2.876700 0.2 -0.053230
2.880033 0.2 -0.054054
2.883367 0.2 -0.054836
2.886700 0.2 -0.055162
2.890033 0.2 -0.054948
2.893367 0.2 -0.054343
2.896700 0.2 -0.053858
2.900033 0.2 -0.053896
2.903367 0.2 -0.054287
2.906700 0.2 -0.054562
2.910033 0.2 -0.054422
2.913367 0.2 -0.053952
2.916700 0.2 -0.053570
2.920033 0.2 -0.053560
2.923367 0.2 -0.053653
2.926700 0.2 -0.053458
2.930033 0.2 -0.053057
2.933367 0.2 -0.052904
2.936700 0.2 -0.053379
2.940033 0.2 -0.054305
2.943367 0.2 -0.054962
2.946700 0.2 -0.054822
2.950033 0.2 -0.054026
2.953367 0.2 -0.052773
2.956700 0.2 -0.050738
2.960033 0.2 -0.047782
2.963367 0.2 -0.044694
2.966700 0.2 -0.042724
2.970033 0.2 -0.042552
2.973367 0.2 -0.043926
2.976700 0.2 -0.045933
2.980033 0.2 -0.047632
2.983367 0.2 -0.048531
2.986700 0.2 -0.048727
2.990033 0.2 -0.048624
2.993367 0.2 -0.048182
2.996700 0.2 -0.046669
3.000033 0.2 -0.043497
3.003367 0.2 -0.038892
3.006700 0.2 -0.033565
3.010033 0.2 -0.028168
3.013367 0.2 -0.023241
3.016700 0.2 -0.019264
3.020033 0.2 -0.016382
3.023367 0.2 -0.014356
3.026700 0.2 -0.013132
3.030033 0.2 -0.013085
3.033367 0.2 -0.014426
3.036700 0.2 -0.016731
3.040033 0.2 -0.019153
3.043367 0.2 -0.020806
3.046700 0.2 -0.021183
3.050033 0.2 -0.020359
3.053367 0.2 -0.018724
3.056700 0.2 -0.016587
3.060033 0.2 -0.014440
3.063367 0.2 -0.013285
3.066700 0.2 -0.013928
3.070033 0.2 -0.015888
3.073367 0.2 -0.017527
3.076700 0.2 -0.017527
3.080033 0.2 -0.015846
3.083367 0.2 -0.013551
3.086700 0.2 -0.012168
3.090033 0.2 -0.012834
3.093367 0.2 -0.015548
3.096700 0.2 -0.019115
3.100033 0.2 -0.022165
3.103367 0.2 -0.024224
3.106700 0.2 -0.025788
3.110033 0.2 -0.027628
3.113367 0.2 -0.030068
3.116700 0.2 -0.032680
3.120033 0.2 -0.034892
3.123367 0.2 -0.036689
3.126700 0.2 -0.038408
3.130033 0.2 -0.040047
3.133367 0.2 -0.041253
3.136700 0.2 -0.041900
3.140033 0.2 -0.042398
3.143367 0.2 -0.043274
3.146700 0.2 -0.044266
3.150033 0.2 -0.044508
3.153367 0.2 -0.043847
3.156700 0.2 -0.043246
3.160033 0.2 -0.043758
3.163367 0.2 -0.045416
3.166700 0.2 -0.047092
3.170033 0.2 -0.047702
3.173367 0.2 -0.047516
3.176700 0.2 -0.047721
3.180033 0.2 -0.048904
3.183367 0.2 -0.050706
3.186700 0.2 -0.052727
3.190033 0.2 -0.054971
3.193367 0.2 -0.057435
3.196700 0.2 -0.059605
3.200033 0.2 -0.060583
3.203367 0.2 -0.059917
3.206700 0.2 -0.058245
3.210033 0.2 -0.056927
3.213367 0.2 -0.057076
3.216700 0.2 -0.058939
3.220033 0.2 -0.061970
3.223367 0.2 -0.065058
3.226700 0.2 -0.067139
3.230033 0.2 -0.068196
3.233367 0.2 -0.069202
3.236700 0.2 -0.070669
3.240033 0.2 -0.072033
3.243367 0.2 -0.072485
3.246700 0.2 -0.071721
3.250033 0.2 -0.070203
3.253367 0.2 -0.068923
3.256700 0.2 -0.068909
3.260033 0.2 -0.070459
3.263367 0.2 -0.072834
3.266700 0.2 -0.074743
3.270033 0.2 -0.075172
3.273367 0.2 -0.074054
3.276700 0.2 -0.072308
3.280033 0.2 -0.071377
3.283367 0.2 -0.072531
3.286700 0.2 -0.075954
3.290033 0.2 -0.080494
3.293367 0.2 -0.084336
3.296700 0.2 -0.086203
3.300033 0.2 -0.086431
3.303367 0.2 -0.086166
3.306700 0.2 -0.085812
3.310033 0.2 -0.085086
3.313367 0.2 -0.083670
3.316700 0.2 -0.081300
3.320033 0.2 -0.077984
3.323367 0.2 -0.074557
3.326700 0.2 -0.072238
3.330033 0.2 -0.071358
3.333367 0.2 -0.071502
3.336700 0.2 -0.072406
3.340033 0.2 -0.073761
3.343367 0.2 -0.074985
3.346700 0.2 -0.075903
3.350033 0.2 -0.076871
3.353367 0.2 -0.078250
3.356700 0.2 -0.080159
3.360033 0.2 -0.082431
3.363367 0.2 -0.084676
3.366700 0.2 -0.086194
3.370033 0.2 -0.086296
3.373367 0.2 -0.084955
3.376700 0.2 -0.083041
3.380033 0.2 -0.081826
3.383367 0.2 -0.082171
3.386700 0.2 -0.083977
3.390033 0.2 -0.086543
3.393367 0.2 -0.088997
3.396700 0.2 -0.090399
3.400033 0.2 -0.090157
3.403367 0.2 -0.088452
3.406700 0.2 -0.086054
3.410033 0.2 -0.083977
3.413367 0.2 -0.082953
3.416700 0.2 -0.082999
3.420033 0.2 -0.083577
3.423367 0.2 -0.083912
3.426700 0.2 -0.083363
3.430033 0.2 -0.081975
3.433367 0.2 -0.080126
3.436700 0.2 -0.078036
3.440033 0.2 -0.075973
3.443367 0.2 -0.074413
3.446700 0.2 -0.073868
3.450033 0.2 -0.074687
3.453367 0.2 -0.076601
3.456700 0.2 -0.078594
3.460033 0.2 -0.079726
3.463367 0.2 -0.079856
3.466700 0.2 -0.079288
3.470033 0.2 -0.078185
3.473367 0.2 -0.076797
3.476700 0.2 -0.075921
3.480033 0.2 -0.076252
3.483367 0.2 -0.077644
3.486700 0.2 -0.079437
3.490033 0.2 -0.081169
3.493367 0.2 -0.082720
3.496700 0.2 -0.084196
3.500033 0.2 -0.085738
3.503367 0.2 -0.086948
3.506700 0.2 -0.086972
3.510033 0.2 -0.085505
3.513367 0.2 -0.083214
3.516700 0.2 -0.081114
3.520033 0.2 -0.079838
3.523367 0.2 -0.079409
3.526700 0.2 -0.079721
3.530033 0.2 -0.080517
3.533367 0.2 -0.081165
3.536700 0.2 -0.081463
3.540033 0.2 -0.082282
3.543367 0.2 -0.084313
3.546700 0.2 -0.087004
3.550033 0.2 -0.089179
3.553367 0.2 -0.090254
3.556700 0.2 -0.090464
3.560033 0.2 -0.090357
3.563367 0.2 -0.090287
3.566700 0.2 -0.090236
3.570033 0.2 -0.090189
3.573367 0.2 -0.090590
3.576700 0.2 -0.091828
3.580033 0.2 -0.093607
3.583367 0.2 -0.095167
3.586700 0.2 -0.096010
3.590033 0.2 -0.096248
3.593367 0.2 -0.096159
3.596700 0.2 -0.095619
3.600033 0.2 -0.094580
3.603367 0.2 -0.093579
3.606700 0.2 -0.093020
3.610033 0.2 -0.092480
3.613367 0.2 -0.091409
3.616700 0.2 -0.090091
3.620033 0.2 -0.089700
3.623367 0.2 -0.091237
3.626700 0.2 -0.094450
3.630033 0.2 -0.097929
3.633367 0.2 -0.100187
3.636700 0.2 -0.100667
3.640033 0.2 -0.100099
3.643367 0.2 -0.099675
3.646700 0.2 -0.099819
3.650033 0.2 -0.100308
3.653367 0.2 -0.100895
3.656700 0.2 -0.101211
3.660033 0.2 -0.100858
3.663367 0.2 -0.099535
3.666700 0.2 -0.097333
3.670033 0.2 -0.095312
3.673367 0.2 -0.094855
3.676700 0.2 -0.096173
3.680033 0.2 -0.098376
3.683367 0.2 -0.100583
3.686700 0.2 -0.102157
3.690033 0.2 -0.102608
3.693367 0.2 -0.102050
3.696700 0.2 -0.101416
3.700033 0.2 -0.101705
3.703367 0.2 -0.103191
3.706700 0.2 -0.105458
3.710033 0.2 -0.107526
3.713367 0.2 -0.108439
3.716700 0.2 -0.108411
3.720033 0.2 -0.108639
3.723367 0.2 -0.109742
3.726700 0.2 -0.111433
3.730033 0.2 -0.113240
3.733367 0.2 -0.114692
3.736700 0.2 -0.115186
3.740033 0.2 -0.114432
3.743367 0.2 -0.112918
3.746700 0.2 -0.111507
3.750033 0.2 -0.110678
3.753367 0.2 -0.110199
3.756700 0.2 -0.109239
3.760033 0.2 -0.107158
3.763367 0.2 -0.104331
3.766700 0.2 -0.101770
3.770033 0.2 -0.099987
3.773367 0.2 -0.098520
3.776700 0.2 -0.096764
3.780033 0.2 -0.095079
3.783367 0.2 -0.094534
3.786700 0.2 -0.095586
3.790033 0.2 -0.097710
3.793367 0.2 -0.100071
3.796700 0.2 -0.102269
3.800033 0.2 -0.104471
3.803367 0.2 -0.106916
3.806700 0.2 -0.109533
3.810033 0.2 -0.112117
3.813367 0.2 -0.114483
3.816700 0.2 -0.116369
3.820033 0.2 -0.117426
3.823367 0.2 -0.117263
3.826700 0.2 -0.115559
3.830033 0.2 -0.112583
3.833367 0.2 -0.109361
3.836700 0.2 -0.106948
3.840033 0.2 -0.105654
3.843367 0.2 -0.105305
3.846700 0.2 -0.105817
3.850033 0.2 -0.106781
3.853367 0.2 -0.107265
3.856700 0.2 -0.106771
3.860033 0.2 -0.105868
3.863367 0.2 -0.105551
3.866700 0.2 -0.106213
3.870033 0.2 -0.107302
3.873367 0.2 -0.108168
3.876700 0.2 -0.108909
3.880033 0.2 -0.110078
3.883367 0.2 -0.111805
3.886700 0.2 -0.113575
3.890033 0.2 -0.114786
3.893367 0.2 -0.115447
3.896700 0.2 -0.116061
3.900033 0.2 -0.116979
3.903367 0.2 -0.117924
3.906700 0.2 -0.118101
3.910033 0.2 -0.116718
3.913367 0.2 -0.113598
3.916700 0.2 -0.109491
3.920033 0.2 -0.106003
3.923367 0.2 -0.104699
3.926700 0.2 -0.105994
3.930033 0.2 -0.109011
3.933367 0.2 -0.112485
3.936700 0.2 -0.115698
3.940033 0.2 -0.118446
3.943367 0.2 -0.120611
3.946700 0.2 -0.122013
3.950033 0.2 -0.122366
3.953367 0.2 -0.121603
3.956700 0.2 -0.120262
3.960033 0.2 -0.119312
3.963367 0.2 -0.119503
3.966700 0.2 -0.120713
3.970033 0.2 -0.121905
3.973367 0.2 -0.122162
3.976700 0.2 -0.121496
3.980033 0.2 -0.120490
3.983367 0.2 -0.119582
3.986700 0.2 -0.118637
3.990033 0.2 -0.117375
3.993367 0.2 -0.116024
3.996700 0.2 -0.114869
4.000033 0.2 -0.113947
4.003367 0.2 -0.113603
4.006700 0.2 -0.114259
4.010033 0.2 -0.115968
4.013367 0.2 -0.118539
4.016700 0.2 -0.121337
4.020033 0.2 -0.123205
4.023367 0.2 -0.123391
4.026700 0.2 -0.122152
4.030033 0.2 -0.120467
4.033367 0.2 -0.119391
4.036700 0.2 -0.119545
4.040033 0.2 -0.121198
4.043367 0.2 -0.124266
4.046700 0.2 -0.127782
4.050033 0.2 -0.130129
4.053367 0.2 -0.130427
4.056700 0.2 -0.129128
4.060033 0.2 -0.127293
4.063367 0.2 -0.125756
4.066700 0.2 -0.124755
4.070033 0.2 -0.124131
4.073367 0.2 -0.123829
4.076700 0.2 -0.123912
4.080033 0.2 -0.124029
4.083367 0.2 -0.123526
4.086700 0.2 -0.122199
4.090033 0.2 -0.120606
4.093367 0.2 -0.119694
4.096700 0.2 -0.120001
4.100033 0.2 -0.120960
4.103367 0.2 -0.121300
4.106700 0.2 -0.120266
4.110033 0.2 -0.118013
4.113367 0.2 -0.115195
4.116700 0.2 -0.112746
4.120033 0.2 -0.111694
4.123367 0.2 -0.112569
4.126700 0.2 -0.115144
4.130033 0.2 -0.118716
4.133367 0.2 -0.122297
4.136700 0.2 -0.124956
4.140033 0.2 -0.126152
4.143367 0.2 -0.126031
4.146700 0.2 -0.125435
4.150033 0.2 -0.125081
4.153367 0.2 -0.124974
4.156700 0.2 -0.125091
4.160033 0.2 -0.125929
4.163367 0.2 -0.127736
4.166700 0.2 -0.129850
4.170033 0.2 -0.131368
4.173367 0.2 -0.132117
4.176700 0.2 -0.132439
4.180033 0.2 -0.132518
4.183367 0.2 -0.132248
4.186700 0.2 -0.131424
4.190033 0.2 -0.130092
4.193367 0.2 -0.128760
4.196700 0.2 -0.128085
4.200033 0.2 -0.128383
4.203367 0.2 -0.129268
4.206700 0.2 -0.130027
4.210033 0.2 -0.130362
4.213367 0.2 -0.130399
4.216700 0.2 -0.130180
4.220033 0.2 -0.129454
4.223367 0.2 -0.127912
4.226700 0.2 -0.125510
4.230033 0.2 -0.122692
4.233367 0.2 -0.120252
4.236700 0.2 -0.118641
4.240033 0.2 -0.117617
4.243367 0.2 -0.116704
4.246700 0.2 -0.115759
4.250033 0.2 -0.115093
4.253367 0.2 -0.115330
4.256700 0.2 -0.116746
4.260033 0.2 -0.118949
4.263367 0.2 -0.121146
4.266700 0.2 -0.122385
4.270033 0.2 -0.121859
4.273367 0.2 -0.119666
4.276700 0.2 -0.117011
4.280033 0.2 -0.115470
4.283367 0.2 -0.116094
4.286700 0.2 -0.119046
4.290033 0.2 -0.123382
4.293367 0.2 -0.127200
4.296700 0.2 -0.128951
4.300033 0.2 -0.128755
4.303367 0.2 -0.127899
4.306700 0.2 -0.127531
4.310033 0.2 -0.128266
4.313367 0.2 -0.130013
4.316700 0.2 -0.131656
4.320033 0.2 -0.131670
4.323367 0.2 -0.129496
4.326700 0.2 -0.125747
4.330033 0.2 -0.121244
4.333367 0.2 -0.116532
4.336700 0.2 -0.112201
4.340033 0.2 -0.109239
4.343367 0.2 -0.108732
4.346700 0.2 -0.110944
4.350033 0.2 -0.114343
4.353367 0.2 -0.116397
4.356700 0.2 -0.116010
4.360033 0.2 -0.114418
4.363367 0.2 -0.113412
4.366700 0.2 -0.113714
4.370033 0.2 -0.115260
4.373367 0.2 -0.117822
4.376700 0.2 -0.120765
4.380033 0.2 -0.122865
4.383367 0.2 -0.123270
4.386700 0.2 -0.122436
4.390033 0.2 -0.121598
4.393367 0.2 -0.121524
4.396700 0.2 -0.122301
4.400033 0.2 -0.123708
4.403367 0.2 -0.125398
4.406700 0.2 -0.127256
4.410033 0.2 -0.129514
4.413367 0.2 -0.132136
4.416700 0.2 -0.134539
4.420033 0.2 -0.136099
4.423367 0.2 -0.136537
4.426700 0.2 -0.135847
4.430033 0.2 -0.134474
4.433367 0.2 -0.132886
4.436700 0.2 -0.130991
4.440033 0.2 -0.128704
4.443367 0.2 -0.126529
4.446700 0.2 -0.124886
4.450033 0.2 -0.123642
4.453367 0.2 -0.122804
4.456700 0.2 -0.122921
4.460033 0.2 -0.124350
4.463367 0.2 -0.126623
4.466700 0.2 -0.128928
4.470033 0.2 -0.130660
4.473367 0.2 -0.131489
4.476700 0.2 -0.131056
4.480033 0.2 -0.129035
4.483367 0.2 -0.125845
4.486700 0.2 -0.122855
4.490033 0.2 -0.121165
4.493367 0.2 -0.120769
4.496700 0.2 -0.121165
4.500033 0.2 -0.122236
4.503367 0.2 -0.124257
4.506700 0.2 -0.127051
4.510033 0.2 -0.129472
4.513367 0.2 -0.130278
4.516700 0.2 -0.129058
4.520033 0.2 -0.126059
4.523367 0.2 -0.122106
4.526700 0.2 -0.118739
4.530033 0.2 -0.117267
4.533367 0.2 -0.117975
4.536700 0.2 -0.120453
4.540033 0.2 -0.124169
4.543367 0.2 -0.128578
4.546700 0.2 -0.133002
4.550033 0.2 -0.136620
4.553367 0.2 -0.138767
4.556700 0.2 -0.139014
4.560033 0.2 -0.137277
4.563367 0.2 -0.134083
4.566700 0.2 -0.130218
4.570033 0.2 -0.126441
4.573367 0.2 -0.123917
4.576700 0.2 -0.123754
4.580033 0.2 -0.125850
4.583367 0.2 -0.128951
4.586700 0.2 -0.131703
4.590033 0.2 -0.133207
4.593367 0.2 -0.133063
4.596700 0.2 -0.131489
4.600033 0.2 -0.129361
4.603367 0.2 -0.127899
4.606700 0.2 -0.128048
4.610033 0.2 -0.129966
4.613367 0.2 -0.132755
4.616700 0.2 -0.135349
4.620033 0.2 -0.137575
4.623367 0.2 -0.139414
4.626700 0.2 -0.140117
4.630033 0.2 -0.139312
4.633367 0.2 -0.137929
4.636700 0.2 -0.137445
4.640033 0.2 -0.138469
4.643367 0.2 -0.140192
4.646700 0.2 -0.141165
4.650033 0.2 -0.140499
4.653367 0.2 -0.138232
4.656700 0.2 -0.135493
4.660033 0.2 -0.134208
4.663367 0.2 -0.135205
4.666700 0.2 -0.137193
4.670033 0.2 -0.138348
4.673367 0.2 -0.138069
4.676700 0.2 -0.136914
4.680033 0.2 -0.135824
4.683367 0.2 -0.135358
4.686700 0.2 -0.135070
4.690033 0.2 -0.134166
4.693367 0.2 -0.133035
4.696700 0.2 -0.132886
4.700033 0.2 -0.134287
4.703367 0.2 -0.136988
4.706700 0.2 -0.140457
4.710033 0.2 -0.144104
4.713367 0.2 -0.147526
4.716700 0.2 -0.150315
4.720033 0.2 -0.151531
4.723367 0.2 -0.150204
4.726700 0.2 -0.146478
4.730033 0.2 -0.141687
4.733367 0.2 -0.137407
4.736700 0.2 -0.134706
4.740033 0.2 -0.133929
4.743367 0.2 -0.135116
4.746700 0.2 -0.138371
4.750033 0.2 -0.143237
4.753367 0.2 -0.148150
4.756700 0.2 -0.151242
4.760033 0.2 -0.151633
4.763367 0.2 -0.149878
4.766700 0.2 -0.147228
4.770033 0.2 -0.144821
4.773367 0.2 -0.143321
4.776700 0.2 -0.142609
4.780033 0.2 -0.142045
4.783367 0.2 -0.141212
4.786700 0.2 -0.140434
4.790033 0.2 -0.140658
4.793367 0.2 -0.142478
4.796700 0.2 -0.145384
4.800033 0.2 -0.148150
4.803367 0.2 -0.149594
4.806700 0.2 -0.149230
4.810033 0.2 -0.147531
4.813367 0.2 -0.145379
4.816700 0.2 -0.143414
4.820033 0.2 -0.141864
4.823367 0.2 -0.140714
4.826700 0.2 -0.139936
4.830033 0.2 -0.139428
4.833367 0.2 -0.139079
4.836700 0.2 -0.139023
4.840033 0.2 -0.139466
4.843367 0.2 -0.140145
4.846700 0.2 -0.140420
4.850033 0.2 -0.139987
4.853367 0.2 -0.139251
4.856700 0.2 -0.138897
4.860033 0.2 -0.139121
4.863367 0.2 -0.139284
4.866700 0.2 -0.138795
4.870033 0.2 -0.137999
4.873367 0.2 -0.137580
4.876700 0.2 -0.137645
4.880033 0.2 -0.138022
4.883367 0.2 -0.139084
4.886700 0.2 -0.141435
4.890033 0.2 -0.144970
4.893367 0.2 -0.148593
4.896700 0.2 -0.150832
4.900033 0.2 -0.150865
4.903367 0.2 -0.149081
4.906700 0.2 -0.146516
4.910033 0.2 -0.144141
4.913367 0.2 -0.143028
4.916700 0.2 -0.144090
4.920033 0.2 -0.147014
4.923367 0.2 -0.150404
4.926700 0.2 -0.153044
4.930033 0.2 -0.154329
4.933367 0.2 -0.154162
4.936700 0.2 -0.153123
4.940033 0.2 -0.152192
4.943367 0.2 -0.152173
4.946700 0.2 -0.153133
4.950033 0.2 -0.154250
4.953367 0.2 -0.154534
4.956700 0.2 -0.153398
4.960033 0.2 -0.150735
4.963367 0.2 -0.147009
4.966700 0.2 -0.143191
4.970033 0.2 -0.140448
4.973367 0.2 -0.139736
4.976700 0.2 -0.141221
4.980033 0.2 -0.143969
4.983367 0.2 -0.146409
4.986700 0.2 -0.147242
4.990033 0.2 -0.145985
4.993367 0.2 -0.143154
4.996700 0.2 -0.140178
5.000033 0.2 -0.138502
5.003367 0.2 -0.138553
5.006700 0.2 -0.139899
5.010033 0.2 -0.142008
5.013367 0.2 -0.144229
5.016700 0.2 -0.145677
5.020033 0.2 -0.145915
5.023367 0.2 -0.145561
5.026700 0.2 -0.145514
5.030033 0.2 -0.145971
5.033367 0.2 -0.146637
5.036700 0.2 -0.147256
5.040033 0.2 -0.147615
5.043367 0.2 -0.147745
5.046700 0.2 -0.148094
5.050033 0.2 -0.149077
5.053367 0.2 -0.150762
5.056700 0.2 -0.152779
5.060033 0.2 -0.154246
5.063367 0.2 -0.154064
5.066700 0.2 -0.151754
5.070033 0.2 -0.148308
5.073367 0.2 -0.145747
5.076700 0.2 -0.145654
5.080033 0.2 -0.148271
5.083367 0.2 -0.152546
5.086700 0.2 -0.156709
5.090033 0.2 -0.159419
5.093367 0.2 -0.160486
5.096700 0.2 -0.160397
5.100033 0.2 -0.159601
5.103367 0.2 -0.158357
5.106700 0.2 -0.156960
5.110033 0.2 -0.155875
5.113367 0.2 -0.155638
5.116700 0.2 -0.156360
5.120033 0.2 -0.157352
5.123367 0.2 -0.157836
5.126700 0.2 -0.157864
5.130033 0.2 -0.158083
5.133367 0.2 -0.158986
5.136700 0.2 -0.160486
5.140033 0.2 -0.161943
5.143367 0.2 -0.162940
5.146700 0.2 -0.163568
5.150033 0.2 -0.163973
5.153367 0.2 -0.164392
5.156700 0.2 -0.165370
5.160033 0.2 -0.167228
5.163367 0.2 -0.169580
5.166700 0.2 -0.171545
5.170033 0.2 -0.172518
5.173367 0.2 -0.172770
5.176700 0.2 -0.173063
5.180033 0.2 -0.173426
5.183367 0.2 -0.173096
5.186700 0.2 -0.171899
5.190033 0.2 -0.170791
5.193367 0.2 -0.170707
5.196700 0.2 -0.171503
5.200033 0.2 -0.172416
5.203367 0.2 -0.173184
5.206700 0.2 -0.173924
5.210033 0.2 -0.174497
5.213367 0.2 -0.174609
5.216700 0.2 -0.174264
5.220033 0.2 -0.174087
5.223367 0.2 -0.174837
5.226700 0.2 -0.176267
5.230033 0.2 -0.177068
5.233367 0.2 -0.176425
5.236700 0.2 -0.175121
5.240033 0.2 -0.174730
5.243367 0.2 -0.176085
5.246700 0.2 -0.178753
5.250033 0.2 -0.181529
5.253367 0.2 -0.183186
5.256700 0.2 -0.183322
5.260033 0.2 -0.182772
5.263367 0.2 -0.182814
5.266700 0.2 -0.183801
5.270033 0.2 -0.185077
5.273367 0.2 -0.186134
5.276700 0.2 -0.187275
5.280033 0.2 -0.189040
5.283367 0.2 -0.191308
5.286700 0.2 -0.193352
5.290033 0.2 -0.194437
5.293367 0.2 -0.194213
5.296700 0.2 -0.192965
5.300033 0.2 -0.191685
5.303367 0.2 -0.191499
5.306700 0.2 -0.192476
5.310033 0.2 -0.193357
5.313367 0.2 -0.192765
5.316700 0.2 -0.190474
5.320033 0.2 -0.187396
5.323367 0.2 -0.185003
5.326700 0.2 -0.184765
5.330033 0.2 -0.187131
5.333367 0.2 -0.190986
5.336700 0.2 -0.194600
5.340033 0.2 -0.197012
5.343367 0.2 -0.198162
5.346700 0.2 -0.198395
5.350033 0.2 -0.197995
5.353367 0.2 -0.196989
5.356700 0.2 -0.195447
5.360033 0.2 -0.193976
5.363367 0.2 -0.193454
5.366700 0.2 -0.194046
5.370033 0.2 -0.194986
5.373367 0.2 -0.195499
5.376700 0.2 -0.195634
5.380033 0.2 -0.196137
5.383367 0.2 -0.197394
5.386700 0.2 -0.199093
5.390033 0.2 -0.200761
5.393367 0.2 -0.201878
5.396700 0.2 -0.201850
5.400033 0.2 -0.200607
5.403367 0.2 -0.198828
5.406700 0.2 -0.197380
5.410033 0.2 -0.196830
5.413367 0.2 -0.197468
5.416700 0.2 -0.199336
5.420033 0.2 -0.201925
5.423367 0.2 -0.204239
5.426700 0.2 -0.205371
5.430033 0.2 -0.204919
5.433367 0.2 -0.203075
5.436700 0.2 -0.200449
5.440033 0.2 -0.197412
5.443367 0.2 -0.194260
5.446700 0.2 -0.192011
5.450033 0.2 -0.191806
5.453367 0.2 -0.193720
5.456700 0.2 -0.196891
5.460033 0.2 -0.200230
5.463367 0.2 -0.203033
5.466700 0.2 -0.205277
5.470033 0.2 -0.207238
5.473367 0.2 -0.208952
5.476700 0.2 -0.209906
5.480033 0.2 -0.209529
5.483367 0.2 -0.208262
5.486700 0.2 -0.207601
5.490033 0.2 -0.208570
5.493367 0.2 -0.210549
5.496700 0.2 -0.211964
5.500033 0.2 -0.211759
5.503367 0.2 -0.209892
5.506700 0.2 -0.206633
5.510033 0.2 -0.202535
5.513367 0.2 -0.198786
5.516700 0.2 -0.196365
5.520033 0.2 -0.195308
5.523367 0.2 -0.195205
5.526700 0.2 -0.195825
5.530033 0.2 -0.197007
5.533367 0.2 -0.198348
5.536700 0.2 -0.199187
5.540033 0.2 -0.198758
5.543367 0.2 -0.196821
5.546700 0.2 -0.194381
5.550033 0.2 -0.193189
5.553367 0.2 -0.194320
5.556700 0.2 -0.197762
5.560033 0.2 -0.202651
5.563367 0.2 -0.207596
5.566700 0.2 -0.211373
5.570033 0.2 -0.213524
5.573367 0.2 -0.214167
5.576700 0.2 -0.213557
5.580033 0.2 -0.211974
5.583367 0.2 -0.209892
5.586700 0.2 -0.208123
5.590033 0.2 -0.207210
5.593367 0.2 -0.206898
5.596700 0.2 -0.206749
5.600033 0.2 -0.206879
5.603367 0.2 -0.207210
5.606700 0.2 -0.206865
5.610033 0.2 -0.205142
5.613367 0.2 -0.202330
5.616700 0.2 -0.199401
5.620033 0.2 -0.197603
5.623367 0.2 -0.197892
5.626700 0.2 -0.199862
5.630033 0.2 -0.202213
5.633367 0.2 -0.204477
5.636700 0.2 -0.206875
5.640033 0.2 -0.209026
5.643367 0.2 -0.210064
5.646700 0.2 -0.209901
5.650033 0.2 -0.209403
5.653367 0.2 -0.209501
5.656700 0.2 -0.210274
5.660033 0.2 -0.211103
5.663367 0.2 -0.211326
5.666700 0.2 -0.210521
5.670033 0.2 -0.208616
5.673367 0.2 -0.206116
5.676700 0.2 -0.203806
5.680033 0.2 -0.201957
5.683367 0.2 -0.200104
5.686700 0.2 -0.197855
5.690033 0.2 -0.195666
5.693367 0.2 -0.194553
5.696700 0.2 -0.195005
5.700033 0.2 -0.196421
5.703367 0.2 -0.197794
5.706700 0.2 -0.198791
5.710033 0.2 -0.199829
5.713367 0.2 -0.201273
5.716700 0.2 -0.202879
5.720033 0.2 -0.203932
5.723367 0.2 -0.203867
5.726700 0.2 -0.202809
5.730033 0.2 -0.201482
5.733367 0.2 -0.200951
5.736700 0.2 -0.202013
5.740033 0.2 -0.204258
5.743367 0.2 -0.206418
5.746700 0.2 -0.207890
5.750033 0.2 -0.209147
5.753367 0.2 -0.210698
5.756700 0.2 -0.212183
5.760033 0.2 -0.212681
5.763367 0.2 -0.211638
5.766700 0.2 -0.209450
5.770033 0.2 -0.207219
5.773367 0.2 -0.206013
5.776700 0.2 -0.206209
5.780033 0.2 -0.207447
5.783367 0.2 -0.208989
5.786700 0.2 -0.210009
5.790033 0.2 -0.209985
5.793367 0.2 -0.209254
5.796700 0.2 -0.208695
5.800033 0.2 -0.208830
5.803367 0.2 -0.209571
5.806700 0.2 -0.210544
5.810033 0.2 -0.211364
5.813367 0.2 -0.211820
5.816700 0.2 -0.211918
5.820033 0.2 -0.211708
5.823367 0.2 -0.211312
5.826700 0.2 -0.211289
5.830033 0.2 -0.212267
5.833367 0.2 -0.213962
5.836700 0.2 -0.215429
5.840033 0.2 -0.216281
5.843367 0.2 -0.216584
5.846700 0.2 -0.216379
5.850033 0.2 -0.215848
5.853367 0.2 -0.215219
5.856700 0.2 -0.214558
5.860033 0.2 -0.213883
5.863367 0.2 -0.213031
5.866700 0.2 -0.211806
5.870033 0.2 -0.210200
5.873367 0.2 -0.208551
5.876700 0.2 -0.207727
5.880033 0.2 -0.208542
5.883367 0.2 -0.210973
5.886700 0.2 -0.214260
5.890033 0.2 -0.217422
5.893367 0.2 -0.219578
5.896700 0.2 -0.220365
5.900033 0.2 -0.220267
5.903367 0.2 -0.220072
5.906700 0.2 -0.220179
5.910033 0.2 -0.220509
5.913367 0.2 -0.220877
5.916700 0.2 -0.221296
5.920033 0.2 -0.221822
5.923367 0.2 -0.222353
5.926700 0.2 -0.222712
5.930033 0.2 -0.222730
5.933367 0.2 -0.222493
5.936700 0.2 -0.222423
5.940033 0.2 -0.222754
5.943367 0.2 -0.223136
5.946700 0.2 -0.223098
5.950033 0.2 -0.222581
5.953367 0.2 -0.221860
5.956700 0.2 -0.221236
5.960033 0.2 -0.220784
5.963367 0.2 -0.219918
5.966700 0.2 -0.217780
5.970033 0.2 -0.214591
5.973367 0.2 -0.211964
5.976700 0.2 -0.211545
5.980033 0.2 -0.213650
5.983367 0.2 -0.217413
5.986700 0.2 -0.221920
5.990033 0.2 -0.226540
5.993367 0.2 -0.230232
5.996700 0.2 -0.231569
6.000033 0.2 -0.229878
