# Supplementary material for: Quantitative profiling of capsaicin content in seven chili pepper cultivars using optimized HPLC
Source: Front Plant Sci. 2026 May 7;17:1749488. doi: 10.3389/fpls.2026.1749488 (PMC13190488; doi:10.3389/fpls.2026.1749488)
Supplement: Supplementary file 1 [file DataSheet1.zip › Raw Chromatogram Data Calibration 280nm/Capsaicin 25ppm.txt]

URL	chrom://desktop-lb30aed/ChromeleonLocal/Capsaicin/CapsaicinTest_1312025.seq/21410.smp/UV_VIS_2.channel
Channel	UV_VIS_2

Injection Information:
Data Vault	ChromeleonLocal
Sequence	CapsaicinTest_1312025
Name	CAP25ppm
Number	450
Position	Y:E9
Comment	
Processing Method	Processing_Capsaicin
Instrument Method	Capsaicin_222025m1 -Origninal
Type	Unknown
Status	Finished
Inject Time	3/11/2025 12:00:59 PM -07:00
Volume (µl)	10.00
Dilution Factor	1.0000
Weight	1.0000

Raw Data Information:
Time Min. (min)	0.003367
Time Max. (min)	6.000033
Data Points	1800
Detector	UV
Generating Data System	Chromeleon 7.2.10.24543
Exporting Data System	Chromeleon 7.2.10.0
Operator	Instrument Controller
Signal Quantity	Absorbance
Signal Unit	mAU
Signal Min.	-0.528898
Signal Max.	36.567501
Channel	UV_VIS_2
Driver Name	VDAD.dll
Channel Type	Evaluation
Min. Step (s)	0.2
Max. Step (s)	0.2
Average Step (s)	0.2

Signal Parameter Information:
Signal Info	WVL:280 nm

Raw Data:
Time (min)	Step (s)	Value (mAU)
0.003367	n.a.	0.000000
0.006700	0.2	0.000061
0.010033	0.2	0.000475
0.013367	0.2	0.001751
0.016700	0.2	0.003926
0.020033	0.2	0.006142
0.023367	0.2	0.007600
0.026700	0.2	0.008414
0.030033	0.2	0.008820
0.033367	0.2	0.008466
0.036700	0.2	0.007045
0.040033	0.2	0.004834
0.043367	0.2	0.002482
0.046700	0.2	0.000652
0.050033	0.2	-0.000214
0.053367	0.2	0.000065
0.056700	0.2	0.001444
0.060033	0.2	0.003465
0.063367	0.2	0.005253
0.066700	0.2	0.006096
0.070033	0.2	0.006063
0.073367	0.2	0.005672
0.076700	0.2	0.004931
0.080033	0.2	0.003455
0.083367	0.2	0.001569
0.086700	0.2	0.000335
0.090033	0.2	0.000396
0.093367	0.2	0.001341
0.096700	0.2	0.002296
0.100033	0.2	0.002566
0.103367	0.2	0.001891
0.106700	0.2	0.000605
0.110033	0.2	-0.000657
0.113367	0.2	-0.001737
0.116700	0.2	-0.002859
0.120033	0.2	-0.003874
0.123367	0.2	-0.004387
0.126700	0.2	-0.004382
0.130033	0.2	-0.003753
0.133367	0.2	-0.001895
0.136700	0.2	0.001322
0.140033	0.2	0.004680
0.143367	0.2	0.006421
0.146700	0.2	0.005891
0.150033	0.2	0.003800
0.153367	0.2	0.001048
0.156700	0.2	-0.001825
0.160033	0.2	-0.004428
0.163367	0.2	-0.006515
0.166700	0.2	-0.007804
0.170033	0.2	-0.007916
0.173367	0.2	-0.006766
0.176700	0.2	-0.004787
0.180033	0.2	-0.002831
0.183367	0.2	-0.001672
0.186700	0.2	-0.001253
0.190033	0.2	-0.000964
0.193367	0.2	-0.000526
0.196700	0.2	0.000196
0.200033	0.2	0.001625
0.203367	0.2	0.003628
0.206700	0.2	0.005127
0.210033	0.2	0.005201
0.213367	0.2	0.004144
0.216700	0.2	0.003078
0.220033	0.2	0.002794
0.223367	0.2	0.003176
0.226700	0.2	0.003474
0.230033	0.2	0.002882
0.233367	0.2	0.001253
0.236700	0.2	-0.000452
0.240033	0.2	-0.000871
0.243367	0.2	0.000275
0.246700	0.2	0.001742
0.250033	0.2	0.001956
0.253367	0.2	0.000410
0.256700	0.2	-0.002082
0.260033	0.2	-0.004154
0.263367	0.2	-0.004792
0.266700	0.2	-0.003697
0.270033	0.2	-0.001555
0.273367	0.2	0.000424
0.276700	0.2	0.001607
0.280033	0.2	0.002156
0.283367	0.2	0.002543
0.286700	0.2	0.003069
0.290033	0.2	0.003451
0.293367	0.2	0.003106
0.296700	0.2	0.001807
0.300033	0.2	-0.000359
0.303367	0.2	-0.002948
0.306700	0.2	-0.005173
0.310033	0.2	-0.006440
0.313367	0.2	-0.006752
0.316700	0.2	-0.006636
0.320033	0.2	-0.006822
0.323367	0.2	-0.007697
0.326700	0.2	-0.008889
0.330033	0.2	-0.009714
0.333367	0.2	-0.009700
0.336700	0.2	-0.008536
0.340033	0.2	-0.006198
0.343367	0.2	-0.003316
0.346700	0.2	-0.000931
0.350033	0.2	0.000191
0.353367	0.2	-0.000154
0.356700	0.2	-0.001662
0.360033	0.2	-0.003912
0.363367	0.2	-0.006496
0.366700	0.2	-0.008801
0.370033	0.2	-0.010161
0.373367	0.2	-0.010300
0.376700	0.2	-0.009350
0.380033	0.2	-0.007860
0.383367	0.2	-0.006631
0.386700	0.2	-0.005825
0.390033	0.2	-0.005085
0.393367	0.2	-0.004587
0.396700	0.2	-0.004717
0.400033	0.2	-0.005309
0.403367	0.2	-0.006361
0.406700	0.2	-0.008331
0.410033	0.2	-0.011208
0.413367	0.2	-0.014026
0.416700	0.2	-0.015283
0.420033	0.2	-0.013886
0.423367	0.2	-0.010198
0.426700	0.2	-0.005979
0.430033	0.2	-0.003092
0.433367	0.2	-0.001960
0.436700	0.2	-0.001607
0.440033	0.2	-0.001118
0.443367	0.2	-0.000703
0.446700	0.2	-0.001038
0.450033	0.2	-0.002333
0.453367	0.2	-0.004084
0.456700	0.2	-0.005509
0.460033	0.2	-0.006314
0.463367	0.2	-0.006743
0.466700	0.2	-0.006766
0.470033	0.2	-0.006319
0.473367	0.2	-0.005821
0.476700	0.2	-0.005551
0.480033	0.2	-0.005160
0.483367	0.2	-0.004116
0.486700	0.2	-0.002533
0.490033	0.2	-0.001090
0.493367	0.2	-0.000121
0.496700	0.2	0.000545
0.500033	0.2	0.000866
0.503367	0.2	0.000531
0.506700	0.2	-0.000414
0.510033	0.2	-0.001453
0.513367	0.2	-0.002147
0.516700	0.2	-0.002505
0.520033	0.2	-0.002640
0.523367	0.2	-0.002519
0.526700	0.2	-0.002226
0.530033	0.2	-0.001895
0.533367	0.2	-0.001346
0.536700	0.2	-0.000079
0.540033	0.2	0.002184
0.543367	0.2	0.004875
0.546700	0.2	0.006673
0.550033	0.2	0.006715
0.553367	0.2	0.005458
0.556700	0.2	0.004238
0.560033	0.2	0.004061
0.563367	0.2	0.004866
0.566700	0.2	0.006044
0.570033	0.2	0.007306
0.573367	0.2	0.008545
0.576700	0.2	0.009583
0.580033	0.2	0.010119
0.583367	0.2	0.009751
0.586700	0.2	0.008307
0.590033	0.2	0.006338
0.593367	0.2	0.004754
0.596700	0.2	0.004042
0.600033	0.2	0.003953
0.603367	0.2	0.004098
0.606700	0.2	0.004536
0.610033	0.2	0.005555
0.613367	0.2	0.007111
0.616700	0.2	0.008629
0.620033	0.2	0.009262
0.623367	0.2	0.008638
0.626700	0.2	0.007227
0.630033	0.2	0.005839
0.633367	0.2	0.005071
0.636700	0.2	0.005146
0.640033	0.2	0.005830
0.643367	0.2	0.006380
0.646700	0.2	0.005644
0.650033	0.2	0.002864
0.653367	0.2	-0.001290
0.656700	0.2	-0.005029
0.660033	0.2	-0.007218
0.663367	0.2	-0.008009
0.666700	0.2	-0.007800
0.670033	0.2	-0.006789
0.673367	0.2	-0.005434
0.676700	0.2	-0.004033
0.680033	0.2	-0.002640
0.683367	0.2	-0.001476
0.686700	0.2	-0.000731
0.690033	0.2	-0.000331
0.693367	0.2	-0.000107
0.696700	0.2	0.000177
0.700033	0.2	0.000866
0.703367	0.2	0.002095
0.706700	0.2	0.003446
0.710033	0.2	0.004447
0.713367	0.2	0.005476
0.716700	0.2	0.007348
0.720033	0.2	0.010165
0.723367	0.2	0.013402
0.726700	0.2	0.016810
0.730033	0.2	0.020382
0.733367	0.2	0.021895
0.736700	0.2	0.010408
0.740033	0.2	-0.037723
0.743367	0.2	-0.133733
0.746700	0.2	-0.214977
0.750033	0.2	-0.112504
0.753367	0.2	0.378885
0.756700	0.2	1.362870
0.760033	0.2	2.753893
0.763367	0.2	4.311320
0.766700	0.2	5.755108
0.770033	0.2	6.868341
0.773367	0.2	7.538199
0.776700	0.2	7.746448
0.780033	0.2	7.537231
0.783367	0.2	6.993357
0.786700	0.2	6.235735
0.790033	0.2	5.425825
0.793367	0.2	4.745205
0.796700	0.2	4.351814
0.800033	0.2	4.336014
0.803367	0.2	4.701624
0.806700	0.2	5.378393
0.810033	0.2	6.253170
0.813367	0.2	7.201894
0.816700	0.2	8.111503
0.820033	0.2	8.892338
0.823367	0.2	9.491076
0.826700	0.2	9.906576
0.830033	0.2	10.189111
0.833367	0.2	10.405229
0.836700	0.2	10.587573
0.840033	0.2	10.709991
0.843367	0.2	10.703397
0.846700	0.2	10.494343
0.850033	0.2	10.043089
0.853367	0.2	9.366549
0.856700	0.2	8.536819
0.860033	0.2	7.655639
0.863367	0.2	6.819018
0.866700	0.2	6.090500
0.870033	0.2	5.493201
0.873367	0.2	5.018036
0.876700	0.2	4.638792
0.880033	0.2	4.326617
0.883367	0.2	4.060376
0.886700	0.2	3.830637
0.890033	0.2	3.635790
0.893367	0.2	3.473191
0.896700	0.2	3.332742
0.900033	0.2	3.198767
0.903367	0.2	3.058263
0.906700	0.2	2.907184
0.910033	0.2	2.748882
0.913367	0.2	2.587652
0.916700	0.2	2.423325
0.920033	0.2	2.249768
0.923367	0.2	2.057152
0.926700	0.2	1.836400
0.930033	0.2	1.583733
0.933367	0.2	1.304056
0.936700	0.2	1.011705
0.940033	0.2	0.726813
0.943367	0.2	0.468842
0.946700	0.2	0.251313
0.950033	0.2	0.079940
0.953367	0.2	-0.046501
0.956700	0.2	-0.133924
0.960033	0.2	-0.190525
0.963367	0.2	-0.224854
0.966700	0.2	-0.244235
0.970033	0.2	-0.253841
0.973367	0.2	-0.256882
0.976700	0.2	-0.255406
0.980033	0.2	-0.250940
0.983367	0.2	-0.244607
0.986700	0.2	-0.236882
0.990033	0.2	-0.227825
0.993367	0.2	-0.217920
0.996700	0.2	-0.208351
1.000033	0.2	-0.200174
1.003367	0.2	-0.193347
1.006700	0.2	-0.186805
1.010033	0.2	-0.179503
1.013367	0.2	-0.170833
1.016700	0.2	-0.160290
1.020033	0.2	-0.147740
1.023367	0.2	-0.133896
1.026700	0.2	-0.119996
1.030033	0.2	-0.107279
1.033367	0.2	-0.096937
1.036700	0.2	-0.089761
1.040033	0.2	-0.086073
1.043367	0.2	-0.086124
1.046700	0.2	-0.089752
1.050033	0.2	-0.095926
1.053367	0.2	-0.102916
1.056700	0.2	-0.108657
1.060033	0.2	-0.110734
1.063367	0.2	-0.106478
1.066700	0.2	-0.094026
1.070033	0.2	-0.073873
1.073367	0.2	-0.050133
1.076700	0.2	-0.031157
1.080033	0.2	-0.028755
1.083367	0.2	-0.054687
1.086700	0.2	-0.115056
1.090033	0.2	-0.205669
1.093367	0.2	-0.311895
1.096700	0.2	-0.413246
1.100033	0.2	-0.490011
1.103367	0.2	-0.528898
1.106700	0.2	-0.526081
1.110033	0.2	-0.487044
1.113367	0.2	-0.423524
1.116700	0.2	-0.348971
1.120033	0.2	-0.274796
1.123367	0.2	-0.208444
1.126700	0.2	-0.153081
1.130033	0.2	-0.108434
1.133367	0.2	-0.072191
1.136700	0.2	-0.041481
1.140033	0.2	-0.013793
1.143367	0.2	0.012633
1.146700	0.2	0.038291
1.150033	0.2	0.062119
1.153367	0.2	0.082417
1.156700	0.2	0.098096
1.160033	0.2	0.109053
1.163367	0.2	0.115777
1.166700	0.2	0.118925
1.170033	0.2	0.119177
1.173367	0.2	0.117291
1.176700	0.2	0.114297
1.180033	0.2	0.111125
1.183367	0.2	0.108150
1.186700	0.2	0.105188
1.190033	0.2	0.101873
1.193367	0.2	0.097873
1.196700	0.2	0.093174
1.200033	0.2	0.088019
1.203367	0.2	0.082892
1.206700	0.2	0.078389
1.210033	0.2	0.074445
1.213367	0.2	0.070138
1.216700	0.2	0.064950
1.220033	0.2	0.059400
1.223367	0.2	0.054231
1.226700	0.2	0.049910
1.230033	0.2	0.046887
1.233367	0.2	0.045518
1.236700	0.2	0.045528
1.240033	0.2	0.046035
1.243367	0.2	0.046142
1.246700	0.2	0.045211
1.250033	0.2	0.042822
1.253367	0.2	0.038985
1.256700	0.2	0.034370
1.260033	0.2	0.029951
1.263367	0.2	0.026436
1.266700	0.2	0.024051
1.270033	0.2	0.022608
1.273367	0.2	0.021658
1.276700	0.2	0.020666
1.280033	0.2	0.019246
1.283367	0.2	0.017267
1.286700	0.2	0.014724
1.290033	0.2	0.011781
1.293367	0.2	0.008852
1.296700	0.2	0.006380
1.300033	0.2	0.004610
1.303367	0.2	0.003516
1.306700	0.2	0.002761
1.310033	0.2	0.001951
1.313367	0.2	0.001290
1.316700	0.2	0.001299
1.320033	0.2	0.001905
1.323367	0.2	0.002389
1.326700	0.2	0.002184
1.330033	0.2	0.001173
1.333367	0.2	-0.000303
1.336700	0.2	-0.001444
1.340033	0.2	-0.001462
1.343367	0.2	-0.000284
1.346700	0.2	0.001350
1.350033	0.2	0.002594
1.353367	0.2	0.003264
1.356700	0.2	0.003548
1.360033	0.2	0.003325
1.363367	0.2	0.002421
1.366700	0.2	0.001071
1.370033	0.2	-0.000233
1.373367	0.2	-0.001192
1.376700	0.2	-0.002040
1.380033	0.2	-0.003371
1.383367	0.2	-0.005094
1.386700	0.2	-0.005970
1.390033	0.2	-0.004754
1.393367	0.2	-0.001411
1.396700	0.2	0.002855
1.400033	0.2	0.006454
1.403367	0.2	0.008564
1.406700	0.2	0.009462
1.410033	0.2	0.009458
1.413367	0.2	0.008224
1.416700	0.2	0.005402
1.420033	0.2	0.001150
1.423367	0.2	-0.003534
1.426700	0.2	-0.007153
1.430033	0.2	-0.008699
1.433367	0.2	-0.008177
1.436700	0.2	-0.006435
1.440033	0.2	-0.005038
1.443367	0.2	-0.005257
1.446700	0.2	-0.006962
1.450033	0.2	-0.008945
1.453367	0.2	-0.010035
1.456700	0.2	-0.009532
1.460033	0.2	-0.007339
1.463367	0.2	-0.004335
1.466700	0.2	-0.002189
1.470033	0.2	-0.001872
1.473367	0.2	-0.002808
1.476700	0.2	-0.003893
1.480033	0.2	-0.004619
1.483367	0.2	-0.005122
1.486700	0.2	-0.005770
1.490033	0.2	-0.006678
1.493367	0.2	-0.007604
1.496700	0.2	-0.008210
1.500033	0.2	-0.007981
1.503367	0.2	-0.006189
1.506700	0.2	-0.002650
1.510033	0.2	0.001919
1.513367	0.2	0.006435
1.516700	0.2	0.010142
1.520033	0.2	0.012727
1.523367	0.2	0.014044
1.526700	0.2	0.013770
1.530033	0.2	0.011590
1.533367	0.2	0.007688
1.536700	0.2	0.002738
1.540033	0.2	-0.002361
1.543367	0.2	-0.006375
1.546700	0.2	-0.008070
1.550033	0.2	-0.007018
1.553367	0.2	-0.003735
1.556700	0.2	0.000517
1.560033	0.2	0.004158
1.563367	0.2	0.006156
1.566700	0.2	0.006375
1.570033	0.2	0.005122
1.573367	0.2	0.003162
1.576700	0.2	0.001541
1.580033	0.2	0.000824
1.583367	0.2	0.000773
1.586700	0.2	0.000922
1.590033	0.2	0.000857
1.593367	0.2	0.000242
1.596700	0.2	-0.000969
1.600033	0.2	-0.002393
1.603367	0.2	-0.003842
1.606700	0.2	-0.005774
1.610033	0.2	-0.008498
1.613367	0.2	-0.011441
1.616700	0.2	-0.013472
1.620033	0.2	-0.013770
1.623367	0.2	-0.012042
1.626700	0.2	-0.008307
1.630033	0.2	-0.003017
1.633367	0.2	0.002673
1.636700	0.2	0.007092
1.640033	0.2	0.009015
1.643367	0.2	0.008442
1.646700	0.2	0.006156
1.650033	0.2	0.002943
1.653367	0.2	-0.000568
1.656700	0.2	-0.003660
1.660033	0.2	-0.005392
1.663367	0.2	-0.005048
1.666700	0.2	-0.002645
1.670033	0.2	0.001043
1.673367	0.2	0.004848
1.676700	0.2	0.007506
1.680033	0.2	0.008307
1.683367	0.2	0.007716
1.686700	0.2	0.006976
1.690033	0.2	0.006920
1.693367	0.2	0.007451
1.696700	0.2	0.008172
1.700033	0.2	0.009071
1.703367	0.2	0.010240
1.706700	0.2	0.011371
1.710033	0.2	0.011981
1.713367	0.2	0.012079
1.716700	0.2	0.012307
1.720033	0.2	0.013299
1.723367	0.2	0.014664
1.726700	0.2	0.015092
1.730033	0.2	0.013779
1.733367	0.2	0.011134
1.736700	0.2	0.008461
1.740033	0.2	0.007255
1.743367	0.2	0.008461
1.746700	0.2	0.012014
1.750033	0.2	0.016899
1.753367	0.2	0.021681
1.756700	0.2	0.025188
1.760033	0.2	0.026948
1.763367	0.2	0.027218
1.766700	0.2	0.026706
1.770033	0.2	0.026138
1.773367	0.2	0.025909
1.776700	0.2	0.026193
1.780033	0.2	0.027260
1.783367	0.2	0.029262
1.786700	0.2	0.032191
1.790033	0.2	0.036093
1.793367	0.2	0.040638
1.796700	0.2	0.044894
1.800033	0.2	0.047754
1.803367	0.2	0.048489
1.806700	0.2	0.047204
1.810033	0.2	0.044806
1.813367	0.2	0.042245
1.816700	0.2	0.040033
1.820033	0.2	0.038468
1.823367	0.2	0.037737
1.826700	0.2	0.037677
1.830033	0.2	0.037919
1.833367	0.2	0.038492
1.836700	0.2	0.039870
1.840033	0.2	0.042049
1.843367	0.2	0.044215
1.846700	0.2	0.045495
1.850033	0.2	0.045532
1.853367	0.2	0.044582
1.856700	0.2	0.043660
1.860033	0.2	0.043856
1.863367	0.2	0.045188
1.866700	0.2	0.046669
1.870033	0.2	0.047516
1.873367	0.2	0.047702
1.876700	0.2	0.047577
1.880033	0.2	0.047502
1.883367	0.2	0.047502
1.886700	0.2	0.047353
1.890033	0.2	0.047167
1.893367	0.2	0.047446
1.896700	0.2	0.048438
1.900033	0.2	0.049472
1.903367	0.2	0.049276
1.906700	0.2	0.047009
1.910033	0.2	0.043027
1.913367	0.2	0.038347
1.916700	0.2	0.033556
1.920033	0.2	0.028852
1.923367	0.2	0.024890
1.926700	0.2	0.022808
1.930033	0.2	0.023269
1.933367	0.2	0.025732
1.936700	0.2	0.028997
1.940033	0.2	0.032564
1.943367	0.2	0.036792
1.946700	0.2	0.042161
1.950033	0.2	0.049178
1.953367	0.2	0.058403
1.956700	0.2	0.070161
1.960033	0.2	0.084699
1.963367	0.2	0.103093
1.966700	0.2	0.127200
1.970033	0.2	0.158311
1.973367	0.2	0.196742
1.976700	0.2	0.242759
1.980033	0.2	0.297283
1.983367	0.2	0.361875
1.986700	0.2	0.438360
1.990033	0.2	0.528432
1.993367	0.2	0.633672
1.996700	0.2	0.755647
2.000033	0.2	0.895574
2.003367	0.2	1.053824
2.006700	0.2	1.230272
2.010033	0.2	1.425277
2.013367	0.2	1.639971
2.016700	0.2	1.875912
2.020033	0.2	2.134601
2.023367	0.2	2.417285
2.026700	0.2	2.725148
2.030033	0.2	3.059194
2.033367	0.2	3.420268
2.036700	0.2	3.809622
2.040033	0.2	4.228996
2.043367	0.2	4.679891
2.046700	0.2	5.163020
2.050033	0.2	5.678115
2.053367	0.2	6.224015
2.056700	0.2	6.799032
2.060033	0.2	7.401812
2.063367	0.2	8.032052
2.066700	0.2	8.690306
2.070033	0.2	9.377273
2.073367	0.2	10.093576
2.076700	0.2	10.839636
2.080033	0.2	11.615651
2.083367	0.2	12.422050
2.086700	0.2	13.259458
2.090033	0.2	14.128122
2.093367	0.2	15.028049
2.096700	0.2	15.959395
2.100033	0.2	16.922262
2.103367	0.2	17.916164
2.106700	0.2	18.939571
2.110033	0.2	19.989512
2.113367	0.2	21.061515
2.116700	0.2	22.150185
2.120033	0.2	23.249760
2.123367	0.2	24.354137
2.126700	0.2	25.456827
2.130033	0.2	26.551196
2.133367	0.2	27.630529
2.136700	0.2	28.687781
2.140033	0.2	29.715379
2.143367	0.2	30.705375
2.146700	0.2	31.649764
2.150033	0.2	32.540346
2.153367	0.2	33.367961
2.156700	0.2	34.122691
2.160033	0.2	34.794617
2.163367	0.2	35.373755
2.166700	0.2	35.849866
2.170033	0.2	36.213109
2.173367	0.2	36.454783
2.176700	0.2	36.567501
2.180033	0.2	36.545494
2.183367	0.2	36.385246
2.186700	0.2	36.085956
2.190033	0.2	35.649645
2.193367	0.2	35.081012
2.196700	0.2	34.387135
2.200033	0.2	33.577592
2.203367	0.2	32.664523
2.206700	0.2	31.661750
2.210033	0.2	30.583963
2.213367	0.2	29.446529
2.216700	0.2	28.264774
2.220033	0.2	27.052495
2.223367	0.2	25.821030
2.226700	0.2	24.579619
2.230033	0.2	23.336117
2.233367	0.2	22.096871
2.236700	0.2	20.866729
2.240033	0.2	19.649994
2.243367	0.2	18.451223
2.246700	0.2	17.275237
2.250033	0.2	16.126880
2.253367	0.2	15.010624
2.256700	0.2	13.930113
2.260033	0.2	12.888238
2.263367	0.2	11.887499
2.266700	0.2	10.929797
2.270033	0.2	10.016728
2.273367	0.2	9.150663
2.276700	0.2	8.334522
2.280033	0.2	7.570493
2.283367	0.2	6.859833
2.286700	0.2	6.202725
2.290033	0.2	5.597603
2.293367	0.2	5.041673
2.296700	0.2	4.532314
2.300033	0.2	4.067598
2.303367	0.2	3.645858
2.306700	0.2	3.265208
2.310033	0.2	2.923245
2.313367	0.2	2.616830
2.316700	0.2	2.342430
2.320033	0.2	2.096775
2.323367	0.2	1.877053
2.326700	0.2	1.680977
2.330033	0.2	1.506591
2.333367	0.2	1.351931
2.336700	0.2	1.215013
2.340033	0.2	1.093745
2.343367	0.2	0.985828
2.346700	0.2	0.889394
2.350033	0.2	0.803159
2.353367	0.2	0.725635
2.356700	0.2	0.655046
2.360033	0.2	0.590277
2.363367	0.2	0.531231
2.366700	0.2	0.478225
2.370033	0.2	0.431333
2.373367	0.2	0.390098
2.376700	0.2	0.353665
2.380033	0.2	0.321064
2.383367	0.2	0.291378
2.386700	0.2	0.263960
2.390033	0.2	0.238637
2.393367	0.2	0.215727
2.396700	0.2	0.195862
2.400033	0.2	0.179531
2.403367	0.2	0.166395
2.406700	0.2	0.154981
2.410033	0.2	0.143694
2.413367	0.2	0.132066
2.416700	0.2	0.120429
2.420033	0.2	0.108690
2.423367	0.2	0.096494
2.426700	0.2	0.084275
2.430033	0.2	0.073253
2.433367	0.2	0.064559
2.436700	0.2	0.058510
2.440033	0.2	0.054450
2.443367	0.2	0.051307
2.446700	0.2	0.048210
2.450033	0.2	0.044536
2.453367	0.2	0.039903
2.456700	0.2	0.034152
2.460033	0.2	0.027376
2.463367	0.2	0.020191
2.466700	0.2	0.013700
2.470033	0.2	0.008717
2.473367	0.2	0.005099
2.476700	0.2	0.002165
2.480033	0.2	-0.000536
2.483367	0.2	-0.003041
2.486700	0.2	-0.005262
2.490033	0.2	-0.007241
2.493367	0.2	-0.009201
2.496700	0.2	-0.011348
2.500033	0.2	-0.013704
2.503367	0.2	-0.015940
2.506700	0.2	-0.017653
2.510033	0.2	-0.018775
2.513367	0.2	-0.019530
2.516700	0.2	-0.020424
2.520033	0.2	-0.022049
2.523367	0.2	-0.024601
2.526700	0.2	-0.027698
2.530033	0.2	-0.030408
2.533367	0.2	-0.031735
2.536700	0.2	-0.031381
2.540033	0.2	-0.029947
2.543367	0.2	-0.028270
2.546700	0.2	-0.026748
2.550033	0.2	-0.025309
2.553367	0.2	-0.023791
2.556700	0.2	-0.022035
2.560033	0.2	-0.019893
2.563367	0.2	-0.017742
2.566700	0.2	-0.016605
2.570033	0.2	-0.017332
2.573367	0.2	-0.019772
2.576700	0.2	-0.023027
2.580033	0.2	-0.026235
2.583367	0.2	-0.028848
2.586700	0.2	-0.030613
2.590033	0.2	-0.031576
2.593367	0.2	-0.032070
2.596700	0.2	-0.032675
2.600033	0.2	-0.033779
2.603367	0.2	-0.035153
2.606700	0.2	-0.036270
2.610033	0.2	-0.037067
2.613367	0.2	-0.038142
2.616700	0.2	-0.040010
2.620033	0.2	-0.042366
2.623367	0.2	-0.044317
2.626700	0.2	-0.044997
2.630033	0.2	-0.044159
2.633367	0.2	-0.042273
2.636700	0.2	-0.039828
2.640033	0.2	-0.037095
2.643367	0.2	-0.034506
2.646700	0.2	-0.032745
2.650033	0.2	-0.032592
2.653367	0.2	-0.034524
2.656700	0.2	-0.037961
2.660033	0.2	-0.041281
2.663367	0.2	-0.042999
2.666700	0.2	-0.042613
2.670033	0.2	-0.040717
2.673367	0.2	-0.038729
2.676700	0.2	-0.037947
2.680033	0.2	-0.038655
2.683367	0.2	-0.040438
2.686700	0.2	-0.042524
2.690033	0.2	-0.043744
2.693367	0.2	-0.043320
2.696700	0.2	-0.041611
2.700033	0.2	-0.039600
2.703367	0.2	-0.038324
2.706700	0.2	-0.038464
2.710033	0.2	-0.039781
2.713367	0.2	-0.041467
2.716700	0.2	-0.042822
2.720033	0.2	-0.043353
2.723367	0.2	-0.042836
2.726700	0.2	-0.041509
2.730033	0.2	-0.040215
2.733367	0.2	-0.039949
2.736700	0.2	-0.041011
2.740033	0.2	-0.042962
2.743367	0.2	-0.045197
2.746700	0.2	-0.046957
2.750033	0.2	-0.047609
2.753367	0.2	-0.047213
2.756700	0.2	-0.046408
2.760033	0.2	-0.045598
2.763367	0.2	-0.044694
2.766700	0.2	-0.043423
2.770033	0.2	-0.041723
2.773367	0.2	-0.040261
2.776700	0.2	-0.040159
2.780033	0.2	-0.041854
2.783367	0.2	-0.044620
2.786700	0.2	-0.047395
2.790033	0.2	-0.049681
2.793367	0.2	-0.051726
2.796700	0.2	-0.053872
2.800033	0.2	-0.055926
2.803367	0.2	-0.057342
2.806700	0.2	-0.057667
2.810033	0.2	-0.056643
2.813367	0.2	-0.054529
2.816700	0.2	-0.052429
2.820033	0.2	-0.051376
2.823367	0.2	-0.051446
2.826700	0.2	-0.052047
2.830033	0.2	-0.052634
2.833367	0.2	-0.052908
2.836700	0.2	-0.052811
2.840033	0.2	-0.052433
2.843367	0.2	-0.051856
2.846700	0.2	-0.051339
2.850033	0.2	-0.051525
2.853367	0.2	-0.052759
2.856700	0.2	-0.054436
2.860033	0.2	-0.055558
2.863367	0.2	-0.055698
2.866700	0.2	-0.054985
2.870033	0.2	-0.053849
2.873367	0.2	-0.053071
2.876700	0.2	-0.053230
2.880033	0.2	-0.054054
2.883367	0.2	-0.054836
2.886700	0.2	-0.055162
2.890033	0.2	-0.054948
2.893367	0.2	-0.054343
2.896700	0.2	-0.053858
2.900033	0.2	-0.053896
2.903367	0.2	-0.054287
2.906700	0.2	-0.054562
2.910033	0.2	-0.054422
2.913367	0.2	-0.053952
2.916700	0.2	-0.053570
2.920033	0.2	-0.053560
2.923367	0.2	-0.053653
2.926700	0.2	-0.053458
2.930033	0.2	-0.053057
2.933367	0.2	-0.052904
2.936700	0.2	-0.053379
2.940033	0.2	-0.054305
2.943367	0.2	-0.054962
2.946700	0.2	-0.054822
2.950033	0.2	-0.054026
2.953367	0.2	-0.052773
2.956700	0.2	-0.050738
2.960033	0.2	-0.047782
2.963367	0.2	-0.044694
2.966700	0.2	-0.042724
2.970033	0.2	-0.042552
2.973367	0.2	-0.043926
2.976700	0.2	-0.045933
2.980033	0.2	-0.047632
2.983367	0.2	-0.048531
2.986700	0.2	-0.048727
2.990033	0.2	-0.048624
2.993367	0.2	-0.048182
2.996700	0.2	-0.046669
3.000033	0.2	-0.043497
3.003367	0.2	-0.038892
3.006700	0.2	-0.033565
3.010033	0.2	-0.028168
3.013367	0.2	-0.023241
3.016700	0.2	-0.019264
3.020033	0.2	-0.016382
3.023367	0.2	-0.014356
3.026700	0.2	-0.013132
3.030033	0.2	-0.013085
3.033367	0.2	-0.014426
3.036700	0.2	-0.016731
3.040033	0.2	-0.019153
3.043367	0.2	-0.020806
3.046700	0.2	-0.021183
3.050033	0.2	-0.020359
3.053367	0.2	-0.018724
3.056700	0.2	-0.016587
3.060033	0.2	-0.014440
3.063367	0.2	-0.013285
3.066700	0.2	-0.013928
3.070033	0.2	-0.015888
3.073367	0.2	-0.017527
3.076700	0.2	-0.017527
3.080033	0.2	-0.015846
3.083367	0.2	-0.013551
3.086700	0.2	-0.012168
3.090033	0.2	-0.012834
3.093367	0.2	-0.015548
3.096700	0.2	-0.019115
3.100033	0.2	-0.022165
3.103367	0.2	-0.024224
3.106700	0.2	-0.025788
3.110033	0.2	-0.027628
3.113367	0.2	-0.030068
3.116700	0.2	-0.032680
3.120033	0.2	-0.034892
3.123367	0.2	-0.036689
3.126700	0.2	-0.038408
3.130033	0.2	-0.040047
3.133367	0.2	-0.041253
3.136700	0.2	-0.041900
3.140033	0.2	-0.042398
3.143367	0.2	-0.043274
3.146700	0.2	-0.044266
3.150033	0.2	-0.044508
3.153367	0.2	-0.043847
3.156700	0.2	-0.043246
3.160033	0.2	-0.043758
3.163367	0.2	-0.045416
3.166700	0.2	-0.047092
3.170033	0.2	-0.047702
3.173367	0.2	-0.047516
3.176700	0.2	-0.047721
3.180033	0.2	-0.048904
3.183367	0.2	-0.050706
3.186700	0.2	-0.052727
3.190033	0.2	-0.054971
3.193367	0.2	-0.057435
3.196700	0.2	-0.059605
3.200033	0.2	-0.060583
3.203367	0.2	-0.059917
3.206700	0.2	-0.058245
3.210033	0.2	-0.056927
3.213367	0.2	-0.057076
3.216700	0.2	-0.058939
3.220033	0.2	-0.061970
3.223367	0.2	-0.065058
3.226700	0.2	-0.067139
3.230033	0.2	-0.068196
3.233367	0.2	-0.069202
3.236700	0.2	-0.070669
3.240033	0.2	-0.072033
3.243367	0.2	-0.072485
3.246700	0.2	-0.071721
3.250033	0.2	-0.070203
3.253367	0.2	-0.068923
3.256700	0.2	-0.068909
3.260033	0.2	-0.070459
3.263367	0.2	-0.072834
3.266700	0.2	-0.074743
3.270033	0.2	-0.075172
3.273367	0.2	-0.074054
3.276700	0.2	-0.072308
3.280033	0.2	-0.071377
3.283367	0.2	-0.072531
3.286700	0.2	-0.075954
3.290033	0.2	-0.080494
3.293367	0.2	-0.084336
3.296700	0.2	-0.086203
3.300033	0.2	-0.086431
3.303367	0.2	-0.086166
3.306700	0.2	-0.085812
3.310033	0.2	-0.085086
3.313367	0.2	-0.083670
3.316700	0.2	-0.081300
3.320033	0.2	-0.077984
3.323367	0.2	-0.074557
3.326700	0.2	-0.072238
3.330033	0.2	-0.071358
3.333367	0.2	-0.071502
3.336700	0.2	-0.072406
3.340033	0.2	-0.073761
3.343367	0.2	-0.074985
3.346700	0.2	-0.075903
3.350033	0.2	-0.076871
3.353367	0.2	-0.078250
3.356700	0.2	-0.080159
3.360033	0.2	-0.082431
3.363367	0.2	-0.084676
3.366700	0.2	-0.086194
3.370033	0.2	-0.086296
3.373367	0.2	-0.084955
3.376700	0.2	-0.083041
3.380033	0.2	-0.081826
3.383367	0.2	-0.082171
3.386700	0.2	-0.083977
3.390033	0.2	-0.086543
3.393367	0.2	-0.088997
3.396700	0.2	-0.090399
3.400033	0.2	-0.090157
3.403367	0.2	-0.088452
3.406700	0.2	-0.086054
3.410033	0.2	-0.083977
3.413367	0.2	-0.082953
3.416700	0.2	-0.082999
3.420033	0.2	-0.083577
3.423367	0.2	-0.083912
3.426700	0.2	-0.083363
3.430033	0.2	-0.081975
3.433367	0.2	-0.080126
3.436700	0.2	-0.078036
3.440033	0.2	-0.075973
3.443367	0.2	-0.074413
3.446700	0.2	-0.073868
3.450033	0.2	-0.074687
3.453367	0.2	-0.076601
3.456700	0.2	-0.078594
3.460033	0.2	-0.079726
3.463367	0.2	-0.079856
3.466700	0.2	-0.079288
3.470033	0.2	-0.078185
3.473367	0.2	-0.076797
3.476700	0.2	-0.075921
3.480033	0.2	-0.076252
3.483367	0.2	-0.077644
3.486700	0.2	-0.079437
3.490033	0.2	-0.081169
3.493367	0.2	-0.082720
3.496700	0.2	-0.084196
3.500033	0.2	-0.085738
3.503367	0.2	-0.086948
3.506700	0.2	-0.086972
3.510033	0.2	-0.085505
3.513367	0.2	-0.083214
3.516700	0.2	-0.081114
3.520033	0.2	-0.079838
3.523367	0.2	-0.079409
3.526700	0.2	-0.079721
3.530033	0.2	-0.080517
3.533367	0.2	-0.081165
3.536700	0.2	-0.081463
3.540033	0.2	-0.082282
3.543367	0.2	-0.084313
3.546700	0.2	-0.087004
3.550033	0.2	-0.089179
3.553367	0.2	-0.090254
3.556700	0.2	-0.090464
3.560033	0.2	-0.090357
3.563367	0.2	-0.090287
3.566700	0.2	-0.090236
3.570033	0.2	-0.090189
3.573367	0.2	-0.090590
3.576700	0.2	-0.091828
3.580033	0.2	-0.093607
3.583367	0.2	-0.095167
3.586700	0.2	-0.096010
3.590033	0.2	-0.096248
3.593367	0.2	-0.096159
3.596700	0.2	-0.095619
3.600033	0.2	-0.094580
3.603367	0.2	-0.093579
3.606700	0.2	-0.093020
3.610033	0.2	-0.092480
3.613367	0.2	-0.091409
3.616700	0.2	-0.090091
3.620033	0.2	-0.089700
3.623367	0.2	-0.091237
3.626700	0.2	-0.094450
3.630033	0.2	-0.097929
3.633367	0.2	-0.100187
3.636700	0.2	-0.100667
3.640033	0.2	-0.100099
3.643367	0.2	-0.099675
3.646700	0.2	-0.099819
3.650033	0.2	-0.100308
3.653367	0.2	-0.100895
3.656700	0.2	-0.101211
3.660033	0.2	-0.100858
3.663367	0.2	-0.099535
3.666700	0.2	-0.097333
3.670033	0.2	-0.095312
3.673367	0.2	-0.094855
3.676700	0.2	-0.096173
3.680033	0.2	-0.098376
3.683367	0.2	-0.100583
3.686700	0.2	-0.102157
3.690033	0.2	-0.102608
3.693367	0.2	-0.102050
3.696700	0.2	-0.101416
3.700033	0.2	-0.101705
3.703367	0.2	-0.103191
3.706700	0.2	-0.105458
3.710033	0.2	-0.107526
3.713367	0.2	-0.108439
3.716700	0.2	-0.108411
3.720033	0.2	-0.108639
3.723367	0.2	-0.109742
3.726700	0.2	-0.111433
3.730033	0.2	-0.113240
3.733367	0.2	-0.114692
3.736700	0.2	-0.115186
3.740033	0.2	-0.114432
3.743367	0.2	-0.112918
3.746700	0.2	-0.111507
3.750033	0.2	-0.110678
3.753367	0.2	-0.110199
3.756700	0.2	-0.109239
3.760033	0.2	-0.107158
3.763367	0.2	-0.104331
3.766700	0.2	-0.101770
3.770033	0.2	-0.099987
3.773367	0.2	-0.098520
3.776700	0.2	-0.096764
3.780033	0.2	-0.095079
3.783367	0.2	-0.094534
3.786700	0.2	-0.095586
3.790033	0.2	-0.097710
3.793367	0.2	-0.100071
3.796700	0.2	-0.102269
3.800033	0.2	-0.104471
3.803367	0.2	-0.106916
3.806700	0.2	-0.109533
3.810033	0.2	-0.112117
3.813367	0.2	-0.114483
3.816700	0.2	-0.116369
3.820033	0.2	-0.117426
3.823367	0.2	-0.117263
3.826700	0.2	-0.115559
3.830033	0.2	-0.112583
3.833367	0.2	-0.109361
3.836700	0.2	-0.106948
3.840033	0.2	-0.105654
3.843367	0.2	-0.105305
3.846700	0.2	-0.105817
3.850033	0.2	-0.106781
3.853367	0.2	-0.107265
3.856700	0.2	-0.106771
3.860033	0.2	-0.105868
3.863367	0.2	-0.105551
3.866700	0.2	-0.106213
3.870033	0.2	-0.107302
3.873367	0.2	-0.108168
3.876700	0.2	-0.108909
3.880033	0.2	-0.110078
3.883367	0.2	-0.111805
3.886700	0.2	-0.113575
3.890033	0.2	-0.114786
3.893367	0.2	-0.115447
3.896700	0.2	-0.116061
3.900033	0.2	-0.116979
3.903367	0.2	-0.117924
3.906700	0.2	-0.118101
3.910033	0.2	-0.116718
3.913367	0.2	-0.113598
3.916700	0.2	-0.109491
3.920033	0.2	-0.106003
3.923367	0.2	-0.104699
3.926700	0.2	-0.105994
3.930033	0.2	-0.109011
3.933367	0.2	-0.112485
3.936700	0.2	-0.115698
3.940033	0.2	-0.118446
3.943367	0.2	-0.120611
3.946700	0.2	-0.122013
3.950033	0.2	-0.122366
3.953367	0.2	-0.121603
3.956700	0.2	-0.120262
3.960033	0.2	-0.119312
3.963367	0.2	-0.119503
3.966700	0.2	-0.120713
3.970033	0.2	-0.121905
3.973367	0.2	-0.122162
3.976700	0.2	-0.121496
3.980033	0.2	-0.120490
3.983367	0.2	-0.119582
3.986700	0.2	-0.118637
3.990033	0.2	-0.117375
3.993367	0.2	-0.116024
3.996700	0.2	-0.114869
4.000033	0.2	-0.113947
4.003367	0.2	-0.113603
4.006700	0.2	-0.114259
4.010033	0.2	-0.115968
4.013367	0.2	-0.118539
4.016700	0.2	-0.121337
4.020033	0.2	-0.123205
4.023367	0.2	-0.123391
4.026700	0.2	-0.122152
4.030033	0.2	-0.120467
4.033367	0.2	-0.119391
4.036700	0.2	-0.119545
4.040033	0.2	-0.121198
4.043367	0.2	-0.124266
4.046700	0.2	-0.127782
4.050033	0.2	-0.130129
4.053367	0.2	-0.130427
4.056700	0.2	-0.129128
4.060033	0.2	-0.127293
4.063367	0.2	-0.125756
4.066700	0.2	-0.124755
4.070033	0.2	-0.124131
4.073367	0.2	-0.123829
4.076700	0.2	-0.123912
4.080033	0.2	-0.124029
4.083367	0.2	-0.123526
4.086700	0.2	-0.122199
4.090033	0.2	-0.120606
4.093367	0.2	-0.119694
4.096700	0.2	-0.120001
4.100033	0.2	-0.120960
4.103367	0.2	-0.121300
4.106700	0.2	-0.120266
4.110033	0.2	-0.118013
4.113367	0.2	-0.115195
4.116700	0.2	-0.112746
4.120033	0.2	-0.111694
4.123367	0.2	-0.112569
4.126700	0.2	-0.115144
4.130033	0.2	-0.118716
4.133367	0.2	-0.122297
4.136700	0.2	-0.124956
4.140033	0.2	-0.126152
4.143367	0.2	-0.126031
4.146700	0.2	-0.125435
4.150033	0.2	-0.125081
4.153367	0.2	-0.124974
4.156700	0.2	-0.125091
4.160033	0.2	-0.125929
4.163367	0.2	-0.127736
4.166700	0.2	-0.129850
4.170033	0.2	-0.131368
4.173367	0.2	-0.132117
4.176700	0.2	-0.132439
4.180033	0.2	-0.132518
4.183367	0.2	-0.132248
4.186700	0.2	-0.131424
4.190033	0.2	-0.130092
4.193367	0.2	-0.128760
4.196700	0.2	-0.128085
4.200033	0.2	-0.128383
4.203367	0.2	-0.129268
4.206700	0.2	-0.130027
4.210033	0.2	-0.130362
4.213367	0.2	-0.130399
4.216700	0.2	-0.130180
4.220033	0.2	-0.129454
4.223367	0.2	-0.127912
4.226700	0.2	-0.125510
4.230033	0.2	-0.122692
4.233367	0.2	-0.120252
4.236700	0.2	-0.118641
4.240033	0.2	-0.117617
4.243367	0.2	-0.116704
4.246700	0.2	-0.115759
4.250033	0.2	-0.115093
4.253367	0.2	-0.115330
4.256700	0.2	-0.116746
4.260033	0.2	-0.118949
4.263367	0.2	-0.121146
4.266700	0.2	-0.122385
4.270033	0.2	-0.121859
4.273367	0.2	-0.119666
4.276700	0.2	-0.117011
4.280033	0.2	-0.115470
4.283367	0.2	-0.116094
4.286700	0.2	-0.119046
4.290033	0.2	-0.123382
4.293367	0.2	-0.127200
4.296700	0.2	-0.128951
4.300033	0.2	-0.128755
4.303367	0.2	-0.127899
4.306700	0.2	-0.127531
4.310033	0.2	-0.128266
4.313367	0.2	-0.130013
4.316700	0.2	-0.131656
4.320033	0.2	-0.131670
4.323367	0.2	-0.129496
4.326700	0.2	-0.125747
4.330033	0.2	-0.121244
4.333367	0.2	-0.116532
4.336700	0.2	-0.112201
4.340033	0.2	-0.109239
4.343367	0.2	-0.108732
4.346700	0.2	-0.110944
4.350033	0.2	-0.114343
4.353367	0.2	-0.116397
4.356700	0.2	-0.116010
4.360033	0.2	-0.114418
4.363367	0.2	-0.113412
4.366700	0.2	-0.113714
4.370033	0.2	-0.115260
4.373367	0.2	-0.117822
4.376700	0.2	-0.120765
4.380033	0.2	-0.122865
4.383367	0.2	-0.123270
4.386700	0.2	-0.122436
4.390033	0.2	-0.121598
4.393367	0.2	-0.121524
4.396700	0.2	-0.122301
4.400033	0.2	-0.123708
4.403367	0.2	-0.125398
4.406700	0.2	-0.127256
4.410033	0.2	-0.129514
4.413367	0.2	-0.132136
4.416700	0.2	-0.134539
4.420033	0.2	-0.136099
4.423367	0.2	-0.136537
4.426700	0.2	-0.135847
4.430033	0.2	-0.134474
4.433367	0.2	-0.132886
4.436700	0.2	-0.130991
4.440033	0.2	-0.128704
4.443367	0.2	-0.126529
4.446700	0.2	-0.124886
4.450033	0.2	-0.123642
4.453367	0.2	-0.122804
4.456700	0.2	-0.122921
4.460033	0.2	-0.124350
4.463367	0.2	-0.126623
4.466700	0.2	-0.128928
4.470033	0.2	-0.130660
4.473367	0.2	-0.131489
4.476700	0.2	-0.131056
4.480033	0.2	-0.129035
4.483367	0.2	-0.125845
4.486700	0.2	-0.122855
4.490033	0.2	-0.121165
4.493367	0.2	-0.120769
4.496700	0.2	-0.121165
4.500033	0.2	-0.122236
4.503367	0.2	-0.124257
4.506700	0.2	-0.127051
4.510033	0.2	-0.129472
4.513367	0.2	-0.130278
4.516700	0.2	-0.129058
4.520033	0.2	-0.126059
4.523367	0.2	-0.122106
4.526700	0.2	-0.118739
4.530033	0.2	-0.117267
4.533367	0.2	-0.117975
4.536700	0.2	-0.120453
4.540033	0.2	-0.124169
4.543367	0.2	-0.128578
4.546700	0.2	-0.133002
4.550033	0.2	-0.136620
4.553367	0.2	-0.138767
4.556700	0.2	-0.139014
4.560033	0.2	-0.137277
4.563367	0.2	-0.134083
4.566700	0.2	-0.130218
4.570033	0.2	-0.126441
4.573367	0.2	-0.123917
4.576700	0.2	-0.123754
4.580033	0.2	-0.125850
4.583367	0.2	-0.128951
4.586700	0.2	-0.131703
4.590033	0.2	-0.133207
4.593367	0.2	-0.133063
4.596700	0.2	-0.131489
4.600033	0.2	-0.129361
4.603367	0.2	-0.127899
4.606700	0.2	-0.128048
4.610033	0.2	-0.129966
4.613367	0.2	-0.132755
4.616700	0.2	-0.135349
4.620033	0.2	-0.137575
4.623367	0.2	-0.139414
4.626700	0.2	-0.140117
4.630033	0.2	-0.139312
4.633367	0.2	-0.137929
4.636700	0.2	-0.137445
4.640033	0.2	-0.138469
4.643367	0.2	-0.140192
4.646700	0.2	-0.141165
4.650033	0.2	-0.140499
4.653367	0.2	-0.138232
4.656700	0.2	-0.135493
4.660033	0.2	-0.134208
4.663367	0.2	-0.135205
4.666700	0.2	-0.137193
4.670033	0.2	-0.138348
4.673367	0.2	-0.138069
4.676700	0.2	-0.136914
4.680033	0.2	-0.135824
4.683367	0.2	-0.135358
4.686700	0.2	-0.135070
4.690033	0.2	-0.134166
4.693367	0.2	-0.133035
4.696700	0.2	-0.132886
4.700033	0.2	-0.134287
4.703367	0.2	-0.136988
4.706700	0.2	-0.140457
4.710033	0.2	-0.144104
4.713367	0.2	-0.147526
4.716700	0.2	-0.150315
4.720033	0.2	-0.151531
4.723367	0.2	-0.150204
4.726700	0.2	-0.146478
4.730033	0.2	-0.141687
4.733367	0.2	-0.137407
4.736700	0.2	-0.134706
4.740033	0.2	-0.133929
4.743367	0.2	-0.135116
4.746700	0.2	-0.138371
4.750033	0.2	-0.143237
4.753367	0.2	-0.148150
4.756700	0.2	-0.151242
4.760033	0.2	-0.151633
4.763367	0.2	-0.149878
4.766700	0.2	-0.147228
4.770033	0.2	-0.144821
4.773367	0.2	-0.143321
4.776700	0.2	-0.142609
4.780033	0.2	-0.142045
4.783367	0.2	-0.141212
4.786700	0.2	-0.140434
4.790033	0.2	-0.140658
4.793367	0.2	-0.142478
4.796700	0.2	-0.145384
4.800033	0.2	-0.148150
4.803367	0.2	-0.149594
4.806700	0.2	-0.149230
4.810033	0.2	-0.147531
4.813367	0.2	-0.145379
4.816700	0.2	-0.143414
4.820033	0.2	-0.141864
4.823367	0.2	-0.140714
4.826700	0.2	-0.139936
4.830033	0.2	-0.139428
4.833367	0.2	-0.139079
4.836700	0.2	-0.139023
4.840033	0.2	-0.139466
4.843367	0.2	-0.140145
4.846700	0.2	-0.140420
4.850033	0.2	-0.139987
4.853367	0.2	-0.139251
4.856700	0.2	-0.138897
4.860033	0.2	-0.139121
4.863367	0.2	-0.139284
4.866700	0.2	-0.138795
4.870033	0.2	-0.137999
4.873367	0.2	-0.137580
4.876700	0.2	-0.137645
4.880033	0.2	-0.138022
4.883367	0.2	-0.139084
4.886700	0.2	-0.141435
4.890033	0.2	-0.144970
4.893367	0.2	-0.148593
4.896700	0.2	-0.150832
4.900033	0.2	-0.150865
4.903367	0.2	-0.149081
4.906700	0.2	-0.146516
4.910033	0.2	-0.144141
4.913367	0.2	-0.143028
4.916700	0.2	-0.144090
4.920033	0.2	-0.147014
4.923367	0.2	-0.150404
4.926700	0.2	-0.153044
4.930033	0.2	-0.154329
4.933367	0.2	-0.154162
4.936700	0.2	-0.153123
4.940033	0.2	-0.152192
4.943367	0.2	-0.152173
4.946700	0.2	-0.153133
4.950033	0.2	-0.154250
4.953367	0.2	-0.154534
4.956700	0.2	-0.153398
4.960033	0.2	-0.150735
4.963367	0.2	-0.147009
4.966700	0.2	-0.143191
4.970033	0.2	-0.140448
4.973367	0.2	-0.139736
4.976700	0.2	-0.141221
4.980033	0.2	-0.143969
4.983367	0.2	-0.146409
4.986700	0.2	-0.147242
4.990033	0.2	-0.145985
4.993367	0.2	-0.143154
4.996700	0.2	-0.140178
5.000033	0.2	-0.138502
5.003367	0.2	-0.138553
5.006700	0.2	-0.139899
5.010033	0.2	-0.142008
5.013367	0.2	-0.144229
5.016700	0.2	-0.145677
5.020033	0.2	-0.145915
5.023367	0.2	-0.145561
5.026700	0.2	-0.145514
5.030033	0.2	-0.145971
5.033367	0.2	-0.146637
5.036700	0.2	-0.147256
5.040033	0.2	-0.147615
5.043367	0.2	-0.147745
5.046700	0.2	-0.148094
5.050033	0.2	-0.149077
5.053367	0.2	-0.150762
5.056700	0.2	-0.152779
5.060033	0.2	-0.154246
5.063367	0.2	-0.154064
5.066700	0.2	-0.151754
5.070033	0.2	-0.148308
5.073367	0.2	-0.145747
5.076700	0.2	-0.145654
5.080033	0.2	-0.148271
5.083367	0.2	-0.152546
5.086700	0.2	-0.156709
5.090033	0.2	-0.159419
5.093367	0.2	-0.160486
5.096700	0.2	-0.160397
5.100033	0.2	-0.159601
5.103367	0.2	-0.158357
5.106700	0.2	-0.156960
5.110033	0.2	-0.155875
5.113367	0.2	-0.155638
5.116700	0.2	-0.156360
5.120033	0.2	-0.157352
5.123367	0.2	-0.157836
5.126700	0.2	-0.157864
5.130033	0.2	-0.158083
5.133367	0.2	-0.158986
5.136700	0.2	-0.160486
5.140033	0.2	-0.161943
5.143367	0.2	-0.162940
5.146700	0.2	-0.163568
5.150033	0.2	-0.163973
5.153367	0.2	-0.164392
5.156700	0.2	-0.165370
5.160033	0.2	-0.167228
5.163367	0.2	-0.169580
5.166700	0.2	-0.171545
5.170033	0.2	-0.172518
5.173367	0.2	-0.172770
5.176700	0.2	-0.173063
5.180033	0.2	-0.173426
5.183367	0.2	-0.173096
5.186700	0.2	-0.171899
5.190033	0.2	-0.170791
5.193367	0.2	-0.170707
5.196700	0.2	-0.171503
5.200033	0.2	-0.172416
5.203367	0.2	-0.173184
5.206700	0.2	-0.173924
5.210033	0.2	-0.174497
5.213367	0.2	-0.174609
5.216700	0.2	-0.174264
5.220033	0.2	-0.174087
5.223367	0.2	-0.174837
5.226700	0.2	-0.176267
5.230033	0.2	-0.177068
5.233367	0.2	-0.176425
5.236700	0.2	-0.175121
5.240033	0.2	-0.174730
5.243367	0.2	-0.176085
5.246700	0.2	-0.178753
5.250033	0.2	-0.181529
5.253367	0.2	-0.183186
5.256700	0.2	-0.183322
5.260033	0.2	-0.182772
5.263367	0.2	-0.182814
5.266700	0.2	-0.183801
5.270033	0.2	-0.185077
5.273367	0.2	-0.186134
5.276700	0.2	-0.187275
5.280033	0.2	-0.189040
5.283367	0.2	-0.191308
5.286700	0.2	-0.193352
5.290033	0.2	-0.194437
5.293367	0.2	-0.194213
5.296700	0.2	-0.192965
5.300033	0.2	-0.191685
5.303367	0.2	-0.191499
5.306700	0.2	-0.192476
5.310033	0.2	-0.193357
5.313367	0.2	-0.192765
5.316700	0.2	-0.190474
5.320033	0.2	-0.187396
5.323367	0.2	-0.185003
5.326700	0.2	-0.184765
5.330033	0.2	-0.187131
5.333367	0.2	-0.190986
5.336700	0.2	-0.194600
5.340033	0.2	-0.197012
5.343367	0.2	-0.198162
5.346700	0.2	-0.198395
5.350033	0.2	-0.197995
5.353367	0.2	-0.196989
5.356700	0.2	-0.195447
5.360033	0.2	-0.193976
5.363367	0.2	-0.193454
5.366700	0.2	-0.194046
5.370033	0.2	-0.194986
5.373367	0.2	-0.195499
5.376700	0.2	-0.195634
5.380033	0.2	-0.196137
5.383367	0.2	-0.197394
5.386700	0.2	-0.199093
5.390033	0.2	-0.200761
5.393367	0.2	-0.201878
5.396700	0.2	-0.201850
5.400033	0.2	-0.200607
5.403367	0.2	-0.198828
5.406700	0.2	-0.197380
5.410033	0.2	-0.196830
5.413367	0.2	-0.197468
5.416700	0.2	-0.199336
5.420033	0.2	-0.201925
5.423367	0.2	-0.204239
5.426700	0.2	-0.205371
5.430033	0.2	-0.204919
5.433367	0.2	-0.203075
5.436700	0.2	-0.200449
5.440033	0.2	-0.197412
5.443367	0.2	-0.194260
5.446700	0.2	-0.192011
5.450033	0.2	-0.191806
5.453367	0.2	-0.193720
5.456700	0.2	-0.196891
5.460033	0.2	-0.200230
5.463367	0.2	-0.203033
5.466700	0.2	-0.205277
5.470033	0.2	-0.207238
5.473367	0.2	-0.208952
5.476700	0.2	-0.209906
5.480033	0.2	-0.209529
5.483367	0.2	-0.208262
5.486700	0.2	-0.207601
5.490033	0.2	-0.208570
5.493367	0.2	-0.210549
5.496700	0.2	-0.211964
5.500033	0.2	-0.211759
5.503367	0.2	-0.209892
5.506700	0.2	-0.206633
5.510033	0.2	-0.202535
5.513367	0.2	-0.198786
5.516700	0.2	-0.196365
5.520033	0.2	-0.195308
5.523367	0.2	-0.195205
5.526700	0.2	-0.195825
5.530033	0.2	-0.197007
5.533367	0.2	-0.198348
5.536700	0.2	-0.199187
5.540033	0.2	-0.198758
5.543367	0.2	-0.196821
5.546700	0.2	-0.194381
5.550033	0.2	-0.193189
5.553367	0.2	-0.194320
5.556700	0.2	-0.197762
5.560033	0.2	-0.202651
5.563367	0.2	-0.207596
5.566700	0.2	-0.211373
5.570033	0.2	-0.213524
5.573367	0.2	-0.214167
5.576700	0.2	-0.213557
5.580033	0.2	-0.211974
5.583367	0.2	-0.209892
5.586700	0.2	-0.208123
5.590033	0.2	-0.207210
5.593367	0.2	-0.206898
5.596700	0.2	-0.206749
5.600033	0.2	-0.206879
5.603367	0.2	-0.207210
5.606700	0.2	-0.206865
5.610033	0.2	-0.205142
5.613367	0.2	-0.202330
5.616700	0.2	-0.199401
5.620033	0.2	-0.197603
5.623367	0.2	-0.197892
5.626700	0.2	-0.199862
5.630033	0.2	-0.202213
5.633367	0.2	-0.204477
5.636700	0.2	-0.206875
5.640033	0.2	-0.209026
5.643367	0.2	-0.210064
5.646700	0.2	-0.209901
5.650033	0.2	-0.209403
5.653367	0.2	-0.209501
5.656700	0.2	-0.210274
5.660033	0.2	-0.211103
5.663367	0.2	-0.211326
5.666700	0.2	-0.210521
5.670033	0.2	-0.208616
5.673367	0.2	-0.206116
5.676700	0.2	-0.203806
5.680033	0.2	-0.201957
5.683367	0.2	-0.200104
5.686700	0.2	-0.197855
5.690033	0.2	-0.195666
5.693367	0.2	-0.194553
5.696700	0.2	-0.195005
5.700033	0.2	-0.196421
5.703367	0.2	-0.197794
5.706700	0.2	-0.198791
5.710033	0.2	-0.199829
5.713367	0.2	-0.201273
5.716700	0.2	-0.202879
5.720033	0.2	-0.203932
5.723367	0.2	-0.203867
5.726700	0.2	-0.202809
5.730033	0.2	-0.201482
5.733367	0.2	-0.200951
5.736700	0.2	-0.202013
5.740033	0.2	-0.204258
5.743367	0.2	-0.206418
5.746700	0.2	-0.207890
5.750033	0.2	-0.209147
5.753367	0.2	-0.210698
5.756700	0.2	-0.212183
5.760033	0.2	-0.212681
5.763367	0.2	-0.211638
5.766700	0.2	-0.209450
5.770033	0.2	-0.207219
5.773367	0.2	-0.206013
5.776700	0.2	-0.206209
5.780033	0.2	-0.207447
5.783367	0.2	-0.208989
5.786700	0.2	-0.210009
5.790033	0.2	-0.209985
5.793367	0.2	-0.209254
5.796700	0.2	-0.208695
5.800033	0.2	-0.208830
5.803367	0.2	-0.209571
5.806700	0.2	-0.210544
5.810033	0.2	-0.211364
5.813367	0.2	-0.211820
5.816700	0.2	-0.211918
5.820033	0.2	-0.211708
5.823367	0.2	-0.211312
5.826700	0.2	-0.211289
5.830033	0.2	-0.212267
5.833367	0.2	-0.213962
5.836700	0.2	-0.215429
5.840033	0.2	-0.216281
5.843367	0.2	-0.216584
5.846700	0.2	-0.216379
5.850033	0.2	-0.215848
5.853367	0.2	-0.215219
5.856700	0.2	-0.214558
5.860033	0.2	-0.213883
5.863367	0.2	-0.213031
5.866700	0.2	-0.211806
5.870033	0.2	-0.210200
5.873367	0.2	-0.208551
5.876700	0.2	-0.207727
5.880033	0.2	-0.208542
5.883367	0.2	-0.210973
5.886700	0.2	-0.214260
5.890033	0.2	-0.217422
5.893367	0.2	-0.219578
5.896700	0.2	-0.220365
5.900033	0.2	-0.220267
5.903367	0.2	-0.220072
5.906700	0.2	-0.220179
5.910033	0.2	-0.220509
5.913367	0.2	-0.220877
5.916700	0.2	-0.221296
5.920033	0.2	-0.221822
5.923367	0.2	-0.222353
5.926700	0.2	-0.222712
5.930033	0.2	-0.222730
5.933367	0.2	-0.222493
5.936700	0.2	-0.222423
5.940033	0.2	-0.222754
5.943367	0.2	-0.223136
5.946700	0.2	-0.223098
5.950033	0.2	-0.222581
5.953367	0.2	-0.221860
5.956700	0.2	-0.221236
5.960033	0.2	-0.220784
5.963367	0.2	-0.219918
5.966700	0.2	-0.217780
5.970033	0.2	-0.214591
5.973367	0.2	-0.211964
5.976700	0.2	-0.211545
5.980033	0.2	-0.213650
5.983367	0.2	-0.217413
5.986700	0.2	-0.221920
5.990033	0.2	-0.226540
5.993367	0.2	-0.230232
5.996700	0.2	-0.231569
6.000033	0.2	-0.229878
