# Supplementary material for: Quantitative profiling of capsaicin content in seven chili pepper cultivars using optimized HPLC
Source: Front Plant Sci. 2026 May 7;17:1749488. doi: 10.3389/fpls.2026.1749488 (PMC13190488; doi:10.3389/fpls.2026.1749488)
Supplement: Supplementary file 1 [file DataSheet1.zip › Raw Chromatogram Data Calibration 280nm/Capsaicin 50ppm.csv]

URL chrom://desktop-lb30aed/ChromeleonLocal/Capsaicin/CapsaicinTest_1312025.seq/53225.smp/UV_VIS_2.channel
Channel UV_VIS_2
Injection Information:
Data Vault ChromeleonLocal
Sequence CapsaicinTest_1312025
Name CAP50ppm
Number 451
Position Y:F1
Comment
Processing Method Processing_Capsaicin
Instrument Method Capsaicin_222025m1 -Origninal
Type Unknown
Status Finished
Inject Time 3/11/2025 12:07:29 PM -07:00
Volume (�l) 10.00
Dilution Factor 1.0000
Weight 1.0000
Raw Data Information:
Time Min. (min) 0.003367
Time Max. (min) 6.000033
Data Points 1800
Detector UV
Generating Data System Chromeleon 7.2.10.24543
Exporting Data System Chromeleon 7.2.10.0
Operator Instrument Controller
Signal Quantity Absorbance
Signal Unit mAU
Signal Min. -0.971071
Signal Max. 72.209863
Channel UV_VIS_2
Driver Name VDAD.dll
Channel Type Evaluation
Min. Step (s) 0.2
Max. Step (s) 0.2
Average Step (s) 0.2
Signal Parameter Information:
Signal Info WVL:280 nm
Raw Data:
Time (min) Step (s) Value (mAU)
0.003367 n.a. 0.000000
0.006700 0.2 0.000014
0.010033 0.2 0.000112
0.013367 0.2 0.000428
0.016700 0.2 0.000917
0.020033 0.2 0.001281
0.023367 0.2 0.001299
0.026700 0.2 0.000992
0.030033 0.2 0.000303
0.033367 0.2 -0.001066
0.036700 0.2 -0.003171
0.040033 0.2 -0.005313
0.043367 0.2 -0.006426
0.046700 0.2 -0.005979
0.050033 0.2 -0.004312
0.053367 0.2 -0.002366
0.056700 0.2 -0.001327
0.060033 0.2 -0.002165
0.063367 0.2 -0.005220
0.066700 0.2 -0.009872
0.070033 0.2 -0.014510
0.073367 0.2 -0.017285
0.076700 0.2 -0.017276
0.080033 0.2 -0.014915
0.083367 0.2 -0.011530
0.086700 0.2 -0.008759
0.090033 0.2 -0.007837
0.093367 0.2 -0.008992
0.096700 0.2 -0.011665
0.100033 0.2 -0.014813
0.103367 0.2 -0.017383
0.106700 0.2 -0.018771
0.110033 0.2 -0.018766
0.113367 0.2 -0.017453
0.116700 0.2 -0.015385
0.120033 0.2 -0.013537
0.123367 0.2 -0.012703
0.126700 0.2 -0.013094
0.130033 0.2 -0.014342
0.133367 0.2 -0.015651
0.136700 0.2 -0.016084
0.140033 0.2 -0.014883
0.143367 0.2 -0.011921
0.146700 0.2 -0.007991
0.150033 0.2 -0.004312
0.153367 0.2 -0.001970
0.156700 0.2 -0.001686
0.160033 0.2 -0.003334
0.163367 0.2 -0.005858
0.166700 0.2 -0.007963
0.170033 0.2 -0.009048
0.173367 0.2 -0.009630
0.176700 0.2 -0.010841
0.180033 0.2 -0.013015
0.183367 0.2 -0.015260
0.186700 0.2 -0.016890
0.190033 0.2 -0.018231
0.193367 0.2 -0.019455
0.196700 0.2 -0.019888
0.200033 0.2 -0.019073
0.203367 0.2 -0.017402
0.206700 0.2 -0.015660
0.210033 0.2 -0.014477
0.213367 0.2 -0.014310
0.216700 0.2 -0.015423
0.220033 0.2 -0.017551
0.223367 0.2 -0.020009
0.226700 0.2 -0.022352
0.230033 0.2 -0.024284
0.233367 0.2 -0.025323
0.236700 0.2 -0.025239
0.240033 0.2 -0.024308
0.243367 0.2 -0.022920
0.246700 0.2 -0.021299
0.250033 0.2 -0.019595
0.253367 0.2 -0.017881
0.256700 0.2 -0.016307
0.260033 0.2 -0.015567
0.263367 0.2 -0.016564
0.266700 0.2 -0.019362
0.270033 0.2 -0.023050
0.273367 0.2 -0.026701
0.276700 0.2 -0.029732
0.280033 0.2 -0.031535
0.283367 0.2 -0.031777
0.286700 0.2 -0.031022
0.290033 0.2 -0.030296
0.293367 0.2 -0.030119
0.296700 0.2 -0.030356
0.300033 0.2 -0.030794
0.303367 0.2 -0.031446
0.306700 0.2 -0.032312
0.310033 0.2 -0.033197
0.313367 0.2 -0.033979
0.316700 0.2 -0.034682
0.320033 0.2 -0.035041
0.323367 0.2 -0.034780
0.326700 0.2 -0.034426
0.330033 0.2 -0.034836
0.333367 0.2 -0.036028
0.336700 0.2 -0.037476
0.340033 0.2 -0.038953
0.343367 0.2 -0.040308
0.346700 0.2 -0.041407
0.350033 0.2 -0.042450
0.353367 0.2 -0.043665
0.356700 0.2 -0.044983
0.360033 0.2 -0.046273
0.363367 0.2 -0.047209
0.366700 0.2 -0.046967
0.370033 0.2 -0.044843
0.373367 0.2 -0.041313
0.376700 0.2 -0.037774
0.380033 0.2 -0.035404
0.383367 0.2 -0.034589
0.386700 0.2 -0.035134
0.390033 0.2 -0.036461
0.393367 0.2 -0.037891
0.396700 0.2 -0.038790
0.400033 0.2 -0.038841
0.403367 0.2 -0.038338
0.406700 0.2 -0.037774
0.410033 0.2 -0.037216
0.413367 0.2 -0.036550
0.416700 0.2 -0.035898
0.420033 0.2 -0.035483
0.423367 0.2 -0.035563
0.426700 0.2 -0.036368
0.430033 0.2 -0.037793
0.433367 0.2 -0.039302
0.436700 0.2 -0.040252
0.440033 0.2 -0.040471
0.443367 0.2 -0.040419
0.446700 0.2 -0.040643
0.450033 0.2 -0.041081
0.453367 0.2 -0.041183
0.456700 0.2 -0.040657
0.460033 0.2 -0.039688
0.463367 0.2 -0.038333
0.466700 0.2 -0.036359
0.470033 0.2 -0.034166
0.473367 0.2 -0.032857
0.476700 0.2 -0.033001
0.480033 0.2 -0.034175
0.483367 0.2 -0.035842
0.486700 0.2 -0.037728
0.490033 0.2 -0.039497
0.493367 0.2 -0.040829
0.496700 0.2 -0.041705
0.500033 0.2 -0.042305
0.503367 0.2 -0.042738
0.506700 0.2 -0.043064
0.510033 0.2 -0.043437
0.513367 0.2 -0.043963
0.516700 0.2 -0.044224
0.520033 0.2 -0.043600
0.523367 0.2 -0.042035
0.526700 0.2 -0.040149
0.530033 0.2 -0.038580
0.533367 0.2 -0.037509
0.536700 0.2 -0.036801
0.540033 0.2 -0.036564
0.543367 0.2 -0.037285
0.546700 0.2 -0.039022
0.550033 0.2 -0.040988
0.553367 0.2 -0.042208
0.556700 0.2 -0.042534
0.560033 0.2 -0.042510
0.563367 0.2 -0.042235
0.566700 0.2 -0.041197
0.570033 0.2 -0.039521
0.573367 0.2 -0.038114
0.576700 0.2 -0.037607
0.580033 0.2 -0.037909
0.583367 0.2 -0.038580
0.586700 0.2 -0.039595
0.590033 0.2 -0.041234
0.593367 0.2 -0.043260
0.596700 0.2 -0.045067
0.600033 0.2 -0.046347
0.603367 0.2 -0.047120
0.606700 0.2 -0.047521
0.610033 0.2 -0.047716
0.613367 0.2 -0.048080
0.616700 0.2 -0.049006
0.620033 0.2 -0.050417
0.623367 0.2 -0.051940
0.626700 0.2 -0.053411
0.630033 0.2 -0.054697
0.633367 0.2 -0.055479
0.636700 0.2 -0.055688
0.640033 0.2 -0.055572
0.643367 0.2 -0.055195
0.646700 0.2 -0.054487
0.650033 0.2 -0.053737
0.653367 0.2 -0.053430
0.656700 0.2 -0.053719
0.660033 0.2 -0.054426
0.663367 0.2 -0.055130
0.666700 0.2 -0.055316
0.670033 0.2 -0.054785
0.673367 0.2 -0.053979
0.676700 0.2 -0.053640
0.680033 0.2 -0.053938
0.683367 0.2 -0.054124
0.686700 0.2 -0.053048
0.690033 0.2 -0.050087
0.693367 0.2 -0.045882
0.696700 0.2 -0.041970
0.700033 0.2 -0.039414
0.703367 0.2 -0.038263
0.706700 0.2 -0.038156
0.710033 0.2 -0.038873
0.713367 0.2 -0.040405
0.716700 0.2 -0.042706
0.720033 0.2 -0.045197
0.723367 0.2 -0.047022
0.726700 0.2 -0.047707
0.730033 0.2 -0.047567
0.733367 0.2 -0.049388
0.736700 0.2 -0.064299
0.740033 0.2 -0.115330
0.743367 0.2 -0.214223
0.746700 0.2 -0.306373
0.750033 0.2 -0.241180
0.753367 0.2 0.170362
0.756700 0.2 1.037219
0.760033 0.2 2.302262
0.763367 0.2 3.755218
0.766700 0.2 5.128710
0.770033 0.2 6.201589
0.773367 0.2 6.852271
0.776700 0.2 7.057097
0.780033 0.2 6.856644
0.783367 0.2 6.325915
0.786700 0.2 5.571982
0.790033 0.2 4.742355
0.793367 0.2 4.012650
0.796700 0.2 3.546453
0.800033 0.2 3.448534
0.803367 0.2 3.738818
0.806700 0.2 4.358618
0.810033 0.2 5.200161
0.813367 0.2 6.140862
0.816700 0.2 7.067020
0.820033 0.2 7.886128
0.823367 0.2 8.539590
0.826700 0.2 9.018718
0.830033 0.2 9.365408
0.833367 0.2 9.640330
0.836700 0.2 9.875745
0.840033 0.2 10.050307
0.843367 0.2 10.099951
0.846700 0.2 9.949631
0.850033 0.2 9.549917
0.853367 0.2 8.906298
0.856700 0.2 8.084634
0.860033 0.2 7.187705
0.863367 0.2 6.319247
0.866700 0.2 5.554813
0.870033 0.2 4.928764
0.873367 0.2 4.437510
0.876700 0.2 4.053875
0.880033 0.2 3.745533
0.883367 0.2 3.489605
0.886700 0.2 3.277473
0.890033 0.2 3.109775
0.893367 0.2 2.986137
0.896700 0.2 2.896772
0.900033 0.2 2.822783
0.903367 0.2 2.744738
0.906700 0.2 2.651629
0.910033 0.2 2.542855
0.913367 0.2 2.422873
0.916700 0.2 2.293633
0.920033 0.2 2.150619
0.923367 0.2 1.984579
0.926700 0.2 1.786365
0.930033 0.2 1.551537
0.933367 0.2 1.283907
0.936700 0.2 0.996953
0.940033 0.2 0.710930
0.943367 0.2 0.446802
0.946700 0.2 0.220533
0.950033 0.2 0.040084
0.953367 0.2 -0.094576
0.956700 0.2 -0.189375
0.960033 0.2 -0.252654
0.963367 0.2 -0.292198
0.966700 0.2 -0.314191
0.970033 0.2 -0.323625
0.973367 0.2 -0.324817
0.976700 0.2 -0.321376
0.980033 0.2 -0.315676
0.983367 0.2 -0.308775
0.986700 0.2 -0.300994
0.990033 0.2 -0.292589
0.993367 0.2 -0.284016
0.996700 0.2 -0.275541
1.000033 0.2 -0.266829
1.003367 0.2 -0.257296
1.006700 0.2 -0.246428
1.010033 0.2 -0.233990
1.013367 0.2 -0.220300
1.016700 0.2 -0.205939
1.020033 0.2 -0.191322
1.023367 0.2 -0.176700
1.026700 0.2 -0.162721
1.030033 0.2 -0.150385
1.033367 0.2 -0.140090
1.036700 0.2 -0.131051
1.040033 0.2 -0.121738
1.043367 0.2 -0.111065
1.046700 0.2 -0.099209
1.050033 0.2 -0.087246
1.053367 0.2 -0.076434
1.056700 0.2 -0.067628
1.060033 0.2 -0.060485
1.063367 0.2 -0.053016
1.066700 0.2 -0.041937
1.070033 0.2 -0.023525
1.073367 0.2 0.004466
1.076700 0.2 0.038794
1.080033 0.2 0.066115
1.083367 0.2 0.061863
1.086700 0.2 -0.002328
1.090033 0.2 -0.143321
1.093367 0.2 -0.351891
1.096700 0.2 -0.589392
1.100033 0.2 -0.800602
1.103367 0.2 -0.936193
1.106700 0.2 -0.971071
1.110033 0.2 -0.909693
1.113367 0.2 -0.779051
1.116700 0.2 -0.615818
1.120033 0.2 -0.454308
1.123367 0.2 -0.318405
1.126700 0.2 -0.218283
1.130033 0.2 -0.152211
1.133367 0.2 -0.111437
1.136700 0.2 -0.084667
1.140033 0.2 -0.061016
1.143367 0.2 -0.032410
1.146700 0.2 0.004754
1.150033 0.2 0.049626
1.153367 0.2 0.098338
1.156700 0.2 0.145542
1.160033 0.2 0.185785
1.163367 0.2 0.215163
1.166700 0.2 0.232593
1.170033 0.2 0.239448
1.173367 0.2 0.238288
1.176700 0.2 0.231871
1.180033 0.2 0.222772
1.183367 0.2 0.213040
1.186700 0.2 0.203727
1.190033 0.2 0.194707
1.193367 0.2 0.185068
1.196700 0.2 0.173771
1.200033 0.2 0.160551
1.203367 0.2 0.146385
1.206700 0.2 0.132937
1.210033 0.2 0.121375
1.213367 0.2 0.111475
1.216700 0.2 0.102106
1.220033 0.2 0.092657
1.223367 0.2 0.083498
1.226700 0.2 0.075158
1.230033 0.2 0.067810
1.233367 0.2 0.061197
1.236700 0.2 0.054836
1.240033 0.2 0.048541
1.243367 0.2 0.042575
1.246700 0.2 0.037272
1.250033 0.2 0.032601
1.253367 0.2 0.027963
1.256700 0.2 0.022780
1.260033 0.2 0.017062
1.263367 0.2 0.011092
1.266700 0.2 0.005150
1.270033 0.2 -0.000228
1.273367 0.2 -0.004387
1.276700 0.2 -0.007278
1.280033 0.2 -0.009649
1.283367 0.2 -0.012186
1.286700 0.2 -0.014678
1.290033 0.2 -0.016284
1.293367 0.2 -0.016764
1.296700 0.2 -0.016992
1.300033 0.2 -0.018212
1.303367 0.2 -0.021076
1.306700 0.2 -0.025188
1.310033 0.2 -0.029285
1.313367 0.2 -0.032061
1.316700 0.2 -0.032885
1.320033 0.2 -0.031842
1.323367 0.2 -0.029658
1.326700 0.2 -0.027511
1.330033 0.2 -0.026408
1.333367 0.2 -0.026431
1.336700 0.2 -0.027083
1.340033 0.2 -0.028037
1.343367 0.2 -0.029211
1.346700 0.2 -0.030566
1.350033 0.2 -0.032005
1.353367 0.2 -0.033095
1.356700 0.2 -0.033490
1.360033 0.2 -0.033597
1.363367 0.2 -0.033923
1.366700 0.2 -0.034319
1.370033 0.2 -0.034352
1.373367 0.2 -0.033733
1.376700 0.2 -0.032457
1.380033 0.2 -0.031297
1.383367 0.2 -0.031628
1.386700 0.2 -0.033993
1.390033 0.2 -0.037537
1.393367 0.2 -0.041067
1.396700 0.2 -0.044252
1.400033 0.2 -0.047539
1.403367 0.2 -0.051218
1.406700 0.2 -0.054953
1.410033 0.2 -0.058147
1.413367 0.2 -0.060513
1.416700 0.2 -0.062413
1.420033 0.2 -0.064550
1.423367 0.2 -0.067088
1.426700 0.2 -0.069113
1.430033 0.2 -0.069328
1.433367 0.2 -0.067423
1.436700 0.2 -0.064503
1.440033 0.2 -0.061914
1.443367 0.2 -0.060084
1.446700 0.2 -0.058818
1.450033 0.2 -0.058264
1.453367 0.2 -0.058911
1.456700 0.2 -0.060792
1.460033 0.2 -0.062874
1.463367 0.2 -0.063539
1.466700 0.2 -0.061980
1.470033 0.2 -0.058906
1.473367 0.2 -0.055758
1.476700 0.2 -0.053765
1.480033 0.2 -0.053807
1.483367 0.2 -0.056019
1.486700 0.2 -0.059251
1.490033 0.2 -0.061532
1.493367 0.2 -0.061495
1.496700 0.2 -0.059246
1.500033 0.2 -0.056126
1.503367 0.2 -0.053965
1.506700 0.2 -0.053849
1.510033 0.2 -0.055349
1.513367 0.2 -0.057211
1.516700 0.2 -0.058450
1.520033 0.2 -0.058678
1.523367 0.2 -0.057667
1.526700 0.2 -0.055293
1.530033 0.2 -0.052014
1.533367 0.2 -0.048932
1.536700 0.2 -0.047009
1.540033 0.2 -0.046561
1.543367 0.2 -0.047442
1.546700 0.2 -0.049188
1.550033 0.2 -0.050967
1.553367 0.2 -0.051893
1.556700 0.2 -0.051819
1.560033 0.2 -0.051227
1.563367 0.2 -0.050529
1.566700 0.2 -0.050259
1.570033 0.2 -0.051293
1.573367 0.2 -0.054087
1.576700 0.2 -0.057956
1.580033 0.2 -0.061560
1.583367 0.2 -0.063838
1.586700 0.2 -0.064420
1.590033 0.2 -0.063390
1.593367 0.2 -0.061318
1.596700 0.2 -0.059251
1.600033 0.2 -0.058147
1.603367 0.2 -0.058431
1.606700 0.2 -0.060005
1.610033 0.2 -0.062268
1.613367 0.2 -0.064117
1.616700 0.2 -0.064862
1.620033 0.2 -0.064806
1.623367 0.2 -0.064499
1.626700 0.2 -0.063903
1.630033 0.2 -0.062655
1.633367 0.2 -0.060857
1.636700 0.2 -0.059009
1.640033 0.2 -0.057328
1.643367 0.2 -0.055619
1.646700 0.2 -0.053952
1.650033 0.2 -0.053006
1.653367 0.2 -0.053304
1.656700 0.2 -0.054594
1.660033 0.2 -0.056052
1.663367 0.2 -0.056918
1.666700 0.2 -0.057206
1.670033 0.2 -0.057518
1.673367 0.2 -0.057952
1.676700 0.2 -0.057709
1.680033 0.2 -0.056252
1.683367 0.2 -0.054133
1.686700 0.2 -0.052345
1.690033 0.2 -0.051474
1.693367 0.2 -0.051474
1.696700 0.2 -0.052112
1.700033 0.2 -0.053127
1.703367 0.2 -0.053947
1.706700 0.2 -0.053933
1.710033 0.2 -0.053355
1.713367 0.2 -0.053281
1.716700 0.2 -0.053989
1.720033 0.2 -0.054380
1.723367 0.2 -0.053258
1.726700 0.2 -0.050338
1.730033 0.2 -0.045914
1.733367 0.2 -0.040601
1.736700 0.2 -0.035577
1.740033 0.2 -0.032163
1.743367 0.2 -0.030706
1.746700 0.2 -0.030082
1.750033 0.2 -0.028838
1.753367 0.2 -0.026389
1.756700 0.2 -0.022985
1.760033 0.2 -0.019134
1.763367 0.2 -0.015185
1.766700 0.2 -0.011236
1.770033 0.2 -0.007153
1.773367 0.2 -0.002715
1.776700 0.2 0.002086
1.780033 0.2 0.006845
1.783367 0.2 0.010855
1.786700 0.2 0.013462
1.790033 0.2 0.014515
1.793367 0.2 0.014608
1.796700 0.2 0.014729
1.800033 0.2 0.015534
1.803367 0.2 0.017132
1.806700 0.2 0.019302
1.810033 0.2 0.021579
1.813367 0.2 0.023362
1.816700 0.2 0.023972
1.820033 0.2 0.022706
1.823367 0.2 0.019646
1.826700 0.2 0.015851
1.830033 0.2 0.012191
1.833367 0.2 0.008694
1.836700 0.2 0.005094
1.840033 0.2 0.001197
1.843367 0.2 -0.003185
1.846700 0.2 -0.007912
1.850033 0.2 -0.012224
1.853367 0.2 -0.015288
1.856700 0.2 -0.017062
1.860033 0.2 -0.018263
1.863367 0.2 -0.019493
1.866700 0.2 -0.020904
1.870033 0.2 -0.022226
1.873367 0.2 -0.022841
1.876700 0.2 -0.022519
1.880033 0.2 -0.022044
1.883367 0.2 -0.022715
1.886700 0.2 -0.024973
1.890033 0.2 -0.027823
1.893367 0.2 -0.029909
1.896700 0.2 -0.030580
1.900033 0.2 -0.029798
1.903367 0.2 -0.027893
1.906700 0.2 -0.025243
1.910033 0.2 -0.022049
1.913367 0.2 -0.018482
1.916700 0.2 -0.015087
1.920033 0.2 -0.012661
1.923367 0.2 -0.011660
1.926700 0.2 -0.011758
1.930033 0.2 -0.012121
1.933367 0.2 -0.012070
1.936700 0.2 -0.011427
1.940033 0.2 -0.009863
1.943367 0.2 -0.006184
1.946700 0.2 0.000861
1.950033 0.2 0.011860
1.953367 0.2 0.027288
1.956700 0.2 0.047847
1.960033 0.2 0.074510
1.963367 0.2 0.108946
1.966700 0.2 0.153468
1.970033 0.2 0.210335
1.973367 0.2 0.281353
1.976700 0.2 0.368278
1.980033 0.2 0.473270
1.983367 0.2 0.598463
1.986700 0.2 0.745854
1.990033 0.2 0.917935
1.993367 0.2 1.117699
1.996700 0.2 1.348201
2.000033 0.2 1.612222
2.003367 0.2 1.911786
2.006700 0.2 2.248301
2.010033 0.2 2.623461
2.013367 0.2 3.039474
2.016700 0.2 3.498257
2.020033 0.2 4.001376
2.023367 0.2 4.551285
2.026700 0.2 5.151760
2.030033 0.2 5.806573
2.033367 0.2 6.518424
2.036700 0.2 7.289536
2.040033 0.2 8.122115
2.043367 0.2 9.017582
2.046700 0.2 9.976146
2.050033 0.2 10.997388
2.053367 0.2 12.081093
2.056700 0.2 13.227309
2.060033 0.2 14.436054
2.063367 0.2 15.707035
2.066700 0.2 17.039203
2.070033 0.2 18.430883
2.073367 0.2 19.880650
2.076700 0.2 21.388168
2.080033 0.2 22.954363
2.083367 0.2 24.581053
2.086700 0.2 26.270412
2.090033 0.2 28.024111
2.093367 0.2 29.841997
2.096700 0.2 31.721927
2.100033 0.2 33.661085
2.103367 0.2 35.656500
2.106700 0.2 37.703970
2.110033 0.2 39.797123
2.113367 0.2 41.927714
2.116700 0.2 44.086464
2.120033 0.2 46.263337
2.123367 0.2 48.446818
2.126700 0.2 50.623631
2.130033 0.2 52.779648
2.133367 0.2 54.900739
2.136700 0.2 56.973072
2.140033 0.2 58.983071
2.143367 0.2 60.916846
2.146700 0.2 62.759365
2.150033 0.2 64.494084
2.153367 0.2 66.103111
2.156700 0.2 67.567458
2.160033 0.2 68.867169
2.163367 0.2 69.981730
2.166700 0.2 70.891026
2.170033 0.2 71.576322
2.173367 0.2 72.020805
2.176700 0.2 72.209863
2.180033 0.2 72.131925
2.183367 0.2 71.779559
2.186700 0.2 71.150702
2.190033 0.2 70.249634
2.193367 0.2 69.086892
2.196700 0.2 67.678657
2.200033 0.2 66.046226
2.203367 0.2 64.214822
2.206700 0.2 62.212241
2.210033 0.2 60.067889
2.213367 0.2 57.811197
2.216700 0.2 55.469698
2.220033 0.2 53.068046
2.223367 0.2 50.627892
2.226700 0.2 48.168059
2.230033 0.2 45.704823
2.233367 0.2 43.251812
2.236700 0.2 40.820022
2.240033 0.2 38.418728
2.243367 0.2 36.056410
2.246700 0.2 33.741174
2.250033 0.2 31.480845
2.253367 0.2 29.282966
2.256700 0.2 27.155010
2.260033 0.2 25.104401
2.263367 0.2 23.137657
2.266700 0.2 21.259435
2.270033 0.2 19.472954
2.273367 0.2 17.781341
2.276700 0.2 16.188314
2.280033 0.2 14.697108
2.283367 0.2 13.309107
2.286700 0.2 12.023733
2.290033 0.2 10.839147
2.293367 0.2 9.752419
2.296700 0.2 8.759461
2.300033 0.2 7.855399
2.303367 0.2 7.035257
2.306700 0.2 6.294330
2.310033 0.2 5.627652
2.313367 0.2 5.029528
2.316700 0.2 4.493976
2.320033 0.2 4.015532
2.323367 0.2 3.589191
2.326700 0.2 3.209841
2.330033 0.2 2.872068
2.333367 0.2 2.570488
2.336700 0.2 2.300260
2.340033 0.2 2.057613
2.343367 0.2 1.839991
2.346700 0.2 1.645787
2.350033 0.2 1.473664
2.353367 0.2 1.321803
2.356700 0.2 1.187916
2.360033 0.2 1.069214
2.363367 0.2 0.962606
2.366700 0.2 0.865804
2.370033 0.2 0.778190
2.373367 0.2 0.700094
2.376700 0.2 0.631199
2.380033 0.2 0.569825
2.383367 0.2 0.514104
2.386700 0.2 0.463277
2.390033 0.2 0.417274
2.393367 0.2 0.375789
2.396700 0.2 0.338014
2.400033 0.2 0.302917
2.403367 0.2 0.269725
2.406700 0.2 0.238530
2.410033 0.2 0.210055
2.413367 0.2 0.184746
2.416700 0.2 0.162483
2.420033 0.2 0.142790
2.423367 0.2 0.124937
2.426700 0.2 0.108145
2.430033 0.2 0.092071
2.433367 0.2 0.076997
2.436700 0.2 0.063330
2.440033 0.2 0.051311
2.443367 0.2 0.041053
2.446700 0.2 0.032196
2.450033 0.2 0.023996
2.453367 0.2 0.016023
2.456700 0.2 0.008219
2.460033 0.2 0.000377
2.463367 0.2 -0.008019
2.466700 0.2 -0.017225
2.470033 0.2 -0.026766
2.473367 0.2 -0.035781
2.476700 0.2 -0.043325
2.480033 0.2 -0.048410
2.483367 0.2 -0.050915
2.486700 0.2 -0.052098
2.490033 0.2 -0.053509
2.493367 0.2 -0.055875
2.496700 0.2 -0.059088
2.500033 0.2 -0.062631
2.503367 0.2 -0.066301
2.506700 0.2 -0.070361
2.510033 0.2 -0.074464
2.513367 0.2 -0.077379
2.516700 0.2 -0.078487
2.520033 0.2 -0.078776
2.523367 0.2 -0.079856
2.526700 0.2 -0.082552
2.530033 0.2 -0.086450
2.533367 0.2 -0.090445
2.536700 0.2 -0.093691
2.540033 0.2 -0.095917
2.543367 0.2 -0.097309
2.546700 0.2 -0.098534
2.550033 0.2 -0.100168
2.553367 0.2 -0.101789
2.556700 0.2 -0.102380
2.560033 0.2 -0.101672
2.563367 0.2 -0.100415
2.566700 0.2 -0.099558
2.570033 0.2 -0.099801
2.573367 0.2 -0.101691
2.576700 0.2 -0.105379
2.580033 0.2 -0.110050
2.583367 0.2 -0.114539
2.586700 0.2 -0.118376
2.590033 0.2 -0.121789
2.593367 0.2 -0.124676
2.596700 0.2 -0.126227
2.600033 0.2 -0.125961
2.603367 0.2 -0.124825
2.606700 0.2 -0.124248
2.610033 0.2 -0.124332
2.613367 0.2 -0.123908
2.616700 0.2 -0.122306
2.620033 0.2 -0.120043
2.623367 0.2 -0.117896
2.626700 0.2 -0.116513
2.630033 0.2 -0.116439
2.633367 0.2 -0.117747
2.636700 0.2 -0.119992
2.640033 0.2 -0.122422
2.643367 0.2 -0.124089
2.646700 0.2 -0.124434
2.650033 0.2 -0.124043
2.653367 0.2 -0.124197
2.656700 0.2 -0.125710
2.660033 0.2 -0.128327
2.663367 0.2 -0.130991
2.666700 0.2 -0.132676
2.670033 0.2 -0.133389
2.673367 0.2 -0.133733
2.676700 0.2 -0.133715
2.680033 0.2 -0.132914
2.683367 0.2 -0.131507
2.686700 0.2 -0.130502
2.690033 0.2 -0.131256
2.693367 0.2 -0.134278
2.696700 0.2 -0.138404
2.700033 0.2 -0.141854
2.703367 0.2 -0.143922
2.706700 0.2 -0.145053
2.710033 0.2 -0.145892
2.713367 0.2 -0.146963
2.716700 0.2 -0.148574
2.720033 0.2 -0.150320
2.723367 0.2 -0.151191
2.726700 0.2 -0.150306
2.730033 0.2 -0.147708
2.733367 0.2 -0.144662
2.736700 0.2 -0.142567
2.740033 0.2 -0.141724
2.743367 0.2 -0.141542
2.746700 0.2 -0.141370
2.750033 0.2 -0.141067
2.753367 0.2 -0.141212
2.756700 0.2 -0.142641
2.760033 0.2 -0.145487
2.763367 0.2 -0.148462
2.766700 0.2 -0.149654
2.770033 0.2 -0.148374
2.773367 0.2 -0.145864
2.776700 0.2 -0.144173
2.780033 0.2 -0.144485
2.783367 0.2 -0.146199
2.786700 0.2 -0.147643
2.790033 0.2 -0.147773
2.793367 0.2 -0.146986
2.796700 0.2 -0.146395
2.800033 0.2 -0.146688
2.803367 0.2 -0.147843
2.806700 0.2 -0.149678
2.810033 0.2 -0.151796
2.813367 0.2 -0.153179
2.816700 0.2 -0.152872
2.820033 0.2 -0.151196
2.823367 0.2 -0.149570
2.826700 0.2 -0.149165
2.830033 0.2 -0.150199
2.833367 0.2 -0.152425
2.836700 0.2 -0.155503
2.840033 0.2 -0.158693
2.843367 0.2 -0.161147
2.846700 0.2 -0.162916
2.850033 0.2 -0.164723
2.853367 0.2 -0.166502
2.856700 0.2 -0.167387
2.860033 0.2 -0.166912
2.863367 0.2 -0.165412
2.866700 0.2 -0.163419
2.870033 0.2 -0.161324
2.873367 0.2 -0.159573
2.876700 0.2 -0.158697
2.880033 0.2 -0.159047
2.883367 0.2 -0.160714
2.886700 0.2 -0.163452
2.890033 0.2 -0.166539
2.893367 0.2 -0.168951
2.896700 0.2 -0.169952
2.900033 0.2 -0.169692
2.903367 0.2 -0.168844
2.906700 0.2 -0.167908
2.910033 0.2 -0.167149
2.913367 0.2 -0.166800
2.916700 0.2 -0.166902
2.920033 0.2 -0.167098
2.923367 0.2 -0.166991
2.926700 0.2 -0.166479
2.930033 0.2 -0.165640
2.933367 0.2 -0.164616
2.936700 0.2 -0.163503
2.940033 0.2 -0.162185
2.943367 0.2 -0.160565
2.946700 0.2 -0.158641
2.950033 0.2 -0.156406
2.953367 0.2 -0.154092
2.956700 0.2 -0.152299
2.960033 0.2 -0.151522
2.963367 0.2 -0.151447
2.966700 0.2 -0.150884
2.970033 0.2 -0.148653
2.973367 0.2 -0.144811
2.976700 0.2 -0.140681
2.980033 0.2 -0.137510
2.983367 0.2 -0.135447
2.986700 0.2 -0.134096
2.990033 0.2 -0.133235
2.993367 0.2 -0.132690
2.996700 0.2 -0.131940
3.000033 0.2 -0.130162
3.003367 0.2 -0.126911
3.006700 0.2 -0.122441
3.010033 0.2 -0.117375
3.013367 0.2 -0.112271
3.016700 0.2 -0.107735
3.020033 0.2 -0.104504
3.023367 0.2 -0.103028
3.026700 0.2 -0.102897
3.030033 0.2 -0.102972
3.033367 0.2 -0.102213
3.036700 0.2 -0.100732
3.040033 0.2 -0.099773
3.043367 0.2 -0.100126
3.046700 0.2 -0.100909
3.050033 0.2 -0.100685
3.053367 0.2 -0.099349
3.056700 0.2 -0.097705
3.060033 0.2 -0.095912
3.063367 0.2 -0.093654
3.066700 0.2 -0.091284
3.070033 0.2 -0.089654
3.073367 0.2 -0.089123
3.076700 0.2 -0.089253
3.080033 0.2 -0.089440
3.083367 0.2 -0.089589
3.086700 0.2 -0.090254
3.090033 0.2 -0.092145
3.093367 0.2 -0.095339
3.096700 0.2 -0.099069
3.100033 0.2 -0.102110
3.103367 0.2 -0.103321
3.106700 0.2 -0.102492
3.110033 0.2 -0.100951
3.113367 0.2 -0.100555
3.116700 0.2 -0.101980
3.120033 0.2 -0.104639
3.123367 0.2 -0.108033
3.126700 0.2 -0.112276
3.130033 0.2 -0.117226
3.133367 0.2 -0.122231
3.136700 0.2 -0.126809
3.140033 0.2 -0.130688
3.143367 0.2 -0.133291
3.146700 0.2 -0.134101
3.150033 0.2 -0.133500
3.153367 0.2 -0.132648
3.156700 0.2 -0.132825
3.160033 0.2 -0.134814
3.163367 0.2 -0.138497
3.166700 0.2 -0.142702
3.170033 0.2 -0.145868
3.173367 0.2 -0.147340
3.176700 0.2 -0.147666
3.180033 0.2 -0.147852
3.183367 0.2 -0.148546
3.186700 0.2 -0.149808
3.190033 0.2 -0.151354
3.193367 0.2 -0.152919
3.196700 0.2 -0.154399
3.200033 0.2 -0.155815
3.203367 0.2 -0.157133
3.206700 0.2 -0.158236
3.210033 0.2 -0.159200
3.213367 0.2 -0.160332
3.216700 0.2 -0.161906
3.220033 0.2 -0.163922
3.223367 0.2 -0.166404
3.226700 0.2 -0.169887
3.230033 0.2 -0.174921
3.233367 0.2 -0.180872
3.236700 0.2 -0.186032
3.240033 0.2 -0.189058
3.243367 0.2 -0.189804
3.246700 0.2 -0.188877
3.250033 0.2 -0.187079
3.253367 0.2 -0.185221
3.256700 0.2 -0.183936
3.260033 0.2 -0.183438
3.263367 0.2 -0.183475
3.266700 0.2 -0.183610
3.270033 0.2 -0.183829
3.273367 0.2 -0.184784
3.276700 0.2 -0.186930
3.280033 0.2 -0.189785
3.283367 0.2 -0.192393
3.286700 0.2 -0.194120
3.290033 0.2 -0.194605
3.293367 0.2 -0.193752
3.296700 0.2 -0.192178
3.300033 0.2 -0.190851
3.303367 0.2 -0.190255
3.306700 0.2 -0.190404
3.310033 0.2 -0.191201
3.313367 0.2 -0.192570
3.316700 0.2 -0.194507
3.320033 0.2 -0.196863
3.323367 0.2 -0.199107
3.326700 0.2 -0.200705
3.330033 0.2 -0.201645
3.333367 0.2 -0.202018
3.336700 0.2 -0.201534
3.340033 0.2 -0.200290
3.343367 0.2 -0.199140
3.346700 0.2 -0.198665
3.350033 0.2 -0.198567
3.353367 0.2 -0.198153
3.356700 0.2 -0.197277
3.360033 0.2 -0.196821
3.363367 0.2 -0.197748
3.366700 0.2 -0.199750
3.370033 0.2 -0.201454
3.373367 0.2 -0.201850
3.376700 0.2 -0.201254
3.380033 0.2 -0.200672
3.383367 0.2 -0.200602
3.386700 0.2 -0.200751
3.390033 0.2 -0.200700
3.393367 0.2 -0.200165
3.396700 0.2 -0.199066
3.400033 0.2 -0.197878
3.403367 0.2 -0.197277
3.406700 0.2 -0.197426
3.410033 0.2 -0.197911
3.413367 0.2 -0.198008
3.416700 0.2 -0.197357
3.420033 0.2 -0.196472
3.423367 0.2 -0.196183
3.426700 0.2 -0.196425
3.430033 0.2 -0.196486
3.433367 0.2 -0.196472
3.436700 0.2 -0.197282
3.440033 0.2 -0.198926
3.443367 0.2 -0.200337
3.446700 0.2 -0.200910
3.450033 0.2 -0.200951
3.453367 0.2 -0.200919
3.456700 0.2 -0.201212
3.460033 0.2 -0.202223
3.463367 0.2 -0.203676
3.466700 0.2 -0.204444
3.470033 0.2 -0.203638
3.473367 0.2 -0.201729
3.476700 0.2 -0.200341
3.480033 0.2 -0.200616
3.483367 0.2 -0.202106
3.486700 0.2 -0.203676
3.490033 0.2 -0.204723
3.493367 0.2 -0.205324
3.496700 0.2 -0.205762
3.500033 0.2 -0.206050
3.503367 0.2 -0.205995
3.506700 0.2 -0.205413
3.510033 0.2 -0.204141
3.513367 0.2 -0.202172
3.516700 0.2 -0.199843
3.520033 0.2 -0.197650
3.523367 0.2 -0.195759
3.526700 0.2 -0.194050
3.530033 0.2 -0.192462
3.533367 0.2 -0.191126
3.536700 0.2 -0.190432
3.540033 0.2 -0.190828
3.543367 0.2 -0.192150
3.546700 0.2 -0.193603
3.550033 0.2 -0.194977
3.553367 0.2 -0.197026
3.556700 0.2 -0.200095
3.560033 0.2 -0.203191
3.563367 0.2 -0.205007
3.566700 0.2 -0.205380
3.570033 0.2 -0.205440
3.573367 0.2 -0.206018
3.576700 0.2 -0.206497
3.580033 0.2 -0.206041
3.583367 0.2 -0.205180
3.586700 0.2 -0.205175
3.590033 0.2 -0.206460
3.593367 0.2 -0.208076
3.596700 0.2 -0.208435
3.600033 0.2 -0.206735
3.603367 0.2 -0.203974
3.606700 0.2 -0.202279
3.610033 0.2 -0.202917
3.613367 0.2 -0.205566
3.616700 0.2 -0.208970
3.620033 0.2 -0.211797
3.623367 0.2 -0.213371
3.626700 0.2 -0.213725
3.630033 0.2 -0.213045
3.633367 0.2 -0.211536
3.636700 0.2 -0.209562
3.640033 0.2 -0.207517
3.643367 0.2 -0.205729
3.646700 0.2 -0.204630
3.650033 0.2 -0.204667
3.653367 0.2 -0.205785
3.656700 0.2 -0.207489
3.660033 0.2 -0.209427
3.663367 0.2 -0.211350
3.666700 0.2 -0.212607
3.670033 0.2 -0.212528
3.673367 0.2 -0.211312
3.676700 0.2 -0.209981
3.680033 0.2 -0.209361
3.683367 0.2 -0.209343
3.686700 0.2 -0.208984
3.690033 0.2 -0.207750
3.693367 0.2 -0.206269
3.696700 0.2 -0.205329
3.700033 0.2 -0.204849
3.703367 0.2 -0.204574
3.706700 0.2 -0.204877
3.710033 0.2 -0.206302
3.713367 0.2 -0.208705
3.716700 0.2 -0.211294
3.720033 0.2 -0.213422
3.723367 0.2 -0.215042
3.726700 0.2 -0.216379
3.730033 0.2 -0.217380
3.733367 0.2 -0.217468
3.736700 0.2 -0.216169
3.740033 0.2 -0.213818
3.743367 0.2 -0.211424
3.746700 0.2 -0.210023
3.750033 0.2 -0.209976
3.753367 0.2 -0.210744
3.756700 0.2 -0.211527
3.760033 0.2 -0.211801
3.763367 0.2 -0.211401
3.766700 0.2 -0.210786
3.770033 0.2 -0.210926
3.773367 0.2 -0.212132
3.776700 0.2 -0.213827
3.780033 0.2 -0.215531
3.783367 0.2 -0.217073
3.786700 0.2 -0.218013
3.790033 0.2 -0.217659
3.793367 0.2 -0.215722
3.796700 0.2 -0.212672
3.800033 0.2 -0.209440
3.803367 0.2 -0.207028
3.806700 0.2 -0.206330
3.810033 0.2 -0.207690
3.813367 0.2 -0.210484
3.816700 0.2 -0.213706
3.820033 0.2 -0.216719
3.823367 0.2 -0.219024
3.826700 0.2 -0.220123
3.830033 0.2 -0.220058
3.833367 0.2 -0.219494
3.836700 0.2 -0.218898
3.840033 0.2 -0.218279
3.843367 0.2 -0.217380
3.846700 0.2 -0.215764
3.850033 0.2 -0.213161
3.853367 0.2 -0.209971
3.856700 0.2 -0.207252
3.860033 0.2 -0.205962
3.863367 0.2 -0.206130
3.866700 0.2 -0.207210
3.870033 0.2 -0.208784
3.873367 0.2 -0.210358
3.876700 0.2 -0.211191
3.880033 0.2 -0.211061
3.883367 0.2 -0.210647
3.886700 0.2 -0.210791
3.890033 0.2 -0.211778
3.893367 0.2 -0.213333
3.896700 0.2 -0.214833
3.900033 0.2 -0.215597
3.903367 0.2 -0.215541
3.906700 0.2 -0.215429
3.910033 0.2 -0.216025
3.913367 0.2 -0.217045
3.916700 0.2 -0.217464
3.920033 0.2 -0.216709
3.923367 0.2 -0.214982
3.926700 0.2 -0.212821
3.930033 0.2 -0.210819
3.933367 0.2 -0.209319
3.936700 0.2 -0.208290
3.940033 0.2 -0.207848
3.943367 0.2 -0.208551
3.946700 0.2 -0.210647
3.950033 0.2 -0.213478
3.953367 0.2 -0.215918
3.956700 0.2 -0.217161
3.960033 0.2 -0.217147
3.963367 0.2 -0.216565
3.966700 0.2 -0.216276
3.970033 0.2 -0.216523
3.973367 0.2 -0.216952
3.976700 0.2 -0.217063
3.980033 0.2 -0.216458
3.983367 0.2 -0.214973
3.986700 0.2 -0.212910
3.990033 0.2 -0.211024
3.993367 0.2 -0.210265
3.996700 0.2 -0.211378
4.000033 0.2 -0.214376
4.003367 0.2 -0.218288
4.006700 0.2 -0.221781
4.010033 0.2 -0.224253
4.013367 0.2 -0.226023
4.016700 0.2 -0.227401
4.020033 0.2 -0.228216
4.023367 0.2 -0.228407
4.026700 0.2 -0.228258
4.030033 0.2 -0.227941
4.033367 0.2 -0.227233
4.036700 0.2 -0.225832
4.040033 0.2 -0.223620
4.043367 0.2 -0.220747
4.046700 0.2 -0.217916
4.050033 0.2 -0.216188
4.053367 0.2 -0.215843
4.056700 0.2 -0.216123
4.060033 0.2 -0.216314
4.063367 0.2 -0.216658
4.066700 0.2 -0.217878
4.070033 0.2 -0.220160
4.073367 0.2 -0.222903
4.076700 0.2 -0.225110
4.080033 0.2 -0.225930
4.083367 0.2 -0.225343
4.086700 0.2 -0.224193
4.090033 0.2 -0.223401
4.093367 0.2 -0.223443
4.096700 0.2 -0.224551
4.100033 0.2 -0.226432
4.103367 0.2 -0.227788
4.106700 0.2 -0.227243
4.110033 0.2 -0.224984
4.113367 0.2 -0.222763
4.116700 0.2 -0.222228
4.120033 0.2 -0.223592
4.123367 0.2 -0.225976
4.126700 0.2 -0.228486
4.130033 0.2 -0.230484
4.133367 0.2 -0.231564
4.136700 0.2 -0.231918
4.140033 0.2 -0.231937
4.143367 0.2 -0.231587
4.146700 0.2 -0.230884
4.150033 0.2 -0.230288
4.153367 0.2 -0.230270
4.156700 0.2 -0.231047
4.160033 0.2 -0.232528
4.163367 0.2 -0.234032
4.166700 0.2 -0.234577
4.170033 0.2 -0.234013
4.173367 0.2 -0.233301
4.176700 0.2 -0.233450
4.180033 0.2 -0.234824
4.183367 0.2 -0.237031
4.186700 0.2 -0.239192
4.190033 0.2 -0.240314
4.193367 0.2 -0.239802
4.196700 0.2 -0.237906
4.200033 0.2 -0.235615
4.203367 0.2 -0.233985
4.206700 0.2 -0.233664
4.210033 0.2 -0.234628
4.213367 0.2 -0.236151
4.216700 0.2 -0.237366
4.220033 0.2 -0.237701
4.223367 0.2 -0.236845
4.226700 0.2 -0.234819
4.230033 0.2 -0.231932
4.233367 0.2 -0.228570
4.236700 0.2 -0.225254
4.240033 0.2 -0.222861
4.243367 0.2 -0.222232
4.246700 0.2 -0.223373
4.250033 0.2 -0.225240
4.253367 0.2 -0.226600
4.256700 0.2 -0.226842
4.260033 0.2 -0.226176
4.263367 0.2 -0.225194
4.266700 0.2 -0.224346
4.270033 0.2 -0.224034
4.273367 0.2 -0.224314
4.276700 0.2 -0.224477
4.280033 0.2 -0.223611
4.283367 0.2 -0.221319
4.286700 0.2 -0.218013
4.290033 0.2 -0.214861
4.293367 0.2 -0.213087
4.296700 0.2 -0.213366
4.300033 0.2 -0.215536
4.303367 0.2 -0.218768
4.306700 0.2 -0.222246
4.310033 0.2 -0.225538
4.313367 0.2 -0.228197
4.316700 0.2 -0.229659
4.320033 0.2 -0.229552
4.323367 0.2 -0.227815
4.326700 0.2 -0.224966
4.330033 0.2 -0.222125
4.333367 0.2 -0.220095
4.336700 0.2 -0.218842
4.340033 0.2 -0.218195
4.343367 0.2 -0.218204
4.346700 0.2 -0.218651
4.350033 0.2 -0.218987
4.353367 0.2 -0.218940
4.356700 0.2 -0.218879
4.360033 0.2 -0.219364
4.363367 0.2 -0.220509
4.366700 0.2 -0.221832
4.370033 0.2 -0.222549
4.373367 0.2 -0.222139
4.376700 0.2 -0.220826
4.380033 0.2 -0.219275
4.383367 0.2 -0.218302
4.386700 0.2 -0.218693
4.390033 0.2 -0.220435
4.393367 0.2 -0.222526
4.396700 0.2 -0.224165
4.400033 0.2 -0.225380
4.403367 0.2 -0.226311
4.406700 0.2 -0.226917
4.410033 0.2 -0.227415
4.413367 0.2 -0.228407
4.416700 0.2 -0.230270
4.420033 0.2 -0.232365
4.423367 0.2 -0.233245
4.426700 0.2 -0.232002
4.430033 0.2 -0.229222
4.433367 0.2 -0.226297
4.436700 0.2 -0.224039
4.440033 0.2 -0.222614
4.443367 0.2 -0.222386
4.446700 0.2 -0.223988
4.450033 0.2 -0.227401
4.453367 0.2 -0.231499
4.456700 0.2 -0.234637
4.460033 0.2 -0.235559
4.463367 0.2 -0.233948
4.466700 0.2 -0.230484
4.470033 0.2 -0.226567
4.473367 0.2 -0.223611
4.476700 0.2 -0.222172
4.480033 0.2 -0.221911
4.483367 0.2 -0.222404
4.486700 0.2 -0.223550
4.490033 0.2 -0.225315
4.493367 0.2 -0.227569
4.496700 0.2 -0.229971
4.500033 0.2 -0.231946
4.503367 0.2 -0.232975
4.506700 0.2 -0.233226
4.510033 0.2 -0.233371
4.513367 0.2 -0.233585
4.516700 0.2 -0.233613
4.520033 0.2 -0.233715
4.523367 0.2 -0.234540
4.526700 0.2 -0.235932
4.530033 0.2 -0.236621
4.533367 0.2 -0.235536
4.536700 0.2 -0.233133
4.540033 0.2 -0.230954
4.543367 0.2 -0.230093
4.546700 0.2 -0.230591
4.550033 0.2 -0.232197
4.553367 0.2 -0.234889
4.556700 0.2 -0.238549
4.560033 0.2 -0.242600
4.563367 0.2 -0.246121
4.566700 0.2 -0.248584
4.570033 0.2 -0.250302
4.573367 0.2 -0.251769
4.576700 0.2 -0.252952
4.580033 0.2 -0.253613
4.583367 0.2 -0.253865
4.586700 0.2 -0.254069
4.590033 0.2 -0.254479
4.593367 0.2 -0.254954
4.596700 0.2 -0.255201
4.600033 0.2 -0.255262
4.603367 0.2 -0.255317
4.606700 0.2 -0.255383
4.610033 0.2 -0.255643
4.613367 0.2 -0.256407
4.616700 0.2 -0.257394
4.620033 0.2 -0.257902
4.623367 0.2 -0.257604
4.626700 0.2 -0.256817
4.630033 0.2 -0.256221
4.633367 0.2 -0.256142
4.636700 0.2 -0.255955
4.640033 0.2 -0.254670
4.643367 0.2 -0.252151
4.646700 0.2 -0.249450
4.650033 0.2 -0.247667
4.653367 0.2 -0.247061
4.656700 0.2 -0.247569
4.660033 0.2 -0.249166
4.663367 0.2 -0.251275
4.666700 0.2 -0.252966
4.670033 0.2 -0.253739
4.673367 0.2 -0.253539
4.676700 0.2 -0.252612
4.680033 0.2 -0.251457
4.683367 0.2 -0.250619
4.686700 0.2 -0.250549
4.690033 0.2 -0.251420
4.693367 0.2 -0.253017
4.696700 0.2 -0.254922
4.700033 0.2 -0.256659
4.703367 0.2 -0.257706
4.706700 0.2 -0.257809
4.710033 0.2 -0.257320
4.713367 0.2 -0.256915
4.716700 0.2 -0.256742
4.720033 0.2 -0.256374
4.723367 0.2 -0.255508
4.726700 0.2 -0.254335
4.730033 0.2 -0.252966
4.733367 0.2 -0.251140
4.736700 0.2 -0.248938
4.740033 0.2 -0.247094
4.743367 0.2 -0.246456
4.746700 0.2 -0.247518
4.750033 0.2 -0.250200
4.753367 0.2 -0.253762
4.756700 0.2 -0.257418
4.760033 0.2 -0.260854
4.763367 0.2 -0.263518
4.766700 0.2 -0.264370
4.770033 0.2 -0.263103
4.773367 0.2 -0.260831
4.776700 0.2 -0.259220
4.780033 0.2 -0.259252
4.783367 0.2 -0.260612
4.786700 0.2 -0.262093
4.790033 0.2 -0.262819
4.793367 0.2 -0.262973
4.796700 0.2 -0.263150
4.800033 0.2 -0.263541
4.803367 0.2 -0.263928
4.806700 0.2 -0.264156
4.810033 0.2 -0.264426
4.813367 0.2 -0.264961
4.816700 0.2 -0.265492
4.820033 0.2 -0.265376
4.823367 0.2 -0.264272
4.826700 0.2 -0.262680
4.830033 0.2 -0.261585
4.833367 0.2 -0.261352
4.836700 0.2 -0.261492
4.840033 0.2 -0.261483
4.843367 0.2 -0.261101
4.846700 0.2 -0.260184
4.850033 0.2 -0.258791
4.853367 0.2 -0.257269
4.856700 0.2 -0.255713
4.860033 0.2 -0.253613
4.863367 0.2 -0.250572
4.866700 0.2 -0.247182
4.870033 0.2 -0.244668
4.873367 0.2 -0.243899
4.876700 0.2 -0.244877
4.880033 0.2 -0.246861
4.883367 0.2 -0.248868
4.886700 0.2 -0.250251
4.890033 0.2 -0.251103
4.893367 0.2 -0.252249
4.896700 0.2 -0.254312
4.900033 0.2 -0.256705
4.903367 0.2 -0.258242
4.906700 0.2 -0.258451
4.910033 0.2 -0.257706
4.913367 0.2 -0.256617
4.916700 0.2 -0.255681
4.920033 0.2 -0.255266
4.923367 0.2 -0.255401
4.926700 0.2 -0.255522
4.930033 0.2 -0.254773
4.933367 0.2 -0.252672
4.936700 0.2 -0.249776
4.940033 0.2 -0.247550
4.943367 0.2 -0.247234
4.946700 0.2 -0.248807
4.950033 0.2 -0.251099
4.953367 0.2 -0.252593
4.956700 0.2 -0.252691
4.960033 0.2 -0.252314
4.963367 0.2 -0.252784
4.966700 0.2 -0.254321
4.970033 0.2 -0.256118
4.973367 0.2 -0.257287
4.976700 0.2 -0.257199
4.980033 0.2 -0.255676
4.983367 0.2 -0.253217
4.986700 0.2 -0.250703
4.990033 0.2 -0.249101
4.993367 0.2 -0.248947
4.996700 0.2 -0.250032
5.000033 0.2 -0.251792
5.003367 0.2 -0.253581
5.006700 0.2 -0.254675
5.010033 0.2 -0.254875
5.013367 0.2 -0.254740
5.016700 0.2 -0.254745
5.020033 0.2 -0.254777
5.023367 0.2 -0.254503
5.026700 0.2 -0.253837
5.030033 0.2 -0.253385
5.033367 0.2 -0.253720
5.036700 0.2 -0.254465
5.040033 0.2 -0.254912
5.043367 0.2 -0.254815
5.046700 0.2 -0.253948
5.050033 0.2 -0.252360
5.053367 0.2 -0.251061
5.056700 0.2 -0.251150
5.060033 0.2 -0.252579
5.063367 0.2 -0.254703
5.066700 0.2 -0.257064
5.070033 0.2 -0.259285
5.073367 0.2 -0.260845
5.076700 0.2 -0.261269
5.080033 0.2 -0.260691
5.083367 0.2 -0.260114
5.086700 0.2 -0.260430
5.090033 0.2 -0.261553
5.093367 0.2 -0.262745
5.096700 0.2 -0.263238
5.100033 0.2 -0.262503
5.103367 0.2 -0.260635
5.106700 0.2 -0.258726
5.110033 0.2 -0.258205
5.113367 0.2 -0.259518
5.116700 0.2 -0.261641
5.120033 0.2 -0.263215
5.123367 0.2 -0.263872
5.126700 0.2 -0.264393
5.130033 0.2 -0.265399
5.133367 0.2 -0.266405
5.136700 0.2 -0.266591
5.140033 0.2 -0.265799
5.143367 0.2 -0.264230
5.146700 0.2 -0.262186
5.150033 0.2 -0.260272
5.153367 0.2 -0.259019
5.156700 0.2 -0.258512
5.160033 0.2 -0.258666
5.163367 0.2 -0.259588
5.166700 0.2 -0.261418
5.170033 0.2 -0.263946
5.173367 0.2 -0.266545
5.176700 0.2 -0.268510
5.180033 0.2 -0.269455
5.183367 0.2 -0.269269
5.186700 0.2 -0.268104
5.190033 0.2 -0.266675
5.193367 0.2 -0.265883
5.196700 0.2 -0.266191
5.200033 0.2 -0.267611
5.203367 0.2 -0.269664
5.206700 0.2 -0.271327
5.210033 0.2 -0.271844
5.213367 0.2 -0.271718
5.216700 0.2 -0.272137
5.220033 0.2 -0.273273
5.223367 0.2 -0.274177
5.226700 0.2 -0.274349
5.230033 0.2 -0.274139
5.233367 0.2 -0.273800
5.236700 0.2 -0.273073
5.240033 0.2 -0.271760
5.243367 0.2 -0.270107
5.246700 0.2 -0.268687
5.250033 0.2 -0.268240
5.253367 0.2 -0.269157
5.256700 0.2 -0.270824
5.260033 0.2 -0.272049
5.263367 0.2 -0.272542
5.266700 0.2 -0.273176
5.270033 0.2 -0.274726
5.273367 0.2 -0.277301
5.276700 0.2 -0.280682
5.280033 0.2 -0.284021
5.283367 0.2 -0.285651
5.286700 0.2 -0.284468
5.290033 0.2 -0.281036
5.293367 0.2 -0.277027
5.296700 0.2 -0.274112
5.300033 0.2 -0.273180
5.303367 0.2 -0.274112
5.306700 0.2 -0.275732
5.310033 0.2 -0.276463
5.313367 0.2 -0.275699
5.316700 0.2 -0.274335
5.320033 0.2 -0.273492
5.323367 0.2 -0.273506
5.326700 0.2 -0.274223
5.330033 0.2 -0.275513
5.333367 0.2 -0.277064
5.336700 0.2 -0.278498
5.340033 0.2 -0.279672
5.343367 0.2 -0.280468
5.346700 0.2 -0.280691
5.350033 0.2 -0.280635
5.353367 0.2 -0.281101
5.356700 0.2 -0.282368
5.360033 0.2 -0.283695
5.363367 0.2 -0.284337
5.366700 0.2 -0.284258
5.370033 0.2 -0.283611
5.373367 0.2 -0.282479
5.376700 0.2 -0.281376
5.380033 0.2 -0.280789
5.383367 0.2 -0.280407
5.386700 0.2 -0.279639
5.390033 0.2 -0.278372
5.393367 0.2 -0.277124
5.396700 0.2 -0.276747
5.400033 0.2 -0.277623
5.403367 0.2 -0.279271
5.406700 0.2 -0.280831
5.410033 0.2 -0.281679
5.413367 0.2 -0.281907
5.416700 0.2 -0.282242
5.420033 0.2 -0.283206
5.423367 0.2 -0.284510
5.426700 0.2 -0.285502
5.430033 0.2 -0.285748
5.433367 0.2 -0.285027
5.436700 0.2 -0.283550
5.440033 0.2 -0.281907
5.443367 0.2 -0.280635
5.446700 0.2 -0.280254
5.450033 0.2 -0.281190
5.453367 0.2 -0.283266
5.456700 0.2 -0.285460
5.460033 0.2 -0.286554
5.463367 0.2 -0.286200
5.466700 0.2 -0.285152
5.470033 0.2 -0.284486
5.473367 0.2 -0.284882
5.476700 0.2 -0.286372
5.480033 0.2 -0.288365
5.483367 0.2 -0.290140
5.486700 0.2 -0.291537
5.490033 0.2 -0.292859
5.493367 0.2 -0.294163
5.496700 0.2 -0.295029
5.500033 0.2 -0.294955
5.503367 0.2 -0.293641
5.506700 0.2 -0.291085
5.510033 0.2 -0.287849
5.513367 0.2 -0.285185
5.516700 0.2 -0.284314
5.520033 0.2 -0.285381
5.523367 0.2 -0.287439
5.526700 0.2 -0.289436
5.530033 0.2 -0.291076
5.533367 0.2 -0.292785
5.536700 0.2 -0.294913
5.540033 0.2 -0.297092
5.543367 0.2 -0.298596
5.546700 0.2 -0.299127
5.550033 0.2 -0.298861
5.553367 0.2 -0.297856
5.556700 0.2 -0.296016
5.560033 0.2 -0.293963
5.563367 0.2 -0.292924
5.566700 0.2 -0.293623
5.570033 0.2 -0.295755
5.573367 0.2 -0.298284
5.576700 0.2 -0.300189
5.580033 0.2 -0.301129
5.583367 0.2 -0.301315
5.586700 0.2 -0.301180
5.590033 0.2 -0.301115
5.593367 0.2 -0.300840
5.596700 0.2 -0.299267
5.600033 0.2 -0.295965
5.603367 0.2 -0.292296
5.606700 0.2 -0.290368
5.610033 0.2 -0.291155
5.613367 0.2 -0.293991
5.616700 0.2 -0.297492
5.620033 0.2 -0.300431
5.623367 0.2 -0.301991
5.626700 0.2 -0.301907
5.630033 0.2 -0.300664
5.633367 0.2 -0.299360
5.636700 0.2 -0.298857
5.640033 0.2 -0.298955
5.643367 0.2 -0.298629
5.646700 0.2 -0.296906
5.650033 0.2 -0.293725
5.653367 0.2 -0.290181
5.656700 0.2 -0.287541
5.660033 0.2 -0.286619
5.663367 0.2 -0.287914
5.666700 0.2 -0.291257
5.670033 0.2 -0.295644
5.673367 0.2 -0.299807
5.676700 0.2 -0.302712
5.680033 0.2 -0.303681
5.683367 0.2 -0.302647
5.686700 0.2 -0.300375
5.690033 0.2 -0.298102
5.693367 0.2 -0.296896
5.696700 0.2 -0.297311
5.700033 0.2 -0.299290
5.703367 0.2 -0.302051
5.706700 0.2 -0.304361
5.710033 0.2 -0.305143
5.713367 0.2 -0.304026
5.716700 0.2 -0.301469
5.720033 0.2 -0.298470
5.723367 0.2 -0.296030
5.726700 0.2 -0.294740
5.730033 0.2 -0.294722
5.733367 0.2 -0.295662
5.736700 0.2 -0.296943
5.740033 0.2 -0.297893
5.743367 0.2 -0.298377
5.746700 0.2 -0.298950
5.750033 0.2 -0.300449
5.753367 0.2 -0.303248
5.756700 0.2 -0.306889
5.760033 0.2 -0.310349
5.763367 0.2 -0.312463
5.766700 0.2 -0.312557
5.770033 0.2 -0.311178
5.773367 0.2 -0.309767
5.776700 0.2 -0.309297
5.780033 0.2 -0.309665
5.783367 0.2 -0.310349
5.786700 0.2 -0.310717
5.790033 0.2 -0.309991
5.793367 0.2 -0.307914
5.796700 0.2 -0.305255
5.800033 0.2 -0.303155
5.803367 0.2 -0.302191
5.806700 0.2 -0.302256
5.810033 0.2 -0.303159
5.813367 0.2 -0.304915
5.816700 0.2 -0.307206
5.820033 0.2 -0.309241
5.823367 0.2 -0.310489
5.826700 0.2 -0.311024
5.830033 0.2 -0.311201
5.833367 0.2 -0.311448
5.836700 0.2 -0.312156
5.840033 0.2 -0.313371
5.843367 0.2 -0.314792
5.846700 0.2 -0.315798
5.850033 0.2 -0.315504
5.853367 0.2 -0.313665
5.856700 0.2 -0.311178
5.860033 0.2 -0.309227
5.863367 0.2 -0.308063
5.866700 0.2 -0.307066
5.870033 0.2 -0.305674
5.873367 0.2 -0.304030
5.876700 0.2 -0.302894
5.880033 0.2 -0.302950
5.883367 0.2 -0.304081
5.886700 0.2 -0.305478
5.890033 0.2 -0.306545
5.893367 0.2 -0.307290
5.896700 0.2 -0.308142
5.900033 0.2 -0.309795
5.903367 0.2 -0.312743
5.906700 0.2 -0.316459
5.910033 0.2 -0.319351
5.913367 0.2 -0.319858
5.916700 0.2 -0.317590
5.920033 0.2 -0.313539
5.923367 0.2 -0.309567
5.926700 0.2 -0.307462
5.930033 0.2 -0.307648
5.933367 0.2 -0.308999
5.936700 0.2 -0.310414
5.940033 0.2 -0.311872
5.943367 0.2 -0.313800
5.946700 0.2 -0.316175
5.950033 0.2 -0.318307
5.953367 0.2 -0.319532
5.956700 0.2 -0.320030
5.960033 0.2 -0.320585
5.963367 0.2 -0.321642
5.966700 0.2 -0.322945
5.970033 0.2 -0.324030
5.973367 0.2 -0.324789
5.976700 0.2 -0.325441
5.980033 0.2 -0.326033
5.983367 0.2 -0.326149
5.986700 0.2 -0.325362
5.990033 0.2 -0.323900
5.993367 0.2 -0.322494
5.996700 0.2 -0.321604
6.000033 0.2 -0.321083
