# Supplementary material for: Quantitative profiling of capsaicin content in seven chili pepper cultivars using optimized HPLC
Source: Front Plant Sci. 2026 May 7;17:1749488. doi: 10.3389/fpls.2026.1749488 (PMC13190488; doi:10.3389/fpls.2026.1749488)
Supplement: Supplementary file 1 [file DataSheet1.zip › Raw Chromatogram Data Calibration 280nm/Capsaicin 50ppm.txt]

URL	chrom://desktop-lb30aed/ChromeleonLocal/Capsaicin/CapsaicinTest_1312025.seq/53225.smp/UV_VIS_2.channel
Channel	UV_VIS_2

Injection Information:
Data Vault	ChromeleonLocal
Sequence	CapsaicinTest_1312025
Name	CAP50ppm
Number	451
Position	Y:F1
Comment	
Processing Method	Processing_Capsaicin
Instrument Method	Capsaicin_222025m1 -Origninal
Type	Unknown
Status	Finished
Inject Time	3/11/2025 12:07:29 PM -07:00
Volume (µl)	10.00
Dilution Factor	1.0000
Weight	1.0000

Raw Data Information:
Time Min. (min)	0.003367
Time Max. (min)	6.000033
Data Points	1800
Detector	UV
Generating Data System	Chromeleon 7.2.10.24543
Exporting Data System	Chromeleon 7.2.10.0
Operator	Instrument Controller
Signal Quantity	Absorbance
Signal Unit	mAU
Signal Min.	-0.971071
Signal Max.	72.209863
Channel	UV_VIS_2
Driver Name	VDAD.dll
Channel Type	Evaluation
Min. Step (s)	0.2
Max. Step (s)	0.2
Average Step (s)	0.2

Signal Parameter Information:
Signal Info	WVL:280 nm

Raw Data:
Time (min)	Step (s)	Value (mAU)
0.003367	n.a.	0.000000
0.006700	0.2	0.000014
0.010033	0.2	0.000112
0.013367	0.2	0.000428
0.016700	0.2	0.000917
0.020033	0.2	0.001281
0.023367	0.2	0.001299
0.026700	0.2	0.000992
0.030033	0.2	0.000303
0.033367	0.2	-0.001066
0.036700	0.2	-0.003171
0.040033	0.2	-0.005313
0.043367	0.2	-0.006426
0.046700	0.2	-0.005979
0.050033	0.2	-0.004312
0.053367	0.2	-0.002366
0.056700	0.2	-0.001327
0.060033	0.2	-0.002165
0.063367	0.2	-0.005220
0.066700	0.2	-0.009872
0.070033	0.2	-0.014510
0.073367	0.2	-0.017285
0.076700	0.2	-0.017276
0.080033	0.2	-0.014915
0.083367	0.2	-0.011530
0.086700	0.2	-0.008759
0.090033	0.2	-0.007837
0.093367	0.2	-0.008992
0.096700	0.2	-0.011665
0.100033	0.2	-0.014813
0.103367	0.2	-0.017383
0.106700	0.2	-0.018771
0.110033	0.2	-0.018766
0.113367	0.2	-0.017453
0.116700	0.2	-0.015385
0.120033	0.2	-0.013537
0.123367	0.2	-0.012703
0.126700	0.2	-0.013094
0.130033	0.2	-0.014342
0.133367	0.2	-0.015651
0.136700	0.2	-0.016084
0.140033	0.2	-0.014883
0.143367	0.2	-0.011921
0.146700	0.2	-0.007991
0.150033	0.2	-0.004312
0.153367	0.2	-0.001970
0.156700	0.2	-0.001686
0.160033	0.2	-0.003334
0.163367	0.2	-0.005858
0.166700	0.2	-0.007963
0.170033	0.2	-0.009048
0.173367	0.2	-0.009630
0.176700	0.2	-0.010841
0.180033	0.2	-0.013015
0.183367	0.2	-0.015260
0.186700	0.2	-0.016890
0.190033	0.2	-0.018231
0.193367	0.2	-0.019455
0.196700	0.2	-0.019888
0.200033	0.2	-0.019073
0.203367	0.2	-0.017402
0.206700	0.2	-0.015660
0.210033	0.2	-0.014477
0.213367	0.2	-0.014310
0.216700	0.2	-0.015423
0.220033	0.2	-0.017551
0.223367	0.2	-0.020009
0.226700	0.2	-0.022352
0.230033	0.2	-0.024284
0.233367	0.2	-0.025323
0.236700	0.2	-0.025239
0.240033	0.2	-0.024308
0.243367	0.2	-0.022920
0.246700	0.2	-0.021299
0.250033	0.2	-0.019595
0.253367	0.2	-0.017881
0.256700	0.2	-0.016307
0.260033	0.2	-0.015567
0.263367	0.2	-0.016564
0.266700	0.2	-0.019362
0.270033	0.2	-0.023050
0.273367	0.2	-0.026701
0.276700	0.2	-0.029732
0.280033	0.2	-0.031535
0.283367	0.2	-0.031777
0.286700	0.2	-0.031022
0.290033	0.2	-0.030296
0.293367	0.2	-0.030119
0.296700	0.2	-0.030356
0.300033	0.2	-0.030794
0.303367	0.2	-0.031446
0.306700	0.2	-0.032312
0.310033	0.2	-0.033197
0.313367	0.2	-0.033979
0.316700	0.2	-0.034682
0.320033	0.2	-0.035041
0.323367	0.2	-0.034780
0.326700	0.2	-0.034426
0.330033	0.2	-0.034836
0.333367	0.2	-0.036028
0.336700	0.2	-0.037476
0.340033	0.2	-0.038953
0.343367	0.2	-0.040308
0.346700	0.2	-0.041407
0.350033	0.2	-0.042450
0.353367	0.2	-0.043665
0.356700	0.2	-0.044983
0.360033	0.2	-0.046273
0.363367	0.2	-0.047209
0.366700	0.2	-0.046967
0.370033	0.2	-0.044843
0.373367	0.2	-0.041313
0.376700	0.2	-0.037774
0.380033	0.2	-0.035404
0.383367	0.2	-0.034589
0.386700	0.2	-0.035134
0.390033	0.2	-0.036461
0.393367	0.2	-0.037891
0.396700	0.2	-0.038790
0.400033	0.2	-0.038841
0.403367	0.2	-0.038338
0.406700	0.2	-0.037774
0.410033	0.2	-0.037216
0.413367	0.2	-0.036550
0.416700	0.2	-0.035898
0.420033	0.2	-0.035483
0.423367	0.2	-0.035563
0.426700	0.2	-0.036368
0.430033	0.2	-0.037793
0.433367	0.2	-0.039302
0.436700	0.2	-0.040252
0.440033	0.2	-0.040471
0.443367	0.2	-0.040419
0.446700	0.2	-0.040643
0.450033	0.2	-0.041081
0.453367	0.2	-0.041183
0.456700	0.2	-0.040657
0.460033	0.2	-0.039688
0.463367	0.2	-0.038333
0.466700	0.2	-0.036359
0.470033	0.2	-0.034166
0.473367	0.2	-0.032857
0.476700	0.2	-0.033001
0.480033	0.2	-0.034175
0.483367	0.2	-0.035842
0.486700	0.2	-0.037728
0.490033	0.2	-0.039497
0.493367	0.2	-0.040829
0.496700	0.2	-0.041705
0.500033	0.2	-0.042305
0.503367	0.2	-0.042738
0.506700	0.2	-0.043064
0.510033	0.2	-0.043437
0.513367	0.2	-0.043963
0.516700	0.2	-0.044224
0.520033	0.2	-0.043600
0.523367	0.2	-0.042035
0.526700	0.2	-0.040149
0.530033	0.2	-0.038580
0.533367	0.2	-0.037509
0.536700	0.2	-0.036801
0.540033	0.2	-0.036564
0.543367	0.2	-0.037285
0.546700	0.2	-0.039022
0.550033	0.2	-0.040988
0.553367	0.2	-0.042208
0.556700	0.2	-0.042534
0.560033	0.2	-0.042510
0.563367	0.2	-0.042235
0.566700	0.2	-0.041197
0.570033	0.2	-0.039521
0.573367	0.2	-0.038114
0.576700	0.2	-0.037607
0.580033	0.2	-0.037909
0.583367	0.2	-0.038580
0.586700	0.2	-0.039595
0.590033	0.2	-0.041234
0.593367	0.2	-0.043260
0.596700	0.2	-0.045067
0.600033	0.2	-0.046347
0.603367	0.2	-0.047120
0.606700	0.2	-0.047521
0.610033	0.2	-0.047716
0.613367	0.2	-0.048080
0.616700	0.2	-0.049006
0.620033	0.2	-0.050417
0.623367	0.2	-0.051940
0.626700	0.2	-0.053411
0.630033	0.2	-0.054697
0.633367	0.2	-0.055479
0.636700	0.2	-0.055688
0.640033	0.2	-0.055572
0.643367	0.2	-0.055195
0.646700	0.2	-0.054487
0.650033	0.2	-0.053737
0.653367	0.2	-0.053430
0.656700	0.2	-0.053719
0.660033	0.2	-0.054426
0.663367	0.2	-0.055130
0.666700	0.2	-0.055316
0.670033	0.2	-0.054785
0.673367	0.2	-0.053979
0.676700	0.2	-0.053640
0.680033	0.2	-0.053938
0.683367	0.2	-0.054124
0.686700	0.2	-0.053048
0.690033	0.2	-0.050087
0.693367	0.2	-0.045882
0.696700	0.2	-0.041970
0.700033	0.2	-0.039414
0.703367	0.2	-0.038263
0.706700	0.2	-0.038156
0.710033	0.2	-0.038873
0.713367	0.2	-0.040405
0.716700	0.2	-0.042706
0.720033	0.2	-0.045197
0.723367	0.2	-0.047022
0.726700	0.2	-0.047707
0.730033	0.2	-0.047567
0.733367	0.2	-0.049388
0.736700	0.2	-0.064299
0.740033	0.2	-0.115330
0.743367	0.2	-0.214223
0.746700	0.2	-0.306373
0.750033	0.2	-0.241180
0.753367	0.2	0.170362
0.756700	0.2	1.037219
0.760033	0.2	2.302262
0.763367	0.2	3.755218
0.766700	0.2	5.128710
0.770033	0.2	6.201589
0.773367	0.2	6.852271
0.776700	0.2	7.057097
0.780033	0.2	6.856644
0.783367	0.2	6.325915
0.786700	0.2	5.571982
0.790033	0.2	4.742355
0.793367	0.2	4.012650
0.796700	0.2	3.546453
0.800033	0.2	3.448534
0.803367	0.2	3.738818
0.806700	0.2	4.358618
0.810033	0.2	5.200161
0.813367	0.2	6.140862
0.816700	0.2	7.067020
0.820033	0.2	7.886128
0.823367	0.2	8.539590
0.826700	0.2	9.018718
0.830033	0.2	9.365408
0.833367	0.2	9.640330
0.836700	0.2	9.875745
0.840033	0.2	10.050307
0.843367	0.2	10.099951
0.846700	0.2	9.949631
0.850033	0.2	9.549917
0.853367	0.2	8.906298
0.856700	0.2	8.084634
0.860033	0.2	7.187705
0.863367	0.2	6.319247
0.866700	0.2	5.554813
0.870033	0.2	4.928764
0.873367	0.2	4.437510
0.876700	0.2	4.053875
0.880033	0.2	3.745533
0.883367	0.2	3.489605
0.886700	0.2	3.277473
0.890033	0.2	3.109775
0.893367	0.2	2.986137
0.896700	0.2	2.896772
0.900033	0.2	2.822783
0.903367	0.2	2.744738
0.906700	0.2	2.651629
0.910033	0.2	2.542855
0.913367	0.2	2.422873
0.916700	0.2	2.293633
0.920033	0.2	2.150619
0.923367	0.2	1.984579
0.926700	0.2	1.786365
0.930033	0.2	1.551537
0.933367	0.2	1.283907
0.936700	0.2	0.996953
0.940033	0.2	0.710930
0.943367	0.2	0.446802
0.946700	0.2	0.220533
0.950033	0.2	0.040084
0.953367	0.2	-0.094576
0.956700	0.2	-0.189375
0.960033	0.2	-0.252654
0.963367	0.2	-0.292198
0.966700	0.2	-0.314191
0.970033	0.2	-0.323625
0.973367	0.2	-0.324817
0.976700	0.2	-0.321376
0.980033	0.2	-0.315676
0.983367	0.2	-0.308775
0.986700	0.2	-0.300994
0.990033	0.2	-0.292589
0.993367	0.2	-0.284016
0.996700	0.2	-0.275541
1.000033	0.2	-0.266829
1.003367	0.2	-0.257296
1.006700	0.2	-0.246428
1.010033	0.2	-0.233990
1.013367	0.2	-0.220300
1.016700	0.2	-0.205939
1.020033	0.2	-0.191322
1.023367	0.2	-0.176700
1.026700	0.2	-0.162721
1.030033	0.2	-0.150385
1.033367	0.2	-0.140090
1.036700	0.2	-0.131051
1.040033	0.2	-0.121738
1.043367	0.2	-0.111065
1.046700	0.2	-0.099209
1.050033	0.2	-0.087246
1.053367	0.2	-0.076434
1.056700	0.2	-0.067628
1.060033	0.2	-0.060485
1.063367	0.2	-0.053016
1.066700	0.2	-0.041937
1.070033	0.2	-0.023525
1.073367	0.2	0.004466
1.076700	0.2	0.038794
1.080033	0.2	0.066115
1.083367	0.2	0.061863
1.086700	0.2	-0.002328
1.090033	0.2	-0.143321
1.093367	0.2	-0.351891
1.096700	0.2	-0.589392
1.100033	0.2	-0.800602
1.103367	0.2	-0.936193
1.106700	0.2	-0.971071
1.110033	0.2	-0.909693
1.113367	0.2	-0.779051
1.116700	0.2	-0.615818
1.120033	0.2	-0.454308
1.123367	0.2	-0.318405
1.126700	0.2	-0.218283
1.130033	0.2	-0.152211
1.133367	0.2	-0.111437
1.136700	0.2	-0.084667
1.140033	0.2	-0.061016
1.143367	0.2	-0.032410
1.146700	0.2	0.004754
1.150033	0.2	0.049626
1.153367	0.2	0.098338
1.156700	0.2	0.145542
1.160033	0.2	0.185785
1.163367	0.2	0.215163
1.166700	0.2	0.232593
1.170033	0.2	0.239448
1.173367	0.2	0.238288
1.176700	0.2	0.231871
1.180033	0.2	0.222772
1.183367	0.2	0.213040
1.186700	0.2	0.203727
1.190033	0.2	0.194707
1.193367	0.2	0.185068
1.196700	0.2	0.173771
1.200033	0.2	0.160551
1.203367	0.2	0.146385
1.206700	0.2	0.132937
1.210033	0.2	0.121375
1.213367	0.2	0.111475
1.216700	0.2	0.102106
1.220033	0.2	0.092657
1.223367	0.2	0.083498
1.226700	0.2	0.075158
1.230033	0.2	0.067810
1.233367	0.2	0.061197
1.236700	0.2	0.054836
1.240033	0.2	0.048541
1.243367	0.2	0.042575
1.246700	0.2	0.037272
1.250033	0.2	0.032601
1.253367	0.2	0.027963
1.256700	0.2	0.022780
1.260033	0.2	0.017062
1.263367	0.2	0.011092
1.266700	0.2	0.005150
1.270033	0.2	-0.000228
1.273367	0.2	-0.004387
1.276700	0.2	-0.007278
1.280033	0.2	-0.009649
1.283367	0.2	-0.012186
1.286700	0.2	-0.014678
1.290033	0.2	-0.016284
1.293367	0.2	-0.016764
1.296700	0.2	-0.016992
1.300033	0.2	-0.018212
1.303367	0.2	-0.021076
1.306700	0.2	-0.025188
1.310033	0.2	-0.029285
1.313367	0.2	-0.032061
1.316700	0.2	-0.032885
1.320033	0.2	-0.031842
1.323367	0.2	-0.029658
1.326700	0.2	-0.027511
1.330033	0.2	-0.026408
1.333367	0.2	-0.026431
1.336700	0.2	-0.027083
1.340033	0.2	-0.028037
1.343367	0.2	-0.029211
1.346700	0.2	-0.030566
1.350033	0.2	-0.032005
1.353367	0.2	-0.033095
1.356700	0.2	-0.033490
1.360033	0.2	-0.033597
1.363367	0.2	-0.033923
1.366700	0.2	-0.034319
1.370033	0.2	-0.034352
1.373367	0.2	-0.033733
1.376700	0.2	-0.032457
1.380033	0.2	-0.031297
1.383367	0.2	-0.031628
1.386700	0.2	-0.033993
1.390033	0.2	-0.037537
1.393367	0.2	-0.041067
1.396700	0.2	-0.044252
1.400033	0.2	-0.047539
1.403367	0.2	-0.051218
1.406700	0.2	-0.054953
1.410033	0.2	-0.058147
1.413367	0.2	-0.060513
1.416700	0.2	-0.062413
1.420033	0.2	-0.064550
1.423367	0.2	-0.067088
1.426700	0.2	-0.069113
1.430033	0.2	-0.069328
1.433367	0.2	-0.067423
1.436700	0.2	-0.064503
1.440033	0.2	-0.061914
1.443367	0.2	-0.060084
1.446700	0.2	-0.058818
1.450033	0.2	-0.058264
1.453367	0.2	-0.058911
1.456700	0.2	-0.060792
1.460033	0.2	-0.062874
1.463367	0.2	-0.063539
1.466700	0.2	-0.061980
1.470033	0.2	-0.058906
1.473367	0.2	-0.055758
1.476700	0.2	-0.053765
1.480033	0.2	-0.053807
1.483367	0.2	-0.056019
1.486700	0.2	-0.059251
1.490033	0.2	-0.061532
1.493367	0.2	-0.061495
1.496700	0.2	-0.059246
1.500033	0.2	-0.056126
1.503367	0.2	-0.053965
1.506700	0.2	-0.053849
1.510033	0.2	-0.055349
1.513367	0.2	-0.057211
1.516700	0.2	-0.058450
1.520033	0.2	-0.058678
1.523367	0.2	-0.057667
1.526700	0.2	-0.055293
1.530033	0.2	-0.052014
1.533367	0.2	-0.048932
1.536700	0.2	-0.047009
1.540033	0.2	-0.046561
1.543367	0.2	-0.047442
1.546700	0.2	-0.049188
1.550033	0.2	-0.050967
1.553367	0.2	-0.051893
1.556700	0.2	-0.051819
1.560033	0.2	-0.051227
1.563367	0.2	-0.050529
1.566700	0.2	-0.050259
1.570033	0.2	-0.051293
1.573367	0.2	-0.054087
1.576700	0.2	-0.057956
1.580033	0.2	-0.061560
1.583367	0.2	-0.063838
1.586700	0.2	-0.064420
1.590033	0.2	-0.063390
1.593367	0.2	-0.061318
1.596700	0.2	-0.059251
1.600033	0.2	-0.058147
1.603367	0.2	-0.058431
1.606700	0.2	-0.060005
1.610033	0.2	-0.062268
1.613367	0.2	-0.064117
1.616700	0.2	-0.064862
1.620033	0.2	-0.064806
1.623367	0.2	-0.064499
1.626700	0.2	-0.063903
1.630033	0.2	-0.062655
1.633367	0.2	-0.060857
1.636700	0.2	-0.059009
1.640033	0.2	-0.057328
1.643367	0.2	-0.055619
1.646700	0.2	-0.053952
1.650033	0.2	-0.053006
1.653367	0.2	-0.053304
1.656700	0.2	-0.054594
1.660033	0.2	-0.056052
1.663367	0.2	-0.056918
1.666700	0.2	-0.057206
1.670033	0.2	-0.057518
1.673367	0.2	-0.057952
1.676700	0.2	-0.057709
1.680033	0.2	-0.056252
1.683367	0.2	-0.054133
1.686700	0.2	-0.052345
1.690033	0.2	-0.051474
1.693367	0.2	-0.051474
1.696700	0.2	-0.052112
1.700033	0.2	-0.053127
1.703367	0.2	-0.053947
1.706700	0.2	-0.053933
1.710033	0.2	-0.053355
1.713367	0.2	-0.053281
1.716700	0.2	-0.053989
1.720033	0.2	-0.054380
1.723367	0.2	-0.053258
1.726700	0.2	-0.050338
1.730033	0.2	-0.045914
1.733367	0.2	-0.040601
1.736700	0.2	-0.035577
1.740033	0.2	-0.032163
1.743367	0.2	-0.030706
1.746700	0.2	-0.030082
1.750033	0.2	-0.028838
1.753367	0.2	-0.026389
1.756700	0.2	-0.022985
1.760033	0.2	-0.019134
1.763367	0.2	-0.015185
1.766700	0.2	-0.011236
1.770033	0.2	-0.007153
1.773367	0.2	-0.002715
1.776700	0.2	0.002086
1.780033	0.2	0.006845
1.783367	0.2	0.010855
1.786700	0.2	0.013462
1.790033	0.2	0.014515
1.793367	0.2	0.014608
1.796700	0.2	0.014729
1.800033	0.2	0.015534
1.803367	0.2	0.017132
1.806700	0.2	0.019302
1.810033	0.2	0.021579
1.813367	0.2	0.023362
1.816700	0.2	0.023972
1.820033	0.2	0.022706
1.823367	0.2	0.019646
1.826700	0.2	0.015851
1.830033	0.2	0.012191
1.833367	0.2	0.008694
1.836700	0.2	0.005094
1.840033	0.2	0.001197
1.843367	0.2	-0.003185
1.846700	0.2	-0.007912
1.850033	0.2	-0.012224
1.853367	0.2	-0.015288
1.856700	0.2	-0.017062
1.860033	0.2	-0.018263
1.863367	0.2	-0.019493
1.866700	0.2	-0.020904
1.870033	0.2	-0.022226
1.873367	0.2	-0.022841
1.876700	0.2	-0.022519
1.880033	0.2	-0.022044
1.883367	0.2	-0.022715
1.886700	0.2	-0.024973
1.890033	0.2	-0.027823
1.893367	0.2	-0.029909
1.896700	0.2	-0.030580
1.900033	0.2	-0.029798
1.903367	0.2	-0.027893
1.906700	0.2	-0.025243
1.910033	0.2	-0.022049
1.913367	0.2	-0.018482
1.916700	0.2	-0.015087
1.920033	0.2	-0.012661
1.923367	0.2	-0.011660
1.926700	0.2	-0.011758
1.930033	0.2	-0.012121
1.933367	0.2	-0.012070
1.936700	0.2	-0.011427
1.940033	0.2	-0.009863
1.943367	0.2	-0.006184
1.946700	0.2	0.000861
1.950033	0.2	0.011860
1.953367	0.2	0.027288
1.956700	0.2	0.047847
1.960033	0.2	0.074510
1.963367	0.2	0.108946
1.966700	0.2	0.153468
1.970033	0.2	0.210335
1.973367	0.2	0.281353
1.976700	0.2	0.368278
1.980033	0.2	0.473270
1.983367	0.2	0.598463
1.986700	0.2	0.745854
1.990033	0.2	0.917935
1.993367	0.2	1.117699
1.996700	0.2	1.348201
2.000033	0.2	1.612222
2.003367	0.2	1.911786
2.006700	0.2	2.248301
2.010033	0.2	2.623461
2.013367	0.2	3.039474
2.016700	0.2	3.498257
2.020033	0.2	4.001376
2.023367	0.2	4.551285
2.026700	0.2	5.151760
2.030033	0.2	5.806573
2.033367	0.2	6.518424
2.036700	0.2	7.289536
2.040033	0.2	8.122115
2.043367	0.2	9.017582
2.046700	0.2	9.976146
2.050033	0.2	10.997388
2.053367	0.2	12.081093
2.056700	0.2	13.227309
2.060033	0.2	14.436054
2.063367	0.2	15.707035
2.066700	0.2	17.039203
2.070033	0.2	18.430883
2.073367	0.2	19.880650
2.076700	0.2	21.388168
2.080033	0.2	22.954363
2.083367	0.2	24.581053
2.086700	0.2	26.270412
2.090033	0.2	28.024111
2.093367	0.2	29.841997
2.096700	0.2	31.721927
2.100033	0.2	33.661085
2.103367	0.2	35.656500
2.106700	0.2	37.703970
2.110033	0.2	39.797123
2.113367	0.2	41.927714
2.116700	0.2	44.086464
2.120033	0.2	46.263337
2.123367	0.2	48.446818
2.126700	0.2	50.623631
2.130033	0.2	52.779648
2.133367	0.2	54.900739
2.136700	0.2	56.973072
2.140033	0.2	58.983071
2.143367	0.2	60.916846
2.146700	0.2	62.759365
2.150033	0.2	64.494084
2.153367	0.2	66.103111
2.156700	0.2	67.567458
2.160033	0.2	68.867169
2.163367	0.2	69.981730
2.166700	0.2	70.891026
2.170033	0.2	71.576322
2.173367	0.2	72.020805
2.176700	0.2	72.209863
2.180033	0.2	72.131925
2.183367	0.2	71.779559
2.186700	0.2	71.150702
2.190033	0.2	70.249634
2.193367	0.2	69.086892
2.196700	0.2	67.678657
2.200033	0.2	66.046226
2.203367	0.2	64.214822
2.206700	0.2	62.212241
2.210033	0.2	60.067889
2.213367	0.2	57.811197
2.216700	0.2	55.469698
2.220033	0.2	53.068046
2.223367	0.2	50.627892
2.226700	0.2	48.168059
2.230033	0.2	45.704823
2.233367	0.2	43.251812
2.236700	0.2	40.820022
2.240033	0.2	38.418728
2.243367	0.2	36.056410
2.246700	0.2	33.741174
2.250033	0.2	31.480845
2.253367	0.2	29.282966
2.256700	0.2	27.155010
2.260033	0.2	25.104401
2.263367	0.2	23.137657
2.266700	0.2	21.259435
2.270033	0.2	19.472954
2.273367	0.2	17.781341
2.276700	0.2	16.188314
2.280033	0.2	14.697108
2.283367	0.2	13.309107
2.286700	0.2	12.023733
2.290033	0.2	10.839147
2.293367	0.2	9.752419
2.296700	0.2	8.759461
2.300033	0.2	7.855399
2.303367	0.2	7.035257
2.306700	0.2	6.294330
2.310033	0.2	5.627652
2.313367	0.2	5.029528
2.316700	0.2	4.493976
2.320033	0.2	4.015532
2.323367	0.2	3.589191
2.326700	0.2	3.209841
2.330033	0.2	2.872068
2.333367	0.2	2.570488
2.336700	0.2	2.300260
2.340033	0.2	2.057613
2.343367	0.2	1.839991
2.346700	0.2	1.645787
2.350033	0.2	1.473664
2.353367	0.2	1.321803
2.356700	0.2	1.187916
2.360033	0.2	1.069214
2.363367	0.2	0.962606
2.366700	0.2	0.865804
2.370033	0.2	0.778190
2.373367	0.2	0.700094
2.376700	0.2	0.631199
2.380033	0.2	0.569825
2.383367	0.2	0.514104
2.386700	0.2	0.463277
2.390033	0.2	0.417274
2.393367	0.2	0.375789
2.396700	0.2	0.338014
2.400033	0.2	0.302917
2.403367	0.2	0.269725
2.406700	0.2	0.238530
2.410033	0.2	0.210055
2.413367	0.2	0.184746
2.416700	0.2	0.162483
2.420033	0.2	0.142790
2.423367	0.2	0.124937
2.426700	0.2	0.108145
2.430033	0.2	0.092071
2.433367	0.2	0.076997
2.436700	0.2	0.063330
2.440033	0.2	0.051311
2.443367	0.2	0.041053
2.446700	0.2	0.032196
2.450033	0.2	0.023996
2.453367	0.2	0.016023
2.456700	0.2	0.008219
2.460033	0.2	0.000377
2.463367	0.2	-0.008019
2.466700	0.2	-0.017225
2.470033	0.2	-0.026766
2.473367	0.2	-0.035781
2.476700	0.2	-0.043325
2.480033	0.2	-0.048410
2.483367	0.2	-0.050915
2.486700	0.2	-0.052098
2.490033	0.2	-0.053509
2.493367	0.2	-0.055875
2.496700	0.2	-0.059088
2.500033	0.2	-0.062631
2.503367	0.2	-0.066301
2.506700	0.2	-0.070361
2.510033	0.2	-0.074464
2.513367	0.2	-0.077379
2.516700	0.2	-0.078487
2.520033	0.2	-0.078776
2.523367	0.2	-0.079856
2.526700	0.2	-0.082552
2.530033	0.2	-0.086450
2.533367	0.2	-0.090445
2.536700	0.2	-0.093691
2.540033	0.2	-0.095917
2.543367	0.2	-0.097309
2.546700	0.2	-0.098534
2.550033	0.2	-0.100168
2.553367	0.2	-0.101789
2.556700	0.2	-0.102380
2.560033	0.2	-0.101672
2.563367	0.2	-0.100415
2.566700	0.2	-0.099558
2.570033	0.2	-0.099801
2.573367	0.2	-0.101691
2.576700	0.2	-0.105379
2.580033	0.2	-0.110050
2.583367	0.2	-0.114539
2.586700	0.2	-0.118376
2.590033	0.2	-0.121789
2.593367	0.2	-0.124676
2.596700	0.2	-0.126227
2.600033	0.2	-0.125961
2.603367	0.2	-0.124825
2.606700	0.2	-0.124248
2.610033	0.2	-0.124332
2.613367	0.2	-0.123908
2.616700	0.2	-0.122306
2.620033	0.2	-0.120043
2.623367	0.2	-0.117896
2.626700	0.2	-0.116513
2.630033	0.2	-0.116439
2.633367	0.2	-0.117747
2.636700	0.2	-0.119992
2.640033	0.2	-0.122422
2.643367	0.2	-0.124089
2.646700	0.2	-0.124434
2.650033	0.2	-0.124043
2.653367	0.2	-0.124197
2.656700	0.2	-0.125710
2.660033	0.2	-0.128327
2.663367	0.2	-0.130991
2.666700	0.2	-0.132676
2.670033	0.2	-0.133389
2.673367	0.2	-0.133733
2.676700	0.2	-0.133715
2.680033	0.2	-0.132914
2.683367	0.2	-0.131507
2.686700	0.2	-0.130502
2.690033	0.2	-0.131256
2.693367	0.2	-0.134278
2.696700	0.2	-0.138404
2.700033	0.2	-0.141854
2.703367	0.2	-0.143922
2.706700	0.2	-0.145053
2.710033	0.2	-0.145892
2.713367	0.2	-0.146963
2.716700	0.2	-0.148574
2.720033	0.2	-0.150320
2.723367	0.2	-0.151191
2.726700	0.2	-0.150306
2.730033	0.2	-0.147708
2.733367	0.2	-0.144662
2.736700	0.2	-0.142567
2.740033	0.2	-0.141724
2.743367	0.2	-0.141542
2.746700	0.2	-0.141370
2.750033	0.2	-0.141067
2.753367	0.2	-0.141212
2.756700	0.2	-0.142641
2.760033	0.2	-0.145487
2.763367	0.2	-0.148462
2.766700	0.2	-0.149654
2.770033	0.2	-0.148374
2.773367	0.2	-0.145864
2.776700	0.2	-0.144173
2.780033	0.2	-0.144485
2.783367	0.2	-0.146199
2.786700	0.2	-0.147643
2.790033	0.2	-0.147773
2.793367	0.2	-0.146986
2.796700	0.2	-0.146395
2.800033	0.2	-0.146688
2.803367	0.2	-0.147843
2.806700	0.2	-0.149678
2.810033	0.2	-0.151796
2.813367	0.2	-0.153179
2.816700	0.2	-0.152872
2.820033	0.2	-0.151196
2.823367	0.2	-0.149570
2.826700	0.2	-0.149165
2.830033	0.2	-0.150199
2.833367	0.2	-0.152425
2.836700	0.2	-0.155503
2.840033	0.2	-0.158693
2.843367	0.2	-0.161147
2.846700	0.2	-0.162916
2.850033	0.2	-0.164723
2.853367	0.2	-0.166502
2.856700	0.2	-0.167387
2.860033	0.2	-0.166912
2.863367	0.2	-0.165412
2.866700	0.2	-0.163419
2.870033	0.2	-0.161324
2.873367	0.2	-0.159573
2.876700	0.2	-0.158697
2.880033	0.2	-0.159047
2.883367	0.2	-0.160714
2.886700	0.2	-0.163452
2.890033	0.2	-0.166539
2.893367	0.2	-0.168951
2.896700	0.2	-0.169952
2.900033	0.2	-0.169692
2.903367	0.2	-0.168844
2.906700	0.2	-0.167908
2.910033	0.2	-0.167149
2.913367	0.2	-0.166800
2.916700	0.2	-0.166902
2.920033	0.2	-0.167098
2.923367	0.2	-0.166991
2.926700	0.2	-0.166479
2.930033	0.2	-0.165640
2.933367	0.2	-0.164616
2.936700	0.2	-0.163503
2.940033	0.2	-0.162185
2.943367	0.2	-0.160565
2.946700	0.2	-0.158641
2.950033	0.2	-0.156406
2.953367	0.2	-0.154092
2.956700	0.2	-0.152299
2.960033	0.2	-0.151522
2.963367	0.2	-0.151447
2.966700	0.2	-0.150884
2.970033	0.2	-0.148653
2.973367	0.2	-0.144811
2.976700	0.2	-0.140681
2.980033	0.2	-0.137510
2.983367	0.2	-0.135447
2.986700	0.2	-0.134096
2.990033	0.2	-0.133235
2.993367	0.2	-0.132690
2.996700	0.2	-0.131940
3.000033	0.2	-0.130162
3.003367	0.2	-0.126911
3.006700	0.2	-0.122441
3.010033	0.2	-0.117375
3.013367	0.2	-0.112271
3.016700	0.2	-0.107735
3.020033	0.2	-0.104504
3.023367	0.2	-0.103028
3.026700	0.2	-0.102897
3.030033	0.2	-0.102972
3.033367	0.2	-0.102213
3.036700	0.2	-0.100732
3.040033	0.2	-0.099773
3.043367	0.2	-0.100126
3.046700	0.2	-0.100909
3.050033	0.2	-0.100685
3.053367	0.2	-0.099349
3.056700	0.2	-0.097705
3.060033	0.2	-0.095912
3.063367	0.2	-0.093654
3.066700	0.2	-0.091284
3.070033	0.2	-0.089654
3.073367	0.2	-0.089123
3.076700	0.2	-0.089253
3.080033	0.2	-0.089440
3.083367	0.2	-0.089589
3.086700	0.2	-0.090254
3.090033	0.2	-0.092145
3.093367	0.2	-0.095339
3.096700	0.2	-0.099069
3.100033	0.2	-0.102110
3.103367	0.2	-0.103321
3.106700	0.2	-0.102492
3.110033	0.2	-0.100951
3.113367	0.2	-0.100555
3.116700	0.2	-0.101980
3.120033	0.2	-0.104639
3.123367	0.2	-0.108033
3.126700	0.2	-0.112276
3.130033	0.2	-0.117226
3.133367	0.2	-0.122231
3.136700	0.2	-0.126809
3.140033	0.2	-0.130688
3.143367	0.2	-0.133291
3.146700	0.2	-0.134101
3.150033	0.2	-0.133500
3.153367	0.2	-0.132648
3.156700	0.2	-0.132825
3.160033	0.2	-0.134814
3.163367	0.2	-0.138497
3.166700	0.2	-0.142702
3.170033	0.2	-0.145868
3.173367	0.2	-0.147340
3.176700	0.2	-0.147666
3.180033	0.2	-0.147852
3.183367	0.2	-0.148546
3.186700	0.2	-0.149808
3.190033	0.2	-0.151354
3.193367	0.2	-0.152919
3.196700	0.2	-0.154399
3.200033	0.2	-0.155815
3.203367	0.2	-0.157133
3.206700	0.2	-0.158236
3.210033	0.2	-0.159200
3.213367	0.2	-0.160332
3.216700	0.2	-0.161906
3.220033	0.2	-0.163922
3.223367	0.2	-0.166404
3.226700	0.2	-0.169887
3.230033	0.2	-0.174921
3.233367	0.2	-0.180872
3.236700	0.2	-0.186032
3.240033	0.2	-0.189058
3.243367	0.2	-0.189804
3.246700	0.2	-0.188877
3.250033	0.2	-0.187079
3.253367	0.2	-0.185221
3.256700	0.2	-0.183936
3.260033	0.2	-0.183438
3.263367	0.2	-0.183475
3.266700	0.2	-0.183610
3.270033	0.2	-0.183829
3.273367	0.2	-0.184784
3.276700	0.2	-0.186930
3.280033	0.2	-0.189785
3.283367	0.2	-0.192393
3.286700	0.2	-0.194120
3.290033	0.2	-0.194605
3.293367	0.2	-0.193752
3.296700	0.2	-0.192178
3.300033	0.2	-0.190851
3.303367	0.2	-0.190255
3.306700	0.2	-0.190404
3.310033	0.2	-0.191201
3.313367	0.2	-0.192570
3.316700	0.2	-0.194507
3.320033	0.2	-0.196863
3.323367	0.2	-0.199107
3.326700	0.2	-0.200705
3.330033	0.2	-0.201645
3.333367	0.2	-0.202018
3.336700	0.2	-0.201534
3.340033	0.2	-0.200290
3.343367	0.2	-0.199140
3.346700	0.2	-0.198665
3.350033	0.2	-0.198567
3.353367	0.2	-0.198153
3.356700	0.2	-0.197277
3.360033	0.2	-0.196821
3.363367	0.2	-0.197748
3.366700	0.2	-0.199750
3.370033	0.2	-0.201454
3.373367	0.2	-0.201850
3.376700	0.2	-0.201254
3.380033	0.2	-0.200672
3.383367	0.2	-0.200602
3.386700	0.2	-0.200751
3.390033	0.2	-0.200700
3.393367	0.2	-0.200165
3.396700	0.2	-0.199066
3.400033	0.2	-0.197878
3.403367	0.2	-0.197277
3.406700	0.2	-0.197426
3.410033	0.2	-0.197911
3.413367	0.2	-0.198008
3.416700	0.2	-0.197357
3.420033	0.2	-0.196472
3.423367	0.2	-0.196183
3.426700	0.2	-0.196425
3.430033	0.2	-0.196486
3.433367	0.2	-0.196472
3.436700	0.2	-0.197282
3.440033	0.2	-0.198926
3.443367	0.2	-0.200337
3.446700	0.2	-0.200910
3.450033	0.2	-0.200951
3.453367	0.2	-0.200919
3.456700	0.2	-0.201212
3.460033	0.2	-0.202223
3.463367	0.2	-0.203676
3.466700	0.2	-0.204444
3.470033	0.2	-0.203638
3.473367	0.2	-0.201729
3.476700	0.2	-0.200341
3.480033	0.2	-0.200616
3.483367	0.2	-0.202106
3.486700	0.2	-0.203676
3.490033	0.2	-0.204723
3.493367	0.2	-0.205324
3.496700	0.2	-0.205762
3.500033	0.2	-0.206050
3.503367	0.2	-0.205995
3.506700	0.2	-0.205413
3.510033	0.2	-0.204141
3.513367	0.2	-0.202172
3.516700	0.2	-0.199843
3.520033	0.2	-0.197650
3.523367	0.2	-0.195759
3.526700	0.2	-0.194050
3.530033	0.2	-0.192462
3.533367	0.2	-0.191126
3.536700	0.2	-0.190432
3.540033	0.2	-0.190828
3.543367	0.2	-0.192150
3.546700	0.2	-0.193603
3.550033	0.2	-0.194977
3.553367	0.2	-0.197026
3.556700	0.2	-0.200095
3.560033	0.2	-0.203191
3.563367	0.2	-0.205007
3.566700	0.2	-0.205380
3.570033	0.2	-0.205440
3.573367	0.2	-0.206018
3.576700	0.2	-0.206497
3.580033	0.2	-0.206041
3.583367	0.2	-0.205180
3.586700	0.2	-0.205175
3.590033	0.2	-0.206460
3.593367	0.2	-0.208076
3.596700	0.2	-0.208435
3.600033	0.2	-0.206735
3.603367	0.2	-0.203974
3.606700	0.2	-0.202279
3.610033	0.2	-0.202917
3.613367	0.2	-0.205566
3.616700	0.2	-0.208970
3.620033	0.2	-0.211797
3.623367	0.2	-0.213371
3.626700	0.2	-0.213725
3.630033	0.2	-0.213045
3.633367	0.2	-0.211536
3.636700	0.2	-0.209562
3.640033	0.2	-0.207517
3.643367	0.2	-0.205729
3.646700	0.2	-0.204630
3.650033	0.2	-0.204667
3.653367	0.2	-0.205785
3.656700	0.2	-0.207489
3.660033	0.2	-0.209427
3.663367	0.2	-0.211350
3.666700	0.2	-0.212607
3.670033	0.2	-0.212528
3.673367	0.2	-0.211312
3.676700	0.2	-0.209981
3.680033	0.2	-0.209361
3.683367	0.2	-0.209343
3.686700	0.2	-0.208984
3.690033	0.2	-0.207750
3.693367	0.2	-0.206269
3.696700	0.2	-0.205329
3.700033	0.2	-0.204849
3.703367	0.2	-0.204574
3.706700	0.2	-0.204877
3.710033	0.2	-0.206302
3.713367	0.2	-0.208705
3.716700	0.2	-0.211294
3.720033	0.2	-0.213422
3.723367	0.2	-0.215042
3.726700	0.2	-0.216379
3.730033	0.2	-0.217380
3.733367	0.2	-0.217468
3.736700	0.2	-0.216169
3.740033	0.2	-0.213818
3.743367	0.2	-0.211424
3.746700	0.2	-0.210023
3.750033	0.2	-0.209976
3.753367	0.2	-0.210744
3.756700	0.2	-0.211527
3.760033	0.2	-0.211801
3.763367	0.2	-0.211401
3.766700	0.2	-0.210786
3.770033	0.2	-0.210926
3.773367	0.2	-0.212132
3.776700	0.2	-0.213827
3.780033	0.2	-0.215531
3.783367	0.2	-0.217073
3.786700	0.2	-0.218013
3.790033	0.2	-0.217659
3.793367	0.2	-0.215722
3.796700	0.2	-0.212672
3.800033	0.2	-0.209440
3.803367	0.2	-0.207028
3.806700	0.2	-0.206330
3.810033	0.2	-0.207690
3.813367	0.2	-0.210484
3.816700	0.2	-0.213706
3.820033	0.2	-0.216719
3.823367	0.2	-0.219024
3.826700	0.2	-0.220123
3.830033	0.2	-0.220058
3.833367	0.2	-0.219494
3.836700	0.2	-0.218898
3.840033	0.2	-0.218279
3.843367	0.2	-0.217380
3.846700	0.2	-0.215764
3.850033	0.2	-0.213161
3.853367	0.2	-0.209971
3.856700	0.2	-0.207252
3.860033	0.2	-0.205962
3.863367	0.2	-0.206130
3.866700	0.2	-0.207210
3.870033	0.2	-0.208784
3.873367	0.2	-0.210358
3.876700	0.2	-0.211191
3.880033	0.2	-0.211061
3.883367	0.2	-0.210647
3.886700	0.2	-0.210791
3.890033	0.2	-0.211778
3.893367	0.2	-0.213333
3.896700	0.2	-0.214833
3.900033	0.2	-0.215597
3.903367	0.2	-0.215541
3.906700	0.2	-0.215429
3.910033	0.2	-0.216025
3.913367	0.2	-0.217045
3.916700	0.2	-0.217464
3.920033	0.2	-0.216709
3.923367	0.2	-0.214982
3.926700	0.2	-0.212821
3.930033	0.2	-0.210819
3.933367	0.2	-0.209319
3.936700	0.2	-0.208290
3.940033	0.2	-0.207848
3.943367	0.2	-0.208551
3.946700	0.2	-0.210647
3.950033	0.2	-0.213478
3.953367	0.2	-0.215918
3.956700	0.2	-0.217161
3.960033	0.2	-0.217147
3.963367	0.2	-0.216565
3.966700	0.2	-0.216276
3.970033	0.2	-0.216523
3.973367	0.2	-0.216952
3.976700	0.2	-0.217063
3.980033	0.2	-0.216458
3.983367	0.2	-0.214973
3.986700	0.2	-0.212910
3.990033	0.2	-0.211024
3.993367	0.2	-0.210265
3.996700	0.2	-0.211378
4.000033	0.2	-0.214376
4.003367	0.2	-0.218288
4.006700	0.2	-0.221781
4.010033	0.2	-0.224253
4.013367	0.2	-0.226023
4.016700	0.2	-0.227401
4.020033	0.2	-0.228216
4.023367	0.2	-0.228407
4.026700	0.2	-0.228258
4.030033	0.2	-0.227941
4.033367	0.2	-0.227233
4.036700	0.2	-0.225832
4.040033	0.2	-0.223620
4.043367	0.2	-0.220747
4.046700	0.2	-0.217916
4.050033	0.2	-0.216188
4.053367	0.2	-0.215843
4.056700	0.2	-0.216123
4.060033	0.2	-0.216314
4.063367	0.2	-0.216658
4.066700	0.2	-0.217878
4.070033	0.2	-0.220160
4.073367	0.2	-0.222903
4.076700	0.2	-0.225110
4.080033	0.2	-0.225930
4.083367	0.2	-0.225343
4.086700	0.2	-0.224193
4.090033	0.2	-0.223401
4.093367	0.2	-0.223443
4.096700	0.2	-0.224551
4.100033	0.2	-0.226432
4.103367	0.2	-0.227788
4.106700	0.2	-0.227243
4.110033	0.2	-0.224984
4.113367	0.2	-0.222763
4.116700	0.2	-0.222228
4.120033	0.2	-0.223592
4.123367	0.2	-0.225976
4.126700	0.2	-0.228486
4.130033	0.2	-0.230484
4.133367	0.2	-0.231564
4.136700	0.2	-0.231918
4.140033	0.2	-0.231937
4.143367	0.2	-0.231587
4.146700	0.2	-0.230884
4.150033	0.2	-0.230288
4.153367	0.2	-0.230270
4.156700	0.2	-0.231047
4.160033	0.2	-0.232528
4.163367	0.2	-0.234032
4.166700	0.2	-0.234577
4.170033	0.2	-0.234013
4.173367	0.2	-0.233301
4.176700	0.2	-0.233450
4.180033	0.2	-0.234824
4.183367	0.2	-0.237031
4.186700	0.2	-0.239192
4.190033	0.2	-0.240314
4.193367	0.2	-0.239802
4.196700	0.2	-0.237906
4.200033	0.2	-0.235615
4.203367	0.2	-0.233985
4.206700	0.2	-0.233664
4.210033	0.2	-0.234628
4.213367	0.2	-0.236151
4.216700	0.2	-0.237366
4.220033	0.2	-0.237701
4.223367	0.2	-0.236845
4.226700	0.2	-0.234819
4.230033	0.2	-0.231932
4.233367	0.2	-0.228570
4.236700	0.2	-0.225254
4.240033	0.2	-0.222861
4.243367	0.2	-0.222232
4.246700	0.2	-0.223373
4.250033	0.2	-0.225240
4.253367	0.2	-0.226600
4.256700	0.2	-0.226842
4.260033	0.2	-0.226176
4.263367	0.2	-0.225194
4.266700	0.2	-0.224346
4.270033	0.2	-0.224034
4.273367	0.2	-0.224314
4.276700	0.2	-0.224477
4.280033	0.2	-0.223611
4.283367	0.2	-0.221319
4.286700	0.2	-0.218013
4.290033	0.2	-0.214861
4.293367	0.2	-0.213087
4.296700	0.2	-0.213366
4.300033	0.2	-0.215536
4.303367	0.2	-0.218768
4.306700	0.2	-0.222246
4.310033	0.2	-0.225538
4.313367	0.2	-0.228197
4.316700	0.2	-0.229659
4.320033	0.2	-0.229552
4.323367	0.2	-0.227815
4.326700	0.2	-0.224966
4.330033	0.2	-0.222125
4.333367	0.2	-0.220095
4.336700	0.2	-0.218842
4.340033	0.2	-0.218195
4.343367	0.2	-0.218204
4.346700	0.2	-0.218651
4.350033	0.2	-0.218987
4.353367	0.2	-0.218940
4.356700	0.2	-0.218879
4.360033	0.2	-0.219364
4.363367	0.2	-0.220509
4.366700	0.2	-0.221832
4.370033	0.2	-0.222549
4.373367	0.2	-0.222139
4.376700	0.2	-0.220826
4.380033	0.2	-0.219275
4.383367	0.2	-0.218302
4.386700	0.2	-0.218693
4.390033	0.2	-0.220435
4.393367	0.2	-0.222526
4.396700	0.2	-0.224165
4.400033	0.2	-0.225380
4.403367	0.2	-0.226311
4.406700	0.2	-0.226917
4.410033	0.2	-0.227415
4.413367	0.2	-0.228407
4.416700	0.2	-0.230270
4.420033	0.2	-0.232365
4.423367	0.2	-0.233245
4.426700	0.2	-0.232002
4.430033	0.2	-0.229222
4.433367	0.2	-0.226297
4.436700	0.2	-0.224039
4.440033	0.2	-0.222614
4.443367	0.2	-0.222386
4.446700	0.2	-0.223988
4.450033	0.2	-0.227401
4.453367	0.2	-0.231499
4.456700	0.2	-0.234637
4.460033	0.2	-0.235559
4.463367	0.2	-0.233948
4.466700	0.2	-0.230484
4.470033	0.2	-0.226567
4.473367	0.2	-0.223611
4.476700	0.2	-0.222172
4.480033	0.2	-0.221911
4.483367	0.2	-0.222404
4.486700	0.2	-0.223550
4.490033	0.2	-0.225315
4.493367	0.2	-0.227569
4.496700	0.2	-0.229971
4.500033	0.2	-0.231946
4.503367	0.2	-0.232975
4.506700	0.2	-0.233226
4.510033	0.2	-0.233371
4.513367	0.2	-0.233585
4.516700	0.2	-0.233613
4.520033	0.2	-0.233715
4.523367	0.2	-0.234540
4.526700	0.2	-0.235932
4.530033	0.2	-0.236621
4.533367	0.2	-0.235536
4.536700	0.2	-0.233133
4.540033	0.2	-0.230954
4.543367	0.2	-0.230093
4.546700	0.2	-0.230591
4.550033	0.2	-0.232197
4.553367	0.2	-0.234889
4.556700	0.2	-0.238549
4.560033	0.2	-0.242600
4.563367	0.2	-0.246121
4.566700	0.2	-0.248584
4.570033	0.2	-0.250302
4.573367	0.2	-0.251769
4.576700	0.2	-0.252952
4.580033	0.2	-0.253613
4.583367	0.2	-0.253865
4.586700	0.2	-0.254069
4.590033	0.2	-0.254479
4.593367	0.2	-0.254954
4.596700	0.2	-0.255201
4.600033	0.2	-0.255262
4.603367	0.2	-0.255317
4.606700	0.2	-0.255383
4.610033	0.2	-0.255643
4.613367	0.2	-0.256407
4.616700	0.2	-0.257394
4.620033	0.2	-0.257902
4.623367	0.2	-0.257604
4.626700	0.2	-0.256817
4.630033	0.2	-0.256221
4.633367	0.2	-0.256142
4.636700	0.2	-0.255955
4.640033	0.2	-0.254670
4.643367	0.2	-0.252151
4.646700	0.2	-0.249450
4.650033	0.2	-0.247667
4.653367	0.2	-0.247061
4.656700	0.2	-0.247569
4.660033	0.2	-0.249166
4.663367	0.2	-0.251275
4.666700	0.2	-0.252966
4.670033	0.2	-0.253739
4.673367	0.2	-0.253539
4.676700	0.2	-0.252612
4.680033	0.2	-0.251457
4.683367	0.2	-0.250619
4.686700	0.2	-0.250549
4.690033	0.2	-0.251420
4.693367	0.2	-0.253017
4.696700	0.2	-0.254922
4.700033	0.2	-0.256659
4.703367	0.2	-0.257706
4.706700	0.2	-0.257809
4.710033	0.2	-0.257320
4.713367	0.2	-0.256915
4.716700	0.2	-0.256742
4.720033	0.2	-0.256374
4.723367	0.2	-0.255508
4.726700	0.2	-0.254335
4.730033	0.2	-0.252966
4.733367	0.2	-0.251140
4.736700	0.2	-0.248938
4.740033	0.2	-0.247094
4.743367	0.2	-0.246456
4.746700	0.2	-0.247518
4.750033	0.2	-0.250200
4.753367	0.2	-0.253762
4.756700	0.2	-0.257418
4.760033	0.2	-0.260854
4.763367	0.2	-0.263518
4.766700	0.2	-0.264370
4.770033	0.2	-0.263103
4.773367	0.2	-0.260831
4.776700	0.2	-0.259220
4.780033	0.2	-0.259252
4.783367	0.2	-0.260612
4.786700	0.2	-0.262093
4.790033	0.2	-0.262819
4.793367	0.2	-0.262973
4.796700	0.2	-0.263150
4.800033	0.2	-0.263541
4.803367	0.2	-0.263928
4.806700	0.2	-0.264156
4.810033	0.2	-0.264426
4.813367	0.2	-0.264961
4.816700	0.2	-0.265492
4.820033	0.2	-0.265376
4.823367	0.2	-0.264272
4.826700	0.2	-0.262680
4.830033	0.2	-0.261585
4.833367	0.2	-0.261352
4.836700	0.2	-0.261492
4.840033	0.2	-0.261483
4.843367	0.2	-0.261101
4.846700	0.2	-0.260184
4.850033	0.2	-0.258791
4.853367	0.2	-0.257269
4.856700	0.2	-0.255713
4.860033	0.2	-0.253613
4.863367	0.2	-0.250572
4.866700	0.2	-0.247182
4.870033	0.2	-0.244668
4.873367	0.2	-0.243899
4.876700	0.2	-0.244877
4.880033	0.2	-0.246861
4.883367	0.2	-0.248868
4.886700	0.2	-0.250251
4.890033	0.2	-0.251103
4.893367	0.2	-0.252249
4.896700	0.2	-0.254312
4.900033	0.2	-0.256705
4.903367	0.2	-0.258242
4.906700	0.2	-0.258451
4.910033	0.2	-0.257706
4.913367	0.2	-0.256617
4.916700	0.2	-0.255681
4.920033	0.2	-0.255266
4.923367	0.2	-0.255401
4.926700	0.2	-0.255522
4.930033	0.2	-0.254773
4.933367	0.2	-0.252672
4.936700	0.2	-0.249776
4.940033	0.2	-0.247550
4.943367	0.2	-0.247234
4.946700	0.2	-0.248807
4.950033	0.2	-0.251099
4.953367	0.2	-0.252593
4.956700	0.2	-0.252691
4.960033	0.2	-0.252314
4.963367	0.2	-0.252784
4.966700	0.2	-0.254321
4.970033	0.2	-0.256118
4.973367	0.2	-0.257287
4.976700	0.2	-0.257199
4.980033	0.2	-0.255676
4.983367	0.2	-0.253217
4.986700	0.2	-0.250703
4.990033	0.2	-0.249101
4.993367	0.2	-0.248947
4.996700	0.2	-0.250032
5.000033	0.2	-0.251792
5.003367	0.2	-0.253581
5.006700	0.2	-0.254675
5.010033	0.2	-0.254875
5.013367	0.2	-0.254740
5.016700	0.2	-0.254745
5.020033	0.2	-0.254777
5.023367	0.2	-0.254503
5.026700	0.2	-0.253837
5.030033	0.2	-0.253385
5.033367	0.2	-0.253720
5.036700	0.2	-0.254465
5.040033	0.2	-0.254912
5.043367	0.2	-0.254815
5.046700	0.2	-0.253948
5.050033	0.2	-0.252360
5.053367	0.2	-0.251061
5.056700	0.2	-0.251150
5.060033	0.2	-0.252579
5.063367	0.2	-0.254703
5.066700	0.2	-0.257064
5.070033	0.2	-0.259285
5.073367	0.2	-0.260845
5.076700	0.2	-0.261269
5.080033	0.2	-0.260691
5.083367	0.2	-0.260114
5.086700	0.2	-0.260430
5.090033	0.2	-0.261553
5.093367	0.2	-0.262745
5.096700	0.2	-0.263238
5.100033	0.2	-0.262503
5.103367	0.2	-0.260635
5.106700	0.2	-0.258726
5.110033	0.2	-0.258205
5.113367	0.2	-0.259518
5.116700	0.2	-0.261641
5.120033	0.2	-0.263215
5.123367	0.2	-0.263872
5.126700	0.2	-0.264393
5.130033	0.2	-0.265399
5.133367	0.2	-0.266405
5.136700	0.2	-0.266591
5.140033	0.2	-0.265799
5.143367	0.2	-0.264230
5.146700	0.2	-0.262186
5.150033	0.2	-0.260272
5.153367	0.2	-0.259019
5.156700	0.2	-0.258512
5.160033	0.2	-0.258666
5.163367	0.2	-0.259588
5.166700	0.2	-0.261418
5.170033	0.2	-0.263946
5.173367	0.2	-0.266545
5.176700	0.2	-0.268510
5.180033	0.2	-0.269455
5.183367	0.2	-0.269269
5.186700	0.2	-0.268104
5.190033	0.2	-0.266675
5.193367	0.2	-0.265883
5.196700	0.2	-0.266191
5.200033	0.2	-0.267611
5.203367	0.2	-0.269664
5.206700	0.2	-0.271327
5.210033	0.2	-0.271844
5.213367	0.2	-0.271718
5.216700	0.2	-0.272137
5.220033	0.2	-0.273273
5.223367	0.2	-0.274177
5.226700	0.2	-0.274349
5.230033	0.2	-0.274139
5.233367	0.2	-0.273800
5.236700	0.2	-0.273073
5.240033	0.2	-0.271760
5.243367	0.2	-0.270107
5.246700	0.2	-0.268687
5.250033	0.2	-0.268240
5.253367	0.2	-0.269157
5.256700	0.2	-0.270824
5.260033	0.2	-0.272049
5.263367	0.2	-0.272542
5.266700	0.2	-0.273176
5.270033	0.2	-0.274726
5.273367	0.2	-0.277301
5.276700	0.2	-0.280682
5.280033	0.2	-0.284021
5.283367	0.2	-0.285651
5.286700	0.2	-0.284468
5.290033	0.2	-0.281036
5.293367	0.2	-0.277027
5.296700	0.2	-0.274112
5.300033	0.2	-0.273180
5.303367	0.2	-0.274112
5.306700	0.2	-0.275732
5.310033	0.2	-0.276463
5.313367	0.2	-0.275699
5.316700	0.2	-0.274335
5.320033	0.2	-0.273492
5.323367	0.2	-0.273506
5.326700	0.2	-0.274223
5.330033	0.2	-0.275513
5.333367	0.2	-0.277064
5.336700	0.2	-0.278498
5.340033	0.2	-0.279672
5.343367	0.2	-0.280468
5.346700	0.2	-0.280691
5.350033	0.2	-0.280635
5.353367	0.2	-0.281101
5.356700	0.2	-0.282368
5.360033	0.2	-0.283695
5.363367	0.2	-0.284337
5.366700	0.2	-0.284258
5.370033	0.2	-0.283611
5.373367	0.2	-0.282479
5.376700	0.2	-0.281376
5.380033	0.2	-0.280789
5.383367	0.2	-0.280407
5.386700	0.2	-0.279639
5.390033	0.2	-0.278372
5.393367	0.2	-0.277124
5.396700	0.2	-0.276747
5.400033	0.2	-0.277623
5.403367	0.2	-0.279271
5.406700	0.2	-0.280831
5.410033	0.2	-0.281679
5.413367	0.2	-0.281907
5.416700	0.2	-0.282242
5.420033	0.2	-0.283206
5.423367	0.2	-0.284510
5.426700	0.2	-0.285502
5.430033	0.2	-0.285748
5.433367	0.2	-0.285027
5.436700	0.2	-0.283550
5.440033	0.2	-0.281907
5.443367	0.2	-0.280635
5.446700	0.2	-0.280254
5.450033	0.2	-0.281190
5.453367	0.2	-0.283266
5.456700	0.2	-0.285460
5.460033	0.2	-0.286554
5.463367	0.2	-0.286200
5.466700	0.2	-0.285152
5.470033	0.2	-0.284486
5.473367	0.2	-0.284882
5.476700	0.2	-0.286372
5.480033	0.2	-0.288365
5.483367	0.2	-0.290140
5.486700	0.2	-0.291537
5.490033	0.2	-0.292859
5.493367	0.2	-0.294163
5.496700	0.2	-0.295029
5.500033	0.2	-0.294955
5.503367	0.2	-0.293641
5.506700	0.2	-0.291085
5.510033	0.2	-0.287849
5.513367	0.2	-0.285185
5.516700	0.2	-0.284314
5.520033	0.2	-0.285381
5.523367	0.2	-0.287439
5.526700	0.2	-0.289436
5.530033	0.2	-0.291076
5.533367	0.2	-0.292785
5.536700	0.2	-0.294913
5.540033	0.2	-0.297092
5.543367	0.2	-0.298596
5.546700	0.2	-0.299127
5.550033	0.2	-0.298861
5.553367	0.2	-0.297856
5.556700	0.2	-0.296016
5.560033	0.2	-0.293963
5.563367	0.2	-0.292924
5.566700	0.2	-0.293623
5.570033	0.2	-0.295755
5.573367	0.2	-0.298284
5.576700	0.2	-0.300189
5.580033	0.2	-0.301129
5.583367	0.2	-0.301315
5.586700	0.2	-0.301180
5.590033	0.2	-0.301115
5.593367	0.2	-0.300840
5.596700	0.2	-0.299267
5.600033	0.2	-0.295965
5.603367	0.2	-0.292296
5.606700	0.2	-0.290368
5.610033	0.2	-0.291155
5.613367	0.2	-0.293991
5.616700	0.2	-0.297492
5.620033	0.2	-0.300431
5.623367	0.2	-0.301991
5.626700	0.2	-0.301907
5.630033	0.2	-0.300664
5.633367	0.2	-0.299360
5.636700	0.2	-0.298857
5.640033	0.2	-0.298955
5.643367	0.2	-0.298629
5.646700	0.2	-0.296906
5.650033	0.2	-0.293725
5.653367	0.2	-0.290181
5.656700	0.2	-0.287541
5.660033	0.2	-0.286619
5.663367	0.2	-0.287914
5.666700	0.2	-0.291257
5.670033	0.2	-0.295644
5.673367	0.2	-0.299807
5.676700	0.2	-0.302712
5.680033	0.2	-0.303681
5.683367	0.2	-0.302647
5.686700	0.2	-0.300375
5.690033	0.2	-0.298102
5.693367	0.2	-0.296896
5.696700	0.2	-0.297311
5.700033	0.2	-0.299290
5.703367	0.2	-0.302051
5.706700	0.2	-0.304361
5.710033	0.2	-0.305143
5.713367	0.2	-0.304026
5.716700	0.2	-0.301469
5.720033	0.2	-0.298470
5.723367	0.2	-0.296030
5.726700	0.2	-0.294740
5.730033	0.2	-0.294722
5.733367	0.2	-0.295662
5.736700	0.2	-0.296943
5.740033	0.2	-0.297893
5.743367	0.2	-0.298377
5.746700	0.2	-0.298950
5.750033	0.2	-0.300449
5.753367	0.2	-0.303248
5.756700	0.2	-0.306889
5.760033	0.2	-0.310349
5.763367	0.2	-0.312463
5.766700	0.2	-0.312557
5.770033	0.2	-0.311178
5.773367	0.2	-0.309767
5.776700	0.2	-0.309297
5.780033	0.2	-0.309665
5.783367	0.2	-0.310349
5.786700	0.2	-0.310717
5.790033	0.2	-0.309991
5.793367	0.2	-0.307914
5.796700	0.2	-0.305255
5.800033	0.2	-0.303155
5.803367	0.2	-0.302191
5.806700	0.2	-0.302256
5.810033	0.2	-0.303159
5.813367	0.2	-0.304915
5.816700	0.2	-0.307206
5.820033	0.2	-0.309241
5.823367	0.2	-0.310489
5.826700	0.2	-0.311024
5.830033	0.2	-0.311201
5.833367	0.2	-0.311448
5.836700	0.2	-0.312156
5.840033	0.2	-0.313371
5.843367	0.2	-0.314792
5.846700	0.2	-0.315798
5.850033	0.2	-0.315504
5.853367	0.2	-0.313665
5.856700	0.2	-0.311178
5.860033	0.2	-0.309227
5.863367	0.2	-0.308063
5.866700	0.2	-0.307066
5.870033	0.2	-0.305674
5.873367	0.2	-0.304030
5.876700	0.2	-0.302894
5.880033	0.2	-0.302950
5.883367	0.2	-0.304081
5.886700	0.2	-0.305478
5.890033	0.2	-0.306545
5.893367	0.2	-0.307290
5.896700	0.2	-0.308142
5.900033	0.2	-0.309795
5.903367	0.2	-0.312743
5.906700	0.2	-0.316459
5.910033	0.2	-0.319351
5.913367	0.2	-0.319858
5.916700	0.2	-0.317590
5.920033	0.2	-0.313539
5.923367	0.2	-0.309567
5.926700	0.2	-0.307462
5.930033	0.2	-0.307648
5.933367	0.2	-0.308999
5.936700	0.2	-0.310414
5.940033	0.2	-0.311872
5.943367	0.2	-0.313800
5.946700	0.2	-0.316175
5.950033	0.2	-0.318307
5.953367	0.2	-0.319532
5.956700	0.2	-0.320030
5.960033	0.2	-0.320585
5.963367	0.2	-0.321642
5.966700	0.2	-0.322945
5.970033	0.2	-0.324030
5.973367	0.2	-0.324789
5.976700	0.2	-0.325441
5.980033	0.2	-0.326033
5.983367	0.2	-0.326149
5.986700	0.2	-0.325362
5.990033	0.2	-0.323900
5.993367	0.2	-0.322494
5.996700	0.2	-0.321604
6.000033	0.2	-0.321083
