# Supplementary material for: Quantitative profiling of capsaicin content in seven chili pepper cultivars using optimized HPLC
Source: Front Plant Sci. 2026 May 7;17:1749488. doi: 10.3389/fpls.2026.1749488 (PMC13190488; doi:10.3389/fpls.2026.1749488)
Supplement: Supplementary file 1 [file DataSheet1.zip › Raw Chromatogram Data Calibration 280nm/Capsaicin 5ppm.csv]

URL chrom://desktop-lb30aed/ChromeleonLocal/Capsaicin/CapsaicinTest_1312025.seq/42015.smp/UV_VIS_2.channel
Channel UV_VIS_2
Injection Information:
Data Vault ChromeleonLocal
Sequence CapsaicinTest_1312025
Name CAP5ppm
Number 448
Position Y:E7
Comment
Processing Method Processing_Capsaicin
Instrument Method Capsaicin_222025m1 -Origninal
Type Unknown
Status Finished
Inject Time 3/11/2025 11:48:03 AM -07:00
Volume (�l) 10.00
Dilution Factor 1.0000
Weight 1.0000
Raw Data Information:
Time Min. (min) 0.003400
Time Max. (min) 6.000067
Data Points 1800
Detector UV
Generating Data System Chromeleon 7.2.10.24543
Exporting Data System Chromeleon 7.2.10.0
Operator Instrument Controller
Signal Quantity Absorbance
Signal Unit mAU
Signal Min. -0.253599
Signal Max. 10.341848
Channel UV_VIS_2
Driver Name VDAD.dll
Channel Type Evaluation
Min. Step (s) 0.2
Max. Step (s) 0.2
Average Step (s) 0.2
Signal Parameter Information:
Signal Info WVL:280 nm
Raw Data:
Time (min) Step (s) Value (mAU)
0.003400 n.a. 0.000000
0.006733 0.2 -0.000023
0.010067 0.2 -0.000172
0.013400 0.2 -0.000480
0.016733 0.2 -0.000447
0.020067 0.2 0.000759
0.023400 0.2 0.003148
0.026733 0.2 0.005616
0.030067 0.2 0.007134
0.033400 0.2 0.007539
0.036733 0.2 0.007111
0.040067 0.2 0.006096
0.043400 0.2 0.004801
0.046733 0.2 0.003814
0.050067 0.2 0.003842
0.053400 0.2 0.005104
0.056733 0.2 0.006878
0.060067 0.2 0.007795
0.063400 0.2 0.006817
0.066733 0.2 0.004089
0.070067 0.2 0.000731
0.073400 0.2 -0.002128
0.076733 0.2 -0.004037
0.080067 0.2 -0.005057
0.083400 0.2 -0.005411
0.086733 0.2 -0.005430
0.090067 0.2 -0.005644
0.093400 0.2 -0.006426
0.096733 0.2 -0.007488
0.100067 0.2 -0.007898
0.103400 0.2 -0.006864
0.106733 0.2 -0.004736
0.110067 0.2 -0.002999
0.113400 0.2 -0.003111
0.116733 0.2 -0.005229
0.120067 0.2 -0.008107
0.123400 0.2 -0.010300
0.126733 0.2 -0.011199
0.130067 0.2 -0.010915
0.133400 0.2 -0.009895
0.136733 0.2 -0.008610
0.140067 0.2 -0.007353
0.143400 0.2 -0.006296
0.146733 0.2 -0.005425
0.150067 0.2 -0.004563
0.153400 0.2 -0.003967
0.156733 0.2 -0.004205
0.160067 0.2 -0.005001
0.163400 0.2 -0.005169
0.166733 0.2 -0.004014
0.170067 0.2 -0.002282
0.173400 0.2 -0.001434
0.176733 0.2 -0.002175
0.180067 0.2 -0.003842
0.183400 0.2 -0.005271
0.186733 0.2 -0.005914
0.190067 0.2 -0.006021
0.193400 0.2 -0.006091
0.196733 0.2 -0.006193
0.200067 0.2 -0.006245
0.203400 0.2 -0.006841
0.206733 0.2 -0.008876
0.210067 0.2 -0.012084
0.213400 0.2 -0.014710
0.216733 0.2 -0.015134
0.220067 0.2 -0.013607
0.223400 0.2 -0.011786
0.226733 0.2 -0.010761
0.230067 0.2 -0.010221
0.233400 0.2 -0.009057
0.236733 0.2 -0.006412
0.240067 0.2 -0.002678
0.243400 0.2 0.000657
0.246733 0.2 0.002324
0.250067 0.2 0.002310
0.253400 0.2 0.001509
0.256733 0.2 0.000326
0.260067 0.2 -0.001653
0.263400 0.2 -0.004363
0.266733 0.2 -0.006934
0.270067 0.2 -0.008685
0.273400 0.2 -0.009369
0.276733 0.2 -0.009099
0.280067 0.2 -0.008568
0.283400 0.2 -0.008638
0.286733 0.2 -0.009672
0.290067 0.2 -0.011460
0.293400 0.2 -0.013444
0.296733 0.2 -0.014859
0.300067 0.2 -0.015246
0.303400 0.2 -0.014836
0.306733 0.2 -0.014366
0.310067 0.2 -0.014277
0.313400 0.2 -0.014212
0.316733 0.2 -0.013700
0.320067 0.2 -0.013052
0.323400 0.2 -0.012913
0.326733 0.2 -0.013406
0.330067 0.2 -0.014240
0.333400 0.2 -0.015176
0.336733 0.2 -0.015963
0.340067 0.2 -0.016210
0.343400 0.2 -0.015539
0.346733 0.2 -0.013718
0.350067 0.2 -0.011045
0.353400 0.2 -0.008666
0.356733 0.2 -0.007940
0.360067 0.2 -0.009439
0.363400 0.2 -0.012428
0.366733 0.2 -0.015441
0.370067 0.2 -0.017462
0.373400 0.2 -0.018138
0.376733 0.2 -0.017271
0.380067 0.2 -0.015143
0.383400 0.2 -0.012722
0.386733 0.2 -0.011041
0.390067 0.2 -0.010566
0.393400 0.2 -0.011218
0.396733 0.2 -0.012624
0.400067 0.2 -0.014254
0.403400 0.2 -0.015576
0.406733 0.2 -0.016415
0.410067 0.2 -0.017160
0.413400 0.2 -0.018193
0.416733 0.2 -0.019418
0.420067 0.2 -0.020680
0.423400 0.2 -0.022035
0.426733 0.2 -0.023087
0.430067 0.2 -0.023386
0.433400 0.2 -0.023250
0.436733 0.2 -0.023218
0.440067 0.2 -0.023213
0.443400 0.2 -0.023120
0.446733 0.2 -0.023302
0.450067 0.2 -0.024117
0.453400 0.2 -0.025271
0.456733 0.2 -0.025718
0.460067 0.2 -0.024233
0.463400 0.2 -0.020498
0.466733 0.2 -0.015479
0.470067 0.2 -0.010924
0.473400 0.2 -0.008568
0.476733 0.2 -0.009015
0.480067 0.2 -0.011269
0.483400 0.2 -0.013681
0.486733 0.2 -0.015059
0.490067 0.2 -0.014971
0.493400 0.2 -0.013853
0.496733 0.2 -0.012605
0.500067 0.2 -0.011730
0.503400 0.2 -0.011208
0.506733 0.2 -0.011022
0.510067 0.2 -0.011213
0.513400 0.2 -0.011618
0.516733 0.2 -0.011926
0.520067 0.2 -0.011935
0.523400 0.2 -0.011679
0.526733 0.2 -0.011288
0.530067 0.2 -0.010878
0.533400 0.2 -0.010375
0.536733 0.2 -0.009607
0.540067 0.2 -0.008456
0.543400 0.2 -0.007050
0.546733 0.2 -0.005872
0.550067 0.2 -0.005346
0.553400 0.2 -0.005458
0.556733 0.2 -0.005993
0.560067 0.2 -0.006775
0.563400 0.2 -0.007735
0.566733 0.2 -0.008801
0.570067 0.2 -0.009541
0.573400 0.2 -0.009309
0.576733 0.2 -0.008037
0.580067 0.2 -0.006435
0.583400 0.2 -0.005243
0.586733 0.2 -0.004675
0.590067 0.2 -0.004424
0.593400 0.2 -0.003767
0.596733 0.2 -0.001984
0.600067 0.2 0.000703
0.603400 0.2 0.002985
0.606733 0.2 0.003548
0.610067 0.2 0.001811
0.613400 0.2 -0.001686
0.616733 0.2 -0.005388
0.620067 0.2 -0.007735
0.623400 0.2 -0.007991
0.626733 0.2 -0.006375
0.630067 0.2 -0.004116
0.633400 0.2 -0.002729
0.636733 0.2 -0.002850
0.640067 0.2 -0.004042
0.643400 0.2 -0.005658
0.646733 0.2 -0.007437
0.650067 0.2 -0.009341
0.653400 0.2 -0.011274
0.656733 0.2 -0.013127
0.660067 0.2 -0.014761
0.663400 0.2 -0.016023
0.666733 0.2 -0.016922
0.670067 0.2 -0.017667
0.673400 0.2 -0.018496
0.676733 0.2 -0.019274
0.680067 0.2 -0.019153
0.683400 0.2 -0.017020
0.686733 0.2 -0.012708
0.690067 0.2 -0.007432
0.693400 0.2 -0.002817
0.696733 0.2 0.000037
0.700067 0.2 0.000843
0.703400 0.2 0.000042
0.706733 0.2 -0.001560
0.710067 0.2 -0.003260
0.713400 0.2 -0.004573
0.716733 0.2 -0.005267
0.720067 0.2 -0.005630
0.723400 0.2 -0.006114
0.726733 0.2 -0.006505
0.730067 0.2 -0.006198
0.733400 0.2 -0.007157
0.736733 0.2 -0.021704
0.740067 0.2 -0.075838
0.743400 0.2 -0.178148
0.746733 0.2 -0.253599
0.750067 0.2 -0.118827
0.753400 0.2 0.431207
0.756733 0.2 1.478931
0.760067 0.2 2.912097
0.763400 0.2 4.483322
0.766733 0.2 5.934192
0.770067 0.2 7.082107
0.773400 0.2 7.841531
0.776733 0.2 8.209408
0.780067 0.2 8.235844
0.783400 0.2 7.992885
0.786733 0.2 7.557124
0.790067 0.2 7.006936
0.793400 0.2 6.422554
0.796733 0.2 5.882126
0.800067 0.2 5.455203
0.803400 0.2 5.197176
0.806733 0.2 5.144742
0.810067 0.2 5.311258
0.813400 0.2 5.682567
0.816733 0.2 6.215991
0.820067 0.2 6.846995
0.823400 0.2 7.506739
0.826733 0.2 8.145189
0.830067 0.2 8.742511
0.833400 0.2 9.293901
0.836733 0.2 9.779469
0.840067 0.2 10.150070
0.843400 0.2 10.341848
0.846733 0.2 10.302719
0.850067 0.2 10.012509
0.853400 0.2 9.493376
0.856733 0.2 8.808579
0.860067 0.2 8.045384
0.863400 0.2 7.288563
0.866733 0.2 6.598998
0.870067 0.2 6.005433
0.873400 0.2 5.508219
0.876733 0.2 5.088449
0.880067 0.2 4.717205
0.883400 0.2 4.363935
0.886733 0.2 4.003895
0.890067 0.2 3.623567
0.893400 0.2 3.222949
0.896733 0.2 2.814676
0.900067 0.2 2.421569
0.903400 0.2 2.072295
0.906733 0.2 1.792936
0.910067 0.2 1.596096
0.913400 0.2 1.474218
0.916733 0.2 1.401952
0.920067 0.2 1.345435
0.923400 0.2 1.273048
0.926733 0.2 1.163622
0.930067 0.2 1.010667
0.933400 0.2 0.821822
0.936733 0.2 0.614258
0.940067 0.2 0.408622
0.943400 0.2 0.223517
0.946733 0.2 0.071279
0.950067 0.2 -0.043991
0.953400 0.2 -0.125151
0.956733 0.2 -0.178735
0.960067 0.2 -0.211908
0.963400 0.2 -0.230987
0.966733 0.2 -0.240956
0.970067 0.2 -0.244942
0.973400 0.2 -0.244118
0.976733 0.2 -0.239043
0.980067 0.2 -0.230651
0.983400 0.2 -0.220016
0.986733 0.2 -0.208262
0.990067 0.2 -0.196625
0.993400 0.2 -0.185943
0.996733 0.2 -0.176518
1.000067 0.2 -0.168430
1.003400 0.2 -0.161319
1.006733 0.2 -0.154339
1.010067 0.2 -0.146735
1.013400 0.2 -0.138185
1.016733 0.2 -0.128550
1.020067 0.2 -0.117877
1.023400 0.2 -0.106720
1.026733 0.2 -0.096224
1.030067 0.2 -0.087377
1.033400 0.2 -0.080406
1.036733 0.2 -0.075107
1.040067 0.2 -0.071139
1.043400 0.2 -0.067833
1.046733 0.2 -0.064662
1.050067 0.2 -0.061844
1.053400 0.2 -0.059805
1.056733 0.2 -0.058324
1.060067 0.2 -0.056508
1.063400 0.2 -0.053430
1.066733 0.2 -0.049002
1.070067 0.2 -0.044326
1.073400 0.2 -0.040932
1.076733 0.2 -0.039963
1.080067 0.2 -0.041840
1.083400 0.2 -0.046580
1.086733 0.2 -0.054203
1.090067 0.2 -0.064252
1.093400 0.2 -0.075204
1.096733 0.2 -0.084597
1.100067 0.2 -0.090273
1.103400 0.2 -0.091884
1.106733 0.2 -0.090618
1.110067 0.2 -0.087344
1.113400 0.2 -0.081789
1.116733 0.2 -0.073314
1.120067 0.2 -0.061835
1.123400 0.2 -0.048010
1.126733 0.2 -0.032829
1.130067 0.2 -0.017304
1.133400 0.2 -0.002664
1.136733 0.2 0.009700
1.140067 0.2 0.019050
1.143400 0.2 0.025774
1.146733 0.2 0.030794
1.150067 0.2 0.034822
1.153400 0.2 0.038380
1.156733 0.2 0.041951
1.160067 0.2 0.045556
1.163400 0.2 0.048326
1.166733 0.2 0.049016
1.170067 0.2 0.047041
1.173400 0.2 0.043069
1.176733 0.2 0.038762
1.180067 0.2 0.035702
1.183400 0.2 0.034450
1.186733 0.2 0.034529
1.190067 0.2 0.035041
1.193400 0.2 0.035507
1.196733 0.2 0.036219
1.200067 0.2 0.037532
1.203400 0.2 0.039288
1.206733 0.2 0.040950
1.210067 0.2 0.041863
1.213400 0.2 0.041709
1.216733 0.2 0.040797
1.220067 0.2 0.039665
1.223400 0.2 0.038729
1.226733 0.2 0.038170
1.230067 0.2 0.037909
1.233400 0.2 0.037737
1.236733 0.2 0.037313
1.240067 0.2 0.036377
1.243400 0.2 0.035129
1.246733 0.2 0.034263
1.250067 0.2 0.034156
1.253400 0.2 0.034324
1.256733 0.2 0.034007
1.260067 0.2 0.032932
1.263400 0.2 0.031455
1.266733 0.2 0.030240
1.270067 0.2 0.029472
1.273400 0.2 0.028582
1.276733 0.2 0.027106
1.280067 0.2 0.025290
1.283400 0.2 0.023544
1.286733 0.2 0.021975
1.290067 0.2 0.020624
1.293400 0.2 0.019926
1.296733 0.2 0.020638
1.300067 0.2 0.023129
1.303400 0.2 0.026920
1.306733 0.2 0.030980
1.310067 0.2 0.034310
1.313400 0.2 0.036447
1.316733 0.2 0.037579
1.320067 0.2 0.037961
1.323400 0.2 0.037337
1.326733 0.2 0.035325
1.330067 0.2 0.032405
1.333400 0.2 0.029854
1.336733 0.2 0.028592
1.340067 0.2 0.028475
1.343400 0.2 0.028838
1.346733 0.2 0.029230
1.350067 0.2 0.029528
1.353400 0.2 0.029751
1.356733 0.2 0.029909
1.360067 0.2 0.030007
1.363400 0.2 0.030054
1.366733 0.2 0.030342
1.370067 0.2 0.031157
1.373400 0.2 0.032191
1.376733 0.2 0.032624
1.380067 0.2 0.031646
1.383400 0.2 0.029141
1.386733 0.2 0.026049
1.390067 0.2 0.023576
1.393400 0.2 0.022338
1.396733 0.2 0.022384
1.400067 0.2 0.023171
1.403400 0.2 0.023674
1.406733 0.2 0.023008
1.410067 0.2 0.020871
1.413400 0.2 0.017779
1.416733 0.2 0.014822
1.420067 0.2 0.013071
1.423400 0.2 0.013094
1.426733 0.2 0.014533
1.430067 0.2 0.016149
1.433400 0.2 0.016629
1.436733 0.2 0.015451
1.440067 0.2 0.013039
1.443400 0.2 0.010217
1.446733 0.2 0.007506
1.450067 0.2 0.005043
1.453400 0.2 0.002920
1.456733 0.2 0.001392
1.460067 0.2 0.000680
1.463400 0.2 0.000619
1.466733 0.2 0.000652
1.470067 0.2 0.000461
1.473400 0.2 0.000391
1.476733 0.2 0.001271
1.480067 0.2 0.003725
1.483400 0.2 0.007437
1.486733 0.2 0.011441
1.490067 0.2 0.014766
1.493400 0.2 0.016801
1.496733 0.2 0.017746
1.500067 0.2 0.018193
1.503400 0.2 0.018259
1.506733 0.2 0.017919
1.510067 0.2 0.017802
1.513400 0.2 0.018785
1.516733 0.2 0.020876
1.520067 0.2 0.022845
1.523400 0.2 0.023148
1.526733 0.2 0.021467
1.530067 0.2 0.018827
1.533400 0.2 0.016377
1.536733 0.2 0.014822
1.540067 0.2 0.014454
1.543400 0.2 0.014836
1.546733 0.2 0.015073
1.550067 0.2 0.014934
1.553400 0.2 0.015046
1.556733 0.2 0.015828
1.560067 0.2 0.016820
1.563400 0.2 0.017071
1.566733 0.2 0.016107
1.570067 0.2 0.014193
1.573400 0.2 0.011856
1.576733 0.2 0.009616
1.580067 0.2 0.007828
1.583400 0.2 0.006570
1.586733 0.2 0.005909
1.590067 0.2 0.005728
1.593400 0.2 0.005439
1.596733 0.2 0.004559
1.600067 0.2 0.003446
1.603400 0.2 0.002785
1.606733 0.2 0.002626
1.610067 0.2 0.002743
1.613400 0.2 0.003302
1.616733 0.2 0.004317
1.620067 0.2 0.005155
1.623400 0.2 0.005062
1.626733 0.2 0.003842
1.630067 0.2 0.001928
1.633400 0.2 0.000186
1.636733 0.2 -0.000582
1.640067 0.2 -0.000144
1.643400 0.2 0.000866
1.646733 0.2 0.001322
1.650067 0.2 0.000573
1.653400 0.2 -0.001066
1.656733 0.2 -0.002724
1.660067 0.2 -0.003628
1.663400 0.2 -0.003581
1.666733 0.2 -0.003004
1.670067 0.2 -0.002538
1.673400 0.2 -0.002668
1.676733 0.2 -0.003586
1.680067 0.2 -0.004917
1.683400 0.2 -0.005979
1.686733 0.2 -0.006468
1.690067 0.2 -0.006170
1.693400 0.2 -0.004792
1.696733 0.2 -0.002864
1.700067 0.2 -0.001728
1.703400 0.2 -0.002044
1.706733 0.2 -0.003250
1.710067 0.2 -0.004466
1.713400 0.2 -0.005080
1.716733 0.2 -0.004452
1.720067 0.2 -0.002403
1.723400 0.2 0.000075
1.726733 0.2 0.001593
1.730067 0.2 0.001625
1.733400 0.2 0.000577
1.736733 0.2 -0.000992
1.740067 0.2 -0.002538
1.743400 0.2 -0.003488
1.746733 0.2 -0.003637
1.750067 0.2 -0.003078
1.753400 0.2 -0.001965
1.756733 0.2 -0.000917
1.760067 0.2 -0.000740
1.763400 0.2 -0.001378
1.766733 0.2 -0.001839
1.770067 0.2 -0.001336
1.773400 0.2 -0.000102
1.776733 0.2 0.001071
1.780067 0.2 0.001891
1.783400 0.2 0.002743
1.786733 0.2 0.003884
1.790067 0.2 0.005038
1.793400 0.2 0.005919
1.796733 0.2 0.006603
1.800067 0.2 0.007376
1.803400 0.2 0.008424
1.806733 0.2 0.009593
1.810067 0.2 0.010342
1.813400 0.2 0.009881
1.816733 0.2 0.007907
1.820067 0.2 0.005383
1.823400 0.2 0.004042
1.826733 0.2 0.005029
1.830067 0.2 0.008433
1.833400 0.2 0.013439
1.836733 0.2 0.018450
1.840067 0.2 0.021928
1.843400 0.2 0.023497
1.846733 0.2 0.023786
1.850067 0.2 0.023297
1.853400 0.2 0.022221
1.856733 0.2 0.020936
1.860067 0.2 0.019800
1.863400 0.2 0.018929
1.866733 0.2 0.018654
1.870067 0.2 0.019614
1.873400 0.2 0.022082
1.876733 0.2 0.025635
1.880067 0.2 0.029542
1.883400 0.2 0.033188
1.886733 0.2 0.036019
1.890067 0.2 0.037607
1.893400 0.2 0.038045
1.896733 0.2 0.037691
1.900067 0.2 0.036727
1.903400 0.2 0.035306
1.906733 0.2 0.033900
1.910067 0.2 0.033178
1.913400 0.2 0.033639
1.916733 0.2 0.035116
1.920067 0.2 0.036769
1.923400 0.2 0.037723
1.926733 0.2 0.037495
1.930067 0.2 0.035991
1.933400 0.2 0.033458
1.936733 0.2 0.030720
1.940067 0.2 0.029099
1.943400 0.2 0.029663
1.946733 0.2 0.032261
1.950067 0.2 0.035558
1.953400 0.2 0.038599
1.956733 0.2 0.041625
1.960067 0.2 0.045155
1.963400 0.2 0.049407
1.966733 0.2 0.054725
1.970067 0.2 0.061407
1.973400 0.2 0.069332
1.976733 0.2 0.078208
1.980067 0.2 0.088168
1.983400 0.2 0.100085
1.986733 0.2 0.114990
1.990067 0.2 0.133323
1.993400 0.2 0.154749
1.996733 0.2 0.178916
2.000067 0.2 0.206297
2.003400 0.2 0.237678
2.006733 0.2 0.273292
2.010067 0.2 0.313241
2.013400 0.2 0.358047
2.016733 0.2 0.407994
2.020067 0.2 0.462616
2.023400 0.2 0.521201
2.026733 0.2 0.583408
2.030067 0.2 0.649276
2.033400 0.2 0.719167
2.036733 0.2 0.793831
2.040067 0.2 0.874149
2.043400 0.2 0.960804
2.046733 0.2 1.054173
2.050067 0.2 1.154193
2.053400 0.2 1.260508
2.056733 0.2 1.372541
2.060067 0.2 1.489292
2.063400 0.2 1.609926
2.066733 0.2 1.735273
2.070067 0.2 1.867581
2.073400 0.2 2.008476
2.076733 0.2 2.157600
2.080067 0.2 2.313154
2.083400 0.2 2.473374
2.086733 0.2 2.637622
2.090067 0.2 2.806378
2.093400 0.2 2.980423
2.096733 0.2 3.160355
2.100067 0.2 3.346484
2.103400 0.2 3.538881
2.106733 0.2 3.737379
2.110067 0.2 3.941334
2.113400 0.2 4.149410
2.116733 0.2 4.360131
2.120067 0.2 4.572487
2.123400 0.2 4.785773
2.126733 0.2 4.998967
2.130067 0.2 5.210582
2.133400 0.2 5.419324
2.136733 0.2 5.624332
2.140067 0.2 5.824431
2.143400 0.2 6.017666
2.146733 0.2 6.201738
2.150067 0.2 6.374638
2.153400 0.2 6.534830
2.156733 0.2 6.680768
2.160067 0.2 6.810320
2.163400 0.2 6.921105
2.166733 0.2 7.011043
2.170067 0.2 7.078266
2.173400 0.2 7.121284
2.176733 0.2 7.139300
2.180067 0.2 7.131770
2.183400 0.2 7.097968
2.186733 0.2 7.037460
2.190067 0.2 6.950521
2.193400 0.2 6.837966
2.196733 0.2 6.700940
2.200067 0.2 6.540935
2.203400 0.2 6.359899
2.206733 0.2 6.160308
2.210067 0.2 5.945521
2.213400 0.2 5.719848
2.216733 0.2 5.487390
2.220067 0.2 5.250610
2.223400 0.2 5.010543
2.226733 0.2 4.767999
2.230067 0.2 4.524090
2.233400 0.2 4.280140
2.236733 0.2 4.037889
2.240067 0.2 3.799298
2.243400 0.2 3.565620
2.246733 0.2 3.337120
2.250067 0.2 3.114105
2.253400 0.2 2.897913
2.256733 0.2 2.690363
2.260067 0.2 2.492224
2.263400 0.2 2.302751
2.266733 0.2 2.120850
2.270067 0.2 1.945999
2.273400 0.2 1.778333
2.276733 0.2 1.618708
2.280067 0.2 1.468742
2.283400 0.2 1.329822
2.286733 0.2 1.201928
2.290067 0.2 1.084106
2.293400 0.2 0.975849
2.296733 0.2 0.877087
2.300067 0.2 0.787661
2.303400 0.2 0.707572
2.306733 0.2 0.636666
2.310067 0.2 0.573779
2.313400 0.2 0.517126
2.316733 0.2 0.465522
2.320067 0.2 0.418839
2.323400 0.2 0.377581
2.326733 0.2 0.342028
2.330067 0.2 0.311504
2.333400 0.2 0.284421
2.336733 0.2 0.259085
2.340067 0.2 0.234470
2.343400 0.2 0.210553
2.346733 0.2 0.187885
2.350067 0.2 0.167107
2.353400 0.2 0.148872
2.356733 0.2 0.133845
2.360067 0.2 0.122162
2.363400 0.2 0.113123
2.366733 0.2 0.105612
2.370067 0.2 0.099000
2.373400 0.2 0.093272
2.376733 0.2 0.088327
2.380067 0.2 0.083470
2.383400 0.2 0.077789
2.386733 0.2 0.071009
2.390067 0.2 0.064000
2.393400 0.2 0.058343
2.396733 0.2 0.055018
2.400067 0.2 0.053537
2.403400 0.2 0.052298
2.406733 0.2 0.049802
2.410067 0.2 0.045695
2.413400 0.2 0.040983
2.416733 0.2 0.037383
2.420067 0.2 0.035963
2.423400 0.2 0.036261
2.426733 0.2 0.036852
2.430067 0.2 0.036373
2.433400 0.2 0.034096
2.436733 0.2 0.030394
2.440067 0.2 0.026668
2.443400 0.2 0.023972
2.446733 0.2 0.022301
2.450067 0.2 0.021462
2.453400 0.2 0.021374
2.456733 0.2 0.021616
2.460067 0.2 0.021621
2.463400 0.2 0.021276
2.466733 0.2 0.021001
2.470067 0.2 0.020983
2.473400 0.2 0.020559
2.476733 0.2 0.018994
2.480067 0.2 0.016619
2.483400 0.2 0.014403
2.486733 0.2 0.012857
2.490067 0.2 0.011902
2.493400 0.2 0.011390
2.496733 0.2 0.011120
2.500067 0.2 0.010789
2.503400 0.2 0.010184
2.506733 0.2 0.009392
2.510067 0.2 0.008424
2.513400 0.2 0.007115
2.516733 0.2 0.005728
2.520067 0.2 0.004875
2.523400 0.2 0.004722
2.526733 0.2 0.004712
2.530067 0.2 0.004256
2.533400 0.2 0.003320
2.536733 0.2 0.002556
2.540067 0.2 0.002906
2.543400 0.2 0.004992
2.546733 0.2 0.008717
2.550067 0.2 0.013299
2.553400 0.2 0.017746
2.556733 0.2 0.021295
2.560067 0.2 0.023451
2.563400 0.2 0.023879
2.566733 0.2 0.022501
2.570067 0.2 0.019618
2.573400 0.2 0.015846
2.576733 0.2 0.012075
2.580067 0.2 0.009206
2.583400 0.2 0.007674
2.586733 0.2 0.007036
2.590067 0.2 0.006282
2.593400 0.2 0.004871
2.596733 0.2 0.003465
2.600067 0.2 0.003236
2.603400 0.2 0.004517
2.606733 0.2 0.006352
2.610067 0.2 0.007437
2.613400 0.2 0.007190
2.616733 0.2 0.005923
2.620067 0.2 0.004596
2.623400 0.2 0.004065
2.626733 0.2 0.004326
2.630067 0.2 0.004643
2.633400 0.2 0.004270
2.636733 0.2 0.003022
2.640067 0.2 0.001267
2.643400 0.2 -0.000438
2.646733 0.2 -0.001802
2.650067 0.2 -0.003045
2.653400 0.2 -0.004461
2.656733 0.2 -0.005709
2.660067 0.2 -0.006021
2.663400 0.2 -0.004978
2.666733 0.2 -0.003092
2.670067 0.2 -0.001537
2.673400 0.2 -0.001350
2.676733 0.2 -0.002747
2.680067 0.2 -0.004913
2.683400 0.2 -0.006589
2.686733 0.2 -0.007222
2.690067 0.2 -0.007376
2.693400 0.2 -0.007711
2.696733 0.2 -0.008196
2.700067 0.2 -0.008498
2.703400 0.2 -0.008303
2.706733 0.2 -0.007390
2.710067 0.2 -0.006021
2.713400 0.2 -0.004866
2.716733 0.2 -0.004489
2.720067 0.2 -0.004880
2.723400 0.2 -0.005281
2.726733 0.2 -0.004931
2.730067 0.2 -0.003800
2.733400 0.2 -0.002375
2.736733 0.2 -0.000945
2.740067 0.2 0.000489
2.743400 0.2 0.001690
2.746733 0.2 0.001732
2.750067 0.2 -0.000377
2.753400 0.2 -0.004275
2.756733 0.2 -0.008233
2.760067 0.2 -0.010785
2.763400 0.2 -0.011851
2.766733 0.2 -0.012279
2.770067 0.2 -0.012382
2.773400 0.2 -0.011455
2.776733 0.2 -0.008913
2.780067 0.2 -0.005499
2.783400 0.2 -0.002687
2.786733 0.2 -0.001355
2.790067 0.2 -0.001569
2.793400 0.2 -0.002985
2.796733 0.2 -0.004936
2.800067 0.2 -0.006650
2.803400 0.2 -0.007669
2.806733 0.2 -0.007874
2.810067 0.2 -0.007343
2.813400 0.2 -0.006561
2.816733 0.2 -0.006361
2.820067 0.2 -0.007092
2.823400 0.2 -0.008149
2.826733 0.2 -0.008517
2.830067 0.2 -0.007572
2.833400 0.2 -0.005723
2.836733 0.2 -0.003884
2.840067 0.2 -0.002258
2.843400 0.2 -0.000214
2.846733 0.2 0.002496
2.850067 0.2 0.004973
2.853400 0.2 0.005905
2.856733 0.2 0.004703
2.860067 0.2 0.001821
2.863400 0.2 -0.001644
2.866733 0.2 -0.004750
2.870067 0.2 -0.007059
2.873400 0.2 -0.008289
2.876733 0.2 -0.008368
2.880067 0.2 -0.007823
2.883400 0.2 -0.007385
2.886733 0.2 -0.007120
2.890067 0.2 -0.006645
2.893400 0.2 -0.006156
2.896733 0.2 -0.006347
2.900067 0.2 -0.007483
2.903400 0.2 -0.008964
2.906733 0.2 -0.010082
2.910067 0.2 -0.010794
2.913400 0.2 -0.011376
2.916733 0.2 -0.011814
2.920067 0.2 -0.011898
2.923400 0.2 -0.011488
2.926733 0.2 -0.010584
2.930067 0.2 -0.009662
2.933400 0.2 -0.009509
2.936733 0.2 -0.010426
2.940067 0.2 -0.011884
2.943400 0.2 -0.012903
2.946733 0.2 -0.012536
2.950067 0.2 -0.010533
2.953400 0.2 -0.007809
2.956733 0.2 -0.005672
2.960067 0.2 -0.004782
2.963400 0.2 -0.005020
2.966733 0.2 -0.005621
2.970067 0.2 -0.005597
2.973400 0.2 -0.004466
2.976733 0.2 -0.002193
2.980067 0.2 0.000964
2.983400 0.2 0.004172
2.986733 0.2 0.006231
2.990067 0.2 0.006398
2.993400 0.2 0.004768
2.996733 0.2 0.001807
3.000067 0.2 -0.001853
3.003400 0.2 -0.005062
3.006733 0.2 -0.006538
3.010067 0.2 -0.005984
3.013400 0.2 -0.004400
3.016733 0.2 -0.003031
3.020067 0.2 -0.002128
3.023400 0.2 -0.000880
3.026733 0.2 0.001253
3.030067 0.2 0.003865
3.033400 0.2 0.006184
3.036733 0.2 0.007488
3.040067 0.2 0.007222
3.043400 0.2 0.005327
3.046733 0.2 0.002510
3.050067 0.2 -0.000019
3.053400 0.2 -0.001318
3.056733 0.2 -0.001360
3.060067 0.2 -0.000871
3.063400 0.2 -0.000643
3.066733 0.2 -0.000894
3.070067 0.2 -0.001062
3.073400 0.2 -0.000549
3.076733 0.2 0.000368
3.080067 0.2 0.000675
3.083400 0.2 -0.000424
3.086733 0.2 -0.002817
3.090067 0.2 -0.005583
3.093400 0.2 -0.007767
3.096733 0.2 -0.008731
3.100067 0.2 -0.008061
3.103400 0.2 -0.005648
3.106733 0.2 -0.001998
3.110067 0.2 0.001751
3.113400 0.2 0.004284
3.116733 0.2 0.004866
3.120067 0.2 0.003744
3.123400 0.2 0.001728
3.126733 0.2 -0.000475
3.130067 0.2 -0.002291
3.133400 0.2 -0.003027
3.136733 0.2 -0.002161
3.140067 0.2 0.000084
3.143400 0.2 0.002729
3.146733 0.2 0.004792
3.150067 0.2 0.005886
3.153400 0.2 0.005993
3.156733 0.2 0.005090
3.160067 0.2 0.003236
3.163400 0.2 0.000666
3.166733 0.2 -0.002235
3.170067 0.2 -0.005048
3.173400 0.2 -0.007334
3.176733 0.2 -0.008880
3.180067 0.2 -0.009825
3.183400 0.2 -0.010254
3.186733 0.2 -0.010184
3.190067 0.2 -0.010012
3.193400 0.2 -0.010184
3.196733 0.2 -0.010459
3.200067 0.2 -0.010366
3.203400 0.2 -0.010114
3.206733 0.2 -0.010221
3.210067 0.2 -0.010766
3.213400 0.2 -0.011642
3.216733 0.2 -0.012806
3.220067 0.2 -0.013919
3.223400 0.2 -0.014398
3.226733 0.2 -0.014105
3.230067 0.2 -0.013439
3.233400 0.2 -0.012680
3.236733 0.2 -0.011930
3.240067 0.2 -0.011721
3.243400 0.2 -0.012824
3.246733 0.2 -0.015036
3.250067 0.2 -0.016880
3.253400 0.2 -0.017169
3.256733 0.2 -0.016107
3.260067 0.2 -0.014571
3.263400 0.2 -0.013188
3.266733 0.2 -0.012387
3.270067 0.2 -0.012615
3.273400 0.2 -0.014030
3.276733 0.2 -0.016051
3.280067 0.2 -0.017663
3.283400 0.2 -0.018133
3.286733 0.2 -0.017346
3.290067 0.2 -0.015832
3.293400 0.2 -0.014566
3.296733 0.2 -0.014165
3.300067 0.2 -0.014282
3.303400 0.2 -0.014189
3.306733 0.2 -0.013676
3.310067 0.2 -0.013071
3.313400 0.2 -0.012745
3.316733 0.2 -0.012978
3.320067 0.2 -0.014082
3.323400 0.2 -0.016065
3.326733 0.2 -0.018151
3.330067 0.2 -0.019269
3.333400 0.2 -0.018966
3.336733 0.2 -0.017607
3.340067 0.2 -0.015912
3.343400 0.2 -0.014235
3.346733 0.2 -0.012279
3.350067 0.2 -0.009919
3.353400 0.2 -0.007953
3.356733 0.2 -0.007488
3.360067 0.2 -0.008866
3.363400 0.2 -0.011548
3.366733 0.2 -0.014678
3.370067 0.2 -0.017532
3.373400 0.2 -0.019693
3.376733 0.2 -0.020931
3.380067 0.2 -0.021141
3.383400 0.2 -0.020415
3.386733 0.2 -0.019213
3.390067 0.2 -0.018533
3.393400 0.2 -0.019385
3.396733 0.2 -0.021602
3.400067 0.2 -0.023879
3.403400 0.2 -0.025206
3.406733 0.2 -0.025625
3.410067 0.2 -0.025402
3.413400 0.2 -0.024033
3.416733 0.2 -0.020792
3.420067 0.2 -0.016219
3.423400 0.2 -0.012047
3.426733 0.2 -0.009555
3.430067 0.2 -0.008768
3.433400 0.2 -0.008894
3.436733 0.2 -0.009229
3.440067 0.2 -0.009458
3.443400 0.2 -0.009220
3.446733 0.2 -0.008252
3.450067 0.2 -0.007004
3.453400 0.2 -0.006459
3.456733 0.2 -0.007278
3.460067 0.2 -0.009229
3.463400 0.2 -0.011441
3.466733 0.2 -0.012931
3.470067 0.2 -0.013192
3.473400 0.2 -0.012461
3.476733 0.2 -0.011465
3.480067 0.2 -0.010943
3.483400 0.2 -0.011143
3.486733 0.2 -0.011702
3.490067 0.2 -0.012186
3.493400 0.2 -0.012410
3.496733 0.2 -0.012438
3.500067 0.2 -0.012377
3.503400 0.2 -0.011991
3.506733 0.2 -0.010901
3.510067 0.2 -0.009225
3.513400 0.2 -0.007688
3.516733 0.2 -0.006920
3.520067 0.2 -0.006659
3.523400 0.2 -0.006114
3.526733 0.2 -0.005020
3.530067 0.2 -0.003888
3.533400 0.2 -0.003357
3.536733 0.2 -0.003520
3.540067 0.2 -0.003744
3.543400 0.2 -0.003246
3.546733 0.2 -0.001779
3.550067 0.2 0.000144
3.553400 0.2 0.001746
3.556733 0.2 0.002719
3.560067 0.2 0.003120
3.563400 0.2 0.002985
3.566733 0.2 0.002580
3.570067 0.2 0.002328
3.573400 0.2 0.002189
3.576733 0.2 0.001648
3.580067 0.2 0.000340
3.583400 0.2 -0.001728
3.586733 0.2 -0.004354
3.590067 0.2 -0.007148
3.593400 0.2 -0.009560
3.596733 0.2 -0.011134
3.600067 0.2 -0.011884
3.603400 0.2 -0.012224
3.606733 0.2 -0.012368
3.610067 0.2 -0.012182
3.613400 0.2 -0.011707
3.616733 0.2 -0.011199
3.620067 0.2 -0.010608
3.623400 0.2 -0.009774
3.626733 0.2 -0.008950
3.630067 0.2 -0.008647
3.633400 0.2 -0.009029
3.636733 0.2 -0.009574
3.640067 0.2 -0.009690
3.643400 0.2 -0.009602
3.646733 0.2 -0.010035
3.650067 0.2 -0.011083
3.653400 0.2 -0.012144
3.656733 0.2 -0.012903
3.660067 0.2 -0.013746
3.663400 0.2 -0.015139
3.666733 0.2 -0.017080
3.670067 0.2 -0.018906
3.673400 0.2 -0.019646
3.676733 0.2 -0.018906
3.680067 0.2 -0.017192
3.683400 0.2 -0.015283
3.686733 0.2 -0.013500
3.690067 0.2 -0.011749
3.693400 0.2 -0.010207
3.696733 0.2 -0.009416
3.700067 0.2 -0.009681
3.703400 0.2 -0.010724
3.706733 0.2 -0.011851
3.710067 0.2 -0.012275
3.713400 0.2 -0.011595
3.716733 0.2 -0.010300
3.720067 0.2 -0.009425
3.723400 0.2 -0.009625
3.726733 0.2 -0.010743
3.730067 0.2 -0.011977
3.733400 0.2 -0.012396
3.736733 0.2 -0.011702
3.740067 0.2 -0.010272
3.743400 0.2 -0.008494
3.746733 0.2 -0.006612
3.750067 0.2 -0.004936
3.753400 0.2 -0.003921
3.756733 0.2 -0.003963
3.760067 0.2 -0.004894
3.763400 0.2 -0.006082
3.766733 0.2 -0.007041
3.770067 0.2 -0.007725
3.773400 0.2 -0.008270
3.776733 0.2 -0.008680
3.780067 0.2 -0.009029
3.783400 0.2 -0.009625
3.786733 0.2 -0.010380
3.790067 0.2 -0.010491
3.793400 0.2 -0.009229
3.796733 0.2 -0.006943
3.800067 0.2 -0.004796
3.803400 0.2 -0.003511
3.806733 0.2 -0.002920
3.810067 0.2 -0.002664
3.813400 0.2 -0.002589
3.816733 0.2 -0.002524
3.820067 0.2 -0.002221
3.823400 0.2 -0.001774
3.826733 0.2 -0.001793
3.830067 0.2 -0.002659
3.833400 0.2 -0.003874
3.836733 0.2 -0.004661
3.840067 0.2 -0.004843
3.843400 0.2 -0.004820
3.846733 0.2 -0.005118
3.850067 0.2 -0.006072
3.853400 0.2 -0.007451
3.856733 0.2 -0.008596
3.860067 0.2 -0.009239
3.863400 0.2 -0.009853
3.866733 0.2 -0.010887
3.870067 0.2 -0.011921
3.873400 0.2 -0.011944
3.876733 0.2 -0.010319
3.880067 0.2 -0.007162
3.883400 0.2 -0.003385
3.886733 0.2 -0.000456
3.890067 0.2 0.000619
3.893400 0.2 -0.000149
3.896733 0.2 -0.002305
3.900067 0.2 -0.005206
3.903400 0.2 -0.007772
3.906733 0.2 -0.008871
3.910067 0.2 -0.008116
3.913400 0.2 -0.006137
3.916733 0.2 -0.004070
3.920067 0.2 -0.002724
3.923400 0.2 -0.002268
3.926733 0.2 -0.002370
3.930067 0.2 -0.002435
3.933400 0.2 -0.002100
3.936733 0.2 -0.001942
3.940067 0.2 -0.003166
3.943400 0.2 -0.005900
3.946733 0.2 -0.008517
3.950067 0.2 -0.009509
3.953400 0.2 -0.008680
3.956733 0.2 -0.006589
3.960067 0.2 -0.003898
3.963400 0.2 -0.001122
3.966733 0.2 0.001499
3.970067 0.2 0.003730
3.973400 0.2 0.005229
3.976733 0.2 0.005779
3.980067 0.2 0.005560
3.983400 0.2 0.005015
3.986733 0.2 0.004363
3.990067 0.2 0.003506
3.993400 0.2 0.002375
3.996733 0.2 0.000950
4.000067 0.2 -0.000736
4.003400 0.2 -0.002231
4.006733 0.2 -0.002673
4.010067 0.2 -0.001541
4.013400 0.2 0.000652
4.016733 0.2 0.002701
4.020067 0.2 0.003576
4.023400 0.2 0.003036
4.026733 0.2 0.001555
4.030067 0.2 -0.000200
4.033400 0.2 -0.001444
4.036733 0.2 -0.001341
4.040067 0.2 0.000075
4.043400 0.2 0.001588
4.046733 0.2 0.002231
4.050067 0.2 0.002538
4.053400 0.2 0.003721
4.056733 0.2 0.006030
4.060067 0.2 0.008475
4.063400 0.2 0.009905
4.066733 0.2 0.010072
4.070067 0.2 0.009472
4.073400 0.2 0.008391
4.076733 0.2 0.006566
4.080067 0.2 0.003749
4.083400 0.2 0.000391
4.086733 0.2 -0.002510
4.090067 0.2 -0.004144
4.093400 0.2 -0.004289
4.096733 0.2 -0.003246
4.100067 0.2 -0.001788
4.103400 0.2 -0.000889
4.106733 0.2 -0.000857
4.110067 0.2 -0.000698
4.113400 0.2 0.000866
4.116733 0.2 0.004005
4.120067 0.2 0.007688
4.123400 0.2 0.010608
4.126733 0.2 0.011926
4.130067 0.2 0.011511
4.133400 0.2 0.009621
4.136733 0.2 0.006529
4.140067 0.2 0.002664
4.143400 0.2 -0.001118
4.146733 0.2 -0.003758
4.150067 0.2 -0.004373
4.153400 0.2 -0.002757
4.156733 0.2 0.000368
4.160067 0.2 0.003735
4.163400 0.2 0.006049
4.166733 0.2 0.006431
4.170067 0.2 0.004787
4.173400 0.2 0.001770
4.176733 0.2 -0.001285
4.180067 0.2 -0.002831
4.183400 0.2 -0.002231
4.186733 0.2 0.000075
4.190067 0.2 0.003455
4.193400 0.2 0.007316
4.196733 0.2 0.010612
4.200067 0.2 0.011851
4.203400 0.2 0.010147
4.206733 0.2 0.006240
4.210067 0.2 0.001942
4.213400 0.2 -0.001341
4.216733 0.2 -0.003106
4.220067 0.2 -0.003218
4.223400 0.2 -0.001704
4.226733 0.2 0.000959
4.230067 0.2 0.003888
4.233400 0.2 0.006305
4.236733 0.2 0.007986
4.240067 0.2 0.008889
4.243400 0.2 0.008573
4.246733 0.2 0.006752
4.250067 0.2 0.004079
4.253400 0.2 0.001658
4.256733 0.2 0.000205
4.260067 0.2 -0.000098
4.263400 0.2 0.000289
4.266733 0.2 0.000205
4.270067 0.2 -0.001085
4.273400 0.2 -0.002817
4.276733 0.2 -0.003320
4.280067 0.2 -0.001555
4.283400 0.2 0.002016
4.286733 0.2 0.005667
4.290067 0.2 0.007614
4.293400 0.2 0.007539
4.296733 0.2 0.006664
4.300067 0.2 0.006342
4.303400 0.2 0.007059
4.306733 0.2 0.008480
4.310067 0.2 0.009784
4.313400 0.2 0.010319
4.316733 0.2 0.010096
4.320067 0.2 0.009397
4.323400 0.2 0.008279
4.326733 0.2 0.006706
4.330067 0.2 0.004848
4.333400 0.2 0.003017
4.336733 0.2 0.001644
4.340067 0.2 0.001006
4.343400 0.2 0.001029
4.346733 0.2 0.001392
4.350067 0.2 0.001770
4.353400 0.2 0.001928
4.356733 0.2 0.001960
4.360067 0.2 0.002435
4.363400 0.2 0.003893
4.366733 0.2 0.006338
4.370067 0.2 0.009486
4.373400 0.2 0.012913
4.376733 0.2 0.015912
4.380067 0.2 0.017788
4.383400 0.2 0.018054
4.386733 0.2 0.016359
4.390067 0.2 0.012675
4.393400 0.2 0.007739
4.396733 0.2 0.003064
4.400067 0.2 0.000149
4.403400 0.2 -0.000698
4.406733 0.2 -0.000126
4.410067 0.2 0.001211
4.413400 0.2 0.002799
4.416733 0.2 0.004140
4.420067 0.2 0.004955
4.423400 0.2 0.005197
4.426733 0.2 0.004862
4.430067 0.2 0.003958
4.433400 0.2 0.002626
4.436733 0.2 0.000959
4.440067 0.2 -0.000959
4.443400 0.2 -0.002594
4.446733 0.2 -0.003055
4.450067 0.2 -0.002086
4.453400 0.2 -0.000456
4.456733 0.2 0.000861
4.460067 0.2 0.001341
4.463400 0.2 0.001006
4.466733 0.2 0.000396
4.470067 0.2 0.000363
4.473400 0.2 0.001406
4.476733 0.2 0.003385
4.480067 0.2 0.006105
4.483400 0.2 0.009607
4.486733 0.2 0.013467
4.490067 0.2 0.016596
4.493400 0.2 0.018082
4.496733 0.2 0.017872
4.500067 0.2 0.016764
4.503400 0.2 0.015739
4.506733 0.2 0.015236
4.510067 0.2 0.015022
4.513400 0.2 0.014775
4.516733 0.2 0.014594
4.520067 0.2 0.014552
4.523400 0.2 0.014151
4.526733 0.2 0.013066
4.530067 0.2 0.011832
4.533400 0.2 0.011176
4.536733 0.2 0.011246
4.540067 0.2 0.011688
4.543400 0.2 0.011977
4.546733 0.2 0.011702
4.550067 0.2 0.010678
4.553400 0.2 0.008796
4.556733 0.2 0.006175
4.560067 0.2 0.003339
4.563400 0.2 0.000936
4.566733 0.2 -0.000536
4.570067 0.2 -0.000899
4.573400 0.2 -0.000573
4.576733 0.2 -0.000438
4.580067 0.2 -0.000917
4.583400 0.2 -0.001476
4.586733 0.2 -0.001495
4.590067 0.2 -0.001178
4.593400 0.2 -0.001159
4.596733 0.2 -0.001416
4.600067 0.2 -0.001127
4.603400 0.2 0.000251
4.606733 0.2 0.002272
4.610067 0.2 0.003832
4.613400 0.2 0.003972
4.616733 0.2 0.002608
4.620067 0.2 0.000615
4.623400 0.2 -0.000992
4.626733 0.2 -0.001849
4.630067 0.2 -0.002296
4.633400 0.2 -0.002952
4.636733 0.2 -0.004009
4.640067 0.2 -0.004866
4.643400 0.2 -0.004787
4.646733 0.2 -0.003451
4.650067 0.2 -0.001164
4.653400 0.2 0.001118
4.656733 0.2 0.002305
4.660067 0.2 0.001965
4.663400 0.2 0.000410
4.666733 0.2 -0.001607
4.670067 0.2 -0.003269
4.673400 0.2 -0.004168
4.676733 0.2 -0.004228
4.680067 0.2 -0.003423
4.683400 0.2 -0.002133
4.686733 0.2 -0.001052
4.690067 0.2 -0.000251
4.693400 0.2 0.000773
4.696733 0.2 0.002049
4.700067 0.2 0.002999
4.703400 0.2 0.003059
4.706733 0.2 0.001974
4.710067 0.2 0.000014
4.713400 0.2 -0.001844
4.716733 0.2 -0.002375
4.720067 0.2 -0.001159
4.723400 0.2 0.000857
4.726733 0.2 0.002347
4.730067 0.2 0.003017
4.733400 0.2 0.003572
4.736733 0.2 0.004438
4.740067 0.2 0.005406
4.743400 0.2 0.006096
4.746733 0.2 0.006426
4.750067 0.2 0.006608
4.753400 0.2 0.006645
4.756733 0.2 0.006226
4.760067 0.2 0.005350
4.763400 0.2 0.004489
4.766733 0.2 0.004037
4.770067 0.2 0.004121
4.773400 0.2 0.004885
4.776733 0.2 0.006263
4.780067 0.2 0.007586
4.783400 0.2 0.008075
4.786733 0.2 0.007628
4.790067 0.2 0.006640
4.793400 0.2 0.005248
4.796733 0.2 0.003302
4.800067 0.2 0.000959
4.803400 0.2 -0.001122
4.806733 0.2 -0.002459
4.810067 0.2 -0.003055
4.813400 0.2 -0.003059
4.816733 0.2 -0.002529
4.820067 0.2 -0.001523
4.823400 0.2 -0.000098
4.826733 0.2 0.001444
4.830067 0.2 0.002398
4.833400 0.2 0.002375
4.836733 0.2 0.001895
4.840067 0.2 0.001816
4.843400 0.2 0.002598
4.846733 0.2 0.004084
4.850067 0.2 0.005509
4.853400 0.2 0.006109
4.856733 0.2 0.005770
4.860067 0.2 0.004759
4.863400 0.2 0.003106
4.866733 0.2 0.001015
4.870067 0.2 -0.000549
4.873400 0.2 -0.000484
4.876733 0.2 0.001267
4.880067 0.2 0.003511
4.883400 0.2 0.004978
4.886733 0.2 0.005267
4.890067 0.2 0.004601
4.893400 0.2 0.003325
4.896733 0.2 0.001704
4.900067 0.2 0.000005
4.903400 0.2 -0.001118
4.906733 0.2 -0.000815
4.910067 0.2 0.001197
4.913400 0.2 0.004652
4.916733 0.2 0.008922
4.920067 0.2 0.012782
4.923400 0.2 0.014729
4.926733 0.2 0.014231
4.930067 0.2 0.012452
4.933400 0.2 0.011353
4.936733 0.2 0.012135
4.940067 0.2 0.014552
4.943400 0.2 0.017476
4.946733 0.2 0.020000
4.950067 0.2 0.021784
4.953400 0.2 0.022645
4.956733 0.2 0.022245
4.960067 0.2 0.020363
4.963400 0.2 0.017025
4.966733 0.2 0.012531
4.970067 0.2 0.007884
4.973400 0.2 0.004503
4.976733 0.2 0.002873
4.980067 0.2 0.002286
4.983400 0.2 0.002193
4.986733 0.2 0.002845
4.990067 0.2 0.004480
4.993400 0.2 0.006799
4.996733 0.2 0.009527
5.000067 0.2 0.012452
5.003400 0.2 0.014715
5.006733 0.2 0.015278
5.010067 0.2 0.014096
5.013400 0.2 0.012047
5.016733 0.2 0.009993
5.020067 0.2 0.008349
5.023400 0.2 0.007045
5.026733 0.2 0.005811
5.030067 0.2 0.004587
5.033400 0.2 0.003632
5.036733 0.2 0.003325
5.040067 0.2 0.003800
5.043400 0.2 0.004862
5.046733 0.2 0.006282
5.050067 0.2 0.007832
5.053400 0.2 0.009225
5.056733 0.2 0.010286
5.060067 0.2 0.011134
5.063400 0.2 0.011832
5.066733 0.2 0.012023
5.070067 0.2 0.011530
5.073400 0.2 0.010901
5.076733 0.2 0.010533
5.080067 0.2 0.009825
5.083400 0.2 0.007832
5.086733 0.2 0.004214
5.090067 0.2 -0.000587
5.093400 0.2 -0.005309
5.096733 0.2 -0.008065
5.100067 0.2 -0.007609
5.103400 0.2 -0.004363
5.106733 0.2 0.000293
5.110067 0.2 0.005141
5.113400 0.2 0.009253
5.116733 0.2 0.012033
5.120067 0.2 0.013490
5.123400 0.2 0.014077
5.126733 0.2 0.014286
5.130067 0.2 0.014310
5.133400 0.2 0.013970
5.136733 0.2 0.012838
5.140067 0.2 0.010543
5.143400 0.2 0.007278
5.146733 0.2 0.004033
5.150067 0.2 0.002156
5.153400 0.2 0.002529
5.156733 0.2 0.004824
5.160067 0.2 0.007479
5.163400 0.2 0.008843
5.166733 0.2 0.008210
5.170067 0.2 0.005788
5.173400 0.2 0.002319
5.176733 0.2 -0.001248
5.180067 0.2 -0.004070
5.183400 0.2 -0.005593
5.186733 0.2 -0.005639
5.190067 0.2 -0.004531
5.193400 0.2 -0.002878
5.196733 0.2 -0.001248
5.200067 0.2 0.000070
5.203400 0.2 0.001038
5.206733 0.2 0.001425
5.210067 0.2 0.000615
5.213400 0.2 -0.001648
5.216733 0.2 -0.004633
5.220067 0.2 -0.006775
5.223400 0.2 -0.006543
5.226733 0.2 -0.003488
5.230067 0.2 0.001141
5.233400 0.2 0.005024
5.236733 0.2 0.006063
5.240067 0.2 0.003460
5.243400 0.2 -0.001676
5.246733 0.2 -0.006780
5.250067 0.2 -0.009453
5.253400 0.2 -0.008880
5.256733 0.2 -0.006068
5.260067 0.2 -0.003022
5.263400 0.2 -0.001276
5.266733 0.2 -0.001048
5.270067 0.2 -0.001797
5.273400 0.2 -0.002934
5.276733 0.2 -0.003949
5.280067 0.2 -0.004331
5.283400 0.2 -0.003814
5.286733 0.2 -0.002761
5.290067 0.2 -0.001988
5.293400 0.2 -0.002189
5.296733 0.2 -0.003437
5.300067 0.2 -0.005085
5.303400 0.2 -0.006254
5.306733 0.2 -0.006179
5.310067 0.2 -0.004643
5.313400 0.2 -0.002361
5.316733 0.2 -0.000368
5.320067 0.2 0.000698
5.323400 0.2 0.000219
5.326733 0.2 -0.002207
5.330067 0.2 -0.005662
5.333400 0.2 -0.008061
5.336733 0.2 -0.007870
5.340067 0.2 -0.005378
5.343400 0.2 -0.002082
5.346733 0.2 0.000661
5.350067 0.2 0.002356
5.353400 0.2 0.003302
5.356733 0.2 0.004061
5.360067 0.2 0.004871
5.363400 0.2 0.005397
5.366733 0.2 0.005127
5.370067 0.2 0.003949
5.373400 0.2 0.002133
5.376733 0.2 0.000256
5.380067 0.2 -0.000666
5.383400 0.2 0.000121
5.386733 0.2 0.002123
5.390067 0.2 0.004051
5.393400 0.2 0.005052
5.396733 0.2 0.005229
5.400067 0.2 0.005136
5.403400 0.2 0.005122
5.406733 0.2 0.005267
5.410067 0.2 0.005295
5.413400 0.2 0.004480
5.416733 0.2 0.002580
5.420067 0.2 0.000433
5.423400 0.2 -0.001043
5.426733 0.2 -0.001737
5.430067 0.2 -0.001956
5.433400 0.2 -0.001946
5.436733 0.2 -0.002049
5.440067 0.2 -0.002715
5.443400 0.2 -0.004093
5.446733 0.2 -0.005639
5.450067 0.2 -0.006505
5.453400 0.2 -0.006231
5.456733 0.2 -0.005001
5.460067 0.2 -0.003502
5.463400 0.2 -0.002515
5.466733 0.2 -0.002454
5.470067 0.2 -0.003120
5.473400 0.2 -0.003888
5.476733 0.2 -0.004359
5.480067 0.2 -0.004782
5.483400 0.2 -0.005700
5.486733 0.2 -0.007376
5.490067 0.2 -0.009630
5.493400 0.2 -0.011632
5.496733 0.2 -0.012093
5.500067 0.2 -0.010291
5.503400 0.2 -0.006733
5.506733 0.2 -0.002831
5.510067 0.2 -0.000214
5.513400 0.2 0.000326
5.516733 0.2 -0.000587
5.520067 0.2 -0.001700
5.523400 0.2 -0.002165
5.526733 0.2 -0.001667
5.530067 0.2 -0.000354
5.533400 0.2 0.001201
5.536733 0.2 0.002175
5.540067 0.2 0.001732
5.543400 0.2 -0.000270
5.546733 0.2 -0.002524
5.550067 0.2 -0.003353
5.553400 0.2 -0.002747
5.556733 0.2 -0.001877
5.560067 0.2 -0.000917
5.563400 0.2 0.001034
5.566733 0.2 0.004228
5.570067 0.2 0.007898
5.573400 0.2 0.011232
5.576733 0.2 0.013965
5.580067 0.2 0.016228
5.583400 0.2 0.018002
5.586733 0.2 0.018808
5.590067 0.2 0.018361
5.593400 0.2 0.017066
5.596733 0.2 0.015437
5.600067 0.2 0.013602
5.603400 0.2 0.011818
5.606733 0.2 0.010659
5.610067 0.2 0.010324
5.613400 0.2 0.010524
5.616733 0.2 0.011087
5.620067 0.2 0.011967
5.623400 0.2 0.012713
5.626733 0.2 0.012522
5.630067 0.2 0.011022
5.633400 0.2 0.008843
5.636733 0.2 0.007101
5.640067 0.2 0.006310
5.643400 0.2 0.006310
5.646733 0.2 0.006841
5.650067 0.2 0.007637
5.653400 0.2 0.008340
5.656733 0.2 0.008726
5.660067 0.2 0.008703
5.663400 0.2 0.008205
5.666733 0.2 0.007367
5.670067 0.2 0.006566
5.673400 0.2 0.006035
5.676733 0.2 0.005555
5.680067 0.2 0.004736
5.683400 0.2 0.003651
5.686733 0.2 0.002612
5.690067 0.2 0.001434
5.693400 0.2 -0.000373
5.696733 0.2 -0.002589
5.700067 0.2 -0.004051
5.703400 0.2 -0.003800
5.706733 0.2 -0.001895
5.710067 0.2 0.000731
5.713400 0.2 0.002766
5.716733 0.2 0.003511
5.720067 0.2 0.003544
5.723400 0.2 0.003823
5.726733 0.2 0.004466
5.730067 0.2 0.004983
5.733400 0.2 0.005080
5.736733 0.2 0.004852
5.740067 0.2 0.004508
5.743400 0.2 0.004186
5.746733 0.2 0.004019
5.750067 0.2 0.004345
5.753400 0.2 0.005616
5.756733 0.2 0.007800
5.760067 0.2 0.010054
5.763400 0.2 0.011339
5.766733 0.2 0.011260
5.770067 0.2 0.010254
5.773400 0.2 0.009220
5.776733 0.2 0.008955
5.780067 0.2 0.009625
5.783400 0.2 0.010417
5.786733 0.2 0.010105
5.790067 0.2 0.008144
5.793400 0.2 0.005225
5.796733 0.2 0.002785
5.800067 0.2 0.002068
5.803400 0.2 0.003385
5.806733 0.2 0.006072
5.810067 0.2 0.008843
5.813400 0.2 0.010384
5.816733 0.2 0.010342
5.820067 0.2 0.009602
5.823400 0.2 0.008987
5.826733 0.2 0.008405
5.830067 0.2 0.007655
5.833400 0.2 0.006920
5.836733 0.2 0.006491
5.840067 0.2 0.006580
5.843400 0.2 0.007101
5.846733 0.2 0.007562
5.850067 0.2 0.007930
5.853400 0.2 0.009029
5.856733 0.2 0.011320
5.860067 0.2 0.013970
5.863400 0.2 0.015530
5.866733 0.2 0.015134
5.870067 0.2 0.012973
5.873400 0.2 0.009718
5.876733 0.2 0.006277
5.880067 0.2 0.003818
5.883400 0.2 0.003148
5.886733 0.2 0.004177
5.890067 0.2 0.006170
5.893400 0.2 0.008112
5.896733 0.2 0.009420
5.900067 0.2 0.010361
5.903400 0.2 0.011204
5.906733 0.2 0.011595
5.910067 0.2 0.011260
5.913400 0.2 0.010789
5.916733 0.2 0.010943
5.920067 0.2 0.011460
5.923400 0.2 0.011707
5.926733 0.2 0.011944
5.930067 0.2 0.012815
5.933400 0.2 0.014426
5.936733 0.2 0.016387
5.940067 0.2 0.018221
5.943400 0.2 0.019576
5.946733 0.2 0.020387
5.950067 0.2 0.020862
5.953400 0.2 0.021015
5.956733 0.2 0.020489
5.960067 0.2 0.018836
5.963400 0.2 0.015860
5.966733 0.2 0.011846
5.970067 0.2 0.007739
5.973400 0.2 0.004778
5.976733 0.2 0.003697
5.980067 0.2 0.004596
5.983400 0.2 0.007115
5.986733 0.2 0.010179
5.990067 0.2 0.012163
5.993400 0.2 0.012121
5.996733 0.2 0.010398
6.000067 0.2 0.007991
