# Supplementary material for: Quantitative profiling of capsaicin content in seven chili pepper cultivars using optimized HPLC
Source: Front Plant Sci. 2026 May 7;17:1749488. doi: 10.3389/fpls.2026.1749488 (PMC13190488; doi:10.3389/fpls.2026.1749488)
Supplement: Supplementary file 1 [file DataSheet1.zip › Raw Chromatogram Data Calibration 280nm/Capsaicin 5ppm.txt]

URL	chrom://desktop-lb30aed/ChromeleonLocal/Capsaicin/CapsaicinTest_1312025.seq/42015.smp/UV_VIS_2.channel
Channel	UV_VIS_2

Injection Information:
Data Vault	ChromeleonLocal
Sequence	CapsaicinTest_1312025
Name	CAP5ppm
Number	448
Position	Y:E7
Comment	
Processing Method	Processing_Capsaicin
Instrument Method	Capsaicin_222025m1 -Origninal
Type	Unknown
Status	Finished
Inject Time	3/11/2025 11:48:03 AM -07:00
Volume (µl)	10.00
Dilution Factor	1.0000
Weight	1.0000

Raw Data Information:
Time Min. (min)	0.003400
Time Max. (min)	6.000067
Data Points	1800
Detector	UV
Generating Data System	Chromeleon 7.2.10.24543
Exporting Data System	Chromeleon 7.2.10.0
Operator	Instrument Controller
Signal Quantity	Absorbance
Signal Unit	mAU
Signal Min.	-0.253599
Signal Max.	10.341848
Channel	UV_VIS_2
Driver Name	VDAD.dll
Channel Type	Evaluation
Min. Step (s)	0.2
Max. Step (s)	0.2
Average Step (s)	0.2

Signal Parameter Information:
Signal Info	WVL:280 nm

Raw Data:
Time (min)	Step (s)	Value (mAU)
0.003400	n.a.	0.000000
0.006733	0.2	-0.000023
0.010067	0.2	-0.000172
0.013400	0.2	-0.000480
0.016733	0.2	-0.000447
0.020067	0.2	0.000759
0.023400	0.2	0.003148
0.026733	0.2	0.005616
0.030067	0.2	0.007134
0.033400	0.2	0.007539
0.036733	0.2	0.007111
0.040067	0.2	0.006096
0.043400	0.2	0.004801
0.046733	0.2	0.003814
0.050067	0.2	0.003842
0.053400	0.2	0.005104
0.056733	0.2	0.006878
0.060067	0.2	0.007795
0.063400	0.2	0.006817
0.066733	0.2	0.004089
0.070067	0.2	0.000731
0.073400	0.2	-0.002128
0.076733	0.2	-0.004037
0.080067	0.2	-0.005057
0.083400	0.2	-0.005411
0.086733	0.2	-0.005430
0.090067	0.2	-0.005644
0.093400	0.2	-0.006426
0.096733	0.2	-0.007488
0.100067	0.2	-0.007898
0.103400	0.2	-0.006864
0.106733	0.2	-0.004736
0.110067	0.2	-0.002999
0.113400	0.2	-0.003111
0.116733	0.2	-0.005229
0.120067	0.2	-0.008107
0.123400	0.2	-0.010300
0.126733	0.2	-0.011199
0.130067	0.2	-0.010915
0.133400	0.2	-0.009895
0.136733	0.2	-0.008610
0.140067	0.2	-0.007353
0.143400	0.2	-0.006296
0.146733	0.2	-0.005425
0.150067	0.2	-0.004563
0.153400	0.2	-0.003967
0.156733	0.2	-0.004205
0.160067	0.2	-0.005001
0.163400	0.2	-0.005169
0.166733	0.2	-0.004014
0.170067	0.2	-0.002282
0.173400	0.2	-0.001434
0.176733	0.2	-0.002175
0.180067	0.2	-0.003842
0.183400	0.2	-0.005271
0.186733	0.2	-0.005914
0.190067	0.2	-0.006021
0.193400	0.2	-0.006091
0.196733	0.2	-0.006193
0.200067	0.2	-0.006245
0.203400	0.2	-0.006841
0.206733	0.2	-0.008876
0.210067	0.2	-0.012084
0.213400	0.2	-0.014710
0.216733	0.2	-0.015134
0.220067	0.2	-0.013607
0.223400	0.2	-0.011786
0.226733	0.2	-0.010761
0.230067	0.2	-0.010221
0.233400	0.2	-0.009057
0.236733	0.2	-0.006412
0.240067	0.2	-0.002678
0.243400	0.2	0.000657
0.246733	0.2	0.002324
0.250067	0.2	0.002310
0.253400	0.2	0.001509
0.256733	0.2	0.000326
0.260067	0.2	-0.001653
0.263400	0.2	-0.004363
0.266733	0.2	-0.006934
0.270067	0.2	-0.008685
0.273400	0.2	-0.009369
0.276733	0.2	-0.009099
0.280067	0.2	-0.008568
0.283400	0.2	-0.008638
0.286733	0.2	-0.009672
0.290067	0.2	-0.011460
0.293400	0.2	-0.013444
0.296733	0.2	-0.014859
0.300067	0.2	-0.015246
0.303400	0.2	-0.014836
0.306733	0.2	-0.014366
0.310067	0.2	-0.014277
0.313400	0.2	-0.014212
0.316733	0.2	-0.013700
0.320067	0.2	-0.013052
0.323400	0.2	-0.012913
0.326733	0.2	-0.013406
0.330067	0.2	-0.014240
0.333400	0.2	-0.015176
0.336733	0.2	-0.015963
0.340067	0.2	-0.016210
0.343400	0.2	-0.015539
0.346733	0.2	-0.013718
0.350067	0.2	-0.011045
0.353400	0.2	-0.008666
0.356733	0.2	-0.007940
0.360067	0.2	-0.009439
0.363400	0.2	-0.012428
0.366733	0.2	-0.015441
0.370067	0.2	-0.017462
0.373400	0.2	-0.018138
0.376733	0.2	-0.017271
0.380067	0.2	-0.015143
0.383400	0.2	-0.012722
0.386733	0.2	-0.011041
0.390067	0.2	-0.010566
0.393400	0.2	-0.011218
0.396733	0.2	-0.012624
0.400067	0.2	-0.014254
0.403400	0.2	-0.015576
0.406733	0.2	-0.016415
0.410067	0.2	-0.017160
0.413400	0.2	-0.018193
0.416733	0.2	-0.019418
0.420067	0.2	-0.020680
0.423400	0.2	-0.022035
0.426733	0.2	-0.023087
0.430067	0.2	-0.023386
0.433400	0.2	-0.023250
0.436733	0.2	-0.023218
0.440067	0.2	-0.023213
0.443400	0.2	-0.023120
0.446733	0.2	-0.023302
0.450067	0.2	-0.024117
0.453400	0.2	-0.025271
0.456733	0.2	-0.025718
0.460067	0.2	-0.024233
0.463400	0.2	-0.020498
0.466733	0.2	-0.015479
0.470067	0.2	-0.010924
0.473400	0.2	-0.008568
0.476733	0.2	-0.009015
0.480067	0.2	-0.011269
0.483400	0.2	-0.013681
0.486733	0.2	-0.015059
0.490067	0.2	-0.014971
0.493400	0.2	-0.013853
0.496733	0.2	-0.012605
0.500067	0.2	-0.011730
0.503400	0.2	-0.011208
0.506733	0.2	-0.011022
0.510067	0.2	-0.011213
0.513400	0.2	-0.011618
0.516733	0.2	-0.011926
0.520067	0.2	-0.011935
0.523400	0.2	-0.011679
0.526733	0.2	-0.011288
0.530067	0.2	-0.010878
0.533400	0.2	-0.010375
0.536733	0.2	-0.009607
0.540067	0.2	-0.008456
0.543400	0.2	-0.007050
0.546733	0.2	-0.005872
0.550067	0.2	-0.005346
0.553400	0.2	-0.005458
0.556733	0.2	-0.005993
0.560067	0.2	-0.006775
0.563400	0.2	-0.007735
0.566733	0.2	-0.008801
0.570067	0.2	-0.009541
0.573400	0.2	-0.009309
0.576733	0.2	-0.008037
0.580067	0.2	-0.006435
0.583400	0.2	-0.005243
0.586733	0.2	-0.004675
0.590067	0.2	-0.004424
0.593400	0.2	-0.003767
0.596733	0.2	-0.001984
0.600067	0.2	0.000703
0.603400	0.2	0.002985
0.606733	0.2	0.003548
0.610067	0.2	0.001811
0.613400	0.2	-0.001686
0.616733	0.2	-0.005388
0.620067	0.2	-0.007735
0.623400	0.2	-0.007991
0.626733	0.2	-0.006375
0.630067	0.2	-0.004116
0.633400	0.2	-0.002729
0.636733	0.2	-0.002850
0.640067	0.2	-0.004042
0.643400	0.2	-0.005658
0.646733	0.2	-0.007437
0.650067	0.2	-0.009341
0.653400	0.2	-0.011274
0.656733	0.2	-0.013127
0.660067	0.2	-0.014761
0.663400	0.2	-0.016023
0.666733	0.2	-0.016922
0.670067	0.2	-0.017667
0.673400	0.2	-0.018496
0.676733	0.2	-0.019274
0.680067	0.2	-0.019153
0.683400	0.2	-0.017020
0.686733	0.2	-0.012708
0.690067	0.2	-0.007432
0.693400	0.2	-0.002817
0.696733	0.2	0.000037
0.700067	0.2	0.000843
0.703400	0.2	0.000042
0.706733	0.2	-0.001560
0.710067	0.2	-0.003260
0.713400	0.2	-0.004573
0.716733	0.2	-0.005267
0.720067	0.2	-0.005630
0.723400	0.2	-0.006114
0.726733	0.2	-0.006505
0.730067	0.2	-0.006198
0.733400	0.2	-0.007157
0.736733	0.2	-0.021704
0.740067	0.2	-0.075838
0.743400	0.2	-0.178148
0.746733	0.2	-0.253599
0.750067	0.2	-0.118827
0.753400	0.2	0.431207
0.756733	0.2	1.478931
0.760067	0.2	2.912097
0.763400	0.2	4.483322
0.766733	0.2	5.934192
0.770067	0.2	7.082107
0.773400	0.2	7.841531
0.776733	0.2	8.209408
0.780067	0.2	8.235844
0.783400	0.2	7.992885
0.786733	0.2	7.557124
0.790067	0.2	7.006936
0.793400	0.2	6.422554
0.796733	0.2	5.882126
0.800067	0.2	5.455203
0.803400	0.2	5.197176
0.806733	0.2	5.144742
0.810067	0.2	5.311258
0.813400	0.2	5.682567
0.816733	0.2	6.215991
0.820067	0.2	6.846995
0.823400	0.2	7.506739
0.826733	0.2	8.145189
0.830067	0.2	8.742511
0.833400	0.2	9.293901
0.836733	0.2	9.779469
0.840067	0.2	10.150070
0.843400	0.2	10.341848
0.846733	0.2	10.302719
0.850067	0.2	10.012509
0.853400	0.2	9.493376
0.856733	0.2	8.808579
0.860067	0.2	8.045384
0.863400	0.2	7.288563
0.866733	0.2	6.598998
0.870067	0.2	6.005433
0.873400	0.2	5.508219
0.876733	0.2	5.088449
0.880067	0.2	4.717205
0.883400	0.2	4.363935
0.886733	0.2	4.003895
0.890067	0.2	3.623567
0.893400	0.2	3.222949
0.896733	0.2	2.814676
0.900067	0.2	2.421569
0.903400	0.2	2.072295
0.906733	0.2	1.792936
0.910067	0.2	1.596096
0.913400	0.2	1.474218
0.916733	0.2	1.401952
0.920067	0.2	1.345435
0.923400	0.2	1.273048
0.926733	0.2	1.163622
0.930067	0.2	1.010667
0.933400	0.2	0.821822
0.936733	0.2	0.614258
0.940067	0.2	0.408622
0.943400	0.2	0.223517
0.946733	0.2	0.071279
0.950067	0.2	-0.043991
0.953400	0.2	-0.125151
0.956733	0.2	-0.178735
0.960067	0.2	-0.211908
0.963400	0.2	-0.230987
0.966733	0.2	-0.240956
0.970067	0.2	-0.244942
0.973400	0.2	-0.244118
0.976733	0.2	-0.239043
0.980067	0.2	-0.230651
0.983400	0.2	-0.220016
0.986733	0.2	-0.208262
0.990067	0.2	-0.196625
0.993400	0.2	-0.185943
0.996733	0.2	-0.176518
1.000067	0.2	-0.168430
1.003400	0.2	-0.161319
1.006733	0.2	-0.154339
1.010067	0.2	-0.146735
1.013400	0.2	-0.138185
1.016733	0.2	-0.128550
1.020067	0.2	-0.117877
1.023400	0.2	-0.106720
1.026733	0.2	-0.096224
1.030067	0.2	-0.087377
1.033400	0.2	-0.080406
1.036733	0.2	-0.075107
1.040067	0.2	-0.071139
1.043400	0.2	-0.067833
1.046733	0.2	-0.064662
1.050067	0.2	-0.061844
1.053400	0.2	-0.059805
1.056733	0.2	-0.058324
1.060067	0.2	-0.056508
1.063400	0.2	-0.053430
1.066733	0.2	-0.049002
1.070067	0.2	-0.044326
1.073400	0.2	-0.040932
1.076733	0.2	-0.039963
1.080067	0.2	-0.041840
1.083400	0.2	-0.046580
1.086733	0.2	-0.054203
1.090067	0.2	-0.064252
1.093400	0.2	-0.075204
1.096733	0.2	-0.084597
1.100067	0.2	-0.090273
1.103400	0.2	-0.091884
1.106733	0.2	-0.090618
1.110067	0.2	-0.087344
1.113400	0.2	-0.081789
1.116733	0.2	-0.073314
1.120067	0.2	-0.061835
1.123400	0.2	-0.048010
1.126733	0.2	-0.032829
1.130067	0.2	-0.017304
1.133400	0.2	-0.002664
1.136733	0.2	0.009700
1.140067	0.2	0.019050
1.143400	0.2	0.025774
1.146733	0.2	0.030794
1.150067	0.2	0.034822
1.153400	0.2	0.038380
1.156733	0.2	0.041951
1.160067	0.2	0.045556
1.163400	0.2	0.048326
1.166733	0.2	0.049016
1.170067	0.2	0.047041
1.173400	0.2	0.043069
1.176733	0.2	0.038762
1.180067	0.2	0.035702
1.183400	0.2	0.034450
1.186733	0.2	0.034529
1.190067	0.2	0.035041
1.193400	0.2	0.035507
1.196733	0.2	0.036219
1.200067	0.2	0.037532
1.203400	0.2	0.039288
1.206733	0.2	0.040950
1.210067	0.2	0.041863
1.213400	0.2	0.041709
1.216733	0.2	0.040797
1.220067	0.2	0.039665
1.223400	0.2	0.038729
1.226733	0.2	0.038170
1.230067	0.2	0.037909
1.233400	0.2	0.037737
1.236733	0.2	0.037313
1.240067	0.2	0.036377
1.243400	0.2	0.035129
1.246733	0.2	0.034263
1.250067	0.2	0.034156
1.253400	0.2	0.034324
1.256733	0.2	0.034007
1.260067	0.2	0.032932
1.263400	0.2	0.031455
1.266733	0.2	0.030240
1.270067	0.2	0.029472
1.273400	0.2	0.028582
1.276733	0.2	0.027106
1.280067	0.2	0.025290
1.283400	0.2	0.023544
1.286733	0.2	0.021975
1.290067	0.2	0.020624
1.293400	0.2	0.019926
1.296733	0.2	0.020638
1.300067	0.2	0.023129
1.303400	0.2	0.026920
1.306733	0.2	0.030980
1.310067	0.2	0.034310
1.313400	0.2	0.036447
1.316733	0.2	0.037579
1.320067	0.2	0.037961
1.323400	0.2	0.037337
1.326733	0.2	0.035325
1.330067	0.2	0.032405
1.333400	0.2	0.029854
1.336733	0.2	0.028592
1.340067	0.2	0.028475
1.343400	0.2	0.028838
1.346733	0.2	0.029230
1.350067	0.2	0.029528
1.353400	0.2	0.029751
1.356733	0.2	0.029909
1.360067	0.2	0.030007
1.363400	0.2	0.030054
1.366733	0.2	0.030342
1.370067	0.2	0.031157
1.373400	0.2	0.032191
1.376733	0.2	0.032624
1.380067	0.2	0.031646
1.383400	0.2	0.029141
1.386733	0.2	0.026049
1.390067	0.2	0.023576
1.393400	0.2	0.022338
1.396733	0.2	0.022384
1.400067	0.2	0.023171
1.403400	0.2	0.023674
1.406733	0.2	0.023008
1.410067	0.2	0.020871
1.413400	0.2	0.017779
1.416733	0.2	0.014822
1.420067	0.2	0.013071
1.423400	0.2	0.013094
1.426733	0.2	0.014533
1.430067	0.2	0.016149
1.433400	0.2	0.016629
1.436733	0.2	0.015451
1.440067	0.2	0.013039
1.443400	0.2	0.010217
1.446733	0.2	0.007506
1.450067	0.2	0.005043
1.453400	0.2	0.002920
1.456733	0.2	0.001392
1.460067	0.2	0.000680
1.463400	0.2	0.000619
1.466733	0.2	0.000652
1.470067	0.2	0.000461
1.473400	0.2	0.000391
1.476733	0.2	0.001271
1.480067	0.2	0.003725
1.483400	0.2	0.007437
1.486733	0.2	0.011441
1.490067	0.2	0.014766
1.493400	0.2	0.016801
1.496733	0.2	0.017746
1.500067	0.2	0.018193
1.503400	0.2	0.018259
1.506733	0.2	0.017919
1.510067	0.2	0.017802
1.513400	0.2	0.018785
1.516733	0.2	0.020876
1.520067	0.2	0.022845
1.523400	0.2	0.023148
1.526733	0.2	0.021467
1.530067	0.2	0.018827
1.533400	0.2	0.016377
1.536733	0.2	0.014822
1.540067	0.2	0.014454
1.543400	0.2	0.014836
1.546733	0.2	0.015073
1.550067	0.2	0.014934
1.553400	0.2	0.015046
1.556733	0.2	0.015828
1.560067	0.2	0.016820
1.563400	0.2	0.017071
1.566733	0.2	0.016107
1.570067	0.2	0.014193
1.573400	0.2	0.011856
1.576733	0.2	0.009616
1.580067	0.2	0.007828
1.583400	0.2	0.006570
1.586733	0.2	0.005909
1.590067	0.2	0.005728
1.593400	0.2	0.005439
1.596733	0.2	0.004559
1.600067	0.2	0.003446
1.603400	0.2	0.002785
1.606733	0.2	0.002626
1.610067	0.2	0.002743
1.613400	0.2	0.003302
1.616733	0.2	0.004317
1.620067	0.2	0.005155
1.623400	0.2	0.005062
1.626733	0.2	0.003842
1.630067	0.2	0.001928
1.633400	0.2	0.000186
1.636733	0.2	-0.000582
1.640067	0.2	-0.000144
1.643400	0.2	0.000866
1.646733	0.2	0.001322
1.650067	0.2	0.000573
1.653400	0.2	-0.001066
1.656733	0.2	-0.002724
1.660067	0.2	-0.003628
1.663400	0.2	-0.003581
1.666733	0.2	-0.003004
1.670067	0.2	-0.002538
1.673400	0.2	-0.002668
1.676733	0.2	-0.003586
1.680067	0.2	-0.004917
1.683400	0.2	-0.005979
1.686733	0.2	-0.006468
1.690067	0.2	-0.006170
1.693400	0.2	-0.004792
1.696733	0.2	-0.002864
1.700067	0.2	-0.001728
1.703400	0.2	-0.002044
1.706733	0.2	-0.003250
1.710067	0.2	-0.004466
1.713400	0.2	-0.005080
1.716733	0.2	-0.004452
1.720067	0.2	-0.002403
1.723400	0.2	0.000075
1.726733	0.2	0.001593
1.730067	0.2	0.001625
1.733400	0.2	0.000577
1.736733	0.2	-0.000992
1.740067	0.2	-0.002538
1.743400	0.2	-0.003488
1.746733	0.2	-0.003637
1.750067	0.2	-0.003078
1.753400	0.2	-0.001965
1.756733	0.2	-0.000917
1.760067	0.2	-0.000740
1.763400	0.2	-0.001378
1.766733	0.2	-0.001839
1.770067	0.2	-0.001336
1.773400	0.2	-0.000102
1.776733	0.2	0.001071
1.780067	0.2	0.001891
1.783400	0.2	0.002743
1.786733	0.2	0.003884
1.790067	0.2	0.005038
1.793400	0.2	0.005919
1.796733	0.2	0.006603
1.800067	0.2	0.007376
1.803400	0.2	0.008424
1.806733	0.2	0.009593
1.810067	0.2	0.010342
1.813400	0.2	0.009881
1.816733	0.2	0.007907
1.820067	0.2	0.005383
1.823400	0.2	0.004042
1.826733	0.2	0.005029
1.830067	0.2	0.008433
1.833400	0.2	0.013439
1.836733	0.2	0.018450
1.840067	0.2	0.021928
1.843400	0.2	0.023497
1.846733	0.2	0.023786
1.850067	0.2	0.023297
1.853400	0.2	0.022221
1.856733	0.2	0.020936
1.860067	0.2	0.019800
1.863400	0.2	0.018929
1.866733	0.2	0.018654
1.870067	0.2	0.019614
1.873400	0.2	0.022082
1.876733	0.2	0.025635
1.880067	0.2	0.029542
1.883400	0.2	0.033188
1.886733	0.2	0.036019
1.890067	0.2	0.037607
1.893400	0.2	0.038045
1.896733	0.2	0.037691
1.900067	0.2	0.036727
1.903400	0.2	0.035306
1.906733	0.2	0.033900
1.910067	0.2	0.033178
1.913400	0.2	0.033639
1.916733	0.2	0.035116
1.920067	0.2	0.036769
1.923400	0.2	0.037723
1.926733	0.2	0.037495
1.930067	0.2	0.035991
1.933400	0.2	0.033458
1.936733	0.2	0.030720
1.940067	0.2	0.029099
1.943400	0.2	0.029663
1.946733	0.2	0.032261
1.950067	0.2	0.035558
1.953400	0.2	0.038599
1.956733	0.2	0.041625
1.960067	0.2	0.045155
1.963400	0.2	0.049407
1.966733	0.2	0.054725
1.970067	0.2	0.061407
1.973400	0.2	0.069332
1.976733	0.2	0.078208
1.980067	0.2	0.088168
1.983400	0.2	0.100085
1.986733	0.2	0.114990
1.990067	0.2	0.133323
1.993400	0.2	0.154749
1.996733	0.2	0.178916
2.000067	0.2	0.206297
2.003400	0.2	0.237678
2.006733	0.2	0.273292
2.010067	0.2	0.313241
2.013400	0.2	0.358047
2.016733	0.2	0.407994
2.020067	0.2	0.462616
2.023400	0.2	0.521201
2.026733	0.2	0.583408
2.030067	0.2	0.649276
2.033400	0.2	0.719167
2.036733	0.2	0.793831
2.040067	0.2	0.874149
2.043400	0.2	0.960804
2.046733	0.2	1.054173
2.050067	0.2	1.154193
2.053400	0.2	1.260508
2.056733	0.2	1.372541
2.060067	0.2	1.489292
2.063400	0.2	1.609926
2.066733	0.2	1.735273
2.070067	0.2	1.867581
2.073400	0.2	2.008476
2.076733	0.2	2.157600
2.080067	0.2	2.313154
2.083400	0.2	2.473374
2.086733	0.2	2.637622
2.090067	0.2	2.806378
2.093400	0.2	2.980423
2.096733	0.2	3.160355
2.100067	0.2	3.346484
2.103400	0.2	3.538881
2.106733	0.2	3.737379
2.110067	0.2	3.941334
2.113400	0.2	4.149410
2.116733	0.2	4.360131
2.120067	0.2	4.572487
2.123400	0.2	4.785773
2.126733	0.2	4.998967
2.130067	0.2	5.210582
2.133400	0.2	5.419324
2.136733	0.2	5.624332
2.140067	0.2	5.824431
2.143400	0.2	6.017666
2.146733	0.2	6.201738
2.150067	0.2	6.374638
2.153400	0.2	6.534830
2.156733	0.2	6.680768
2.160067	0.2	6.810320
2.163400	0.2	6.921105
2.166733	0.2	7.011043
2.170067	0.2	7.078266
2.173400	0.2	7.121284
2.176733	0.2	7.139300
2.180067	0.2	7.131770
2.183400	0.2	7.097968
2.186733	0.2	7.037460
2.190067	0.2	6.950521
2.193400	0.2	6.837966
2.196733	0.2	6.700940
2.200067	0.2	6.540935
2.203400	0.2	6.359899
2.206733	0.2	6.160308
2.210067	0.2	5.945521
2.213400	0.2	5.719848
2.216733	0.2	5.487390
2.220067	0.2	5.250610
2.223400	0.2	5.010543
2.226733	0.2	4.767999
2.230067	0.2	4.524090
2.233400	0.2	4.280140
2.236733	0.2	4.037889
2.240067	0.2	3.799298
2.243400	0.2	3.565620
2.246733	0.2	3.337120
2.250067	0.2	3.114105
2.253400	0.2	2.897913
2.256733	0.2	2.690363
2.260067	0.2	2.492224
2.263400	0.2	2.302751
2.266733	0.2	2.120850
2.270067	0.2	1.945999
2.273400	0.2	1.778333
2.276733	0.2	1.618708
2.280067	0.2	1.468742
2.283400	0.2	1.329822
2.286733	0.2	1.201928
2.290067	0.2	1.084106
2.293400	0.2	0.975849
2.296733	0.2	0.877087
2.300067	0.2	0.787661
2.303400	0.2	0.707572
2.306733	0.2	0.636666
2.310067	0.2	0.573779
2.313400	0.2	0.517126
2.316733	0.2	0.465522
2.320067	0.2	0.418839
2.323400	0.2	0.377581
2.326733	0.2	0.342028
2.330067	0.2	0.311504
2.333400	0.2	0.284421
2.336733	0.2	0.259085
2.340067	0.2	0.234470
2.343400	0.2	0.210553
2.346733	0.2	0.187885
2.350067	0.2	0.167107
2.353400	0.2	0.148872
2.356733	0.2	0.133845
2.360067	0.2	0.122162
2.363400	0.2	0.113123
2.366733	0.2	0.105612
2.370067	0.2	0.099000
2.373400	0.2	0.093272
2.376733	0.2	0.088327
2.380067	0.2	0.083470
2.383400	0.2	0.077789
2.386733	0.2	0.071009
2.390067	0.2	0.064000
2.393400	0.2	0.058343
2.396733	0.2	0.055018
2.400067	0.2	0.053537
2.403400	0.2	0.052298
2.406733	0.2	0.049802
2.410067	0.2	0.045695
2.413400	0.2	0.040983
2.416733	0.2	0.037383
2.420067	0.2	0.035963
2.423400	0.2	0.036261
2.426733	0.2	0.036852
2.430067	0.2	0.036373
2.433400	0.2	0.034096
2.436733	0.2	0.030394
2.440067	0.2	0.026668
2.443400	0.2	0.023972
2.446733	0.2	0.022301
2.450067	0.2	0.021462
2.453400	0.2	0.021374
2.456733	0.2	0.021616
2.460067	0.2	0.021621
2.463400	0.2	0.021276
2.466733	0.2	0.021001
2.470067	0.2	0.020983
2.473400	0.2	0.020559
2.476733	0.2	0.018994
2.480067	0.2	0.016619
2.483400	0.2	0.014403
2.486733	0.2	0.012857
2.490067	0.2	0.011902
2.493400	0.2	0.011390
2.496733	0.2	0.011120
2.500067	0.2	0.010789
2.503400	0.2	0.010184
2.506733	0.2	0.009392
2.510067	0.2	0.008424
2.513400	0.2	0.007115
2.516733	0.2	0.005728
2.520067	0.2	0.004875
2.523400	0.2	0.004722
2.526733	0.2	0.004712
2.530067	0.2	0.004256
2.533400	0.2	0.003320
2.536733	0.2	0.002556
2.540067	0.2	0.002906
2.543400	0.2	0.004992
2.546733	0.2	0.008717
2.550067	0.2	0.013299
2.553400	0.2	0.017746
2.556733	0.2	0.021295
2.560067	0.2	0.023451
2.563400	0.2	0.023879
2.566733	0.2	0.022501
2.570067	0.2	0.019618
2.573400	0.2	0.015846
2.576733	0.2	0.012075
2.580067	0.2	0.009206
2.583400	0.2	0.007674
2.586733	0.2	0.007036
2.590067	0.2	0.006282
2.593400	0.2	0.004871
2.596733	0.2	0.003465
2.600067	0.2	0.003236
2.603400	0.2	0.004517
2.606733	0.2	0.006352
2.610067	0.2	0.007437
2.613400	0.2	0.007190
2.616733	0.2	0.005923
2.620067	0.2	0.004596
2.623400	0.2	0.004065
2.626733	0.2	0.004326
2.630067	0.2	0.004643
2.633400	0.2	0.004270
2.636733	0.2	0.003022
2.640067	0.2	0.001267
2.643400	0.2	-0.000438
2.646733	0.2	-0.001802
2.650067	0.2	-0.003045
2.653400	0.2	-0.004461
2.656733	0.2	-0.005709
2.660067	0.2	-0.006021
2.663400	0.2	-0.004978
2.666733	0.2	-0.003092
2.670067	0.2	-0.001537
2.673400	0.2	-0.001350
2.676733	0.2	-0.002747
2.680067	0.2	-0.004913
2.683400	0.2	-0.006589
2.686733	0.2	-0.007222
2.690067	0.2	-0.007376
2.693400	0.2	-0.007711
2.696733	0.2	-0.008196
2.700067	0.2	-0.008498
2.703400	0.2	-0.008303
2.706733	0.2	-0.007390
2.710067	0.2	-0.006021
2.713400	0.2	-0.004866
2.716733	0.2	-0.004489
2.720067	0.2	-0.004880
2.723400	0.2	-0.005281
2.726733	0.2	-0.004931
2.730067	0.2	-0.003800
2.733400	0.2	-0.002375
2.736733	0.2	-0.000945
2.740067	0.2	0.000489
2.743400	0.2	0.001690
2.746733	0.2	0.001732
2.750067	0.2	-0.000377
2.753400	0.2	-0.004275
2.756733	0.2	-0.008233
2.760067	0.2	-0.010785
2.763400	0.2	-0.011851
2.766733	0.2	-0.012279
2.770067	0.2	-0.012382
2.773400	0.2	-0.011455
2.776733	0.2	-0.008913
2.780067	0.2	-0.005499
2.783400	0.2	-0.002687
2.786733	0.2	-0.001355
2.790067	0.2	-0.001569
2.793400	0.2	-0.002985
2.796733	0.2	-0.004936
2.800067	0.2	-0.006650
2.803400	0.2	-0.007669
2.806733	0.2	-0.007874
2.810067	0.2	-0.007343
2.813400	0.2	-0.006561
2.816733	0.2	-0.006361
2.820067	0.2	-0.007092
2.823400	0.2	-0.008149
2.826733	0.2	-0.008517
2.830067	0.2	-0.007572
2.833400	0.2	-0.005723
2.836733	0.2	-0.003884
2.840067	0.2	-0.002258
2.843400	0.2	-0.000214
2.846733	0.2	0.002496
2.850067	0.2	0.004973
2.853400	0.2	0.005905
2.856733	0.2	0.004703
2.860067	0.2	0.001821
2.863400	0.2	-0.001644
2.866733	0.2	-0.004750
2.870067	0.2	-0.007059
2.873400	0.2	-0.008289
2.876733	0.2	-0.008368
2.880067	0.2	-0.007823
2.883400	0.2	-0.007385
2.886733	0.2	-0.007120
2.890067	0.2	-0.006645
2.893400	0.2	-0.006156
2.896733	0.2	-0.006347
2.900067	0.2	-0.007483
2.903400	0.2	-0.008964
2.906733	0.2	-0.010082
2.910067	0.2	-0.010794
2.913400	0.2	-0.011376
2.916733	0.2	-0.011814
2.920067	0.2	-0.011898
2.923400	0.2	-0.011488
2.926733	0.2	-0.010584
2.930067	0.2	-0.009662
2.933400	0.2	-0.009509
2.936733	0.2	-0.010426
2.940067	0.2	-0.011884
2.943400	0.2	-0.012903
2.946733	0.2	-0.012536
2.950067	0.2	-0.010533
2.953400	0.2	-0.007809
2.956733	0.2	-0.005672
2.960067	0.2	-0.004782
2.963400	0.2	-0.005020
2.966733	0.2	-0.005621
2.970067	0.2	-0.005597
2.973400	0.2	-0.004466
2.976733	0.2	-0.002193
2.980067	0.2	0.000964
2.983400	0.2	0.004172
2.986733	0.2	0.006231
2.990067	0.2	0.006398
2.993400	0.2	0.004768
2.996733	0.2	0.001807
3.000067	0.2	-0.001853
3.003400	0.2	-0.005062
3.006733	0.2	-0.006538
3.010067	0.2	-0.005984
3.013400	0.2	-0.004400
3.016733	0.2	-0.003031
3.020067	0.2	-0.002128
3.023400	0.2	-0.000880
3.026733	0.2	0.001253
3.030067	0.2	0.003865
3.033400	0.2	0.006184
3.036733	0.2	0.007488
3.040067	0.2	0.007222
3.043400	0.2	0.005327
3.046733	0.2	0.002510
3.050067	0.2	-0.000019
3.053400	0.2	-0.001318
3.056733	0.2	-0.001360
3.060067	0.2	-0.000871
3.063400	0.2	-0.000643
3.066733	0.2	-0.000894
3.070067	0.2	-0.001062
3.073400	0.2	-0.000549
3.076733	0.2	0.000368
3.080067	0.2	0.000675
3.083400	0.2	-0.000424
3.086733	0.2	-0.002817
3.090067	0.2	-0.005583
3.093400	0.2	-0.007767
3.096733	0.2	-0.008731
3.100067	0.2	-0.008061
3.103400	0.2	-0.005648
3.106733	0.2	-0.001998
3.110067	0.2	0.001751
3.113400	0.2	0.004284
3.116733	0.2	0.004866
3.120067	0.2	0.003744
3.123400	0.2	0.001728
3.126733	0.2	-0.000475
3.130067	0.2	-0.002291
3.133400	0.2	-0.003027
3.136733	0.2	-0.002161
3.140067	0.2	0.000084
3.143400	0.2	0.002729
3.146733	0.2	0.004792
3.150067	0.2	0.005886
3.153400	0.2	0.005993
3.156733	0.2	0.005090
3.160067	0.2	0.003236
3.163400	0.2	0.000666
3.166733	0.2	-0.002235
3.170067	0.2	-0.005048
3.173400	0.2	-0.007334
3.176733	0.2	-0.008880
3.180067	0.2	-0.009825
3.183400	0.2	-0.010254
3.186733	0.2	-0.010184
3.190067	0.2	-0.010012
3.193400	0.2	-0.010184
3.196733	0.2	-0.010459
3.200067	0.2	-0.010366
3.203400	0.2	-0.010114
3.206733	0.2	-0.010221
3.210067	0.2	-0.010766
3.213400	0.2	-0.011642
3.216733	0.2	-0.012806
3.220067	0.2	-0.013919
3.223400	0.2	-0.014398
3.226733	0.2	-0.014105
3.230067	0.2	-0.013439
3.233400	0.2	-0.012680
3.236733	0.2	-0.011930
3.240067	0.2	-0.011721
3.243400	0.2	-0.012824
3.246733	0.2	-0.015036
3.250067	0.2	-0.016880
3.253400	0.2	-0.017169
3.256733	0.2	-0.016107
3.260067	0.2	-0.014571
3.263400	0.2	-0.013188
3.266733	0.2	-0.012387
3.270067	0.2	-0.012615
3.273400	0.2	-0.014030
3.276733	0.2	-0.016051
3.280067	0.2	-0.017663
3.283400	0.2	-0.018133
3.286733	0.2	-0.017346
3.290067	0.2	-0.015832
3.293400	0.2	-0.014566
3.296733	0.2	-0.014165
3.300067	0.2	-0.014282
3.303400	0.2	-0.014189
3.306733	0.2	-0.013676
3.310067	0.2	-0.013071
3.313400	0.2	-0.012745
3.316733	0.2	-0.012978
3.320067	0.2	-0.014082
3.323400	0.2	-0.016065
3.326733	0.2	-0.018151
3.330067	0.2	-0.019269
3.333400	0.2	-0.018966
3.336733	0.2	-0.017607
3.340067	0.2	-0.015912
3.343400	0.2	-0.014235
3.346733	0.2	-0.012279
3.350067	0.2	-0.009919
3.353400	0.2	-0.007953
3.356733	0.2	-0.007488
3.360067	0.2	-0.008866
3.363400	0.2	-0.011548
3.366733	0.2	-0.014678
3.370067	0.2	-0.017532
3.373400	0.2	-0.019693
3.376733	0.2	-0.020931
3.380067	0.2	-0.021141
3.383400	0.2	-0.020415
3.386733	0.2	-0.019213
3.390067	0.2	-0.018533
3.393400	0.2	-0.019385
3.396733	0.2	-0.021602
3.400067	0.2	-0.023879
3.403400	0.2	-0.025206
3.406733	0.2	-0.025625
3.410067	0.2	-0.025402
3.413400	0.2	-0.024033
3.416733	0.2	-0.020792
3.420067	0.2	-0.016219
3.423400	0.2	-0.012047
3.426733	0.2	-0.009555
3.430067	0.2	-0.008768
3.433400	0.2	-0.008894
3.436733	0.2	-0.009229
3.440067	0.2	-0.009458
3.443400	0.2	-0.009220
3.446733	0.2	-0.008252
3.450067	0.2	-0.007004
3.453400	0.2	-0.006459
3.456733	0.2	-0.007278
3.460067	0.2	-0.009229
3.463400	0.2	-0.011441
3.466733	0.2	-0.012931
3.470067	0.2	-0.013192
3.473400	0.2	-0.012461
3.476733	0.2	-0.011465
3.480067	0.2	-0.010943
3.483400	0.2	-0.011143
3.486733	0.2	-0.011702
3.490067	0.2	-0.012186
3.493400	0.2	-0.012410
3.496733	0.2	-0.012438
3.500067	0.2	-0.012377
3.503400	0.2	-0.011991
3.506733	0.2	-0.010901
3.510067	0.2	-0.009225
3.513400	0.2	-0.007688
3.516733	0.2	-0.006920
3.520067	0.2	-0.006659
3.523400	0.2	-0.006114
3.526733	0.2	-0.005020
3.530067	0.2	-0.003888
3.533400	0.2	-0.003357
3.536733	0.2	-0.003520
3.540067	0.2	-0.003744
3.543400	0.2	-0.003246
3.546733	0.2	-0.001779
3.550067	0.2	0.000144
3.553400	0.2	0.001746
3.556733	0.2	0.002719
3.560067	0.2	0.003120
3.563400	0.2	0.002985
3.566733	0.2	0.002580
3.570067	0.2	0.002328
3.573400	0.2	0.002189
3.576733	0.2	0.001648
3.580067	0.2	0.000340
3.583400	0.2	-0.001728
3.586733	0.2	-0.004354
3.590067	0.2	-0.007148
3.593400	0.2	-0.009560
3.596733	0.2	-0.011134
3.600067	0.2	-0.011884
3.603400	0.2	-0.012224
3.606733	0.2	-0.012368
3.610067	0.2	-0.012182
3.613400	0.2	-0.011707
3.616733	0.2	-0.011199
3.620067	0.2	-0.010608
3.623400	0.2	-0.009774
3.626733	0.2	-0.008950
3.630067	0.2	-0.008647
3.633400	0.2	-0.009029
3.636733	0.2	-0.009574
3.640067	0.2	-0.009690
3.643400	0.2	-0.009602
3.646733	0.2	-0.010035
3.650067	0.2	-0.011083
3.653400	0.2	-0.012144
3.656733	0.2	-0.012903
3.660067	0.2	-0.013746
3.663400	0.2	-0.015139
3.666733	0.2	-0.017080
3.670067	0.2	-0.018906
3.673400	0.2	-0.019646
3.676733	0.2	-0.018906
3.680067	0.2	-0.017192
3.683400	0.2	-0.015283
3.686733	0.2	-0.013500
3.690067	0.2	-0.011749
3.693400	0.2	-0.010207
3.696733	0.2	-0.009416
3.700067	0.2	-0.009681
3.703400	0.2	-0.010724
3.706733	0.2	-0.011851
3.710067	0.2	-0.012275
3.713400	0.2	-0.011595
3.716733	0.2	-0.010300
3.720067	0.2	-0.009425
3.723400	0.2	-0.009625
3.726733	0.2	-0.010743
3.730067	0.2	-0.011977
3.733400	0.2	-0.012396
3.736733	0.2	-0.011702
3.740067	0.2	-0.010272
3.743400	0.2	-0.008494
3.746733	0.2	-0.006612
3.750067	0.2	-0.004936
3.753400	0.2	-0.003921
3.756733	0.2	-0.003963
3.760067	0.2	-0.004894
3.763400	0.2	-0.006082
3.766733	0.2	-0.007041
3.770067	0.2	-0.007725
3.773400	0.2	-0.008270
3.776733	0.2	-0.008680
3.780067	0.2	-0.009029
3.783400	0.2	-0.009625
3.786733	0.2	-0.010380
3.790067	0.2	-0.010491
3.793400	0.2	-0.009229
3.796733	0.2	-0.006943
3.800067	0.2	-0.004796
3.803400	0.2	-0.003511
3.806733	0.2	-0.002920
3.810067	0.2	-0.002664
3.813400	0.2	-0.002589
3.816733	0.2	-0.002524
3.820067	0.2	-0.002221
3.823400	0.2	-0.001774
3.826733	0.2	-0.001793
3.830067	0.2	-0.002659
3.833400	0.2	-0.003874
3.836733	0.2	-0.004661
3.840067	0.2	-0.004843
3.843400	0.2	-0.004820
3.846733	0.2	-0.005118
3.850067	0.2	-0.006072
3.853400	0.2	-0.007451
3.856733	0.2	-0.008596
3.860067	0.2	-0.009239
3.863400	0.2	-0.009853
3.866733	0.2	-0.010887
3.870067	0.2	-0.011921
3.873400	0.2	-0.011944
3.876733	0.2	-0.010319
3.880067	0.2	-0.007162
3.883400	0.2	-0.003385
3.886733	0.2	-0.000456
3.890067	0.2	0.000619
3.893400	0.2	-0.000149
3.896733	0.2	-0.002305
3.900067	0.2	-0.005206
3.903400	0.2	-0.007772
3.906733	0.2	-0.008871
3.910067	0.2	-0.008116
3.913400	0.2	-0.006137
3.916733	0.2	-0.004070
3.920067	0.2	-0.002724
3.923400	0.2	-0.002268
3.926733	0.2	-0.002370
3.930067	0.2	-0.002435
3.933400	0.2	-0.002100
3.936733	0.2	-0.001942
3.940067	0.2	-0.003166
3.943400	0.2	-0.005900
3.946733	0.2	-0.008517
3.950067	0.2	-0.009509
3.953400	0.2	-0.008680
3.956733	0.2	-0.006589
3.960067	0.2	-0.003898
3.963400	0.2	-0.001122
3.966733	0.2	0.001499
3.970067	0.2	0.003730
3.973400	0.2	0.005229
3.976733	0.2	0.005779
3.980067	0.2	0.005560
3.983400	0.2	0.005015
3.986733	0.2	0.004363
3.990067	0.2	0.003506
3.993400	0.2	0.002375
3.996733	0.2	0.000950
4.000067	0.2	-0.000736
4.003400	0.2	-0.002231
4.006733	0.2	-0.002673
4.010067	0.2	-0.001541
4.013400	0.2	0.000652
4.016733	0.2	0.002701
4.020067	0.2	0.003576
4.023400	0.2	0.003036
4.026733	0.2	0.001555
4.030067	0.2	-0.000200
4.033400	0.2	-0.001444
4.036733	0.2	-0.001341
4.040067	0.2	0.000075
4.043400	0.2	0.001588
4.046733	0.2	0.002231
4.050067	0.2	0.002538
4.053400	0.2	0.003721
4.056733	0.2	0.006030
4.060067	0.2	0.008475
4.063400	0.2	0.009905
4.066733	0.2	0.010072
4.070067	0.2	0.009472
4.073400	0.2	0.008391
4.076733	0.2	0.006566
4.080067	0.2	0.003749
4.083400	0.2	0.000391
4.086733	0.2	-0.002510
4.090067	0.2	-0.004144
4.093400	0.2	-0.004289
4.096733	0.2	-0.003246
4.100067	0.2	-0.001788
4.103400	0.2	-0.000889
4.106733	0.2	-0.000857
4.110067	0.2	-0.000698
4.113400	0.2	0.000866
4.116733	0.2	0.004005
4.120067	0.2	0.007688
4.123400	0.2	0.010608
4.126733	0.2	0.011926
4.130067	0.2	0.011511
4.133400	0.2	0.009621
4.136733	0.2	0.006529
4.140067	0.2	0.002664
4.143400	0.2	-0.001118
4.146733	0.2	-0.003758
4.150067	0.2	-0.004373
4.153400	0.2	-0.002757
4.156733	0.2	0.000368
4.160067	0.2	0.003735
4.163400	0.2	0.006049
4.166733	0.2	0.006431
4.170067	0.2	0.004787
4.173400	0.2	0.001770
4.176733	0.2	-0.001285
4.180067	0.2	-0.002831
4.183400	0.2	-0.002231
4.186733	0.2	0.000075
4.190067	0.2	0.003455
4.193400	0.2	0.007316
4.196733	0.2	0.010612
4.200067	0.2	0.011851
4.203400	0.2	0.010147
4.206733	0.2	0.006240
4.210067	0.2	0.001942
4.213400	0.2	-0.001341
4.216733	0.2	-0.003106
4.220067	0.2	-0.003218
4.223400	0.2	-0.001704
4.226733	0.2	0.000959
4.230067	0.2	0.003888
4.233400	0.2	0.006305
4.236733	0.2	0.007986
4.240067	0.2	0.008889
4.243400	0.2	0.008573
4.246733	0.2	0.006752
4.250067	0.2	0.004079
4.253400	0.2	0.001658
4.256733	0.2	0.000205
4.260067	0.2	-0.000098
4.263400	0.2	0.000289
4.266733	0.2	0.000205
4.270067	0.2	-0.001085
4.273400	0.2	-0.002817
4.276733	0.2	-0.003320
4.280067	0.2	-0.001555
4.283400	0.2	0.002016
4.286733	0.2	0.005667
4.290067	0.2	0.007614
4.293400	0.2	0.007539
4.296733	0.2	0.006664
4.300067	0.2	0.006342
4.303400	0.2	0.007059
4.306733	0.2	0.008480
4.310067	0.2	0.009784
4.313400	0.2	0.010319
4.316733	0.2	0.010096
4.320067	0.2	0.009397
4.323400	0.2	0.008279
4.326733	0.2	0.006706
4.330067	0.2	0.004848
4.333400	0.2	0.003017
4.336733	0.2	0.001644
4.340067	0.2	0.001006
4.343400	0.2	0.001029
4.346733	0.2	0.001392
4.350067	0.2	0.001770
4.353400	0.2	0.001928
4.356733	0.2	0.001960
4.360067	0.2	0.002435
4.363400	0.2	0.003893
4.366733	0.2	0.006338
4.370067	0.2	0.009486
4.373400	0.2	0.012913
4.376733	0.2	0.015912
4.380067	0.2	0.017788
4.383400	0.2	0.018054
4.386733	0.2	0.016359
4.390067	0.2	0.012675
4.393400	0.2	0.007739
4.396733	0.2	0.003064
4.400067	0.2	0.000149
4.403400	0.2	-0.000698
4.406733	0.2	-0.000126
4.410067	0.2	0.001211
4.413400	0.2	0.002799
4.416733	0.2	0.004140
4.420067	0.2	0.004955
4.423400	0.2	0.005197
4.426733	0.2	0.004862
4.430067	0.2	0.003958
4.433400	0.2	0.002626
4.436733	0.2	0.000959
4.440067	0.2	-0.000959
4.443400	0.2	-0.002594
4.446733	0.2	-0.003055
4.450067	0.2	-0.002086
4.453400	0.2	-0.000456
4.456733	0.2	0.000861
4.460067	0.2	0.001341
4.463400	0.2	0.001006
4.466733	0.2	0.000396
4.470067	0.2	0.000363
4.473400	0.2	0.001406
4.476733	0.2	0.003385
4.480067	0.2	0.006105
4.483400	0.2	0.009607
4.486733	0.2	0.013467
4.490067	0.2	0.016596
4.493400	0.2	0.018082
4.496733	0.2	0.017872
4.500067	0.2	0.016764
4.503400	0.2	0.015739
4.506733	0.2	0.015236
4.510067	0.2	0.015022
4.513400	0.2	0.014775
4.516733	0.2	0.014594
4.520067	0.2	0.014552
4.523400	0.2	0.014151
4.526733	0.2	0.013066
4.530067	0.2	0.011832
4.533400	0.2	0.011176
4.536733	0.2	0.011246
4.540067	0.2	0.011688
4.543400	0.2	0.011977
4.546733	0.2	0.011702
4.550067	0.2	0.010678
4.553400	0.2	0.008796
4.556733	0.2	0.006175
4.560067	0.2	0.003339
4.563400	0.2	0.000936
4.566733	0.2	-0.000536
4.570067	0.2	-0.000899
4.573400	0.2	-0.000573
4.576733	0.2	-0.000438
4.580067	0.2	-0.000917
4.583400	0.2	-0.001476
4.586733	0.2	-0.001495
4.590067	0.2	-0.001178
4.593400	0.2	-0.001159
4.596733	0.2	-0.001416
4.600067	0.2	-0.001127
4.603400	0.2	0.000251
4.606733	0.2	0.002272
4.610067	0.2	0.003832
4.613400	0.2	0.003972
4.616733	0.2	0.002608
4.620067	0.2	0.000615
4.623400	0.2	-0.000992
4.626733	0.2	-0.001849
4.630067	0.2	-0.002296
4.633400	0.2	-0.002952
4.636733	0.2	-0.004009
4.640067	0.2	-0.004866
4.643400	0.2	-0.004787
4.646733	0.2	-0.003451
4.650067	0.2	-0.001164
4.653400	0.2	0.001118
4.656733	0.2	0.002305
4.660067	0.2	0.001965
4.663400	0.2	0.000410
4.666733	0.2	-0.001607
4.670067	0.2	-0.003269
4.673400	0.2	-0.004168
4.676733	0.2	-0.004228
4.680067	0.2	-0.003423
4.683400	0.2	-0.002133
4.686733	0.2	-0.001052
4.690067	0.2	-0.000251
4.693400	0.2	0.000773
4.696733	0.2	0.002049
4.700067	0.2	0.002999
4.703400	0.2	0.003059
4.706733	0.2	0.001974
4.710067	0.2	0.000014
4.713400	0.2	-0.001844
4.716733	0.2	-0.002375
4.720067	0.2	-0.001159
4.723400	0.2	0.000857
4.726733	0.2	0.002347
4.730067	0.2	0.003017
4.733400	0.2	0.003572
4.736733	0.2	0.004438
4.740067	0.2	0.005406
4.743400	0.2	0.006096
4.746733	0.2	0.006426
4.750067	0.2	0.006608
4.753400	0.2	0.006645
4.756733	0.2	0.006226
4.760067	0.2	0.005350
4.763400	0.2	0.004489
4.766733	0.2	0.004037
4.770067	0.2	0.004121
4.773400	0.2	0.004885
4.776733	0.2	0.006263
4.780067	0.2	0.007586
4.783400	0.2	0.008075
4.786733	0.2	0.007628
4.790067	0.2	0.006640
4.793400	0.2	0.005248
4.796733	0.2	0.003302
4.800067	0.2	0.000959
4.803400	0.2	-0.001122
4.806733	0.2	-0.002459
4.810067	0.2	-0.003055
4.813400	0.2	-0.003059
4.816733	0.2	-0.002529
4.820067	0.2	-0.001523
4.823400	0.2	-0.000098
4.826733	0.2	0.001444
4.830067	0.2	0.002398
4.833400	0.2	0.002375
4.836733	0.2	0.001895
4.840067	0.2	0.001816
4.843400	0.2	0.002598
4.846733	0.2	0.004084
4.850067	0.2	0.005509
4.853400	0.2	0.006109
4.856733	0.2	0.005770
4.860067	0.2	0.004759
4.863400	0.2	0.003106
4.866733	0.2	0.001015
4.870067	0.2	-0.000549
4.873400	0.2	-0.000484
4.876733	0.2	0.001267
4.880067	0.2	0.003511
4.883400	0.2	0.004978
4.886733	0.2	0.005267
4.890067	0.2	0.004601
4.893400	0.2	0.003325
4.896733	0.2	0.001704
4.900067	0.2	0.000005
4.903400	0.2	-0.001118
4.906733	0.2	-0.000815
4.910067	0.2	0.001197
4.913400	0.2	0.004652
4.916733	0.2	0.008922
4.920067	0.2	0.012782
4.923400	0.2	0.014729
4.926733	0.2	0.014231
4.930067	0.2	0.012452
4.933400	0.2	0.011353
4.936733	0.2	0.012135
4.940067	0.2	0.014552
4.943400	0.2	0.017476
4.946733	0.2	0.020000
4.950067	0.2	0.021784
4.953400	0.2	0.022645
4.956733	0.2	0.022245
4.960067	0.2	0.020363
4.963400	0.2	0.017025
4.966733	0.2	0.012531
4.970067	0.2	0.007884
4.973400	0.2	0.004503
4.976733	0.2	0.002873
4.980067	0.2	0.002286
4.983400	0.2	0.002193
4.986733	0.2	0.002845
4.990067	0.2	0.004480
4.993400	0.2	0.006799
4.996733	0.2	0.009527
5.000067	0.2	0.012452
5.003400	0.2	0.014715
5.006733	0.2	0.015278
5.010067	0.2	0.014096
5.013400	0.2	0.012047
5.016733	0.2	0.009993
5.020067	0.2	0.008349
5.023400	0.2	0.007045
5.026733	0.2	0.005811
5.030067	0.2	0.004587
5.033400	0.2	0.003632
5.036733	0.2	0.003325
5.040067	0.2	0.003800
5.043400	0.2	0.004862
5.046733	0.2	0.006282
5.050067	0.2	0.007832
5.053400	0.2	0.009225
5.056733	0.2	0.010286
5.060067	0.2	0.011134
5.063400	0.2	0.011832
5.066733	0.2	0.012023
5.070067	0.2	0.011530
5.073400	0.2	0.010901
5.076733	0.2	0.010533
5.080067	0.2	0.009825
5.083400	0.2	0.007832
5.086733	0.2	0.004214
5.090067	0.2	-0.000587
5.093400	0.2	-0.005309
5.096733	0.2	-0.008065
5.100067	0.2	-0.007609
5.103400	0.2	-0.004363
5.106733	0.2	0.000293
5.110067	0.2	0.005141
5.113400	0.2	0.009253
5.116733	0.2	0.012033
5.120067	0.2	0.013490
5.123400	0.2	0.014077
5.126733	0.2	0.014286
5.130067	0.2	0.014310
5.133400	0.2	0.013970
5.136733	0.2	0.012838
5.140067	0.2	0.010543
5.143400	0.2	0.007278
5.146733	0.2	0.004033
5.150067	0.2	0.002156
5.153400	0.2	0.002529
5.156733	0.2	0.004824
5.160067	0.2	0.007479
5.163400	0.2	0.008843
5.166733	0.2	0.008210
5.170067	0.2	0.005788
5.173400	0.2	0.002319
5.176733	0.2	-0.001248
5.180067	0.2	-0.004070
5.183400	0.2	-0.005593
5.186733	0.2	-0.005639
5.190067	0.2	-0.004531
5.193400	0.2	-0.002878
5.196733	0.2	-0.001248
5.200067	0.2	0.000070
5.203400	0.2	0.001038
5.206733	0.2	0.001425
5.210067	0.2	0.000615
5.213400	0.2	-0.001648
5.216733	0.2	-0.004633
5.220067	0.2	-0.006775
5.223400	0.2	-0.006543
5.226733	0.2	-0.003488
5.230067	0.2	0.001141
5.233400	0.2	0.005024
5.236733	0.2	0.006063
5.240067	0.2	0.003460
5.243400	0.2	-0.001676
5.246733	0.2	-0.006780
5.250067	0.2	-0.009453
5.253400	0.2	-0.008880
5.256733	0.2	-0.006068
5.260067	0.2	-0.003022
5.263400	0.2	-0.001276
5.266733	0.2	-0.001048
5.270067	0.2	-0.001797
5.273400	0.2	-0.002934
5.276733	0.2	-0.003949
5.280067	0.2	-0.004331
5.283400	0.2	-0.003814
5.286733	0.2	-0.002761
5.290067	0.2	-0.001988
5.293400	0.2	-0.002189
5.296733	0.2	-0.003437
5.300067	0.2	-0.005085
5.303400	0.2	-0.006254
5.306733	0.2	-0.006179
5.310067	0.2	-0.004643
5.313400	0.2	-0.002361
5.316733	0.2	-0.000368
5.320067	0.2	0.000698
5.323400	0.2	0.000219
5.326733	0.2	-0.002207
5.330067	0.2	-0.005662
5.333400	0.2	-0.008061
5.336733	0.2	-0.007870
5.340067	0.2	-0.005378
5.343400	0.2	-0.002082
5.346733	0.2	0.000661
5.350067	0.2	0.002356
5.353400	0.2	0.003302
5.356733	0.2	0.004061
5.360067	0.2	0.004871
5.363400	0.2	0.005397
5.366733	0.2	0.005127
5.370067	0.2	0.003949
5.373400	0.2	0.002133
5.376733	0.2	0.000256
5.380067	0.2	-0.000666
5.383400	0.2	0.000121
5.386733	0.2	0.002123
5.390067	0.2	0.004051
5.393400	0.2	0.005052
5.396733	0.2	0.005229
5.400067	0.2	0.005136
5.403400	0.2	0.005122
5.406733	0.2	0.005267
5.410067	0.2	0.005295
5.413400	0.2	0.004480
5.416733	0.2	0.002580
5.420067	0.2	0.000433
5.423400	0.2	-0.001043
5.426733	0.2	-0.001737
5.430067	0.2	-0.001956
5.433400	0.2	-0.001946
5.436733	0.2	-0.002049
5.440067	0.2	-0.002715
5.443400	0.2	-0.004093
5.446733	0.2	-0.005639
5.450067	0.2	-0.006505
5.453400	0.2	-0.006231
5.456733	0.2	-0.005001
5.460067	0.2	-0.003502
5.463400	0.2	-0.002515
5.466733	0.2	-0.002454
5.470067	0.2	-0.003120
5.473400	0.2	-0.003888
5.476733	0.2	-0.004359
5.480067	0.2	-0.004782
5.483400	0.2	-0.005700
5.486733	0.2	-0.007376
5.490067	0.2	-0.009630
5.493400	0.2	-0.011632
5.496733	0.2	-0.012093
5.500067	0.2	-0.010291
5.503400	0.2	-0.006733
5.506733	0.2	-0.002831
5.510067	0.2	-0.000214
5.513400	0.2	0.000326
5.516733	0.2	-0.000587
5.520067	0.2	-0.001700
5.523400	0.2	-0.002165
5.526733	0.2	-0.001667
5.530067	0.2	-0.000354
5.533400	0.2	0.001201
5.536733	0.2	0.002175
5.540067	0.2	0.001732
5.543400	0.2	-0.000270
5.546733	0.2	-0.002524
5.550067	0.2	-0.003353
5.553400	0.2	-0.002747
5.556733	0.2	-0.001877
5.560067	0.2	-0.000917
5.563400	0.2	0.001034
5.566733	0.2	0.004228
5.570067	0.2	0.007898
5.573400	0.2	0.011232
5.576733	0.2	0.013965
5.580067	0.2	0.016228
5.583400	0.2	0.018002
5.586733	0.2	0.018808
5.590067	0.2	0.018361
5.593400	0.2	0.017066
5.596733	0.2	0.015437
5.600067	0.2	0.013602
5.603400	0.2	0.011818
5.606733	0.2	0.010659
5.610067	0.2	0.010324
5.613400	0.2	0.010524
5.616733	0.2	0.011087
5.620067	0.2	0.011967
5.623400	0.2	0.012713
5.626733	0.2	0.012522
5.630067	0.2	0.011022
5.633400	0.2	0.008843
5.636733	0.2	0.007101
5.640067	0.2	0.006310
5.643400	0.2	0.006310
5.646733	0.2	0.006841
5.650067	0.2	0.007637
5.653400	0.2	0.008340
5.656733	0.2	0.008726
5.660067	0.2	0.008703
5.663400	0.2	0.008205
5.666733	0.2	0.007367
5.670067	0.2	0.006566
5.673400	0.2	0.006035
5.676733	0.2	0.005555
5.680067	0.2	0.004736
5.683400	0.2	0.003651
5.686733	0.2	0.002612
5.690067	0.2	0.001434
5.693400	0.2	-0.000373
5.696733	0.2	-0.002589
5.700067	0.2	-0.004051
5.703400	0.2	-0.003800
5.706733	0.2	-0.001895
5.710067	0.2	0.000731
5.713400	0.2	0.002766
5.716733	0.2	0.003511
5.720067	0.2	0.003544
5.723400	0.2	0.003823
5.726733	0.2	0.004466
5.730067	0.2	0.004983
5.733400	0.2	0.005080
5.736733	0.2	0.004852
5.740067	0.2	0.004508
5.743400	0.2	0.004186
5.746733	0.2	0.004019
5.750067	0.2	0.004345
5.753400	0.2	0.005616
5.756733	0.2	0.007800
5.760067	0.2	0.010054
5.763400	0.2	0.011339
5.766733	0.2	0.011260
5.770067	0.2	0.010254
5.773400	0.2	0.009220
5.776733	0.2	0.008955
5.780067	0.2	0.009625
5.783400	0.2	0.010417
5.786733	0.2	0.010105
5.790067	0.2	0.008144
5.793400	0.2	0.005225
5.796733	0.2	0.002785
5.800067	0.2	0.002068
5.803400	0.2	0.003385
5.806733	0.2	0.006072
5.810067	0.2	0.008843
5.813400	0.2	0.010384
5.816733	0.2	0.010342
5.820067	0.2	0.009602
5.823400	0.2	0.008987
5.826733	0.2	0.008405
5.830067	0.2	0.007655
5.833400	0.2	0.006920
5.836733	0.2	0.006491
5.840067	0.2	0.006580
5.843400	0.2	0.007101
5.846733	0.2	0.007562
5.850067	0.2	0.007930
5.853400	0.2	0.009029
5.856733	0.2	0.011320
5.860067	0.2	0.013970
5.863400	0.2	0.015530
5.866733	0.2	0.015134
5.870067	0.2	0.012973
5.873400	0.2	0.009718
5.876733	0.2	0.006277
5.880067	0.2	0.003818
5.883400	0.2	0.003148
5.886733	0.2	0.004177
5.890067	0.2	0.006170
5.893400	0.2	0.008112
5.896733	0.2	0.009420
5.900067	0.2	0.010361
5.903400	0.2	0.011204
5.906733	0.2	0.011595
5.910067	0.2	0.011260
5.913400	0.2	0.010789
5.916733	0.2	0.010943
5.920067	0.2	0.011460
5.923400	0.2	0.011707
5.926733	0.2	0.011944
5.930067	0.2	0.012815
5.933400	0.2	0.014426
5.936733	0.2	0.016387
5.940067	0.2	0.018221
5.943400	0.2	0.019576
5.946733	0.2	0.020387
5.950067	0.2	0.020862
5.953400	0.2	0.021015
5.956733	0.2	0.020489
5.960067	0.2	0.018836
5.963400	0.2	0.015860
5.966733	0.2	0.011846
5.970067	0.2	0.007739
5.973400	0.2	0.004778
5.976733	0.2	0.003697
5.980067	0.2	0.004596
5.983400	0.2	0.007115
5.986733	0.2	0.010179
5.990067	0.2	0.012163
5.993400	0.2	0.012121
5.996733	0.2	0.010398
6.000067	0.2	0.007991
