# Supplementary material for: Quantitative profiling of capsaicin content in seven chili pepper cultivars using optimized HPLC
Source: Front Plant Sci. 2026 May 7;17:1749488. doi: 10.3389/fpls.2026.1749488 (PMC13190488; doi:10.3389/fpls.2026.1749488)
Supplement: Supplementary file 2 [file DataSheet2.zip]

Archive with 26 entries (26 files):
- Raw Chromatogram Data Calibration 220 nm/Capsaicin 0.5ppm.csv
- Raw Chromatogram Data Calibration 220 nm/Capsaicin 0.5ppm.txt
- Raw Chromatogram Data Calibration 220 nm/Capsaicin 0ppm.csv
- Raw Chromatogram Data Calibration 220 nm/Capsaicin 0ppm.txt
- Raw Chromatogram Data Calibration 220 nm/Capsaicin 10 ppm.csv
- Raw Chromatogram Data Calibration 220 nm/Capsaicin 10 ppm.txt
- Raw Chromatogram Data Calibration 220 nm/Capsaicin 100ppm.csv
- Raw Chromatogram Data Calibration 220 nm/Capsaicin 100ppm.txt
- Raw Chromatogram Data Calibration 220 nm/Capsaicin 10ppm.txt
- Raw Chromatogram Data Calibration 220 nm/Capsaicin 1ppm.csv
- Raw Chromatogram Data Calibration 220 nm/Capsaicin 1ppm.txt
- Raw Chromatogram Data Calibration 220 nm/Capsaicin 2.5 ppm.csv
- Raw Chromatogram Data Calibration 220 nm/Capsaicin 2.5 ppm.txt
- Raw Chromatogram Data Calibration 220 nm/Capsaicin 2.5ppm.txt
- Raw Chromatogram Data Calibration 220 nm/Capsaicin 200ppm.csv
- Raw Chromatogram Data Calibration 220 nm/Capsaicin 200ppm.txt
- Raw Chromatogram Data Calibration 220 nm/Capsaicin 25 ppm.csv
- Raw Chromatogram Data Calibration 220 nm/Capsaicin 25 ppm.txt
- Raw Chromatogram Data Calibration 220 nm/Capsaicin 25ppm.txt
- Raw Chromatogram Data Calibration 220 nm/Capsaicin 5 ppm.csv
- Raw Chromatogram Data Calibration 220 nm/Capsaicin 5 ppm.txt
- Raw Chromatogram Data Calibration 220 nm/Capsaicin 50 ppm.csv
- Raw Chromatogram Data Calibration 220 nm/Capsaicin 50 ppm.txt
- Raw Chromatogram Data Calibration 220 nm/Capsaicin 50ppm.txt
- Raw Chromatogram Data Calibration 220 nm/Capsaicin 5ppm.txt
- Raw Chromatogram Data Calibration 220 nm/Capsaicin1 ppm.txt
