# Supplementary material for: Quantitative profiling of capsaicin content in seven chili pepper cultivars using optimized HPLC
Source: Front Plant Sci. 2026 May 7;17:1749488. doi: 10.3389/fpls.2026.1749488 (PMC13190488; doi:10.3389/fpls.2026.1749488)
Supplement: Supplementary file 2 [file DataSheet2.zip › Raw Chromatogram Data Calibration 220 nm/Capsaicin 0.5ppm.csv]

URL chrom://desktop-lb30aed/ChromeleonLocal/Capsaicin/CapsaicinTest_1312025.seq/32328.smp/UV_VIS_1.channel
Channel UV_VIS_1
Injection Information:
Data Vault ChromeleonLocal
Sequence CapsaicinTest_1312025
Name CAP0.5ppm
Number 445
Position Y:E4
Comment
Processing Method Processing_Capsaicin
Instrument Method Capsaicin_222025m1 -Origninal
Type Unknown
Status Finished
Inject Time 3/11/2025 11:28:41 AM -07:00
Volume (�l) 10.00
Dilution Factor 1.0000
Weight 1.0000
Raw Data Information:
Time Min. (min) 0.003350
Time Max. (min) 6.000017
Data Points 1800
Detector UV
Generating Data System Chromeleon 7.2.10.24543
Exporting Data System Chromeleon 7.2.10.0
Operator Instrument Controller
Signal Quantity Absorbance
Signal Unit mAU
Signal Min. -0.799256
Signal Max. 15.545301
Channel UV_VIS_1
Driver Name VDAD.dll
Channel Type Evaluation
Min. Step (s) 0.2
Max. Step (s) 0.2
Average Step (s) 0.2
Signal Parameter Information:
Signal Info WVL:220 nm
Raw Data:
Time (min) Step (s) Value (mAU)
0.003350 n.a. 0.000000
0.006683 0.2 -0.000075
0.010017 0.2 -0.000522
0.013350 0.2 -0.001681
0.016683 0.2 -0.003376
0.020017 0.2 -0.004848
0.023350 0.2 -0.005318
0.026683 0.2 -0.004466
0.030017 0.2 -0.002705
0.033350 0.2 -0.000964
0.036683 0.2 0.000112
0.040017 0.2 0.000377
0.043350 0.2 -0.000037
0.046683 0.2 -0.000652
0.050017 0.2 -0.000768
0.053350 0.2 0.000037
0.056683 0.2 0.001709
0.060017 0.2 0.003828
0.063350 0.2 0.005816
0.066683 0.2 0.007260
0.070017 0.2 0.008047
0.073350 0.2 0.008256
0.076683 0.2 0.008019
0.080017 0.2 0.007292
0.083350 0.2 0.005751
0.086683 0.2 0.003292
0.090017 0.2 0.000605
0.093350 0.2 -0.001281
0.096683 0.2 -0.001844
0.100017 0.2 -0.001108
0.103350 0.2 0.000522
0.106683 0.2 0.002342
0.110017 0.2 0.003646
0.113350 0.2 0.004047
0.116683 0.2 0.003474
0.120017 0.2 0.002268
0.123350 0.2 0.001127
0.126683 0.2 0.000354
0.130017 0.2 -0.000419
0.133350 0.2 -0.001504
0.136683 0.2 -0.002775
0.140017 0.2 -0.004051
0.143350 0.2 -0.005197
0.146683 0.2 -0.006063
0.150017 0.2 -0.006654
0.153350 0.2 -0.007045
0.156683 0.2 -0.007078
0.160017 0.2 -0.006650
0.163350 0.2 -0.006086
0.166683 0.2 -0.005914
0.170017 0.2 -0.006477
0.173350 0.2 -0.007665
0.176683 0.2 -0.008889
0.180017 0.2 -0.009700
0.183350 0.2 -0.010291
0.186683 0.2 -0.010962
0.190017 0.2 -0.011460
0.193350 0.2 -0.011488
0.196683 0.2 -0.011162
0.200017 0.2 -0.010808
0.203350 0.2 -0.010687
0.206683 0.2 -0.010883
0.210017 0.2 -0.011306
0.213350 0.2 -0.011772
0.216683 0.2 -0.012196
0.220017 0.2 -0.012796
0.223350 0.2 -0.013798
0.226683 0.2 -0.014952
0.230017 0.2 -0.015860
0.233350 0.2 -0.016387
0.236683 0.2 -0.016382
0.240017 0.2 -0.015614
0.243350 0.2 -0.014305
0.246683 0.2 -0.013052
0.250017 0.2 -0.012200
0.253350 0.2 -0.011805
0.256683 0.2 -0.011809
0.260017 0.2 -0.011954
0.263350 0.2 -0.011902
0.266683 0.2 -0.011669
0.270017 0.2 -0.011697
0.273350 0.2 -0.012480
0.276683 0.2 -0.014207
0.280017 0.2 -0.016675
0.283350 0.2 -0.019353
0.286683 0.2 -0.021616
0.290017 0.2 -0.023162
0.293350 0.2 -0.024009
0.296683 0.2 -0.024196
0.300017 0.2 -0.023651
0.303350 0.2 -0.022482
0.306683 0.2 -0.021243
0.310017 0.2 -0.020778
0.313350 0.2 -0.021835
0.316683 0.2 -0.024633
0.320017 0.2 -0.028452
0.323350 0.2 -0.031851
0.326683 0.2 -0.033621
0.330017 0.2 -0.033369
0.333350 0.2 -0.031632
0.336683 0.2 -0.029495
0.340017 0.2 -0.027870
0.343350 0.2 -0.027246
0.346683 0.2 -0.027898
0.350017 0.2 -0.029881
0.353350 0.2 -0.032717
0.356683 0.2 -0.035344
0.360017 0.2 -0.036824
0.363350 0.2 -0.037034
0.366683 0.2 -0.036457
0.370017 0.2 -0.035628
0.373350 0.2 -0.035064
0.376683 0.2 -0.035339
0.380017 0.2 -0.036680
0.383350 0.2 -0.038655
0.386683 0.2 -0.040606
0.390017 0.2 -0.042226
0.393350 0.2 -0.043591
0.396683 0.2 -0.044778
0.400017 0.2 -0.045663
0.403350 0.2 -0.045993
0.406683 0.2 -0.045579
0.410017 0.2 -0.044359
0.413350 0.2 -0.042599
0.416683 0.2 -0.041057
0.420017 0.2 -0.040443
0.423350 0.2 -0.040745
0.426683 0.2 -0.041211
0.430017 0.2 -0.041067
0.433350 0.2 -0.040377
0.436683 0.2 -0.039749
0.440017 0.2 -0.039511
0.443350 0.2 -0.039688
0.446683 0.2 -0.040457
0.450017 0.2 -0.041993
0.453350 0.2 -0.043875
0.456683 0.2 -0.045188
0.460017 0.2 -0.045439
0.463350 0.2 -0.045034
0.466683 0.2 -0.045015
0.470017 0.2 -0.046347
0.473350 0.2 -0.049160
0.476683 0.2 -0.052745
0.480017 0.2 -0.056052
0.483350 0.2 -0.058087
0.486683 0.2 -0.058427
0.490017 0.2 -0.057612
0.493350 0.2 -0.056596
0.496683 0.2 -0.055949
0.500017 0.2 -0.055595
0.503350 0.2 -0.055037
0.506683 0.2 -0.053826
0.510017 0.2 -0.052024
0.513350 0.2 -0.049928
0.516683 0.2 -0.047656
0.520017 0.2 -0.045355
0.523350 0.2 -0.043428
0.526683 0.2 -0.042310
0.530017 0.2 -0.042114
0.533350 0.2 -0.042636
0.536683 0.2 -0.043623
0.540017 0.2 -0.044755
0.543350 0.2 -0.045495
0.546683 0.2 -0.045337
0.550017 0.2 -0.044219
0.553350 0.2 -0.042557
0.556683 0.2 -0.040862
0.560017 0.2 -0.039665
0.563350 0.2 -0.039297
0.566683 0.2 -0.039497
0.570017 0.2 -0.039586
0.573350 0.2 -0.039069
0.576683 0.2 -0.037858
0.580017 0.2 -0.036117
0.583350 0.2 -0.034226
0.586683 0.2 -0.032820
0.590017 0.2 -0.032387
0.593350 0.2 -0.032941
0.596683 0.2 -0.034184
0.600017 0.2 -0.035837
0.603350 0.2 -0.037663
0.606683 0.2 -0.039511
0.610017 0.2 -0.041188
0.613350 0.2 -0.042310
0.616683 0.2 -0.042557
0.620017 0.2 -0.041816
0.623350 0.2 -0.040350
0.626683 0.2 -0.038925
0.630017 0.2 -0.038468
0.633350 0.2 -0.039544
0.636683 0.2 -0.042077
0.640017 0.2 -0.045258
0.643350 0.2 -0.047749
0.646683 0.2 -0.048364
0.650017 0.2 -0.046659
0.653350 0.2 -0.042631
0.656683 0.2 -0.035558
0.660017 0.2 -0.023232
0.663350 0.2 -0.002026
0.666683 0.2 0.032303
0.670017 0.2 0.083153
0.673350 0.2 0.151410
0.676683 0.2 0.234372
0.680017 0.2 0.325539
0.683350 0.2 0.415039
0.686683 0.2 0.491245
0.690017 0.2 0.543860
0.693350 0.2 0.566863
0.696683 0.2 0.559553
0.700017 0.2 0.525713
0.703350 0.2 0.472069
0.706683 0.2 0.406490
0.710017 0.2 0.335970
0.713350 0.2 0.265520
0.716683 0.2 0.198376
0.720017 0.2 0.136439
0.723350 0.2 0.080159
0.726683 0.2 0.028783
0.730017 0.2 -0.018994
0.733350 0.2 -0.067535
0.736683 0.2 -0.137025
0.740017 0.2 -0.276412
0.743350 0.2 -0.526286
0.746683 0.2 -0.799256
0.750017 0.2 -0.778157
0.753350 0.2 -0.007339
0.756683 0.2 1.818817
0.760017 0.2 4.595122
0.763350 0.2 7.784232
0.766683 0.2 10.656980
0.770017 0.2 12.643645
0.773350 0.2 13.562837
0.776683 0.2 13.589920
0.780017 0.2 13.048262
0.783350 0.2 12.214296
0.786683 0.2 11.244696
0.790017 0.2 10.207379
0.793350 0.2 9.143939
0.796683 0.2 8.111256
0.800017 0.2 7.192949
0.803350 0.2 6.492077
0.806683 0.2 6.110864
0.810017 0.2 6.119991
0.813350 0.2 6.532501
0.816683 0.2 7.300531
0.820017 0.2 8.334406
0.823350 0.2 9.528385
0.826683 0.2 10.781093
0.830017 0.2 12.005810
0.833350 0.2 13.129534
0.836683 0.2 14.088959
0.840017 0.2 14.833612
0.843350 0.2 15.329286
0.846683 0.2 15.545301
0.850017 0.2 15.438451
0.853350 0.2 14.970819
0.856683 0.2 14.155447
0.860017 0.2 13.074717
0.863350 0.2 11.846949
0.866683 0.2 10.574721
0.870017 0.2 9.319093
0.873350 0.2 8.115522
0.876683 0.2 7.011495
0.880017 0.2 6.087818
0.883350 0.2 5.439017
0.886683 0.2 5.123750
0.890017 0.2 5.122330
0.893350 0.2 5.332320
0.896683 0.2 5.604266
0.900017 0.2 5.796677
0.903350 0.2 5.824720
0.906683 0.2 5.681510
0.910017 0.2 5.422048
0.913350 0.2 5.120323
0.916683 0.2 4.826332
0.920017 0.2 4.546419
0.923350 0.2 4.251851
0.926683 0.2 3.903983
0.930017 0.2 3.478876
0.933350 0.2 2.979739
0.936683 0.2 2.435059
0.940017 0.2 1.887335
0.943350 0.2 1.378716
0.946683 0.2 0.939728
0.950017 0.2 0.584796
0.953350 0.2 0.313753
0.956683 0.2 0.116322
0.960017 0.2 -0.022482
0.963350 0.2 -0.117500
0.966683 0.2 -0.180742
0.970017 0.2 -0.221012
0.973350 0.2 -0.244724
0.976683 0.2 -0.256887
0.980017 0.2 -0.261553
0.983350 0.2 -0.261446
0.986683 0.2 -0.257781
0.990017 0.2 -0.250805
0.993350 0.2 -0.240626
0.996683 0.2 -0.228002
1.000017 0.2 -0.214502
1.003350 0.2 -0.201692
1.006683 0.2 -0.190297
1.010017 0.2 -0.179950
1.013350 0.2 -0.169487
1.016683 0.2 -0.157855
1.020017 0.2 -0.145067
1.023350 0.2 -0.132238
1.026683 0.2 -0.120681
1.030017 0.2 -0.111149
1.033350 0.2 -0.103614
1.036683 0.2 -0.097649
1.040017 0.2 -0.093076
1.043350 0.2 -0.089919
1.046683 0.2 -0.087996
1.050017 0.2 -0.086981
1.053350 0.2 -0.086478
1.056683 0.2 -0.086003
1.060017 0.2 -0.085030
1.063350 0.2 -0.083069
1.066683 0.2 -0.080098
1.070017 0.2 -0.077006
1.073350 0.2 -0.074971
1.076683 0.2 -0.074669
1.080017 0.2 -0.076243
1.083350 0.2 -0.079228
1.086683 0.2 -0.082720
1.090017 0.2 -0.085994
1.093350 0.2 -0.088774
1.096683 0.2 -0.091302
1.100017 0.2 -0.094040
1.103350 0.2 -0.096802
1.106683 0.2 -0.098660
1.110017 0.2 -0.099097
1.113350 0.2 -0.098506
1.116683 0.2 -0.097407
1.120017 0.2 -0.095796
1.123350 0.2 -0.093426
1.126683 0.2 -0.090450
1.130017 0.2 -0.087610
1.133350 0.2 -0.085733
1.136683 0.2 -0.085030
1.140017 0.2 -0.085067
1.143350 0.2 -0.085137
1.146683 0.2 -0.084834
1.150017 0.2 -0.084294
1.153350 0.2 -0.083847
1.156683 0.2 -0.083600
1.160017 0.2 -0.083358
1.163350 0.2 -0.082925
1.166683 0.2 -0.082273
1.170017 0.2 -0.081472
1.173350 0.2 -0.080364
1.176683 0.2 -0.078734
1.180017 0.2 -0.076881
1.183350 0.2 -0.075521
1.186683 0.2 -0.075065
1.190017 0.2 -0.075274
1.193350 0.2 -0.075423
1.196683 0.2 -0.074906
1.200017 0.2 -0.073710
1.203350 0.2 -0.072322
1.206683 0.2 -0.071293
1.210017 0.2 -0.070776
1.213350 0.2 -0.070538
1.216683 0.2 -0.070473
1.220017 0.2 -0.070632
1.223350 0.2 -0.070967
1.226683 0.2 -0.071181
1.230017 0.2 -0.070729
1.233350 0.2 -0.069165
1.236683 0.2 -0.066771
1.240017 0.2 -0.064531
1.243350 0.2 -0.063293
1.246683 0.2 -0.063097
1.250017 0.2 -0.063581
1.253350 0.2 -0.064690
1.256683 0.2 -0.066585
1.260017 0.2 -0.069197
1.263350 0.2 -0.072205
1.266683 0.2 -0.075218
1.270017 0.2 -0.077640
1.273350 0.2 -0.079107
1.276683 0.2 -0.080005
1.280017 0.2 -0.081072
1.283350 0.2 -0.082548
1.286683 0.2 -0.084075
1.290017 0.2 -0.085193
1.293350 0.2 -0.085901
1.296683 0.2 -0.086762
1.300017 0.2 -0.088117
1.303350 0.2 -0.089738
1.306683 0.2 -0.091237
1.310017 0.2 -0.092289
1.313350 0.2 -0.092876
1.316683 0.2 -0.093477
1.320017 0.2 -0.094692
1.323350 0.2 -0.096587
1.326683 0.2 -0.098771
1.330017 0.2 -0.100881
1.333350 0.2 -0.102762
1.336683 0.2 -0.104485
1.340017 0.2 -0.106073
1.343350 0.2 -0.107139
1.346683 0.2 -0.107242
1.350017 0.2 -0.106385
1.353350 0.2 -0.105053
1.356683 0.2 -0.103847
1.360017 0.2 -0.103009
1.363350 0.2 -0.102315
1.366683 0.2 -0.101686
1.370017 0.2 -0.101407
1.373350 0.2 -0.101775
1.376683 0.2 -0.102879
1.380017 0.2 -0.104653
1.383350 0.2 -0.106953
1.386683 0.2 -0.109412
1.390017 0.2 -0.111242
1.393350 0.2 -0.111763
1.396683 0.2 -0.111056
1.400017 0.2 -0.109868
1.403350 0.2 -0.108760
1.406683 0.2 -0.107605
1.410017 0.2 -0.106050
1.413350 0.2 -0.104108
1.416683 0.2 -0.102245
1.420017 0.2 -0.101025
1.423350 0.2 -0.100560
1.426683 0.2 -0.100504
1.430017 0.2 -0.100676
1.433350 0.2 -0.101225
1.436683 0.2 -0.102147
1.440017 0.2 -0.102995
1.443350 0.2 -0.103167
1.446683 0.2 -0.102380
1.450017 0.2 -0.100662
1.453350 0.2 -0.098301
1.456683 0.2 -0.095922
1.460017 0.2 -0.094189
1.463350 0.2 -0.093160
1.466683 0.2 -0.092266
1.470017 0.2 -0.090911
1.473350 0.2 -0.088881
1.476683 0.2 -0.086501
1.480017 0.2 -0.084206
1.483350 0.2 -0.082091
1.486683 0.2 -0.080206
1.490017 0.2 -0.078869
1.493350 0.2 -0.078175
1.496683 0.2 -0.077658
1.500017 0.2 -0.076666
1.503350 0.2 -0.074911
1.506683 0.2 -0.072676
1.510017 0.2 -0.070380
1.513350 0.2 -0.068266
1.516683 0.2 -0.066492
1.520017 0.2 -0.065276
1.523350 0.2 -0.065044
1.526683 0.2 -0.066156
1.530017 0.2 -0.068387
1.533350 0.2 -0.071102
1.536683 0.2 -0.074049
1.540017 0.2 -0.077537
1.543350 0.2 -0.081626
1.546683 0.2 -0.085761
1.550017 0.2 -0.089458
1.553350 0.2 -0.092965
1.556683 0.2 -0.096783
1.560017 0.2 -0.100825
1.563350 0.2 -0.104303
1.566683 0.2 -0.106511
1.570017 0.2 -0.107693
1.573350 0.2 -0.108811
1.576683 0.2 -0.110422
1.580017 0.2 -0.112401
1.583350 0.2 -0.114711
1.586683 0.2 -0.117598
1.590017 0.2 -0.121160
1.593350 0.2 -0.125212
1.596683 0.2 -0.129468
1.600017 0.2 -0.133617
1.603350 0.2 -0.137296
1.606683 0.2 -0.140015
1.610017 0.2 -0.141398
1.613350 0.2 -0.141538
1.616683 0.2 -0.140951
1.620017 0.2 -0.140285
1.623350 0.2 -0.140108
1.626683 0.2 -0.140690
1.630017 0.2 -0.142003
1.633350 0.2 -0.143792
1.636683 0.2 -0.145650
1.640017 0.2 -0.147149
1.643350 0.2 -0.148132
1.646683 0.2 -0.148825
1.650017 0.2 -0.149515
1.653350 0.2 -0.150139
1.656683 0.2 -0.150544
1.660017 0.2 -0.150925
1.663350 0.2 -0.151624
1.666683 0.2 -0.152695
1.670017 0.2 -0.153743
1.673350 0.2 -0.154162
1.676683 0.2 -0.153701
1.680017 0.2 -0.152914
1.683350 0.2 -0.152723
1.686683 0.2 -0.153468
1.690017 0.2 -0.154753
1.693350 0.2 -0.156057
1.696683 0.2 -0.157058
1.700017 0.2 -0.157454
1.703350 0.2 -0.157049
1.706683 0.2 -0.156029
1.710017 0.2 -0.154721
1.713350 0.2 -0.153384
1.716683 0.2 -0.152458
1.720017 0.2 -0.152555
1.723350 0.2 -0.153789
1.726683 0.2 -0.155647
1.730017 0.2 -0.157477
1.733350 0.2 -0.158874
1.736683 0.2 -0.159717
1.740017 0.2 -0.160076
1.743350 0.2 -0.160043
1.746683 0.2 -0.159671
1.750017 0.2 -0.159093
1.753350 0.2 -0.158623
1.756683 0.2 -0.158367
1.760017 0.2 -0.157841
1.763350 0.2 -0.156662
1.766683 0.2 -0.155219
1.770017 0.2 -0.154120
1.773350 0.2 -0.153542
1.776683 0.2 -0.153454
1.780017 0.2 -0.153845
1.783350 0.2 -0.154492
1.786683 0.2 -0.155000
1.790017 0.2 -0.155210
1.793350 0.2 -0.155480
1.796683 0.2 -0.156369
1.800017 0.2 -0.158004
1.803350 0.2 -0.159871
1.806683 0.2 -0.161417
1.810017 0.2 -0.162651
1.813350 0.2 -0.163624
1.816683 0.2 -0.163894
1.820017 0.2 -0.163126
1.823350 0.2 -0.161775
1.826683 0.2 -0.160784
1.830017 0.2 -0.160923
1.833350 0.2 -0.162320
1.836683 0.2 -0.164425
1.840017 0.2 -0.166441
1.843350 0.2 -0.167959
1.846683 0.2 -0.168961
1.850017 0.2 -0.169436
1.853350 0.2 -0.169240
1.856683 0.2 -0.168462
1.860017 0.2 -0.167731
1.863350 0.2 -0.167768
1.866683 0.2 -0.168607
1.870017 0.2 -0.169305
1.873350 0.2 -0.168788
1.876683 0.2 -0.166888
1.880017 0.2 -0.164271
1.883350 0.2 -0.161785
1.886683 0.2 -0.160132
1.890017 0.2 -0.159754
1.893350 0.2 -0.160709
1.896683 0.2 -0.162679
1.900017 0.2 -0.165086
1.903350 0.2 -0.167433
1.906683 0.2 -0.169673
1.910017 0.2 -0.171913
1.913350 0.2 -0.173827
1.916683 0.2 -0.174744
1.920017 0.2 -0.174246
1.923350 0.2 -0.172616
1.926683 0.2 -0.170711
1.930017 0.2 -0.169440
1.933350 0.2 -0.169328
1.936683 0.2 -0.170548
1.940017 0.2 -0.172830
1.943350 0.2 -0.175484
1.946683 0.2 -0.177701
1.950017 0.2 -0.178767
1.953350 0.2 -0.178227
1.956683 0.2 -0.176029
1.960017 0.2 -0.172411
1.963350 0.2 -0.167671
1.966683 0.2 -0.161985
1.970017 0.2 -0.155540
1.973350 0.2 -0.148849
1.976683 0.2 -0.142511
1.980017 0.2 -0.136555
1.983350 0.2 -0.130213
1.986683 0.2 -0.122613
1.990017 0.2 -0.113673
1.993350 0.2 -0.103805
1.996683 0.2 -0.093090
2.000017 0.2 -0.081188
2.003350 0.2 -0.067721
2.006683 0.2 -0.052438
2.010017 0.2 -0.035311
2.013350 0.2 -0.016657
2.016683 0.2 0.002901
2.020017 0.2 0.022622
2.023350 0.2 0.041919
2.026683 0.2 0.060569
2.030017 0.2 0.079321
2.033350 0.2 0.099931
2.036683 0.2 0.123922
2.040017 0.2 0.151661
2.043350 0.2 0.182451
2.046683 0.2 0.214833
2.050017 0.2 0.247313
2.053350 0.2 0.279220
2.056683 0.2 0.310955
2.060017 0.2 0.343630
2.063350 0.2 0.378415
2.066683 0.2 0.415687
2.070017 0.2 0.454807
2.073350 0.2 0.494896
2.076683 0.2 0.535659
2.080017 0.2 0.577285
2.083350 0.2 0.619842
2.086683 0.2 0.663144
2.090017 0.2 0.706944
2.093350 0.2 0.751372
2.096683 0.2 0.797091
2.100017 0.2 0.844644
2.103350 0.2 0.893907
2.106683 0.2 0.944417
2.110017 0.2 0.996059
2.113350 0.2 1.049014
2.116683 0.2 1.103072
2.120017 0.2 1.157331
2.123350 0.2 1.210705
2.126683 0.2 1.262571
2.130017 0.2 1.312965
2.133350 0.2 1.362292
2.136683 0.2 1.410837
2.140017 0.2 1.458679
2.143350 0.2 1.505753
2.146683 0.2 1.551663
2.150017 0.2 1.595658
2.153350 0.2 1.636916
2.156683 0.2 1.674173
2.160017 0.2 1.705620
2.163350 0.2 1.730276
2.166683 0.2 1.748772
2.170017 0.2 1.762193
2.173350 0.2 1.770779
2.176683 0.2 1.774081
2.180017 0.2 1.771478
2.183350 0.2 1.762356
2.186683 0.2 1.746230
2.190017 0.2 1.723021
2.193350 0.2 1.693033
2.196683 0.2 1.656921
2.200017 0.2 1.615500
2.203350 0.2 1.569465
2.206683 0.2 1.519527
2.210017 0.2 1.466563
2.213350 0.2 1.411210
2.216683 0.2 1.353673
2.220017 0.2 1.294129
2.223350 0.2 1.233229
2.226683 0.2 1.172000
2.230017 0.2 1.111040
2.233350 0.2 1.050057
2.236683 0.2 0.988487
2.240017 0.2 0.926545
2.243350 0.2 0.865436
2.246683 0.2 0.806395
2.250017 0.2 0.749640
2.253350 0.2 0.694511
2.256683 0.2 0.640354
2.260017 0.2 0.587078
2.263350 0.2 0.535087
2.266683 0.2 0.484912
2.270017 0.2 0.436907
2.273350 0.2 0.391332
2.276683 0.2 0.348510
2.280017 0.2 0.308678
2.283350 0.2 0.271727
2.286683 0.2 0.237254
2.290017 0.2 0.204844
2.293350 0.2 0.174311
2.296683 0.2 0.145715
2.300017 0.2 0.119568
2.303350 0.2 0.096615
2.306683 0.2 0.077137
2.310017 0.2 0.060648
2.313350 0.2 0.046194
2.316683 0.2 0.032689
2.320017 0.2 0.019250
2.323350 0.2 0.005569
2.326683 0.2 -0.008019
2.330017 0.2 -0.020973
2.333350 0.2 -0.032857
2.336683 0.2 -0.043395
2.340017 0.2 -0.052499
2.343350 0.2 -0.060396
2.346683 0.2 -0.067516
2.350017 0.2 -0.074035
2.353350 0.2 -0.079758
2.356683 0.2 -0.084718
2.360017 0.2 -0.089495
2.363350 0.2 -0.094655
2.366683 0.2 -0.099991
2.370017 0.2 -0.104574
2.373350 0.2 -0.107624
2.376683 0.2 -0.109300
2.380017 0.2 -0.110567
2.383350 0.2 -0.112280
2.386683 0.2 -0.114646
2.390017 0.2 -0.117491
2.393350 0.2 -0.120597
2.396683 0.2 -0.123694
2.400017 0.2 -0.126516
2.403350 0.2 -0.129119
2.406683 0.2 -0.131908
2.410017 0.2 -0.135135
2.413350 0.2 -0.138530
2.416683 0.2 -0.141780
2.420017 0.2 -0.144886
2.423350 0.2 -0.147559
2.426683 0.2 -0.149091
2.430017 0.2 -0.149454
2.433350 0.2 -0.149640
2.436683 0.2 -0.150660
2.440017 0.2 -0.152672
2.443350 0.2 -0.155196
2.446683 0.2 -0.157668
2.450017 0.2 -0.159713
2.453350 0.2 -0.161426
2.456683 0.2 -0.163298
2.460017 0.2 -0.165589
2.463350 0.2 -0.167969
2.466683 0.2 -0.169878
2.470017 0.2 -0.171028
2.473350 0.2 -0.171666
2.476683 0.2 -0.172355
2.480017 0.2 -0.173394
2.483350 0.2 -0.174586
2.486683 0.2 -0.175685
2.490017 0.2 -0.176597
2.493350 0.2 -0.177189
2.496683 0.2 -0.177338
2.500017 0.2 -0.177231
2.503350 0.2 -0.177296
2.506683 0.2 -0.177892
2.510017 0.2 -0.179126
2.513350 0.2 -0.180821
2.516683 0.2 -0.182847
2.520017 0.2 -0.185259
2.523350 0.2 -0.187894
2.526683 0.2 -0.190292
2.530017 0.2 -0.192043
2.533350 0.2 -0.193110
2.536683 0.2 -0.193771
2.540017 0.2 -0.194144
2.543350 0.2 -0.194069
2.546683 0.2 -0.193617
2.550017 0.2 -0.193208
2.553350 0.2 -0.193091
2.556683 0.2 -0.193142
2.560017 0.2 -0.193147
2.563350 0.2 -0.193035
2.566683 0.2 -0.192830
2.570017 0.2 -0.192709
2.573350 0.2 -0.193072
2.576683 0.2 -0.194376
2.580017 0.2 -0.196793
2.583350 0.2 -0.200099
2.586683 0.2 -0.203880
2.590017 0.2 -0.207797
2.593350 0.2 -0.211406
2.596683 0.2 -0.214111
2.600017 0.2 -0.215680
2.603350 0.2 -0.216374
2.606683 0.2 -0.216607
2.610017 0.2 -0.216751
2.613350 0.2 -0.217012
2.616683 0.2 -0.217240
2.620017 0.2 -0.217110
2.623350 0.2 -0.216365
2.626683 0.2 -0.215122
2.630017 0.2 -0.214088
2.633350 0.2 -0.214153
2.636683 0.2 -0.215503
2.640017 0.2 -0.217450
2.643350 0.2 -0.219401
2.646683 0.2 -0.221385
2.650017 0.2 -0.223508
2.653350 0.2 -0.225748
2.656683 0.2 -0.228207
2.660017 0.2 -0.230735
2.663350 0.2 -0.232663
2.666683 0.2 -0.233441
2.670017 0.2 -0.233054
2.673350 0.2 -0.232039
2.676683 0.2 -0.231252
2.680017 0.2 -0.231368
2.683350 0.2 -0.232426
2.686683 0.2 -0.233883
2.690017 0.2 -0.235154
2.693350 0.2 -0.235955
2.696683 0.2 -0.236207
2.700017 0.2 -0.236114
2.703350 0.2 -0.236188
2.706683 0.2 -0.236752
2.710017 0.2 -0.237548
2.713350 0.2 -0.238065
2.716683 0.2 -0.238013
2.720017 0.2 -0.237431
2.723350 0.2 -0.236677
2.726683 0.2 -0.236342
2.730017 0.2 -0.236938
2.733350 0.2 -0.238512
2.736683 0.2 -0.240537
2.740017 0.2 -0.242395
2.743350 0.2 -0.243890
2.746683 0.2 -0.245194
2.750017 0.2 -0.246400
2.753350 0.2 -0.247490
2.756683 0.2 -0.248617
2.760017 0.2 -0.250200
2.763350 0.2 -0.252603
2.766683 0.2 -0.255653
2.770017 0.2 -0.258433
2.773350 0.2 -0.259886
2.776683 0.2 -0.259751
2.780017 0.2 -0.258740
2.783350 0.2 -0.257981
2.786683 0.2 -0.258279
2.790017 0.2 -0.259653
2.793350 0.2 -0.261297
2.796683 0.2 -0.262228
2.800017 0.2 -0.261986
2.803350 0.2 -0.260798
2.806683 0.2 -0.259331
2.810017 0.2 -0.258228
2.813350 0.2 -0.257748
2.816683 0.2 -0.258097
2.820017 0.2 -0.259629
2.823350 0.2 -0.262423
2.826683 0.2 -0.265888
2.830017 0.2 -0.269138
2.833350 0.2 -0.271751
2.836683 0.2 -0.274098
2.840017 0.2 -0.276603
2.843350 0.2 -0.279038
2.846683 0.2 -0.280994
2.850017 0.2 -0.282456
2.853350 0.2 -0.283602
2.856683 0.2 -0.284477
2.860017 0.2 -0.284994
2.863350 0.2 -0.285082
2.866683 0.2 -0.284649
2.870017 0.2 -0.283467
2.873350 0.2 -0.281623
2.876683 0.2 -0.280011
2.880017 0.2 -0.279774
2.883350 0.2 -0.281446
2.886683 0.2 -0.284654
2.890017 0.2 -0.288356
2.893350 0.2 -0.291308
2.896683 0.2 -0.292729
2.900017 0.2 -0.292715
2.903350 0.2 -0.292077
2.906683 0.2 -0.291718
2.910017 0.2 -0.292109
2.913350 0.2 -0.293087
2.916683 0.2 -0.294060
2.920017 0.2 -0.294521
2.923350 0.2 -0.294312
2.926683 0.2 -0.293637
2.930017 0.2 -0.293087
2.933350 0.2 -0.293287
2.936683 0.2 -0.294405
2.940017 0.2 -0.296105
2.943350 0.2 -0.297921
2.946683 0.2 -0.299588
2.950017 0.2 -0.301162
2.953350 0.2 -0.302768
2.956683 0.2 -0.304417
2.960017 0.2 -0.305860
2.963350 0.2 -0.306773
2.966683 0.2 -0.307048
2.970017 0.2 -0.306834
2.973350 0.2 -0.306442
2.976683 0.2 -0.306233
2.980017 0.2 -0.306275
2.983350 0.2 -0.306391
2.986683 0.2 -0.306596
2.990017 0.2 -0.307015
2.993350 0.2 -0.307364
2.996683 0.2 -0.307113
3.000017 0.2 -0.306084
3.003350 0.2 -0.304487
3.006683 0.2 -0.302629
3.010017 0.2 -0.300980
3.013350 0.2 -0.300119
3.016683 0.2 -0.300254
3.020017 0.2 -0.301003
3.023350 0.2 -0.301846
3.026683 0.2 -0.302452
3.030017 0.2 -0.302796
3.033350 0.2 -0.303276
3.036683 0.2 -0.304314
3.040017 0.2 -0.305660
3.043350 0.2 -0.306400
3.046683 0.2 -0.305860
3.050017 0.2 -0.304212
3.053350 0.2 -0.302261
3.056683 0.2 -0.300929
3.060017 0.2 -0.300859
3.063350 0.2 -0.302177
3.066683 0.2 -0.304421
3.070017 0.2 -0.307057
3.073350 0.2 -0.309930
3.076683 0.2 -0.312827
3.080017 0.2 -0.315043
3.083350 0.2 -0.316123
3.086683 0.2 -0.316412
3.090017 0.2 -0.316319
3.093350 0.2 -0.315690
3.096683 0.2 -0.314424
3.100017 0.2 -0.313064
3.103350 0.2 -0.312086
3.106683 0.2 -0.311490
3.110017 0.2 -0.311313
3.113350 0.2 -0.311946
3.116683 0.2 -0.313618
3.120017 0.2 -0.316035
3.123350 0.2 -0.318633
3.126683 0.2 -0.321073
3.130017 0.2 -0.323178
3.133350 0.2 -0.324729
3.136683 0.2 -0.325544
3.140017 0.2 -0.325791
3.143350 0.2 -0.325995
3.146683 0.2 -0.326480
3.150017 0.2 -0.327020
3.153350 0.2 -0.327290
3.156683 0.2 -0.327374
3.160017 0.2 -0.327691
3.163350 0.2 -0.328631
3.166683 0.2 -0.330289
3.170017 0.2 -0.332505
3.173350 0.2 -0.335067
3.176683 0.2 -0.337516
3.180017 0.2 -0.339006
3.183350 0.2 -0.338797
3.186683 0.2 -0.336836
3.190017 0.2 -0.333828
3.193350 0.2 -0.330945
3.196683 0.2 -0.329432
3.200017 0.2 -0.329940
3.203350 0.2 -0.332100
3.206683 0.2 -0.334918
3.210017 0.2 -0.337618
3.213350 0.2 -0.339909
3.216683 0.2 -0.341833
3.220017 0.2 -0.343821
3.223350 0.2 -0.346350
3.226683 0.2 -0.349116
3.230017 0.2 -0.351151
3.233350 0.2 -0.351775
3.236683 0.2 -0.350918
3.240017 0.2 -0.348985
3.243350 0.2 -0.346783
3.246683 0.2 -0.345223
3.250017 0.2 -0.344827
3.253350 0.2 -0.345553
3.256683 0.2 -0.347132
3.260017 0.2 -0.349130
3.263350 0.2 -0.350857
3.266683 0.2 -0.351891
3.270017 0.2 -0.352301
3.273350 0.2 -0.352245
3.276683 0.2 -0.351858
3.280017 0.2 -0.351514
3.283350 0.2 -0.351849
3.286683 0.2 -0.353348
3.290017 0.2 -0.355919
3.293350 0.2 -0.358848
3.296683 0.2 -0.361092
3.300017 0.2 -0.361777
3.303350 0.2 -0.360766
3.306683 0.2 -0.358834
3.310017 0.2 -0.357116
3.313350 0.2 -0.356436
3.316683 0.2 -0.356897
3.320017 0.2 -0.358033
3.323350 0.2 -0.359169
3.326683 0.2 -0.359812
3.330017 0.2 -0.359914
3.333350 0.2 -0.359667
3.336683 0.2 -0.359262
3.340017 0.2 -0.358876
3.343350 0.2 -0.358680
3.346683 0.2 -0.358904
3.350017 0.2 -0.359821
3.353350 0.2 -0.361423
3.356683 0.2 -0.363165
3.360017 0.2 -0.364278
3.363350 0.2 -0.364357
3.366683 0.2 -0.363793
3.370017 0.2 -0.363356
3.373350 0.2 -0.363300
3.376683 0.2 -0.363290
3.380017 0.2 -0.362834
3.383350 0.2 -0.361707
3.386683 0.2 -0.360282
3.390017 0.2 -0.359304
3.393350 0.2 -0.359076
3.396683 0.2 -0.359258
3.400017 0.2 -0.359546
3.403350 0.2 -0.360054
3.406683 0.2 -0.360934
3.410017 0.2 -0.361996
3.413350 0.2 -0.362764
3.416683 0.2 -0.363006
3.420017 0.2 -0.363169
3.423350 0.2 -0.363849
3.426683 0.2 -0.365055
3.430017 0.2 -0.366438
3.433350 0.2 -0.367789
3.436683 0.2 -0.368748
3.440017 0.2 -0.368920
3.443350 0.2 -0.368427
3.446683 0.2 -0.367821
3.450017 0.2 -0.367472
3.453350 0.2 -0.367248
3.456683 0.2 -0.366671
3.460017 0.2 -0.365553
3.463350 0.2 -0.364566
3.466683 0.2 -0.364692
3.470017 0.2 -0.366056
3.473350 0.2 -0.367579
3.476683 0.2 -0.368119
3.480017 0.2 -0.367654
3.483350 0.2 -0.366801
3.486683 0.2 -0.365772
3.490017 0.2 -0.364650
3.493350 0.2 -0.364012
3.496683 0.2 -0.364590
3.500017 0.2 -0.366601
3.503350 0.2 -0.369567
3.506683 0.2 -0.372413
3.510017 0.2 -0.373949
3.513350 0.2 -0.373791
3.516683 0.2 -0.372720
3.520017 0.2 -0.371840
3.523350 0.2 -0.371537
3.526683 0.2 -0.371472
3.530017 0.2 -0.371202
3.533350 0.2 -0.370601
3.536683 0.2 -0.369977
3.540017 0.2 -0.369917
3.543350 0.2 -0.370853
3.546683 0.2 -0.372673
3.550017 0.2 -0.374787
3.553350 0.2 -0.376389
3.556683 0.2 -0.376892
3.560017 0.2 -0.376250
3.563350 0.2 -0.375067
3.566683 0.2 -0.374378
3.570017 0.2 -0.374834
3.573350 0.2 -0.376180
3.576683 0.2 -0.377661
3.580017 0.2 -0.378666
3.583350 0.2 -0.379053
3.586683 0.2 -0.379020
3.590017 0.2 -0.378778
3.593350 0.2 -0.378201
3.596683 0.2 -0.377093
3.600017 0.2 -0.375896
3.603350 0.2 -0.375635
3.606683 0.2 -0.376874
3.610017 0.2 -0.379044
3.613350 0.2 -0.381176
3.616683 0.2 -0.382895
3.620017 0.2 -0.384343
3.623350 0.2 -0.385549
3.626683 0.2 -0.386299
3.630017 0.2 -0.386597
3.633350 0.2 -0.386946
3.636683 0.2 -0.387854
3.640017 0.2 -0.389284
3.643350 0.2 -0.390960
3.646683 0.2 -0.392594
3.650017 0.2 -0.393675
3.653350 0.2 -0.393693
3.656683 0.2 -0.392729
3.660017 0.2 -0.391393
3.663350 0.2 -0.390341
3.666683 0.2 -0.389949
3.670017 0.2 -0.390350
3.673350 0.2 -0.391467
3.676683 0.2 -0.393130
3.680017 0.2 -0.395039
3.683350 0.2 -0.396739
3.686683 0.2 -0.397838
3.690017 0.2 -0.398327
3.693350 0.2 -0.398578
3.696683 0.2 -0.398960
3.700017 0.2 -0.399505
3.703350 0.2 -0.399807
3.706683 0.2 -0.399444
3.710017 0.2 -0.398615
3.713350 0.2 -0.398057
3.716683 0.2 -0.398173
3.720017 0.2 -0.398778
3.723350 0.2 -0.399342
3.726683 0.2 -0.399379
3.730017 0.2 -0.398820
3.733350 0.2 -0.397949
3.736683 0.2 -0.397507
3.740017 0.2 -0.398718
3.743350 0.2 -0.402038
3.746683 0.2 -0.406289
3.750017 0.2 -0.409908
3.753350 0.2 -0.412278
3.756683 0.2 -0.413465
3.760017 0.2 -0.413577
3.763350 0.2 -0.412874
3.766683 0.2 -0.411961
3.770017 0.2 -0.411472
3.773350 0.2 -0.411430
3.776683 0.2 -0.411454
3.780017 0.2 -0.411440
3.783350 0.2 -0.411547
3.786683 0.2 -0.411752
3.790017 0.2 -0.411654
3.793350 0.2 -0.410825
3.796683 0.2 -0.409316
3.800017 0.2 -0.407849
3.803350 0.2 -0.407388
3.806683 0.2 -0.408459
3.810017 0.2 -0.410858
3.813350 0.2 -0.413740
3.816683 0.2 -0.416054
3.820017 0.2 -0.417125
3.823350 0.2 -0.417144
3.826683 0.2 -0.416813
3.830017 0.2 -0.416674
3.833350 0.2 -0.416944
3.836683 0.2 -0.417586
3.840017 0.2 -0.418187
3.843350 0.2 -0.418252
3.846683 0.2 -0.417735
3.850017 0.2 -0.416981
3.853350 0.2 -0.416241
3.856683 0.2 -0.415486
3.860017 0.2 -0.414639
3.863350 0.2 -0.413563
3.866683 0.2 -0.412134
3.870017 0.2 -0.410648
3.873350 0.2 -0.409917
3.876683 0.2 -0.410564
3.880017 0.2 -0.412227
3.883350 0.2 -0.413838
3.886683 0.2 -0.414485
3.890017 0.2 -0.413950
3.893350 0.2 -0.412874
3.896683 0.2 -0.412194
3.900017 0.2 -0.412376
3.903350 0.2 -0.413288
3.906683 0.2 -0.414513
3.910017 0.2 -0.415728
3.913350 0.2 -0.416776
3.916683 0.2 -0.417386
3.920017 0.2 -0.417172
3.923350 0.2 -0.416152
3.926683 0.2 -0.414914
3.930017 0.2 -0.414136
3.933350 0.2 -0.414080
3.936683 0.2 -0.414499
3.940017 0.2 -0.415035
3.943350 0.2 -0.415589
3.946683 0.2 -0.416189
3.950017 0.2 -0.416809
3.953350 0.2 -0.417475
3.956683 0.2 -0.418285
3.960017 0.2 -0.419165
3.963350 0.2 -0.419733
3.966683 0.2 -0.419514
3.970017 0.2 -0.418634
3.973350 0.2 -0.417843
3.976683 0.2 -0.417684
3.980017 0.2 -0.418108
3.983350 0.2 -0.418941
3.986683 0.2 -0.420297
3.990017 0.2 -0.422383
3.993350 0.2 -0.425028
3.996683 0.2 -0.427430
4.000017 0.2 -0.428744
4.003350 0.2 -0.428860
4.006683 0.2 -0.428231
4.010017 0.2 -0.427277
4.013350 0.2 -0.426513
4.016683 0.2 -0.426443
4.020017 0.2 -0.426862
4.023350 0.2 -0.427016
4.026683 0.2 -0.426332
4.030017 0.2 -0.424758
4.033350 0.2 -0.422834
4.036683 0.2 -0.421759
4.040017 0.2 -0.422611
4.043350 0.2 -0.425321
4.046683 0.2 -0.428678
4.050017 0.2 -0.431389
4.053350 0.2 -0.432790
4.056683 0.2 -0.432860
4.060017 0.2 -0.432003
4.063350 0.2 -0.430662
4.066683 0.2 -0.429042
4.070017 0.2 -0.427500
4.073350 0.2 -0.426667
4.076683 0.2 -0.426592
4.080017 0.2 -0.426443
4.083350 0.2 -0.425666
4.086683 0.2 -0.424786
4.090017 0.2 -0.424590
4.093350 0.2 -0.425093
4.096683 0.2 -0.425903
4.100017 0.2 -0.427039
4.103350 0.2 -0.428753
4.106683 0.2 -0.430844
4.110017 0.2 -0.432609
4.113350 0.2 -0.433391
4.116683 0.2 -0.433004
4.120017 0.2 -0.431803
4.123350 0.2 -0.430760
4.126683 0.2 -0.430904
4.130017 0.2 -0.432259
4.133350 0.2 -0.433745
4.136683 0.2 -0.434415
4.140017 0.2 -0.434248
4.143350 0.2 -0.433819
4.146683 0.2 -0.433489
4.150017 0.2 -0.433126
4.153350 0.2 -0.432655
4.156683 0.2 -0.432497
4.160017 0.2 -0.433037
4.163350 0.2 -0.433992
4.166683 0.2 -0.434597
4.170017 0.2 -0.434224
4.173350 0.2 -0.432855
4.176683 0.2 -0.431337
4.180017 0.2 -0.431077
4.183350 0.2 -0.432781
4.186683 0.2 -0.435864
4.190017 0.2 -0.439216
4.193350 0.2 -0.441917
4.196683 0.2 -0.443375
4.200017 0.2 -0.443514
4.203350 0.2 -0.442863
4.206683 0.2 -0.442318
4.210017 0.2 -0.442611
4.213350 0.2 -0.443645
4.216683 0.2 -0.444683
4.220017 0.2 -0.444977
4.223350 0.2 -0.444232
4.226683 0.2 -0.442760
4.230017 0.2 -0.441149
4.233350 0.2 -0.439868
4.236683 0.2 -0.439449
4.240017 0.2 -0.440357
4.243350 0.2 -0.442462
4.246683 0.2 -0.445154
4.250017 0.2 -0.447822
4.253350 0.2 -0.450159
4.256683 0.2 -0.452190
4.260017 0.2 -0.453889
4.263350 0.2 -0.454756
4.266683 0.2 -0.454341
4.270017 0.2 -0.453093
4.273350 0.2 -0.451929
4.276683 0.2 -0.451314
4.280017 0.2 -0.451137
4.283350 0.2 -0.451142
4.286683 0.2 -0.451272
4.290017 0.2 -0.451603
4.293350 0.2 -0.452078
4.296683 0.2 -0.452613
4.300017 0.2 -0.453391
4.303350 0.2 -0.454467
4.306683 0.2 -0.455426
4.310017 0.2 -0.455831
4.313350 0.2 -0.455524
4.316683 0.2 -0.454555
4.320017 0.2 -0.453303
4.323350 0.2 -0.452297
4.326683 0.2 -0.451831
4.330017 0.2 -0.451826
4.333350 0.2 -0.451850
4.336683 0.2 -0.451473
4.340017 0.2 -0.450695
4.343350 0.2 -0.449782
4.346683 0.2 -0.449014
4.350017 0.2 -0.448823
4.353350 0.2 -0.449815
4.356683 0.2 -0.451999
4.360017 0.2 -0.454346
4.363350 0.2 -0.455696
4.366683 0.2 -0.455710
4.370017 0.2 -0.454788
4.373350 0.2 -0.453633
4.376683 0.2 -0.452981
4.380017 0.2 -0.453275
4.383350 0.2 -0.454439
4.386683 0.2 -0.456097
4.390017 0.2 -0.457838
4.393350 0.2 -0.459109
4.396683 0.2 -0.459426
4.400017 0.2 -0.458988
4.403350 0.2 -0.458625
4.406683 0.2 -0.458979
4.410017 0.2 -0.459980
4.413350 0.2 -0.461051
4.416683 0.2 -0.461726
4.420017 0.2 -0.462104
4.423350 0.2 -0.462551
4.426683 0.2 -0.463407
4.430017 0.2 -0.464953
4.433350 0.2 -0.467203
4.436683 0.2 -0.469889
4.440017 0.2 -0.472674
4.443350 0.2 -0.475235
4.446683 0.2 -0.477089
4.450017 0.2 -0.477657
4.453350 0.2 -0.476674
4.456683 0.2 -0.474490
4.460017 0.2 -0.471827
4.463350 0.2 -0.469550
4.466683 0.2 -0.468288
4.470017 0.2 -0.467957
4.473350 0.2 -0.467985
4.476683 0.2 -0.468157
4.480017 0.2 -0.468805
4.483350 0.2 -0.470276
4.486683 0.2 -0.472376
4.490017 0.2 -0.474565
4.493350 0.2 -0.476507
4.496683 0.2 -0.477997
4.500017 0.2 -0.478788
4.503350 0.2 -0.479086
4.506683 0.2 -0.479706
4.510017 0.2 -0.481214
4.513350 0.2 -0.483310
4.516683 0.2 -0.485159
4.520017 0.2 -0.485992
4.523350 0.2 -0.485489
4.526683 0.2 -0.483897
4.530017 0.2 -0.481773
4.533350 0.2 -0.479692
4.536683 0.2 -0.478062
4.540017 0.2 -0.476954
4.543350 0.2 -0.476143
4.546683 0.2 -0.475422
4.550017 0.2 -0.474574
4.553350 0.2 -0.473410
4.556683 0.2 -0.472204
4.560017 0.2 -0.471757
4.563350 0.2 -0.472623
4.566683 0.2 -0.474509
4.570017 0.2 -0.476786
4.573350 0.2 -0.479100
4.576683 0.2 -0.481382
4.580017 0.2 -0.483580
4.583350 0.2 -0.485634
4.586683 0.2 -0.487571
4.590017 0.2 -0.489294
4.593350 0.2 -0.490341
4.596683 0.2 -0.490285
4.600017 0.2 -0.489452
4.603350 0.2 -0.488679
4.606683 0.2 -0.488311
4.610017 0.2 -0.488050
4.613350 0.2 -0.487822
4.616683 0.2 -0.488129
4.620017 0.2 -0.489242
4.623350 0.2 -0.490788
4.626683 0.2 -0.492167
4.630017 0.2 -0.493117
4.633350 0.2 -0.493531
4.636683 0.2 -0.493191
4.640017 0.2 -0.492255
4.643350 0.2 -0.491529
4.646683 0.2 -0.491692
4.650017 0.2 -0.492679
4.653350 0.2 -0.493927
4.656683 0.2 -0.494975
4.660017 0.2 -0.495920
4.663350 0.2 -0.497065
4.666683 0.2 -0.498239
4.670017 0.2 -0.498998
4.673350 0.2 -0.499221
4.676683 0.2 -0.499017
4.680017 0.2 -0.498365
4.683350 0.2 -0.497368
4.686683 0.2 -0.496632
4.690017 0.2 -0.496819
4.693350 0.2 -0.497797
4.696683 0.2 -0.498770
4.700017 0.2 -0.499063
4.703350 0.2 -0.498444
4.706683 0.2 -0.497103
4.710017 0.2 -0.495724
4.713350 0.2 -0.495301
4.716683 0.2 -0.496446
4.720017 0.2 -0.498774
4.723350 0.2 -0.501424
4.726683 0.2 -0.503906
4.730017 0.2 -0.506090
4.733350 0.2 -0.507659
4.736683 0.2 -0.508204
4.740017 0.2 -0.507687
4.743350 0.2 -0.506723
4.746683 0.2 -0.506048
4.750017 0.2 -0.505717
4.753350 0.2 -0.505471
4.756683 0.2 -0.505443
4.760017 0.2 -0.505815
4.763350 0.2 -0.506509
4.766683 0.2 -0.507315
4.770017 0.2 -0.507715
4.773350 0.2 -0.507138
4.776683 0.2 -0.505717
4.780017 0.2 -0.504260
4.783350 0.2 -0.503357
4.786683 0.2 -0.502989
4.790017 0.2 -0.502868
4.793350 0.2 -0.502896
4.796683 0.2 -0.503305
4.800017 0.2 -0.504376
4.803350 0.2 -0.506160
4.806683 0.2 -0.508395
4.810017 0.2 -0.510598
4.813350 0.2 -0.512330
4.816683 0.2 -0.513340
4.820017 0.2 -0.513666
4.823350 0.2 -0.513620
4.826683 0.2 -0.513447
4.830017 0.2 -0.513201
4.833350 0.2 -0.512926
4.836683 0.2 -0.512628
4.840017 0.2 -0.511939
4.843350 0.2 -0.510300
4.846683 0.2 -0.507785
4.850017 0.2 -0.505275
4.853350 0.2 -0.503762
4.856683 0.2 -0.503799
4.860017 0.2 -0.505270
4.863350 0.2 -0.507399
4.866683 0.2 -0.509052
4.870017 0.2 -0.509364
4.873350 0.2 -0.508269
4.876683 0.2 -0.506416
4.880017 0.2 -0.504334
4.883350 0.2 -0.502351
4.886683 0.2 -0.500875
4.890017 0.2 -0.500218
4.893350 0.2 -0.500460
4.896683 0.2 -0.501429
4.900017 0.2 -0.502579
4.903350 0.2 -0.503208
4.906683 0.2 -0.503091
4.910017 0.2 -0.502728
4.913350 0.2 -0.502774
4.916683 0.2 -0.503482
4.920017 0.2 -0.504609
4.923350 0.2 -0.505396
4.926683 0.2 -0.505080
4.930017 0.2 -0.503655
4.933350 0.2 -0.501880
4.936683 0.2 -0.500539
4.940017 0.2 -0.499873
4.943350 0.2 -0.499650
4.946683 0.2 -0.499636
4.950017 0.2 -0.499715
4.953350 0.2 -0.499692
4.956683 0.2 -0.499533
4.960017 0.2 -0.499659
4.963350 0.2 -0.500674
4.966683 0.2 -0.502700
4.970017 0.2 -0.505061
4.973350 0.2 -0.506863
4.976683 0.2 -0.507520
4.980017 0.2 -0.506900
4.983350 0.2 -0.505340
4.986683 0.2 -0.503389
4.990017 0.2 -0.501527
4.993350 0.2 -0.500260
4.996683 0.2 -0.500092
5.000017 0.2 -0.500996
5.003350 0.2 -0.502630
5.006683 0.2 -0.504977
5.010017 0.2 -0.508148
5.013350 0.2 -0.511729
5.016683 0.2 -0.514891
5.020017 0.2 -0.517038
5.023350 0.2 -0.518137
5.026683 0.2 -0.518276
5.030017 0.2 -0.517420
5.033350 0.2 -0.515990
5.036683 0.2 -0.514863
5.040017 0.2 -0.514514
5.043350 0.2 -0.514742
5.046683 0.2 -0.515231
5.050017 0.2 -0.515878
5.053350 0.2 -0.516656
5.056683 0.2 -0.517447
5.060017 0.2 -0.518039
5.063350 0.2 -0.518258
5.066683 0.2 -0.518388
5.070017 0.2 -0.519194
5.073350 0.2 -0.521042
5.076683 0.2 -0.523375
5.080017 0.2 -0.525168
5.083350 0.2 -0.525760
5.086683 0.2 -0.525257
5.090017 0.2 -0.524092
5.093350 0.2 -0.522644
5.096683 0.2 -0.521578
5.100017 0.2 -0.521662
5.103350 0.2 -0.522835
5.106683 0.2 -0.524232
5.110017 0.2 -0.524921
5.113350 0.2 -0.524609
5.116683 0.2 -0.523906
5.120017 0.2 -0.523692
5.123350 0.2 -0.524404
5.126683 0.2 -0.525941
5.130017 0.2 -0.527804
5.133350 0.2 -0.529573
5.136683 0.2 -0.531343
5.140017 0.2 -0.533466
5.143350 0.2 -0.535883
5.146683 0.2 -0.537867
5.150017 0.2 -0.538682
5.153350 0.2 -0.538426
5.156683 0.2 -0.537792
5.160017 0.2 -0.537299
5.163350 0.2 -0.537117
5.166683 0.2 -0.537317
5.170017 0.2 -0.537843
5.173350 0.2 -0.538449
5.176683 0.2 -0.538891
5.180017 0.2 -0.539157
5.183350 0.2 -0.539464
5.186683 0.2 -0.540204
5.190017 0.2 -0.541573
5.193350 0.2 -0.543161
5.196683 0.2 -0.544391
5.200017 0.2 -0.545275
5.203350 0.2 -0.546407
5.206683 0.2 -0.548330
5.210017 0.2 -0.551017
5.213350 0.2 -0.553806
5.216683 0.2 -0.555972
5.220017 0.2 -0.557192
5.223350 0.2 -0.557499
5.226683 0.2 -0.557094
5.230017 0.2 -0.556372
5.233350 0.2 -0.555748
5.236683 0.2 -0.555194
5.240017 0.2 -0.554267
5.243350 0.2 -0.552866
5.246683 0.2 -0.551562
5.250017 0.2 -0.550910
5.253350 0.2 -0.550915
5.256683 0.2 -0.551296
5.260017 0.2 -0.551967
5.263350 0.2 -0.553112
5.266683 0.2 -0.554798
5.270017 0.2 -0.556605
5.273350 0.2 -0.557862
5.276683 0.2 -0.558323
5.280017 0.2 -0.558426
5.283350 0.2 -0.558747
5.286683 0.2 -0.559413
5.290017 0.2 -0.560163
5.293350 0.2 -0.560819
5.296683 0.2 -0.561420
5.300017 0.2 -0.562090
5.303350 0.2 -0.562617
5.306683 0.2 -0.562458
5.310017 0.2 -0.561341
5.313350 0.2 -0.559557
5.316683 0.2 -0.557774
5.320017 0.2 -0.556628
5.323350 0.2 -0.556414
5.326683 0.2 -0.557052
5.330017 0.2 -0.558286
5.333350 0.2 -0.559869
5.336683 0.2 -0.561764
5.340017 0.2 -0.564125
5.343350 0.2 -0.566822
5.346683 0.2 -0.569378
5.350017 0.2 -0.571487
5.353350 0.2 -0.573061
5.356683 0.2 -0.573732
5.360017 0.2 -0.573094
5.363350 0.2 -0.571506
5.366683 0.2 -0.569862
5.370017 0.2 -0.568661
5.373350 0.2 -0.568023
5.376683 0.2 -0.568042
5.380017 0.2 -0.568531
5.383350 0.2 -0.568917
5.386683 0.2 -0.568870
5.390017 0.2 -0.568675
5.393350 0.2 -0.568787
5.396683 0.2 -0.569397
5.400017 0.2 -0.570663
5.403350 0.2 -0.572940
5.406683 0.2 -0.576121
5.410017 0.2 -0.579129
5.413350 0.2 -0.580717
5.416683 0.2 -0.580680
5.420017 0.2 -0.579772
5.423350 0.2 -0.578719
5.426683 0.2 -0.577951
5.430017 0.2 -0.577802
5.433350 0.2 -0.578458
5.436683 0.2 -0.579855
5.440017 0.2 -0.581536
5.443350 0.2 -0.582533
5.446683 0.2 -0.582258
5.450017 0.2 -0.581341
5.453350 0.2 -0.580680
5.456683 0.2 -0.580386
5.460017 0.2 -0.580358
5.463350 0.2 -0.580763
5.466683 0.2 -0.581555
5.470017 0.2 -0.582132
5.473350 0.2 -0.582007
5.476683 0.2 -0.581578
5.480017 0.2 -0.581718
5.483350 0.2 -0.582710
5.486683 0.2 -0.584018
5.490017 0.2 -0.585169
5.493350 0.2 -0.586482
5.496683 0.2 -0.588475
5.500017 0.2 -0.590831
5.503350 0.2 -0.592736
5.506683 0.2 -0.593895
5.510017 0.2 -0.594454
5.513350 0.2 -0.594486
5.516683 0.2 -0.594249
5.520017 0.2 -0.594324
5.523350 0.2 -0.595110
5.526683 0.2 -0.596475
5.530017 0.2 -0.597872
5.533350 0.2 -0.598608
5.536683 0.2 -0.598230
5.540017 0.2 -0.596875
5.543350 0.2 -0.595334
5.546683 0.2 -0.594445
5.550017 0.2 -0.594333
5.553350 0.2 -0.594431
5.556683 0.2 -0.594240
5.560017 0.2 -0.593816
5.563350 0.2 -0.593495
5.566683 0.2 -0.593509
5.570017 0.2 -0.593839
5.573350 0.2 -0.594216
5.576683 0.2 -0.594440
5.580017 0.2 -0.594724
5.583350 0.2 -0.595544
5.586683 0.2 -0.597048
5.590017 0.2 -0.598831
5.593350 0.2 -0.600363
5.596683 0.2 -0.601383
5.600017 0.2 -0.601835
5.603350 0.2 -0.601709
5.606683 0.2 -0.601057
5.610017 0.2 -0.600033
5.613350 0.2 -0.599092
5.616683 0.2 -0.598887
5.620017 0.2 -0.599711
5.623350 0.2 -0.601145
5.626683 0.2 -0.602449
5.630017 0.2 -0.603227
5.633350 0.2 -0.603576
5.636683 0.2 -0.603842
5.640017 0.2 -0.604363
5.643350 0.2 -0.605322
5.646683 0.2 -0.606491
5.650017 0.2 -0.607139
5.653350 0.2 -0.606650
5.656683 0.2 -0.605285
5.660017 0.2 -0.604005
5.663350 0.2 -0.603432
5.666683 0.2 -0.603613
5.670017 0.2 -0.604359
5.673350 0.2 -0.605290
5.676683 0.2 -0.605904
5.680017 0.2 -0.605881
5.683350 0.2 -0.605443
5.686683 0.2 -0.605509
5.690017 0.2 -0.606878
5.693350 0.2 -0.609341
5.696683 0.2 -0.611958
5.700017 0.2 -0.614082
5.703350 0.2 -0.615567
5.706683 0.2 -0.616331
5.710017 0.2 -0.616233
5.713350 0.2 -0.615241
5.716683 0.2 -0.613537
5.720017 0.2 -0.611707
5.723350 0.2 -0.610682
5.726683 0.2 -0.611162
5.730017 0.2 -0.613071
5.733350 0.2 -0.615707
5.736683 0.2 -0.618049
5.740017 0.2 -0.619064
5.743350 0.2 -0.618384
5.746683 0.2 -0.616778
5.750017 0.2 -0.615483
5.753350 0.2 -0.615204
5.756683 0.2 -0.616047
5.760017 0.2 -0.617784
5.763350 0.2 -0.619907
5.766683 0.2 -0.621984
5.770017 0.2 -0.623739
5.773350 0.2 -0.624871
5.776683 0.2 -0.625202
5.780017 0.2 -0.624983
5.783350 0.2 -0.624810
5.786683 0.2 -0.625267
5.790017 0.2 -0.626366
5.793350 0.2 -0.627395
5.796683 0.2 -0.627553
5.800017 0.2 -0.626720
5.803350 0.2 -0.625546
5.806683 0.2 -0.624708
5.810017 0.2 -0.624158
5.813350 0.2 -0.623441
5.816683 0.2 -0.622366
5.820017 0.2 -0.621146
5.823350 0.2 -0.620196
5.826683 0.2 -0.619851
5.830017 0.2 -0.620047
5.833350 0.2 -0.620689
5.836683 0.2 -0.622021
5.840017 0.2 -0.624163
5.843350 0.2 -0.626836
5.846683 0.2 -0.629718
5.850017 0.2 -0.632475
5.853350 0.2 -0.634599
5.856683 0.2 -0.635558
5.860017 0.2 -0.635288
5.863350 0.2 -0.634356
5.866683 0.2 -0.633434
5.870017 0.2 -0.632750
5.873350 0.2 -0.632233
5.876683 0.2 -0.631991
5.880017 0.2 -0.632098
5.883350 0.2 -0.632014
5.886683 0.2 -0.631097
5.890017 0.2 -0.629653
5.893350 0.2 -0.628801
5.896683 0.2 -0.629481
5.900017 0.2 -0.631618
5.903350 0.2 -0.634026
5.906683 0.2 -0.635423
5.910017 0.2 -0.635516
5.913350 0.2 -0.634980
5.916683 0.2 -0.634613
5.920017 0.2 -0.634687
5.923350 0.2 -0.635129
5.926683 0.2 -0.635865
5.930017 0.2 -0.636764
5.933350 0.2 -0.637462
5.936683 0.2 -0.637658
5.940017 0.2 -0.637486
5.943350 0.2 -0.637304
5.946683 0.2 -0.637285
5.950017 0.2 -0.637495
5.953350 0.2 -0.637989
5.956683 0.2 -0.638617
5.960017 0.2 -0.639083
5.963350 0.2 -0.639330
5.966683 0.2 -0.639670
5.970017 0.2 -0.640349
5.973350 0.2 -0.641127
5.976683 0.2 -0.641560
5.980017 0.2 -0.641663
5.983350 0.2 -0.641998
5.986683 0.2 -0.642939
5.990017 0.2 -0.644056
5.993350 0.2 -0.644708
5.996683 0.2 -0.644857
6.000017 0.2 -0.644876
