# Supplementary material for: Quantitative profiling of capsaicin content in seven chili pepper cultivars using optimized HPLC
Source: Front Plant Sci. 2026 May 7;17:1749488. doi: 10.3389/fpls.2026.1749488 (PMC13190488; doi:10.3389/fpls.2026.1749488)
Supplement: Supplementary file 2 [file DataSheet2.zip › Raw Chromatogram Data Calibration 220 nm/Capsaicin 0.5ppm.txt]

URL	chrom://desktop-lb30aed/ChromeleonLocal/Capsaicin/CapsaicinTest_1312025.seq/32328.smp/UV_VIS_1.channel
Channel	UV_VIS_1

Injection Information:
Data Vault	ChromeleonLocal
Sequence	CapsaicinTest_1312025
Name	CAP0.5ppm
Number	445
Position	Y:E4
Comment	
Processing Method	Processing_Capsaicin
Instrument Method	Capsaicin_222025m1 -Origninal
Type	Unknown
Status	Finished
Inject Time	3/11/2025 11:28:41 AM -07:00
Volume (µl)	10.00
Dilution Factor	1.0000
Weight	1.0000

Raw Data Information:
Time Min. (min)	0.003350
Time Max. (min)	6.000017
Data Points	1800
Detector	UV
Generating Data System	Chromeleon 7.2.10.24543
Exporting Data System	Chromeleon 7.2.10.0
Operator	Instrument Controller
Signal Quantity	Absorbance
Signal Unit	mAU
Signal Min.	-0.799256
Signal Max.	15.545301
Channel	UV_VIS_1
Driver Name	VDAD.dll
Channel Type	Evaluation
Min. Step (s)	0.2
Max. Step (s)	0.2
Average Step (s)	0.2

Signal Parameter Information:
Signal Info	WVL:220 nm

Raw Data:
Time (min)	Step (s)	Value (mAU)
0.003350	n.a.	0.000000
0.006683	0.2	-0.000075
0.010017	0.2	-0.000522
0.013350	0.2	-0.001681
0.016683	0.2	-0.003376
0.020017	0.2	-0.004848
0.023350	0.2	-0.005318
0.026683	0.2	-0.004466
0.030017	0.2	-0.002705
0.033350	0.2	-0.000964
0.036683	0.2	0.000112
0.040017	0.2	0.000377
0.043350	0.2	-0.000037
0.046683	0.2	-0.000652
0.050017	0.2	-0.000768
0.053350	0.2	0.000037
0.056683	0.2	0.001709
0.060017	0.2	0.003828
0.063350	0.2	0.005816
0.066683	0.2	0.007260
0.070017	0.2	0.008047
0.073350	0.2	0.008256
0.076683	0.2	0.008019
0.080017	0.2	0.007292
0.083350	0.2	0.005751
0.086683	0.2	0.003292
0.090017	0.2	0.000605
0.093350	0.2	-0.001281
0.096683	0.2	-0.001844
0.100017	0.2	-0.001108
0.103350	0.2	0.000522
0.106683	0.2	0.002342
0.110017	0.2	0.003646
0.113350	0.2	0.004047
0.116683	0.2	0.003474
0.120017	0.2	0.002268
0.123350	0.2	0.001127
0.126683	0.2	0.000354
0.130017	0.2	-0.000419
0.133350	0.2	-0.001504
0.136683	0.2	-0.002775
0.140017	0.2	-0.004051
0.143350	0.2	-0.005197
0.146683	0.2	-0.006063
0.150017	0.2	-0.006654
0.153350	0.2	-0.007045
0.156683	0.2	-0.007078
0.160017	0.2	-0.006650
0.163350	0.2	-0.006086
0.166683	0.2	-0.005914
0.170017	0.2	-0.006477
0.173350	0.2	-0.007665
0.176683	0.2	-0.008889
0.180017	0.2	-0.009700
0.183350	0.2	-0.010291
0.186683	0.2	-0.010962
0.190017	0.2	-0.011460
0.193350	0.2	-0.011488
0.196683	0.2	-0.011162
0.200017	0.2	-0.010808
0.203350	0.2	-0.010687
0.206683	0.2	-0.010883
0.210017	0.2	-0.011306
0.213350	0.2	-0.011772
0.216683	0.2	-0.012196
0.220017	0.2	-0.012796
0.223350	0.2	-0.013798
0.226683	0.2	-0.014952
0.230017	0.2	-0.015860
0.233350	0.2	-0.016387
0.236683	0.2	-0.016382
0.240017	0.2	-0.015614
0.243350	0.2	-0.014305
0.246683	0.2	-0.013052
0.250017	0.2	-0.012200
0.253350	0.2	-0.011805
0.256683	0.2	-0.011809
0.260017	0.2	-0.011954
0.263350	0.2	-0.011902
0.266683	0.2	-0.011669
0.270017	0.2	-0.011697
0.273350	0.2	-0.012480
0.276683	0.2	-0.014207
0.280017	0.2	-0.016675
0.283350	0.2	-0.019353
0.286683	0.2	-0.021616
0.290017	0.2	-0.023162
0.293350	0.2	-0.024009
0.296683	0.2	-0.024196
0.300017	0.2	-0.023651
0.303350	0.2	-0.022482
0.306683	0.2	-0.021243
0.310017	0.2	-0.020778
0.313350	0.2	-0.021835
0.316683	0.2	-0.024633
0.320017	0.2	-0.028452
0.323350	0.2	-0.031851
0.326683	0.2	-0.033621
0.330017	0.2	-0.033369
0.333350	0.2	-0.031632
0.336683	0.2	-0.029495
0.340017	0.2	-0.027870
0.343350	0.2	-0.027246
0.346683	0.2	-0.027898
0.350017	0.2	-0.029881
0.353350	0.2	-0.032717
0.356683	0.2	-0.035344
0.360017	0.2	-0.036824
0.363350	0.2	-0.037034
0.366683	0.2	-0.036457
0.370017	0.2	-0.035628
0.373350	0.2	-0.035064
0.376683	0.2	-0.035339
0.380017	0.2	-0.036680
0.383350	0.2	-0.038655
0.386683	0.2	-0.040606
0.390017	0.2	-0.042226
0.393350	0.2	-0.043591
0.396683	0.2	-0.044778
0.400017	0.2	-0.045663
0.403350	0.2	-0.045993
0.406683	0.2	-0.045579
0.410017	0.2	-0.044359
0.413350	0.2	-0.042599
0.416683	0.2	-0.041057
0.420017	0.2	-0.040443
0.423350	0.2	-0.040745
0.426683	0.2	-0.041211
0.430017	0.2	-0.041067
0.433350	0.2	-0.040377
0.436683	0.2	-0.039749
0.440017	0.2	-0.039511
0.443350	0.2	-0.039688
0.446683	0.2	-0.040457
0.450017	0.2	-0.041993
0.453350	0.2	-0.043875
0.456683	0.2	-0.045188
0.460017	0.2	-0.045439
0.463350	0.2	-0.045034
0.466683	0.2	-0.045015
0.470017	0.2	-0.046347
0.473350	0.2	-0.049160
0.476683	0.2	-0.052745
0.480017	0.2	-0.056052
0.483350	0.2	-0.058087
0.486683	0.2	-0.058427
0.490017	0.2	-0.057612
0.493350	0.2	-0.056596
0.496683	0.2	-0.055949
0.500017	0.2	-0.055595
0.503350	0.2	-0.055037
0.506683	0.2	-0.053826
0.510017	0.2	-0.052024
0.513350	0.2	-0.049928
0.516683	0.2	-0.047656
0.520017	0.2	-0.045355
0.523350	0.2	-0.043428
0.526683	0.2	-0.042310
0.530017	0.2	-0.042114
0.533350	0.2	-0.042636
0.536683	0.2	-0.043623
0.540017	0.2	-0.044755
0.543350	0.2	-0.045495
0.546683	0.2	-0.045337
0.550017	0.2	-0.044219
0.553350	0.2	-0.042557
0.556683	0.2	-0.040862
0.560017	0.2	-0.039665
0.563350	0.2	-0.039297
0.566683	0.2	-0.039497
0.570017	0.2	-0.039586
0.573350	0.2	-0.039069
0.576683	0.2	-0.037858
0.580017	0.2	-0.036117
0.583350	0.2	-0.034226
0.586683	0.2	-0.032820
0.590017	0.2	-0.032387
0.593350	0.2	-0.032941
0.596683	0.2	-0.034184
0.600017	0.2	-0.035837
0.603350	0.2	-0.037663
0.606683	0.2	-0.039511
0.610017	0.2	-0.041188
0.613350	0.2	-0.042310
0.616683	0.2	-0.042557
0.620017	0.2	-0.041816
0.623350	0.2	-0.040350
0.626683	0.2	-0.038925
0.630017	0.2	-0.038468
0.633350	0.2	-0.039544
0.636683	0.2	-0.042077
0.640017	0.2	-0.045258
0.643350	0.2	-0.047749
0.646683	0.2	-0.048364
0.650017	0.2	-0.046659
0.653350	0.2	-0.042631
0.656683	0.2	-0.035558
0.660017	0.2	-0.023232
0.663350	0.2	-0.002026
0.666683	0.2	0.032303
0.670017	0.2	0.083153
0.673350	0.2	0.151410
0.676683	0.2	0.234372
0.680017	0.2	0.325539
0.683350	0.2	0.415039
0.686683	0.2	0.491245
0.690017	0.2	0.543860
0.693350	0.2	0.566863
0.696683	0.2	0.559553
0.700017	0.2	0.525713
0.703350	0.2	0.472069
0.706683	0.2	0.406490
0.710017	0.2	0.335970
0.713350	0.2	0.265520
0.716683	0.2	0.198376
0.720017	0.2	0.136439
0.723350	0.2	0.080159
0.726683	0.2	0.028783
0.730017	0.2	-0.018994
0.733350	0.2	-0.067535
0.736683	0.2	-0.137025
0.740017	0.2	-0.276412
0.743350	0.2	-0.526286
0.746683	0.2	-0.799256
0.750017	0.2	-0.778157
0.753350	0.2	-0.007339
0.756683	0.2	1.818817
0.760017	0.2	4.595122
0.763350	0.2	7.784232
0.766683	0.2	10.656980
0.770017	0.2	12.643645
0.773350	0.2	13.562837
0.776683	0.2	13.589920
0.780017	0.2	13.048262
0.783350	0.2	12.214296
0.786683	0.2	11.244696
0.790017	0.2	10.207379
0.793350	0.2	9.143939
0.796683	0.2	8.111256
0.800017	0.2	7.192949
0.803350	0.2	6.492077
0.806683	0.2	6.110864
0.810017	0.2	6.119991
0.813350	0.2	6.532501
0.816683	0.2	7.300531
0.820017	0.2	8.334406
0.823350	0.2	9.528385
0.826683	0.2	10.781093
0.830017	0.2	12.005810
0.833350	0.2	13.129534
0.836683	0.2	14.088959
0.840017	0.2	14.833612
0.843350	0.2	15.329286
0.846683	0.2	15.545301
0.850017	0.2	15.438451
0.853350	0.2	14.970819
0.856683	0.2	14.155447
0.860017	0.2	13.074717
0.863350	0.2	11.846949
0.866683	0.2	10.574721
0.870017	0.2	9.319093
0.873350	0.2	8.115522
0.876683	0.2	7.011495
0.880017	0.2	6.087818
0.883350	0.2	5.439017
0.886683	0.2	5.123750
0.890017	0.2	5.122330
0.893350	0.2	5.332320
0.896683	0.2	5.604266
0.900017	0.2	5.796677
0.903350	0.2	5.824720
0.906683	0.2	5.681510
0.910017	0.2	5.422048
0.913350	0.2	5.120323
0.916683	0.2	4.826332
0.920017	0.2	4.546419
0.923350	0.2	4.251851
0.926683	0.2	3.903983
0.930017	0.2	3.478876
0.933350	0.2	2.979739
0.936683	0.2	2.435059
0.940017	0.2	1.887335
0.943350	0.2	1.378716
0.946683	0.2	0.939728
0.950017	0.2	0.584796
0.953350	0.2	0.313753
0.956683	0.2	0.116322
0.960017	0.2	-0.022482
0.963350	0.2	-0.117500
0.966683	0.2	-0.180742
0.970017	0.2	-0.221012
0.973350	0.2	-0.244724
0.976683	0.2	-0.256887
0.980017	0.2	-0.261553
0.983350	0.2	-0.261446
0.986683	0.2	-0.257781
0.990017	0.2	-0.250805
0.993350	0.2	-0.240626
0.996683	0.2	-0.228002
1.000017	0.2	-0.214502
1.003350	0.2	-0.201692
1.006683	0.2	-0.190297
1.010017	0.2	-0.179950
1.013350	0.2	-0.169487
1.016683	0.2	-0.157855
1.020017	0.2	-0.145067
1.023350	0.2	-0.132238
1.026683	0.2	-0.120681
1.030017	0.2	-0.111149
1.033350	0.2	-0.103614
1.036683	0.2	-0.097649
1.040017	0.2	-0.093076
1.043350	0.2	-0.089919
1.046683	0.2	-0.087996
1.050017	0.2	-0.086981
1.053350	0.2	-0.086478
1.056683	0.2	-0.086003
1.060017	0.2	-0.085030
1.063350	0.2	-0.083069
1.066683	0.2	-0.080098
1.070017	0.2	-0.077006
1.073350	0.2	-0.074971
1.076683	0.2	-0.074669
1.080017	0.2	-0.076243
1.083350	0.2	-0.079228
1.086683	0.2	-0.082720
1.090017	0.2	-0.085994
1.093350	0.2	-0.088774
1.096683	0.2	-0.091302
1.100017	0.2	-0.094040
1.103350	0.2	-0.096802
1.106683	0.2	-0.098660
1.110017	0.2	-0.099097
1.113350	0.2	-0.098506
1.116683	0.2	-0.097407
1.120017	0.2	-0.095796
1.123350	0.2	-0.093426
1.126683	0.2	-0.090450
1.130017	0.2	-0.087610
1.133350	0.2	-0.085733
1.136683	0.2	-0.085030
1.140017	0.2	-0.085067
1.143350	0.2	-0.085137
1.146683	0.2	-0.084834
1.150017	0.2	-0.084294
1.153350	0.2	-0.083847
1.156683	0.2	-0.083600
1.160017	0.2	-0.083358
1.163350	0.2	-0.082925
1.166683	0.2	-0.082273
1.170017	0.2	-0.081472
1.173350	0.2	-0.080364
1.176683	0.2	-0.078734
1.180017	0.2	-0.076881
1.183350	0.2	-0.075521
1.186683	0.2	-0.075065
1.190017	0.2	-0.075274
1.193350	0.2	-0.075423
1.196683	0.2	-0.074906
1.200017	0.2	-0.073710
1.203350	0.2	-0.072322
1.206683	0.2	-0.071293
1.210017	0.2	-0.070776
1.213350	0.2	-0.070538
1.216683	0.2	-0.070473
1.220017	0.2	-0.070632
1.223350	0.2	-0.070967
1.226683	0.2	-0.071181
1.230017	0.2	-0.070729
1.233350	0.2	-0.069165
1.236683	0.2	-0.066771
1.240017	0.2	-0.064531
1.243350	0.2	-0.063293
1.246683	0.2	-0.063097
1.250017	0.2	-0.063581
1.253350	0.2	-0.064690
1.256683	0.2	-0.066585
1.260017	0.2	-0.069197
1.263350	0.2	-0.072205
1.266683	0.2	-0.075218
1.270017	0.2	-0.077640
1.273350	0.2	-0.079107
1.276683	0.2	-0.080005
1.280017	0.2	-0.081072
1.283350	0.2	-0.082548
1.286683	0.2	-0.084075
1.290017	0.2	-0.085193
1.293350	0.2	-0.085901
1.296683	0.2	-0.086762
1.300017	0.2	-0.088117
1.303350	0.2	-0.089738
1.306683	0.2	-0.091237
1.310017	0.2	-0.092289
1.313350	0.2	-0.092876
1.316683	0.2	-0.093477
1.320017	0.2	-0.094692
1.323350	0.2	-0.096587
1.326683	0.2	-0.098771
1.330017	0.2	-0.100881
1.333350	0.2	-0.102762
1.336683	0.2	-0.104485
1.340017	0.2	-0.106073
1.343350	0.2	-0.107139
1.346683	0.2	-0.107242
1.350017	0.2	-0.106385
1.353350	0.2	-0.105053
1.356683	0.2	-0.103847
1.360017	0.2	-0.103009
1.363350	0.2	-0.102315
1.366683	0.2	-0.101686
1.370017	0.2	-0.101407
1.373350	0.2	-0.101775
1.376683	0.2	-0.102879
1.380017	0.2	-0.104653
1.383350	0.2	-0.106953
1.386683	0.2	-0.109412
1.390017	0.2	-0.111242
1.393350	0.2	-0.111763
1.396683	0.2	-0.111056
1.400017	0.2	-0.109868
1.403350	0.2	-0.108760
1.406683	0.2	-0.107605
1.410017	0.2	-0.106050
1.413350	0.2	-0.104108
1.416683	0.2	-0.102245
1.420017	0.2	-0.101025
1.423350	0.2	-0.100560
1.426683	0.2	-0.100504
1.430017	0.2	-0.100676
1.433350	0.2	-0.101225
1.436683	0.2	-0.102147
1.440017	0.2	-0.102995
1.443350	0.2	-0.103167
1.446683	0.2	-0.102380
1.450017	0.2	-0.100662
1.453350	0.2	-0.098301
1.456683	0.2	-0.095922
1.460017	0.2	-0.094189
1.463350	0.2	-0.093160
1.466683	0.2	-0.092266
1.470017	0.2	-0.090911
1.473350	0.2	-0.088881
1.476683	0.2	-0.086501
1.480017	0.2	-0.084206
1.483350	0.2	-0.082091
1.486683	0.2	-0.080206
1.490017	0.2	-0.078869
1.493350	0.2	-0.078175
1.496683	0.2	-0.077658
1.500017	0.2	-0.076666
1.503350	0.2	-0.074911
1.506683	0.2	-0.072676
1.510017	0.2	-0.070380
1.513350	0.2	-0.068266
1.516683	0.2	-0.066492
1.520017	0.2	-0.065276
1.523350	0.2	-0.065044
1.526683	0.2	-0.066156
1.530017	0.2	-0.068387
1.533350	0.2	-0.071102
1.536683	0.2	-0.074049
1.540017	0.2	-0.077537
1.543350	0.2	-0.081626
1.546683	0.2	-0.085761
1.550017	0.2	-0.089458
1.553350	0.2	-0.092965
1.556683	0.2	-0.096783
1.560017	0.2	-0.100825
1.563350	0.2	-0.104303
1.566683	0.2	-0.106511
1.570017	0.2	-0.107693
1.573350	0.2	-0.108811
1.576683	0.2	-0.110422
1.580017	0.2	-0.112401
1.583350	0.2	-0.114711
1.586683	0.2	-0.117598
1.590017	0.2	-0.121160
1.593350	0.2	-0.125212
1.596683	0.2	-0.129468
1.600017	0.2	-0.133617
1.603350	0.2	-0.137296
1.606683	0.2	-0.140015
1.610017	0.2	-0.141398
1.613350	0.2	-0.141538
1.616683	0.2	-0.140951
1.620017	0.2	-0.140285
1.623350	0.2	-0.140108
1.626683	0.2	-0.140690
1.630017	0.2	-0.142003
1.633350	0.2	-0.143792
1.636683	0.2	-0.145650
1.640017	0.2	-0.147149
1.643350	0.2	-0.148132
1.646683	0.2	-0.148825
1.650017	0.2	-0.149515
1.653350	0.2	-0.150139
1.656683	0.2	-0.150544
1.660017	0.2	-0.150925
1.663350	0.2	-0.151624
1.666683	0.2	-0.152695
1.670017	0.2	-0.153743
1.673350	0.2	-0.154162
1.676683	0.2	-0.153701
1.680017	0.2	-0.152914
1.683350	0.2	-0.152723
1.686683	0.2	-0.153468
1.690017	0.2	-0.154753
1.693350	0.2	-0.156057
1.696683	0.2	-0.157058
1.700017	0.2	-0.157454
1.703350	0.2	-0.157049
1.706683	0.2	-0.156029
1.710017	0.2	-0.154721
1.713350	0.2	-0.153384
1.716683	0.2	-0.152458
1.720017	0.2	-0.152555
1.723350	0.2	-0.153789
1.726683	0.2	-0.155647
1.730017	0.2	-0.157477
1.733350	0.2	-0.158874
1.736683	0.2	-0.159717
1.740017	0.2	-0.160076
1.743350	0.2	-0.160043
1.746683	0.2	-0.159671
1.750017	0.2	-0.159093
1.753350	0.2	-0.158623
1.756683	0.2	-0.158367
1.760017	0.2	-0.157841
1.763350	0.2	-0.156662
1.766683	0.2	-0.155219
1.770017	0.2	-0.154120
1.773350	0.2	-0.153542
1.776683	0.2	-0.153454
1.780017	0.2	-0.153845
1.783350	0.2	-0.154492
1.786683	0.2	-0.155000
1.790017	0.2	-0.155210
1.793350	0.2	-0.155480
1.796683	0.2	-0.156369
1.800017	0.2	-0.158004
1.803350	0.2	-0.159871
1.806683	0.2	-0.161417
1.810017	0.2	-0.162651
1.813350	0.2	-0.163624
1.816683	0.2	-0.163894
1.820017	0.2	-0.163126
1.823350	0.2	-0.161775
1.826683	0.2	-0.160784
1.830017	0.2	-0.160923
1.833350	0.2	-0.162320
1.836683	0.2	-0.164425
1.840017	0.2	-0.166441
1.843350	0.2	-0.167959
1.846683	0.2	-0.168961
1.850017	0.2	-0.169436
1.853350	0.2	-0.169240
1.856683	0.2	-0.168462
1.860017	0.2	-0.167731
1.863350	0.2	-0.167768
1.866683	0.2	-0.168607
1.870017	0.2	-0.169305
1.873350	0.2	-0.168788
1.876683	0.2	-0.166888
1.880017	0.2	-0.164271
1.883350	0.2	-0.161785
1.886683	0.2	-0.160132
1.890017	0.2	-0.159754
1.893350	0.2	-0.160709
1.896683	0.2	-0.162679
1.900017	0.2	-0.165086
1.903350	0.2	-0.167433
1.906683	0.2	-0.169673
1.910017	0.2	-0.171913
1.913350	0.2	-0.173827
1.916683	0.2	-0.174744
1.920017	0.2	-0.174246
1.923350	0.2	-0.172616
1.926683	0.2	-0.170711
1.930017	0.2	-0.169440
1.933350	0.2	-0.169328
1.936683	0.2	-0.170548
1.940017	0.2	-0.172830
1.943350	0.2	-0.175484
1.946683	0.2	-0.177701
1.950017	0.2	-0.178767
1.953350	0.2	-0.178227
1.956683	0.2	-0.176029
1.960017	0.2	-0.172411
1.963350	0.2	-0.167671
1.966683	0.2	-0.161985
1.970017	0.2	-0.155540
1.973350	0.2	-0.148849
1.976683	0.2	-0.142511
1.980017	0.2	-0.136555
1.983350	0.2	-0.130213
1.986683	0.2	-0.122613
1.990017	0.2	-0.113673
1.993350	0.2	-0.103805
1.996683	0.2	-0.093090
2.000017	0.2	-0.081188
2.003350	0.2	-0.067721
2.006683	0.2	-0.052438
2.010017	0.2	-0.035311
2.013350	0.2	-0.016657
2.016683	0.2	0.002901
2.020017	0.2	0.022622
2.023350	0.2	0.041919
2.026683	0.2	0.060569
2.030017	0.2	0.079321
2.033350	0.2	0.099931
2.036683	0.2	0.123922
2.040017	0.2	0.151661
2.043350	0.2	0.182451
2.046683	0.2	0.214833
2.050017	0.2	0.247313
2.053350	0.2	0.279220
2.056683	0.2	0.310955
2.060017	0.2	0.343630
2.063350	0.2	0.378415
2.066683	0.2	0.415687
2.070017	0.2	0.454807
2.073350	0.2	0.494896
2.076683	0.2	0.535659
2.080017	0.2	0.577285
2.083350	0.2	0.619842
2.086683	0.2	0.663144
2.090017	0.2	0.706944
2.093350	0.2	0.751372
2.096683	0.2	0.797091
2.100017	0.2	0.844644
2.103350	0.2	0.893907
2.106683	0.2	0.944417
2.110017	0.2	0.996059
2.113350	0.2	1.049014
2.116683	0.2	1.103072
2.120017	0.2	1.157331
2.123350	0.2	1.210705
2.126683	0.2	1.262571
2.130017	0.2	1.312965
2.133350	0.2	1.362292
2.136683	0.2	1.410837
2.140017	0.2	1.458679
2.143350	0.2	1.505753
2.146683	0.2	1.551663
2.150017	0.2	1.595658
2.153350	0.2	1.636916
2.156683	0.2	1.674173
2.160017	0.2	1.705620
2.163350	0.2	1.730276
2.166683	0.2	1.748772
2.170017	0.2	1.762193
2.173350	0.2	1.770779
2.176683	0.2	1.774081
2.180017	0.2	1.771478
2.183350	0.2	1.762356
2.186683	0.2	1.746230
2.190017	0.2	1.723021
2.193350	0.2	1.693033
2.196683	0.2	1.656921
2.200017	0.2	1.615500
2.203350	0.2	1.569465
2.206683	0.2	1.519527
2.210017	0.2	1.466563
2.213350	0.2	1.411210
2.216683	0.2	1.353673
2.220017	0.2	1.294129
2.223350	0.2	1.233229
2.226683	0.2	1.172000
2.230017	0.2	1.111040
2.233350	0.2	1.050057
2.236683	0.2	0.988487
2.240017	0.2	0.926545
2.243350	0.2	0.865436
2.246683	0.2	0.806395
2.250017	0.2	0.749640
2.253350	0.2	0.694511
2.256683	0.2	0.640354
2.260017	0.2	0.587078
2.263350	0.2	0.535087
2.266683	0.2	0.484912
2.270017	0.2	0.436907
2.273350	0.2	0.391332
2.276683	0.2	0.348510
2.280017	0.2	0.308678
2.283350	0.2	0.271727
2.286683	0.2	0.237254
2.290017	0.2	0.204844
2.293350	0.2	0.174311
2.296683	0.2	0.145715
2.300017	0.2	0.119568
2.303350	0.2	0.096615
2.306683	0.2	0.077137
2.310017	0.2	0.060648
2.313350	0.2	0.046194
2.316683	0.2	0.032689
2.320017	0.2	0.019250
2.323350	0.2	0.005569
2.326683	0.2	-0.008019
2.330017	0.2	-0.020973
2.333350	0.2	-0.032857
2.336683	0.2	-0.043395
2.340017	0.2	-0.052499
2.343350	0.2	-0.060396
2.346683	0.2	-0.067516
2.350017	0.2	-0.074035
2.353350	0.2	-0.079758
2.356683	0.2	-0.084718
2.360017	0.2	-0.089495
2.363350	0.2	-0.094655
2.366683	0.2	-0.099991
2.370017	0.2	-0.104574
2.373350	0.2	-0.107624
2.376683	0.2	-0.109300
2.380017	0.2	-0.110567
2.383350	0.2	-0.112280
2.386683	0.2	-0.114646
2.390017	0.2	-0.117491
2.393350	0.2	-0.120597
2.396683	0.2	-0.123694
2.400017	0.2	-0.126516
2.403350	0.2	-0.129119
2.406683	0.2	-0.131908
2.410017	0.2	-0.135135
2.413350	0.2	-0.138530
2.416683	0.2	-0.141780
2.420017	0.2	-0.144886
2.423350	0.2	-0.147559
2.426683	0.2	-0.149091
2.430017	0.2	-0.149454
2.433350	0.2	-0.149640
2.436683	0.2	-0.150660
2.440017	0.2	-0.152672
2.443350	0.2	-0.155196
2.446683	0.2	-0.157668
2.450017	0.2	-0.159713
2.453350	0.2	-0.161426
2.456683	0.2	-0.163298
2.460017	0.2	-0.165589
2.463350	0.2	-0.167969
2.466683	0.2	-0.169878
2.470017	0.2	-0.171028
2.473350	0.2	-0.171666
2.476683	0.2	-0.172355
2.480017	0.2	-0.173394
2.483350	0.2	-0.174586
2.486683	0.2	-0.175685
2.490017	0.2	-0.176597
2.493350	0.2	-0.177189
2.496683	0.2	-0.177338
2.500017	0.2	-0.177231
2.503350	0.2	-0.177296
2.506683	0.2	-0.177892
2.510017	0.2	-0.179126
2.513350	0.2	-0.180821
2.516683	0.2	-0.182847
2.520017	0.2	-0.185259
2.523350	0.2	-0.187894
2.526683	0.2	-0.190292
2.530017	0.2	-0.192043
2.533350	0.2	-0.193110
2.536683	0.2	-0.193771
2.540017	0.2	-0.194144
2.543350	0.2	-0.194069
2.546683	0.2	-0.193617
2.550017	0.2	-0.193208
2.553350	0.2	-0.193091
2.556683	0.2	-0.193142
2.560017	0.2	-0.193147
2.563350	0.2	-0.193035
2.566683	0.2	-0.192830
2.570017	0.2	-0.192709
2.573350	0.2	-0.193072
2.576683	0.2	-0.194376
2.580017	0.2	-0.196793
2.583350	0.2	-0.200099
2.586683	0.2	-0.203880
2.590017	0.2	-0.207797
2.593350	0.2	-0.211406
2.596683	0.2	-0.214111
2.600017	0.2	-0.215680
2.603350	0.2	-0.216374
2.606683	0.2	-0.216607
2.610017	0.2	-0.216751
2.613350	0.2	-0.217012
2.616683	0.2	-0.217240
2.620017	0.2	-0.217110
2.623350	0.2	-0.216365
2.626683	0.2	-0.215122
2.630017	0.2	-0.214088
2.633350	0.2	-0.214153
2.636683	0.2	-0.215503
2.640017	0.2	-0.217450
2.643350	0.2	-0.219401
2.646683	0.2	-0.221385
2.650017	0.2	-0.223508
2.653350	0.2	-0.225748
2.656683	0.2	-0.228207
2.660017	0.2	-0.230735
2.663350	0.2	-0.232663
2.666683	0.2	-0.233441
2.670017	0.2	-0.233054
2.673350	0.2	-0.232039
2.676683	0.2	-0.231252
2.680017	0.2	-0.231368
2.683350	0.2	-0.232426
2.686683	0.2	-0.233883
2.690017	0.2	-0.235154
2.693350	0.2	-0.235955
2.696683	0.2	-0.236207
2.700017	0.2	-0.236114
2.703350	0.2	-0.236188
2.706683	0.2	-0.236752
2.710017	0.2	-0.237548
2.713350	0.2	-0.238065
2.716683	0.2	-0.238013
2.720017	0.2	-0.237431
2.723350	0.2	-0.236677
2.726683	0.2	-0.236342
2.730017	0.2	-0.236938
2.733350	0.2	-0.238512
2.736683	0.2	-0.240537
2.740017	0.2	-0.242395
2.743350	0.2	-0.243890
2.746683	0.2	-0.245194
2.750017	0.2	-0.246400
2.753350	0.2	-0.247490
2.756683	0.2	-0.248617
2.760017	0.2	-0.250200
2.763350	0.2	-0.252603
2.766683	0.2	-0.255653
2.770017	0.2	-0.258433
2.773350	0.2	-0.259886
2.776683	0.2	-0.259751
2.780017	0.2	-0.258740
2.783350	0.2	-0.257981
2.786683	0.2	-0.258279
2.790017	0.2	-0.259653
2.793350	0.2	-0.261297
2.796683	0.2	-0.262228
2.800017	0.2	-0.261986
2.803350	0.2	-0.260798
2.806683	0.2	-0.259331
2.810017	0.2	-0.258228
2.813350	0.2	-0.257748
2.816683	0.2	-0.258097
2.820017	0.2	-0.259629
2.823350	0.2	-0.262423
2.826683	0.2	-0.265888
2.830017	0.2	-0.269138
2.833350	0.2	-0.271751
2.836683	0.2	-0.274098
2.840017	0.2	-0.276603
2.843350	0.2	-0.279038
2.846683	0.2	-0.280994
2.850017	0.2	-0.282456
2.853350	0.2	-0.283602
2.856683	0.2	-0.284477
2.860017	0.2	-0.284994
2.863350	0.2	-0.285082
2.866683	0.2	-0.284649
2.870017	0.2	-0.283467
2.873350	0.2	-0.281623
2.876683	0.2	-0.280011
2.880017	0.2	-0.279774
2.883350	0.2	-0.281446
2.886683	0.2	-0.284654
2.890017	0.2	-0.288356
2.893350	0.2	-0.291308
2.896683	0.2	-0.292729
2.900017	0.2	-0.292715
2.903350	0.2	-0.292077
2.906683	0.2	-0.291718
2.910017	0.2	-0.292109
2.913350	0.2	-0.293087
2.916683	0.2	-0.294060
2.920017	0.2	-0.294521
2.923350	0.2	-0.294312
2.926683	0.2	-0.293637
2.930017	0.2	-0.293087
2.933350	0.2	-0.293287
2.936683	0.2	-0.294405
2.940017	0.2	-0.296105
2.943350	0.2	-0.297921
2.946683	0.2	-0.299588
2.950017	0.2	-0.301162
2.953350	0.2	-0.302768
2.956683	0.2	-0.304417
2.960017	0.2	-0.305860
2.963350	0.2	-0.306773
2.966683	0.2	-0.307048
2.970017	0.2	-0.306834
2.973350	0.2	-0.306442
2.976683	0.2	-0.306233
2.980017	0.2	-0.306275
2.983350	0.2	-0.306391
2.986683	0.2	-0.306596
2.990017	0.2	-0.307015
2.993350	0.2	-0.307364
2.996683	0.2	-0.307113
3.000017	0.2	-0.306084
3.003350	0.2	-0.304487
3.006683	0.2	-0.302629
3.010017	0.2	-0.300980
3.013350	0.2	-0.300119
3.016683	0.2	-0.300254
3.020017	0.2	-0.301003
3.023350	0.2	-0.301846
3.026683	0.2	-0.302452
3.030017	0.2	-0.302796
3.033350	0.2	-0.303276
3.036683	0.2	-0.304314
3.040017	0.2	-0.305660
3.043350	0.2	-0.306400
3.046683	0.2	-0.305860
3.050017	0.2	-0.304212
3.053350	0.2	-0.302261
3.056683	0.2	-0.300929
3.060017	0.2	-0.300859
3.063350	0.2	-0.302177
3.066683	0.2	-0.304421
3.070017	0.2	-0.307057
3.073350	0.2	-0.309930
3.076683	0.2	-0.312827
3.080017	0.2	-0.315043
3.083350	0.2	-0.316123
3.086683	0.2	-0.316412
3.090017	0.2	-0.316319
3.093350	0.2	-0.315690
3.096683	0.2	-0.314424
3.100017	0.2	-0.313064
3.103350	0.2	-0.312086
3.106683	0.2	-0.311490
3.110017	0.2	-0.311313
3.113350	0.2	-0.311946
3.116683	0.2	-0.313618
3.120017	0.2	-0.316035
3.123350	0.2	-0.318633
3.126683	0.2	-0.321073
3.130017	0.2	-0.323178
3.133350	0.2	-0.324729
3.136683	0.2	-0.325544
3.140017	0.2	-0.325791
3.143350	0.2	-0.325995
3.146683	0.2	-0.326480
3.150017	0.2	-0.327020
3.153350	0.2	-0.327290
3.156683	0.2	-0.327374
3.160017	0.2	-0.327691
3.163350	0.2	-0.328631
3.166683	0.2	-0.330289
3.170017	0.2	-0.332505
3.173350	0.2	-0.335067
3.176683	0.2	-0.337516
3.180017	0.2	-0.339006
3.183350	0.2	-0.338797
3.186683	0.2	-0.336836
3.190017	0.2	-0.333828
3.193350	0.2	-0.330945
3.196683	0.2	-0.329432
3.200017	0.2	-0.329940
3.203350	0.2	-0.332100
3.206683	0.2	-0.334918
3.210017	0.2	-0.337618
3.213350	0.2	-0.339909
3.216683	0.2	-0.341833
3.220017	0.2	-0.343821
3.223350	0.2	-0.346350
3.226683	0.2	-0.349116
3.230017	0.2	-0.351151
3.233350	0.2	-0.351775
3.236683	0.2	-0.350918
3.240017	0.2	-0.348985
3.243350	0.2	-0.346783
3.246683	0.2	-0.345223
3.250017	0.2	-0.344827
3.253350	0.2	-0.345553
3.256683	0.2	-0.347132
3.260017	0.2	-0.349130
3.263350	0.2	-0.350857
3.266683	0.2	-0.351891
3.270017	0.2	-0.352301
3.273350	0.2	-0.352245
3.276683	0.2	-0.351858
3.280017	0.2	-0.351514
3.283350	0.2	-0.351849
3.286683	0.2	-0.353348
3.290017	0.2	-0.355919
3.293350	0.2	-0.358848
3.296683	0.2	-0.361092
3.300017	0.2	-0.361777
3.303350	0.2	-0.360766
3.306683	0.2	-0.358834
3.310017	0.2	-0.357116
3.313350	0.2	-0.356436
3.316683	0.2	-0.356897
3.320017	0.2	-0.358033
3.323350	0.2	-0.359169
3.326683	0.2	-0.359812
3.330017	0.2	-0.359914
3.333350	0.2	-0.359667
3.336683	0.2	-0.359262
3.340017	0.2	-0.358876
3.343350	0.2	-0.358680
3.346683	0.2	-0.358904
3.350017	0.2	-0.359821
3.353350	0.2	-0.361423
3.356683	0.2	-0.363165
3.360017	0.2	-0.364278
3.363350	0.2	-0.364357
3.366683	0.2	-0.363793
3.370017	0.2	-0.363356
3.373350	0.2	-0.363300
3.376683	0.2	-0.363290
3.380017	0.2	-0.362834
3.383350	0.2	-0.361707
3.386683	0.2	-0.360282
3.390017	0.2	-0.359304
3.393350	0.2	-0.359076
3.396683	0.2	-0.359258
3.400017	0.2	-0.359546
3.403350	0.2	-0.360054
3.406683	0.2	-0.360934
3.410017	0.2	-0.361996
3.413350	0.2	-0.362764
3.416683	0.2	-0.363006
3.420017	0.2	-0.363169
3.423350	0.2	-0.363849
3.426683	0.2	-0.365055
3.430017	0.2	-0.366438
3.433350	0.2	-0.367789
3.436683	0.2	-0.368748
3.440017	0.2	-0.368920
3.443350	0.2	-0.368427
3.446683	0.2	-0.367821
3.450017	0.2	-0.367472
3.453350	0.2	-0.367248
3.456683	0.2	-0.366671
3.460017	0.2	-0.365553
3.463350	0.2	-0.364566
3.466683	0.2	-0.364692
3.470017	0.2	-0.366056
3.473350	0.2	-0.367579
3.476683	0.2	-0.368119
3.480017	0.2	-0.367654
3.483350	0.2	-0.366801
3.486683	0.2	-0.365772
3.490017	0.2	-0.364650
3.493350	0.2	-0.364012
3.496683	0.2	-0.364590
3.500017	0.2	-0.366601
3.503350	0.2	-0.369567
3.506683	0.2	-0.372413
3.510017	0.2	-0.373949
3.513350	0.2	-0.373791
3.516683	0.2	-0.372720
3.520017	0.2	-0.371840
3.523350	0.2	-0.371537
3.526683	0.2	-0.371472
3.530017	0.2	-0.371202
3.533350	0.2	-0.370601
3.536683	0.2	-0.369977
3.540017	0.2	-0.369917
3.543350	0.2	-0.370853
3.546683	0.2	-0.372673
3.550017	0.2	-0.374787
3.553350	0.2	-0.376389
3.556683	0.2	-0.376892
3.560017	0.2	-0.376250
3.563350	0.2	-0.375067
3.566683	0.2	-0.374378
3.570017	0.2	-0.374834
3.573350	0.2	-0.376180
3.576683	0.2	-0.377661
3.580017	0.2	-0.378666
3.583350	0.2	-0.379053
3.586683	0.2	-0.379020
3.590017	0.2	-0.378778
3.593350	0.2	-0.378201
3.596683	0.2	-0.377093
3.600017	0.2	-0.375896
3.603350	0.2	-0.375635
3.606683	0.2	-0.376874
3.610017	0.2	-0.379044
3.613350	0.2	-0.381176
3.616683	0.2	-0.382895
3.620017	0.2	-0.384343
3.623350	0.2	-0.385549
3.626683	0.2	-0.386299
3.630017	0.2	-0.386597
3.633350	0.2	-0.386946
3.636683	0.2	-0.387854
3.640017	0.2	-0.389284
3.643350	0.2	-0.390960
3.646683	0.2	-0.392594
3.650017	0.2	-0.393675
3.653350	0.2	-0.393693
3.656683	0.2	-0.392729
3.660017	0.2	-0.391393
3.663350	0.2	-0.390341
3.666683	0.2	-0.389949
3.670017	0.2	-0.390350
3.673350	0.2	-0.391467
3.676683	0.2	-0.393130
3.680017	0.2	-0.395039
3.683350	0.2	-0.396739
3.686683	0.2	-0.397838
3.690017	0.2	-0.398327
3.693350	0.2	-0.398578
3.696683	0.2	-0.398960
3.700017	0.2	-0.399505
3.703350	0.2	-0.399807
3.706683	0.2	-0.399444
3.710017	0.2	-0.398615
3.713350	0.2	-0.398057
3.716683	0.2	-0.398173
3.720017	0.2	-0.398778
3.723350	0.2	-0.399342
3.726683	0.2	-0.399379
3.730017	0.2	-0.398820
3.733350	0.2	-0.397949
3.736683	0.2	-0.397507
3.740017	0.2	-0.398718
3.743350	0.2	-0.402038
3.746683	0.2	-0.406289
3.750017	0.2	-0.409908
3.753350	0.2	-0.412278
3.756683	0.2	-0.413465
3.760017	0.2	-0.413577
3.763350	0.2	-0.412874
3.766683	0.2	-0.411961
3.770017	0.2	-0.411472
3.773350	0.2	-0.411430
3.776683	0.2	-0.411454
3.780017	0.2	-0.411440
3.783350	0.2	-0.411547
3.786683	0.2	-0.411752
3.790017	0.2	-0.411654
3.793350	0.2	-0.410825
3.796683	0.2	-0.409316
3.800017	0.2	-0.407849
3.803350	0.2	-0.407388
3.806683	0.2	-0.408459
3.810017	0.2	-0.410858
3.813350	0.2	-0.413740
3.816683	0.2	-0.416054
3.820017	0.2	-0.417125
3.823350	0.2	-0.417144
3.826683	0.2	-0.416813
3.830017	0.2	-0.416674
3.833350	0.2	-0.416944
3.836683	0.2	-0.417586
3.840017	0.2	-0.418187
3.843350	0.2	-0.418252
3.846683	0.2	-0.417735
3.850017	0.2	-0.416981
3.853350	0.2	-0.416241
3.856683	0.2	-0.415486
3.860017	0.2	-0.414639
3.863350	0.2	-0.413563
3.866683	0.2	-0.412134
3.870017	0.2	-0.410648
3.873350	0.2	-0.409917
3.876683	0.2	-0.410564
3.880017	0.2	-0.412227
3.883350	0.2	-0.413838
3.886683	0.2	-0.414485
3.890017	0.2	-0.413950
3.893350	0.2	-0.412874
3.896683	0.2	-0.412194
3.900017	0.2	-0.412376
3.903350	0.2	-0.413288
3.906683	0.2	-0.414513
3.910017	0.2	-0.415728
3.913350	0.2	-0.416776
3.916683	0.2	-0.417386
3.920017	0.2	-0.417172
3.923350	0.2	-0.416152
3.926683	0.2	-0.414914
3.930017	0.2	-0.414136
3.933350	0.2	-0.414080
3.936683	0.2	-0.414499
3.940017	0.2	-0.415035
3.943350	0.2	-0.415589
3.946683	0.2	-0.416189
3.950017	0.2	-0.416809
3.953350	0.2	-0.417475
3.956683	0.2	-0.418285
3.960017	0.2	-0.419165
3.963350	0.2	-0.419733
3.966683	0.2	-0.419514
3.970017	0.2	-0.418634
3.973350	0.2	-0.417843
3.976683	0.2	-0.417684
3.980017	0.2	-0.418108
3.983350	0.2	-0.418941
3.986683	0.2	-0.420297
3.990017	0.2	-0.422383
3.993350	0.2	-0.425028
3.996683	0.2	-0.427430
4.000017	0.2	-0.428744
4.003350	0.2	-0.428860
4.006683	0.2	-0.428231
4.010017	0.2	-0.427277
4.013350	0.2	-0.426513
4.016683	0.2	-0.426443
4.020017	0.2	-0.426862
4.023350	0.2	-0.427016
4.026683	0.2	-0.426332
4.030017	0.2	-0.424758
4.033350	0.2	-0.422834
4.036683	0.2	-0.421759
4.040017	0.2	-0.422611
4.043350	0.2	-0.425321
4.046683	0.2	-0.428678
4.050017	0.2	-0.431389
4.053350	0.2	-0.432790
4.056683	0.2	-0.432860
4.060017	0.2	-0.432003
4.063350	0.2	-0.430662
4.066683	0.2	-0.429042
4.070017	0.2	-0.427500
4.073350	0.2	-0.426667
4.076683	0.2	-0.426592
4.080017	0.2	-0.426443
4.083350	0.2	-0.425666
4.086683	0.2	-0.424786
4.090017	0.2	-0.424590
4.093350	0.2	-0.425093
4.096683	0.2	-0.425903
4.100017	0.2	-0.427039
4.103350	0.2	-0.428753
4.106683	0.2	-0.430844
4.110017	0.2	-0.432609
4.113350	0.2	-0.433391
4.116683	0.2	-0.433004
4.120017	0.2	-0.431803
4.123350	0.2	-0.430760
4.126683	0.2	-0.430904
4.130017	0.2	-0.432259
4.133350	0.2	-0.433745
4.136683	0.2	-0.434415
4.140017	0.2	-0.434248
4.143350	0.2	-0.433819
4.146683	0.2	-0.433489
4.150017	0.2	-0.433126
4.153350	0.2	-0.432655
4.156683	0.2	-0.432497
4.160017	0.2	-0.433037
4.163350	0.2	-0.433992
4.166683	0.2	-0.434597
4.170017	0.2	-0.434224
4.173350	0.2	-0.432855
4.176683	0.2	-0.431337
4.180017	0.2	-0.431077
4.183350	0.2	-0.432781
4.186683	0.2	-0.435864
4.190017	0.2	-0.439216
4.193350	0.2	-0.441917
4.196683	0.2	-0.443375
4.200017	0.2	-0.443514
4.203350	0.2	-0.442863
4.206683	0.2	-0.442318
4.210017	0.2	-0.442611
4.213350	0.2	-0.443645
4.216683	0.2	-0.444683
4.220017	0.2	-0.444977
4.223350	0.2	-0.444232
4.226683	0.2	-0.442760
4.230017	0.2	-0.441149
4.233350	0.2	-0.439868
4.236683	0.2	-0.439449
4.240017	0.2	-0.440357
4.243350	0.2	-0.442462
4.246683	0.2	-0.445154
4.250017	0.2	-0.447822
4.253350	0.2	-0.450159
4.256683	0.2	-0.452190
4.260017	0.2	-0.453889
4.263350	0.2	-0.454756
4.266683	0.2	-0.454341
4.270017	0.2	-0.453093
4.273350	0.2	-0.451929
4.276683	0.2	-0.451314
4.280017	0.2	-0.451137
4.283350	0.2	-0.451142
4.286683	0.2	-0.451272
4.290017	0.2	-0.451603
4.293350	0.2	-0.452078
4.296683	0.2	-0.452613
4.300017	0.2	-0.453391
4.303350	0.2	-0.454467
4.306683	0.2	-0.455426
4.310017	0.2	-0.455831
4.313350	0.2	-0.455524
4.316683	0.2	-0.454555
4.320017	0.2	-0.453303
4.323350	0.2	-0.452297
4.326683	0.2	-0.451831
4.330017	0.2	-0.451826
4.333350	0.2	-0.451850
4.336683	0.2	-0.451473
4.340017	0.2	-0.450695
4.343350	0.2	-0.449782
4.346683	0.2	-0.449014
4.350017	0.2	-0.448823
4.353350	0.2	-0.449815
4.356683	0.2	-0.451999
4.360017	0.2	-0.454346
4.363350	0.2	-0.455696
4.366683	0.2	-0.455710
4.370017	0.2	-0.454788
4.373350	0.2	-0.453633
4.376683	0.2	-0.452981
4.380017	0.2	-0.453275
4.383350	0.2	-0.454439
4.386683	0.2	-0.456097
4.390017	0.2	-0.457838
4.393350	0.2	-0.459109
4.396683	0.2	-0.459426
4.400017	0.2	-0.458988
4.403350	0.2	-0.458625
4.406683	0.2	-0.458979
4.410017	0.2	-0.459980
4.413350	0.2	-0.461051
4.416683	0.2	-0.461726
4.420017	0.2	-0.462104
4.423350	0.2	-0.462551
4.426683	0.2	-0.463407
4.430017	0.2	-0.464953
4.433350	0.2	-0.467203
4.436683	0.2	-0.469889
4.440017	0.2	-0.472674
4.443350	0.2	-0.475235
4.446683	0.2	-0.477089
4.450017	0.2	-0.477657
4.453350	0.2	-0.476674
4.456683	0.2	-0.474490
4.460017	0.2	-0.471827
4.463350	0.2	-0.469550
4.466683	0.2	-0.468288
4.470017	0.2	-0.467957
4.473350	0.2	-0.467985
4.476683	0.2	-0.468157
4.480017	0.2	-0.468805
4.483350	0.2	-0.470276
4.486683	0.2	-0.472376
4.490017	0.2	-0.474565
4.493350	0.2	-0.476507
4.496683	0.2	-0.477997
4.500017	0.2	-0.478788
4.503350	0.2	-0.479086
4.506683	0.2	-0.479706
4.510017	0.2	-0.481214
4.513350	0.2	-0.483310
4.516683	0.2	-0.485159
4.520017	0.2	-0.485992
4.523350	0.2	-0.485489
4.526683	0.2	-0.483897
4.530017	0.2	-0.481773
4.533350	0.2	-0.479692
4.536683	0.2	-0.478062
4.540017	0.2	-0.476954
4.543350	0.2	-0.476143
4.546683	0.2	-0.475422
4.550017	0.2	-0.474574
4.553350	0.2	-0.473410
4.556683	0.2	-0.472204
4.560017	0.2	-0.471757
4.563350	0.2	-0.472623
4.566683	0.2	-0.474509
4.570017	0.2	-0.476786
4.573350	0.2	-0.479100
4.576683	0.2	-0.481382
4.580017	0.2	-0.483580
4.583350	0.2	-0.485634
4.586683	0.2	-0.487571
4.590017	0.2	-0.489294
4.593350	0.2	-0.490341
4.596683	0.2	-0.490285
4.600017	0.2	-0.489452
4.603350	0.2	-0.488679
4.606683	0.2	-0.488311
4.610017	0.2	-0.488050
4.613350	0.2	-0.487822
4.616683	0.2	-0.488129
4.620017	0.2	-0.489242
4.623350	0.2	-0.490788
4.626683	0.2	-0.492167
4.630017	0.2	-0.493117
4.633350	0.2	-0.493531
4.636683	0.2	-0.493191
4.640017	0.2	-0.492255
4.643350	0.2	-0.491529
4.646683	0.2	-0.491692
4.650017	0.2	-0.492679
4.653350	0.2	-0.493927
4.656683	0.2	-0.494975
4.660017	0.2	-0.495920
4.663350	0.2	-0.497065
4.666683	0.2	-0.498239
4.670017	0.2	-0.498998
4.673350	0.2	-0.499221
4.676683	0.2	-0.499017
4.680017	0.2	-0.498365
4.683350	0.2	-0.497368
4.686683	0.2	-0.496632
4.690017	0.2	-0.496819
4.693350	0.2	-0.497797
4.696683	0.2	-0.498770
4.700017	0.2	-0.499063
4.703350	0.2	-0.498444
4.706683	0.2	-0.497103
4.710017	0.2	-0.495724
4.713350	0.2	-0.495301
4.716683	0.2	-0.496446
4.720017	0.2	-0.498774
4.723350	0.2	-0.501424
4.726683	0.2	-0.503906
4.730017	0.2	-0.506090
4.733350	0.2	-0.507659
4.736683	0.2	-0.508204
4.740017	0.2	-0.507687
4.743350	0.2	-0.506723
4.746683	0.2	-0.506048
4.750017	0.2	-0.505717
4.753350	0.2	-0.505471
4.756683	0.2	-0.505443
4.760017	0.2	-0.505815
4.763350	0.2	-0.506509
4.766683	0.2	-0.507315
4.770017	0.2	-0.507715
4.773350	0.2	-0.507138
4.776683	0.2	-0.505717
4.780017	0.2	-0.504260
4.783350	0.2	-0.503357
4.786683	0.2	-0.502989
4.790017	0.2	-0.502868
4.793350	0.2	-0.502896
4.796683	0.2	-0.503305
4.800017	0.2	-0.504376
4.803350	0.2	-0.506160
4.806683	0.2	-0.508395
4.810017	0.2	-0.510598
4.813350	0.2	-0.512330
4.816683	0.2	-0.513340
4.820017	0.2	-0.513666
4.823350	0.2	-0.513620
4.826683	0.2	-0.513447
4.830017	0.2	-0.513201
4.833350	0.2	-0.512926
4.836683	0.2	-0.512628
4.840017	0.2	-0.511939
4.843350	0.2	-0.510300
4.846683	0.2	-0.507785
4.850017	0.2	-0.505275
4.853350	0.2	-0.503762
4.856683	0.2	-0.503799
4.860017	0.2	-0.505270
4.863350	0.2	-0.507399
4.866683	0.2	-0.509052
4.870017	0.2	-0.509364
4.873350	0.2	-0.508269
4.876683	0.2	-0.506416
4.880017	0.2	-0.504334
4.883350	0.2	-0.502351
4.886683	0.2	-0.500875
4.890017	0.2	-0.500218
4.893350	0.2	-0.500460
4.896683	0.2	-0.501429
4.900017	0.2	-0.502579
4.903350	0.2	-0.503208
4.906683	0.2	-0.503091
4.910017	0.2	-0.502728
4.913350	0.2	-0.502774
4.916683	0.2	-0.503482
4.920017	0.2	-0.504609
4.923350	0.2	-0.505396
4.926683	0.2	-0.505080
4.930017	0.2	-0.503655
4.933350	0.2	-0.501880
4.936683	0.2	-0.500539
4.940017	0.2	-0.499873
4.943350	0.2	-0.499650
4.946683	0.2	-0.499636
4.950017	0.2	-0.499715
4.953350	0.2	-0.499692
4.956683	0.2	-0.499533
4.960017	0.2	-0.499659
4.963350	0.2	-0.500674
4.966683	0.2	-0.502700
4.970017	0.2	-0.505061
4.973350	0.2	-0.506863
4.976683	0.2	-0.507520
4.980017	0.2	-0.506900
4.983350	0.2	-0.505340
4.986683	0.2	-0.503389
4.990017	0.2	-0.501527
4.993350	0.2	-0.500260
4.996683	0.2	-0.500092
5.000017	0.2	-0.500996
5.003350	0.2	-0.502630
5.006683	0.2	-0.504977
5.010017	0.2	-0.508148
5.013350	0.2	-0.511729
5.016683	0.2	-0.514891
5.020017	0.2	-0.517038
5.023350	0.2	-0.518137
5.026683	0.2	-0.518276
5.030017	0.2	-0.517420
5.033350	0.2	-0.515990
5.036683	0.2	-0.514863
5.040017	0.2	-0.514514
5.043350	0.2	-0.514742
5.046683	0.2	-0.515231
5.050017	0.2	-0.515878
5.053350	0.2	-0.516656
5.056683	0.2	-0.517447
5.060017	0.2	-0.518039
5.063350	0.2	-0.518258
5.066683	0.2	-0.518388
5.070017	0.2	-0.519194
5.073350	0.2	-0.521042
5.076683	0.2	-0.523375
5.080017	0.2	-0.525168
5.083350	0.2	-0.525760
5.086683	0.2	-0.525257
5.090017	0.2	-0.524092
5.093350	0.2	-0.522644
5.096683	0.2	-0.521578
5.100017	0.2	-0.521662
5.103350	0.2	-0.522835
5.106683	0.2	-0.524232
5.110017	0.2	-0.524921
5.113350	0.2	-0.524609
5.116683	0.2	-0.523906
5.120017	0.2	-0.523692
5.123350	0.2	-0.524404
5.126683	0.2	-0.525941
5.130017	0.2	-0.527804
5.133350	0.2	-0.529573
5.136683	0.2	-0.531343
5.140017	0.2	-0.533466
5.143350	0.2	-0.535883
5.146683	0.2	-0.537867
5.150017	0.2	-0.538682
5.153350	0.2	-0.538426
5.156683	0.2	-0.537792
5.160017	0.2	-0.537299
5.163350	0.2	-0.537117
5.166683	0.2	-0.537317
5.170017	0.2	-0.537843
5.173350	0.2	-0.538449
5.176683	0.2	-0.538891
5.180017	0.2	-0.539157
5.183350	0.2	-0.539464
5.186683	0.2	-0.540204
5.190017	0.2	-0.541573
5.193350	0.2	-0.543161
5.196683	0.2	-0.544391
5.200017	0.2	-0.545275
5.203350	0.2	-0.546407
5.206683	0.2	-0.548330
5.210017	0.2	-0.551017
5.213350	0.2	-0.553806
5.216683	0.2	-0.555972
5.220017	0.2	-0.557192
5.223350	0.2	-0.557499
5.226683	0.2	-0.557094
5.230017	0.2	-0.556372
5.233350	0.2	-0.555748
5.236683	0.2	-0.555194
5.240017	0.2	-0.554267
5.243350	0.2	-0.552866
5.246683	0.2	-0.551562
5.250017	0.2	-0.550910
5.253350	0.2	-0.550915
5.256683	0.2	-0.551296
5.260017	0.2	-0.551967
5.263350	0.2	-0.553112
5.266683	0.2	-0.554798
5.270017	0.2	-0.556605
5.273350	0.2	-0.557862
5.276683	0.2	-0.558323
5.280017	0.2	-0.558426
5.283350	0.2	-0.558747
5.286683	0.2	-0.559413
5.290017	0.2	-0.560163
5.293350	0.2	-0.560819
5.296683	0.2	-0.561420
5.300017	0.2	-0.562090
5.303350	0.2	-0.562617
5.306683	0.2	-0.562458
5.310017	0.2	-0.561341
5.313350	0.2	-0.559557
5.316683	0.2	-0.557774
5.320017	0.2	-0.556628
5.323350	0.2	-0.556414
5.326683	0.2	-0.557052
5.330017	0.2	-0.558286
5.333350	0.2	-0.559869
5.336683	0.2	-0.561764
5.340017	0.2	-0.564125
5.343350	0.2	-0.566822
5.346683	0.2	-0.569378
5.350017	0.2	-0.571487
5.353350	0.2	-0.573061
5.356683	0.2	-0.573732
5.360017	0.2	-0.573094
5.363350	0.2	-0.571506
5.366683	0.2	-0.569862
5.370017	0.2	-0.568661
5.373350	0.2	-0.568023
5.376683	0.2	-0.568042
5.380017	0.2	-0.568531
5.383350	0.2	-0.568917
5.386683	0.2	-0.568870
5.390017	0.2	-0.568675
5.393350	0.2	-0.568787
5.396683	0.2	-0.569397
5.400017	0.2	-0.570663
5.403350	0.2	-0.572940
5.406683	0.2	-0.576121
5.410017	0.2	-0.579129
5.413350	0.2	-0.580717
5.416683	0.2	-0.580680
5.420017	0.2	-0.579772
5.423350	0.2	-0.578719
5.426683	0.2	-0.577951
5.430017	0.2	-0.577802
5.433350	0.2	-0.578458
5.436683	0.2	-0.579855
5.440017	0.2	-0.581536
5.443350	0.2	-0.582533
5.446683	0.2	-0.582258
5.450017	0.2	-0.581341
5.453350	0.2	-0.580680
5.456683	0.2	-0.580386
5.460017	0.2	-0.580358
5.463350	0.2	-0.580763
5.466683	0.2	-0.581555
5.470017	0.2	-0.582132
5.473350	0.2	-0.582007
5.476683	0.2	-0.581578
5.480017	0.2	-0.581718
5.483350	0.2	-0.582710
5.486683	0.2	-0.584018
5.490017	0.2	-0.585169
5.493350	0.2	-0.586482
5.496683	0.2	-0.588475
5.500017	0.2	-0.590831
5.503350	0.2	-0.592736
5.506683	0.2	-0.593895
5.510017	0.2	-0.594454
5.513350	0.2	-0.594486
5.516683	0.2	-0.594249
5.520017	0.2	-0.594324
5.523350	0.2	-0.595110
5.526683	0.2	-0.596475
5.530017	0.2	-0.597872
5.533350	0.2	-0.598608
5.536683	0.2	-0.598230
5.540017	0.2	-0.596875
5.543350	0.2	-0.595334
5.546683	0.2	-0.594445
5.550017	0.2	-0.594333
5.553350	0.2	-0.594431
5.556683	0.2	-0.594240
5.560017	0.2	-0.593816
5.563350	0.2	-0.593495
5.566683	0.2	-0.593509
5.570017	0.2	-0.593839
5.573350	0.2	-0.594216
5.576683	0.2	-0.594440
5.580017	0.2	-0.594724
5.583350	0.2	-0.595544
5.586683	0.2	-0.597048
5.590017	0.2	-0.598831
5.593350	0.2	-0.600363
5.596683	0.2	-0.601383
5.600017	0.2	-0.601835
5.603350	0.2	-0.601709
5.606683	0.2	-0.601057
5.610017	0.2	-0.600033
5.613350	0.2	-0.599092
5.616683	0.2	-0.598887
5.620017	0.2	-0.599711
5.623350	0.2	-0.601145
5.626683	0.2	-0.602449
5.630017	0.2	-0.603227
5.633350	0.2	-0.603576
5.636683	0.2	-0.603842
5.640017	0.2	-0.604363
5.643350	0.2	-0.605322
5.646683	0.2	-0.606491
5.650017	0.2	-0.607139
5.653350	0.2	-0.606650
5.656683	0.2	-0.605285
5.660017	0.2	-0.604005
5.663350	0.2	-0.603432
5.666683	0.2	-0.603613
5.670017	0.2	-0.604359
5.673350	0.2	-0.605290
5.676683	0.2	-0.605904
5.680017	0.2	-0.605881
5.683350	0.2	-0.605443
5.686683	0.2	-0.605509
5.690017	0.2	-0.606878
5.693350	0.2	-0.609341
5.696683	0.2	-0.611958
5.700017	0.2	-0.614082
5.703350	0.2	-0.615567
5.706683	0.2	-0.616331
5.710017	0.2	-0.616233
5.713350	0.2	-0.615241
5.716683	0.2	-0.613537
5.720017	0.2	-0.611707
5.723350	0.2	-0.610682
5.726683	0.2	-0.611162
5.730017	0.2	-0.613071
5.733350	0.2	-0.615707
5.736683	0.2	-0.618049
5.740017	0.2	-0.619064
5.743350	0.2	-0.618384
5.746683	0.2	-0.616778
5.750017	0.2	-0.615483
5.753350	0.2	-0.615204
5.756683	0.2	-0.616047
5.760017	0.2	-0.617784
5.763350	0.2	-0.619907
5.766683	0.2	-0.621984
5.770017	0.2	-0.623739
5.773350	0.2	-0.624871
5.776683	0.2	-0.625202
5.780017	0.2	-0.624983
5.783350	0.2	-0.624810
5.786683	0.2	-0.625267
5.790017	0.2	-0.626366
5.793350	0.2	-0.627395
5.796683	0.2	-0.627553
5.800017	0.2	-0.626720
5.803350	0.2	-0.625546
5.806683	0.2	-0.624708
5.810017	0.2	-0.624158
5.813350	0.2	-0.623441
5.816683	0.2	-0.622366
5.820017	0.2	-0.621146
5.823350	0.2	-0.620196
5.826683	0.2	-0.619851
5.830017	0.2	-0.620047
5.833350	0.2	-0.620689
5.836683	0.2	-0.622021
5.840017	0.2	-0.624163
5.843350	0.2	-0.626836
5.846683	0.2	-0.629718
5.850017	0.2	-0.632475
5.853350	0.2	-0.634599
5.856683	0.2	-0.635558
5.860017	0.2	-0.635288
5.863350	0.2	-0.634356
5.866683	0.2	-0.633434
5.870017	0.2	-0.632750
5.873350	0.2	-0.632233
5.876683	0.2	-0.631991
5.880017	0.2	-0.632098
5.883350	0.2	-0.632014
5.886683	0.2	-0.631097
5.890017	0.2	-0.629653
5.893350	0.2	-0.628801
5.896683	0.2	-0.629481
5.900017	0.2	-0.631618
5.903350	0.2	-0.634026
5.906683	0.2	-0.635423
5.910017	0.2	-0.635516
5.913350	0.2	-0.634980
5.916683	0.2	-0.634613
5.920017	0.2	-0.634687
5.923350	0.2	-0.635129
5.926683	0.2	-0.635865
5.930017	0.2	-0.636764
5.933350	0.2	-0.637462
5.936683	0.2	-0.637658
5.940017	0.2	-0.637486
5.943350	0.2	-0.637304
5.946683	0.2	-0.637285
5.950017	0.2	-0.637495
5.953350	0.2	-0.637989
5.956683	0.2	-0.638617
5.960017	0.2	-0.639083
5.963350	0.2	-0.639330
5.966683	0.2	-0.639670
5.970017	0.2	-0.640349
5.973350	0.2	-0.641127
5.976683	0.2	-0.641560
5.980017	0.2	-0.641663
5.983350	0.2	-0.641998
5.986683	0.2	-0.642939
5.990017	0.2	-0.644056
5.993350	0.2	-0.644708
5.996683	0.2	-0.644857
6.000017	0.2	-0.644876
