# Supplementary material for: Quantitative profiling of capsaicin content in seven chili pepper cultivars using optimized HPLC
Source: Front Plant Sci. 2026 May 7;17:1749488. doi: 10.3389/fpls.2026.1749488 (PMC13190488; doi:10.3389/fpls.2026.1749488)
Supplement: Supplementary file 2 [file DataSheet2.zip › Raw Chromatogram Data Calibration 220 nm/Capsaicin 0ppm.csv]

URL chrom://desktop-lb30aed/ChromeleonLocal/Capsaicin/CapsaicinTest_1312025.seq/20803.smp/UV_VIS_1.channel
Channel UV_VIS_1
Injection Information:
Data Vault ChromeleonLocal
Sequence CapsaicinTest_1312025
Name ACNblank
Number 444
Position Y:E3
Comment
Processing Method Processing_Capsaicin
Instrument Method Capsaicin_222025m1 -Origninal
Type Unknown
Status Finished
Inject Time 3/11/2025 11:22:13 AM -07:00
Volume (�l) 10.00
Dilution Factor 1.0000
Weight 1.0000
Raw Data Information:
Time Min. (min) 0.003350
Time Max. (min) 6.000017
Data Points 1800
Detector UV
Generating Data System Chromeleon 7.2.10.24543
Exporting Data System Chromeleon 7.2.10.0
Operator Instrument Controller
Signal Quantity Absorbance
Signal Unit mAU
Signal Min. -0.857920
Signal Max. 15.273453
Channel UV_VIS_1
Driver Name VDAD.dll
Channel Type Evaluation
Min. Step (s) 0.2
Max. Step (s) 0.2
Average Step (s) 0.2
Signal Parameter Information:
Signal Info WVL:220 nm
Raw Data:
Time (min) Step (s) Value (mAU)
0.003350 n.a. 0.000000
0.006683 0.2 -0.000042
0.010017 0.2 -0.000256
0.013350 0.2 -0.000796
0.016683 0.2 -0.001667
0.020017 0.2 -0.002570
0.023350 0.2 -0.002952
0.026683 0.2 -0.002449
0.030017 0.2 -0.001378
0.033350 0.2 -0.000484
0.036683 0.2 -0.000363
0.040017 0.2 -0.001141
0.043350 0.2 -0.002519
0.046683 0.2 -0.004116
0.050017 0.2 -0.005797
0.053350 0.2 -0.007418
0.056683 0.2 -0.008489
0.060017 0.2 -0.008410
0.063350 0.2 -0.007087
0.066683 0.2 -0.005057
0.070017 0.2 -0.002938
0.073350 0.2 -0.001127
0.076683 0.2 0.000061
0.080017 0.2 0.000028
0.083350 0.2 -0.001667
0.086683 0.2 -0.004545
0.090017 0.2 -0.007488
0.093350 0.2 -0.009760
0.096683 0.2 -0.011167
0.100017 0.2 -0.011646
0.103350 0.2 -0.011432
0.106683 0.2 -0.011111
0.110017 0.2 -0.011176
0.113350 0.2 -0.011716
0.116683 0.2 -0.012475
0.120017 0.2 -0.013057
0.123350 0.2 -0.013276
0.126683 0.2 -0.013439
0.130017 0.2 -0.014133
0.133350 0.2 -0.015572
0.136683 0.2 -0.017164
0.140017 0.2 -0.017923
0.143350 0.2 -0.017476
0.146683 0.2 -0.016517
0.150017 0.2 -0.015884
0.153350 0.2 -0.015590
0.156683 0.2 -0.015050
0.160017 0.2 -0.014049
0.163350 0.2 -0.013132
0.166683 0.2 -0.013085
0.170017 0.2 -0.014179
0.173350 0.2 -0.015912
0.176683 0.2 -0.017430
0.180017 0.2 -0.018054
0.183350 0.2 -0.017784
0.186683 0.2 -0.017337
0.190017 0.2 -0.017439
0.193350 0.2 -0.018082
0.196683 0.2 -0.018897
0.200017 0.2 -0.019907
0.203350 0.2 -0.021383
0.206683 0.2 -0.023283
0.210017 0.2 -0.025188
0.213350 0.2 -0.026654
0.216683 0.2 -0.027372
0.220017 0.2 -0.027469
0.223350 0.2 -0.027684
0.226683 0.2 -0.028708
0.230017 0.2 -0.030217
0.233350 0.2 -0.031185
0.236683 0.2 -0.031274
0.240017 0.2 -0.031302
0.243350 0.2 -0.032303
0.246683 0.2 -0.034450
0.250017 0.2 -0.036811
0.253350 0.2 -0.038021
0.256683 0.2 -0.037374
0.260017 0.2 -0.035460
0.263350 0.2 -0.033714
0.266683 0.2 -0.033025
0.270017 0.2 -0.033099
0.273350 0.2 -0.033295
0.276683 0.2 -0.033462
0.280017 0.2 -0.033709
0.283350 0.2 -0.034124
0.286683 0.2 -0.034943
0.290017 0.2 -0.036340
0.293350 0.2 -0.038077
0.296683 0.2 -0.039805
0.300017 0.2 -0.041248
0.303350 0.2 -0.041942
0.306683 0.2 -0.041565
0.310017 0.2 -0.040527
0.313350 0.2 -0.039716
0.316683 0.2 -0.039637
0.320017 0.2 -0.040075
0.323350 0.2 -0.040508
0.326683 0.2 -0.040573
0.330017 0.2 -0.040280
0.333350 0.2 -0.039949
0.336683 0.2 -0.039721
0.340017 0.2 -0.039260
0.343350 0.2 -0.038184
0.346683 0.2 -0.036834
0.350017 0.2 -0.036336
0.353350 0.2 -0.037509
0.356683 0.2 -0.039935
0.360017 0.2 -0.042426
0.363350 0.2 -0.044229
0.366683 0.2 -0.045449
0.370017 0.2 -0.046333
0.373350 0.2 -0.046915
0.376683 0.2 -0.047246
0.380017 0.2 -0.047642
0.383350 0.2 -0.048536
0.386683 0.2 -0.050031
0.390017 0.2 -0.051674
0.393350 0.2 -0.052666
0.396683 0.2 -0.052415
0.400017 0.2 -0.051190
0.403350 0.2 -0.050119
0.406683 0.2 -0.050194
0.410017 0.2 -0.051353
0.413350 0.2 -0.052741
0.416683 0.2 -0.053481
0.420017 0.2 -0.053342
0.423350 0.2 -0.052908
0.426683 0.2 -0.052992
0.430017 0.2 -0.053858
0.433350 0.2 -0.055446
0.436683 0.2 -0.057733
0.440017 0.2 -0.060382
0.443350 0.2 -0.062743
0.446683 0.2 -0.064382
0.450017 0.2 -0.065113
0.453350 0.2 -0.064988
0.456683 0.2 -0.064382
0.460017 0.2 -0.063647
0.463350 0.2 -0.062911
0.466683 0.2 -0.062343
0.470017 0.2 -0.062259
0.473350 0.2 -0.062990
0.476683 0.2 -0.064471
0.480017 0.2 -0.066105
0.483350 0.2 -0.067237
0.486683 0.2 -0.067721
0.490017 0.2 -0.068103
0.493350 0.2 -0.069058
0.496683 0.2 -0.070678
0.500017 0.2 -0.072438
0.503350 0.2 -0.073654
0.506683 0.2 -0.074035
0.510017 0.2 -0.074022
0.513350 0.2 -0.074492
0.516683 0.2 -0.076033
0.520017 0.2 -0.078548
0.523350 0.2 -0.081449
0.526683 0.2 -0.084131
0.530017 0.2 -0.086068
0.533350 0.2 -0.086734
0.536683 0.2 -0.086068
0.540017 0.2 -0.084862
0.543350 0.2 -0.084038
0.546683 0.2 -0.083521
0.550017 0.2 -0.082515
0.553350 0.2 -0.080857
0.556683 0.2 -0.079200
0.560017 0.2 -0.078226
0.563350 0.2 -0.078212
0.566683 0.2 -0.079018
0.570017 0.2 -0.080313
0.573350 0.2 -0.081407
0.576683 0.2 -0.081202
0.580017 0.2 -0.079167
0.583350 0.2 -0.076182
0.586683 0.2 -0.073835
0.590017 0.2 -0.073034
0.593350 0.2 -0.073472
0.596683 0.2 -0.074455
0.600017 0.2 -0.075526
0.603350 0.2 -0.076108
0.606683 0.2 -0.075721
0.610017 0.2 -0.074967
0.613350 0.2 -0.075256
0.616683 0.2 -0.077309
0.620017 0.2 -0.080541
0.623350 0.2 -0.083949
0.626683 0.2 -0.087018
0.630017 0.2 -0.089570
0.633350 0.2 -0.091279
0.636683 0.2 -0.092029
0.640017 0.2 -0.092168
0.643350 0.2 -0.091991
0.646683 0.2 -0.091302
0.650017 0.2 -0.089593
0.653350 0.2 -0.086059
0.656683 0.2 -0.079172
0.660017 0.2 -0.066343
0.663350 0.2 -0.044000
0.666683 0.2 -0.008205
0.670017 0.2 0.044550
0.673350 0.2 0.116210
0.676683 0.2 0.205203
0.680017 0.2 0.305073
0.683350 0.2 0.405153
0.686683 0.2 0.492889
0.690017 0.2 0.556810
0.693350 0.2 0.589075
0.696683 0.2 0.587269
0.700017 0.2 0.554826
0.703350 0.2 0.499371
0.706683 0.2 0.429968
0.710017 0.2 0.354918
0.713350 0.2 0.280575
0.716683 0.2 0.210884
0.720017 0.2 0.147424
0.723350 0.2 0.090045
0.726683 0.2 0.037514
0.730017 0.2 -0.012047
0.733350 0.2 -0.061546
0.736683 0.2 -0.122851
0.740017 0.2 -0.234311
0.743350 0.2 -0.449140
0.746683 0.2 -0.737868
0.750017 0.2 -0.857920
0.753350 0.2 -0.372967
0.756683 0.2 1.100982
0.760017 0.2 3.603525
0.763350 0.2 6.730245
0.766683 0.2 9.795912
0.770017 0.2 12.157755
0.773350 0.2 13.493393
0.776683 0.2 13.857088
0.780017 0.2 13.522632
0.783350 0.2 12.776935
0.786683 0.2 11.808174
0.790017 0.2 10.712612
0.793350 0.2 9.556534
0.796683 0.2 8.424935
0.800017 0.2 7.433062
0.803350 0.2 6.710859
0.806683 0.2 6.374456
0.810017 0.2 6.494713
0.813350 0.2 7.075425
0.816683 0.2 8.050259
0.820017 0.2 9.295219
0.823350 0.2 10.651713
0.826683 0.2 11.962284
0.830017 0.2 13.109180
0.833350 0.2 14.028270
0.836683 0.2 14.693849
0.840017 0.2 15.103421
0.843350 0.2 15.273453
0.846683 0.2 15.226528
0.850017 0.2 14.971020
0.853350 0.2 14.500041
0.856683 0.2 13.811649
0.860017 0.2 12.924830
0.863350 0.2 11.879071
0.866683 0.2 10.726932
0.870017 0.2 9.529376
0.873350 0.2 8.355142
0.876683 0.2 7.280004
0.880017 0.2 6.379471
0.883350 0.2 5.711727
0.886683 0.2 5.298043
0.890017 0.2 5.113971
0.893350 0.2 5.097231
0.896683 0.2 5.167383
0.900017 0.2 5.249353
0.903350 0.2 5.294099
0.906683 0.2 5.287877
0.910017 0.2 5.243174
0.913350 0.2 5.175984
0.916683 0.2 5.084933
0.920017 0.2 4.945262
0.923350 0.2 4.719389
0.926683 0.2 4.376434
0.930017 0.2 3.909203
0.933350 0.2 3.340407
0.936683 0.2 2.716468
0.940017 0.2 2.093068
0.943350 0.2 1.519560
0.946683 0.2 1.028758
0.950017 0.2 0.634557
0.953350 0.2 0.335202
0.956683 0.2 0.118623
0.960017 0.2 -0.032168
0.963350 0.2 -0.134469
0.966683 0.2 -0.202856
0.970017 0.2 -0.247667
0.973350 0.2 -0.275448
0.976683 0.2 -0.290698
0.980017 0.2 -0.296989
0.983350 0.2 -0.297013
0.986683 0.2 -0.292533
0.990017 0.2 -0.284663
0.993350 0.2 -0.274256
0.996683 0.2 -0.262074
1.000017 0.2 -0.248789
1.003350 0.2 -0.234917
1.006683 0.2 -0.220817
1.010017 0.2 -0.206889
1.013350 0.2 -0.193603
1.016683 0.2 -0.181263
1.020017 0.2 -0.169915
1.023350 0.2 -0.159587
1.026683 0.2 -0.150651
1.030017 0.2 -0.143531
1.033350 0.2 -0.137957
1.036683 0.2 -0.133025
1.040017 0.2 -0.128052
1.043350 0.2 -0.122935
1.046683 0.2 -0.117710
1.050017 0.2 -0.112327
1.053350 0.2 -0.107139
1.056683 0.2 -0.102934
1.060017 0.2 -0.100150
1.063350 0.2 -0.098464
1.066683 0.2 -0.097328
1.070017 0.2 -0.096611
1.073350 0.2 -0.096508
1.076683 0.2 -0.097058
1.080017 0.2 -0.097980
1.083350 0.2 -0.099074
1.086683 0.2 -0.100350
1.090017 0.2 -0.101882
1.093350 0.2 -0.103624
1.096683 0.2 -0.105272
1.100017 0.2 -0.106241
1.103350 0.2 -0.106227
1.106683 0.2 -0.105877
1.110017 0.2 -0.106194
1.113350 0.2 -0.107344
1.116683 0.2 -0.108657
1.120017 0.2 -0.109486
1.123350 0.2 -0.109598
1.126683 0.2 -0.109300
1.130017 0.2 -0.109146
1.133350 0.2 -0.109305
1.136683 0.2 -0.109519
1.140017 0.2 -0.109458
1.143350 0.2 -0.108974
1.146683 0.2 -0.108252
1.150017 0.2 -0.107680
1.153350 0.2 -0.107661
1.156683 0.2 -0.108392
1.160017 0.2 -0.109603
1.163350 0.2 -0.110739
1.166683 0.2 -0.111423
1.170017 0.2 -0.111475
1.173350 0.2 -0.110674
1.176683 0.2 -0.108900
1.180017 0.2 -0.106529
1.183350 0.2 -0.104229
1.186683 0.2 -0.102525
1.190017 0.2 -0.101649
1.193350 0.2 -0.101598
1.196683 0.2 -0.102175
1.200017 0.2 -0.102865
1.203350 0.2 -0.102893
1.206683 0.2 -0.101929
1.210017 0.2 -0.100359
1.213350 0.2 -0.098646
1.216683 0.2 -0.096965
1.220017 0.2 -0.095395
1.223350 0.2 -0.093915
1.226683 0.2 -0.092392
1.230017 0.2 -0.090902
1.233350 0.2 -0.089663
1.236683 0.2 -0.088699
1.240017 0.2 -0.087987
1.243350 0.2 -0.087526
1.246683 0.2 -0.087465
1.250017 0.2 -0.088396
1.253350 0.2 -0.090837
1.256683 0.2 -0.094175
1.260017 0.2 -0.096969
1.263350 0.2 -0.098492
1.266683 0.2 -0.099158
1.270017 0.2 -0.099530
1.273350 0.2 -0.099833
1.276683 0.2 -0.100117
1.280017 0.2 -0.100359
1.283350 0.2 -0.100727
1.286683 0.2 -0.101528
1.290017 0.2 -0.102720
1.293350 0.2 -0.103717
1.296683 0.2 -0.103936
1.300017 0.2 -0.103456
1.303350 0.2 -0.102795
1.306683 0.2 -0.102278
1.310017 0.2 -0.102115
1.313350 0.2 -0.102837
1.316683 0.2 -0.104886
1.320017 0.2 -0.107684
1.323350 0.2 -0.109863
1.326683 0.2 -0.110506
1.330017 0.2 -0.109668
1.333350 0.2 -0.107903
1.336683 0.2 -0.105994
1.340017 0.2 -0.104876
1.343350 0.2 -0.105170
1.346683 0.2 -0.106506
1.350017 0.2 -0.107982
1.353350 0.2 -0.109114
1.356683 0.2 -0.109919
1.360017 0.2 -0.110487
1.363350 0.2 -0.110953
1.366683 0.2 -0.111656
1.370017 0.2 -0.112951
1.373350 0.2 -0.114809
1.376683 0.2 -0.116699
1.380017 0.2 -0.117882
1.383350 0.2 -0.117794
1.386683 0.2 -0.116387
1.390017 0.2 -0.114213
1.393350 0.2 -0.111996
1.396683 0.2 -0.110306
1.400017 0.2 -0.109533
1.403350 0.2 -0.109849
1.406683 0.2 -0.111139
1.410017 0.2 -0.113128
1.413350 0.2 -0.115577
1.416683 0.2 -0.118334
1.420017 0.2 -0.121016
1.423350 0.2 -0.122846
1.426683 0.2 -0.123209
1.430017 0.2 -0.122124
1.433350 0.2 -0.120052
1.436683 0.2 -0.117556
1.440017 0.2 -0.115219
1.443350 0.2 -0.113552
1.446683 0.2 -0.112844
1.450017 0.2 -0.113025
1.453350 0.2 -0.113747
1.456683 0.2 -0.114748
1.460017 0.2 -0.115721
1.463350 0.2 -0.116052
1.466683 0.2 -0.115242
1.470017 0.2 -0.113524
1.473350 0.2 -0.111661
1.476683 0.2 -0.110292
1.480017 0.2 -0.109789
1.483350 0.2 -0.110269
1.486683 0.2 -0.111363
1.490017 0.2 -0.112318
1.493350 0.2 -0.112532
1.496683 0.2 -0.112057
1.500017 0.2 -0.111386
1.503350 0.2 -0.110944
1.506683 0.2 -0.110879
1.510017 0.2 -0.111107
1.513350 0.2 -0.111447
1.516683 0.2 -0.111805
1.520017 0.2 -0.112415
1.523350 0.2 -0.113524
1.526683 0.2 -0.114935
1.530017 0.2 -0.116290
1.533350 0.2 -0.117514
1.536683 0.2 -0.118529
1.540017 0.2 -0.118962
1.543350 0.2 -0.118716
1.546683 0.2 -0.118292
1.550017 0.2 -0.118287
1.553350 0.2 -0.118660
1.556683 0.2 -0.118702
1.560017 0.2 -0.117733
1.563350 0.2 -0.115759
1.566683 0.2 -0.113514
1.570017 0.2 -0.111987
1.573350 0.2 -0.112001
1.576683 0.2 -0.113510
1.580017 0.2 -0.115223
1.583350 0.2 -0.115866
1.586683 0.2 -0.115521
1.590017 0.2 -0.115070
1.593350 0.2 -0.114799
1.596683 0.2 -0.114106
1.600017 0.2 -0.112262
1.603350 0.2 -0.109402
1.606683 0.2 -0.106622
1.610017 0.2 -0.105249
1.613350 0.2 -0.106022
1.616683 0.2 -0.108597
1.620017 0.2 -0.111745
1.623350 0.2 -0.114325
1.626683 0.2 -0.115852
1.630017 0.2 -0.116448
1.633350 0.2 -0.116560
1.636683 0.2 -0.116350
1.640017 0.2 -0.115614
1.643350 0.2 -0.114515
1.646683 0.2 -0.113486
1.650017 0.2 -0.112541
1.653350 0.2 -0.111461
1.656683 0.2 -0.110408
1.660017 0.2 -0.109817
1.663350 0.2 -0.109840
1.666683 0.2 -0.110292
1.670017 0.2 -0.110818
1.673350 0.2 -0.111084
1.676683 0.2 -0.110934
1.680017 0.2 -0.110297
1.683350 0.2 -0.109025
1.686683 0.2 -0.107316
1.690017 0.2 -0.105812
1.693350 0.2 -0.104927
1.696683 0.2 -0.104373
1.700017 0.2 -0.103465
1.703350 0.2 -0.101561
1.706683 0.2 -0.098604
1.710017 0.2 -0.095284
1.713350 0.2 -0.092583
1.716683 0.2 -0.091307
1.720017 0.2 -0.091717
1.723350 0.2 -0.093388
1.726683 0.2 -0.095498
1.730017 0.2 -0.097333
1.733350 0.2 -0.098771
1.736683 0.2 -0.100019
1.740017 0.2 -0.100969
1.743350 0.2 -0.101258
1.746683 0.2 -0.100899
1.750017 0.2 -0.100322
1.753350 0.2 -0.099856
1.756683 0.2 -0.099544
1.760017 0.2 -0.099298
1.763350 0.2 -0.099256
1.766683 0.2 -0.099866
1.770017 0.2 -0.101263
1.773350 0.2 -0.102860
1.776683 0.2 -0.103987
1.780017 0.2 -0.104452
1.783350 0.2 -0.104411
1.786683 0.2 -0.104131
1.790017 0.2 -0.103703
1.793350 0.2 -0.102953
1.796683 0.2 -0.102040
1.800017 0.2 -0.101505
1.803350 0.2 -0.101663
1.806683 0.2 -0.102380
1.810017 0.2 -0.103093
1.813350 0.2 -0.103260
1.816683 0.2 -0.102855
1.820017 0.2 -0.102106
1.823350 0.2 -0.101076
1.826683 0.2 -0.099586
1.830017 0.2 -0.097617
1.833350 0.2 -0.095530
1.836683 0.2 -0.093947
1.840017 0.2 -0.093486
1.843350 0.2 -0.094497
1.846683 0.2 -0.096578
1.850017 0.2 -0.098743
1.853350 0.2 -0.100113
1.856683 0.2 -0.100248
1.860017 0.2 -0.099041
1.863350 0.2 -0.096802
1.866683 0.2 -0.094147
1.870017 0.2 -0.091721
1.873350 0.2 -0.090064
1.876683 0.2 -0.089225
1.880017 0.2 -0.088555
1.883350 0.2 -0.087405
1.886683 0.2 -0.085817
1.890017 0.2 -0.084178
1.893350 0.2 -0.082748
1.896683 0.2 -0.081728
1.900017 0.2 -0.081356
1.903350 0.2 -0.081789
1.906683 0.2 -0.083228
1.910017 0.2 -0.085901
1.913350 0.2 -0.089584
1.916683 0.2 -0.093277
1.920017 0.2 -0.095917
1.923350 0.2 -0.097123
1.926683 0.2 -0.096881
1.930017 0.2 -0.095209
1.933350 0.2 -0.092485
1.936683 0.2 -0.089426
1.940017 0.2 -0.086636
1.943350 0.2 -0.084434
1.946683 0.2 -0.082939
1.950017 0.2 -0.081956
1.953350 0.2 -0.080811
1.956683 0.2 -0.079051
1.960017 0.2 -0.076983
1.963350 0.2 -0.075107
1.966683 0.2 -0.073565
1.970017 0.2 -0.072131
1.973350 0.2 -0.070124
1.976683 0.2 -0.066794
1.980017 0.2 -0.062077
1.983350 0.2 -0.056620
1.986683 0.2 -0.051209
1.990017 0.2 -0.046417
1.993350 0.2 -0.042603
1.996683 0.2 -0.039539
2.000017 0.2 -0.036266
2.003350 0.2 -0.031856
2.006683 0.2 -0.026091
2.010017 0.2 -0.019111
2.013350 0.2 -0.011115
2.016683 0.2 -0.002543
2.020017 0.2 0.006077
2.023350 0.2 0.014268
2.026683 0.2 0.021644
2.030017 0.2 0.028349
2.033350 0.2 0.035190
2.036683 0.2 0.042850
2.040017 0.2 0.051381
2.043350 0.2 0.060564
2.046683 0.2 0.070194
2.050017 0.2 0.079777
2.053350 0.2 0.088653
2.056683 0.2 0.096522
2.060017 0.2 0.103363
2.063350 0.2 0.109137
2.066683 0.2 0.114031
2.070017 0.2 0.118488
2.073350 0.2 0.122762
2.076683 0.2 0.126921
2.080017 0.2 0.131172
2.083350 0.2 0.135652
2.086683 0.2 0.140173
2.090017 0.2 0.144369
2.093350 0.2 0.148034
2.096683 0.2 0.151433
2.100017 0.2 0.155177
2.103350 0.2 0.159675
2.106683 0.2 0.164728
2.110017 0.2 0.169766
2.113350 0.2 0.174306
2.116683 0.2 0.177966
2.120017 0.2 0.180583
2.123350 0.2 0.182539
2.126683 0.2 0.184337
2.130017 0.2 0.185836
2.133350 0.2 0.186441
2.136683 0.2 0.186092
2.140017 0.2 0.185482
2.143350 0.2 0.185119
2.146683 0.2 0.184802
2.150017 0.2 0.184248
2.153350 0.2 0.183638
2.156683 0.2 0.183196
2.160017 0.2 0.182651
2.163350 0.2 0.181589
2.166683 0.2 0.180006
2.170017 0.2 0.177962
2.173350 0.2 0.175172
2.176683 0.2 0.171391
2.180017 0.2 0.166828
2.183350 0.2 0.162125
2.186683 0.2 0.157901
2.190017 0.2 0.154367
2.193350 0.2 0.151466
2.196683 0.2 0.149137
2.200017 0.2 0.147242
2.203350 0.2 0.145552
2.206683 0.2 0.143885
2.210017 0.2 0.142124
2.213350 0.2 0.139978
2.216683 0.2 0.136876
2.220017 0.2 0.132578
2.223350 0.2 0.127521
2.226683 0.2 0.122418
2.230017 0.2 0.117850
2.233350 0.2 0.114026
2.236683 0.2 0.110585
2.240017 0.2 0.106967
2.243350 0.2 0.103256
2.246683 0.2 0.100108
2.250017 0.2 0.097803
2.253350 0.2 0.095721
2.256683 0.2 0.092960
2.260017 0.2 0.089030
2.263350 0.2 0.084140
2.266683 0.2 0.079125
2.270017 0.2 0.074911
2.273350 0.2 0.071763
2.276683 0.2 0.069216
2.280017 0.2 0.066725
2.283350 0.2 0.064340
2.286683 0.2 0.062622
2.290017 0.2 0.061737
2.293350 0.2 0.061239
2.296683 0.2 0.060597
2.300017 0.2 0.059525
2.303350 0.2 0.057947
2.306683 0.2 0.055912
2.310017 0.2 0.053546
2.313350 0.2 0.050887
2.316683 0.2 0.047516
2.320017 0.2 0.042920
2.323350 0.2 0.037565
2.326683 0.2 0.032885
2.330017 0.2 0.030119
2.333350 0.2 0.029379
2.336683 0.2 0.029854
2.340017 0.2 0.030580
2.343350 0.2 0.030841
2.346683 0.2 0.030333
2.350017 0.2 0.029248
2.353350 0.2 0.027874
2.356683 0.2 0.026119
2.360017 0.2 0.023786
2.363350 0.2 0.021216
2.366683 0.2 0.019134
2.370017 0.2 0.017686
2.373350 0.2 0.016275
2.376683 0.2 0.014585
2.380017 0.2 0.012983
2.383350 0.2 0.011814
2.386683 0.2 0.010994
2.390017 0.2 0.010156
2.393350 0.2 0.009062
2.396683 0.2 0.007842
2.400017 0.2 0.006654
2.403350 0.2 0.005411
2.406683 0.2 0.003949
2.410017 0.2 0.002366
2.413350 0.2 0.000866
2.416683 0.2 -0.000573
2.420017 0.2 -0.002002
2.423350 0.2 -0.003423
2.426683 0.2 -0.004866
2.430017 0.2 -0.006263
2.433350 0.2 -0.007260
2.436683 0.2 -0.007572
2.440017 0.2 -0.007534
2.443350 0.2 -0.008070
2.446683 0.2 -0.009802
2.450017 0.2 -0.012438
2.453350 0.2 -0.015064
2.456683 0.2 -0.016792
2.460017 0.2 -0.017211
2.463350 0.2 -0.016559
2.466683 0.2 -0.015544
2.470017 0.2 -0.014850
2.473350 0.2 -0.014901
2.476683 0.2 -0.015954
2.480017 0.2 -0.018124
2.483350 0.2 -0.021183
2.486683 0.2 -0.024503
2.490017 0.2 -0.027269
2.493350 0.2 -0.028913
2.496683 0.2 -0.029551
2.500017 0.2 -0.029965
2.503350 0.2 -0.031022
2.506683 0.2 -0.032862
2.510017 0.2 -0.034990
2.513350 0.2 -0.036880
2.516683 0.2 -0.038198
2.520017 0.2 -0.038939
2.523350 0.2 -0.039525
2.526683 0.2 -0.040289
2.530017 0.2 -0.040745
2.533350 0.2 -0.039968
2.536683 0.2 -0.037863
2.540017 0.2 -0.035721
2.543350 0.2 -0.035171
2.546683 0.2 -0.036797
2.550017 0.2 -0.039828
2.553350 0.2 -0.042953
2.556683 0.2 -0.045407
2.560017 0.2 -0.047167
2.563350 0.2 -0.048457
2.566683 0.2 -0.049197
2.570017 0.2 -0.048988
2.573350 0.2 -0.047646
2.576683 0.2 -0.045584
2.580017 0.2 -0.043404
2.583350 0.2 -0.041444
2.586683 0.2 -0.039805
2.590017 0.2 -0.038738
2.593350 0.2 -0.038766
2.596683 0.2 -0.040215
2.600017 0.2 -0.042855
2.603350 0.2 -0.046007
2.606683 0.2 -0.048894
2.610017 0.2 -0.051046
2.613350 0.2 -0.052513
2.616683 0.2 -0.053528
2.620017 0.2 -0.053872
2.623350 0.2 -0.052950
2.626683 0.2 -0.050766
2.630017 0.2 -0.048401
2.633350 0.2 -0.046990
2.636683 0.2 -0.046859
2.640017 0.2 -0.047605
2.643350 0.2 -0.048727
2.646683 0.2 -0.050091
2.650017 0.2 -0.051772
2.653350 0.2 -0.053514
2.656683 0.2 -0.054608
2.660017 0.2 -0.054459
2.663350 0.2 -0.053267
2.666683 0.2 -0.051968
2.670017 0.2 -0.051502
2.673350 0.2 -0.052219
2.676683 0.2 -0.053826
2.680017 0.2 -0.055721
2.683350 0.2 -0.057421
2.686683 0.2 -0.058692
2.690017 0.2 -0.059381
2.693350 0.2 -0.059321
2.696683 0.2 -0.058291
2.700017 0.2 -0.055898
2.703350 0.2 -0.052080
2.706683 0.2 -0.047828
2.710017 0.2 -0.044904
2.713350 0.2 -0.044592
2.716683 0.2 -0.046757
2.720017 0.2 -0.049947
2.723350 0.2 -0.052433
2.726683 0.2 -0.053304
2.730017 0.2 -0.052955
2.733350 0.2 -0.052564
2.736683 0.2 -0.052801
2.740017 0.2 -0.053388
2.743350 0.2 -0.053793
2.746683 0.2 -0.053598
2.750017 0.2 -0.052485
2.753350 0.2 -0.050580
2.756683 0.2 -0.048378
2.760017 0.2 -0.046310
2.763350 0.2 -0.044797
2.766683 0.2 -0.044303
2.770017 0.2 -0.044932
2.773350 0.2 -0.046236
2.776683 0.2 -0.047707
2.780017 0.2 -0.049137
2.783350 0.2 -0.050408
2.786683 0.2 -0.051302
2.790017 0.2 -0.051558
2.793350 0.2 -0.050967
2.796683 0.2 -0.049481
2.800017 0.2 -0.047442
2.803350 0.2 -0.045672
2.806683 0.2 -0.044876
2.810017 0.2 -0.044899
2.813350 0.2 -0.045076
2.816683 0.2 -0.044876
2.820017 0.2 -0.044154
2.823350 0.2 -0.043269
2.826683 0.2 -0.043018
2.830017 0.2 -0.043921
2.833350 0.2 -0.045574
2.836683 0.2 -0.046883
2.840017 0.2 -0.047041
2.843350 0.2 -0.046086
2.846683 0.2 -0.044568
2.850017 0.2 -0.042939
2.853350 0.2 -0.041523
2.856683 0.2 -0.040368
2.860017 0.2 -0.038971
2.863350 0.2 -0.036811
2.866683 0.2 -0.034305
2.870017 0.2 -0.032624
2.873350 0.2 -0.032522
2.876683 0.2 -0.033621
2.880017 0.2 -0.034994
2.883350 0.2 -0.036163
2.886683 0.2 -0.037095
2.890017 0.2 -0.037486
2.893350 0.2 -0.036778
2.896683 0.2 -0.034920
2.900017 0.2 -0.032536
2.903350 0.2 -0.030203
2.906683 0.2 -0.028079
2.910017 0.2 -0.025965
2.913350 0.2 -0.023600
2.916683 0.2 -0.020922
2.920017 0.2 -0.018259
2.923350 0.2 -0.016014
2.926683 0.2 -0.014468
2.930017 0.2 -0.013891
2.933350 0.2 -0.014282
2.936683 0.2 -0.014934
2.940017 0.2 -0.014710
2.943350 0.2 -0.012950
2.946683 0.2 -0.009933
2.950017 0.2 -0.006515
2.953350 0.2 -0.003558
2.956683 0.2 -0.001471
2.960017 0.2 -0.000107
2.963350 0.2 0.000950
2.966683 0.2 0.001984
2.970017 0.2 0.003180
2.973350 0.2 0.004605
2.976683 0.2 0.006100
2.980017 0.2 0.007544
2.983350 0.2 0.008936
2.986683 0.2 0.010207
2.990017 0.2 0.011120
2.993350 0.2 0.011614
2.996683 0.2 0.012000
3.000017 0.2 0.012829
3.003350 0.2 0.014431
3.006683 0.2 0.016554
3.010017 0.2 0.018640
3.013350 0.2 0.020517
3.016683 0.2 0.022524
3.020017 0.2 0.024945
3.023350 0.2 0.027679
3.026683 0.2 0.030347
3.030017 0.2 0.032680
3.033350 0.2 0.034696
3.036683 0.2 0.036540
3.040017 0.2 0.038170
3.043350 0.2 0.039483
3.046683 0.2 0.040615
3.050017 0.2 0.041747
3.053350 0.2 0.042622
3.056683 0.2 0.042734
3.060017 0.2 0.041863
3.063350 0.2 0.040322
3.066683 0.2 0.038827
3.070017 0.2 0.038077
3.073350 0.2 0.038212
3.076683 0.2 0.038957
3.080017 0.2 0.040238
3.083350 0.2 0.042263
3.086683 0.2 0.045090
3.090017 0.2 0.048280
3.093350 0.2 0.051102
3.096683 0.2 0.053192
3.100017 0.2 0.054874
3.103350 0.2 0.056289
3.106683 0.2 0.057057
3.110017 0.2 0.056960
3.113350 0.2 0.056163
3.116683 0.2 0.054813
3.120017 0.2 0.052932
3.123350 0.2 0.050799
3.126683 0.2 0.049011
3.130017 0.2 0.048005
3.133350 0.2 0.047754
3.136683 0.2 0.048070
3.140017 0.2 0.048783
3.143350 0.2 0.049588
3.146683 0.2 0.050119
3.150017 0.2 0.050194
3.153350 0.2 0.050063
3.156683 0.2 0.050189
3.160017 0.2 0.050724
3.163350 0.2 0.051395
3.166683 0.2 0.051814
3.170017 0.2 0.051749
3.173350 0.2 0.051032
3.176683 0.2 0.049667
3.180017 0.2 0.047977
3.183350 0.2 0.046217
3.186683 0.2 0.044247
3.190017 0.2 0.041737
3.193350 0.2 0.038608
3.196683 0.2 0.035348
3.200017 0.2 0.032983
3.203350 0.2 0.032154
3.206683 0.2 0.032401
3.210017 0.2 0.032783
3.213350 0.2 0.032606
3.216683 0.2 0.031460
3.220017 0.2 0.029402
3.223350 0.2 0.027069
3.226683 0.2 0.024978
3.230017 0.2 0.022957
3.233350 0.2 0.020708
3.236683 0.2 0.018352
3.240017 0.2 0.016135
3.243350 0.2 0.013956
3.246683 0.2 0.011493
3.250017 0.2 0.008605
3.253350 0.2 0.005448
3.256683 0.2 0.002203
3.260017 0.2 -0.001066
3.263350 0.2 -0.004126
3.266683 0.2 -0.006338
3.270017 0.2 -0.007125
3.273350 0.2 -0.006724
3.276683 0.2 -0.006119
3.280017 0.2 -0.006137
3.283350 0.2 -0.006943
3.286683 0.2 -0.008317
3.290017 0.2 -0.010054
3.293350 0.2 -0.012079
3.296683 0.2 -0.014375
3.300017 0.2 -0.016829
3.303350 0.2 -0.019399
3.306683 0.2 -0.022277
3.310017 0.2 -0.025500
3.313350 0.2 -0.028689
3.316683 0.2 -0.031530
3.320017 0.2 -0.034194
3.323350 0.2 -0.037067
3.326683 0.2 -0.040275
3.330017 0.2 -0.043623
3.333350 0.2 -0.046724
3.336683 0.2 -0.049197
3.340017 0.2 -0.050897
3.343350 0.2 -0.052019
3.346683 0.2 -0.052885
3.350017 0.2 -0.053761
3.353350 0.2 -0.054962
3.356683 0.2 -0.056783
3.360017 0.2 -0.059423
3.363350 0.2 -0.062995
3.366683 0.2 -0.067339
3.370017 0.2 -0.071735
3.373350 0.2 -0.075004
3.376683 0.2 -0.076382
3.380017 0.2 -0.076089
3.383350 0.2 -0.075027
3.386683 0.2 -0.074087
3.390017 0.2 -0.073803
3.393350 0.2 -0.074357
3.396683 0.2 -0.075558
3.400017 0.2 -0.076992
3.403350 0.2 -0.078483
3.406683 0.2 -0.080243
3.410017 0.2 -0.082580
3.413350 0.2 -0.085649
3.416683 0.2 -0.089295
3.420017 0.2 -0.092951
3.423350 0.2 -0.095940
3.426683 0.2 -0.098106
3.430017 0.2 -0.099950
3.433350 0.2 -0.102147
3.436683 0.2 -0.105067
3.440017 0.2 -0.108564
3.443350 0.2 -0.112127
3.446683 0.2 -0.115205
3.450017 0.2 -0.117542
3.453350 0.2 -0.119121
3.456683 0.2 -0.120034
3.460017 0.2 -0.120564
3.463350 0.2 -0.121170
3.466683 0.2 -0.122185
3.470017 0.2 -0.123638
3.473350 0.2 -0.125384
3.476683 0.2 -0.127349
3.480017 0.2 -0.129701
3.483350 0.2 -0.132602
3.486683 0.2 -0.135889
3.490017 0.2 -0.139233
3.493350 0.2 -0.142441
3.496683 0.2 -0.145645
3.500017 0.2 -0.149142
3.503350 0.2 -0.152984
3.506683 0.2 -0.156742
3.510017 0.2 -0.159657
3.513350 0.2 -0.161035
3.516683 0.2 -0.160844
3.520017 0.2 -0.159745
3.523350 0.2 -0.158530
3.526683 0.2 -0.157855
3.530017 0.2 -0.158250
3.533350 0.2 -0.159875
3.536683 0.2 -0.162590
3.540017 0.2 -0.166302
3.543350 0.2 -0.170865
3.546683 0.2 -0.176015
3.550017 0.2 -0.181398
3.553350 0.2 -0.186316
3.556683 0.2 -0.189953
3.560017 0.2 -0.192164
3.563350 0.2 -0.193571
3.566683 0.2 -0.194735
3.570017 0.2 -0.195503
3.573350 0.2 -0.195345
3.576683 0.2 -0.194274
3.580017 0.2 -0.193208
3.583350 0.2 -0.193380
3.586683 0.2 -0.195494
3.590017 0.2 -0.199159
3.593350 0.2 -0.203145
3.596683 0.2 -0.206316
3.600017 0.2 -0.208090
3.603350 0.2 -0.208579
3.606683 0.2 -0.208700
3.610017 0.2 -0.209571
3.613350 0.2 -0.211410
3.616683 0.2 -0.213389
3.620017 0.2 -0.214698
3.623350 0.2 -0.215275
3.626683 0.2 -0.215564
3.630017 0.2 -0.216081
3.633350 0.2 -0.217254
3.636683 0.2 -0.219238
3.640017 0.2 -0.221869
3.643350 0.2 -0.224882
3.646683 0.2 -0.228030
3.650017 0.2 -0.231168
3.653350 0.2 -0.234195
3.656683 0.2 -0.236779
3.660017 0.2 -0.238386
3.663350 0.2 -0.238805
3.666683 0.2 -0.238526
3.670017 0.2 -0.238488
3.673350 0.2 -0.239559
3.676683 0.2 -0.242149
3.680017 0.2 -0.245939
3.683350 0.2 -0.249906
3.686683 0.2 -0.252868
3.690017 0.2 -0.254358
3.693350 0.2 -0.254726
3.696683 0.2 -0.254591
3.700017 0.2 -0.254405
3.703350 0.2 -0.254456
3.706683 0.2 -0.254824
3.710017 0.2 -0.255406
3.713350 0.2 -0.256184
3.716683 0.2 -0.257329
3.720017 0.2 -0.258768
3.723350 0.2 -0.260104
3.726683 0.2 -0.261003
3.730017 0.2 -0.261511
3.733350 0.2 -0.262088
3.736683 0.2 -0.263262
3.740017 0.2 -0.265106
3.743350 0.2 -0.267159
3.746683 0.2 -0.268756
3.750017 0.2 -0.269441
3.753350 0.2 -0.269348
3.756683 0.2 -0.269036
3.760017 0.2 -0.268989
3.763350 0.2 -0.269432
3.766683 0.2 -0.270307
3.770017 0.2 -0.271336
3.773350 0.2 -0.272193
3.776683 0.2 -0.272649
3.780017 0.2 -0.272742
3.783350 0.2 -0.272896
3.786683 0.2 -0.273613
3.790017 0.2 -0.274936
3.793350 0.2 -0.276295
3.796683 0.2 -0.276873
3.800017 0.2 -0.276272
3.803350 0.2 -0.275131
3.806683 0.2 -0.274521
3.810017 0.2 -0.274670
3.813350 0.2 -0.275024
3.816683 0.2 -0.275304
3.820017 0.2 -0.275718
3.823350 0.2 -0.276468
3.826683 0.2 -0.277595
3.830017 0.2 -0.279015
3.833350 0.2 -0.280407
3.836683 0.2 -0.281418
3.840017 0.2 -0.282056
3.843350 0.2 -0.282633
3.846683 0.2 -0.283360
3.850017 0.2 -0.284207
3.853350 0.2 -0.285096
3.856683 0.2 -0.286032
3.860017 0.2 -0.286927
3.863350 0.2 -0.287471
3.866683 0.2 -0.287415
3.870017 0.2 -0.286647
3.873350 0.2 -0.285334
3.876683 0.2 -0.284109
3.880017 0.2 -0.283681
3.883350 0.2 -0.284249
3.886683 0.2 -0.285436
3.890017 0.2 -0.286726
3.893350 0.2 -0.287825
3.896683 0.2 -0.288761
3.900017 0.2 -0.289627
3.903350 0.2 -0.290270
3.906683 0.2 -0.290521
3.910017 0.2 -0.290540
3.913350 0.2 -0.290452
3.916683 0.2 -0.290191
3.920017 0.2 -0.290070
3.923350 0.2 -0.290610
3.926683 0.2 -0.291676
3.930017 0.2 -0.292389
3.933350 0.2 -0.292049
3.936683 0.2 -0.290815
3.940017 0.2 -0.289427
3.943350 0.2 -0.288351
3.946683 0.2 -0.287690
3.950017 0.2 -0.287541
3.953350 0.2 -0.287923
3.956683 0.2 -0.288798
3.960017 0.2 -0.290149
3.963350 0.2 -0.291574
3.966683 0.2 -0.292473
3.970017 0.2 -0.292757
3.973350 0.2 -0.292761
3.976683 0.2 -0.292724
3.980017 0.2 -0.292682
3.983350 0.2 -0.292668
3.986683 0.2 -0.292552
3.990017 0.2 -0.291988
3.993350 0.2 -0.290652
3.996683 0.2 -0.288659
4.000017 0.2 -0.286782
4.003350 0.2 -0.285772
4.006683 0.2 -0.285725
4.010017 0.2 -0.286284
4.013350 0.2 -0.286954
4.016683 0.2 -0.287378
4.020017 0.2 -0.287765
4.023350 0.2 -0.288649
4.026683 0.2 -0.290065
4.030017 0.2 -0.291308
4.033350 0.2 -0.291676
4.036683 0.2 -0.291169
4.040017 0.2 -0.290279
4.043350 0.2 -0.289539
4.046683 0.2 -0.289343
4.050017 0.2 -0.289739
4.053350 0.2 -0.290372
4.056683 0.2 -0.290773
4.060017 0.2 -0.290554
4.063350 0.2 -0.289665
4.066683 0.2 -0.288701
4.070017 0.2 -0.288584
4.073350 0.2 -0.289823
4.076683 0.2 -0.292016
4.080017 0.2 -0.294107
4.083350 0.2 -0.295169
4.086683 0.2 -0.295010
4.090017 0.2 -0.294051
4.093350 0.2 -0.292892
4.096683 0.2 -0.292016
4.100017 0.2 -0.291695
4.103350 0.2 -0.291956
4.106683 0.2 -0.292715
4.110017 0.2 -0.293804
4.113350 0.2 -0.294992
4.116683 0.2 -0.296044
4.120017 0.2 -0.296659
4.123350 0.2 -0.296677
4.126683 0.2 -0.296407
4.130017 0.2 -0.296296
4.133350 0.2 -0.296352
4.136683 0.2 -0.296100
4.140017 0.2 -0.294894
4.143350 0.2 -0.292505
4.146683 0.2 -0.289422
4.150017 0.2 -0.286461
4.153350 0.2 -0.284272
4.156683 0.2 -0.283113
4.160017 0.2 -0.282717
4.163350 0.2 -0.282414
4.166683 0.2 -0.281753
4.170017 0.2 -0.281027
4.173350 0.2 -0.281064
4.176683 0.2 -0.282302
4.180017 0.2 -0.284258
4.183350 0.2 -0.285930
4.186683 0.2 -0.286596
4.190017 0.2 -0.286116
4.193350 0.2 -0.284845
4.196683 0.2 -0.283387
4.200017 0.2 -0.282223
4.203350 0.2 -0.281571
4.206683 0.2 -0.281543
4.210017 0.2 -0.282209
4.213350 0.2 -0.283378
4.216683 0.2 -0.284384
4.220017 0.2 -0.284491
4.223350 0.2 -0.283797
4.226683 0.2 -0.283304
4.230017 0.2 -0.283481
4.233350 0.2 -0.283518
4.236683 0.2 -0.282354
4.240017 0.2 -0.279918
4.243350 0.2 -0.277110
4.246683 0.2 -0.274857
4.250017 0.2 -0.273604
4.253350 0.2 -0.273441
4.256683 0.2 -0.274051
4.260017 0.2 -0.274675
4.263350 0.2 -0.274708
4.266683 0.2 -0.274209
4.270017 0.2 -0.273562
4.273350 0.2 -0.272901
4.276683 0.2 -0.272184
4.280017 0.2 -0.271625
4.283350 0.2 -0.271462
4.286683 0.2 -0.271546
4.290017 0.2 -0.271811
4.293350 0.2 -0.272505
4.296683 0.2 -0.273692
4.300017 0.2 -0.274987
4.303350 0.2 -0.275825
4.306683 0.2 -0.275909
4.310017 0.2 -0.275308
4.313350 0.2 -0.274070
4.316683 0.2 -0.272063
4.320017 0.2 -0.269329
4.323350 0.2 -0.266330
4.326683 0.2 -0.263918
4.330017 0.2 -0.262973
4.333350 0.2 -0.263592
4.336683 0.2 -0.264910
4.340017 0.2 -0.265855
4.343350 0.2 -0.265823
4.346683 0.2 -0.264854
4.350017 0.2 -0.263411
4.353350 0.2 -0.261799
4.356683 0.2 -0.260072
4.360017 0.2 -0.258447
4.363350 0.2 -0.257338
4.366683 0.2 -0.256845
4.370017 0.2 -0.256426
4.373350 0.2 -0.255485
4.376683 0.2 -0.254177
4.380017 0.2 -0.253147
4.383350 0.2 -0.252849
4.386683 0.2 -0.253278
4.390017 0.2 -0.254065
4.393350 0.2 -0.254633
4.396683 0.2 -0.254554
4.400017 0.2 -0.253837
4.403350 0.2 -0.252826
4.406683 0.2 -0.251895
4.410017 0.2 -0.251238
4.413350 0.2 -0.250791
4.416683 0.2 -0.250479
4.420017 0.2 -0.250284
4.423350 0.2 -0.250083
4.426683 0.2 -0.249697
4.430017 0.2 -0.249106
4.433350 0.2 -0.248468
4.436683 0.2 -0.247788
4.440017 0.2 -0.246940
4.443350 0.2 -0.246125
4.446683 0.2 -0.245809
4.450017 0.2 -0.246149
4.453350 0.2 -0.246777
4.456683 0.2 -0.247015
4.460017 0.2 -0.246428
4.463350 0.2 -0.245217
4.466683 0.2 -0.244020
4.470017 0.2 -0.243369
4.473350 0.2 -0.243513
4.476683 0.2 -0.244477
4.480017 0.2 -0.246121
4.483350 0.2 -0.248118
4.486683 0.2 -0.249897
4.490017 0.2 -0.250707
4.493350 0.2 -0.250023
4.496683 0.2 -0.247946
4.500017 0.2 -0.245455
4.503350 0.2 -0.243844
4.506683 0.2 -0.243760
4.510017 0.2 -0.245064
4.513350 0.2 -0.247345
4.516683 0.2 -0.249934
4.520017 0.2 -0.251695
4.523350 0.2 -0.251662
4.526683 0.2 -0.249976
4.530017 0.2 -0.247685
4.533350 0.2 -0.245799
4.536683 0.2 -0.244910
4.540017 0.2 -0.245231
4.543350 0.2 -0.246661
4.546683 0.2 -0.248873
4.550017 0.2 -0.251280
4.553350 0.2 -0.253147
4.556683 0.2 -0.253990
4.560017 0.2 -0.253906
4.563350 0.2 -0.253352
4.566683 0.2 -0.252789
4.570017 0.2 -0.252426
4.573350 0.2 -0.252267
4.576683 0.2 -0.252416
4.580017 0.2 -0.253050
4.583350 0.2 -0.254107
4.586683 0.2 -0.255331
4.590017 0.2 -0.256528
4.593350 0.2 -0.257520
4.596683 0.2 -0.258121
4.600017 0.2 -0.258270
4.603350 0.2 -0.257911
4.606683 0.2 -0.257185
4.610017 0.2 -0.256770
4.613350 0.2 -0.257376
4.616683 0.2 -0.258842
4.620017 0.2 -0.260263
4.623350 0.2 -0.260929
4.626683 0.2 -0.260933
4.630017 0.2 -0.260896
4.633350 0.2 -0.261273
4.636683 0.2 -0.262083
4.640017 0.2 -0.262968
4.643350 0.2 -0.263415
4.646683 0.2 -0.263229
4.650017 0.2 -0.262731
4.653350 0.2 -0.262372
4.656683 0.2 -0.262344
4.660017 0.2 -0.262717
4.663350 0.2 -0.263522
4.666683 0.2 -0.264598
4.670017 0.2 -0.265636
4.673350 0.2 -0.266721
4.676683 0.2 -0.268309
4.680017 0.2 -0.270554
4.683350 0.2 -0.273003
4.686683 0.2 -0.274973
4.690017 0.2 -0.276053
4.693350 0.2 -0.276216
4.696683 0.2 -0.275602
4.700017 0.2 -0.274419
4.703350 0.2 -0.273045
4.706683 0.2 -0.271839
4.710017 0.2 -0.271052
4.713350 0.2 -0.270987
4.716683 0.2 -0.271825
4.720017 0.2 -0.273245
4.723350 0.2 -0.274633
4.726683 0.2 -0.275723
4.730017 0.2 -0.276626
4.733350 0.2 -0.277427
4.736683 0.2 -0.277981
4.740017 0.2 -0.278312
4.743350 0.2 -0.278782
4.746683 0.2 -0.279523
4.750017 0.2 -0.280370
4.753350 0.2 -0.281376
4.756683 0.2 -0.282824
4.760017 0.2 -0.284859
4.763350 0.2 -0.287276
4.766683 0.2 -0.289427
4.770017 0.2 -0.290428
4.773350 0.2 -0.289986
4.776683 0.2 -0.288687
4.780017 0.2 -0.287243
4.783350 0.2 -0.286079
4.786683 0.2 -0.285385
4.790017 0.2 -0.284975
4.793350 0.2 -0.284412
4.796683 0.2 -0.283560
4.800017 0.2 -0.282866
4.803350 0.2 -0.282805
4.806683 0.2 -0.283350
4.810017 0.2 -0.284240
4.813350 0.2 -0.285292
4.816683 0.2 -0.286293
4.820017 0.2 -0.287076
4.823350 0.2 -0.287760
4.826683 0.2 -0.288542
4.830017 0.2 -0.289329
4.833350 0.2 -0.289781
4.836683 0.2 -0.289646
4.840017 0.2 -0.289031
4.843350 0.2 -0.288310
4.846683 0.2 -0.287797
4.850017 0.2 -0.287374
4.853350 0.2 -0.286540
4.856683 0.2 -0.285190
4.860017 0.2 -0.284007
4.863350 0.2 -0.283737
4.866683 0.2 -0.284268
4.870017 0.2 -0.284836
4.873350 0.2 -0.285008
4.876683 0.2 -0.285008
4.880017 0.2 -0.284975
4.883350 0.2 -0.284710
4.886683 0.2 -0.284147
4.890017 0.2 -0.283448
4.893350 0.2 -0.282703
4.896683 0.2 -0.281841
4.900017 0.2 -0.280924
4.903350 0.2 -0.280184
4.906683 0.2 -0.279825
4.910017 0.2 -0.280039
4.913350 0.2 -0.281017
4.916683 0.2 -0.282764
4.920017 0.2 -0.284985
4.923350 0.2 -0.287215
4.926683 0.2 -0.289008
4.930017 0.2 -0.290037
4.933350 0.2 -0.290126
4.936683 0.2 -0.289278
4.940017 0.2 -0.287639
4.943350 0.2 -0.285464
4.946683 0.2 -0.283220
4.950017 0.2 -0.281632
4.953350 0.2 -0.281357
4.956683 0.2 -0.282396
4.960017 0.2 -0.284016
4.963350 0.2 -0.285404
4.966683 0.2 -0.286154
4.970017 0.2 -0.286251
4.973350 0.2 -0.285730
4.976683 0.2 -0.284775
4.980017 0.2 -0.283984
4.983350 0.2 -0.283946
4.986683 0.2 -0.284608
4.990017 0.2 -0.285269
4.993350 0.2 -0.285394
4.996683 0.2 -0.285199
5.000017 0.2 -0.285464
5.003350 0.2 -0.286787
5.006683 0.2 -0.289036
5.010017 0.2 -0.291346
5.013350 0.2 -0.292729
5.016683 0.2 -0.292938
5.020017 0.2 -0.292570
5.023350 0.2 -0.292463
5.026683 0.2 -0.293134
5.030017 0.2 -0.294619
5.033350 0.2 -0.296389
5.036683 0.2 -0.297730
5.040017 0.2 -0.298433
5.043350 0.2 -0.298847
5.046683 0.2 -0.299537
5.050017 0.2 -0.300934
5.053350 0.2 -0.303122
5.056683 0.2 -0.305818
5.060017 0.2 -0.308519
5.063350 0.2 -0.310764
5.066683 0.2 -0.312496
5.070017 0.2 -0.313818
5.073350 0.2 -0.314629
5.076683 0.2 -0.314955
5.080017 0.2 -0.315020
5.083350 0.2 -0.314768
5.086683 0.2 -0.314182
5.090017 0.2 -0.313683
5.093350 0.2 -0.313632
5.096683 0.2 -0.313786
5.100017 0.2 -0.313576
5.103350 0.2 -0.312710
5.106683 0.2 -0.311807
5.110017 0.2 -0.311951
5.113350 0.2 -0.313343
5.116683 0.2 -0.315104
5.120017 0.2 -0.316575
5.123350 0.2 -0.317995
5.126683 0.2 -0.319593
5.130017 0.2 -0.321018
5.133350 0.2 -0.322061
5.136683 0.2 -0.322959
5.140017 0.2 -0.323793
5.143350 0.2 -0.324352
5.146683 0.2 -0.324771
5.150017 0.2 -0.325474
5.153350 0.2 -0.326540
5.156683 0.2 -0.327635
5.160017 0.2 -0.328403
5.163350 0.2 -0.328585
5.166683 0.2 -0.328058
5.170017 0.2 -0.327174
5.173350 0.2 -0.326750
5.176683 0.2 -0.327346
5.180017 0.2 -0.328897
5.183350 0.2 -0.331099
5.186683 0.2 -0.333558
5.190017 0.2 -0.335691
5.193350 0.2 -0.336943
5.196683 0.2 -0.337157
5.200017 0.2 -0.336603
5.203350 0.2 -0.335863
5.206683 0.2 -0.335402
5.210017 0.2 -0.335374
5.213350 0.2 -0.335933
5.216683 0.2 -0.337241
5.220017 0.2 -0.338983
5.223350 0.2 -0.340487
5.226683 0.2 -0.341334
5.230017 0.2 -0.341544
5.233350 0.2 -0.341367
5.236683 0.2 -0.341167
5.240017 0.2 -0.341227
5.243350 0.2 -0.341446
5.246683 0.2 -0.341446
5.250017 0.2 -0.341292
5.253350 0.2 -0.341604
5.256683 0.2 -0.342708
5.260017 0.2 -0.344208
5.263350 0.2 -0.345549
5.266683 0.2 -0.346350
5.270017 0.2 -0.346215
5.273350 0.2 -0.344990
5.276683 0.2 -0.343183
5.280017 0.2 -0.341693
5.283350 0.2 -0.341227
5.286683 0.2 -0.341889
5.290017 0.2 -0.343323
5.293350 0.2 -0.345134
5.296683 0.2 -0.346988
5.300017 0.2 -0.348613
5.303350 0.2 -0.349944
5.306683 0.2 -0.350848
5.310017 0.2 -0.350880
5.313350 0.2 -0.349851
5.316683 0.2 -0.348315
5.320017 0.2 -0.347048
5.323350 0.2 -0.346582
5.326683 0.2 -0.347178
5.330017 0.2 -0.348566
5.333350 0.2 -0.349833
5.336683 0.2 -0.350154
5.340017 0.2 -0.349483
5.343350 0.2 -0.348394
5.346683 0.2 -0.347677
5.350017 0.2 -0.348003
5.353350 0.2 -0.349418
5.356683 0.2 -0.351192
5.360017 0.2 -0.352301
5.363350 0.2 -0.352007
5.366683 0.2 -0.350215
5.370017 0.2 -0.347500
5.373350 0.2 -0.344771
5.376683 0.2 -0.342797
5.380017 0.2 -0.341884
5.383350 0.2 -0.342056
5.386683 0.2 -0.343253
5.390017 0.2 -0.345153
5.393350 0.2 -0.347067
5.396683 0.2 -0.348357
5.400017 0.2 -0.348901
5.403350 0.2 -0.349130
5.406683 0.2 -0.349577
5.410017 0.2 -0.350489
5.413350 0.2 -0.351840
5.416683 0.2 -0.353479
5.420017 0.2 -0.354964
5.423350 0.2 -0.355253
5.426683 0.2 -0.353460
5.430017 0.2 -0.350117
5.433350 0.2 -0.346885
5.436683 0.2 -0.345116
5.440017 0.2 -0.345400
5.443350 0.2 -0.347635
5.446683 0.2 -0.350811
5.450017 0.2 -0.353586
5.453350 0.2 -0.355300
5.456683 0.2 -0.356040
5.460017 0.2 -0.356273
5.463350 0.2 -0.356464
5.466683 0.2 -0.356697
5.470017 0.2 -0.356724
5.473350 0.2 -0.356184
5.476683 0.2 -0.355034
5.480017 0.2 -0.353898
5.483350 0.2 -0.353805
5.486683 0.2 -0.355300
5.490017 0.2 -0.358000
5.493350 0.2 -0.360911
5.496683 0.2 -0.362978
5.500017 0.2 -0.363383
5.503350 0.2 -0.362005
5.506683 0.2 -0.359537
5.510017 0.2 -0.356892
5.513350 0.2 -0.354862
5.516683 0.2 -0.354182
5.520017 0.2 -0.355253
5.523350 0.2 -0.357707
5.526683 0.2 -0.360319
5.530017 0.2 -0.361777
5.533350 0.2 -0.361656
5.536683 0.2 -0.360780
5.540017 0.2 -0.360282
5.543350 0.2 -0.360264
5.546683 0.2 -0.359747
5.550017 0.2 -0.358131
5.553350 0.2 -0.356142
5.556683 0.2 -0.354936
5.560017 0.2 -0.354778
5.563350 0.2 -0.355197
5.566683 0.2 -0.355928
5.570017 0.2 -0.356999
5.573350 0.2 -0.358298
5.576683 0.2 -0.359444
5.580017 0.2 -0.360115
5.583350 0.2 -0.360436
5.586683 0.2 -0.360920
5.590017 0.2 -0.361870
5.593350 0.2 -0.363039
5.596683 0.2 -0.364040
5.600017 0.2 -0.364818
5.603350 0.2 -0.365470
5.606683 0.2 -0.366108
5.610017 0.2 -0.366736
5.613350 0.2 -0.367030
5.616683 0.2 -0.366727
5.620017 0.2 -0.366122
5.623350 0.2 -0.365707
5.626683 0.2 -0.365647
5.630017 0.2 -0.365786
5.633350 0.2 -0.365945
5.636683 0.2 -0.366131
5.640017 0.2 -0.366364
5.643350 0.2 -0.366489
5.646683 0.2 -0.366350
5.650017 0.2 -0.366005
5.653350 0.2 -0.365847
5.656683 0.2 -0.366317
5.660017 0.2 -0.367356
5.663350 0.2 -0.368357
5.666683 0.2 -0.368827
5.670017 0.2 -0.368631
5.673350 0.2 -0.367775
5.676683 0.2 -0.366298
5.680017 0.2 -0.364357
5.683350 0.2 -0.362159
5.686683 0.2 -0.360096
5.690017 0.2 -0.358722
5.693350 0.2 -0.358354
5.696683 0.2 -0.358769
5.700017 0.2 -0.359686
5.703350 0.2 -0.361046
5.706683 0.2 -0.362638
5.710017 0.2 -0.363984
5.713350 0.2 -0.364725
5.716683 0.2 -0.364943
5.720017 0.2 -0.365153
5.723350 0.2 -0.365772
5.726683 0.2 -0.366708
5.730017 0.2 -0.367798
5.733350 0.2 -0.369204
5.736683 0.2 -0.370955
5.740017 0.2 -0.372701
5.743350 0.2 -0.374098
5.746683 0.2 -0.375104
5.750017 0.2 -0.375905
5.753350 0.2 -0.376636
5.756683 0.2 -0.377237
5.760017 0.2 -0.377605
5.763350 0.2 -0.378005
5.766683 0.2 -0.378788
5.770017 0.2 -0.379672
5.773350 0.2 -0.379807
5.776683 0.2 -0.378708
5.780017 0.2 -0.376930
5.783350 0.2 -0.375621
5.786683 0.2 -0.375570
5.790017 0.2 -0.376818
5.793350 0.2 -0.378834
5.796683 0.2 -0.380804
5.800017 0.2 -0.382080
5.803350 0.2 -0.382336
5.806683 0.2 -0.381251
5.810017 0.2 -0.378718
5.813350 0.2 -0.375346
5.816683 0.2 -0.372250
5.820017 0.2 -0.370294
5.823350 0.2 -0.369637
5.826683 0.2 -0.369861
5.830017 0.2 -0.370378
5.833350 0.2 -0.370727
5.836683 0.2 -0.370941
5.840017 0.2 -0.371551
5.843350 0.2 -0.372995
5.846683 0.2 -0.375067
5.850017 0.2 -0.377130
5.853350 0.2 -0.378662
5.856683 0.2 -0.379565
5.860017 0.2 -0.379989
5.863350 0.2 -0.380082
5.866683 0.2 -0.380110
5.870017 0.2 -0.380194
5.873350 0.2 -0.379900
5.876683 0.2 -0.378769
5.880017 0.2 -0.377106
5.883350 0.2 -0.375709
5.886683 0.2 -0.375099
5.890017 0.2 -0.375225
5.893350 0.2 -0.375509
5.896683 0.2 -0.375309
5.900017 0.2 -0.374415
5.903350 0.2 -0.373218
5.906683 0.2 -0.372478
5.910017 0.2 -0.372790
5.913350 0.2 -0.374033
5.916683 0.2 -0.375467
5.920017 0.2 -0.376594
5.923350 0.2 -0.377619
5.926683 0.2 -0.378890
5.930017 0.2 -0.380469
5.933350 0.2 -0.382145
5.936683 0.2 -0.383486
5.940017 0.2 -0.384180
5.943350 0.2 -0.384324
5.946683 0.2 -0.384352
5.950017 0.2 -0.384818
5.953350 0.2 -0.386066
5.956683 0.2 -0.387798
5.960017 0.2 -0.389363
5.963350 0.2 -0.390275
5.966683 0.2 -0.390201
5.970017 0.2 -0.389074
5.973350 0.2 -0.387561
5.976683 0.2 -0.386802
5.980017 0.2 -0.387379
5.983350 0.2 -0.388906
5.986683 0.2 -0.390662
5.990017 0.2 -0.391998
5.993350 0.2 -0.392483
5.996683 0.2 -0.392185
6.000017 0.2 -0.391458
