# Supplementary material for: Quantitative profiling of capsaicin content in seven chili pepper cultivars using optimized HPLC
Source: Front Plant Sci. 2026 May 7;17:1749488. doi: 10.3389/fpls.2026.1749488 (PMC13190488; doi:10.3389/fpls.2026.1749488)
Supplement: Supplementary file 2 [file DataSheet2.zip › Raw Chromatogram Data Calibration 220 nm/Capsaicin 0ppm.txt]

URL	chrom://desktop-lb30aed/ChromeleonLocal/Capsaicin/CapsaicinTest_1312025.seq/20803.smp/UV_VIS_1.channel
Channel	UV_VIS_1

Injection Information:
Data Vault	ChromeleonLocal
Sequence	CapsaicinTest_1312025
Name	ACNblank
Number	444
Position	Y:E3
Comment	
Processing Method	Processing_Capsaicin
Instrument Method	Capsaicin_222025m1 -Origninal
Type	Unknown
Status	Finished
Inject Time	3/11/2025 11:22:13 AM -07:00
Volume (µl)	10.00
Dilution Factor	1.0000
Weight	1.0000

Raw Data Information:
Time Min. (min)	0.003350
Time Max. (min)	6.000017
Data Points	1800
Detector	UV
Generating Data System	Chromeleon 7.2.10.24543
Exporting Data System	Chromeleon 7.2.10.0
Operator	Instrument Controller
Signal Quantity	Absorbance
Signal Unit	mAU
Signal Min.	-0.857920
Signal Max.	15.273453
Channel	UV_VIS_1
Driver Name	VDAD.dll
Channel Type	Evaluation
Min. Step (s)	0.2
Max. Step (s)	0.2
Average Step (s)	0.2

Signal Parameter Information:
Signal Info	WVL:220 nm

Raw Data:
Time (min)	Step (s)	Value (mAU)
0.003350	n.a.	0.000000
0.006683	0.2	-0.000042
0.010017	0.2	-0.000256
0.013350	0.2	-0.000796
0.016683	0.2	-0.001667
0.020017	0.2	-0.002570
0.023350	0.2	-0.002952
0.026683	0.2	-0.002449
0.030017	0.2	-0.001378
0.033350	0.2	-0.000484
0.036683	0.2	-0.000363
0.040017	0.2	-0.001141
0.043350	0.2	-0.002519
0.046683	0.2	-0.004116
0.050017	0.2	-0.005797
0.053350	0.2	-0.007418
0.056683	0.2	-0.008489
0.060017	0.2	-0.008410
0.063350	0.2	-0.007087
0.066683	0.2	-0.005057
0.070017	0.2	-0.002938
0.073350	0.2	-0.001127
0.076683	0.2	0.000061
0.080017	0.2	0.000028
0.083350	0.2	-0.001667
0.086683	0.2	-0.004545
0.090017	0.2	-0.007488
0.093350	0.2	-0.009760
0.096683	0.2	-0.011167
0.100017	0.2	-0.011646
0.103350	0.2	-0.011432
0.106683	0.2	-0.011111
0.110017	0.2	-0.011176
0.113350	0.2	-0.011716
0.116683	0.2	-0.012475
0.120017	0.2	-0.013057
0.123350	0.2	-0.013276
0.126683	0.2	-0.013439
0.130017	0.2	-0.014133
0.133350	0.2	-0.015572
0.136683	0.2	-0.017164
0.140017	0.2	-0.017923
0.143350	0.2	-0.017476
0.146683	0.2	-0.016517
0.150017	0.2	-0.015884
0.153350	0.2	-0.015590
0.156683	0.2	-0.015050
0.160017	0.2	-0.014049
0.163350	0.2	-0.013132
0.166683	0.2	-0.013085
0.170017	0.2	-0.014179
0.173350	0.2	-0.015912
0.176683	0.2	-0.017430
0.180017	0.2	-0.018054
0.183350	0.2	-0.017784
0.186683	0.2	-0.017337
0.190017	0.2	-0.017439
0.193350	0.2	-0.018082
0.196683	0.2	-0.018897
0.200017	0.2	-0.019907
0.203350	0.2	-0.021383
0.206683	0.2	-0.023283
0.210017	0.2	-0.025188
0.213350	0.2	-0.026654
0.216683	0.2	-0.027372
0.220017	0.2	-0.027469
0.223350	0.2	-0.027684
0.226683	0.2	-0.028708
0.230017	0.2	-0.030217
0.233350	0.2	-0.031185
0.236683	0.2	-0.031274
0.240017	0.2	-0.031302
0.243350	0.2	-0.032303
0.246683	0.2	-0.034450
0.250017	0.2	-0.036811
0.253350	0.2	-0.038021
0.256683	0.2	-0.037374
0.260017	0.2	-0.035460
0.263350	0.2	-0.033714
0.266683	0.2	-0.033025
0.270017	0.2	-0.033099
0.273350	0.2	-0.033295
0.276683	0.2	-0.033462
0.280017	0.2	-0.033709
0.283350	0.2	-0.034124
0.286683	0.2	-0.034943
0.290017	0.2	-0.036340
0.293350	0.2	-0.038077
0.296683	0.2	-0.039805
0.300017	0.2	-0.041248
0.303350	0.2	-0.041942
0.306683	0.2	-0.041565
0.310017	0.2	-0.040527
0.313350	0.2	-0.039716
0.316683	0.2	-0.039637
0.320017	0.2	-0.040075
0.323350	0.2	-0.040508
0.326683	0.2	-0.040573
0.330017	0.2	-0.040280
0.333350	0.2	-0.039949
0.336683	0.2	-0.039721
0.340017	0.2	-0.039260
0.343350	0.2	-0.038184
0.346683	0.2	-0.036834
0.350017	0.2	-0.036336
0.353350	0.2	-0.037509
0.356683	0.2	-0.039935
0.360017	0.2	-0.042426
0.363350	0.2	-0.044229
0.366683	0.2	-0.045449
0.370017	0.2	-0.046333
0.373350	0.2	-0.046915
0.376683	0.2	-0.047246
0.380017	0.2	-0.047642
0.383350	0.2	-0.048536
0.386683	0.2	-0.050031
0.390017	0.2	-0.051674
0.393350	0.2	-0.052666
0.396683	0.2	-0.052415
0.400017	0.2	-0.051190
0.403350	0.2	-0.050119
0.406683	0.2	-0.050194
0.410017	0.2	-0.051353
0.413350	0.2	-0.052741
0.416683	0.2	-0.053481
0.420017	0.2	-0.053342
0.423350	0.2	-0.052908
0.426683	0.2	-0.052992
0.430017	0.2	-0.053858
0.433350	0.2	-0.055446
0.436683	0.2	-0.057733
0.440017	0.2	-0.060382
0.443350	0.2	-0.062743
0.446683	0.2	-0.064382
0.450017	0.2	-0.065113
0.453350	0.2	-0.064988
0.456683	0.2	-0.064382
0.460017	0.2	-0.063647
0.463350	0.2	-0.062911
0.466683	0.2	-0.062343
0.470017	0.2	-0.062259
0.473350	0.2	-0.062990
0.476683	0.2	-0.064471
0.480017	0.2	-0.066105
0.483350	0.2	-0.067237
0.486683	0.2	-0.067721
0.490017	0.2	-0.068103
0.493350	0.2	-0.069058
0.496683	0.2	-0.070678
0.500017	0.2	-0.072438
0.503350	0.2	-0.073654
0.506683	0.2	-0.074035
0.510017	0.2	-0.074022
0.513350	0.2	-0.074492
0.516683	0.2	-0.076033
0.520017	0.2	-0.078548
0.523350	0.2	-0.081449
0.526683	0.2	-0.084131
0.530017	0.2	-0.086068
0.533350	0.2	-0.086734
0.536683	0.2	-0.086068
0.540017	0.2	-0.084862
0.543350	0.2	-0.084038
0.546683	0.2	-0.083521
0.550017	0.2	-0.082515
0.553350	0.2	-0.080857
0.556683	0.2	-0.079200
0.560017	0.2	-0.078226
0.563350	0.2	-0.078212
0.566683	0.2	-0.079018
0.570017	0.2	-0.080313
0.573350	0.2	-0.081407
0.576683	0.2	-0.081202
0.580017	0.2	-0.079167
0.583350	0.2	-0.076182
0.586683	0.2	-0.073835
0.590017	0.2	-0.073034
0.593350	0.2	-0.073472
0.596683	0.2	-0.074455
0.600017	0.2	-0.075526
0.603350	0.2	-0.076108
0.606683	0.2	-0.075721
0.610017	0.2	-0.074967
0.613350	0.2	-0.075256
0.616683	0.2	-0.077309
0.620017	0.2	-0.080541
0.623350	0.2	-0.083949
0.626683	0.2	-0.087018
0.630017	0.2	-0.089570
0.633350	0.2	-0.091279
0.636683	0.2	-0.092029
0.640017	0.2	-0.092168
0.643350	0.2	-0.091991
0.646683	0.2	-0.091302
0.650017	0.2	-0.089593
0.653350	0.2	-0.086059
0.656683	0.2	-0.079172
0.660017	0.2	-0.066343
0.663350	0.2	-0.044000
0.666683	0.2	-0.008205
0.670017	0.2	0.044550
0.673350	0.2	0.116210
0.676683	0.2	0.205203
0.680017	0.2	0.305073
0.683350	0.2	0.405153
0.686683	0.2	0.492889
0.690017	0.2	0.556810
0.693350	0.2	0.589075
0.696683	0.2	0.587269
0.700017	0.2	0.554826
0.703350	0.2	0.499371
0.706683	0.2	0.429968
0.710017	0.2	0.354918
0.713350	0.2	0.280575
0.716683	0.2	0.210884
0.720017	0.2	0.147424
0.723350	0.2	0.090045
0.726683	0.2	0.037514
0.730017	0.2	-0.012047
0.733350	0.2	-0.061546
0.736683	0.2	-0.122851
0.740017	0.2	-0.234311
0.743350	0.2	-0.449140
0.746683	0.2	-0.737868
0.750017	0.2	-0.857920
0.753350	0.2	-0.372967
0.756683	0.2	1.100982
0.760017	0.2	3.603525
0.763350	0.2	6.730245
0.766683	0.2	9.795912
0.770017	0.2	12.157755
0.773350	0.2	13.493393
0.776683	0.2	13.857088
0.780017	0.2	13.522632
0.783350	0.2	12.776935
0.786683	0.2	11.808174
0.790017	0.2	10.712612
0.793350	0.2	9.556534
0.796683	0.2	8.424935
0.800017	0.2	7.433062
0.803350	0.2	6.710859
0.806683	0.2	6.374456
0.810017	0.2	6.494713
0.813350	0.2	7.075425
0.816683	0.2	8.050259
0.820017	0.2	9.295219
0.823350	0.2	10.651713
0.826683	0.2	11.962284
0.830017	0.2	13.109180
0.833350	0.2	14.028270
0.836683	0.2	14.693849
0.840017	0.2	15.103421
0.843350	0.2	15.273453
0.846683	0.2	15.226528
0.850017	0.2	14.971020
0.853350	0.2	14.500041
0.856683	0.2	13.811649
0.860017	0.2	12.924830
0.863350	0.2	11.879071
0.866683	0.2	10.726932
0.870017	0.2	9.529376
0.873350	0.2	8.355142
0.876683	0.2	7.280004
0.880017	0.2	6.379471
0.883350	0.2	5.711727
0.886683	0.2	5.298043
0.890017	0.2	5.113971
0.893350	0.2	5.097231
0.896683	0.2	5.167383
0.900017	0.2	5.249353
0.903350	0.2	5.294099
0.906683	0.2	5.287877
0.910017	0.2	5.243174
0.913350	0.2	5.175984
0.916683	0.2	5.084933
0.920017	0.2	4.945262
0.923350	0.2	4.719389
0.926683	0.2	4.376434
0.930017	0.2	3.909203
0.933350	0.2	3.340407
0.936683	0.2	2.716468
0.940017	0.2	2.093068
0.943350	0.2	1.519560
0.946683	0.2	1.028758
0.950017	0.2	0.634557
0.953350	0.2	0.335202
0.956683	0.2	0.118623
0.960017	0.2	-0.032168
0.963350	0.2	-0.134469
0.966683	0.2	-0.202856
0.970017	0.2	-0.247667
0.973350	0.2	-0.275448
0.976683	0.2	-0.290698
0.980017	0.2	-0.296989
0.983350	0.2	-0.297013
0.986683	0.2	-0.292533
0.990017	0.2	-0.284663
0.993350	0.2	-0.274256
0.996683	0.2	-0.262074
1.000017	0.2	-0.248789
1.003350	0.2	-0.234917
1.006683	0.2	-0.220817
1.010017	0.2	-0.206889
1.013350	0.2	-0.193603
1.016683	0.2	-0.181263
1.020017	0.2	-0.169915
1.023350	0.2	-0.159587
1.026683	0.2	-0.150651
1.030017	0.2	-0.143531
1.033350	0.2	-0.137957
1.036683	0.2	-0.133025
1.040017	0.2	-0.128052
1.043350	0.2	-0.122935
1.046683	0.2	-0.117710
1.050017	0.2	-0.112327
1.053350	0.2	-0.107139
1.056683	0.2	-0.102934
1.060017	0.2	-0.100150
1.063350	0.2	-0.098464
1.066683	0.2	-0.097328
1.070017	0.2	-0.096611
1.073350	0.2	-0.096508
1.076683	0.2	-0.097058
1.080017	0.2	-0.097980
1.083350	0.2	-0.099074
1.086683	0.2	-0.100350
1.090017	0.2	-0.101882
1.093350	0.2	-0.103624
1.096683	0.2	-0.105272
1.100017	0.2	-0.106241
1.103350	0.2	-0.106227
1.106683	0.2	-0.105877
1.110017	0.2	-0.106194
1.113350	0.2	-0.107344
1.116683	0.2	-0.108657
1.120017	0.2	-0.109486
1.123350	0.2	-0.109598
1.126683	0.2	-0.109300
1.130017	0.2	-0.109146
1.133350	0.2	-0.109305
1.136683	0.2	-0.109519
1.140017	0.2	-0.109458
1.143350	0.2	-0.108974
1.146683	0.2	-0.108252
1.150017	0.2	-0.107680
1.153350	0.2	-0.107661
1.156683	0.2	-0.108392
1.160017	0.2	-0.109603
1.163350	0.2	-0.110739
1.166683	0.2	-0.111423
1.170017	0.2	-0.111475
1.173350	0.2	-0.110674
1.176683	0.2	-0.108900
1.180017	0.2	-0.106529
1.183350	0.2	-0.104229
1.186683	0.2	-0.102525
1.190017	0.2	-0.101649
1.193350	0.2	-0.101598
1.196683	0.2	-0.102175
1.200017	0.2	-0.102865
1.203350	0.2	-0.102893
1.206683	0.2	-0.101929
1.210017	0.2	-0.100359
1.213350	0.2	-0.098646
1.216683	0.2	-0.096965
1.220017	0.2	-0.095395
1.223350	0.2	-0.093915
1.226683	0.2	-0.092392
1.230017	0.2	-0.090902
1.233350	0.2	-0.089663
1.236683	0.2	-0.088699
1.240017	0.2	-0.087987
1.243350	0.2	-0.087526
1.246683	0.2	-0.087465
1.250017	0.2	-0.088396
1.253350	0.2	-0.090837
1.256683	0.2	-0.094175
1.260017	0.2	-0.096969
1.263350	0.2	-0.098492
1.266683	0.2	-0.099158
1.270017	0.2	-0.099530
1.273350	0.2	-0.099833
1.276683	0.2	-0.100117
1.280017	0.2	-0.100359
1.283350	0.2	-0.100727
1.286683	0.2	-0.101528
1.290017	0.2	-0.102720
1.293350	0.2	-0.103717
1.296683	0.2	-0.103936
1.300017	0.2	-0.103456
1.303350	0.2	-0.102795
1.306683	0.2	-0.102278
1.310017	0.2	-0.102115
1.313350	0.2	-0.102837
1.316683	0.2	-0.104886
1.320017	0.2	-0.107684
1.323350	0.2	-0.109863
1.326683	0.2	-0.110506
1.330017	0.2	-0.109668
1.333350	0.2	-0.107903
1.336683	0.2	-0.105994
1.340017	0.2	-0.104876
1.343350	0.2	-0.105170
1.346683	0.2	-0.106506
1.350017	0.2	-0.107982
1.353350	0.2	-0.109114
1.356683	0.2	-0.109919
1.360017	0.2	-0.110487
1.363350	0.2	-0.110953
1.366683	0.2	-0.111656
1.370017	0.2	-0.112951
1.373350	0.2	-0.114809
1.376683	0.2	-0.116699
1.380017	0.2	-0.117882
1.383350	0.2	-0.117794
1.386683	0.2	-0.116387
1.390017	0.2	-0.114213
1.393350	0.2	-0.111996
1.396683	0.2	-0.110306
1.400017	0.2	-0.109533
1.403350	0.2	-0.109849
1.406683	0.2	-0.111139
1.410017	0.2	-0.113128
1.413350	0.2	-0.115577
1.416683	0.2	-0.118334
1.420017	0.2	-0.121016
1.423350	0.2	-0.122846
1.426683	0.2	-0.123209
1.430017	0.2	-0.122124
1.433350	0.2	-0.120052
1.436683	0.2	-0.117556
1.440017	0.2	-0.115219
1.443350	0.2	-0.113552
1.446683	0.2	-0.112844
1.450017	0.2	-0.113025
1.453350	0.2	-0.113747
1.456683	0.2	-0.114748
1.460017	0.2	-0.115721
1.463350	0.2	-0.116052
1.466683	0.2	-0.115242
1.470017	0.2	-0.113524
1.473350	0.2	-0.111661
1.476683	0.2	-0.110292
1.480017	0.2	-0.109789
1.483350	0.2	-0.110269
1.486683	0.2	-0.111363
1.490017	0.2	-0.112318
1.493350	0.2	-0.112532
1.496683	0.2	-0.112057
1.500017	0.2	-0.111386
1.503350	0.2	-0.110944
1.506683	0.2	-0.110879
1.510017	0.2	-0.111107
1.513350	0.2	-0.111447
1.516683	0.2	-0.111805
1.520017	0.2	-0.112415
1.523350	0.2	-0.113524
1.526683	0.2	-0.114935
1.530017	0.2	-0.116290
1.533350	0.2	-0.117514
1.536683	0.2	-0.118529
1.540017	0.2	-0.118962
1.543350	0.2	-0.118716
1.546683	0.2	-0.118292
1.550017	0.2	-0.118287
1.553350	0.2	-0.118660
1.556683	0.2	-0.118702
1.560017	0.2	-0.117733
1.563350	0.2	-0.115759
1.566683	0.2	-0.113514
1.570017	0.2	-0.111987
1.573350	0.2	-0.112001
1.576683	0.2	-0.113510
1.580017	0.2	-0.115223
1.583350	0.2	-0.115866
1.586683	0.2	-0.115521
1.590017	0.2	-0.115070
1.593350	0.2	-0.114799
1.596683	0.2	-0.114106
1.600017	0.2	-0.112262
1.603350	0.2	-0.109402
1.606683	0.2	-0.106622
1.610017	0.2	-0.105249
1.613350	0.2	-0.106022
1.616683	0.2	-0.108597
1.620017	0.2	-0.111745
1.623350	0.2	-0.114325
1.626683	0.2	-0.115852
1.630017	0.2	-0.116448
1.633350	0.2	-0.116560
1.636683	0.2	-0.116350
1.640017	0.2	-0.115614
1.643350	0.2	-0.114515
1.646683	0.2	-0.113486
1.650017	0.2	-0.112541
1.653350	0.2	-0.111461
1.656683	0.2	-0.110408
1.660017	0.2	-0.109817
1.663350	0.2	-0.109840
1.666683	0.2	-0.110292
1.670017	0.2	-0.110818
1.673350	0.2	-0.111084
1.676683	0.2	-0.110934
1.680017	0.2	-0.110297
1.683350	0.2	-0.109025
1.686683	0.2	-0.107316
1.690017	0.2	-0.105812
1.693350	0.2	-0.104927
1.696683	0.2	-0.104373
1.700017	0.2	-0.103465
1.703350	0.2	-0.101561
1.706683	0.2	-0.098604
1.710017	0.2	-0.095284
1.713350	0.2	-0.092583
1.716683	0.2	-0.091307
1.720017	0.2	-0.091717
1.723350	0.2	-0.093388
1.726683	0.2	-0.095498
1.730017	0.2	-0.097333
1.733350	0.2	-0.098771
1.736683	0.2	-0.100019
1.740017	0.2	-0.100969
1.743350	0.2	-0.101258
1.746683	0.2	-0.100899
1.750017	0.2	-0.100322
1.753350	0.2	-0.099856
1.756683	0.2	-0.099544
1.760017	0.2	-0.099298
1.763350	0.2	-0.099256
1.766683	0.2	-0.099866
1.770017	0.2	-0.101263
1.773350	0.2	-0.102860
1.776683	0.2	-0.103987
1.780017	0.2	-0.104452
1.783350	0.2	-0.104411
1.786683	0.2	-0.104131
1.790017	0.2	-0.103703
1.793350	0.2	-0.102953
1.796683	0.2	-0.102040
1.800017	0.2	-0.101505
1.803350	0.2	-0.101663
1.806683	0.2	-0.102380
1.810017	0.2	-0.103093
1.813350	0.2	-0.103260
1.816683	0.2	-0.102855
1.820017	0.2	-0.102106
1.823350	0.2	-0.101076
1.826683	0.2	-0.099586
1.830017	0.2	-0.097617
1.833350	0.2	-0.095530
1.836683	0.2	-0.093947
1.840017	0.2	-0.093486
1.843350	0.2	-0.094497
1.846683	0.2	-0.096578
1.850017	0.2	-0.098743
1.853350	0.2	-0.100113
1.856683	0.2	-0.100248
1.860017	0.2	-0.099041
1.863350	0.2	-0.096802
1.866683	0.2	-0.094147
1.870017	0.2	-0.091721
1.873350	0.2	-0.090064
1.876683	0.2	-0.089225
1.880017	0.2	-0.088555
1.883350	0.2	-0.087405
1.886683	0.2	-0.085817
1.890017	0.2	-0.084178
1.893350	0.2	-0.082748
1.896683	0.2	-0.081728
1.900017	0.2	-0.081356
1.903350	0.2	-0.081789
1.906683	0.2	-0.083228
1.910017	0.2	-0.085901
1.913350	0.2	-0.089584
1.916683	0.2	-0.093277
1.920017	0.2	-0.095917
1.923350	0.2	-0.097123
1.926683	0.2	-0.096881
1.930017	0.2	-0.095209
1.933350	0.2	-0.092485
1.936683	0.2	-0.089426
1.940017	0.2	-0.086636
1.943350	0.2	-0.084434
1.946683	0.2	-0.082939
1.950017	0.2	-0.081956
1.953350	0.2	-0.080811
1.956683	0.2	-0.079051
1.960017	0.2	-0.076983
1.963350	0.2	-0.075107
1.966683	0.2	-0.073565
1.970017	0.2	-0.072131
1.973350	0.2	-0.070124
1.976683	0.2	-0.066794
1.980017	0.2	-0.062077
1.983350	0.2	-0.056620
1.986683	0.2	-0.051209
1.990017	0.2	-0.046417
1.993350	0.2	-0.042603
1.996683	0.2	-0.039539
2.000017	0.2	-0.036266
2.003350	0.2	-0.031856
2.006683	0.2	-0.026091
2.010017	0.2	-0.019111
2.013350	0.2	-0.011115
2.016683	0.2	-0.002543
2.020017	0.2	0.006077
2.023350	0.2	0.014268
2.026683	0.2	0.021644
2.030017	0.2	0.028349
2.033350	0.2	0.035190
2.036683	0.2	0.042850
2.040017	0.2	0.051381
2.043350	0.2	0.060564
2.046683	0.2	0.070194
2.050017	0.2	0.079777
2.053350	0.2	0.088653
2.056683	0.2	0.096522
2.060017	0.2	0.103363
2.063350	0.2	0.109137
2.066683	0.2	0.114031
2.070017	0.2	0.118488
2.073350	0.2	0.122762
2.076683	0.2	0.126921
2.080017	0.2	0.131172
2.083350	0.2	0.135652
2.086683	0.2	0.140173
2.090017	0.2	0.144369
2.093350	0.2	0.148034
2.096683	0.2	0.151433
2.100017	0.2	0.155177
2.103350	0.2	0.159675
2.106683	0.2	0.164728
2.110017	0.2	0.169766
2.113350	0.2	0.174306
2.116683	0.2	0.177966
2.120017	0.2	0.180583
2.123350	0.2	0.182539
2.126683	0.2	0.184337
2.130017	0.2	0.185836
2.133350	0.2	0.186441
2.136683	0.2	0.186092
2.140017	0.2	0.185482
2.143350	0.2	0.185119
2.146683	0.2	0.184802
2.150017	0.2	0.184248
2.153350	0.2	0.183638
2.156683	0.2	0.183196
2.160017	0.2	0.182651
2.163350	0.2	0.181589
2.166683	0.2	0.180006
2.170017	0.2	0.177962
2.173350	0.2	0.175172
2.176683	0.2	0.171391
2.180017	0.2	0.166828
2.183350	0.2	0.162125
2.186683	0.2	0.157901
2.190017	0.2	0.154367
2.193350	0.2	0.151466
2.196683	0.2	0.149137
2.200017	0.2	0.147242
2.203350	0.2	0.145552
2.206683	0.2	0.143885
2.210017	0.2	0.142124
2.213350	0.2	0.139978
2.216683	0.2	0.136876
2.220017	0.2	0.132578
2.223350	0.2	0.127521
2.226683	0.2	0.122418
2.230017	0.2	0.117850
2.233350	0.2	0.114026
2.236683	0.2	0.110585
2.240017	0.2	0.106967
2.243350	0.2	0.103256
2.246683	0.2	0.100108
2.250017	0.2	0.097803
2.253350	0.2	0.095721
2.256683	0.2	0.092960
2.260017	0.2	0.089030
2.263350	0.2	0.084140
2.266683	0.2	0.079125
2.270017	0.2	0.074911
2.273350	0.2	0.071763
2.276683	0.2	0.069216
2.280017	0.2	0.066725
2.283350	0.2	0.064340
2.286683	0.2	0.062622
2.290017	0.2	0.061737
2.293350	0.2	0.061239
2.296683	0.2	0.060597
2.300017	0.2	0.059525
2.303350	0.2	0.057947
2.306683	0.2	0.055912
2.310017	0.2	0.053546
2.313350	0.2	0.050887
2.316683	0.2	0.047516
2.320017	0.2	0.042920
2.323350	0.2	0.037565
2.326683	0.2	0.032885
2.330017	0.2	0.030119
2.333350	0.2	0.029379
2.336683	0.2	0.029854
2.340017	0.2	0.030580
2.343350	0.2	0.030841
2.346683	0.2	0.030333
2.350017	0.2	0.029248
2.353350	0.2	0.027874
2.356683	0.2	0.026119
2.360017	0.2	0.023786
2.363350	0.2	0.021216
2.366683	0.2	0.019134
2.370017	0.2	0.017686
2.373350	0.2	0.016275
2.376683	0.2	0.014585
2.380017	0.2	0.012983
2.383350	0.2	0.011814
2.386683	0.2	0.010994
2.390017	0.2	0.010156
2.393350	0.2	0.009062
2.396683	0.2	0.007842
2.400017	0.2	0.006654
2.403350	0.2	0.005411
2.406683	0.2	0.003949
2.410017	0.2	0.002366
2.413350	0.2	0.000866
2.416683	0.2	-0.000573
2.420017	0.2	-0.002002
2.423350	0.2	-0.003423
2.426683	0.2	-0.004866
2.430017	0.2	-0.006263
2.433350	0.2	-0.007260
2.436683	0.2	-0.007572
2.440017	0.2	-0.007534
2.443350	0.2	-0.008070
2.446683	0.2	-0.009802
2.450017	0.2	-0.012438
2.453350	0.2	-0.015064
2.456683	0.2	-0.016792
2.460017	0.2	-0.017211
2.463350	0.2	-0.016559
2.466683	0.2	-0.015544
2.470017	0.2	-0.014850
2.473350	0.2	-0.014901
2.476683	0.2	-0.015954
2.480017	0.2	-0.018124
2.483350	0.2	-0.021183
2.486683	0.2	-0.024503
2.490017	0.2	-0.027269
2.493350	0.2	-0.028913
2.496683	0.2	-0.029551
2.500017	0.2	-0.029965
2.503350	0.2	-0.031022
2.506683	0.2	-0.032862
2.510017	0.2	-0.034990
2.513350	0.2	-0.036880
2.516683	0.2	-0.038198
2.520017	0.2	-0.038939
2.523350	0.2	-0.039525
2.526683	0.2	-0.040289
2.530017	0.2	-0.040745
2.533350	0.2	-0.039968
2.536683	0.2	-0.037863
2.540017	0.2	-0.035721
2.543350	0.2	-0.035171
2.546683	0.2	-0.036797
2.550017	0.2	-0.039828
2.553350	0.2	-0.042953
2.556683	0.2	-0.045407
2.560017	0.2	-0.047167
2.563350	0.2	-0.048457
2.566683	0.2	-0.049197
2.570017	0.2	-0.048988
2.573350	0.2	-0.047646
2.576683	0.2	-0.045584
2.580017	0.2	-0.043404
2.583350	0.2	-0.041444
2.586683	0.2	-0.039805
2.590017	0.2	-0.038738
2.593350	0.2	-0.038766
2.596683	0.2	-0.040215
2.600017	0.2	-0.042855
2.603350	0.2	-0.046007
2.606683	0.2	-0.048894
2.610017	0.2	-0.051046
2.613350	0.2	-0.052513
2.616683	0.2	-0.053528
2.620017	0.2	-0.053872
2.623350	0.2	-0.052950
2.626683	0.2	-0.050766
2.630017	0.2	-0.048401
2.633350	0.2	-0.046990
2.636683	0.2	-0.046859
2.640017	0.2	-0.047605
2.643350	0.2	-0.048727
2.646683	0.2	-0.050091
2.650017	0.2	-0.051772
2.653350	0.2	-0.053514
2.656683	0.2	-0.054608
2.660017	0.2	-0.054459
2.663350	0.2	-0.053267
2.666683	0.2	-0.051968
2.670017	0.2	-0.051502
2.673350	0.2	-0.052219
2.676683	0.2	-0.053826
2.680017	0.2	-0.055721
2.683350	0.2	-0.057421
2.686683	0.2	-0.058692
2.690017	0.2	-0.059381
2.693350	0.2	-0.059321
2.696683	0.2	-0.058291
2.700017	0.2	-0.055898
2.703350	0.2	-0.052080
2.706683	0.2	-0.047828
2.710017	0.2	-0.044904
2.713350	0.2	-0.044592
2.716683	0.2	-0.046757
2.720017	0.2	-0.049947
2.723350	0.2	-0.052433
2.726683	0.2	-0.053304
2.730017	0.2	-0.052955
2.733350	0.2	-0.052564
2.736683	0.2	-0.052801
2.740017	0.2	-0.053388
2.743350	0.2	-0.053793
2.746683	0.2	-0.053598
2.750017	0.2	-0.052485
2.753350	0.2	-0.050580
2.756683	0.2	-0.048378
2.760017	0.2	-0.046310
2.763350	0.2	-0.044797
2.766683	0.2	-0.044303
2.770017	0.2	-0.044932
2.773350	0.2	-0.046236
2.776683	0.2	-0.047707
2.780017	0.2	-0.049137
2.783350	0.2	-0.050408
2.786683	0.2	-0.051302
2.790017	0.2	-0.051558
2.793350	0.2	-0.050967
2.796683	0.2	-0.049481
2.800017	0.2	-0.047442
2.803350	0.2	-0.045672
2.806683	0.2	-0.044876
2.810017	0.2	-0.044899
2.813350	0.2	-0.045076
2.816683	0.2	-0.044876
2.820017	0.2	-0.044154
2.823350	0.2	-0.043269
2.826683	0.2	-0.043018
2.830017	0.2	-0.043921
2.833350	0.2	-0.045574
2.836683	0.2	-0.046883
2.840017	0.2	-0.047041
2.843350	0.2	-0.046086
2.846683	0.2	-0.044568
2.850017	0.2	-0.042939
2.853350	0.2	-0.041523
2.856683	0.2	-0.040368
2.860017	0.2	-0.038971
2.863350	0.2	-0.036811
2.866683	0.2	-0.034305
2.870017	0.2	-0.032624
2.873350	0.2	-0.032522
2.876683	0.2	-0.033621
2.880017	0.2	-0.034994
2.883350	0.2	-0.036163
2.886683	0.2	-0.037095
2.890017	0.2	-0.037486
2.893350	0.2	-0.036778
2.896683	0.2	-0.034920
2.900017	0.2	-0.032536
2.903350	0.2	-0.030203
2.906683	0.2	-0.028079
2.910017	0.2	-0.025965
2.913350	0.2	-0.023600
2.916683	0.2	-0.020922
2.920017	0.2	-0.018259
2.923350	0.2	-0.016014
2.926683	0.2	-0.014468
2.930017	0.2	-0.013891
2.933350	0.2	-0.014282
2.936683	0.2	-0.014934
2.940017	0.2	-0.014710
2.943350	0.2	-0.012950
2.946683	0.2	-0.009933
2.950017	0.2	-0.006515
2.953350	0.2	-0.003558
2.956683	0.2	-0.001471
2.960017	0.2	-0.000107
2.963350	0.2	0.000950
2.966683	0.2	0.001984
2.970017	0.2	0.003180
2.973350	0.2	0.004605
2.976683	0.2	0.006100
2.980017	0.2	0.007544
2.983350	0.2	0.008936
2.986683	0.2	0.010207
2.990017	0.2	0.011120
2.993350	0.2	0.011614
2.996683	0.2	0.012000
3.000017	0.2	0.012829
3.003350	0.2	0.014431
3.006683	0.2	0.016554
3.010017	0.2	0.018640
3.013350	0.2	0.020517
3.016683	0.2	0.022524
3.020017	0.2	0.024945
3.023350	0.2	0.027679
3.026683	0.2	0.030347
3.030017	0.2	0.032680
3.033350	0.2	0.034696
3.036683	0.2	0.036540
3.040017	0.2	0.038170
3.043350	0.2	0.039483
3.046683	0.2	0.040615
3.050017	0.2	0.041747
3.053350	0.2	0.042622
3.056683	0.2	0.042734
3.060017	0.2	0.041863
3.063350	0.2	0.040322
3.066683	0.2	0.038827
3.070017	0.2	0.038077
3.073350	0.2	0.038212
3.076683	0.2	0.038957
3.080017	0.2	0.040238
3.083350	0.2	0.042263
3.086683	0.2	0.045090
3.090017	0.2	0.048280
3.093350	0.2	0.051102
3.096683	0.2	0.053192
3.100017	0.2	0.054874
3.103350	0.2	0.056289
3.106683	0.2	0.057057
3.110017	0.2	0.056960
3.113350	0.2	0.056163
3.116683	0.2	0.054813
3.120017	0.2	0.052932
3.123350	0.2	0.050799
3.126683	0.2	0.049011
3.130017	0.2	0.048005
3.133350	0.2	0.047754
3.136683	0.2	0.048070
3.140017	0.2	0.048783
3.143350	0.2	0.049588
3.146683	0.2	0.050119
3.150017	0.2	0.050194
3.153350	0.2	0.050063
3.156683	0.2	0.050189
3.160017	0.2	0.050724
3.163350	0.2	0.051395
3.166683	0.2	0.051814
3.170017	0.2	0.051749
3.173350	0.2	0.051032
3.176683	0.2	0.049667
3.180017	0.2	0.047977
3.183350	0.2	0.046217
3.186683	0.2	0.044247
3.190017	0.2	0.041737
3.193350	0.2	0.038608
3.196683	0.2	0.035348
3.200017	0.2	0.032983
3.203350	0.2	0.032154
3.206683	0.2	0.032401
3.210017	0.2	0.032783
3.213350	0.2	0.032606
3.216683	0.2	0.031460
3.220017	0.2	0.029402
3.223350	0.2	0.027069
3.226683	0.2	0.024978
3.230017	0.2	0.022957
3.233350	0.2	0.020708
3.236683	0.2	0.018352
3.240017	0.2	0.016135
3.243350	0.2	0.013956
3.246683	0.2	0.011493
3.250017	0.2	0.008605
3.253350	0.2	0.005448
3.256683	0.2	0.002203
3.260017	0.2	-0.001066
3.263350	0.2	-0.004126
3.266683	0.2	-0.006338
3.270017	0.2	-0.007125
3.273350	0.2	-0.006724
3.276683	0.2	-0.006119
3.280017	0.2	-0.006137
3.283350	0.2	-0.006943
3.286683	0.2	-0.008317
3.290017	0.2	-0.010054
3.293350	0.2	-0.012079
3.296683	0.2	-0.014375
3.300017	0.2	-0.016829
3.303350	0.2	-0.019399
3.306683	0.2	-0.022277
3.310017	0.2	-0.025500
3.313350	0.2	-0.028689
3.316683	0.2	-0.031530
3.320017	0.2	-0.034194
3.323350	0.2	-0.037067
3.326683	0.2	-0.040275
3.330017	0.2	-0.043623
3.333350	0.2	-0.046724
3.336683	0.2	-0.049197
3.340017	0.2	-0.050897
3.343350	0.2	-0.052019
3.346683	0.2	-0.052885
3.350017	0.2	-0.053761
3.353350	0.2	-0.054962
3.356683	0.2	-0.056783
3.360017	0.2	-0.059423
3.363350	0.2	-0.062995
3.366683	0.2	-0.067339
3.370017	0.2	-0.071735
3.373350	0.2	-0.075004
3.376683	0.2	-0.076382
3.380017	0.2	-0.076089
3.383350	0.2	-0.075027
3.386683	0.2	-0.074087
3.390017	0.2	-0.073803
3.393350	0.2	-0.074357
3.396683	0.2	-0.075558
3.400017	0.2	-0.076992
3.403350	0.2	-0.078483
3.406683	0.2	-0.080243
3.410017	0.2	-0.082580
3.413350	0.2	-0.085649
3.416683	0.2	-0.089295
3.420017	0.2	-0.092951
3.423350	0.2	-0.095940
3.426683	0.2	-0.098106
3.430017	0.2	-0.099950
3.433350	0.2	-0.102147
3.436683	0.2	-0.105067
3.440017	0.2	-0.108564
3.443350	0.2	-0.112127
3.446683	0.2	-0.115205
3.450017	0.2	-0.117542
3.453350	0.2	-0.119121
3.456683	0.2	-0.120034
3.460017	0.2	-0.120564
3.463350	0.2	-0.121170
3.466683	0.2	-0.122185
3.470017	0.2	-0.123638
3.473350	0.2	-0.125384
3.476683	0.2	-0.127349
3.480017	0.2	-0.129701
3.483350	0.2	-0.132602
3.486683	0.2	-0.135889
3.490017	0.2	-0.139233
3.493350	0.2	-0.142441
3.496683	0.2	-0.145645
3.500017	0.2	-0.149142
3.503350	0.2	-0.152984
3.506683	0.2	-0.156742
3.510017	0.2	-0.159657
3.513350	0.2	-0.161035
3.516683	0.2	-0.160844
3.520017	0.2	-0.159745
3.523350	0.2	-0.158530
3.526683	0.2	-0.157855
3.530017	0.2	-0.158250
3.533350	0.2	-0.159875
3.536683	0.2	-0.162590
3.540017	0.2	-0.166302
3.543350	0.2	-0.170865
3.546683	0.2	-0.176015
3.550017	0.2	-0.181398
3.553350	0.2	-0.186316
3.556683	0.2	-0.189953
3.560017	0.2	-0.192164
3.563350	0.2	-0.193571
3.566683	0.2	-0.194735
3.570017	0.2	-0.195503
3.573350	0.2	-0.195345
3.576683	0.2	-0.194274
3.580017	0.2	-0.193208
3.583350	0.2	-0.193380
3.586683	0.2	-0.195494
3.590017	0.2	-0.199159
3.593350	0.2	-0.203145
3.596683	0.2	-0.206316
3.600017	0.2	-0.208090
3.603350	0.2	-0.208579
3.606683	0.2	-0.208700
3.610017	0.2	-0.209571
3.613350	0.2	-0.211410
3.616683	0.2	-0.213389
3.620017	0.2	-0.214698
3.623350	0.2	-0.215275
3.626683	0.2	-0.215564
3.630017	0.2	-0.216081
3.633350	0.2	-0.217254
3.636683	0.2	-0.219238
3.640017	0.2	-0.221869
3.643350	0.2	-0.224882
3.646683	0.2	-0.228030
3.650017	0.2	-0.231168
3.653350	0.2	-0.234195
3.656683	0.2	-0.236779
3.660017	0.2	-0.238386
3.663350	0.2	-0.238805
3.666683	0.2	-0.238526
3.670017	0.2	-0.238488
3.673350	0.2	-0.239559
3.676683	0.2	-0.242149
3.680017	0.2	-0.245939
3.683350	0.2	-0.249906
3.686683	0.2	-0.252868
3.690017	0.2	-0.254358
3.693350	0.2	-0.254726
3.696683	0.2	-0.254591
3.700017	0.2	-0.254405
3.703350	0.2	-0.254456
3.706683	0.2	-0.254824
3.710017	0.2	-0.255406
3.713350	0.2	-0.256184
3.716683	0.2	-0.257329
3.720017	0.2	-0.258768
3.723350	0.2	-0.260104
3.726683	0.2	-0.261003
3.730017	0.2	-0.261511
3.733350	0.2	-0.262088
3.736683	0.2	-0.263262
3.740017	0.2	-0.265106
3.743350	0.2	-0.267159
3.746683	0.2	-0.268756
3.750017	0.2	-0.269441
3.753350	0.2	-0.269348
3.756683	0.2	-0.269036
3.760017	0.2	-0.268989
3.763350	0.2	-0.269432
3.766683	0.2	-0.270307
3.770017	0.2	-0.271336
3.773350	0.2	-0.272193
3.776683	0.2	-0.272649
3.780017	0.2	-0.272742
3.783350	0.2	-0.272896
3.786683	0.2	-0.273613
3.790017	0.2	-0.274936
3.793350	0.2	-0.276295
3.796683	0.2	-0.276873
3.800017	0.2	-0.276272
3.803350	0.2	-0.275131
3.806683	0.2	-0.274521
3.810017	0.2	-0.274670
3.813350	0.2	-0.275024
3.816683	0.2	-0.275304
3.820017	0.2	-0.275718
3.823350	0.2	-0.276468
3.826683	0.2	-0.277595
3.830017	0.2	-0.279015
3.833350	0.2	-0.280407
3.836683	0.2	-0.281418
3.840017	0.2	-0.282056
3.843350	0.2	-0.282633
3.846683	0.2	-0.283360
3.850017	0.2	-0.284207
3.853350	0.2	-0.285096
3.856683	0.2	-0.286032
3.860017	0.2	-0.286927
3.863350	0.2	-0.287471
3.866683	0.2	-0.287415
3.870017	0.2	-0.286647
3.873350	0.2	-0.285334
3.876683	0.2	-0.284109
3.880017	0.2	-0.283681
3.883350	0.2	-0.284249
3.886683	0.2	-0.285436
3.890017	0.2	-0.286726
3.893350	0.2	-0.287825
3.896683	0.2	-0.288761
3.900017	0.2	-0.289627
3.903350	0.2	-0.290270
3.906683	0.2	-0.290521
3.910017	0.2	-0.290540
3.913350	0.2	-0.290452
3.916683	0.2	-0.290191
3.920017	0.2	-0.290070
3.923350	0.2	-0.290610
3.926683	0.2	-0.291676
3.930017	0.2	-0.292389
3.933350	0.2	-0.292049
3.936683	0.2	-0.290815
3.940017	0.2	-0.289427
3.943350	0.2	-0.288351
3.946683	0.2	-0.287690
3.950017	0.2	-0.287541
3.953350	0.2	-0.287923
3.956683	0.2	-0.288798
3.960017	0.2	-0.290149
3.963350	0.2	-0.291574
3.966683	0.2	-0.292473
3.970017	0.2	-0.292757
3.973350	0.2	-0.292761
3.976683	0.2	-0.292724
3.980017	0.2	-0.292682
3.983350	0.2	-0.292668
3.986683	0.2	-0.292552
3.990017	0.2	-0.291988
3.993350	0.2	-0.290652
3.996683	0.2	-0.288659
4.000017	0.2	-0.286782
4.003350	0.2	-0.285772
4.006683	0.2	-0.285725
4.010017	0.2	-0.286284
4.013350	0.2	-0.286954
4.016683	0.2	-0.287378
4.020017	0.2	-0.287765
4.023350	0.2	-0.288649
4.026683	0.2	-0.290065
4.030017	0.2	-0.291308
4.033350	0.2	-0.291676
4.036683	0.2	-0.291169
4.040017	0.2	-0.290279
4.043350	0.2	-0.289539
4.046683	0.2	-0.289343
4.050017	0.2	-0.289739
4.053350	0.2	-0.290372
4.056683	0.2	-0.290773
4.060017	0.2	-0.290554
4.063350	0.2	-0.289665
4.066683	0.2	-0.288701
4.070017	0.2	-0.288584
4.073350	0.2	-0.289823
4.076683	0.2	-0.292016
4.080017	0.2	-0.294107
4.083350	0.2	-0.295169
4.086683	0.2	-0.295010
4.090017	0.2	-0.294051
4.093350	0.2	-0.292892
4.096683	0.2	-0.292016
4.100017	0.2	-0.291695
4.103350	0.2	-0.291956
4.106683	0.2	-0.292715
4.110017	0.2	-0.293804
4.113350	0.2	-0.294992
4.116683	0.2	-0.296044
4.120017	0.2	-0.296659
4.123350	0.2	-0.296677
4.126683	0.2	-0.296407
4.130017	0.2	-0.296296
4.133350	0.2	-0.296352
4.136683	0.2	-0.296100
4.140017	0.2	-0.294894
4.143350	0.2	-0.292505
4.146683	0.2	-0.289422
4.150017	0.2	-0.286461
4.153350	0.2	-0.284272
4.156683	0.2	-0.283113
4.160017	0.2	-0.282717
4.163350	0.2	-0.282414
4.166683	0.2	-0.281753
4.170017	0.2	-0.281027
4.173350	0.2	-0.281064
4.176683	0.2	-0.282302
4.180017	0.2	-0.284258
4.183350	0.2	-0.285930
4.186683	0.2	-0.286596
4.190017	0.2	-0.286116
4.193350	0.2	-0.284845
4.196683	0.2	-0.283387
4.200017	0.2	-0.282223
4.203350	0.2	-0.281571
4.206683	0.2	-0.281543
4.210017	0.2	-0.282209
4.213350	0.2	-0.283378
4.216683	0.2	-0.284384
4.220017	0.2	-0.284491
4.223350	0.2	-0.283797
4.226683	0.2	-0.283304
4.230017	0.2	-0.283481
4.233350	0.2	-0.283518
4.236683	0.2	-0.282354
4.240017	0.2	-0.279918
4.243350	0.2	-0.277110
4.246683	0.2	-0.274857
4.250017	0.2	-0.273604
4.253350	0.2	-0.273441
4.256683	0.2	-0.274051
4.260017	0.2	-0.274675
4.263350	0.2	-0.274708
4.266683	0.2	-0.274209
4.270017	0.2	-0.273562
4.273350	0.2	-0.272901
4.276683	0.2	-0.272184
4.280017	0.2	-0.271625
4.283350	0.2	-0.271462
4.286683	0.2	-0.271546
4.290017	0.2	-0.271811
4.293350	0.2	-0.272505
4.296683	0.2	-0.273692
4.300017	0.2	-0.274987
4.303350	0.2	-0.275825
4.306683	0.2	-0.275909
4.310017	0.2	-0.275308
4.313350	0.2	-0.274070
4.316683	0.2	-0.272063
4.320017	0.2	-0.269329
4.323350	0.2	-0.266330
4.326683	0.2	-0.263918
4.330017	0.2	-0.262973
4.333350	0.2	-0.263592
4.336683	0.2	-0.264910
4.340017	0.2	-0.265855
4.343350	0.2	-0.265823
4.346683	0.2	-0.264854
4.350017	0.2	-0.263411
4.353350	0.2	-0.261799
4.356683	0.2	-0.260072
4.360017	0.2	-0.258447
4.363350	0.2	-0.257338
4.366683	0.2	-0.256845
4.370017	0.2	-0.256426
4.373350	0.2	-0.255485
4.376683	0.2	-0.254177
4.380017	0.2	-0.253147
4.383350	0.2	-0.252849
4.386683	0.2	-0.253278
4.390017	0.2	-0.254065
4.393350	0.2	-0.254633
4.396683	0.2	-0.254554
4.400017	0.2	-0.253837
4.403350	0.2	-0.252826
4.406683	0.2	-0.251895
4.410017	0.2	-0.251238
4.413350	0.2	-0.250791
4.416683	0.2	-0.250479
4.420017	0.2	-0.250284
4.423350	0.2	-0.250083
4.426683	0.2	-0.249697
4.430017	0.2	-0.249106
4.433350	0.2	-0.248468
4.436683	0.2	-0.247788
4.440017	0.2	-0.246940
4.443350	0.2	-0.246125
4.446683	0.2	-0.245809
4.450017	0.2	-0.246149
4.453350	0.2	-0.246777
4.456683	0.2	-0.247015
4.460017	0.2	-0.246428
4.463350	0.2	-0.245217
4.466683	0.2	-0.244020
4.470017	0.2	-0.243369
4.473350	0.2	-0.243513
4.476683	0.2	-0.244477
4.480017	0.2	-0.246121
4.483350	0.2	-0.248118
4.486683	0.2	-0.249897
4.490017	0.2	-0.250707
4.493350	0.2	-0.250023
4.496683	0.2	-0.247946
4.500017	0.2	-0.245455
4.503350	0.2	-0.243844
4.506683	0.2	-0.243760
4.510017	0.2	-0.245064
4.513350	0.2	-0.247345
4.516683	0.2	-0.249934
4.520017	0.2	-0.251695
4.523350	0.2	-0.251662
4.526683	0.2	-0.249976
4.530017	0.2	-0.247685
4.533350	0.2	-0.245799
4.536683	0.2	-0.244910
4.540017	0.2	-0.245231
4.543350	0.2	-0.246661
4.546683	0.2	-0.248873
4.550017	0.2	-0.251280
4.553350	0.2	-0.253147
4.556683	0.2	-0.253990
4.560017	0.2	-0.253906
4.563350	0.2	-0.253352
4.566683	0.2	-0.252789
4.570017	0.2	-0.252426
4.573350	0.2	-0.252267
4.576683	0.2	-0.252416
4.580017	0.2	-0.253050
4.583350	0.2	-0.254107
4.586683	0.2	-0.255331
4.590017	0.2	-0.256528
4.593350	0.2	-0.257520
4.596683	0.2	-0.258121
4.600017	0.2	-0.258270
4.603350	0.2	-0.257911
4.606683	0.2	-0.257185
4.610017	0.2	-0.256770
4.613350	0.2	-0.257376
4.616683	0.2	-0.258842
4.620017	0.2	-0.260263
4.623350	0.2	-0.260929
4.626683	0.2	-0.260933
4.630017	0.2	-0.260896
4.633350	0.2	-0.261273
4.636683	0.2	-0.262083
4.640017	0.2	-0.262968
4.643350	0.2	-0.263415
4.646683	0.2	-0.263229
4.650017	0.2	-0.262731
4.653350	0.2	-0.262372
4.656683	0.2	-0.262344
4.660017	0.2	-0.262717
4.663350	0.2	-0.263522
4.666683	0.2	-0.264598
4.670017	0.2	-0.265636
4.673350	0.2	-0.266721
4.676683	0.2	-0.268309
4.680017	0.2	-0.270554
4.683350	0.2	-0.273003
4.686683	0.2	-0.274973
4.690017	0.2	-0.276053
4.693350	0.2	-0.276216
4.696683	0.2	-0.275602
4.700017	0.2	-0.274419
4.703350	0.2	-0.273045
4.706683	0.2	-0.271839
4.710017	0.2	-0.271052
4.713350	0.2	-0.270987
4.716683	0.2	-0.271825
4.720017	0.2	-0.273245
4.723350	0.2	-0.274633
4.726683	0.2	-0.275723
4.730017	0.2	-0.276626
4.733350	0.2	-0.277427
4.736683	0.2	-0.277981
4.740017	0.2	-0.278312
4.743350	0.2	-0.278782
4.746683	0.2	-0.279523
4.750017	0.2	-0.280370
4.753350	0.2	-0.281376
4.756683	0.2	-0.282824
4.760017	0.2	-0.284859
4.763350	0.2	-0.287276
4.766683	0.2	-0.289427
4.770017	0.2	-0.290428
4.773350	0.2	-0.289986
4.776683	0.2	-0.288687
4.780017	0.2	-0.287243
4.783350	0.2	-0.286079
4.786683	0.2	-0.285385
4.790017	0.2	-0.284975
4.793350	0.2	-0.284412
4.796683	0.2	-0.283560
4.800017	0.2	-0.282866
4.803350	0.2	-0.282805
4.806683	0.2	-0.283350
4.810017	0.2	-0.284240
4.813350	0.2	-0.285292
4.816683	0.2	-0.286293
4.820017	0.2	-0.287076
4.823350	0.2	-0.287760
4.826683	0.2	-0.288542
4.830017	0.2	-0.289329
4.833350	0.2	-0.289781
4.836683	0.2	-0.289646
4.840017	0.2	-0.289031
4.843350	0.2	-0.288310
4.846683	0.2	-0.287797
4.850017	0.2	-0.287374
4.853350	0.2	-0.286540
4.856683	0.2	-0.285190
4.860017	0.2	-0.284007
4.863350	0.2	-0.283737
4.866683	0.2	-0.284268
4.870017	0.2	-0.284836
4.873350	0.2	-0.285008
4.876683	0.2	-0.285008
4.880017	0.2	-0.284975
4.883350	0.2	-0.284710
4.886683	0.2	-0.284147
4.890017	0.2	-0.283448
4.893350	0.2	-0.282703
4.896683	0.2	-0.281841
4.900017	0.2	-0.280924
4.903350	0.2	-0.280184
4.906683	0.2	-0.279825
4.910017	0.2	-0.280039
4.913350	0.2	-0.281017
4.916683	0.2	-0.282764
4.920017	0.2	-0.284985
4.923350	0.2	-0.287215
4.926683	0.2	-0.289008
4.930017	0.2	-0.290037
4.933350	0.2	-0.290126
4.936683	0.2	-0.289278
4.940017	0.2	-0.287639
4.943350	0.2	-0.285464
4.946683	0.2	-0.283220
4.950017	0.2	-0.281632
4.953350	0.2	-0.281357
4.956683	0.2	-0.282396
4.960017	0.2	-0.284016
4.963350	0.2	-0.285404
4.966683	0.2	-0.286154
4.970017	0.2	-0.286251
4.973350	0.2	-0.285730
4.976683	0.2	-0.284775
4.980017	0.2	-0.283984
4.983350	0.2	-0.283946
4.986683	0.2	-0.284608
4.990017	0.2	-0.285269
4.993350	0.2	-0.285394
4.996683	0.2	-0.285199
5.000017	0.2	-0.285464
5.003350	0.2	-0.286787
5.006683	0.2	-0.289036
5.010017	0.2	-0.291346
5.013350	0.2	-0.292729
5.016683	0.2	-0.292938
5.020017	0.2	-0.292570
5.023350	0.2	-0.292463
5.026683	0.2	-0.293134
5.030017	0.2	-0.294619
5.033350	0.2	-0.296389
5.036683	0.2	-0.297730
5.040017	0.2	-0.298433
5.043350	0.2	-0.298847
5.046683	0.2	-0.299537
5.050017	0.2	-0.300934
5.053350	0.2	-0.303122
5.056683	0.2	-0.305818
5.060017	0.2	-0.308519
5.063350	0.2	-0.310764
5.066683	0.2	-0.312496
5.070017	0.2	-0.313818
5.073350	0.2	-0.314629
5.076683	0.2	-0.314955
5.080017	0.2	-0.315020
5.083350	0.2	-0.314768
5.086683	0.2	-0.314182
5.090017	0.2	-0.313683
5.093350	0.2	-0.313632
5.096683	0.2	-0.313786
5.100017	0.2	-0.313576
5.103350	0.2	-0.312710
5.106683	0.2	-0.311807
5.110017	0.2	-0.311951
5.113350	0.2	-0.313343
5.116683	0.2	-0.315104
5.120017	0.2	-0.316575
5.123350	0.2	-0.317995
5.126683	0.2	-0.319593
5.130017	0.2	-0.321018
5.133350	0.2	-0.322061
5.136683	0.2	-0.322959
5.140017	0.2	-0.323793
5.143350	0.2	-0.324352
5.146683	0.2	-0.324771
5.150017	0.2	-0.325474
5.153350	0.2	-0.326540
5.156683	0.2	-0.327635
5.160017	0.2	-0.328403
5.163350	0.2	-0.328585
5.166683	0.2	-0.328058
5.170017	0.2	-0.327174
5.173350	0.2	-0.326750
5.176683	0.2	-0.327346
5.180017	0.2	-0.328897
5.183350	0.2	-0.331099
5.186683	0.2	-0.333558
5.190017	0.2	-0.335691
5.193350	0.2	-0.336943
5.196683	0.2	-0.337157
5.200017	0.2	-0.336603
5.203350	0.2	-0.335863
5.206683	0.2	-0.335402
5.210017	0.2	-0.335374
5.213350	0.2	-0.335933
5.216683	0.2	-0.337241
5.220017	0.2	-0.338983
5.223350	0.2	-0.340487
5.226683	0.2	-0.341334
5.230017	0.2	-0.341544
5.233350	0.2	-0.341367
5.236683	0.2	-0.341167
5.240017	0.2	-0.341227
5.243350	0.2	-0.341446
5.246683	0.2	-0.341446
5.250017	0.2	-0.341292
5.253350	0.2	-0.341604
5.256683	0.2	-0.342708
5.260017	0.2	-0.344208
5.263350	0.2	-0.345549
5.266683	0.2	-0.346350
5.270017	0.2	-0.346215
5.273350	0.2	-0.344990
5.276683	0.2	-0.343183
5.280017	0.2	-0.341693
5.283350	0.2	-0.341227
5.286683	0.2	-0.341889
5.290017	0.2	-0.343323
5.293350	0.2	-0.345134
5.296683	0.2	-0.346988
5.300017	0.2	-0.348613
5.303350	0.2	-0.349944
5.306683	0.2	-0.350848
5.310017	0.2	-0.350880
5.313350	0.2	-0.349851
5.316683	0.2	-0.348315
5.320017	0.2	-0.347048
5.323350	0.2	-0.346582
5.326683	0.2	-0.347178
5.330017	0.2	-0.348566
5.333350	0.2	-0.349833
5.336683	0.2	-0.350154
5.340017	0.2	-0.349483
5.343350	0.2	-0.348394
5.346683	0.2	-0.347677
5.350017	0.2	-0.348003
5.353350	0.2	-0.349418
5.356683	0.2	-0.351192
5.360017	0.2	-0.352301
5.363350	0.2	-0.352007
5.366683	0.2	-0.350215
5.370017	0.2	-0.347500
5.373350	0.2	-0.344771
5.376683	0.2	-0.342797
5.380017	0.2	-0.341884
5.383350	0.2	-0.342056
5.386683	0.2	-0.343253
5.390017	0.2	-0.345153
5.393350	0.2	-0.347067
5.396683	0.2	-0.348357
5.400017	0.2	-0.348901
5.403350	0.2	-0.349130
5.406683	0.2	-0.349577
5.410017	0.2	-0.350489
5.413350	0.2	-0.351840
5.416683	0.2	-0.353479
5.420017	0.2	-0.354964
5.423350	0.2	-0.355253
5.426683	0.2	-0.353460
5.430017	0.2	-0.350117
5.433350	0.2	-0.346885
5.436683	0.2	-0.345116
5.440017	0.2	-0.345400
5.443350	0.2	-0.347635
5.446683	0.2	-0.350811
5.450017	0.2	-0.353586
5.453350	0.2	-0.355300
5.456683	0.2	-0.356040
5.460017	0.2	-0.356273
5.463350	0.2	-0.356464
5.466683	0.2	-0.356697
5.470017	0.2	-0.356724
5.473350	0.2	-0.356184
5.476683	0.2	-0.355034
5.480017	0.2	-0.353898
5.483350	0.2	-0.353805
5.486683	0.2	-0.355300
5.490017	0.2	-0.358000
5.493350	0.2	-0.360911
5.496683	0.2	-0.362978
5.500017	0.2	-0.363383
5.503350	0.2	-0.362005
5.506683	0.2	-0.359537
5.510017	0.2	-0.356892
5.513350	0.2	-0.354862
5.516683	0.2	-0.354182
5.520017	0.2	-0.355253
5.523350	0.2	-0.357707
5.526683	0.2	-0.360319
5.530017	0.2	-0.361777
5.533350	0.2	-0.361656
5.536683	0.2	-0.360780
5.540017	0.2	-0.360282
5.543350	0.2	-0.360264
5.546683	0.2	-0.359747
5.550017	0.2	-0.358131
5.553350	0.2	-0.356142
5.556683	0.2	-0.354936
5.560017	0.2	-0.354778
5.563350	0.2	-0.355197
5.566683	0.2	-0.355928
5.570017	0.2	-0.356999
5.573350	0.2	-0.358298
5.576683	0.2	-0.359444
5.580017	0.2	-0.360115
5.583350	0.2	-0.360436
5.586683	0.2	-0.360920
5.590017	0.2	-0.361870
5.593350	0.2	-0.363039
5.596683	0.2	-0.364040
5.600017	0.2	-0.364818
5.603350	0.2	-0.365470
5.606683	0.2	-0.366108
5.610017	0.2	-0.366736
5.613350	0.2	-0.367030
5.616683	0.2	-0.366727
5.620017	0.2	-0.366122
5.623350	0.2	-0.365707
5.626683	0.2	-0.365647
5.630017	0.2	-0.365786
5.633350	0.2	-0.365945
5.636683	0.2	-0.366131
5.640017	0.2	-0.366364
5.643350	0.2	-0.366489
5.646683	0.2	-0.366350
5.650017	0.2	-0.366005
5.653350	0.2	-0.365847
5.656683	0.2	-0.366317
5.660017	0.2	-0.367356
5.663350	0.2	-0.368357
5.666683	0.2	-0.368827
5.670017	0.2	-0.368631
5.673350	0.2	-0.367775
5.676683	0.2	-0.366298
5.680017	0.2	-0.364357
5.683350	0.2	-0.362159
5.686683	0.2	-0.360096
5.690017	0.2	-0.358722
5.693350	0.2	-0.358354
5.696683	0.2	-0.358769
5.700017	0.2	-0.359686
5.703350	0.2	-0.361046
5.706683	0.2	-0.362638
5.710017	0.2	-0.363984
5.713350	0.2	-0.364725
5.716683	0.2	-0.364943
5.720017	0.2	-0.365153
5.723350	0.2	-0.365772
5.726683	0.2	-0.366708
5.730017	0.2	-0.367798
5.733350	0.2	-0.369204
5.736683	0.2	-0.370955
5.740017	0.2	-0.372701
5.743350	0.2	-0.374098
5.746683	0.2	-0.375104
5.750017	0.2	-0.375905
5.753350	0.2	-0.376636
5.756683	0.2	-0.377237
5.760017	0.2	-0.377605
5.763350	0.2	-0.378005
5.766683	0.2	-0.378788
5.770017	0.2	-0.379672
5.773350	0.2	-0.379807
5.776683	0.2	-0.378708
5.780017	0.2	-0.376930
5.783350	0.2	-0.375621
5.786683	0.2	-0.375570
5.790017	0.2	-0.376818
5.793350	0.2	-0.378834
5.796683	0.2	-0.380804
5.800017	0.2	-0.382080
5.803350	0.2	-0.382336
5.806683	0.2	-0.381251
5.810017	0.2	-0.378718
5.813350	0.2	-0.375346
5.816683	0.2	-0.372250
5.820017	0.2	-0.370294
5.823350	0.2	-0.369637
5.826683	0.2	-0.369861
5.830017	0.2	-0.370378
5.833350	0.2	-0.370727
5.836683	0.2	-0.370941
5.840017	0.2	-0.371551
5.843350	0.2	-0.372995
5.846683	0.2	-0.375067
5.850017	0.2	-0.377130
5.853350	0.2	-0.378662
5.856683	0.2	-0.379565
5.860017	0.2	-0.379989
5.863350	0.2	-0.380082
5.866683	0.2	-0.380110
5.870017	0.2	-0.380194
5.873350	0.2	-0.379900
5.876683	0.2	-0.378769
5.880017	0.2	-0.377106
5.883350	0.2	-0.375709
5.886683	0.2	-0.375099
5.890017	0.2	-0.375225
5.893350	0.2	-0.375509
5.896683	0.2	-0.375309
5.900017	0.2	-0.374415
5.903350	0.2	-0.373218
5.906683	0.2	-0.372478
5.910017	0.2	-0.372790
5.913350	0.2	-0.374033
5.916683	0.2	-0.375467
5.920017	0.2	-0.376594
5.923350	0.2	-0.377619
5.926683	0.2	-0.378890
5.930017	0.2	-0.380469
5.933350	0.2	-0.382145
5.936683	0.2	-0.383486
5.940017	0.2	-0.384180
5.943350	0.2	-0.384324
5.946683	0.2	-0.384352
5.950017	0.2	-0.384818
5.953350	0.2	-0.386066
5.956683	0.2	-0.387798
5.960017	0.2	-0.389363
5.963350	0.2	-0.390275
5.966683	0.2	-0.390201
5.970017	0.2	-0.389074
5.973350	0.2	-0.387561
5.976683	0.2	-0.386802
5.980017	0.2	-0.387379
5.983350	0.2	-0.388906
5.986683	0.2	-0.390662
5.990017	0.2	-0.391998
5.993350	0.2	-0.392483
5.996683	0.2	-0.392185
6.000017	0.2	-0.391458
