# Supplementary material for: Quantitative profiling of capsaicin content in seven chili pepper cultivars using optimized HPLC
Source: Front Plant Sci. 2026 May 7;17:1749488. doi: 10.3389/fpls.2026.1749488 (PMC13190488; doi:10.3389/fpls.2026.1749488)
Supplement: Supplementary file 2 [file DataSheet2.zip › Raw Chromatogram Data Calibration 220 nm/Capsaicin 10 ppm.csv]

URL chrom://desktop-lb30aed/ChromeleonLocal/Capsaicin/CapsaicinTest_1312025.seq/99591.smp/UV_VIS_1.channel
Channel UV_VIS_1
Injection Information:
Data Vault ChromeleonLocal
Sequence CapsaicinTest_1312025
Name CAP10ppm
Number 533
Position Y:E8
Comment
Processing Method Processing_Capsaicin
Instrument Method Capsaicin_222025m1 -Origninal
Type Unknown
Status Finished
Inject Time 3/29/2025 12:44:23 PM -07:00
Volume (�l) 10.00
Dilution Factor 1.0000
Weight 1.0000
Raw Data Information:
Time Min. (min) 0.003383
Time Max. (min) 6.000050
Data Points 1800
Detector UV
Generating Data System Chromeleon 7.2.10.24543
Exporting Data System Chromeleon 7.2.10.0
Operator Instrument Controller
Signal Quantity Absorbance
Signal Unit mAU
Signal Min. -1.018299
Signal Max. 46.211407
Channel UV_VIS_1
Driver Name VDAD.dll
Channel Type Evaluation
Min. Step (s) 0.2
Max. Step (s) 0.2
Average Step (s) 0.2
Signal Parameter Information:
Signal Info WVL:220 nm
Raw Data:
Time (min) Step (s) Value (mAU)
0.003383 n.a. 0.000000
0.006717 0.2 -0.000037
0.010050 0.2 -0.000200
0.013383 0.2 -0.000517
0.016717 0.2 -0.000866
0.020050 0.2 -0.001085
0.023383 0.2 -0.001104
0.026717 0.2 -0.001146
0.030050 0.2 -0.001532
0.033383 0.2 -0.002184
0.036717 0.2 -0.002710
0.040050 0.2 -0.003069
0.043383 0.2 -0.003548
0.046717 0.2 -0.004307
0.050050 0.2 -0.005253
0.053383 0.2 -0.006217
0.056717 0.2 -0.007194
0.060050 0.2 -0.008261
0.063383 0.2 -0.009160
0.066717 0.2 -0.009318
0.070050 0.2 -0.008456
0.073383 0.2 -0.006850
0.076717 0.2 -0.004838
0.080050 0.2 -0.002794
0.083383 0.2 -0.001392
0.086717 0.2 -0.001262
0.090050 0.2 -0.002370
0.093383 0.2 -0.003856
0.096717 0.2 -0.004754
0.100050 0.2 -0.004796
0.103383 0.2 -0.004303
0.106717 0.2 -0.003739
0.110050 0.2 -0.003679
0.113383 0.2 -0.004484
0.116717 0.2 -0.005877
0.120050 0.2 -0.007292
0.123383 0.2 -0.008466
0.126717 0.2 -0.009486
0.130050 0.2 -0.010328
0.133383 0.2 -0.010654
0.136717 0.2 -0.010156
0.140050 0.2 -0.008754
0.143383 0.2 -0.006482
0.146717 0.2 -0.003534
0.150050 0.2 -0.000382
0.153383 0.2 0.002375
0.156717 0.2 0.004303
0.160050 0.2 0.005271
0.163383 0.2 0.005593
0.166717 0.2 0.005784
0.170050 0.2 0.005974
0.173383 0.2 0.005881
0.176717 0.2 0.005313
0.180050 0.2 0.004419
0.183383 0.2 0.003306
0.186717 0.2 0.001914
0.190050 0.2 0.000256
0.193383 0.2 -0.001304
0.196717 0.2 -0.002077
0.200050 0.2 -0.001504
0.203383 0.2 0.000251
0.206717 0.2 0.002393
0.210050 0.2 0.004135
0.213383 0.2 0.005192
0.216717 0.2 0.005565
0.220050 0.2 0.005378
0.223383 0.2 0.004983
0.226717 0.2 0.004699
0.230050 0.2 0.004498
0.233383 0.2 0.004373
0.236717 0.2 0.004787
0.240050 0.2 0.006114
0.243383 0.2 0.007632
0.246717 0.2 0.007949
0.250050 0.2 0.006617
0.253383 0.2 0.004610
0.256717 0.2 0.003115
0.260050 0.2 0.002389
0.263383 0.2 0.001984
0.266717 0.2 0.001560
0.270050 0.2 0.001211
0.273383 0.2 0.001364
0.276717 0.2 0.002519
0.280050 0.2 0.004899
0.283383 0.2 0.008224
0.286717 0.2 0.011693
0.290050 0.2 0.014263
0.293383 0.2 0.015302
0.296717 0.2 0.014910
0.300050 0.2 0.013779
0.303383 0.2 0.012722
0.306717 0.2 0.012103
0.310050 0.2 0.011669
0.313383 0.2 0.011106
0.316717 0.2 0.010235
0.320050 0.2 0.008768
0.323383 0.2 0.006473
0.326717 0.2 0.003702
0.330050 0.2 0.001201
0.333383 0.2 -0.000386
0.336717 0.2 -0.000573
0.340050 0.2 0.000638
0.343383 0.2 0.002552
0.346717 0.2 0.004587
0.350050 0.2 0.006654
0.353383 0.2 0.008349
0.356717 0.2 0.008903
0.360050 0.2 0.008279
0.363383 0.2 0.007264
0.366717 0.2 0.006566
0.370050 0.2 0.006361
0.373383 0.2 0.006487
0.376717 0.2 0.006696
0.380050 0.2 0.006887
0.383383 0.2 0.007208
0.386717 0.2 0.007879
0.390050 0.2 0.008801
0.393383 0.2 0.009434
0.396717 0.2 0.009267
0.400050 0.2 0.008573
0.403383 0.2 0.008312
0.406717 0.2 0.009108
0.410050 0.2 0.010803
0.413383 0.2 0.012931
0.416717 0.2 0.015111
0.420050 0.2 0.017020
0.423383 0.2 0.018328
0.426717 0.2 0.018915
0.430050 0.2 0.018966
0.433383 0.2 0.018692
0.436717 0.2 0.018342
0.440050 0.2 0.018608
0.443383 0.2 0.019986
0.446717 0.2 0.021784
0.450050 0.2 0.022724
0.453383 0.2 0.022282
0.456717 0.2 0.021011
0.460050 0.2 0.019851
0.463383 0.2 0.019423
0.466717 0.2 0.019963
0.470050 0.2 0.021299
0.473383 0.2 0.022780
0.476717 0.2 0.023893
0.480050 0.2 0.024796
0.483383 0.2 0.025970
0.486717 0.2 0.027395
0.490050 0.2 0.028359
0.493383 0.2 0.028117
0.496717 0.2 0.026617
0.500050 0.2 0.024466
0.503383 0.2 0.022342
0.506717 0.2 0.020722
0.510050 0.2 0.019893
0.513383 0.2 0.019749
0.516717 0.2 0.019809
0.520050 0.2 0.019604
0.523383 0.2 0.019069
0.526717 0.2 0.018552
0.530050 0.2 0.018259
0.533383 0.2 0.017951
0.536717 0.2 0.017309
0.540050 0.2 0.016228
0.543383 0.2 0.014752
0.546717 0.2 0.012992
0.550050 0.2 0.011143
0.553383 0.2 0.009430
0.556717 0.2 0.008028
0.560050 0.2 0.007004
0.563383 0.2 0.006161
0.566717 0.2 0.005066
0.570050 0.2 0.003511
0.573383 0.2 0.001923
0.576717 0.2 0.001066
0.580050 0.2 0.001448
0.583383 0.2 0.003213
0.586717 0.2 0.006109
0.590050 0.2 0.009607
0.593383 0.2 0.013094
0.596717 0.2 0.016019
0.600050 0.2 0.017909
0.603383 0.2 0.018710
0.606717 0.2 0.019013
0.610050 0.2 0.019558
0.613383 0.2 0.020722
0.616717 0.2 0.022496
0.620050 0.2 0.024405
0.623383 0.2 0.025774
0.626717 0.2 0.026301
0.630050 0.2 0.026077
0.633383 0.2 0.025211
0.636717 0.2 0.023842
0.640050 0.2 0.022426
0.643383 0.2 0.021323
0.646717 0.2 0.020186
0.650050 0.2 0.018585
0.653383 0.2 0.016964
0.656717 0.2 0.016605
0.660050 0.2 0.019390
0.663383 0.2 0.028713
0.666717 0.2 0.050678
0.670050 0.2 0.094585
0.673383 0.2 0.172514
0.676717 0.2 0.296594
0.680050 0.2 0.473382
0.683383 0.2 0.698185
0.686717 0.2 0.952887
0.690050 0.2 1.208629
0.693383 0.2 1.432658
0.696717 0.2 1.596743
0.700050 0.2 1.683626
0.703383 0.2 1.689619
0.706717 0.2 1.623291
0.710050 0.2 1.501390
0.713383 0.2 1.344066
0.716717 0.2 1.170724
0.720050 0.2 0.997037
0.723383 0.2 0.833585
0.726717 0.2 0.685994
0.730050 0.2 0.555925
0.733383 0.2 0.441615
0.736717 0.2 0.333642
0.740050 0.2 0.200085
0.743383 0.2 -0.021621
0.746717 0.2 -0.377595
0.750050 0.2 -0.792197
0.753383 0.2 -1.018299
0.756717 0.2 -0.760858
0.760050 0.2 0.090390
0.763383 0.2 1.326310
0.766717 0.2 2.516168
0.770050 0.2 3.272011
0.773383 0.2 3.467794
0.776717 0.2 3.256989
0.780050 0.2 2.931426
0.783383 0.2 2.763197
0.786717 0.2 2.912283
0.790050 0.2 3.405274
0.793383 0.2 4.162104
0.796717 0.2 5.044420
0.800050 0.2 5.903821
0.803383 0.2 6.616563
0.806717 0.2 7.102918
0.810050 0.2 7.333811
0.813383 0.2 7.322524
0.816717 0.2 7.101675
0.820050 0.2 6.702477
0.823383 0.2 6.160256
0.826717 0.2 5.546571
0.830050 0.2 4.991274
0.833383 0.2 4.652645
0.836717 0.2 4.640915
0.840050 0.2 4.953472
0.843383 0.2 5.474337
0.846717 0.2 6.031841
0.850050 0.2 6.468561
0.853383 0.2 6.691855
0.856717 0.2 6.696074
0.860050 0.2 6.548506
0.863383 0.2 6.342791
0.866717 0.2 6.147944
0.870050 0.2 5.980646
0.873383 0.2 5.806522
0.876717 0.2 5.562478
0.880050 0.2 5.190652
0.883383 0.2 4.672157
0.886717 0.2 4.045647
0.890050 0.2 3.398792
0.893383 0.2 2.834043
0.896717 0.2 2.428335
0.900050 0.2 2.212194
0.903383 0.2 2.176343
0.906717 0.2 2.289689
0.910050 0.2 2.509062
0.913383 0.2 2.779244
0.916717 0.2 3.034663
0.920050 0.2 3.209147
0.923383 0.2 3.250488
0.926717 0.2 3.132932
0.930050 0.2 2.862676
0.933383 0.2 2.474445
0.936717 0.2 2.020369
0.940050 0.2 1.555514
0.943383 0.2 1.125513
0.946717 0.2 0.759899
0.950050 0.2 0.471151
0.953383 0.2 0.257632
0.956717 0.2 0.108597
0.960050 0.2 0.009835
0.963383 0.2 -0.052317
0.966717 0.2 -0.089398
0.970050 0.2 -0.110040
0.973383 0.2 -0.119749
0.976717 0.2 -0.121924
0.980050 0.2 -0.118949
0.983383 0.2 -0.112313
0.986717 0.2 -0.102553
0.990050 0.2 -0.089761
0.993383 0.2 -0.074152
0.996717 0.2 -0.056378
1.000050 0.2 -0.037597
1.003383 0.2 -0.018841
1.006717 0.2 -0.000303
1.010050 0.2 0.018300
1.013383 0.2 0.037360
1.016717 0.2 0.057560
1.020050 0.2 0.079549
1.023383 0.2 0.103177
1.026717 0.2 0.127228
1.030050 0.2 0.150041
1.033383 0.2 0.170046
1.036717 0.2 0.185650
1.040050 0.2 0.195168
1.043383 0.2 0.197594
1.046717 0.2 0.193394
1.050050 0.2 0.184379
1.053383 0.2 0.173221
1.056717 0.2 0.163508
1.060050 0.2 0.159410
1.063383 0.2 0.164513
1.066717 0.2 0.180933
1.070050 0.2 0.208518
1.073383 0.2 0.243476
1.076717 0.2 0.277706
1.080050 0.2 0.300352
1.083383 0.2 0.301138
1.086717 0.2 0.273841
1.090050 0.2 0.218651
1.093383 0.2 0.142697
1.096717 0.2 0.058636
1.100050 0.2 -0.018291
1.103383 0.2 -0.074152
1.106717 0.2 -0.099973
1.110050 0.2 -0.093901
1.113383 0.2 -0.060648
1.116717 0.2 -0.008750
1.120050 0.2 0.052480
1.123383 0.2 0.114795
1.126717 0.2 0.172276
1.130050 0.2 0.222027
1.133383 0.2 0.263266
1.136717 0.2 0.295886
1.140050 0.2 0.320124
1.143383 0.2 0.336934
1.146717 0.2 0.347714
1.150050 0.2 0.353921
1.153383 0.2 0.357106
1.156717 0.2 0.358671
1.160050 0.2 0.359351
1.163383 0.2 0.359197
1.166717 0.2 0.358005
1.170050 0.2 0.355844
1.173383 0.2 0.353097
1.176717 0.2 0.349996
1.180050 0.2 0.346429
1.183383 0.2 0.342140
1.186717 0.2 0.337316
1.190050 0.2 0.333013
1.193383 0.2 0.330657
1.196717 0.2 0.330978
1.200050 0.2 0.333483
1.203383 0.2 0.336813
1.206717 0.2 0.339663
1.210050 0.2 0.341516
1.213383 0.2 0.342601
1.216717 0.2 0.343346
1.220050 0.2 0.343998
1.223383 0.2 0.344571
1.226717 0.2 0.345064
1.230050 0.2 0.345493
1.233383 0.2 0.345614
1.236717 0.2 0.344794
1.240050 0.2 0.342545
1.243383 0.2 0.339197
1.246717 0.2 0.335728
1.250050 0.2 0.332720
1.253383 0.2 0.329874
1.256717 0.2 0.326517
1.260050 0.2 0.322480
1.263383 0.2 0.318158
1.266717 0.2 0.313851
1.270050 0.2 0.309693
1.273383 0.2 0.305907
1.276717 0.2 0.302638
1.280050 0.2 0.299904
1.283383 0.2 0.297851
1.286717 0.2 0.296640
1.290050 0.2 0.296161
1.293383 0.2 0.296021
1.296717 0.2 0.295728
1.300050 0.2 0.294894
1.303383 0.2 0.293441
1.306717 0.2 0.291858
1.310050 0.2 0.291094
1.313383 0.2 0.291779
1.316717 0.2 0.293734
1.320050 0.2 0.296258
1.323383 0.2 0.298778
1.326717 0.2 0.301301
1.330050 0.2 0.304221
1.333383 0.2 0.307774
1.336717 0.2 0.311942
1.340050 0.2 0.316598
1.343383 0.2 0.321511
1.346717 0.2 0.326182
1.350050 0.2 0.330145
1.353383 0.2 0.333372
1.356717 0.2 0.336133
1.360050 0.2 0.338578
1.363383 0.2 0.340655
1.366717 0.2 0.342256
1.370050 0.2 0.343388
1.373383 0.2 0.344329
1.376717 0.2 0.345712
1.380050 0.2 0.348198
1.383383 0.2 0.351924
1.386717 0.2 0.356389
1.390050 0.2 0.360878
1.393383 0.2 0.365032
1.396717 0.2 0.368957
1.400050 0.2 0.372897
1.403383 0.2 0.377377
1.406717 0.2 0.383286
1.410050 0.2 0.391076
1.413383 0.2 0.400296
1.416717 0.2 0.410252
1.420050 0.2 0.420501
1.423383 0.2 0.430765
1.426717 0.2 0.441046
1.430050 0.2 0.451757
1.433383 0.2 0.463347
1.436717 0.2 0.475999
1.440050 0.2 0.489554
1.443383 0.2 0.503613
1.446717 0.2 0.517890
1.450050 0.2 0.532428
1.453383 0.2 0.547464
1.456717 0.2 0.563469
1.460050 0.2 0.581266
1.463383 0.2 0.601774
1.466717 0.2 0.625439
1.470050 0.2 0.652019
1.473383 0.2 0.680937
1.476717 0.2 0.711950
1.480050 0.2 0.745384
1.483383 0.2 0.781640
1.486717 0.2 0.820677
1.490050 0.2 0.862181
1.493383 0.2 0.905832
1.496717 0.2 0.951127
1.500050 0.2 0.997083
1.503383 0.2 1.042169
1.506717 0.2 1.084688
1.510050 0.2 1.123301
1.513383 0.2 1.156935
1.516717 0.2 1.184265
1.520050 0.2 1.203758
1.523383 0.2 1.214328
1.526717 0.2 1.215739
1.530050 0.2 1.208372
1.533383 0.2 1.192801
1.536717 0.2 1.169662
1.540050 0.2 1.139729
1.543383 0.2 1.103971
1.546717 0.2 1.063538
1.550050 0.2 1.019556
1.553383 0.2 0.972957
1.556717 0.2 0.924519
1.560050 0.2 0.874684
1.563383 0.2 0.823825
1.566717 0.2 0.772867
1.570050 0.2 0.723465
1.573383 0.2 0.677262
1.576717 0.2 0.635036
1.580050 0.2 0.596200
1.583383 0.2 0.559427
1.586717 0.2 0.523892
1.590050 0.2 0.489680
1.593383 0.2 0.457312
1.596717 0.2 0.427314
1.600050 0.2 0.400203
1.603383 0.2 0.376552
1.606717 0.2 0.356664
1.610050 0.2 0.340026
1.613383 0.2 0.325544
1.616717 0.2 0.312515
1.620050 0.2 0.301162
1.623383 0.2 0.292226
1.626717 0.2 0.285935
1.630050 0.2 0.281576
1.633383 0.2 0.278116
1.636717 0.2 0.274968
1.640050 0.2 0.272212
1.643383 0.2 0.270652
1.646717 0.2 0.271467
1.650050 0.2 0.275229
1.653383 0.2 0.281334
1.656717 0.2 0.288682
1.660050 0.2 0.296352
1.663383 0.2 0.303593
1.666717 0.2 0.309828
1.670050 0.2 0.314973
1.673383 0.2 0.319537
1.676717 0.2 0.324314
1.680050 0.2 0.329874
1.683383 0.2 0.336282
1.686717 0.2 0.343192
1.690050 0.2 0.350224
1.693383 0.2 0.357488
1.696717 0.2 0.365577
1.700050 0.2 0.374708
1.703383 0.2 0.384203
1.706717 0.2 0.393023
1.710050 0.2 0.400729
1.713383 0.2 0.407915
1.716717 0.2 0.415817
1.720050 0.2 0.425451
1.723383 0.2 0.437121
1.726717 0.2 0.450592
1.730050 0.2 0.465480
1.733383 0.2 0.481326
1.736717 0.2 0.497545
1.740050 0.2 0.513727
1.743383 0.2 0.529839
1.746717 0.2 0.546062
1.750050 0.2 0.562831
1.753383 0.2 0.580749
1.756717 0.2 0.600005
1.760050 0.2 0.619940
1.763383 0.2 0.639712
1.766717 0.2 0.659185
1.770050 0.2 0.678771
1.773383 0.2 0.698674
1.776717 0.2 0.718432
1.780050 0.2 0.737002
1.783383 0.2 0.753230
1.786717 0.2 0.766143
1.790050 0.2 0.775168
1.793383 0.2 0.780574
1.796717 0.2 0.783275
1.800050 0.2 0.783983
1.803383 0.2 0.782697
1.806717 0.2 0.778744
1.810050 0.2 0.771652
1.813383 0.2 0.761747
1.816717 0.2 0.749468
1.820050 0.2 0.734860
1.823383 0.2 0.718157
1.826717 0.2 0.699894
1.830050 0.2 0.680317
1.833383 0.2 0.659465
1.836717 0.2 0.637723
1.840050 0.2 0.615930
1.843383 0.2 0.594840
1.846717 0.2 0.574808
1.850050 0.2 0.555865
1.853383 0.2 0.537741
1.856717 0.2 0.520013
1.860050 0.2 0.502570
1.863383 0.2 0.485778
1.866717 0.2 0.470197
1.870050 0.2 0.456260
1.873383 0.2 0.444083
1.876717 0.2 0.433386
1.880050 0.2 0.423822
1.883383 0.2 0.415095
1.886717 0.2 0.406862
1.890050 0.2 0.398895
1.893383 0.2 0.391430
1.896717 0.2 0.385023
1.900050 0.2 0.379942
1.903383 0.2 0.375826
1.906717 0.2 0.372045
1.910050 0.2 0.368189
1.913383 0.2 0.364161
1.916717 0.2 0.360096
1.920050 0.2 0.356208
1.923383 0.2 0.352757
1.926717 0.2 0.350056
1.930050 0.2 0.348152
1.933383 0.2 0.346722
1.936717 0.2 0.345646
1.940050 0.2 0.345428
1.943383 0.2 0.346997
1.946717 0.2 0.351174
1.950050 0.2 0.358280
1.953383 0.2 0.368305
1.956717 0.2 0.381544
1.960050 0.2 0.399142
1.963383 0.2 0.422630
1.966717 0.2 0.453088
1.970050 0.2 0.491212
1.973383 0.2 0.537829
1.976717 0.2 0.594202
1.980050 0.2 0.662259
1.983383 0.2 0.744471
1.986717 0.2 0.843215
1.990050 0.2 0.960468
1.993383 0.2 1.097810
1.996717 0.2 1.256480
2.000050 0.2 1.437790
2.003383 0.2 1.643389
2.006717 0.2 1.875050
2.010050 0.2 2.134652
2.013383 0.2 2.424009
2.016717 0.2 2.744454
2.020050 0.2 3.096638
2.023383 0.2 3.480637
2.026717 0.2 3.896374
2.030050 0.2 4.344145
2.033383 0.2 4.824465
2.036717 0.2 5.337643
2.040050 0.2 5.883621
2.043383 0.2 6.461805
2.046717 0.2 7.071262
2.050050 0.2 7.711221
2.053383 0.2 8.380641
2.056717 0.2 9.078006
2.060050 0.2 9.802063
2.063383 0.2 10.552285
2.066717 0.2 11.328887
2.070050 0.2 12.132963
2.073383 0.2 12.966427
2.076717 0.2 13.831621
2.080050 0.2 14.730948
2.083383 0.2 15.666792
2.086717 0.2 16.641743
2.090050 0.2 17.659059
2.093383 0.2 18.722462
2.096717 0.2 19.834880
2.100050 0.2 20.997794
2.103383 0.2 22.211908
2.106717 0.2 23.477529
2.110050 0.2 24.793502
2.113383 0.2 26.156320
2.116717 0.2 27.560317
2.120050 0.2 28.997953
2.123383 0.2 30.459799
2.126717 0.2 31.935042
2.130050 0.2 33.412133
2.133383 0.2 34.878696
2.136717 0.2 36.321310
2.140050 0.2 37.725912
2.143383 0.2 39.077769
2.146717 0.2 40.360950
2.150050 0.2 41.558524
2.153383 0.2 42.653591
2.156717 0.2 43.629883
2.160050 0.2 44.471524
2.163383 0.2 45.163254
2.166717 0.2 45.691351
2.170050 0.2 46.044029
2.173383 0.2 46.211407
2.176717 0.2 46.186014
2.180050 0.2 45.963894
2.183383 0.2 45.545436
2.186717 0.2 44.935420
2.190050 0.2 44.142907
2.193383 0.2 43.180836
2.196717 0.2 42.065042
2.200050 0.2 40.813587
2.203383 0.2 39.446545
2.206717 0.2 37.984969
2.210050 0.2 36.449209
2.213383 0.2 34.858272
2.216717 0.2 33.230134
2.220050 0.2 31.581624
2.223383 0.2 29.927637
2.226717 0.2 28.280411
2.230050 0.2 26.649470
2.233383 0.2 25.042398
2.236717 0.2 23.465683
2.240050 0.2 21.925033
2.243383 0.2 20.425641
2.246717 0.2 18.972582
2.250050 0.2 17.570420
2.253383 0.2 16.222671
2.256717 0.2 14.932132
2.260050 0.2 13.701599
2.263383 0.2 12.533865
2.266717 0.2 11.431319
2.270050 0.2 10.395669
2.273383 0.2 9.427881
2.276717 0.2 8.528172
2.280050 0.2 7.696063
2.283383 0.2 6.930428
2.286717 0.2 6.229538
2.290050 0.2 5.591260
2.293383 0.2 5.013179
2.296717 0.2 4.492262
2.300050 0.2 4.024599
2.303383 0.2 3.605755
2.306717 0.2 3.231475
2.310050 0.2 2.897903
2.313383 0.2 2.601705
2.316717 0.2 2.340199
2.320050 0.2 2.110908
2.323383 0.2 1.910687
2.326717 0.2 1.735804
2.330050 0.2 1.582666
2.333383 0.2 1.448221
2.336717 0.2 1.329915
2.340050 0.2 1.225760
2.343383 0.2 1.134225
2.346717 0.2 1.053871
2.350050 0.2 0.983113
2.353383 0.2 0.920533
2.356717 0.2 0.865115
2.360050 0.2 0.815769
2.363383 0.2 0.771047
2.366717 0.2 0.730059
2.370050 0.2 0.692862
2.373383 0.2 0.659660
2.376717 0.2 0.630184
2.380050 0.2 0.603981
2.383383 0.2 0.580736
2.386717 0.2 0.560060
2.390050 0.2 0.541289
2.393383 0.2 0.523753
2.396717 0.2 0.507277
2.400050 0.2 0.492278
2.403383 0.2 0.479072
2.406717 0.2 0.467324
2.410050 0.2 0.456213
2.413383 0.2 0.445168
2.416717 0.2 0.434266
2.420050 0.2 0.423999
2.423383 0.2 0.414490
2.426717 0.2 0.405251
2.430050 0.2 0.395891
2.433383 0.2 0.386718
2.436717 0.2 0.378382
2.440050 0.2 0.371258
2.443383 0.2 0.365120
2.446717 0.2 0.359351
2.450050 0.2 0.353511
2.453383 0.2 0.347616
2.456717 0.2 0.341753
2.460050 0.2 0.335942
2.463383 0.2 0.330405
2.466717 0.2 0.325176
2.470050 0.2 0.319751
2.473383 0.2 0.313730
2.476717 0.2 0.307425
2.480050 0.2 0.301534
2.483383 0.2 0.296487
2.486717 0.2 0.292212
2.490050 0.2 0.288468
2.493383 0.2 0.285115
2.496717 0.2 0.282000
2.500050 0.2 0.278978
2.503383 0.2 0.275844
2.506717 0.2 0.272235
2.510050 0.2 0.268025
2.513383 0.2 0.263867
2.516717 0.2 0.260654
2.520050 0.2 0.258335
2.523383 0.2 0.255886
2.526717 0.2 0.252575
2.530050 0.2 0.248565
2.533383 0.2 0.244561
2.536717 0.2 0.241334
2.540050 0.2 0.239369
2.543383 0.2 0.238749
2.546717 0.2 0.239136
2.550050 0.2 0.239667
2.553383 0.2 0.239364
2.556717 0.2 0.237925
2.560050 0.2 0.235722
2.563383 0.2 0.233306
2.566717 0.2 0.231187
2.570050 0.2 0.229683
2.573383 0.2 0.228523
2.576717 0.2 0.227075
2.580050 0.2 0.225087
2.583383 0.2 0.222838
2.586717 0.2 0.220658
2.590050 0.2 0.218861
2.593383 0.2 0.217673
2.596717 0.2 0.216966
2.600050 0.2 0.216193
2.603383 0.2 0.214851
2.606717 0.2 0.212942
2.610050 0.2 0.211159
2.613383 0.2 0.210293
2.616717 0.2 0.210498
2.620050 0.2 0.211066
2.623383 0.2 0.210879
2.626717 0.2 0.209222
2.630050 0.2 0.206493
2.633383 0.2 0.203969
2.636717 0.2 0.202814
2.640050 0.2 0.203177
2.643383 0.2 0.204188
2.646717 0.2 0.204821
2.650050 0.2 0.204775
2.653383 0.2 0.204388
2.656717 0.2 0.204043
2.660050 0.2 0.203834
2.663383 0.2 0.203513
2.666717 0.2 0.202865
2.670050 0.2 0.201822
2.673383 0.2 0.200374
2.676717 0.2 0.198572
2.680050 0.2 0.196504
2.683383 0.2 0.194241
2.686717 0.2 0.192076
2.690050 0.2 0.190488
2.693383 0.2 0.189720
2.696717 0.2 0.189631
2.700050 0.2 0.189869
2.703383 0.2 0.190111
2.706717 0.2 0.190274
2.710050 0.2 0.190255
2.713383 0.2 0.189720
2.716717 0.2 0.188621
2.720050 0.2 0.187419
2.723383 0.2 0.186488
2.726717 0.2 0.185794
2.730050 0.2 0.185091
2.733383 0.2 0.184309
2.736717 0.2 0.183783
2.740050 0.2 0.183876
2.743383 0.2 0.184453
2.746717 0.2 0.185198
2.750050 0.2 0.185920
2.753383 0.2 0.186418
2.756717 0.2 0.186451
2.760050 0.2 0.185948
2.763383 0.2 0.184975
2.766717 0.2 0.183741
2.770050 0.2 0.182670
2.773383 0.2 0.182260
2.776717 0.2 0.182572
2.780050 0.2 0.183233
2.783383 0.2 0.183783
2.786717 0.2 0.183880
2.790050 0.2 0.183512
2.793383 0.2 0.183312
2.796717 0.2 0.184062
2.800050 0.2 0.185659
2.803383 0.2 0.187061
2.806717 0.2 0.187401
2.810050 0.2 0.186693
2.813383 0.2 0.185580
2.816717 0.2 0.184756
2.820050 0.2 0.184556
2.823383 0.2 0.184751
2.826717 0.2 0.184756
2.830050 0.2 0.184076
2.833383 0.2 0.182474
2.836717 0.2 0.180206
2.840050 0.2 0.177897
2.843383 0.2 0.175978
2.846717 0.2 0.174670
2.850050 0.2 0.174218
2.853383 0.2 0.174711
2.856717 0.2 0.175731
2.860050 0.2 0.176565
2.863383 0.2 0.176840
2.866717 0.2 0.176649
2.870050 0.2 0.175983
2.873383 0.2 0.174600
2.876717 0.2 0.172541
2.880050 0.2 0.170292
2.883383 0.2 0.168378
2.886717 0.2 0.167014
2.890050 0.2 0.166162
2.893383 0.2 0.165822
2.896717 0.2 0.166208
2.900050 0.2 0.167573
2.903383 0.2 0.169780
2.906717 0.2 0.172248
2.910050 0.2 0.174236
2.913383 0.2 0.175294
2.916717 0.2 0.175480
2.920050 0.2 0.175158
2.923383 0.2 0.174576
2.926717 0.2 0.173827
2.930050 0.2 0.172905
2.933383 0.2 0.171717
2.936717 0.2 0.170381
2.940050 0.2 0.169319
2.943383 0.2 0.168919
2.946717 0.2 0.169165
2.950050 0.2 0.169748
2.953383 0.2 0.170488
2.956717 0.2 0.171624
2.960050 0.2 0.173380
2.963383 0.2 0.175633
2.966717 0.2 0.178120
2.970050 0.2 0.180714
2.973383 0.2 0.183433
2.976717 0.2 0.186157
2.980050 0.2 0.188439
2.983383 0.2 0.189855
2.986717 0.2 0.190595
2.990050 0.2 0.191098
2.993383 0.2 0.191336
2.996717 0.2 0.191205
3.000050 0.2 0.191126
3.003383 0.2 0.191578
3.006717 0.2 0.192327
3.010050 0.2 0.192802
3.013383 0.2 0.192914
3.016717 0.2 0.193021
3.020050 0.2 0.193357
3.023383 0.2 0.193906
3.026717 0.2 0.194572
3.030050 0.2 0.195261
3.033383 0.2 0.195941
3.036717 0.2 0.196653
3.040050 0.2 0.197543
3.043383 0.2 0.198740
3.046717 0.2 0.200262
3.050050 0.2 0.202083
3.053383 0.2 0.203913
3.056717 0.2 0.205217
3.060050 0.2 0.205622
3.063383 0.2 0.205273
3.066717 0.2 0.204728
3.070050 0.2 0.204439
3.073383 0.2 0.204309
3.076717 0.2 0.204011
3.080050 0.2 0.203536
3.083383 0.2 0.203243
3.086717 0.2 0.203531
3.090050 0.2 0.204365
3.093383 0.2 0.205231
3.096717 0.2 0.205711
3.100050 0.2 0.205752
3.103383 0.2 0.205413
3.106717 0.2 0.204742
3.110050 0.2 0.203843
3.113383 0.2 0.202721
3.116717 0.2 0.201031
3.120050 0.2 0.198269
3.123383 0.2 0.194595
3.126717 0.2 0.191079
3.130050 0.2 0.188756
3.133383 0.2 0.187685
3.136717 0.2 0.187340
3.140050 0.2 0.187126
3.143383 0.2 0.186544
3.146717 0.2 0.185366
3.150050 0.2 0.183764
3.153383 0.2 0.182115
3.156717 0.2 0.180877
3.160050 0.2 0.180374
3.163383 0.2 0.180481
3.166717 0.2 0.180602
3.170050 0.2 0.180015
3.173383 0.2 0.178195
3.176717 0.2 0.175112
3.180050 0.2 0.171317
3.183383 0.2 0.167699
3.186717 0.2 0.165016
3.190050 0.2 0.163577
3.193383 0.2 0.163224
3.196717 0.2 0.163512
3.200050 0.2 0.164052
3.203383 0.2 0.164541
3.206717 0.2 0.164583
3.210050 0.2 0.163973
3.213383 0.2 0.162986
3.216717 0.2 0.162041
3.220050 0.2 0.161189
3.223383 0.2 0.160034
3.226717 0.2 0.158022
3.230050 0.2 0.155014
3.233383 0.2 0.151722
3.236717 0.2 0.149398
3.240050 0.2 0.148872
3.243383 0.2 0.149836
3.246717 0.2 0.151019
3.250050 0.2 0.150916
3.253383 0.2 0.148811
3.256717 0.2 0.145445
3.260050 0.2 0.142399
3.263383 0.2 0.140644
3.266717 0.2 0.140038
3.270050 0.2 0.140048
3.273383 0.2 0.140229
3.276717 0.2 0.140457
3.280050 0.2 0.141035
3.283383 0.2 0.142246
3.286717 0.2 0.143889
3.290050 0.2 0.145310
3.293383 0.2 0.145929
3.296717 0.2 0.145528
3.300050 0.2 0.144108
3.303383 0.2 0.141962
3.306717 0.2 0.139824
3.310050 0.2 0.138301
3.313383 0.2 0.137347
3.316717 0.2 0.136690
3.320050 0.2 0.136448
3.323383 0.2 0.136807
3.326717 0.2 0.137491
3.330050 0.2 0.138129
3.333383 0.2 0.138734
3.336717 0.2 0.139331
3.340050 0.2 0.139819
3.343383 0.2 0.140234
3.346717 0.2 0.140630
3.350050 0.2 0.140890
3.353383 0.2 0.141151
3.356717 0.2 0.141761
3.360050 0.2 0.142627
3.363383 0.2 0.143219
3.366717 0.2 0.143186
3.370050 0.2 0.142399
3.373383 0.2 0.140732
3.376717 0.2 0.138129
3.380050 0.2 0.134869
3.383383 0.2 0.131712
3.386717 0.2 0.129766
3.390050 0.2 0.129817
3.393383 0.2 0.131847
3.396717 0.2 0.135084
3.400050 0.2 0.138315
3.403383 0.2 0.140383
3.406717 0.2 0.140765
3.410050 0.2 0.140090
3.413383 0.2 0.139703
3.416717 0.2 0.140374
3.420050 0.2 0.141650
3.423383 0.2 0.142423
3.426717 0.2 0.141920
3.430050 0.2 0.140225
3.433383 0.2 0.138050
3.436717 0.2 0.136136
3.440050 0.2 0.134814
3.443383 0.2 0.134129
3.446717 0.2 0.134194
3.450050 0.2 0.134939
3.453383 0.2 0.135871
3.456717 0.2 0.136327
3.460050 0.2 0.135959
3.463383 0.2 0.134902
3.466717 0.2 0.133677
3.470050 0.2 0.132923
3.473383 0.2 0.133114
3.476717 0.2 0.134367
3.480050 0.2 0.136164
3.483383 0.2 0.137608
3.486717 0.2 0.138232
3.490050 0.2 0.138357
3.493383 0.2 0.138497
3.496717 0.2 0.138702
3.500050 0.2 0.138674
3.503383 0.2 0.138236
3.506717 0.2 0.137654
3.510050 0.2 0.137505
3.513383 0.2 0.138162
3.516717 0.2 0.139344
3.520050 0.2 0.140155
3.523383 0.2 0.139927
3.526717 0.2 0.138949
3.530050 0.2 0.137915
3.533383 0.2 0.137147
3.536717 0.2 0.136835
3.540050 0.2 0.137216
3.543383 0.2 0.138143
3.546717 0.2 0.138967
3.550050 0.2 0.138939
3.553383 0.2 0.137785
3.556717 0.2 0.135927
3.560050 0.2 0.134120
3.563383 0.2 0.132876
3.566717 0.2 0.132276
3.570050 0.2 0.132099
3.573383 0.2 0.132103
3.576717 0.2 0.132313
3.580050 0.2 0.132928
3.583383 0.2 0.133784
3.586717 0.2 0.134367
3.590050 0.2 0.134297
3.593383 0.2 0.133500
3.596717 0.2 0.131959
3.600050 0.2 0.129878
3.603383 0.2 0.127880
3.606717 0.2 0.126674
3.610050 0.2 0.126511
3.613383 0.2 0.127098
3.616717 0.2 0.127866
3.620050 0.2 0.128378
3.623383 0.2 0.128653
3.626717 0.2 0.129077
3.630050 0.2 0.129952
3.633383 0.2 0.131102
3.636717 0.2 0.131899
3.640050 0.2 0.131661
3.643383 0.2 0.130306
3.646717 0.2 0.128606
3.650050 0.2 0.127577
3.653383 0.2 0.127587
3.656717 0.2 0.128243
3.660050 0.2 0.128825
3.663383 0.2 0.128783
3.666717 0.2 0.127945
3.670050 0.2 0.126474
3.673383 0.2 0.124667
3.676717 0.2 0.122865
3.680050 0.2 0.121398
3.683383 0.2 0.120508
3.686717 0.2 0.120234
3.690050 0.2 0.120341
3.693383 0.2 0.120457
3.696717 0.2 0.120276
3.700050 0.2 0.119745
3.703383 0.2 0.119084
3.706717 0.2 0.118590
3.710050 0.2 0.118357
3.713383 0.2 0.118231
3.716717 0.2 0.118152
3.720050 0.2 0.118478
3.723383 0.2 0.119666
3.726717 0.2 0.121812
3.730050 0.2 0.124560
3.733383 0.2 0.127247
3.736717 0.2 0.129333
3.740050 0.2 0.130674
3.743383 0.2 0.131102
3.746717 0.2 0.130348
3.750050 0.2 0.128737
3.753383 0.2 0.127251
3.756717 0.2 0.126641
3.760050 0.2 0.126925
3.763383 0.2 0.127712
3.766717 0.2 0.128737
3.770050 0.2 0.129873
3.773383 0.2 0.130716
3.776717 0.2 0.130720
3.780050 0.2 0.129733
3.783383 0.2 0.127875
3.786717 0.2 0.125426
3.790050 0.2 0.122953
3.793383 0.2 0.120951
3.796717 0.2 0.119447
3.800050 0.2 0.118320
3.803383 0.2 0.117524
3.806717 0.2 0.117035
3.810050 0.2 0.116834
3.813383 0.2 0.116937
3.816717 0.2 0.117398
3.820050 0.2 0.118292
3.823383 0.2 0.119610
3.826717 0.2 0.121286
3.830050 0.2 0.123037
3.833383 0.2 0.124373
3.836717 0.2 0.125053
3.840050 0.2 0.125486
3.843383 0.2 0.126385
3.846717 0.2 0.127871
3.850050 0.2 0.129123
3.853383 0.2 0.129179
3.856717 0.2 0.127796
3.860050 0.2 0.125677
3.863383 0.2 0.124001
3.866717 0.2 0.123503
3.870050 0.2 0.124024
3.873383 0.2 0.125058
3.876717 0.2 0.126231
3.880050 0.2 0.127126
3.883383 0.2 0.127484
3.886717 0.2 0.127666
3.890050 0.2 0.128271
3.893383 0.2 0.129528
3.896717 0.2 0.131018
3.900050 0.2 0.131913
3.903383 0.2 0.131745
3.906717 0.2 0.131000
3.910050 0.2 0.130683
3.913383 0.2 0.131354
3.916717 0.2 0.132658
3.920050 0.2 0.133696
3.923383 0.2 0.133766
3.926717 0.2 0.133086
3.930050 0.2 0.132597
3.933383 0.2 0.132928
3.936717 0.2 0.133999
3.940050 0.2 0.135442
3.943383 0.2 0.136793
3.946717 0.2 0.137528
3.950050 0.2 0.137356
3.953383 0.2 0.136485
3.956717 0.2 0.135577
3.960050 0.2 0.135307
3.963383 0.2 0.135894
3.966717 0.2 0.136965
3.970050 0.2 0.137826
3.973383 0.2 0.137980
3.976717 0.2 0.137496
3.980050 0.2 0.136760
3.983383 0.2 0.136150
3.986717 0.2 0.136127
3.990050 0.2 0.137100
3.993383 0.2 0.138809
3.996717 0.2 0.140443
4.000050 0.2 0.141696
4.003383 0.2 0.142897
4.006717 0.2 0.144024
4.010050 0.2 0.144462
4.013383 0.2 0.143768
4.016717 0.2 0.142185
4.020050 0.2 0.140374
4.023383 0.2 0.138767
4.026717 0.2 0.137379
4.030050 0.2 0.136178
4.033383 0.2 0.135214
4.036717 0.2 0.134227
4.040050 0.2 0.133011
4.043383 0.2 0.132034
4.046717 0.2 0.131833
4.050050 0.2 0.132336
4.053383 0.2 0.133165
4.056717 0.2 0.133854
4.060050 0.2 0.133659
4.063383 0.2 0.132010
4.066717 0.2 0.129160
4.070050 0.2 0.125999
4.073383 0.2 0.123349
4.076717 0.2 0.121733
4.080050 0.2 0.121444
4.083383 0.2 0.122376
4.086717 0.2 0.124015
4.090050 0.2 0.125892
4.093383 0.2 0.127796
4.096717 0.2 0.129524
4.100050 0.2 0.130795
4.103383 0.2 0.131363
4.106717 0.2 0.131256
4.110050 0.2 0.130837
4.113383 0.2 0.130511
4.116717 0.2 0.130427
4.120050 0.2 0.130492
4.123383 0.2 0.130683
4.126717 0.2 0.131004
4.130050 0.2 0.131116
4.133383 0.2 0.130651
4.136717 0.2 0.130064
4.140050 0.2 0.130241
4.143383 0.2 0.131279
4.146717 0.2 0.132262
4.150050 0.2 0.132313
4.153383 0.2 0.131507
4.156717 0.2 0.130660
4.160050 0.2 0.130413
4.163383 0.2 0.130837
4.166717 0.2 0.131805
4.170050 0.2 0.133123
4.173383 0.2 0.134450
4.176717 0.2 0.135577
4.180050 0.2 0.136704
4.183383 0.2 0.138241
4.186717 0.2 0.140239
4.190050 0.2 0.142287
4.193383 0.2 0.144001
4.196717 0.2 0.145417
4.200050 0.2 0.146762
4.203383 0.2 0.148192
4.206717 0.2 0.149556
4.210050 0.2 0.150390
4.213383 0.2 0.150385
4.216717 0.2 0.149971
4.220050 0.2 0.150083
4.223383 0.2 0.151363
4.226717 0.2 0.153729
4.230050 0.2 0.156462
4.233383 0.2 0.158772
4.236717 0.2 0.160434
4.240050 0.2 0.161650
4.243383 0.2 0.162595
4.246717 0.2 0.163279
4.250050 0.2 0.163782
4.253383 0.2 0.164392
4.256717 0.2 0.165165
4.260050 0.2 0.165803
4.263383 0.2 0.165999
4.266717 0.2 0.165598
4.270050 0.2 0.164798
4.273383 0.2 0.164271
4.276717 0.2 0.164574
4.280050 0.2 0.165589
4.283383 0.2 0.166758
4.286717 0.2 0.167415
4.290050 0.2 0.167079
4.293383 0.2 0.165966
4.296717 0.2 0.165096
4.300050 0.2 0.165366
4.303383 0.2 0.166795
4.306717 0.2 0.168807
4.310050 0.2 0.170944
4.313383 0.2 0.172905
4.316717 0.2 0.174181
4.320050 0.2 0.174302
4.323383 0.2 0.173454
4.326717 0.2 0.172318
4.330050 0.2 0.171475
4.333383 0.2 0.171158
4.336717 0.2 0.171280
4.340050 0.2 0.171456
4.343383 0.2 0.171117
4.346717 0.2 0.169775
4.350050 0.2 0.167484
4.353383 0.2 0.164984
4.356717 0.2 0.163112
4.360050 0.2 0.162069
4.363383 0.2 0.161626
4.366717 0.2 0.161645
4.370050 0.2 0.162055
4.373383 0.2 0.162548
4.376717 0.2 0.162674
4.380050 0.2 0.162171
4.383383 0.2 0.161044
4.386717 0.2 0.159591
4.390050 0.2 0.158246
4.393383 0.2 0.157277
4.396717 0.2 0.156709
4.400050 0.2 0.156639
4.403383 0.2 0.157058
4.406717 0.2 0.157352
4.410050 0.2 0.156476
4.413383 0.2 0.153882
4.416717 0.2 0.150166
4.420050 0.2 0.146576
4.423383 0.2 0.143978
4.426717 0.2 0.142385
4.430050 0.2 0.141338
4.433383 0.2 0.140541
4.436717 0.2 0.139936
4.440050 0.2 0.139405
4.443383 0.2 0.138725
4.446717 0.2 0.137817
4.450050 0.2 0.136844
4.453383 0.2 0.135992
4.456717 0.2 0.135312
4.460050 0.2 0.134935
4.463383 0.2 0.135121
4.466717 0.2 0.135764
4.470050 0.2 0.136225
4.473383 0.2 0.135936
4.476717 0.2 0.134921
4.480050 0.2 0.133631
4.483383 0.2 0.132541
4.486717 0.2 0.132029
4.490050 0.2 0.132229
4.493383 0.2 0.132867
4.496717 0.2 0.133351
4.500050 0.2 0.133044
4.503383 0.2 0.131680
4.506717 0.2 0.129705
4.510050 0.2 0.128052
4.513383 0.2 0.127256
4.516717 0.2 0.126851
4.520050 0.2 0.125859
4.523383 0.2 0.123880
4.526717 0.2 0.121403
4.530050 0.2 0.119219
4.533383 0.2 0.117896
4.536717 0.2 0.117668
4.540050 0.2 0.118432
4.543383 0.2 0.119712
4.546717 0.2 0.120699
4.550050 0.2 0.120690
4.553383 0.2 0.119545
4.556717 0.2 0.117747
4.560050 0.2 0.115964
4.563383 0.2 0.114548
4.566717 0.2 0.113612
4.570050 0.2 0.113202
4.573383 0.2 0.113286
4.576717 0.2 0.113836
4.580050 0.2 0.114851
4.583383 0.2 0.115987
4.586717 0.2 0.116592
4.590050 0.2 0.116341
4.593383 0.2 0.115596
4.596717 0.2 0.115284
4.600050 0.2 0.116173
4.603383 0.2 0.118101
4.606717 0.2 0.120169
4.610050 0.2 0.121663
4.613383 0.2 0.122436
4.616717 0.2 0.122571
4.620050 0.2 0.122078
4.623383 0.2 0.121030
4.626717 0.2 0.119773
4.630050 0.2 0.118515
4.633383 0.2 0.117044
4.636717 0.2 0.115200
4.640050 0.2 0.113226
4.643383 0.2 0.111647
4.646717 0.2 0.111014
4.650050 0.2 0.111484
4.653383 0.2 0.112532
4.656717 0.2 0.113416
4.660050 0.2 0.113733
4.663383 0.2 0.113454
4.666717 0.2 0.112690
4.670050 0.2 0.110916
4.673383 0.2 0.106213
4.676717 0.2 0.096206
4.680050 0.2 0.080289
4.683383 0.2 0.060503
4.686717 0.2 0.040405
4.690050 0.2 0.023544
4.693383 0.2 0.012168
4.696717 0.2 0.006501
4.700050 0.2 0.005150
4.703383 0.2 0.006249
4.706717 0.2 0.008112
4.710050 0.2 0.009076
4.713383 0.2 0.008023
4.716717 0.2 0.005416
4.720050 0.2 0.002822
4.723383 0.2 0.001406
4.726717 0.2 0.001211
4.730050 0.2 0.001611
4.733383 0.2 0.001979
4.736717 0.2 0.001853
4.740050 0.2 0.001001
4.743383 0.2 -0.000410
4.746717 0.2 -0.001937
4.750050 0.2 -0.003297
4.753383 0.2 -0.004550
4.756717 0.2 -0.005900
4.760050 0.2 -0.007353
4.763383 0.2 -0.008596
4.766717 0.2 -0.009337
4.770050 0.2 -0.009546
4.773383 0.2 -0.009406
4.776717 0.2 -0.009085
4.780050 0.2 -0.008661
4.783383 0.2 -0.008191
4.786717 0.2 -0.007693
4.790050 0.2 -0.007078
4.793383 0.2 -0.006286
4.796717 0.2 -0.005341
4.800050 0.2 -0.004275
4.803383 0.2 -0.003045
4.806717 0.2 -0.001751
4.810050 0.2 -0.000694
4.813383 0.2 -0.000051
4.816717 0.2 0.000373
4.820050 0.2 0.000750
4.823383 0.2 0.000866
4.826717 0.2 0.000549
4.830050 0.2 0.000135
4.833383 0.2 0.000182
4.836717 0.2 0.000927
4.840050 0.2 0.002175
4.843383 0.2 0.003548
4.846717 0.2 0.004848
4.850050 0.2 0.005937
4.853383 0.2 0.006710
4.856717 0.2 0.007371
4.860050 0.2 0.008289
4.863383 0.2 0.009597
4.866717 0.2 0.011236
4.870050 0.2 0.013099
4.873383 0.2 0.015083
4.876717 0.2 0.017164
4.880050 0.2 0.019115
4.883383 0.2 0.020121
4.886717 0.2 0.019553
4.890050 0.2 0.018054
4.893383 0.2 0.016927
4.896717 0.2 0.016824
4.900050 0.2 0.017616
4.903383 0.2 0.018966
4.906717 0.2 0.020480
4.910050 0.2 0.021625
4.913383 0.2 0.021933
4.916717 0.2 0.021486
4.920050 0.2 0.021104
4.923383 0.2 0.021616
4.926717 0.2 0.023115
4.930050 0.2 0.025108
4.933383 0.2 0.027115
4.936717 0.2 0.028913
4.940050 0.2 0.030366
4.943383 0.2 0.031427
4.946717 0.2 0.032182
4.950050 0.2 0.032769
4.953383 0.2 0.033206
4.956717 0.2 0.033490
4.960050 0.2 0.033770
4.963383 0.2 0.034287
4.966717 0.2 0.035004
4.970050 0.2 0.035502
4.973383 0.2 0.035595
4.976717 0.2 0.035898
4.980050 0.2 0.037355
4.983383 0.2 0.040117
4.986717 0.2 0.043144
4.990050 0.2 0.045234
4.993383 0.2 0.045914
4.996717 0.2 0.045327
5.000050 0.2 0.043930
5.003383 0.2 0.042198
5.006717 0.2 0.040401
5.010050 0.2 0.038715
5.013383 0.2 0.037509
5.016717 0.2 0.037239
5.020050 0.2 0.037979
5.023383 0.2 0.039297
5.026717 0.2 0.040773
5.030050 0.2 0.042454
5.033383 0.2 0.044834
5.036717 0.2 0.048243
5.040050 0.2 0.052345
5.043383 0.2 0.056261
5.046717 0.2 0.058920
5.050050 0.2 0.059605
5.053383 0.2 0.058454
5.056717 0.2 0.056205
5.060050 0.2 0.053658
5.063383 0.2 0.051572
5.066717 0.2 0.050510
5.070050 0.2 0.050361
5.073383 0.2 0.050524
5.076717 0.2 0.050534
5.080050 0.2 0.050194
5.083383 0.2 0.049658
5.086717 0.2 0.049425
5.090050 0.2 0.049891
5.093383 0.2 0.050957
5.096717 0.2 0.052066
5.100050 0.2 0.052452
5.103383 0.2 0.051758
5.106717 0.2 0.050389
5.110050 0.2 0.049029
5.113383 0.2 0.047991
5.116717 0.2 0.047106
5.120050 0.2 0.046012
5.123383 0.2 0.044475
5.126717 0.2 0.042561
5.130050 0.2 0.040485
5.133383 0.2 0.038487
5.136717 0.2 0.036666
5.140050 0.2 0.034841
5.143383 0.2 0.032894
5.146717 0.2 0.030785
5.150050 0.2 0.028443
5.153383 0.2 0.026110
5.156717 0.2 0.024317
5.160050 0.2 0.023483
5.163383 0.2 0.023772
5.166717 0.2 0.024955
5.170050 0.2 0.026310
5.173383 0.2 0.027092
5.176717 0.2 0.027111
5.180050 0.2 0.026608
5.183383 0.2 0.025700
5.186717 0.2 0.024289
5.190050 0.2 0.022394
5.193383 0.2 0.020200
5.196717 0.2 0.017928
5.200050 0.2 0.016005
5.203383 0.2 0.014892
5.206717 0.2 0.014636
5.210050 0.2 0.014859
5.213383 0.2 0.015139
5.216717 0.2 0.015269
5.220050 0.2 0.015227
5.223383 0.2 0.014938
5.226717 0.2 0.014203
5.230050 0.2 0.012876
5.233383 0.2 0.011208
5.236717 0.2 0.010016
5.240050 0.2 0.009951
5.243383 0.2 0.010678
5.246717 0.2 0.011036
5.250050 0.2 0.009825
5.253383 0.2 0.006575
5.256717 0.2 0.002007
5.260050 0.2 -0.002501
5.263383 0.2 -0.005676
5.266717 0.2 -0.006817
5.270050 0.2 -0.006184
5.273383 0.2 -0.004661
5.276717 0.2 -0.002994
5.280050 0.2 -0.001695
5.283383 0.2 -0.001271
5.286717 0.2 -0.001998
5.290050 0.2 -0.003595
5.293383 0.2 -0.005197
5.296717 0.2 -0.006189
5.300050 0.2 -0.006827
5.303383 0.2 -0.007660
5.306717 0.2 -0.008596
5.310050 0.2 -0.009090
5.313383 0.2 -0.008922
5.316717 0.2 -0.008196
5.320050 0.2 -0.007087
5.323383 0.2 -0.005895
5.326717 0.2 -0.005034
5.330050 0.2 -0.004759
5.333383 0.2 -0.005160
5.336717 0.2 -0.006175
5.340050 0.2 -0.007511
5.343383 0.2 -0.008908
5.346717 0.2 -0.010277
5.350050 0.2 -0.011432
5.353383 0.2 -0.012009
5.356717 0.2 -0.011637
5.360050 0.2 -0.010161
5.363383 0.2 -0.008033
5.366717 0.2 -0.006207
5.370050 0.2 -0.005350
5.373383 0.2 -0.005644
5.376717 0.2 -0.007097
5.380050 0.2 -0.009318
5.383383 0.2 -0.011413
5.386717 0.2 -0.012512
5.390050 0.2 -0.012382
5.393383 0.2 -0.011357
5.396717 0.2 -0.009947
5.400050 0.2 -0.008633
5.403383 0.2 -0.007828
5.406717 0.2 -0.007851
5.410050 0.2 -0.009085
5.413383 0.2 -0.011800
5.416717 0.2 -0.015465
5.420050 0.2 -0.018734
5.423383 0.2 -0.020210
5.426717 0.2 -0.019232
5.430050 0.2 -0.016065
5.433383 0.2 -0.011823
5.436717 0.2 -0.008014
5.440050 0.2 -0.005784
5.443383 0.2 -0.005173
5.446717 0.2 -0.005495
5.450050 0.2 -0.006342
5.453383 0.2 -0.008019
5.456717 0.2 -0.010836
5.460050 0.2 -0.014366
5.463383 0.2 -0.017635
5.466717 0.2 -0.019758
5.470050 0.2 -0.020359
5.473383 0.2 -0.019665
5.476717 0.2 -0.018459
5.480050 0.2 -0.017621
5.483383 0.2 -0.017560
5.486717 0.2 -0.018198
5.490050 0.2 -0.019316
5.493383 0.2 -0.020461
5.496717 0.2 -0.020908
5.500050 0.2 -0.020312
5.503383 0.2 -0.019204
5.506717 0.2 -0.018450
5.510050 0.2 -0.018426
5.513383 0.2 -0.018701
5.516717 0.2 -0.018450
5.520050 0.2 -0.017411
5.523383 0.2 -0.016331
5.526717 0.2 -0.016121
5.530050 0.2 -0.016969
5.533383 0.2 -0.018561
5.536717 0.2 -0.020475
5.540050 0.2 -0.022296
5.543383 0.2 -0.023665
5.546717 0.2 -0.024345
5.550050 0.2 -0.024303
5.553383 0.2 -0.023828
5.556717 0.2 -0.023278
5.560050 0.2 -0.022654
5.563383 0.2 -0.021760
5.566717 0.2 -0.020652
5.570050 0.2 -0.019805
5.573383 0.2 -0.019791
5.576717 0.2 -0.020806
5.580050 0.2 -0.022301
5.583383 0.2 -0.023176
5.586717 0.2 -0.022883
5.590050 0.2 -0.022096
5.593383 0.2 -0.021895
5.596717 0.2 -0.022547
5.600050 0.2 -0.023302
5.603383 0.2 -0.023516
5.606717 0.2 -0.023544
5.610050 0.2 -0.024079
5.613383 0.2 -0.025188
5.616717 0.2 -0.026338
5.620050 0.2 -0.026859
5.623383 0.2 -0.026170
5.626717 0.2 -0.024200
5.630050 0.2 -0.021691
5.633383 0.2 -0.019651
5.636717 0.2 -0.018617
5.640050 0.2 -0.018356
5.643383 0.2 -0.018231
5.646717 0.2 -0.017905
5.650050 0.2 -0.017616
5.653383 0.2 -0.017965
5.656717 0.2 -0.019330
5.660050 0.2 -0.021374
5.663383 0.2 -0.023260
5.666717 0.2 -0.024452
5.670050 0.2 -0.024969
5.673383 0.2 -0.024862
5.676717 0.2 -0.024140
5.680050 0.2 -0.023157
5.683383 0.2 -0.022491
5.686717 0.2 -0.022273
5.690050 0.2 -0.022072
5.693383 0.2 -0.021528
5.696717 0.2 -0.020736
5.700050 0.2 -0.020121
5.703383 0.2 -0.020009
5.706717 0.2 -0.020377
5.710050 0.2 -0.020866
5.713383 0.2 -0.020941
5.716717 0.2 -0.020280
5.720050 0.2 -0.019073
5.723383 0.2 -0.017872
5.726717 0.2 -0.017141
5.730050 0.2 -0.017043
5.733383 0.2 -0.017416
5.736717 0.2 -0.017807
5.740050 0.2 -0.017677
5.743383 0.2 -0.016764
5.746717 0.2 -0.015292
5.750050 0.2 -0.013858
5.753383 0.2 -0.013052
5.756717 0.2 -0.013164
5.760050 0.2 -0.014259
5.763383 0.2 -0.016424
5.766717 0.2 -0.019539
5.770050 0.2 -0.022929
5.773383 0.2 -0.025881
5.776717 0.2 -0.028010
5.780050 0.2 -0.029029
5.783383 0.2 -0.029085
5.786717 0.2 -0.028838
5.790050 0.2 -0.028689
5.793383 0.2 -0.028410
5.796717 0.2 -0.027800
5.800050 0.2 -0.027120
5.803383 0.2 -0.026696
5.806717 0.2 -0.026538
5.810050 0.2 -0.026561
5.813383 0.2 -0.026911
5.816717 0.2 -0.027842
5.820050 0.2 -0.029337
5.823383 0.2 -0.030966
5.826717 0.2 -0.032340
5.830050 0.2 -0.033551
5.833383 0.2 -0.034831
5.836717 0.2 -0.036098
5.840050 0.2 -0.036983
5.843383 0.2 -0.037109
5.846717 0.2 -0.036107
5.850050 0.2 -0.033816
5.853383 0.2 -0.030580
5.856717 0.2 -0.027227
5.860050 0.2 -0.024689
5.863383 0.2 -0.023525
5.866717 0.2 -0.023548
5.870050 0.2 -0.023888
5.873383 0.2 -0.023642
5.876717 0.2 -0.022515
5.880050 0.2 -0.020983
5.883383 0.2 -0.019879
5.886717 0.2 -0.019721
5.890050 0.2 -0.020368
5.893383 0.2 -0.021369
5.896717 0.2 -0.022468
5.900050 0.2 -0.023823
5.903383 0.2 -0.025760
5.906717 0.2 -0.028242
5.910050 0.2 -0.030813
5.913383 0.2 -0.032992
5.916717 0.2 -0.034436
5.920050 0.2 -0.034715
5.923383 0.2 -0.033616
5.926717 0.2 -0.031530
5.930050 0.2 -0.029230
5.933383 0.2 -0.027260
5.936717 0.2 -0.025742
5.940050 0.2 -0.024610
5.943383 0.2 -0.023888
5.946717 0.2 -0.023698
5.950050 0.2 -0.024117
5.953383 0.2 -0.025085
5.956717 0.2 -0.026422
5.960050 0.2 -0.027912
5.963383 0.2 -0.029155
5.966717 0.2 -0.029788
5.970050 0.2 -0.029937
5.973383 0.2 -0.029872
5.976717 0.2 -0.029514
5.980050 0.2 -0.028647
5.983383 0.2 -0.027404
5.986717 0.2 -0.026249
5.990050 0.2 -0.025537
5.993383 0.2 -0.025397
5.996717 0.2 -0.025784
6.000050 0.2 -0.026459
