# Supplementary material for: Quantitative profiling of capsaicin content in seven chili pepper cultivars using optimized HPLC
Source: Front Plant Sci. 2026 May 7;17:1749488. doi: 10.3389/fpls.2026.1749488 (PMC13190488; doi:10.3389/fpls.2026.1749488)
Supplement: Supplementary file 2 [file DataSheet2.zip › Raw Chromatogram Data Calibration 220 nm/Capsaicin 10 ppm.txt]

URL	chrom://desktop-lb30aed/ChromeleonLocal/Capsaicin/CapsaicinTest_1312025.seq/99591.smp/UV_VIS_1.channel
Channel	UV_VIS_1

Injection Information:
Data Vault	ChromeleonLocal
Sequence	CapsaicinTest_1312025
Name	CAP10ppm
Number	533
Position	Y:E8
Comment	
Processing Method	Processing_Capsaicin
Instrument Method	Capsaicin_222025m1 -Origninal
Type	Unknown
Status	Finished
Inject Time	3/29/2025 12:44:23 PM -07:00
Volume (µl)	10.00
Dilution Factor	1.0000
Weight	1.0000

Raw Data Information:
Time Min. (min)	0.003383
Time Max. (min)	6.000050
Data Points	1800
Detector	UV
Generating Data System	Chromeleon 7.2.10.24543
Exporting Data System	Chromeleon 7.2.10.0
Operator	Instrument Controller
Signal Quantity	Absorbance
Signal Unit	mAU
Signal Min.	-1.018299
Signal Max.	46.211407
Channel	UV_VIS_1
Driver Name	VDAD.dll
Channel Type	Evaluation
Min. Step (s)	0.2
Max. Step (s)	0.2
Average Step (s)	0.2

Signal Parameter Information:
Signal Info	WVL:220 nm

Raw Data:
Time (min)	Step (s)	Value (mAU)
0.003383	n.a.	0.000000
0.006717	0.2	-0.000037
0.010050	0.2	-0.000200
0.013383	0.2	-0.000517
0.016717	0.2	-0.000866
0.020050	0.2	-0.001085
0.023383	0.2	-0.001104
0.026717	0.2	-0.001146
0.030050	0.2	-0.001532
0.033383	0.2	-0.002184
0.036717	0.2	-0.002710
0.040050	0.2	-0.003069
0.043383	0.2	-0.003548
0.046717	0.2	-0.004307
0.050050	0.2	-0.005253
0.053383	0.2	-0.006217
0.056717	0.2	-0.007194
0.060050	0.2	-0.008261
0.063383	0.2	-0.009160
0.066717	0.2	-0.009318
0.070050	0.2	-0.008456
0.073383	0.2	-0.006850
0.076717	0.2	-0.004838
0.080050	0.2	-0.002794
0.083383	0.2	-0.001392
0.086717	0.2	-0.001262
0.090050	0.2	-0.002370
0.093383	0.2	-0.003856
0.096717	0.2	-0.004754
0.100050	0.2	-0.004796
0.103383	0.2	-0.004303
0.106717	0.2	-0.003739
0.110050	0.2	-0.003679
0.113383	0.2	-0.004484
0.116717	0.2	-0.005877
0.120050	0.2	-0.007292
0.123383	0.2	-0.008466
0.126717	0.2	-0.009486
0.130050	0.2	-0.010328
0.133383	0.2	-0.010654
0.136717	0.2	-0.010156
0.140050	0.2	-0.008754
0.143383	0.2	-0.006482
0.146717	0.2	-0.003534
0.150050	0.2	-0.000382
0.153383	0.2	0.002375
0.156717	0.2	0.004303
0.160050	0.2	0.005271
0.163383	0.2	0.005593
0.166717	0.2	0.005784
0.170050	0.2	0.005974
0.173383	0.2	0.005881
0.176717	0.2	0.005313
0.180050	0.2	0.004419
0.183383	0.2	0.003306
0.186717	0.2	0.001914
0.190050	0.2	0.000256
0.193383	0.2	-0.001304
0.196717	0.2	-0.002077
0.200050	0.2	-0.001504
0.203383	0.2	0.000251
0.206717	0.2	0.002393
0.210050	0.2	0.004135
0.213383	0.2	0.005192
0.216717	0.2	0.005565
0.220050	0.2	0.005378
0.223383	0.2	0.004983
0.226717	0.2	0.004699
0.230050	0.2	0.004498
0.233383	0.2	0.004373
0.236717	0.2	0.004787
0.240050	0.2	0.006114
0.243383	0.2	0.007632
0.246717	0.2	0.007949
0.250050	0.2	0.006617
0.253383	0.2	0.004610
0.256717	0.2	0.003115
0.260050	0.2	0.002389
0.263383	0.2	0.001984
0.266717	0.2	0.001560
0.270050	0.2	0.001211
0.273383	0.2	0.001364
0.276717	0.2	0.002519
0.280050	0.2	0.004899
0.283383	0.2	0.008224
0.286717	0.2	0.011693
0.290050	0.2	0.014263
0.293383	0.2	0.015302
0.296717	0.2	0.014910
0.300050	0.2	0.013779
0.303383	0.2	0.012722
0.306717	0.2	0.012103
0.310050	0.2	0.011669
0.313383	0.2	0.011106
0.316717	0.2	0.010235
0.320050	0.2	0.008768
0.323383	0.2	0.006473
0.326717	0.2	0.003702
0.330050	0.2	0.001201
0.333383	0.2	-0.000386
0.336717	0.2	-0.000573
0.340050	0.2	0.000638
0.343383	0.2	0.002552
0.346717	0.2	0.004587
0.350050	0.2	0.006654
0.353383	0.2	0.008349
0.356717	0.2	0.008903
0.360050	0.2	0.008279
0.363383	0.2	0.007264
0.366717	0.2	0.006566
0.370050	0.2	0.006361
0.373383	0.2	0.006487
0.376717	0.2	0.006696
0.380050	0.2	0.006887
0.383383	0.2	0.007208
0.386717	0.2	0.007879
0.390050	0.2	0.008801
0.393383	0.2	0.009434
0.396717	0.2	0.009267
0.400050	0.2	0.008573
0.403383	0.2	0.008312
0.406717	0.2	0.009108
0.410050	0.2	0.010803
0.413383	0.2	0.012931
0.416717	0.2	0.015111
0.420050	0.2	0.017020
0.423383	0.2	0.018328
0.426717	0.2	0.018915
0.430050	0.2	0.018966
0.433383	0.2	0.018692
0.436717	0.2	0.018342
0.440050	0.2	0.018608
0.443383	0.2	0.019986
0.446717	0.2	0.021784
0.450050	0.2	0.022724
0.453383	0.2	0.022282
0.456717	0.2	0.021011
0.460050	0.2	0.019851
0.463383	0.2	0.019423
0.466717	0.2	0.019963
0.470050	0.2	0.021299
0.473383	0.2	0.022780
0.476717	0.2	0.023893
0.480050	0.2	0.024796
0.483383	0.2	0.025970
0.486717	0.2	0.027395
0.490050	0.2	0.028359
0.493383	0.2	0.028117
0.496717	0.2	0.026617
0.500050	0.2	0.024466
0.503383	0.2	0.022342
0.506717	0.2	0.020722
0.510050	0.2	0.019893
0.513383	0.2	0.019749
0.516717	0.2	0.019809
0.520050	0.2	0.019604
0.523383	0.2	0.019069
0.526717	0.2	0.018552
0.530050	0.2	0.018259
0.533383	0.2	0.017951
0.536717	0.2	0.017309
0.540050	0.2	0.016228
0.543383	0.2	0.014752
0.546717	0.2	0.012992
0.550050	0.2	0.011143
0.553383	0.2	0.009430
0.556717	0.2	0.008028
0.560050	0.2	0.007004
0.563383	0.2	0.006161
0.566717	0.2	0.005066
0.570050	0.2	0.003511
0.573383	0.2	0.001923
0.576717	0.2	0.001066
0.580050	0.2	0.001448
0.583383	0.2	0.003213
0.586717	0.2	0.006109
0.590050	0.2	0.009607
0.593383	0.2	0.013094
0.596717	0.2	0.016019
0.600050	0.2	0.017909
0.603383	0.2	0.018710
0.606717	0.2	0.019013
0.610050	0.2	0.019558
0.613383	0.2	0.020722
0.616717	0.2	0.022496
0.620050	0.2	0.024405
0.623383	0.2	0.025774
0.626717	0.2	0.026301
0.630050	0.2	0.026077
0.633383	0.2	0.025211
0.636717	0.2	0.023842
0.640050	0.2	0.022426
0.643383	0.2	0.021323
0.646717	0.2	0.020186
0.650050	0.2	0.018585
0.653383	0.2	0.016964
0.656717	0.2	0.016605
0.660050	0.2	0.019390
0.663383	0.2	0.028713
0.666717	0.2	0.050678
0.670050	0.2	0.094585
0.673383	0.2	0.172514
0.676717	0.2	0.296594
0.680050	0.2	0.473382
0.683383	0.2	0.698185
0.686717	0.2	0.952887
0.690050	0.2	1.208629
0.693383	0.2	1.432658
0.696717	0.2	1.596743
0.700050	0.2	1.683626
0.703383	0.2	1.689619
0.706717	0.2	1.623291
0.710050	0.2	1.501390
0.713383	0.2	1.344066
0.716717	0.2	1.170724
0.720050	0.2	0.997037
0.723383	0.2	0.833585
0.726717	0.2	0.685994
0.730050	0.2	0.555925
0.733383	0.2	0.441615
0.736717	0.2	0.333642
0.740050	0.2	0.200085
0.743383	0.2	-0.021621
0.746717	0.2	-0.377595
0.750050	0.2	-0.792197
0.753383	0.2	-1.018299
0.756717	0.2	-0.760858
0.760050	0.2	0.090390
0.763383	0.2	1.326310
0.766717	0.2	2.516168
0.770050	0.2	3.272011
0.773383	0.2	3.467794
0.776717	0.2	3.256989
0.780050	0.2	2.931426
0.783383	0.2	2.763197
0.786717	0.2	2.912283
0.790050	0.2	3.405274
0.793383	0.2	4.162104
0.796717	0.2	5.044420
0.800050	0.2	5.903821
0.803383	0.2	6.616563
0.806717	0.2	7.102918
0.810050	0.2	7.333811
0.813383	0.2	7.322524
0.816717	0.2	7.101675
0.820050	0.2	6.702477
0.823383	0.2	6.160256
0.826717	0.2	5.546571
0.830050	0.2	4.991274
0.833383	0.2	4.652645
0.836717	0.2	4.640915
0.840050	0.2	4.953472
0.843383	0.2	5.474337
0.846717	0.2	6.031841
0.850050	0.2	6.468561
0.853383	0.2	6.691855
0.856717	0.2	6.696074
0.860050	0.2	6.548506
0.863383	0.2	6.342791
0.866717	0.2	6.147944
0.870050	0.2	5.980646
0.873383	0.2	5.806522
0.876717	0.2	5.562478
0.880050	0.2	5.190652
0.883383	0.2	4.672157
0.886717	0.2	4.045647
0.890050	0.2	3.398792
0.893383	0.2	2.834043
0.896717	0.2	2.428335
0.900050	0.2	2.212194
0.903383	0.2	2.176343
0.906717	0.2	2.289689
0.910050	0.2	2.509062
0.913383	0.2	2.779244
0.916717	0.2	3.034663
0.920050	0.2	3.209147
0.923383	0.2	3.250488
0.926717	0.2	3.132932
0.930050	0.2	2.862676
0.933383	0.2	2.474445
0.936717	0.2	2.020369
0.940050	0.2	1.555514
0.943383	0.2	1.125513
0.946717	0.2	0.759899
0.950050	0.2	0.471151
0.953383	0.2	0.257632
0.956717	0.2	0.108597
0.960050	0.2	0.009835
0.963383	0.2	-0.052317
0.966717	0.2	-0.089398
0.970050	0.2	-0.110040
0.973383	0.2	-0.119749
0.976717	0.2	-0.121924
0.980050	0.2	-0.118949
0.983383	0.2	-0.112313
0.986717	0.2	-0.102553
0.990050	0.2	-0.089761
0.993383	0.2	-0.074152
0.996717	0.2	-0.056378
1.000050	0.2	-0.037597
1.003383	0.2	-0.018841
1.006717	0.2	-0.000303
1.010050	0.2	0.018300
1.013383	0.2	0.037360
1.016717	0.2	0.057560
1.020050	0.2	0.079549
1.023383	0.2	0.103177
1.026717	0.2	0.127228
1.030050	0.2	0.150041
1.033383	0.2	0.170046
1.036717	0.2	0.185650
1.040050	0.2	0.195168
1.043383	0.2	0.197594
1.046717	0.2	0.193394
1.050050	0.2	0.184379
1.053383	0.2	0.173221
1.056717	0.2	0.163508
1.060050	0.2	0.159410
1.063383	0.2	0.164513
1.066717	0.2	0.180933
1.070050	0.2	0.208518
1.073383	0.2	0.243476
1.076717	0.2	0.277706
1.080050	0.2	0.300352
1.083383	0.2	0.301138
1.086717	0.2	0.273841
1.090050	0.2	0.218651
1.093383	0.2	0.142697
1.096717	0.2	0.058636
1.100050	0.2	-0.018291
1.103383	0.2	-0.074152
1.106717	0.2	-0.099973
1.110050	0.2	-0.093901
1.113383	0.2	-0.060648
1.116717	0.2	-0.008750
1.120050	0.2	0.052480
1.123383	0.2	0.114795
1.126717	0.2	0.172276
1.130050	0.2	0.222027
1.133383	0.2	0.263266
1.136717	0.2	0.295886
1.140050	0.2	0.320124
1.143383	0.2	0.336934
1.146717	0.2	0.347714
1.150050	0.2	0.353921
1.153383	0.2	0.357106
1.156717	0.2	0.358671
1.160050	0.2	0.359351
1.163383	0.2	0.359197
1.166717	0.2	0.358005
1.170050	0.2	0.355844
1.173383	0.2	0.353097
1.176717	0.2	0.349996
1.180050	0.2	0.346429
1.183383	0.2	0.342140
1.186717	0.2	0.337316
1.190050	0.2	0.333013
1.193383	0.2	0.330657
1.196717	0.2	0.330978
1.200050	0.2	0.333483
1.203383	0.2	0.336813
1.206717	0.2	0.339663
1.210050	0.2	0.341516
1.213383	0.2	0.342601
1.216717	0.2	0.343346
1.220050	0.2	0.343998
1.223383	0.2	0.344571
1.226717	0.2	0.345064
1.230050	0.2	0.345493
1.233383	0.2	0.345614
1.236717	0.2	0.344794
1.240050	0.2	0.342545
1.243383	0.2	0.339197
1.246717	0.2	0.335728
1.250050	0.2	0.332720
1.253383	0.2	0.329874
1.256717	0.2	0.326517
1.260050	0.2	0.322480
1.263383	0.2	0.318158
1.266717	0.2	0.313851
1.270050	0.2	0.309693
1.273383	0.2	0.305907
1.276717	0.2	0.302638
1.280050	0.2	0.299904
1.283383	0.2	0.297851
1.286717	0.2	0.296640
1.290050	0.2	0.296161
1.293383	0.2	0.296021
1.296717	0.2	0.295728
1.300050	0.2	0.294894
1.303383	0.2	0.293441
1.306717	0.2	0.291858
1.310050	0.2	0.291094
1.313383	0.2	0.291779
1.316717	0.2	0.293734
1.320050	0.2	0.296258
1.323383	0.2	0.298778
1.326717	0.2	0.301301
1.330050	0.2	0.304221
1.333383	0.2	0.307774
1.336717	0.2	0.311942
1.340050	0.2	0.316598
1.343383	0.2	0.321511
1.346717	0.2	0.326182
1.350050	0.2	0.330145
1.353383	0.2	0.333372
1.356717	0.2	0.336133
1.360050	0.2	0.338578
1.363383	0.2	0.340655
1.366717	0.2	0.342256
1.370050	0.2	0.343388
1.373383	0.2	0.344329
1.376717	0.2	0.345712
1.380050	0.2	0.348198
1.383383	0.2	0.351924
1.386717	0.2	0.356389
1.390050	0.2	0.360878
1.393383	0.2	0.365032
1.396717	0.2	0.368957
1.400050	0.2	0.372897
1.403383	0.2	0.377377
1.406717	0.2	0.383286
1.410050	0.2	0.391076
1.413383	0.2	0.400296
1.416717	0.2	0.410252
1.420050	0.2	0.420501
1.423383	0.2	0.430765
1.426717	0.2	0.441046
1.430050	0.2	0.451757
1.433383	0.2	0.463347
1.436717	0.2	0.475999
1.440050	0.2	0.489554
1.443383	0.2	0.503613
1.446717	0.2	0.517890
1.450050	0.2	0.532428
1.453383	0.2	0.547464
1.456717	0.2	0.563469
1.460050	0.2	0.581266
1.463383	0.2	0.601774
1.466717	0.2	0.625439
1.470050	0.2	0.652019
1.473383	0.2	0.680937
1.476717	0.2	0.711950
1.480050	0.2	0.745384
1.483383	0.2	0.781640
1.486717	0.2	0.820677
1.490050	0.2	0.862181
1.493383	0.2	0.905832
1.496717	0.2	0.951127
1.500050	0.2	0.997083
1.503383	0.2	1.042169
1.506717	0.2	1.084688
1.510050	0.2	1.123301
1.513383	0.2	1.156935
1.516717	0.2	1.184265
1.520050	0.2	1.203758
1.523383	0.2	1.214328
1.526717	0.2	1.215739
1.530050	0.2	1.208372
1.533383	0.2	1.192801
1.536717	0.2	1.169662
1.540050	0.2	1.139729
1.543383	0.2	1.103971
1.546717	0.2	1.063538
1.550050	0.2	1.019556
1.553383	0.2	0.972957
1.556717	0.2	0.924519
1.560050	0.2	0.874684
1.563383	0.2	0.823825
1.566717	0.2	0.772867
1.570050	0.2	0.723465
1.573383	0.2	0.677262
1.576717	0.2	0.635036
1.580050	0.2	0.596200
1.583383	0.2	0.559427
1.586717	0.2	0.523892
1.590050	0.2	0.489680
1.593383	0.2	0.457312
1.596717	0.2	0.427314
1.600050	0.2	0.400203
1.603383	0.2	0.376552
1.606717	0.2	0.356664
1.610050	0.2	0.340026
1.613383	0.2	0.325544
1.616717	0.2	0.312515
1.620050	0.2	0.301162
1.623383	0.2	0.292226
1.626717	0.2	0.285935
1.630050	0.2	0.281576
1.633383	0.2	0.278116
1.636717	0.2	0.274968
1.640050	0.2	0.272212
1.643383	0.2	0.270652
1.646717	0.2	0.271467
1.650050	0.2	0.275229
1.653383	0.2	0.281334
1.656717	0.2	0.288682
1.660050	0.2	0.296352
1.663383	0.2	0.303593
1.666717	0.2	0.309828
1.670050	0.2	0.314973
1.673383	0.2	0.319537
1.676717	0.2	0.324314
1.680050	0.2	0.329874
1.683383	0.2	0.336282
1.686717	0.2	0.343192
1.690050	0.2	0.350224
1.693383	0.2	0.357488
1.696717	0.2	0.365577
1.700050	0.2	0.374708
1.703383	0.2	0.384203
1.706717	0.2	0.393023
1.710050	0.2	0.400729
1.713383	0.2	0.407915
1.716717	0.2	0.415817
1.720050	0.2	0.425451
1.723383	0.2	0.437121
1.726717	0.2	0.450592
1.730050	0.2	0.465480
1.733383	0.2	0.481326
1.736717	0.2	0.497545
1.740050	0.2	0.513727
1.743383	0.2	0.529839
1.746717	0.2	0.546062
1.750050	0.2	0.562831
1.753383	0.2	0.580749
1.756717	0.2	0.600005
1.760050	0.2	0.619940
1.763383	0.2	0.639712
1.766717	0.2	0.659185
1.770050	0.2	0.678771
1.773383	0.2	0.698674
1.776717	0.2	0.718432
1.780050	0.2	0.737002
1.783383	0.2	0.753230
1.786717	0.2	0.766143
1.790050	0.2	0.775168
1.793383	0.2	0.780574
1.796717	0.2	0.783275
1.800050	0.2	0.783983
1.803383	0.2	0.782697
1.806717	0.2	0.778744
1.810050	0.2	0.771652
1.813383	0.2	0.761747
1.816717	0.2	0.749468
1.820050	0.2	0.734860
1.823383	0.2	0.718157
1.826717	0.2	0.699894
1.830050	0.2	0.680317
1.833383	0.2	0.659465
1.836717	0.2	0.637723
1.840050	0.2	0.615930
1.843383	0.2	0.594840
1.846717	0.2	0.574808
1.850050	0.2	0.555865
1.853383	0.2	0.537741
1.856717	0.2	0.520013
1.860050	0.2	0.502570
1.863383	0.2	0.485778
1.866717	0.2	0.470197
1.870050	0.2	0.456260
1.873383	0.2	0.444083
1.876717	0.2	0.433386
1.880050	0.2	0.423822
1.883383	0.2	0.415095
1.886717	0.2	0.406862
1.890050	0.2	0.398895
1.893383	0.2	0.391430
1.896717	0.2	0.385023
1.900050	0.2	0.379942
1.903383	0.2	0.375826
1.906717	0.2	0.372045
1.910050	0.2	0.368189
1.913383	0.2	0.364161
1.916717	0.2	0.360096
1.920050	0.2	0.356208
1.923383	0.2	0.352757
1.926717	0.2	0.350056
1.930050	0.2	0.348152
1.933383	0.2	0.346722
1.936717	0.2	0.345646
1.940050	0.2	0.345428
1.943383	0.2	0.346997
1.946717	0.2	0.351174
1.950050	0.2	0.358280
1.953383	0.2	0.368305
1.956717	0.2	0.381544
1.960050	0.2	0.399142
1.963383	0.2	0.422630
1.966717	0.2	0.453088
1.970050	0.2	0.491212
1.973383	0.2	0.537829
1.976717	0.2	0.594202
1.980050	0.2	0.662259
1.983383	0.2	0.744471
1.986717	0.2	0.843215
1.990050	0.2	0.960468
1.993383	0.2	1.097810
1.996717	0.2	1.256480
2.000050	0.2	1.437790
2.003383	0.2	1.643389
2.006717	0.2	1.875050
2.010050	0.2	2.134652
2.013383	0.2	2.424009
2.016717	0.2	2.744454
2.020050	0.2	3.096638
2.023383	0.2	3.480637
2.026717	0.2	3.896374
2.030050	0.2	4.344145
2.033383	0.2	4.824465
2.036717	0.2	5.337643
2.040050	0.2	5.883621
2.043383	0.2	6.461805
2.046717	0.2	7.071262
2.050050	0.2	7.711221
2.053383	0.2	8.380641
2.056717	0.2	9.078006
2.060050	0.2	9.802063
2.063383	0.2	10.552285
2.066717	0.2	11.328887
2.070050	0.2	12.132963
2.073383	0.2	12.966427
2.076717	0.2	13.831621
2.080050	0.2	14.730948
2.083383	0.2	15.666792
2.086717	0.2	16.641743
2.090050	0.2	17.659059
2.093383	0.2	18.722462
2.096717	0.2	19.834880
2.100050	0.2	20.997794
2.103383	0.2	22.211908
2.106717	0.2	23.477529
2.110050	0.2	24.793502
2.113383	0.2	26.156320
2.116717	0.2	27.560317
2.120050	0.2	28.997953
2.123383	0.2	30.459799
2.126717	0.2	31.935042
2.130050	0.2	33.412133
2.133383	0.2	34.878696
2.136717	0.2	36.321310
2.140050	0.2	37.725912
2.143383	0.2	39.077769
2.146717	0.2	40.360950
2.150050	0.2	41.558524
2.153383	0.2	42.653591
2.156717	0.2	43.629883
2.160050	0.2	44.471524
2.163383	0.2	45.163254
2.166717	0.2	45.691351
2.170050	0.2	46.044029
2.173383	0.2	46.211407
2.176717	0.2	46.186014
2.180050	0.2	45.963894
2.183383	0.2	45.545436
2.186717	0.2	44.935420
2.190050	0.2	44.142907
2.193383	0.2	43.180836
2.196717	0.2	42.065042
2.200050	0.2	40.813587
2.203383	0.2	39.446545
2.206717	0.2	37.984969
2.210050	0.2	36.449209
2.213383	0.2	34.858272
2.216717	0.2	33.230134
2.220050	0.2	31.581624
2.223383	0.2	29.927637
2.226717	0.2	28.280411
2.230050	0.2	26.649470
2.233383	0.2	25.042398
2.236717	0.2	23.465683
2.240050	0.2	21.925033
2.243383	0.2	20.425641
2.246717	0.2	18.972582
2.250050	0.2	17.570420
2.253383	0.2	16.222671
2.256717	0.2	14.932132
2.260050	0.2	13.701599
2.263383	0.2	12.533865
2.266717	0.2	11.431319
2.270050	0.2	10.395669
2.273383	0.2	9.427881
2.276717	0.2	8.528172
2.280050	0.2	7.696063
2.283383	0.2	6.930428
2.286717	0.2	6.229538
2.290050	0.2	5.591260
2.293383	0.2	5.013179
2.296717	0.2	4.492262
2.300050	0.2	4.024599
2.303383	0.2	3.605755
2.306717	0.2	3.231475
2.310050	0.2	2.897903
2.313383	0.2	2.601705
2.316717	0.2	2.340199
2.320050	0.2	2.110908
2.323383	0.2	1.910687
2.326717	0.2	1.735804
2.330050	0.2	1.582666
2.333383	0.2	1.448221
2.336717	0.2	1.329915
2.340050	0.2	1.225760
2.343383	0.2	1.134225
2.346717	0.2	1.053871
2.350050	0.2	0.983113
2.353383	0.2	0.920533
2.356717	0.2	0.865115
2.360050	0.2	0.815769
2.363383	0.2	0.771047
2.366717	0.2	0.730059
2.370050	0.2	0.692862
2.373383	0.2	0.659660
2.376717	0.2	0.630184
2.380050	0.2	0.603981
2.383383	0.2	0.580736
2.386717	0.2	0.560060
2.390050	0.2	0.541289
2.393383	0.2	0.523753
2.396717	0.2	0.507277
2.400050	0.2	0.492278
2.403383	0.2	0.479072
2.406717	0.2	0.467324
2.410050	0.2	0.456213
2.413383	0.2	0.445168
2.416717	0.2	0.434266
2.420050	0.2	0.423999
2.423383	0.2	0.414490
2.426717	0.2	0.405251
2.430050	0.2	0.395891
2.433383	0.2	0.386718
2.436717	0.2	0.378382
2.440050	0.2	0.371258
2.443383	0.2	0.365120
2.446717	0.2	0.359351
2.450050	0.2	0.353511
2.453383	0.2	0.347616
2.456717	0.2	0.341753
2.460050	0.2	0.335942
2.463383	0.2	0.330405
2.466717	0.2	0.325176
2.470050	0.2	0.319751
2.473383	0.2	0.313730
2.476717	0.2	0.307425
2.480050	0.2	0.301534
2.483383	0.2	0.296487
2.486717	0.2	0.292212
2.490050	0.2	0.288468
2.493383	0.2	0.285115
2.496717	0.2	0.282000
2.500050	0.2	0.278978
2.503383	0.2	0.275844
2.506717	0.2	0.272235
2.510050	0.2	0.268025
2.513383	0.2	0.263867
2.516717	0.2	0.260654
2.520050	0.2	0.258335
2.523383	0.2	0.255886
2.526717	0.2	0.252575
2.530050	0.2	0.248565
2.533383	0.2	0.244561
2.536717	0.2	0.241334
2.540050	0.2	0.239369
2.543383	0.2	0.238749
2.546717	0.2	0.239136
2.550050	0.2	0.239667
2.553383	0.2	0.239364
2.556717	0.2	0.237925
2.560050	0.2	0.235722
2.563383	0.2	0.233306
2.566717	0.2	0.231187
2.570050	0.2	0.229683
2.573383	0.2	0.228523
2.576717	0.2	0.227075
2.580050	0.2	0.225087
2.583383	0.2	0.222838
2.586717	0.2	0.220658
2.590050	0.2	0.218861
2.593383	0.2	0.217673
2.596717	0.2	0.216966
2.600050	0.2	0.216193
2.603383	0.2	0.214851
2.606717	0.2	0.212942
2.610050	0.2	0.211159
2.613383	0.2	0.210293
2.616717	0.2	0.210498
2.620050	0.2	0.211066
2.623383	0.2	0.210879
2.626717	0.2	0.209222
2.630050	0.2	0.206493
2.633383	0.2	0.203969
2.636717	0.2	0.202814
2.640050	0.2	0.203177
2.643383	0.2	0.204188
2.646717	0.2	0.204821
2.650050	0.2	0.204775
2.653383	0.2	0.204388
2.656717	0.2	0.204043
2.660050	0.2	0.203834
2.663383	0.2	0.203513
2.666717	0.2	0.202865
2.670050	0.2	0.201822
2.673383	0.2	0.200374
2.676717	0.2	0.198572
2.680050	0.2	0.196504
2.683383	0.2	0.194241
2.686717	0.2	0.192076
2.690050	0.2	0.190488
2.693383	0.2	0.189720
2.696717	0.2	0.189631
2.700050	0.2	0.189869
2.703383	0.2	0.190111
2.706717	0.2	0.190274
2.710050	0.2	0.190255
2.713383	0.2	0.189720
2.716717	0.2	0.188621
2.720050	0.2	0.187419
2.723383	0.2	0.186488
2.726717	0.2	0.185794
2.730050	0.2	0.185091
2.733383	0.2	0.184309
2.736717	0.2	0.183783
2.740050	0.2	0.183876
2.743383	0.2	0.184453
2.746717	0.2	0.185198
2.750050	0.2	0.185920
2.753383	0.2	0.186418
2.756717	0.2	0.186451
2.760050	0.2	0.185948
2.763383	0.2	0.184975
2.766717	0.2	0.183741
2.770050	0.2	0.182670
2.773383	0.2	0.182260
2.776717	0.2	0.182572
2.780050	0.2	0.183233
2.783383	0.2	0.183783
2.786717	0.2	0.183880
2.790050	0.2	0.183512
2.793383	0.2	0.183312
2.796717	0.2	0.184062
2.800050	0.2	0.185659
2.803383	0.2	0.187061
2.806717	0.2	0.187401
2.810050	0.2	0.186693
2.813383	0.2	0.185580
2.816717	0.2	0.184756
2.820050	0.2	0.184556
2.823383	0.2	0.184751
2.826717	0.2	0.184756
2.830050	0.2	0.184076
2.833383	0.2	0.182474
2.836717	0.2	0.180206
2.840050	0.2	0.177897
2.843383	0.2	0.175978
2.846717	0.2	0.174670
2.850050	0.2	0.174218
2.853383	0.2	0.174711
2.856717	0.2	0.175731
2.860050	0.2	0.176565
2.863383	0.2	0.176840
2.866717	0.2	0.176649
2.870050	0.2	0.175983
2.873383	0.2	0.174600
2.876717	0.2	0.172541
2.880050	0.2	0.170292
2.883383	0.2	0.168378
2.886717	0.2	0.167014
2.890050	0.2	0.166162
2.893383	0.2	0.165822
2.896717	0.2	0.166208
2.900050	0.2	0.167573
2.903383	0.2	0.169780
2.906717	0.2	0.172248
2.910050	0.2	0.174236
2.913383	0.2	0.175294
2.916717	0.2	0.175480
2.920050	0.2	0.175158
2.923383	0.2	0.174576
2.926717	0.2	0.173827
2.930050	0.2	0.172905
2.933383	0.2	0.171717
2.936717	0.2	0.170381
2.940050	0.2	0.169319
2.943383	0.2	0.168919
2.946717	0.2	0.169165
2.950050	0.2	0.169748
2.953383	0.2	0.170488
2.956717	0.2	0.171624
2.960050	0.2	0.173380
2.963383	0.2	0.175633
2.966717	0.2	0.178120
2.970050	0.2	0.180714
2.973383	0.2	0.183433
2.976717	0.2	0.186157
2.980050	0.2	0.188439
2.983383	0.2	0.189855
2.986717	0.2	0.190595
2.990050	0.2	0.191098
2.993383	0.2	0.191336
2.996717	0.2	0.191205
3.000050	0.2	0.191126
3.003383	0.2	0.191578
3.006717	0.2	0.192327
3.010050	0.2	0.192802
3.013383	0.2	0.192914
3.016717	0.2	0.193021
3.020050	0.2	0.193357
3.023383	0.2	0.193906
3.026717	0.2	0.194572
3.030050	0.2	0.195261
3.033383	0.2	0.195941
3.036717	0.2	0.196653
3.040050	0.2	0.197543
3.043383	0.2	0.198740
3.046717	0.2	0.200262
3.050050	0.2	0.202083
3.053383	0.2	0.203913
3.056717	0.2	0.205217
3.060050	0.2	0.205622
3.063383	0.2	0.205273
3.066717	0.2	0.204728
3.070050	0.2	0.204439
3.073383	0.2	0.204309
3.076717	0.2	0.204011
3.080050	0.2	0.203536
3.083383	0.2	0.203243
3.086717	0.2	0.203531
3.090050	0.2	0.204365
3.093383	0.2	0.205231
3.096717	0.2	0.205711
3.100050	0.2	0.205752
3.103383	0.2	0.205413
3.106717	0.2	0.204742
3.110050	0.2	0.203843
3.113383	0.2	0.202721
3.116717	0.2	0.201031
3.120050	0.2	0.198269
3.123383	0.2	0.194595
3.126717	0.2	0.191079
3.130050	0.2	0.188756
3.133383	0.2	0.187685
3.136717	0.2	0.187340
3.140050	0.2	0.187126
3.143383	0.2	0.186544
3.146717	0.2	0.185366
3.150050	0.2	0.183764
3.153383	0.2	0.182115
3.156717	0.2	0.180877
3.160050	0.2	0.180374
3.163383	0.2	0.180481
3.166717	0.2	0.180602
3.170050	0.2	0.180015
3.173383	0.2	0.178195
3.176717	0.2	0.175112
3.180050	0.2	0.171317
3.183383	0.2	0.167699
3.186717	0.2	0.165016
3.190050	0.2	0.163577
3.193383	0.2	0.163224
3.196717	0.2	0.163512
3.200050	0.2	0.164052
3.203383	0.2	0.164541
3.206717	0.2	0.164583
3.210050	0.2	0.163973
3.213383	0.2	0.162986
3.216717	0.2	0.162041
3.220050	0.2	0.161189
3.223383	0.2	0.160034
3.226717	0.2	0.158022
3.230050	0.2	0.155014
3.233383	0.2	0.151722
3.236717	0.2	0.149398
3.240050	0.2	0.148872
3.243383	0.2	0.149836
3.246717	0.2	0.151019
3.250050	0.2	0.150916
3.253383	0.2	0.148811
3.256717	0.2	0.145445
3.260050	0.2	0.142399
3.263383	0.2	0.140644
3.266717	0.2	0.140038
3.270050	0.2	0.140048
3.273383	0.2	0.140229
3.276717	0.2	0.140457
3.280050	0.2	0.141035
3.283383	0.2	0.142246
3.286717	0.2	0.143889
3.290050	0.2	0.145310
3.293383	0.2	0.145929
3.296717	0.2	0.145528
3.300050	0.2	0.144108
3.303383	0.2	0.141962
3.306717	0.2	0.139824
3.310050	0.2	0.138301
3.313383	0.2	0.137347
3.316717	0.2	0.136690
3.320050	0.2	0.136448
3.323383	0.2	0.136807
3.326717	0.2	0.137491
3.330050	0.2	0.138129
3.333383	0.2	0.138734
3.336717	0.2	0.139331
3.340050	0.2	0.139819
3.343383	0.2	0.140234
3.346717	0.2	0.140630
3.350050	0.2	0.140890
3.353383	0.2	0.141151
3.356717	0.2	0.141761
3.360050	0.2	0.142627
3.363383	0.2	0.143219
3.366717	0.2	0.143186
3.370050	0.2	0.142399
3.373383	0.2	0.140732
3.376717	0.2	0.138129
3.380050	0.2	0.134869
3.383383	0.2	0.131712
3.386717	0.2	0.129766
3.390050	0.2	0.129817
3.393383	0.2	0.131847
3.396717	0.2	0.135084
3.400050	0.2	0.138315
3.403383	0.2	0.140383
3.406717	0.2	0.140765
3.410050	0.2	0.140090
3.413383	0.2	0.139703
3.416717	0.2	0.140374
3.420050	0.2	0.141650
3.423383	0.2	0.142423
3.426717	0.2	0.141920
3.430050	0.2	0.140225
3.433383	0.2	0.138050
3.436717	0.2	0.136136
3.440050	0.2	0.134814
3.443383	0.2	0.134129
3.446717	0.2	0.134194
3.450050	0.2	0.134939
3.453383	0.2	0.135871
3.456717	0.2	0.136327
3.460050	0.2	0.135959
3.463383	0.2	0.134902
3.466717	0.2	0.133677
3.470050	0.2	0.132923
3.473383	0.2	0.133114
3.476717	0.2	0.134367
3.480050	0.2	0.136164
3.483383	0.2	0.137608
3.486717	0.2	0.138232
3.490050	0.2	0.138357
3.493383	0.2	0.138497
3.496717	0.2	0.138702
3.500050	0.2	0.138674
3.503383	0.2	0.138236
3.506717	0.2	0.137654
3.510050	0.2	0.137505
3.513383	0.2	0.138162
3.516717	0.2	0.139344
3.520050	0.2	0.140155
3.523383	0.2	0.139927
3.526717	0.2	0.138949
3.530050	0.2	0.137915
3.533383	0.2	0.137147
3.536717	0.2	0.136835
3.540050	0.2	0.137216
3.543383	0.2	0.138143
3.546717	0.2	0.138967
3.550050	0.2	0.138939
3.553383	0.2	0.137785
3.556717	0.2	0.135927
3.560050	0.2	0.134120
3.563383	0.2	0.132876
3.566717	0.2	0.132276
3.570050	0.2	0.132099
3.573383	0.2	0.132103
3.576717	0.2	0.132313
3.580050	0.2	0.132928
3.583383	0.2	0.133784
3.586717	0.2	0.134367
3.590050	0.2	0.134297
3.593383	0.2	0.133500
3.596717	0.2	0.131959
3.600050	0.2	0.129878
3.603383	0.2	0.127880
3.606717	0.2	0.126674
3.610050	0.2	0.126511
3.613383	0.2	0.127098
3.616717	0.2	0.127866
3.620050	0.2	0.128378
3.623383	0.2	0.128653
3.626717	0.2	0.129077
3.630050	0.2	0.129952
3.633383	0.2	0.131102
3.636717	0.2	0.131899
3.640050	0.2	0.131661
3.643383	0.2	0.130306
3.646717	0.2	0.128606
3.650050	0.2	0.127577
3.653383	0.2	0.127587
3.656717	0.2	0.128243
3.660050	0.2	0.128825
3.663383	0.2	0.128783
3.666717	0.2	0.127945
3.670050	0.2	0.126474
3.673383	0.2	0.124667
3.676717	0.2	0.122865
3.680050	0.2	0.121398
3.683383	0.2	0.120508
3.686717	0.2	0.120234
3.690050	0.2	0.120341
3.693383	0.2	0.120457
3.696717	0.2	0.120276
3.700050	0.2	0.119745
3.703383	0.2	0.119084
3.706717	0.2	0.118590
3.710050	0.2	0.118357
3.713383	0.2	0.118231
3.716717	0.2	0.118152
3.720050	0.2	0.118478
3.723383	0.2	0.119666
3.726717	0.2	0.121812
3.730050	0.2	0.124560
3.733383	0.2	0.127247
3.736717	0.2	0.129333
3.740050	0.2	0.130674
3.743383	0.2	0.131102
3.746717	0.2	0.130348
3.750050	0.2	0.128737
3.753383	0.2	0.127251
3.756717	0.2	0.126641
3.760050	0.2	0.126925
3.763383	0.2	0.127712
3.766717	0.2	0.128737
3.770050	0.2	0.129873
3.773383	0.2	0.130716
3.776717	0.2	0.130720
3.780050	0.2	0.129733
3.783383	0.2	0.127875
3.786717	0.2	0.125426
3.790050	0.2	0.122953
3.793383	0.2	0.120951
3.796717	0.2	0.119447
3.800050	0.2	0.118320
3.803383	0.2	0.117524
3.806717	0.2	0.117035
3.810050	0.2	0.116834
3.813383	0.2	0.116937
3.816717	0.2	0.117398
3.820050	0.2	0.118292
3.823383	0.2	0.119610
3.826717	0.2	0.121286
3.830050	0.2	0.123037
3.833383	0.2	0.124373
3.836717	0.2	0.125053
3.840050	0.2	0.125486
3.843383	0.2	0.126385
3.846717	0.2	0.127871
3.850050	0.2	0.129123
3.853383	0.2	0.129179
3.856717	0.2	0.127796
3.860050	0.2	0.125677
3.863383	0.2	0.124001
3.866717	0.2	0.123503
3.870050	0.2	0.124024
3.873383	0.2	0.125058
3.876717	0.2	0.126231
3.880050	0.2	0.127126
3.883383	0.2	0.127484
3.886717	0.2	0.127666
3.890050	0.2	0.128271
3.893383	0.2	0.129528
3.896717	0.2	0.131018
3.900050	0.2	0.131913
3.903383	0.2	0.131745
3.906717	0.2	0.131000
3.910050	0.2	0.130683
3.913383	0.2	0.131354
3.916717	0.2	0.132658
3.920050	0.2	0.133696
3.923383	0.2	0.133766
3.926717	0.2	0.133086
3.930050	0.2	0.132597
3.933383	0.2	0.132928
3.936717	0.2	0.133999
3.940050	0.2	0.135442
3.943383	0.2	0.136793
3.946717	0.2	0.137528
3.950050	0.2	0.137356
3.953383	0.2	0.136485
3.956717	0.2	0.135577
3.960050	0.2	0.135307
3.963383	0.2	0.135894
3.966717	0.2	0.136965
3.970050	0.2	0.137826
3.973383	0.2	0.137980
3.976717	0.2	0.137496
3.980050	0.2	0.136760
3.983383	0.2	0.136150
3.986717	0.2	0.136127
3.990050	0.2	0.137100
3.993383	0.2	0.138809
3.996717	0.2	0.140443
4.000050	0.2	0.141696
4.003383	0.2	0.142897
4.006717	0.2	0.144024
4.010050	0.2	0.144462
4.013383	0.2	0.143768
4.016717	0.2	0.142185
4.020050	0.2	0.140374
4.023383	0.2	0.138767
4.026717	0.2	0.137379
4.030050	0.2	0.136178
4.033383	0.2	0.135214
4.036717	0.2	0.134227
4.040050	0.2	0.133011
4.043383	0.2	0.132034
4.046717	0.2	0.131833
4.050050	0.2	0.132336
4.053383	0.2	0.133165
4.056717	0.2	0.133854
4.060050	0.2	0.133659
4.063383	0.2	0.132010
4.066717	0.2	0.129160
4.070050	0.2	0.125999
4.073383	0.2	0.123349
4.076717	0.2	0.121733
4.080050	0.2	0.121444
4.083383	0.2	0.122376
4.086717	0.2	0.124015
4.090050	0.2	0.125892
4.093383	0.2	0.127796
4.096717	0.2	0.129524
4.100050	0.2	0.130795
4.103383	0.2	0.131363
4.106717	0.2	0.131256
4.110050	0.2	0.130837
4.113383	0.2	0.130511
4.116717	0.2	0.130427
4.120050	0.2	0.130492
4.123383	0.2	0.130683
4.126717	0.2	0.131004
4.130050	0.2	0.131116
4.133383	0.2	0.130651
4.136717	0.2	0.130064
4.140050	0.2	0.130241
4.143383	0.2	0.131279
4.146717	0.2	0.132262
4.150050	0.2	0.132313
4.153383	0.2	0.131507
4.156717	0.2	0.130660
4.160050	0.2	0.130413
4.163383	0.2	0.130837
4.166717	0.2	0.131805
4.170050	0.2	0.133123
4.173383	0.2	0.134450
4.176717	0.2	0.135577
4.180050	0.2	0.136704
4.183383	0.2	0.138241
4.186717	0.2	0.140239
4.190050	0.2	0.142287
4.193383	0.2	0.144001
4.196717	0.2	0.145417
4.200050	0.2	0.146762
4.203383	0.2	0.148192
4.206717	0.2	0.149556
4.210050	0.2	0.150390
4.213383	0.2	0.150385
4.216717	0.2	0.149971
4.220050	0.2	0.150083
4.223383	0.2	0.151363
4.226717	0.2	0.153729
4.230050	0.2	0.156462
4.233383	0.2	0.158772
4.236717	0.2	0.160434
4.240050	0.2	0.161650
4.243383	0.2	0.162595
4.246717	0.2	0.163279
4.250050	0.2	0.163782
4.253383	0.2	0.164392
4.256717	0.2	0.165165
4.260050	0.2	0.165803
4.263383	0.2	0.165999
4.266717	0.2	0.165598
4.270050	0.2	0.164798
4.273383	0.2	0.164271
4.276717	0.2	0.164574
4.280050	0.2	0.165589
4.283383	0.2	0.166758
4.286717	0.2	0.167415
4.290050	0.2	0.167079
4.293383	0.2	0.165966
4.296717	0.2	0.165096
4.300050	0.2	0.165366
4.303383	0.2	0.166795
4.306717	0.2	0.168807
4.310050	0.2	0.170944
4.313383	0.2	0.172905
4.316717	0.2	0.174181
4.320050	0.2	0.174302
4.323383	0.2	0.173454
4.326717	0.2	0.172318
4.330050	0.2	0.171475
4.333383	0.2	0.171158
4.336717	0.2	0.171280
4.340050	0.2	0.171456
4.343383	0.2	0.171117
4.346717	0.2	0.169775
4.350050	0.2	0.167484
4.353383	0.2	0.164984
4.356717	0.2	0.163112
4.360050	0.2	0.162069
4.363383	0.2	0.161626
4.366717	0.2	0.161645
4.370050	0.2	0.162055
4.373383	0.2	0.162548
4.376717	0.2	0.162674
4.380050	0.2	0.162171
4.383383	0.2	0.161044
4.386717	0.2	0.159591
4.390050	0.2	0.158246
4.393383	0.2	0.157277
4.396717	0.2	0.156709
4.400050	0.2	0.156639
4.403383	0.2	0.157058
4.406717	0.2	0.157352
4.410050	0.2	0.156476
4.413383	0.2	0.153882
4.416717	0.2	0.150166
4.420050	0.2	0.146576
4.423383	0.2	0.143978
4.426717	0.2	0.142385
4.430050	0.2	0.141338
4.433383	0.2	0.140541
4.436717	0.2	0.139936
4.440050	0.2	0.139405
4.443383	0.2	0.138725
4.446717	0.2	0.137817
4.450050	0.2	0.136844
4.453383	0.2	0.135992
4.456717	0.2	0.135312
4.460050	0.2	0.134935
4.463383	0.2	0.135121
4.466717	0.2	0.135764
4.470050	0.2	0.136225
4.473383	0.2	0.135936
4.476717	0.2	0.134921
4.480050	0.2	0.133631
4.483383	0.2	0.132541
4.486717	0.2	0.132029
4.490050	0.2	0.132229
4.493383	0.2	0.132867
4.496717	0.2	0.133351
4.500050	0.2	0.133044
4.503383	0.2	0.131680
4.506717	0.2	0.129705
4.510050	0.2	0.128052
4.513383	0.2	0.127256
4.516717	0.2	0.126851
4.520050	0.2	0.125859
4.523383	0.2	0.123880
4.526717	0.2	0.121403
4.530050	0.2	0.119219
4.533383	0.2	0.117896
4.536717	0.2	0.117668
4.540050	0.2	0.118432
4.543383	0.2	0.119712
4.546717	0.2	0.120699
4.550050	0.2	0.120690
4.553383	0.2	0.119545
4.556717	0.2	0.117747
4.560050	0.2	0.115964
4.563383	0.2	0.114548
4.566717	0.2	0.113612
4.570050	0.2	0.113202
4.573383	0.2	0.113286
4.576717	0.2	0.113836
4.580050	0.2	0.114851
4.583383	0.2	0.115987
4.586717	0.2	0.116592
4.590050	0.2	0.116341
4.593383	0.2	0.115596
4.596717	0.2	0.115284
4.600050	0.2	0.116173
4.603383	0.2	0.118101
4.606717	0.2	0.120169
4.610050	0.2	0.121663
4.613383	0.2	0.122436
4.616717	0.2	0.122571
4.620050	0.2	0.122078
4.623383	0.2	0.121030
4.626717	0.2	0.119773
4.630050	0.2	0.118515
4.633383	0.2	0.117044
4.636717	0.2	0.115200
4.640050	0.2	0.113226
4.643383	0.2	0.111647
4.646717	0.2	0.111014
4.650050	0.2	0.111484
4.653383	0.2	0.112532
4.656717	0.2	0.113416
4.660050	0.2	0.113733
4.663383	0.2	0.113454
4.666717	0.2	0.112690
4.670050	0.2	0.110916
4.673383	0.2	0.106213
4.676717	0.2	0.096206
4.680050	0.2	0.080289
4.683383	0.2	0.060503
4.686717	0.2	0.040405
4.690050	0.2	0.023544
4.693383	0.2	0.012168
4.696717	0.2	0.006501
4.700050	0.2	0.005150
4.703383	0.2	0.006249
4.706717	0.2	0.008112
4.710050	0.2	0.009076
4.713383	0.2	0.008023
4.716717	0.2	0.005416
4.720050	0.2	0.002822
4.723383	0.2	0.001406
4.726717	0.2	0.001211
4.730050	0.2	0.001611
4.733383	0.2	0.001979
4.736717	0.2	0.001853
4.740050	0.2	0.001001
4.743383	0.2	-0.000410
4.746717	0.2	-0.001937
4.750050	0.2	-0.003297
4.753383	0.2	-0.004550
4.756717	0.2	-0.005900
4.760050	0.2	-0.007353
4.763383	0.2	-0.008596
4.766717	0.2	-0.009337
4.770050	0.2	-0.009546
4.773383	0.2	-0.009406
4.776717	0.2	-0.009085
4.780050	0.2	-0.008661
4.783383	0.2	-0.008191
4.786717	0.2	-0.007693
4.790050	0.2	-0.007078
4.793383	0.2	-0.006286
4.796717	0.2	-0.005341
4.800050	0.2	-0.004275
4.803383	0.2	-0.003045
4.806717	0.2	-0.001751
4.810050	0.2	-0.000694
4.813383	0.2	-0.000051
4.816717	0.2	0.000373
4.820050	0.2	0.000750
4.823383	0.2	0.000866
4.826717	0.2	0.000549
4.830050	0.2	0.000135
4.833383	0.2	0.000182
4.836717	0.2	0.000927
4.840050	0.2	0.002175
4.843383	0.2	0.003548
4.846717	0.2	0.004848
4.850050	0.2	0.005937
4.853383	0.2	0.006710
4.856717	0.2	0.007371
4.860050	0.2	0.008289
4.863383	0.2	0.009597
4.866717	0.2	0.011236
4.870050	0.2	0.013099
4.873383	0.2	0.015083
4.876717	0.2	0.017164
4.880050	0.2	0.019115
4.883383	0.2	0.020121
4.886717	0.2	0.019553
4.890050	0.2	0.018054
4.893383	0.2	0.016927
4.896717	0.2	0.016824
4.900050	0.2	0.017616
4.903383	0.2	0.018966
4.906717	0.2	0.020480
4.910050	0.2	0.021625
4.913383	0.2	0.021933
4.916717	0.2	0.021486
4.920050	0.2	0.021104
4.923383	0.2	0.021616
4.926717	0.2	0.023115
4.930050	0.2	0.025108
4.933383	0.2	0.027115
4.936717	0.2	0.028913
4.940050	0.2	0.030366
4.943383	0.2	0.031427
4.946717	0.2	0.032182
4.950050	0.2	0.032769
4.953383	0.2	0.033206
4.956717	0.2	0.033490
4.960050	0.2	0.033770
4.963383	0.2	0.034287
4.966717	0.2	0.035004
4.970050	0.2	0.035502
4.973383	0.2	0.035595
4.976717	0.2	0.035898
4.980050	0.2	0.037355
4.983383	0.2	0.040117
4.986717	0.2	0.043144
4.990050	0.2	0.045234
4.993383	0.2	0.045914
4.996717	0.2	0.045327
5.000050	0.2	0.043930
5.003383	0.2	0.042198
5.006717	0.2	0.040401
5.010050	0.2	0.038715
5.013383	0.2	0.037509
5.016717	0.2	0.037239
5.020050	0.2	0.037979
5.023383	0.2	0.039297
5.026717	0.2	0.040773
5.030050	0.2	0.042454
5.033383	0.2	0.044834
5.036717	0.2	0.048243
5.040050	0.2	0.052345
5.043383	0.2	0.056261
5.046717	0.2	0.058920
5.050050	0.2	0.059605
5.053383	0.2	0.058454
5.056717	0.2	0.056205
5.060050	0.2	0.053658
5.063383	0.2	0.051572
5.066717	0.2	0.050510
5.070050	0.2	0.050361
5.073383	0.2	0.050524
5.076717	0.2	0.050534
5.080050	0.2	0.050194
5.083383	0.2	0.049658
5.086717	0.2	0.049425
5.090050	0.2	0.049891
5.093383	0.2	0.050957
5.096717	0.2	0.052066
5.100050	0.2	0.052452
5.103383	0.2	0.051758
5.106717	0.2	0.050389
5.110050	0.2	0.049029
5.113383	0.2	0.047991
5.116717	0.2	0.047106
5.120050	0.2	0.046012
5.123383	0.2	0.044475
5.126717	0.2	0.042561
5.130050	0.2	0.040485
5.133383	0.2	0.038487
5.136717	0.2	0.036666
5.140050	0.2	0.034841
5.143383	0.2	0.032894
5.146717	0.2	0.030785
5.150050	0.2	0.028443
5.153383	0.2	0.026110
5.156717	0.2	0.024317
5.160050	0.2	0.023483
5.163383	0.2	0.023772
5.166717	0.2	0.024955
5.170050	0.2	0.026310
5.173383	0.2	0.027092
5.176717	0.2	0.027111
5.180050	0.2	0.026608
5.183383	0.2	0.025700
5.186717	0.2	0.024289
5.190050	0.2	0.022394
5.193383	0.2	0.020200
5.196717	0.2	0.017928
5.200050	0.2	0.016005
5.203383	0.2	0.014892
5.206717	0.2	0.014636
5.210050	0.2	0.014859
5.213383	0.2	0.015139
5.216717	0.2	0.015269
5.220050	0.2	0.015227
5.223383	0.2	0.014938
5.226717	0.2	0.014203
5.230050	0.2	0.012876
5.233383	0.2	0.011208
5.236717	0.2	0.010016
5.240050	0.2	0.009951
5.243383	0.2	0.010678
5.246717	0.2	0.011036
5.250050	0.2	0.009825
5.253383	0.2	0.006575
5.256717	0.2	0.002007
5.260050	0.2	-0.002501
5.263383	0.2	-0.005676
5.266717	0.2	-0.006817
5.270050	0.2	-0.006184
5.273383	0.2	-0.004661
5.276717	0.2	-0.002994
5.280050	0.2	-0.001695
5.283383	0.2	-0.001271
5.286717	0.2	-0.001998
5.290050	0.2	-0.003595
5.293383	0.2	-0.005197
5.296717	0.2	-0.006189
5.300050	0.2	-0.006827
5.303383	0.2	-0.007660
5.306717	0.2	-0.008596
5.310050	0.2	-0.009090
5.313383	0.2	-0.008922
5.316717	0.2	-0.008196
5.320050	0.2	-0.007087
5.323383	0.2	-0.005895
5.326717	0.2	-0.005034
5.330050	0.2	-0.004759
5.333383	0.2	-0.005160
5.336717	0.2	-0.006175
5.340050	0.2	-0.007511
5.343383	0.2	-0.008908
5.346717	0.2	-0.010277
5.350050	0.2	-0.011432
5.353383	0.2	-0.012009
5.356717	0.2	-0.011637
5.360050	0.2	-0.010161
5.363383	0.2	-0.008033
5.366717	0.2	-0.006207
5.370050	0.2	-0.005350
5.373383	0.2	-0.005644
5.376717	0.2	-0.007097
5.380050	0.2	-0.009318
5.383383	0.2	-0.011413
5.386717	0.2	-0.012512
5.390050	0.2	-0.012382
5.393383	0.2	-0.011357
5.396717	0.2	-0.009947
5.400050	0.2	-0.008633
5.403383	0.2	-0.007828
5.406717	0.2	-0.007851
5.410050	0.2	-0.009085
5.413383	0.2	-0.011800
5.416717	0.2	-0.015465
5.420050	0.2	-0.018734
5.423383	0.2	-0.020210
5.426717	0.2	-0.019232
5.430050	0.2	-0.016065
5.433383	0.2	-0.011823
5.436717	0.2	-0.008014
5.440050	0.2	-0.005784
5.443383	0.2	-0.005173
5.446717	0.2	-0.005495
5.450050	0.2	-0.006342
5.453383	0.2	-0.008019
5.456717	0.2	-0.010836
5.460050	0.2	-0.014366
5.463383	0.2	-0.017635
5.466717	0.2	-0.019758
5.470050	0.2	-0.020359
5.473383	0.2	-0.019665
5.476717	0.2	-0.018459
5.480050	0.2	-0.017621
5.483383	0.2	-0.017560
5.486717	0.2	-0.018198
5.490050	0.2	-0.019316
5.493383	0.2	-0.020461
5.496717	0.2	-0.020908
5.500050	0.2	-0.020312
5.503383	0.2	-0.019204
5.506717	0.2	-0.018450
5.510050	0.2	-0.018426
5.513383	0.2	-0.018701
5.516717	0.2	-0.018450
5.520050	0.2	-0.017411
5.523383	0.2	-0.016331
5.526717	0.2	-0.016121
5.530050	0.2	-0.016969
5.533383	0.2	-0.018561
5.536717	0.2	-0.020475
5.540050	0.2	-0.022296
5.543383	0.2	-0.023665
5.546717	0.2	-0.024345
5.550050	0.2	-0.024303
5.553383	0.2	-0.023828
5.556717	0.2	-0.023278
5.560050	0.2	-0.022654
5.563383	0.2	-0.021760
5.566717	0.2	-0.020652
5.570050	0.2	-0.019805
5.573383	0.2	-0.019791
5.576717	0.2	-0.020806
5.580050	0.2	-0.022301
5.583383	0.2	-0.023176
5.586717	0.2	-0.022883
5.590050	0.2	-0.022096
5.593383	0.2	-0.021895
5.596717	0.2	-0.022547
5.600050	0.2	-0.023302
5.603383	0.2	-0.023516
5.606717	0.2	-0.023544
5.610050	0.2	-0.024079
5.613383	0.2	-0.025188
5.616717	0.2	-0.026338
5.620050	0.2	-0.026859
5.623383	0.2	-0.026170
5.626717	0.2	-0.024200
5.630050	0.2	-0.021691
5.633383	0.2	-0.019651
5.636717	0.2	-0.018617
5.640050	0.2	-0.018356
5.643383	0.2	-0.018231
5.646717	0.2	-0.017905
5.650050	0.2	-0.017616
5.653383	0.2	-0.017965
5.656717	0.2	-0.019330
5.660050	0.2	-0.021374
5.663383	0.2	-0.023260
5.666717	0.2	-0.024452
5.670050	0.2	-0.024969
5.673383	0.2	-0.024862
5.676717	0.2	-0.024140
5.680050	0.2	-0.023157
5.683383	0.2	-0.022491
5.686717	0.2	-0.022273
5.690050	0.2	-0.022072
5.693383	0.2	-0.021528
5.696717	0.2	-0.020736
5.700050	0.2	-0.020121
5.703383	0.2	-0.020009
5.706717	0.2	-0.020377
5.710050	0.2	-0.020866
5.713383	0.2	-0.020941
5.716717	0.2	-0.020280
5.720050	0.2	-0.019073
5.723383	0.2	-0.017872
5.726717	0.2	-0.017141
5.730050	0.2	-0.017043
5.733383	0.2	-0.017416
5.736717	0.2	-0.017807
5.740050	0.2	-0.017677
5.743383	0.2	-0.016764
5.746717	0.2	-0.015292
5.750050	0.2	-0.013858
5.753383	0.2	-0.013052
5.756717	0.2	-0.013164
5.760050	0.2	-0.014259
5.763383	0.2	-0.016424
5.766717	0.2	-0.019539
5.770050	0.2	-0.022929
5.773383	0.2	-0.025881
5.776717	0.2	-0.028010
5.780050	0.2	-0.029029
5.783383	0.2	-0.029085
5.786717	0.2	-0.028838
5.790050	0.2	-0.028689
5.793383	0.2	-0.028410
5.796717	0.2	-0.027800
5.800050	0.2	-0.027120
5.803383	0.2	-0.026696
5.806717	0.2	-0.026538
5.810050	0.2	-0.026561
5.813383	0.2	-0.026911
5.816717	0.2	-0.027842
5.820050	0.2	-0.029337
5.823383	0.2	-0.030966
5.826717	0.2	-0.032340
5.830050	0.2	-0.033551
5.833383	0.2	-0.034831
5.836717	0.2	-0.036098
5.840050	0.2	-0.036983
5.843383	0.2	-0.037109
5.846717	0.2	-0.036107
5.850050	0.2	-0.033816
5.853383	0.2	-0.030580
5.856717	0.2	-0.027227
5.860050	0.2	-0.024689
5.863383	0.2	-0.023525
5.866717	0.2	-0.023548
5.870050	0.2	-0.023888
5.873383	0.2	-0.023642
5.876717	0.2	-0.022515
5.880050	0.2	-0.020983
5.883383	0.2	-0.019879
5.886717	0.2	-0.019721
5.890050	0.2	-0.020368
5.893383	0.2	-0.021369
5.896717	0.2	-0.022468
5.900050	0.2	-0.023823
5.903383	0.2	-0.025760
5.906717	0.2	-0.028242
5.910050	0.2	-0.030813
5.913383	0.2	-0.032992
5.916717	0.2	-0.034436
5.920050	0.2	-0.034715
5.923383	0.2	-0.033616
5.926717	0.2	-0.031530
5.930050	0.2	-0.029230
5.933383	0.2	-0.027260
5.936717	0.2	-0.025742
5.940050	0.2	-0.024610
5.943383	0.2	-0.023888
5.946717	0.2	-0.023698
5.950050	0.2	-0.024117
5.953383	0.2	-0.025085
5.956717	0.2	-0.026422
5.960050	0.2	-0.027912
5.963383	0.2	-0.029155
5.966717	0.2	-0.029788
5.970050	0.2	-0.029937
5.973383	0.2	-0.029872
5.976717	0.2	-0.029514
5.980050	0.2	-0.028647
5.983383	0.2	-0.027404
5.986717	0.2	-0.026249
5.990050	0.2	-0.025537
5.993383	0.2	-0.025397
5.996717	0.2	-0.025784
6.000050	0.2	-0.026459
