# Supplementary material for: Quantitative profiling of capsaicin content in seven chili pepper cultivars using optimized HPLC
Source: Front Plant Sci. 2026 May 7;17:1749488. doi: 10.3389/fpls.2026.1749488 (PMC13190488; doi:10.3389/fpls.2026.1749488)
Supplement: Supplementary file 2 [file DataSheet2.zip › Raw Chromatogram Data Calibration 220 nm/Capsaicin 100ppm.csv]

URL chrom://desktop-lb30aed/ChromeleonLocal/Capsaicin/CapsaicinTest_1312025.seq/40013.smp/UV_VIS_1.channel
Channel UV_VIS_1
Injection Information:
Data Vault ChromeleonLocal
Sequence CapsaicinTest_1312025
Name CAP100ppm
Number 452
Position Y:F2
Comment
Processing Method Processing_Capsaicin
Instrument Method Capsaicin_222025m1 -Origninal
Type Unknown
Status Finished
Inject Time 3/11/2025 12:13:56 PM -07:00
Volume (�l) 10.00
Dilution Factor 1.0000
Weight 1.0000
Raw Data Information:
Time Min. (min) 0.003400
Time Max. (min) 6.000067
Data Points 1800
Detector UV
Generating Data System Chromeleon 7.2.10.24543
Exporting Data System Chromeleon 7.2.10.0
Operator Instrument Controller
Signal Quantity Absorbance
Signal Unit mAU
Signal Min. -2.386989
Signal Max. 355.516966
Channel UV_VIS_1
Driver Name VDAD.dll
Channel Type Evaluation
Min. Step (s) 0.2
Max. Step (s) 0.2
Average Step (s) 0.2
Signal Parameter Information:
Signal Info WVL:220 nm
Raw Data:
Time (min) Step (s) Value (mAU)
0.003400 n.a. 0.000000
0.006733 0.2 -0.000009
0.010067 0.2 -0.000056
0.013400 0.2 -0.000177
0.016733 0.2 -0.000442
0.020067 0.2 -0.000950
0.023400 0.2 -0.001802
0.026733 0.2 -0.003017
0.030067 0.2 -0.004377
0.033400 0.2 -0.005579
0.036733 0.2 -0.006445
0.040067 0.2 -0.006766
0.043400 0.2 -0.006249
0.046733 0.2 -0.004894
0.050067 0.2 -0.003083
0.053400 0.2 -0.001355
0.056733 0.2 -0.000289
0.060067 0.2 -0.000172
0.063400 0.2 -0.000806
0.066733 0.2 -0.001709
0.070067 0.2 -0.002482
0.073400 0.2 -0.002864
0.076733 0.2 -0.002673
0.080067 0.2 -0.001718
0.083400 0.2 0.000172
0.086733 0.2 0.002780
0.090067 0.2 0.005267
0.093400 0.2 0.006706
0.096733 0.2 0.006803
0.100067 0.2 0.005965
0.103400 0.2 0.004615
0.106733 0.2 0.002887
0.110067 0.2 0.000936
0.113400 0.2 -0.000941
0.116733 0.2 -0.002361
0.120067 0.2 -0.002868
0.123400 0.2 -0.002347
0.126733 0.2 -0.001439
0.130067 0.2 -0.000922
0.133400 0.2 -0.000894
0.136733 0.2 -0.001015
0.140067 0.2 -0.001169
0.143400 0.2 -0.001541
0.146733 0.2 -0.002170
0.150067 0.2 -0.002733
0.153400 0.2 -0.002868
0.156733 0.2 -0.002589
0.160067 0.2 -0.002184
0.163400 0.2 -0.001914
0.166733 0.2 -0.001919
0.170067 0.2 -0.002310
0.173400 0.2 -0.003194
0.176733 0.2 -0.004326
0.180067 0.2 -0.005155
0.183400 0.2 -0.005453
0.186733 0.2 -0.005509
0.190067 0.2 -0.005509
0.193400 0.2 -0.005350
0.196733 0.2 -0.004880
0.200067 0.2 -0.004130
0.203400 0.2 -0.003446
0.206733 0.2 -0.003218
0.210067 0.2 -0.003600
0.213400 0.2 -0.004130
0.216733 0.2 -0.003749
0.220067 0.2 -0.001914
0.223400 0.2 0.000568
0.226733 0.2 0.002296
0.230067 0.2 0.002575
0.233400 0.2 0.001807
0.236733 0.2 0.000694
0.240067 0.2 -0.000289
0.243400 0.2 -0.000838
0.246733 0.2 -0.000959
0.250067 0.2 -0.000792
0.253400 0.2 -0.000200
0.256733 0.2 0.000549
0.260067 0.2 0.000270
0.263400 0.2 -0.001653
0.266733 0.2 -0.003935
0.270067 0.2 -0.004862
0.273400 0.2 -0.004303
0.276733 0.2 -0.003302
0.280067 0.2 -0.002603
0.283400 0.2 -0.002463
0.286733 0.2 -0.003036
0.290067 0.2 -0.004186
0.293400 0.2 -0.005350
0.296733 0.2 -0.006044
0.300067 0.2 -0.006212
0.303400 0.2 -0.006105
0.306733 0.2 -0.005891
0.310067 0.2 -0.005462
0.313400 0.2 -0.004862
0.316733 0.2 -0.004489
0.320067 0.2 -0.004689
0.323400 0.2 -0.005383
0.326733 0.2 -0.006170
0.330067 0.2 -0.006598
0.333400 0.2 -0.006673
0.336733 0.2 -0.006966
0.340067 0.2 -0.007818
0.343400 0.2 -0.008759
0.346733 0.2 -0.008815
0.350067 0.2 -0.007385
0.353400 0.2 -0.004959
0.356733 0.2 -0.002990
0.360067 0.2 -0.002636
0.363400 0.2 -0.003926
0.366733 0.2 -0.006133
0.370067 0.2 -0.008512
0.373400 0.2 -0.010584
0.376733 0.2 -0.012144
0.380067 0.2 -0.013108
0.383400 0.2 -0.013402
0.386733 0.2 -0.013011
0.390067 0.2 -0.011865
0.393400 0.2 -0.009919
0.396733 0.2 -0.007497
0.400067 0.2 -0.005304
0.403400 0.2 -0.004000
0.406733 0.2 -0.003739
0.410067 0.2 -0.004098
0.413400 0.2 -0.004503
0.416733 0.2 -0.004531
0.420067 0.2 -0.003930
0.423400 0.2 -0.002622
0.426733 0.2 -0.001020
0.430067 0.2 0.000177
0.433400 0.2 0.000633
0.436733 0.2 0.000377
0.440067 0.2 -0.000517
0.443400 0.2 -0.001816
0.446733 0.2 -0.002985
0.450067 0.2 -0.003474
0.453400 0.2 -0.003227
0.456733 0.2 -0.002901
0.460067 0.2 -0.003329
0.463400 0.2 -0.004512
0.466733 0.2 -0.005555
0.470067 0.2 -0.005499
0.473400 0.2 -0.004093
0.476733 0.2 -0.002086
0.480067 0.2 -0.000438
0.483400 0.2 0.000619
0.486733 0.2 0.001471
0.490067 0.2 0.002487
0.493400 0.2 0.003618
0.496733 0.2 0.004582
0.500067 0.2 0.005220
0.503400 0.2 0.005406
0.506733 0.2 0.004922
0.510067 0.2 0.003707
0.513400 0.2 0.002095
0.516733 0.2 0.000596
0.520067 0.2 -0.000400
0.523400 0.2 -0.000750
0.526733 0.2 -0.000703
0.530067 0.2 -0.000885
0.533400 0.2 -0.001653
0.536733 0.2 -0.002817
0.540067 0.2 -0.004182
0.543400 0.2 -0.005919
0.546733 0.2 -0.008279
0.550067 0.2 -0.011218
0.553400 0.2 -0.014096
0.556733 0.2 -0.015991
0.560067 0.2 -0.016573
0.563400 0.2 -0.016443
0.566733 0.2 -0.016480
0.570067 0.2 -0.017025
0.573400 0.2 -0.017826
0.576733 0.2 -0.018668
0.580067 0.2 -0.019483
0.583400 0.2 -0.019837
0.586733 0.2 -0.018999
0.590067 0.2 -0.016727
0.593400 0.2 -0.013625
0.596733 0.2 -0.010733
0.600067 0.2 -0.008754
0.603400 0.2 -0.007451
0.606733 0.2 -0.006049
0.610067 0.2 -0.004172
0.613400 0.2 -0.002244
0.616733 0.2 -0.001127
0.620067 0.2 -0.001560
0.623400 0.2 -0.003795
0.626733 0.2 -0.007381
0.630067 0.2 -0.011148
0.633400 0.2 -0.013765
0.636733 0.2 -0.014612
0.640067 0.2 -0.013914
0.643400 0.2 -0.012298
0.646733 0.2 -0.010501
0.650067 0.2 -0.008931
0.653400 0.2 -0.007339
0.656733 0.2 -0.004629
0.660067 0.2 0.001537
0.663400 0.2 0.015385
0.666733 0.2 0.043400
0.670067 0.2 0.093598
0.673400 0.2 0.174269
0.676733 0.2 0.291928
0.680067 0.2 0.447733
0.683400 0.2 0.634096
0.686733 0.2 0.834404
0.690067 0.2 1.026159
0.693400 0.2 1.186198
0.696733 0.2 1.296382
0.700067 0.2 1.347540
0.703400 0.2 1.340029
0.706733 0.2 1.281896
0.710067 0.2 1.186104
0.713400 0.2 1.067170
0.716733 0.2 0.938098
0.720067 0.2 0.808924
0.723400 0.2 0.686068
0.726733 0.2 0.572209
0.730067 0.2 0.467696
0.733400 0.2 0.370047
0.736733 0.2 0.263471
0.740067 0.2 0.103735
0.743400 0.2 -0.159894
0.746733 0.2 -0.485578
0.750067 0.2 -0.625779
0.753400 0.2 -0.156891
0.756733 0.2 1.291744
0.760067 0.2 3.761603
0.763400 0.2 6.849477
0.766733 0.2 9.846198
0.770067 0.2 12.069540
0.773400 0.2 13.177199
0.776733 0.2 13.228096
0.780067 0.2 12.489888
0.783400 0.2 11.220509
0.786733 0.2 9.605549
0.790067 0.2 7.825382
0.793400 0.2 6.125052
0.796733 0.2 4.806905
0.800067 0.2 4.149820
0.803400 0.2 4.313947
0.806733 0.2 5.292231
0.810067 0.2 6.924253
0.813400 0.2 8.946420
0.816733 0.2 11.052904
0.820067 0.2 12.958064
0.823400 0.2 14.455249
0.826733 0.2 15.463671
0.830067 0.2 16.047135
0.833400 0.2 16.380325
0.836733 0.2 16.658045
0.840067 0.2 16.993647
0.843400 0.2 17.376514
0.846733 0.2 17.706184
0.850067 0.2 17.849905
0.853400 0.2 17.679506
0.856733 0.2 17.105457
0.860067 0.2 16.123778
0.863400 0.2 14.840723
0.866733 0.2 13.444466
0.870067 0.2 12.139571
0.873400 0.2 11.080080
0.876733 0.2 10.328661
0.880067 0.2 9.854175
0.883400 0.2 9.562289
0.886733 0.2 9.339689
0.890067 0.2 9.089620
0.893400 0.2 8.747876
0.896733 0.2 8.283006
0.900067 0.2 7.692040
0.903400 0.2 7.000179
0.906733 0.2 6.262846
0.910067 0.2 5.559232
0.913400 0.2 4.969444
0.916733 0.2 4.542265
0.920067 0.2 4.272996
0.923400 0.2 4.106215
0.926733 0.2 3.960943
0.930067 0.2 3.762832
0.933400 0.2 3.468459
0.936733 0.2 3.073928
0.940067 0.2 2.608034
0.943400 0.2 2.116370
0.946733 0.2 1.644646
0.950067 0.2 1.227115
0.953400 0.2 0.882028
0.956733 0.2 0.612843
0.960067 0.2 0.412669
0.963400 0.2 0.269390
0.966733 0.2 0.169463
0.970067 0.2 0.100532
0.973400 0.2 0.052950
0.976733 0.2 0.020075
0.980067 0.2 -0.002040
0.983400 0.2 -0.015213
0.986733 0.2 -0.020554
0.990067 0.2 -0.019893
0.993400 0.2 -0.015800
0.996733 0.2 -0.010445
1.000067 0.2 -0.004875
1.003400 0.2 0.000703
1.006733 0.2 0.006533
1.010067 0.2 0.013472
1.013400 0.2 0.022929
1.016733 0.2 0.036089
1.020067 0.2 0.053584
1.023400 0.2 0.075861
1.026733 0.2 0.103526
1.030067 0.2 0.137524
1.033400 0.2 0.179396
1.036733 0.2 0.231494
1.040067 0.2 0.297418
1.043400 0.2 0.382154
1.046733 0.2 0.491412
1.050067 0.2 0.630189
1.053400 0.2 0.801496
1.056733 0.2 1.006643
1.060067 0.2 1.247157
1.063400 0.2 1.525860
1.066733 0.2 1.845150
1.070067 0.2 2.202569
1.073400 0.2 2.583819
1.076733 0.2 2.950421
1.080067 0.2 3.221412
1.083400 0.2 3.266316
1.086733 0.2 2.941452
1.090067 0.2 2.174997
1.093400 0.2 1.047105
1.096733 0.2 -0.209943
1.100067 0.2 -1.310091
1.103400 0.2 -2.047210
1.106733 0.2 -2.374649
1.110067 0.2 -2.386989
1.113400 0.2 -2.230755
1.116733 0.2 -2.012053
1.120067 0.2 -1.757597
1.123400 0.2 -1.438572
1.126733 0.2 -1.023882
1.130067 0.2 -0.520437
1.133400 0.2 0.019628
1.136733 0.2 0.518016
1.140067 0.2 0.897078
1.143400 0.2 1.102136
1.146733 0.2 1.117960
1.150067 0.2 0.978629
1.153400 0.2 0.763540
1.156733 0.2 0.573448
1.160067 0.2 0.493075
1.163400 0.2 0.559627
1.166733 0.2 0.754995
1.170067 0.2 1.022802
1.173400 0.2 1.296010
1.176733 0.2 1.519974
1.180067 0.2 1.664273
1.183400 0.2 1.723240
1.186733 0.2 1.709084
1.190067 0.2 1.642988
1.193400 0.2 1.547630
1.196733 0.2 1.441934
1.200067 0.2 1.338348
1.203400 0.2 1.242971
1.206733 0.2 1.157601
1.210067 0.2 1.081899
1.213400 0.2 1.014643
1.216733 0.2 0.954471
1.220067 0.2 0.900398
1.223400 0.2 0.851830
1.226733 0.2 0.808188
1.230067 0.2 0.768858
1.233400 0.2 0.733058
1.236733 0.2 0.699754
1.240067 0.2 0.668215
1.243400 0.2 0.638296
1.246733 0.2 0.610161
1.250067 0.2 0.583990
1.253400 0.2 0.559869
1.256733 0.2 0.537708
1.260067 0.2 0.517191
1.263400 0.2 0.497811
1.266733 0.2 0.479030
1.270067 0.2 0.460581
1.273400 0.2 0.442606
1.276733 0.2 0.425675
1.280067 0.2 0.410439
1.283400 0.2 0.397270
1.286733 0.2 0.386280
1.290067 0.2 0.377349
1.293400 0.2 0.370033
1.296733 0.2 0.363388
1.300067 0.2 0.356468
1.303400 0.2 0.349092
1.306733 0.2 0.341837
1.310067 0.2 0.335351
1.313400 0.2 0.329982
1.316733 0.2 0.325842
1.320067 0.2 0.323071
1.323400 0.2 0.321860
1.326733 0.2 0.322042
1.330067 0.2 0.322964
1.333400 0.2 0.323979
1.336733 0.2 0.324924
1.340067 0.2 0.326037
1.343400 0.2 0.327588
1.346733 0.2 0.329623
1.350067 0.2 0.331975
1.353400 0.2 0.334410
1.356733 0.2 0.336790
1.360067 0.2 0.339136
1.363400 0.2 0.341521
1.366733 0.2 0.343886
1.370067 0.2 0.345958
1.373400 0.2 0.347630
1.376733 0.2 0.349344
1.380067 0.2 0.351742
1.383400 0.2 0.355244
1.386733 0.2 0.359854
1.390067 0.2 0.365251
1.393400 0.2 0.371127
1.396733 0.2 0.377400
1.400067 0.2 0.384315
1.403400 0.2 0.392394
1.406733 0.2 0.402136
1.410067 0.2 0.413852
1.413400 0.2 0.427756
1.416733 0.2 0.444069
1.420067 0.2 0.462965
1.423400 0.2 0.484232
1.426733 0.2 0.506924
1.430067 0.2 0.529722
1.433400 0.2 0.551757
1.436733 0.2 0.573019
1.440067 0.2 0.594095
1.443400 0.2 0.615697
1.446733 0.2 0.638491
1.450067 0.2 0.663013
1.453400 0.2 0.689682
1.456733 0.2 0.718962
1.460067 0.2 0.751549
1.463400 0.2 0.788355
1.466733 0.2 0.830162
1.470067 0.2 0.877199
1.473400 0.2 0.929106
1.476733 0.2 0.985111
1.480067 0.2 1.044343
1.483400 0.2 1.106183
1.486733 0.2 1.170184
1.490067 0.2 1.235949
1.493400 0.2 1.302827
1.496733 0.2 1.369384
1.500067 0.2 1.433347
1.503400 0.2 1.492547
1.506733 0.2 1.545674
1.510067 0.2 1.592091
1.513400 0.2 1.631351
1.516733 0.2 1.662970
1.520067 0.2 1.686374
1.523400 0.2 1.700800
1.526733 0.2 1.705289
1.530067 0.2 1.699105
1.533400 0.2 1.682225
1.536733 0.2 1.655342
1.540067 0.2 1.619388
1.543400 0.2 1.575034
1.546733 0.2 1.522787
1.550067 0.2 1.463457
1.553400 0.2 1.398465
1.556733 0.2 1.329705
1.560067 0.2 1.259167
1.563400 0.2 1.188689
1.566733 0.2 1.119915
1.570067 0.2 1.054071
1.573400 0.2 0.991453
1.576733 0.2 0.931425
1.580067 0.2 0.873241
1.583400 0.2 0.816816
1.586733 0.2 0.762842
1.590067 0.2 0.712262
1.593400 0.2 0.665877
1.596733 0.2 0.624326
1.600067 0.2 0.588042
1.603400 0.2 0.556977
1.606733 0.2 0.530472
1.610067 0.2 0.507557
1.613400 0.2 0.487585
1.616733 0.2 0.470579
1.620067 0.2 0.456893
1.623400 0.2 0.446658
1.626733 0.2 0.439603
1.630067 0.2 0.435230
1.633400 0.2 0.433223
1.636733 0.2 0.433852
1.640067 0.2 0.437861
1.643400 0.2 0.445740
1.646733 0.2 0.457042
1.650067 0.2 0.470490
1.653400 0.2 0.484581
1.656733 0.2 0.498276
1.660067 0.2 0.511487
1.663400 0.2 0.525136
1.666733 0.2 0.540377
1.670067 0.2 0.557746
1.673400 0.2 0.577038
1.676733 0.2 0.597700
1.680067 0.2 0.619278
1.683400 0.2 0.641597
1.686733 0.2 0.664867
1.690067 0.2 0.689691
1.693400 0.2 0.716778
1.696733 0.2 0.746544
1.700067 0.2 0.778916
1.703400 0.2 0.813496
1.706733 0.2 0.849953
1.710067 0.2 0.888165
1.713400 0.2 0.928147
1.716733 0.2 0.970229
1.720067 0.2 1.014993
1.723400 0.2 1.062988
1.726733 0.2 1.114737
1.730067 0.2 1.170686
1.733400 0.2 1.230920
1.736733 0.2 1.295204
1.740067 0.2 1.362865
1.743400 0.2 1.432681
1.746733 0.2 1.503490
1.750067 0.2 1.574932
1.753400 0.2 1.647356
1.756733 0.2 1.721084
1.760067 0.2 1.795678
1.763400 0.2 1.869844
1.766733 0.2 1.942110
1.770067 0.2 2.011475
1.773400 0.2 2.077431
1.776733 0.2 2.139625
1.780067 0.2 2.197516
1.783400 0.2 2.250364
1.786733 0.2 2.297275
1.790067 0.2 2.337224
1.793400 0.2 2.369261
1.796733 0.2 2.392866
1.800067 0.2 2.407804
1.803400 0.2 2.413690
1.806733 0.2 2.410016
1.810067 0.2 2.396521
1.813400 0.2 2.373159
1.816733 0.2 2.340111
1.820067 0.2 2.298160
1.823400 0.2 2.248776
1.826733 0.2 2.193586
1.830067 0.2 2.134107
1.833400 0.2 2.071811
1.836733 0.2 2.007973
1.840067 0.2 1.943475
1.843400 0.2 1.878892
1.846733 0.2 1.814803
1.850067 0.2 1.752074
1.853400 0.2 1.691896
1.856733 0.2 1.635533
1.860067 0.2 1.583812
1.863400 0.2 1.536761
1.866733 0.2 1.493655
1.870067 0.2 1.453636
1.873400 0.2 1.416225
1.876733 0.2 1.381324
1.880067 0.2 1.349119
1.883400 0.2 1.319945
1.886733 0.2 1.294129
1.890067 0.2 1.271600
1.893400 0.2 1.251684
1.896733 0.2 1.233271
1.900067 0.2 1.215264
1.903400 0.2 1.197285
1.906733 0.2 1.180223
1.910067 0.2 1.165480
1.913400 0.2 1.153750
1.916733 0.2 1.144703
1.920067 0.2 1.137345
1.923400 0.2 1.130612
1.926733 0.2 1.123925
1.930067 0.2 1.117229
1.933400 0.2 1.110844
1.936733 0.2 1.105778
1.940067 0.2 1.103729
1.943400 0.2 1.106644
1.946733 0.2 1.116823
1.950067 0.2 1.137499
1.953400 0.2 1.173052
1.956733 0.2 1.228913
1.960067 0.2 1.311442
1.963400 0.2 1.427927
1.966733 0.2 1.586671
1.970067 0.2 1.796838
1.973400 0.2 2.068314
1.976733 0.2 2.411804
1.980067 0.2 2.838825
1.983400 0.2 3.361404
1.986733 0.2 3.991723
1.990067 0.2 4.741568
1.993400 0.2 5.621910
1.996733 0.2 6.643245
2.000067 0.2 7.816232
2.003400 0.2 9.151837
2.006733 0.2 10.661143
2.010067 0.2 12.355531
2.013400 0.2 14.246656
2.016733 0.2 16.346197
2.020067 0.2 18.666200
2.023400 0.2 21.219566
2.026733 0.2 24.020020
2.030067 0.2 27.082055
2.033400 0.2 30.421098
2.036733 0.2 34.053265
2.040067 0.2 37.994073
2.043400 0.2 42.256881
2.046733 0.2 46.852077
2.050067 0.2 51.786681
2.053400 0.2 57.064402
2.056733 0.2 62.686219
2.060067 0.2 68.650744
2.063400 0.2 74.954927
2.066733 0.2 81.595280
2.070067 0.2 88.568763
2.073400 0.2 95.873205
2.076733 0.2 103.507578
2.080067 0.2 111.472202
2.083400 0.2 119.768302
2.086733 0.2 128.397099
2.090067 0.2 137.359034
2.093400 0.2 146.652167
2.096733 0.2 156.268967
2.100067 0.2 166.193778
2.103400 0.2 176.402587
2.106733 0.2 186.864385
2.110067 0.2 197.542133
2.113400 0.2 208.392539
2.116733 0.2 219.365261
2.120067 0.2 230.403119
2.123400 0.2 241.443441
2.126733 0.2 252.418928
2.130067 0.2 263.257986
2.133400 0.2 273.885606
2.136733 0.2 284.224749
2.140067 0.2 294.197230
2.143400 0.2 303.723933
2.146733 0.2 312.724398
2.150067 0.2 321.116075
2.153400 0.2 328.813033
2.156733 0.2 335.724950
2.160067 0.2 341.757872
2.163400 0.2 346.816318
2.166733 0.2 350.805805
2.170067 0.2 353.636570
2.173400 0.2 355.228610
2.176733 0.2 355.516966
2.180067 0.2 354.456939
2.183400 0.2 352.029158
2.186733 0.2 348.243635
2.190067 0.2 343.141402
2.193400 0.2 336.792558
2.196733 0.2 329.292529
2.200067 0.2 320.758163
2.203400 0.2 311.322492
2.206733 0.2 301.127225
2.210067 0.2 290.314677
2.213400 0.2 279.021240
2.216733 0.2 267.373682
2.220067 0.2 255.486467
2.223400 0.2 243.459200
2.226733 0.2 231.375951
2.230067 0.2 219.306639
2.233400 0.2 207.309318
2.236733 0.2 195.433269
2.240067 0.2 183.722261
2.243400 0.2 172.216520
2.246733 0.2 160.953626
2.250067 0.2 149.969529
2.253400 0.2 139.299650
2.256733 0.2 128.978947
2.260067 0.2 119.041279
2.263400 0.2 109.518375
2.266733 0.2 100.438483
2.270067 0.2 91.825523
2.273400 0.2 83.698435
2.276733 0.2 76.070288
2.280067 0.2 68.947864
2.283400 0.2 62.332265
2.286733 0.2 56.219613
2.290067 0.2 50.601391
2.293400 0.2 45.464374
2.296733 0.2 40.790373
2.300067 0.2 36.556399
2.303400 0.2 32.735430
2.306733 0.2 29.297932
2.310067 0.2 26.213541
2.313400 0.2 23.452146
2.316733 0.2 20.984537
2.320067 0.2 18.783128
2.323400 0.2 16.822424
2.326733 0.2 15.078825
2.330067 0.2 13.530012
2.333400 0.2 12.154854
2.336733 0.2 10.933862
2.340067 0.2 9.849304
2.343400 0.2 8.885362
2.346733 0.2 8.028238
2.350067 0.2 7.265848
2.353400 0.2 6.587310
2.356733 0.2 5.982718
2.360067 0.2 5.443068
2.363400 0.2 4.960443
2.366733 0.2 4.528295
2.370067 0.2 4.141037
2.373400 0.2 3.793426
2.376733 0.2 3.480879
2.380067 0.2 3.199927
2.383400 0.2 2.947636
2.386733 0.2 2.720705
2.390067 0.2 2.515642
2.393400 0.2 2.329596
2.396733 0.2 2.160757
2.400067 0.2 2.007773
2.403400 0.2 1.869374
2.406733 0.2 1.744353
2.410067 0.2 1.631272
2.413400 0.2 1.528314
2.416733 0.2 1.433892
2.420067 0.2 1.347116
2.423400 0.2 1.267600
2.426733 0.2 1.194873
2.430067 0.2 1.127985
2.433400 0.2 1.066080
2.436733 0.2 1.009023
2.440067 0.2 0.956841
2.443400 0.2 0.909097
2.446733 0.2 0.864910
2.450067 0.2 0.823438
2.453400 0.2 0.784290
2.456733 0.2 0.747517
2.460067 0.2 0.713211
2.463400 0.2 0.681141
2.466733 0.2 0.651036
2.470067 0.2 0.622841
2.473400 0.2 0.596535
2.476733 0.2 0.572056
2.480067 0.2 0.549452
2.483400 0.2 0.528628
2.486733 0.2 0.509177
2.490067 0.2 0.490816
2.493400 0.2 0.473540
2.496733 0.2 0.457303
2.500067 0.2 0.442006
2.503400 0.2 0.427649
2.506733 0.2 0.414080
2.510067 0.2 0.401000
2.513400 0.2 0.388469
2.516733 0.2 0.376781
2.520067 0.2 0.366108
2.523400 0.2 0.356599
2.526733 0.2 0.348454
2.530067 0.2 0.341493
2.533400 0.2 0.335020
2.536733 0.2 0.328193
2.540067 0.2 0.320505
2.543400 0.2 0.311998
2.546733 0.2 0.303159
2.550067 0.2 0.294638
2.553400 0.2 0.286992
2.556733 0.2 0.280393
2.560067 0.2 0.274596
2.563400 0.2 0.269311
2.566733 0.2 0.264463
2.570067 0.2 0.259923
2.573400 0.2 0.255364
2.576733 0.2 0.250367
2.580067 0.2 0.244556
2.583400 0.2 0.237897
2.586733 0.2 0.230805
2.590067 0.2 0.223871
2.593400 0.2 0.217557
2.596733 0.2 0.212234
2.600067 0.2 0.207983
2.603400 0.2 0.204397
2.606733 0.2 0.200900
2.610067 0.2 0.197273
2.613400 0.2 0.193631
2.616733 0.2 0.189925
2.620067 0.2 0.185920
2.623400 0.2 0.181827
2.626733 0.2 0.178330
2.630067 0.2 0.175815
2.633400 0.2 0.173990
2.636733 0.2 0.172341
2.640067 0.2 0.170609
2.643400 0.2 0.168821
2.646733 0.2 0.167079
2.650067 0.2 0.165291
2.653400 0.2 0.163140
2.656733 0.2 0.160388
2.660067 0.2 0.156919
2.663400 0.2 0.152807
2.666733 0.2 0.148294
2.670067 0.2 0.143610
2.673400 0.2 0.138935
2.676733 0.2 0.134488
2.680067 0.2 0.130828
2.683400 0.2 0.128751
2.686733 0.2 0.128499
2.690067 0.2 0.129514
2.693400 0.2 0.130790
2.696733 0.2 0.131405
2.700067 0.2 0.131070
2.703400 0.2 0.130273
2.706733 0.2 0.129659
2.710067 0.2 0.129454
2.713400 0.2 0.129533
2.716733 0.2 0.129691
2.720067 0.2 0.129645
2.723400 0.2 0.129081
2.726733 0.2 0.128015
2.730067 0.2 0.126725
2.733400 0.2 0.125417
2.736733 0.2 0.124089
2.740067 0.2 0.122595
2.743400 0.2 0.120779
2.746733 0.2 0.118623
2.750067 0.2 0.116448
2.753400 0.2 0.114744
2.756733 0.2 0.113677
2.760067 0.2 0.113104
2.763400 0.2 0.112662
2.766733 0.2 0.111992
2.770067 0.2 0.111056
2.773400 0.2 0.110064
2.776733 0.2 0.109030
2.780067 0.2 0.107833
2.783400 0.2 0.106380
2.786733 0.2 0.104723
2.790067 0.2 0.103284
2.793400 0.2 0.102725
2.796733 0.2 0.103335
2.800067 0.2 0.104583
2.803400 0.2 0.105379
2.806733 0.2 0.104979
2.810067 0.2 0.103652
2.813400 0.2 0.102222
2.816733 0.2 0.101002
2.820067 0.2 0.099656
2.823400 0.2 0.097966
2.826733 0.2 0.096075
2.830067 0.2 0.094096
2.833400 0.2 0.091996
2.836733 0.2 0.089975
2.840067 0.2 0.088643
2.843400 0.2 0.088387
2.846733 0.2 0.088890
2.850067 0.2 0.089523
2.853400 0.2 0.089807
2.856733 0.2 0.089677
2.860067 0.2 0.089412
2.863400 0.2 0.089253
2.866733 0.2 0.089169
2.870067 0.2 0.088946
2.873400 0.2 0.088378
2.876733 0.2 0.087502
2.880067 0.2 0.086580
2.883400 0.2 0.085658
2.886733 0.2 0.084345
2.890067 0.2 0.082408
2.893400 0.2 0.080173
2.896733 0.2 0.078208
2.900067 0.2 0.077039
2.903400 0.2 0.077067
2.906733 0.2 0.078282
2.910067 0.2 0.080261
2.913400 0.2 0.082683
2.916733 0.2 0.085370
2.920067 0.2 0.088010
2.923400 0.2 0.090338
2.926733 0.2 0.092597
2.930067 0.2 0.095381
2.933400 0.2 0.098892
2.936733 0.2 0.102543
2.940067 0.2 0.105607
2.943400 0.2 0.108141
2.946733 0.2 0.110837
2.950067 0.2 0.114609
2.953400 0.2 0.120224
2.956733 0.2 0.127610
2.960067 0.2 0.135461
2.963400 0.2 0.142395
2.966733 0.2 0.148220
2.970067 0.2 0.153715
2.973400 0.2 0.159717
2.976733 0.2 0.166292
2.980067 0.2 0.172812
2.983400 0.2 0.178795
2.986733 0.2 0.184174
2.990067 0.2 0.189049
2.993400 0.2 0.193664
2.996733 0.2 0.198465
3.000067 0.2 0.204048
3.003400 0.2 0.210740
3.006733 0.2 0.218255
3.010067 0.2 0.225981
3.013400 0.2 0.233571
3.016733 0.2 0.241036
3.020067 0.2 0.248412
3.023400 0.2 0.255494
3.026733 0.2 0.262000
3.030067 0.2 0.267918
3.033400 0.2 0.273460
3.036733 0.2 0.278815
3.040067 0.2 0.284151
3.043400 0.2 0.289846
3.046733 0.2 0.296249
3.050067 0.2 0.302955
3.053400 0.2 0.308831
3.056733 0.2 0.312836
3.060067 0.2 0.314349
3.063400 0.2 0.313357
3.066733 0.2 0.310750
3.070067 0.2 0.307751
3.073400 0.2 0.305199
3.076733 0.2 0.303537
3.080067 0.2 0.302875
3.083400 0.2 0.302922
3.086733 0.2 0.303220
3.090067 0.2 0.303178
3.093400 0.2 0.301870
3.096733 0.2 0.298535
3.100067 0.2 0.293348
3.103400 0.2 0.287374
3.106733 0.2 0.281767
3.110067 0.2 0.277171
3.113400 0.2 0.273520
3.116733 0.2 0.270372
3.120067 0.2 0.267439
3.123400 0.2 0.264803
3.126733 0.2 0.262726
3.130067 0.2 0.261161
3.133400 0.2 0.259476
3.136733 0.2 0.256938
3.140067 0.2 0.253455
3.143400 0.2 0.249529
3.146733 0.2 0.245539
3.150067 0.2 0.241552
3.153400 0.2 0.237781
3.156733 0.2 0.234405
3.160067 0.2 0.231052
3.163400 0.2 0.226991
3.166733 0.2 0.221953
3.170067 0.2 0.216407
3.173400 0.2 0.210875
3.176733 0.2 0.205343
3.180067 0.2 0.199773
3.183400 0.2 0.194740
3.186733 0.2 0.190954
3.190067 0.2 0.188416
3.193400 0.2 0.186567
3.196733 0.2 0.184812
3.200067 0.2 0.182502
3.203400 0.2 0.178870
3.206733 0.2 0.173529
3.210067 0.2 0.167084
3.213400 0.2 0.160784
3.216733 0.2 0.155373
3.220067 0.2 0.150586
3.223400 0.2 0.145934
3.226733 0.2 0.141398
3.230067 0.2 0.137361
3.233400 0.2 0.134283
3.236733 0.2 0.132411
3.240067 0.2 0.131535
3.243400 0.2 0.130935
3.246733 0.2 0.129854
3.250067 0.2 0.127926
3.253400 0.2 0.125314
3.256733 0.2 0.122511
3.260067 0.2 0.119922
3.263400 0.2 0.117598
3.266733 0.2 0.115344
3.270067 0.2 0.113272
3.273400 0.2 0.111838
3.276733 0.2 0.111042
3.280067 0.2 0.110264
3.283400 0.2 0.109007
3.286733 0.2 0.107312
3.290067 0.2 0.105626
3.293400 0.2 0.104210
3.296733 0.2 0.102818
3.300067 0.2 0.100993
3.303400 0.2 0.098553
3.306733 0.2 0.095833
3.310067 0.2 0.093547
3.313400 0.2 0.092192
3.316733 0.2 0.091596
3.320067 0.2 0.091125
3.323400 0.2 0.090408
3.326733 0.2 0.089332
3.330067 0.2 0.087619
3.333400 0.2 0.085072
3.336733 0.2 0.082124
3.340067 0.2 0.079656
3.343400 0.2 0.078292
3.346733 0.2 0.077994
3.350067 0.2 0.078240
3.353400 0.2 0.078604
3.356733 0.2 0.079134
3.360067 0.2 0.080066
3.363400 0.2 0.081197
3.366733 0.2 0.081775
3.370067 0.2 0.081048
3.373400 0.2 0.078930
3.376733 0.2 0.076089
3.380067 0.2 0.073290
3.383400 0.2 0.070818
3.386733 0.2 0.068718
3.390067 0.2 0.067228
3.393400 0.2 0.066631
3.396733 0.2 0.066753
3.400067 0.2 0.067023
3.403400 0.2 0.066692
3.406733 0.2 0.065160
3.410067 0.2 0.062659
3.413400 0.2 0.060047
3.416733 0.2 0.058133
3.420067 0.2 0.057248
3.423400 0.2 0.057151
3.426733 0.2 0.057239
3.430067 0.2 0.056988
3.433400 0.2 0.056215
3.436733 0.2 0.055060
3.440067 0.2 0.053933
3.443400 0.2 0.053188
3.446733 0.2 0.052634
3.450067 0.2 0.051702
3.453400 0.2 0.050045
3.456733 0.2 0.047870
3.460067 0.2 0.045546
3.463400 0.2 0.043111
3.466733 0.2 0.040550
3.470067 0.2 0.038389
3.473400 0.2 0.037355
3.476733 0.2 0.037686
3.480067 0.2 0.038766
3.483400 0.2 0.039530
3.486733 0.2 0.039348
3.490067 0.2 0.038347
3.493400 0.2 0.036955
3.496733 0.2 0.035674
3.500067 0.2 0.035143
3.503400 0.2 0.035777
3.506733 0.2 0.037188
3.510067 0.2 0.038426
3.513400 0.2 0.038659
3.516733 0.2 0.037625
3.520067 0.2 0.035902
3.523400 0.2 0.034422
3.526733 0.2 0.033583
3.530067 0.2 0.033104
3.533400 0.2 0.032648
3.536733 0.2 0.032228
3.540067 0.2 0.031921
3.543400 0.2 0.031414
3.546733 0.2 0.030170
3.550067 0.2 0.028019
3.553400 0.2 0.025374
3.556733 0.2 0.023106
3.560067 0.2 0.022049
3.563400 0.2 0.022314
3.566733 0.2 0.023334
3.570067 0.2 0.024610
3.573400 0.2 0.025881
3.576733 0.2 0.026724
3.580067 0.2 0.026571
3.583400 0.2 0.025295
3.586733 0.2 0.023511
3.590067 0.2 0.022114
3.593400 0.2 0.021802
3.596733 0.2 0.022645
3.600067 0.2 0.023860
3.603400 0.2 0.024540
3.606733 0.2 0.024620
3.610067 0.2 0.024652
3.613400 0.2 0.025071
3.616733 0.2 0.025872
3.620067 0.2 0.026668
3.623400 0.2 0.027129
3.626733 0.2 0.027204
3.630067 0.2 0.026911
3.633400 0.2 0.026147
3.636733 0.2 0.024843
3.640067 0.2 0.023171
3.643400 0.2 0.021369
3.646733 0.2 0.019721
3.650067 0.2 0.018659
3.653400 0.2 0.018519
3.656733 0.2 0.019241
3.660067 0.2 0.020345
3.663400 0.2 0.021220
3.666733 0.2 0.021551
3.670067 0.2 0.021379
3.673400 0.2 0.020806
3.676733 0.2 0.019963
3.680067 0.2 0.019283
3.683400 0.2 0.019320
3.686733 0.2 0.020149
3.690067 0.2 0.021416
3.693400 0.2 0.022934
3.696733 0.2 0.024512
3.700067 0.2 0.025542
3.703400 0.2 0.025243
3.706733 0.2 0.023288
3.710067 0.2 0.020368
3.713400 0.2 0.017905
3.716733 0.2 0.016987
3.720067 0.2 0.017826
3.723400 0.2 0.020051
3.726733 0.2 0.023013
3.730067 0.2 0.025993
3.733400 0.2 0.028349
3.736733 0.2 0.029686
3.740067 0.2 0.029854
3.743400 0.2 0.028936
3.746733 0.2 0.027353
3.750067 0.2 0.025993
3.753400 0.2 0.025705
3.756733 0.2 0.026487
3.760067 0.2 0.027581
3.763400 0.2 0.028345
3.766733 0.2 0.028806
3.770067 0.2 0.029458
3.773400 0.2 0.030608
3.776733 0.2 0.031972
3.780067 0.2 0.033048
3.783400 0.2 0.033607
3.786733 0.2 0.033909
3.790067 0.2 0.034492
3.793400 0.2 0.035623
3.796733 0.2 0.037206
3.800067 0.2 0.039041
3.803400 0.2 0.040862
3.806733 0.2 0.042310
3.810067 0.2 0.043134
3.813400 0.2 0.043232
3.816733 0.2 0.042431
3.820067 0.2 0.040764
3.823400 0.2 0.038967
3.826733 0.2 0.038161
3.830067 0.2 0.039237
3.833400 0.2 0.042310
3.836733 0.2 0.046520
3.840067 0.2 0.050506
3.843400 0.2 0.053239
3.846733 0.2 0.054310
3.850067 0.2 0.053947
3.853400 0.2 0.052885
3.856733 0.2 0.052028
3.860067 0.2 0.051935
3.863400 0.2 0.052685
3.866733 0.2 0.054101
3.870067 0.2 0.055935
3.873400 0.2 0.058007
3.876733 0.2 0.060345
3.880067 0.2 0.062902
3.883400 0.2 0.065262
3.886733 0.2 0.066841
3.890067 0.2 0.067283
3.893400 0.2 0.066753
3.896733 0.2 0.066026
3.900067 0.2 0.065849
3.903400 0.2 0.066096
3.906733 0.2 0.066063
3.910067 0.2 0.065523
3.913400 0.2 0.065002
3.916733 0.2 0.065286
3.920067 0.2 0.066869
3.923400 0.2 0.069495
3.926733 0.2 0.072266
3.930067 0.2 0.074320
3.933400 0.2 0.075279
3.936733 0.2 0.075130
3.940067 0.2 0.074264
3.943400 0.2 0.073412
3.946733 0.2 0.073300
3.950067 0.2 0.074110
3.953400 0.2 0.075386
3.956733 0.2 0.076559
3.960067 0.2 0.077328
3.963400 0.2 0.077696
3.966733 0.2 0.077863
3.970067 0.2 0.077989
3.973400 0.2 0.078217
3.976733 0.2 0.078562
3.980067 0.2 0.078711
3.983400 0.2 0.078129
3.986733 0.2 0.076266
3.990067 0.2 0.072997
3.993400 0.2 0.069044
3.996733 0.2 0.065407
4.000067 0.2 0.062590
4.003400 0.2 0.060620
4.006733 0.2 0.059502
4.010067 0.2 0.059200
4.013400 0.2 0.059423
4.016733 0.2 0.059721
4.020067 0.2 0.059735
4.023400 0.2 0.059265
4.026733 0.2 0.058203
4.030067 0.2 0.056569
4.033400 0.2 0.054576
4.036733 0.2 0.052671
4.040067 0.2 0.051437
4.043400 0.2 0.051404
4.046733 0.2 0.052652
4.050067 0.2 0.054408
4.053400 0.2 0.055325
4.056733 0.2 0.054603
4.060067 0.2 0.052713
4.063400 0.2 0.050934
4.066733 0.2 0.050114
4.070067 0.2 0.049975
4.073400 0.2 0.049490
4.076733 0.2 0.047968
4.080067 0.2 0.045551
4.083400 0.2 0.043055
4.086733 0.2 0.041313
4.090067 0.2 0.040457
4.093400 0.2 0.040103
4.096733 0.2 0.040135
4.100067 0.2 0.040559
4.103400 0.2 0.041025
4.106733 0.2 0.041220
4.110067 0.2 0.041323
4.113400 0.2 0.041509
4.116733 0.2 0.041379
4.120067 0.2 0.040275
4.123400 0.2 0.037877
4.126733 0.2 0.034454
4.130067 0.2 0.030799
4.133400 0.2 0.027795
4.136733 0.2 0.025867
4.140067 0.2 0.024932
4.143400 0.2 0.024755
4.146733 0.2 0.025188
4.150067 0.2 0.026105
4.153400 0.2 0.027311
4.156733 0.2 0.028620
4.160067 0.2 0.029923
4.163400 0.2 0.031153
4.166733 0.2 0.032187
4.170067 0.2 0.033057
4.173400 0.2 0.034263
4.176733 0.2 0.036308
4.180067 0.2 0.039227
4.183400 0.2 0.042785
4.186733 0.2 0.046673
4.190067 0.2 0.050534
4.193400 0.2 0.054226
4.196733 0.2 0.058021
4.200067 0.2 0.062040
4.203400 0.2 0.065817
4.206733 0.2 0.068746
4.210067 0.2 0.070753
4.213400 0.2 0.072201
4.216733 0.2 0.073486
4.220067 0.2 0.075060
4.223400 0.2 0.077365
4.226733 0.2 0.080653
4.230067 0.2 0.084857
4.233400 0.2 0.089654
4.236733 0.2 0.094716
4.240067 0.2 0.099889
4.243400 0.2 0.105184
4.246733 0.2 0.110590
4.250067 0.2 0.115894
4.253400 0.2 0.120695
4.256733 0.2 0.124751
4.260067 0.2 0.128145
4.263400 0.2 0.131056
4.266733 0.2 0.133705
4.270067 0.2 0.136318
4.273400 0.2 0.138846
4.276733 0.2 0.141021
4.280067 0.2 0.142725
4.283400 0.2 0.143866
4.286733 0.2 0.144206
4.290067 0.2 0.143768
4.293400 0.2 0.143005
4.296733 0.2 0.142190
4.300067 0.2 0.141179
4.303400 0.2 0.139917
4.306733 0.2 0.138823
4.310067 0.2 0.138436
4.313400 0.2 0.138939
4.316733 0.2 0.139982
4.320067 0.2 0.141021
4.323400 0.2 0.141729
4.326733 0.2 0.141882
4.330067 0.2 0.141212
4.333400 0.2 0.139703
4.336733 0.2 0.137575
4.340067 0.2 0.135056
4.343400 0.2 0.132523
4.346733 0.2 0.130618
4.350067 0.2 0.129868
4.353400 0.2 0.130241
4.356733 0.2 0.131051
4.360067 0.2 0.131275
4.363400 0.2 0.130390
4.366733 0.2 0.128970
4.370067 0.2 0.128108
4.373400 0.2 0.128429
4.376733 0.2 0.129850
4.380067 0.2 0.131829
4.383400 0.2 0.133696
4.386733 0.2 0.134879
4.390067 0.2 0.135149
4.393400 0.2 0.134502
4.396733 0.2 0.133165
4.400067 0.2 0.131810
4.403400 0.2 0.131344
4.406733 0.2 0.132225
4.410067 0.2 0.134213
4.413400 0.2 0.136602
4.416733 0.2 0.138353
4.420067 0.2 0.138474
4.423400 0.2 0.136858
4.426733 0.2 0.134502
4.430067 0.2 0.132341
4.433400 0.2 0.130376
4.436733 0.2 0.128238
4.440067 0.2 0.125966
4.443400 0.2 0.123945
4.446733 0.2 0.122357
4.450067 0.2 0.120974
4.453400 0.2 0.119423
4.456733 0.2 0.117528
4.460067 0.2 0.115479
4.463400 0.2 0.113607
4.466733 0.2 0.112001
4.470067 0.2 0.110669
4.473400 0.2 0.109449
4.476733 0.2 0.107624
4.480067 0.2 0.104518
4.483400 0.2 0.100574
4.486733 0.2 0.097030
4.490067 0.2 0.094781
4.493400 0.2 0.094026
4.496733 0.2 0.094231
4.500067 0.2 0.094045
4.503400 0.2 0.092057
4.506733 0.2 0.087931
4.510067 0.2 0.082576
4.513400 0.2 0.077439
4.516733 0.2 0.073733
4.520067 0.2 0.071786
4.523400 0.2 0.070911
4.526733 0.2 0.070310
4.530067 0.2 0.069956
4.533400 0.2 0.069998
4.536733 0.2 0.069910
4.540067 0.2 0.069020
4.543400 0.2 0.067321
4.546733 0.2 0.065332
4.550067 0.2 0.063628
4.553400 0.2 0.062473
4.556733 0.2 0.061751
4.560067 0.2 0.061071
4.563400 0.2 0.059861
4.566733 0.2 0.057654
4.570067 0.2 0.054487
4.573400 0.2 0.050887
4.576733 0.2 0.047628
4.580067 0.2 0.045178
4.583400 0.2 0.043302
4.586733 0.2 0.041472
4.590067 0.2 0.039539
4.593400 0.2 0.037826
4.596733 0.2 0.036783
4.600067 0.2 0.036513
4.603400 0.2 0.036526
4.606733 0.2 0.036177
4.610067 0.2 0.035414
4.613400 0.2 0.034575
4.616733 0.2 0.033593
4.620067 0.2 0.032261
4.623400 0.2 0.030943
4.626733 0.2 0.030282
4.630067 0.2 0.030468
4.633400 0.2 0.031083
4.636733 0.2 0.031386
4.640067 0.2 0.030948
4.643400 0.2 0.029746
4.646733 0.2 0.027735
4.650067 0.2 0.024992
4.653400 0.2 0.022217
4.656733 0.2 0.020354
4.660067 0.2 0.019846
4.663400 0.2 0.020345
4.666733 0.2 0.021025
4.670067 0.2 0.021290
4.673400 0.2 0.021029
4.676733 0.2 0.020284
4.680067 0.2 0.019069
4.683400 0.2 0.017579
4.686733 0.2 0.016205
4.690067 0.2 0.015441
4.693400 0.2 0.015534
4.696733 0.2 0.016368
4.700067 0.2 0.017378
4.703400 0.2 0.017723
4.706733 0.2 0.017053
4.710067 0.2 0.016051
4.713400 0.2 0.015614
4.716733 0.2 0.015753
4.720067 0.2 0.015986
4.723400 0.2 0.016107
4.726733 0.2 0.015972
4.730067 0.2 0.015190
4.733400 0.2 0.013523
4.736733 0.2 0.011404
4.740067 0.2 0.009676
4.743400 0.2 0.008699
4.746733 0.2 0.008079
4.750067 0.2 0.007260
4.753400 0.2 0.006123
4.756733 0.2 0.005271
4.760067 0.2 0.005374
4.763400 0.2 0.006342
4.766733 0.2 0.007479
4.770067 0.2 0.008079
4.773400 0.2 0.007674
4.776733 0.2 0.006193
4.780067 0.2 0.004042
4.783400 0.2 0.001737
4.786733 0.2 -0.000405
4.790067 0.2 -0.002077
4.793400 0.2 -0.002938
4.796733 0.2 -0.003017
4.800067 0.2 -0.002785
4.803400 0.2 -0.002603
4.806733 0.2 -0.002300
4.810067 0.2 -0.001439
4.813400 0.2 0.000293
4.816733 0.2 0.002659
4.820067 0.2 0.004973
4.823400 0.2 0.006668
4.826733 0.2 0.007357
4.830067 0.2 0.006719
4.833400 0.2 0.004903
4.836733 0.2 0.002654
4.840067 0.2 0.000815
4.843400 0.2 -0.000051
4.846733 0.2 0.000214
4.850067 0.2 0.001355
4.853400 0.2 0.002813
4.856733 0.2 0.004070
4.860067 0.2 0.004959
4.863400 0.2 0.005732
4.866733 0.2 0.006775
4.870067 0.2 0.008191
4.873400 0.2 0.009965
4.876733 0.2 0.012387
4.880067 0.2 0.015856
4.883400 0.2 0.020075
4.886733 0.2 0.023674
4.890067 0.2 0.025262
4.893400 0.2 0.024717
4.896733 0.2 0.023036
4.900067 0.2 0.021379
4.903400 0.2 0.020545
4.906733 0.2 0.020894
4.910067 0.2 0.022524
4.913400 0.2 0.025430
4.916733 0.2 0.029360
4.920067 0.2 0.033649
4.923400 0.2 0.037709
4.926733 0.2 0.041332
4.930067 0.2 0.044433
4.933400 0.2 0.047036
4.936733 0.2 0.049579
4.940067 0.2 0.052555
4.943400 0.2 0.056052
4.946733 0.2 0.060135
4.950067 0.2 0.065137
4.953400 0.2 0.071074
4.956733 0.2 0.077528
4.960067 0.2 0.084084
4.963400 0.2 0.090441
4.966733 0.2 0.096266
4.970067 0.2 0.101151
4.973400 0.2 0.104900
4.976733 0.2 0.107917
4.980067 0.2 0.111293
4.983400 0.2 0.116262
4.986733 0.2 0.123368
4.990067 0.2 0.132145
4.993400 0.2 0.141729
4.996733 0.2 0.151475
5.000067 0.2 0.161002
5.003400 0.2 0.169785
5.006733 0.2 0.177184
5.010067 0.2 0.183019
5.013400 0.2 0.187950
5.016733 0.2 0.192919
5.020067 0.2 0.198376
5.023400 0.2 0.204234
5.026733 0.2 0.210395
5.030067 0.2 0.217054
5.033400 0.2 0.224379
5.036733 0.2 0.232221
5.040067 0.2 0.240193
5.043400 0.2 0.247704
5.046733 0.2 0.254107
5.050067 0.2 0.259308
5.053400 0.2 0.263709
5.056733 0.2 0.267471
5.060067 0.2 0.270470
5.063400 0.2 0.272826
5.066733 0.2 0.275080
5.070067 0.2 0.277865
5.073400 0.2 0.281623
5.076733 0.2 0.286414
5.080067 0.2 0.291714
5.083400 0.2 0.296673
5.086733 0.2 0.300687
5.090067 0.2 0.303690
5.093400 0.2 0.305939
5.096733 0.2 0.307327
5.100067 0.2 0.307369
5.103400 0.2 0.305921
5.106733 0.2 0.303318
5.110067 0.2 0.300114
5.113400 0.2 0.296952
5.116733 0.2 0.294494
5.120067 0.2 0.293041
5.123400 0.2 0.292328
5.126733 0.2 0.291830
5.130067 0.2 0.291071
5.133400 0.2 0.289730
5.136733 0.2 0.287746
5.140067 0.2 0.285269
5.143400 0.2 0.282363
5.146733 0.2 0.278950
5.150067 0.2 0.275006
5.153400 0.2 0.270787
5.156733 0.2 0.266600
5.160067 0.2 0.262382
5.163400 0.2 0.257771
5.166733 0.2 0.252631
5.170067 0.2 0.247336
5.173400 0.2 0.242451
5.176733 0.2 0.238214
5.180067 0.2 0.234502
5.183400 0.2 0.231103
5.186733 0.2 0.227797
5.190067 0.2 0.224165
5.193400 0.2 0.219597
5.196733 0.2 0.213706
5.200067 0.2 0.206931
5.203400 0.2 0.200495
5.206733 0.2 0.195447
5.210067 0.2 0.191689
5.213400 0.2 0.188262
5.216733 0.2 0.184383
5.220067 0.2 0.179955
5.223400 0.2 0.175354
5.226733 0.2 0.170860
5.230067 0.2 0.166241
5.233400 0.2 0.161091
5.236733 0.2 0.155452
5.240067 0.2 0.149691
5.243400 0.2 0.144239
5.246733 0.2 0.139731
5.250067 0.2 0.136932
5.253400 0.2 0.135973
5.256733 0.2 0.135829
5.260067 0.2 0.134823
5.263400 0.2 0.131726
5.266733 0.2 0.126539
5.270067 0.2 0.120355
5.273400 0.2 0.114301
5.276733 0.2 0.108774
5.280067 0.2 0.103712
5.283400 0.2 0.099069
5.286733 0.2 0.094678
5.290067 0.2 0.090315
5.293400 0.2 0.086301
5.296733 0.2 0.083391
5.300067 0.2 0.081686
5.303400 0.2 0.080173
5.306733 0.2 0.077654
5.310067 0.2 0.073784
5.313400 0.2 0.069034
5.316733 0.2 0.064201
5.320067 0.2 0.059931
5.323400 0.2 0.056336
5.326733 0.2 0.053216
5.330067 0.2 0.050487
5.333400 0.2 0.048168
5.336733 0.2 0.046054
5.340067 0.2 0.043809
5.343400 0.2 0.041220
5.346733 0.2 0.038366
5.350067 0.2 0.035535
5.353400 0.2 0.032904
5.356733 0.2 0.030431
5.360067 0.2 0.028019
5.363400 0.2 0.025625
5.366733 0.2 0.023269
5.370067 0.2 0.021183
5.373400 0.2 0.019632
5.376733 0.2 0.018450
5.380067 0.2 0.017001
5.383400 0.2 0.014747
5.386733 0.2 0.011702
5.390067 0.2 0.008321
5.393400 0.2 0.005020
5.396733 0.2 0.002002
5.400067 0.2 -0.000568
5.403400 0.2 -0.002636
5.406733 0.2 -0.004484
5.410067 0.2 -0.006291
5.413400 0.2 -0.007716
5.416733 0.2 -0.008387
5.420067 0.2 -0.008428
5.423400 0.2 -0.008177
5.426733 0.2 -0.007958
5.430067 0.2 -0.008163
5.433400 0.2 -0.008959
5.436733 0.2 -0.010119
5.440067 0.2 -0.011292
5.443400 0.2 -0.012405
5.446733 0.2 -0.013500
5.450067 0.2 -0.014533
5.453400 0.2 -0.015590
5.456733 0.2 -0.017057
5.460067 0.2 -0.019008
5.463400 0.2 -0.020731
5.466733 0.2 -0.021402
5.470067 0.2 -0.021113
5.473400 0.2 -0.020661
5.476733 0.2 -0.020619
5.480067 0.2 -0.021076
5.483400 0.2 -0.021835
5.486733 0.2 -0.022538
5.490067 0.2 -0.022743
5.493400 0.2 -0.022119
5.496733 0.2 -0.020857
5.500067 0.2 -0.019534
5.503400 0.2 -0.018482
5.506733 0.2 -0.017509
5.510067 0.2 -0.016233
5.513400 0.2 -0.014664
5.516733 0.2 -0.013486
5.520067 0.2 -0.013607
5.523400 0.2 -0.015455
5.526733 0.2 -0.018901
5.530067 0.2 -0.023348
5.533400 0.2 -0.027851
5.536733 0.2 -0.031418
5.540067 0.2 -0.033351
5.543400 0.2 -0.033486
5.546733 0.2 -0.032475
5.550067 0.2 -0.031083
5.553400 0.2 -0.029476
5.556733 0.2 -0.027739
5.560067 0.2 -0.026426
5.563400 0.2 -0.026198
5.566733 0.2 -0.027088
5.570067 0.2 -0.028317
5.573400 0.2 -0.028885
5.576733 0.2 -0.028391
5.580067 0.2 -0.027148
5.583400 0.2 -0.025616
5.586733 0.2 -0.024107
5.590067 0.2 -0.022943
5.593400 0.2 -0.022515
5.596733 0.2 -0.023018
5.600067 0.2 -0.024117
5.603400 0.2 -0.025006
5.606733 0.2 -0.024950
5.610067 0.2 -0.023907
5.613400 0.2 -0.022668
5.616733 0.2 -0.022165
5.620067 0.2 -0.022580
5.623400 0.2 -0.023465
5.626733 0.2 -0.024480
5.630067 0.2 -0.025574
5.633400 0.2 -0.026682
5.636733 0.2 -0.027716
5.640067 0.2 -0.028671
5.643400 0.2 -0.029318
5.646733 0.2 -0.029337
5.650067 0.2 -0.028764
5.653400 0.2 -0.028000
5.656733 0.2 -0.027576
5.660067 0.2 -0.027921
5.663400 0.2 -0.029029
5.666733 0.2 -0.030561
5.670067 0.2 -0.032149
5.673400 0.2 -0.033169
5.676733 0.2 -0.032904
5.680067 0.2 -0.031427
5.683400 0.2 -0.029770
5.686733 0.2 -0.028885
5.690067 0.2 -0.028885
5.693400 0.2 -0.029230
5.696733 0.2 -0.029276
5.700067 0.2 -0.028634
5.703400 0.2 -0.027358
5.706733 0.2 -0.026026
5.710067 0.2 -0.025416
5.713400 0.2 -0.026189
5.716733 0.2 -0.028629
5.720067 0.2 -0.032140
5.723400 0.2 -0.035320
5.726733 0.2 -0.037011
5.730067 0.2 -0.037095
5.733400 0.2 -0.036056
5.736733 0.2 -0.034398
5.740067 0.2 -0.032727
5.743400 0.2 -0.031712
5.746733 0.2 -0.031563
5.750067 0.2 -0.031875
5.753400 0.2 -0.032107
5.756733 0.2 -0.031879
5.760067 0.2 -0.031013
5.763400 0.2 -0.029742
5.766733 0.2 -0.028783
5.770067 0.2 -0.028880
5.773400 0.2 -0.030049
5.776733 0.2 -0.031353
5.780067 0.2 -0.031795
5.783400 0.2 -0.031278
5.786733 0.2 -0.030594
5.790067 0.2 -0.030575
5.793400 0.2 -0.031372
5.796733 0.2 -0.032554
5.800067 0.2 -0.033523
5.803400 0.2 -0.033765
5.806733 0.2 -0.033067
5.810067 0.2 -0.031772
5.813400 0.2 -0.030692
5.816733 0.2 -0.030627
5.820067 0.2 -0.031679
5.823400 0.2 -0.033067
5.826733 0.2 -0.033746
5.830067 0.2 -0.033374
5.833400 0.2 -0.032727
5.836733 0.2 -0.032890
5.840067 0.2 -0.034212
5.843400 0.2 -0.036275
5.846733 0.2 -0.038408
5.850067 0.2 -0.039870
5.853400 0.2 -0.040182
5.856733 0.2 -0.039367
5.860067 0.2 -0.037770
5.863400 0.2 -0.035786
5.866733 0.2 -0.033616
5.870067 0.2 -0.031395
5.873400 0.2 -0.029616
5.876733 0.2 -0.028871
5.880067 0.2 -0.029271
5.883400 0.2 -0.030431
5.886733 0.2 -0.031800
5.890067 0.2 -0.032857
5.893400 0.2 -0.033230
5.896733 0.2 -0.032834
5.900067 0.2 -0.031632
5.903400 0.2 -0.029537
5.906733 0.2 -0.026650
5.910067 0.2 -0.023479
5.913400 0.2 -0.020862
5.916733 0.2 -0.019637
5.920067 0.2 -0.020084
5.923400 0.2 -0.021770
5.926733 0.2 -0.023837
5.930067 0.2 -0.025658
5.933400 0.2 -0.027325
5.936733 0.2 -0.029202
5.940067 0.2 -0.031046
5.943400 0.2 -0.032177
5.946733 0.2 -0.032326
5.950067 0.2 -0.031828
5.953400 0.2 -0.031227
5.956733 0.2 -0.030948
5.960067 0.2 -0.031083
5.963400 0.2 -0.031311
5.966733 0.2 -0.031162
5.970067 0.2 -0.030412
5.973400 0.2 -0.029369
5.976733 0.2 -0.028815
5.980067 0.2 -0.029430
5.983400 0.2 -0.031032
5.986733 0.2 -0.032657
5.990067 0.2 -0.033472
5.993400 0.2 -0.033374
5.996733 0.2 -0.032731
6.000067 0.2 -0.031865
