# Supplementary material for: Quantitative profiling of capsaicin content in seven chili pepper cultivars using optimized HPLC
Source: Front Plant Sci. 2026 May 7;17:1749488. doi: 10.3389/fpls.2026.1749488 (PMC13190488; doi:10.3389/fpls.2026.1749488)
Supplement: Supplementary file 2 [file DataSheet2.zip › Raw Chromatogram Data Calibration 220 nm/Capsaicin 100ppm.txt]

URL	chrom://desktop-lb30aed/ChromeleonLocal/Capsaicin/CapsaicinTest_1312025.seq/40013.smp/UV_VIS_1.channel
Channel	UV_VIS_1

Injection Information:
Data Vault	ChromeleonLocal
Sequence	CapsaicinTest_1312025
Name	CAP100ppm
Number	452
Position	Y:F2
Comment	
Processing Method	Processing_Capsaicin
Instrument Method	Capsaicin_222025m1 -Origninal
Type	Unknown
Status	Finished
Inject Time	3/11/2025 12:13:56 PM -07:00
Volume (µl)	10.00
Dilution Factor	1.0000
Weight	1.0000

Raw Data Information:
Time Min. (min)	0.003400
Time Max. (min)	6.000067
Data Points	1800
Detector	UV
Generating Data System	Chromeleon 7.2.10.24543
Exporting Data System	Chromeleon 7.2.10.0
Operator	Instrument Controller
Signal Quantity	Absorbance
Signal Unit	mAU
Signal Min.	-2.386989
Signal Max.	355.516966
Channel	UV_VIS_1
Driver Name	VDAD.dll
Channel Type	Evaluation
Min. Step (s)	0.2
Max. Step (s)	0.2
Average Step (s)	0.2

Signal Parameter Information:
Signal Info	WVL:220 nm

Raw Data:
Time (min)	Step (s)	Value (mAU)
0.003400	n.a.	0.000000
0.006733	0.2	-0.000009
0.010067	0.2	-0.000056
0.013400	0.2	-0.000177
0.016733	0.2	-0.000442
0.020067	0.2	-0.000950
0.023400	0.2	-0.001802
0.026733	0.2	-0.003017
0.030067	0.2	-0.004377
0.033400	0.2	-0.005579
0.036733	0.2	-0.006445
0.040067	0.2	-0.006766
0.043400	0.2	-0.006249
0.046733	0.2	-0.004894
0.050067	0.2	-0.003083
0.053400	0.2	-0.001355
0.056733	0.2	-0.000289
0.060067	0.2	-0.000172
0.063400	0.2	-0.000806
0.066733	0.2	-0.001709
0.070067	0.2	-0.002482
0.073400	0.2	-0.002864
0.076733	0.2	-0.002673
0.080067	0.2	-0.001718
0.083400	0.2	0.000172
0.086733	0.2	0.002780
0.090067	0.2	0.005267
0.093400	0.2	0.006706
0.096733	0.2	0.006803
0.100067	0.2	0.005965
0.103400	0.2	0.004615
0.106733	0.2	0.002887
0.110067	0.2	0.000936
0.113400	0.2	-0.000941
0.116733	0.2	-0.002361
0.120067	0.2	-0.002868
0.123400	0.2	-0.002347
0.126733	0.2	-0.001439
0.130067	0.2	-0.000922
0.133400	0.2	-0.000894
0.136733	0.2	-0.001015
0.140067	0.2	-0.001169
0.143400	0.2	-0.001541
0.146733	0.2	-0.002170
0.150067	0.2	-0.002733
0.153400	0.2	-0.002868
0.156733	0.2	-0.002589
0.160067	0.2	-0.002184
0.163400	0.2	-0.001914
0.166733	0.2	-0.001919
0.170067	0.2	-0.002310
0.173400	0.2	-0.003194
0.176733	0.2	-0.004326
0.180067	0.2	-0.005155
0.183400	0.2	-0.005453
0.186733	0.2	-0.005509
0.190067	0.2	-0.005509
0.193400	0.2	-0.005350
0.196733	0.2	-0.004880
0.200067	0.2	-0.004130
0.203400	0.2	-0.003446
0.206733	0.2	-0.003218
0.210067	0.2	-0.003600
0.213400	0.2	-0.004130
0.216733	0.2	-0.003749
0.220067	0.2	-0.001914
0.223400	0.2	0.000568
0.226733	0.2	0.002296
0.230067	0.2	0.002575
0.233400	0.2	0.001807
0.236733	0.2	0.000694
0.240067	0.2	-0.000289
0.243400	0.2	-0.000838
0.246733	0.2	-0.000959
0.250067	0.2	-0.000792
0.253400	0.2	-0.000200
0.256733	0.2	0.000549
0.260067	0.2	0.000270
0.263400	0.2	-0.001653
0.266733	0.2	-0.003935
0.270067	0.2	-0.004862
0.273400	0.2	-0.004303
0.276733	0.2	-0.003302
0.280067	0.2	-0.002603
0.283400	0.2	-0.002463
0.286733	0.2	-0.003036
0.290067	0.2	-0.004186
0.293400	0.2	-0.005350
0.296733	0.2	-0.006044
0.300067	0.2	-0.006212
0.303400	0.2	-0.006105
0.306733	0.2	-0.005891
0.310067	0.2	-0.005462
0.313400	0.2	-0.004862
0.316733	0.2	-0.004489
0.320067	0.2	-0.004689
0.323400	0.2	-0.005383
0.326733	0.2	-0.006170
0.330067	0.2	-0.006598
0.333400	0.2	-0.006673
0.336733	0.2	-0.006966
0.340067	0.2	-0.007818
0.343400	0.2	-0.008759
0.346733	0.2	-0.008815
0.350067	0.2	-0.007385
0.353400	0.2	-0.004959
0.356733	0.2	-0.002990
0.360067	0.2	-0.002636
0.363400	0.2	-0.003926
0.366733	0.2	-0.006133
0.370067	0.2	-0.008512
0.373400	0.2	-0.010584
0.376733	0.2	-0.012144
0.380067	0.2	-0.013108
0.383400	0.2	-0.013402
0.386733	0.2	-0.013011
0.390067	0.2	-0.011865
0.393400	0.2	-0.009919
0.396733	0.2	-0.007497
0.400067	0.2	-0.005304
0.403400	0.2	-0.004000
0.406733	0.2	-0.003739
0.410067	0.2	-0.004098
0.413400	0.2	-0.004503
0.416733	0.2	-0.004531
0.420067	0.2	-0.003930
0.423400	0.2	-0.002622
0.426733	0.2	-0.001020
0.430067	0.2	0.000177
0.433400	0.2	0.000633
0.436733	0.2	0.000377
0.440067	0.2	-0.000517
0.443400	0.2	-0.001816
0.446733	0.2	-0.002985
0.450067	0.2	-0.003474
0.453400	0.2	-0.003227
0.456733	0.2	-0.002901
0.460067	0.2	-0.003329
0.463400	0.2	-0.004512
0.466733	0.2	-0.005555
0.470067	0.2	-0.005499
0.473400	0.2	-0.004093
0.476733	0.2	-0.002086
0.480067	0.2	-0.000438
0.483400	0.2	0.000619
0.486733	0.2	0.001471
0.490067	0.2	0.002487
0.493400	0.2	0.003618
0.496733	0.2	0.004582
0.500067	0.2	0.005220
0.503400	0.2	0.005406
0.506733	0.2	0.004922
0.510067	0.2	0.003707
0.513400	0.2	0.002095
0.516733	0.2	0.000596
0.520067	0.2	-0.000400
0.523400	0.2	-0.000750
0.526733	0.2	-0.000703
0.530067	0.2	-0.000885
0.533400	0.2	-0.001653
0.536733	0.2	-0.002817
0.540067	0.2	-0.004182
0.543400	0.2	-0.005919
0.546733	0.2	-0.008279
0.550067	0.2	-0.011218
0.553400	0.2	-0.014096
0.556733	0.2	-0.015991
0.560067	0.2	-0.016573
0.563400	0.2	-0.016443
0.566733	0.2	-0.016480
0.570067	0.2	-0.017025
0.573400	0.2	-0.017826
0.576733	0.2	-0.018668
0.580067	0.2	-0.019483
0.583400	0.2	-0.019837
0.586733	0.2	-0.018999
0.590067	0.2	-0.016727
0.593400	0.2	-0.013625
0.596733	0.2	-0.010733
0.600067	0.2	-0.008754
0.603400	0.2	-0.007451
0.606733	0.2	-0.006049
0.610067	0.2	-0.004172
0.613400	0.2	-0.002244
0.616733	0.2	-0.001127
0.620067	0.2	-0.001560
0.623400	0.2	-0.003795
0.626733	0.2	-0.007381
0.630067	0.2	-0.011148
0.633400	0.2	-0.013765
0.636733	0.2	-0.014612
0.640067	0.2	-0.013914
0.643400	0.2	-0.012298
0.646733	0.2	-0.010501
0.650067	0.2	-0.008931
0.653400	0.2	-0.007339
0.656733	0.2	-0.004629
0.660067	0.2	0.001537
0.663400	0.2	0.015385
0.666733	0.2	0.043400
0.670067	0.2	0.093598
0.673400	0.2	0.174269
0.676733	0.2	0.291928
0.680067	0.2	0.447733
0.683400	0.2	0.634096
0.686733	0.2	0.834404
0.690067	0.2	1.026159
0.693400	0.2	1.186198
0.696733	0.2	1.296382
0.700067	0.2	1.347540
0.703400	0.2	1.340029
0.706733	0.2	1.281896
0.710067	0.2	1.186104
0.713400	0.2	1.067170
0.716733	0.2	0.938098
0.720067	0.2	0.808924
0.723400	0.2	0.686068
0.726733	0.2	0.572209
0.730067	0.2	0.467696
0.733400	0.2	0.370047
0.736733	0.2	0.263471
0.740067	0.2	0.103735
0.743400	0.2	-0.159894
0.746733	0.2	-0.485578
0.750067	0.2	-0.625779
0.753400	0.2	-0.156891
0.756733	0.2	1.291744
0.760067	0.2	3.761603
0.763400	0.2	6.849477
0.766733	0.2	9.846198
0.770067	0.2	12.069540
0.773400	0.2	13.177199
0.776733	0.2	13.228096
0.780067	0.2	12.489888
0.783400	0.2	11.220509
0.786733	0.2	9.605549
0.790067	0.2	7.825382
0.793400	0.2	6.125052
0.796733	0.2	4.806905
0.800067	0.2	4.149820
0.803400	0.2	4.313947
0.806733	0.2	5.292231
0.810067	0.2	6.924253
0.813400	0.2	8.946420
0.816733	0.2	11.052904
0.820067	0.2	12.958064
0.823400	0.2	14.455249
0.826733	0.2	15.463671
0.830067	0.2	16.047135
0.833400	0.2	16.380325
0.836733	0.2	16.658045
0.840067	0.2	16.993647
0.843400	0.2	17.376514
0.846733	0.2	17.706184
0.850067	0.2	17.849905
0.853400	0.2	17.679506
0.856733	0.2	17.105457
0.860067	0.2	16.123778
0.863400	0.2	14.840723
0.866733	0.2	13.444466
0.870067	0.2	12.139571
0.873400	0.2	11.080080
0.876733	0.2	10.328661
0.880067	0.2	9.854175
0.883400	0.2	9.562289
0.886733	0.2	9.339689
0.890067	0.2	9.089620
0.893400	0.2	8.747876
0.896733	0.2	8.283006
0.900067	0.2	7.692040
0.903400	0.2	7.000179
0.906733	0.2	6.262846
0.910067	0.2	5.559232
0.913400	0.2	4.969444
0.916733	0.2	4.542265
0.920067	0.2	4.272996
0.923400	0.2	4.106215
0.926733	0.2	3.960943
0.930067	0.2	3.762832
0.933400	0.2	3.468459
0.936733	0.2	3.073928
0.940067	0.2	2.608034
0.943400	0.2	2.116370
0.946733	0.2	1.644646
0.950067	0.2	1.227115
0.953400	0.2	0.882028
0.956733	0.2	0.612843
0.960067	0.2	0.412669
0.963400	0.2	0.269390
0.966733	0.2	0.169463
0.970067	0.2	0.100532
0.973400	0.2	0.052950
0.976733	0.2	0.020075
0.980067	0.2	-0.002040
0.983400	0.2	-0.015213
0.986733	0.2	-0.020554
0.990067	0.2	-0.019893
0.993400	0.2	-0.015800
0.996733	0.2	-0.010445
1.000067	0.2	-0.004875
1.003400	0.2	0.000703
1.006733	0.2	0.006533
1.010067	0.2	0.013472
1.013400	0.2	0.022929
1.016733	0.2	0.036089
1.020067	0.2	0.053584
1.023400	0.2	0.075861
1.026733	0.2	0.103526
1.030067	0.2	0.137524
1.033400	0.2	0.179396
1.036733	0.2	0.231494
1.040067	0.2	0.297418
1.043400	0.2	0.382154
1.046733	0.2	0.491412
1.050067	0.2	0.630189
1.053400	0.2	0.801496
1.056733	0.2	1.006643
1.060067	0.2	1.247157
1.063400	0.2	1.525860
1.066733	0.2	1.845150
1.070067	0.2	2.202569
1.073400	0.2	2.583819
1.076733	0.2	2.950421
1.080067	0.2	3.221412
1.083400	0.2	3.266316
1.086733	0.2	2.941452
1.090067	0.2	2.174997
1.093400	0.2	1.047105
1.096733	0.2	-0.209943
1.100067	0.2	-1.310091
1.103400	0.2	-2.047210
1.106733	0.2	-2.374649
1.110067	0.2	-2.386989
1.113400	0.2	-2.230755
1.116733	0.2	-2.012053
1.120067	0.2	-1.757597
1.123400	0.2	-1.438572
1.126733	0.2	-1.023882
1.130067	0.2	-0.520437
1.133400	0.2	0.019628
1.136733	0.2	0.518016
1.140067	0.2	0.897078
1.143400	0.2	1.102136
1.146733	0.2	1.117960
1.150067	0.2	0.978629
1.153400	0.2	0.763540
1.156733	0.2	0.573448
1.160067	0.2	0.493075
1.163400	0.2	0.559627
1.166733	0.2	0.754995
1.170067	0.2	1.022802
1.173400	0.2	1.296010
1.176733	0.2	1.519974
1.180067	0.2	1.664273
1.183400	0.2	1.723240
1.186733	0.2	1.709084
1.190067	0.2	1.642988
1.193400	0.2	1.547630
1.196733	0.2	1.441934
1.200067	0.2	1.338348
1.203400	0.2	1.242971
1.206733	0.2	1.157601
1.210067	0.2	1.081899
1.213400	0.2	1.014643
1.216733	0.2	0.954471
1.220067	0.2	0.900398
1.223400	0.2	0.851830
1.226733	0.2	0.808188
1.230067	0.2	0.768858
1.233400	0.2	0.733058
1.236733	0.2	0.699754
1.240067	0.2	0.668215
1.243400	0.2	0.638296
1.246733	0.2	0.610161
1.250067	0.2	0.583990
1.253400	0.2	0.559869
1.256733	0.2	0.537708
1.260067	0.2	0.517191
1.263400	0.2	0.497811
1.266733	0.2	0.479030
1.270067	0.2	0.460581
1.273400	0.2	0.442606
1.276733	0.2	0.425675
1.280067	0.2	0.410439
1.283400	0.2	0.397270
1.286733	0.2	0.386280
1.290067	0.2	0.377349
1.293400	0.2	0.370033
1.296733	0.2	0.363388
1.300067	0.2	0.356468
1.303400	0.2	0.349092
1.306733	0.2	0.341837
1.310067	0.2	0.335351
1.313400	0.2	0.329982
1.316733	0.2	0.325842
1.320067	0.2	0.323071
1.323400	0.2	0.321860
1.326733	0.2	0.322042
1.330067	0.2	0.322964
1.333400	0.2	0.323979
1.336733	0.2	0.324924
1.340067	0.2	0.326037
1.343400	0.2	0.327588
1.346733	0.2	0.329623
1.350067	0.2	0.331975
1.353400	0.2	0.334410
1.356733	0.2	0.336790
1.360067	0.2	0.339136
1.363400	0.2	0.341521
1.366733	0.2	0.343886
1.370067	0.2	0.345958
1.373400	0.2	0.347630
1.376733	0.2	0.349344
1.380067	0.2	0.351742
1.383400	0.2	0.355244
1.386733	0.2	0.359854
1.390067	0.2	0.365251
1.393400	0.2	0.371127
1.396733	0.2	0.377400
1.400067	0.2	0.384315
1.403400	0.2	0.392394
1.406733	0.2	0.402136
1.410067	0.2	0.413852
1.413400	0.2	0.427756
1.416733	0.2	0.444069
1.420067	0.2	0.462965
1.423400	0.2	0.484232
1.426733	0.2	0.506924
1.430067	0.2	0.529722
1.433400	0.2	0.551757
1.436733	0.2	0.573019
1.440067	0.2	0.594095
1.443400	0.2	0.615697
1.446733	0.2	0.638491
1.450067	0.2	0.663013
1.453400	0.2	0.689682
1.456733	0.2	0.718962
1.460067	0.2	0.751549
1.463400	0.2	0.788355
1.466733	0.2	0.830162
1.470067	0.2	0.877199
1.473400	0.2	0.929106
1.476733	0.2	0.985111
1.480067	0.2	1.044343
1.483400	0.2	1.106183
1.486733	0.2	1.170184
1.490067	0.2	1.235949
1.493400	0.2	1.302827
1.496733	0.2	1.369384
1.500067	0.2	1.433347
1.503400	0.2	1.492547
1.506733	0.2	1.545674
1.510067	0.2	1.592091
1.513400	0.2	1.631351
1.516733	0.2	1.662970
1.520067	0.2	1.686374
1.523400	0.2	1.700800
1.526733	0.2	1.705289
1.530067	0.2	1.699105
1.533400	0.2	1.682225
1.536733	0.2	1.655342
1.540067	0.2	1.619388
1.543400	0.2	1.575034
1.546733	0.2	1.522787
1.550067	0.2	1.463457
1.553400	0.2	1.398465
1.556733	0.2	1.329705
1.560067	0.2	1.259167
1.563400	0.2	1.188689
1.566733	0.2	1.119915
1.570067	0.2	1.054071
1.573400	0.2	0.991453
1.576733	0.2	0.931425
1.580067	0.2	0.873241
1.583400	0.2	0.816816
1.586733	0.2	0.762842
1.590067	0.2	0.712262
1.593400	0.2	0.665877
1.596733	0.2	0.624326
1.600067	0.2	0.588042
1.603400	0.2	0.556977
1.606733	0.2	0.530472
1.610067	0.2	0.507557
1.613400	0.2	0.487585
1.616733	0.2	0.470579
1.620067	0.2	0.456893
1.623400	0.2	0.446658
1.626733	0.2	0.439603
1.630067	0.2	0.435230
1.633400	0.2	0.433223
1.636733	0.2	0.433852
1.640067	0.2	0.437861
1.643400	0.2	0.445740
1.646733	0.2	0.457042
1.650067	0.2	0.470490
1.653400	0.2	0.484581
1.656733	0.2	0.498276
1.660067	0.2	0.511487
1.663400	0.2	0.525136
1.666733	0.2	0.540377
1.670067	0.2	0.557746
1.673400	0.2	0.577038
1.676733	0.2	0.597700
1.680067	0.2	0.619278
1.683400	0.2	0.641597
1.686733	0.2	0.664867
1.690067	0.2	0.689691
1.693400	0.2	0.716778
1.696733	0.2	0.746544
1.700067	0.2	0.778916
1.703400	0.2	0.813496
1.706733	0.2	0.849953
1.710067	0.2	0.888165
1.713400	0.2	0.928147
1.716733	0.2	0.970229
1.720067	0.2	1.014993
1.723400	0.2	1.062988
1.726733	0.2	1.114737
1.730067	0.2	1.170686
1.733400	0.2	1.230920
1.736733	0.2	1.295204
1.740067	0.2	1.362865
1.743400	0.2	1.432681
1.746733	0.2	1.503490
1.750067	0.2	1.574932
1.753400	0.2	1.647356
1.756733	0.2	1.721084
1.760067	0.2	1.795678
1.763400	0.2	1.869844
1.766733	0.2	1.942110
1.770067	0.2	2.011475
1.773400	0.2	2.077431
1.776733	0.2	2.139625
1.780067	0.2	2.197516
1.783400	0.2	2.250364
1.786733	0.2	2.297275
1.790067	0.2	2.337224
1.793400	0.2	2.369261
1.796733	0.2	2.392866
1.800067	0.2	2.407804
1.803400	0.2	2.413690
1.806733	0.2	2.410016
1.810067	0.2	2.396521
1.813400	0.2	2.373159
1.816733	0.2	2.340111
1.820067	0.2	2.298160
1.823400	0.2	2.248776
1.826733	0.2	2.193586
1.830067	0.2	2.134107
1.833400	0.2	2.071811
1.836733	0.2	2.007973
1.840067	0.2	1.943475
1.843400	0.2	1.878892
1.846733	0.2	1.814803
1.850067	0.2	1.752074
1.853400	0.2	1.691896
1.856733	0.2	1.635533
1.860067	0.2	1.583812
1.863400	0.2	1.536761
1.866733	0.2	1.493655
1.870067	0.2	1.453636
1.873400	0.2	1.416225
1.876733	0.2	1.381324
1.880067	0.2	1.349119
1.883400	0.2	1.319945
1.886733	0.2	1.294129
1.890067	0.2	1.271600
1.893400	0.2	1.251684
1.896733	0.2	1.233271
1.900067	0.2	1.215264
1.903400	0.2	1.197285
1.906733	0.2	1.180223
1.910067	0.2	1.165480
1.913400	0.2	1.153750
1.916733	0.2	1.144703
1.920067	0.2	1.137345
1.923400	0.2	1.130612
1.926733	0.2	1.123925
1.930067	0.2	1.117229
1.933400	0.2	1.110844
1.936733	0.2	1.105778
1.940067	0.2	1.103729
1.943400	0.2	1.106644
1.946733	0.2	1.116823
1.950067	0.2	1.137499
1.953400	0.2	1.173052
1.956733	0.2	1.228913
1.960067	0.2	1.311442
1.963400	0.2	1.427927
1.966733	0.2	1.586671
1.970067	0.2	1.796838
1.973400	0.2	2.068314
1.976733	0.2	2.411804
1.980067	0.2	2.838825
1.983400	0.2	3.361404
1.986733	0.2	3.991723
1.990067	0.2	4.741568
1.993400	0.2	5.621910
1.996733	0.2	6.643245
2.000067	0.2	7.816232
2.003400	0.2	9.151837
2.006733	0.2	10.661143
2.010067	0.2	12.355531
2.013400	0.2	14.246656
2.016733	0.2	16.346197
2.020067	0.2	18.666200
2.023400	0.2	21.219566
2.026733	0.2	24.020020
2.030067	0.2	27.082055
2.033400	0.2	30.421098
2.036733	0.2	34.053265
2.040067	0.2	37.994073
2.043400	0.2	42.256881
2.046733	0.2	46.852077
2.050067	0.2	51.786681
2.053400	0.2	57.064402
2.056733	0.2	62.686219
2.060067	0.2	68.650744
2.063400	0.2	74.954927
2.066733	0.2	81.595280
2.070067	0.2	88.568763
2.073400	0.2	95.873205
2.076733	0.2	103.507578
2.080067	0.2	111.472202
2.083400	0.2	119.768302
2.086733	0.2	128.397099
2.090067	0.2	137.359034
2.093400	0.2	146.652167
2.096733	0.2	156.268967
2.100067	0.2	166.193778
2.103400	0.2	176.402587
2.106733	0.2	186.864385
2.110067	0.2	197.542133
2.113400	0.2	208.392539
2.116733	0.2	219.365261
2.120067	0.2	230.403119
2.123400	0.2	241.443441
2.126733	0.2	252.418928
2.130067	0.2	263.257986
2.133400	0.2	273.885606
2.136733	0.2	284.224749
2.140067	0.2	294.197230
2.143400	0.2	303.723933
2.146733	0.2	312.724398
2.150067	0.2	321.116075
2.153400	0.2	328.813033
2.156733	0.2	335.724950
2.160067	0.2	341.757872
2.163400	0.2	346.816318
2.166733	0.2	350.805805
2.170067	0.2	353.636570
2.173400	0.2	355.228610
2.176733	0.2	355.516966
2.180067	0.2	354.456939
2.183400	0.2	352.029158
2.186733	0.2	348.243635
2.190067	0.2	343.141402
2.193400	0.2	336.792558
2.196733	0.2	329.292529
2.200067	0.2	320.758163
2.203400	0.2	311.322492
2.206733	0.2	301.127225
2.210067	0.2	290.314677
2.213400	0.2	279.021240
2.216733	0.2	267.373682
2.220067	0.2	255.486467
2.223400	0.2	243.459200
2.226733	0.2	231.375951
2.230067	0.2	219.306639
2.233400	0.2	207.309318
2.236733	0.2	195.433269
2.240067	0.2	183.722261
2.243400	0.2	172.216520
2.246733	0.2	160.953626
2.250067	0.2	149.969529
2.253400	0.2	139.299650
2.256733	0.2	128.978947
2.260067	0.2	119.041279
2.263400	0.2	109.518375
2.266733	0.2	100.438483
2.270067	0.2	91.825523
2.273400	0.2	83.698435
2.276733	0.2	76.070288
2.280067	0.2	68.947864
2.283400	0.2	62.332265
2.286733	0.2	56.219613
2.290067	0.2	50.601391
2.293400	0.2	45.464374
2.296733	0.2	40.790373
2.300067	0.2	36.556399
2.303400	0.2	32.735430
2.306733	0.2	29.297932
2.310067	0.2	26.213541
2.313400	0.2	23.452146
2.316733	0.2	20.984537
2.320067	0.2	18.783128
2.323400	0.2	16.822424
2.326733	0.2	15.078825
2.330067	0.2	13.530012
2.333400	0.2	12.154854
2.336733	0.2	10.933862
2.340067	0.2	9.849304
2.343400	0.2	8.885362
2.346733	0.2	8.028238
2.350067	0.2	7.265848
2.353400	0.2	6.587310
2.356733	0.2	5.982718
2.360067	0.2	5.443068
2.363400	0.2	4.960443
2.366733	0.2	4.528295
2.370067	0.2	4.141037
2.373400	0.2	3.793426
2.376733	0.2	3.480879
2.380067	0.2	3.199927
2.383400	0.2	2.947636
2.386733	0.2	2.720705
2.390067	0.2	2.515642
2.393400	0.2	2.329596
2.396733	0.2	2.160757
2.400067	0.2	2.007773
2.403400	0.2	1.869374
2.406733	0.2	1.744353
2.410067	0.2	1.631272
2.413400	0.2	1.528314
2.416733	0.2	1.433892
2.420067	0.2	1.347116
2.423400	0.2	1.267600
2.426733	0.2	1.194873
2.430067	0.2	1.127985
2.433400	0.2	1.066080
2.436733	0.2	1.009023
2.440067	0.2	0.956841
2.443400	0.2	0.909097
2.446733	0.2	0.864910
2.450067	0.2	0.823438
2.453400	0.2	0.784290
2.456733	0.2	0.747517
2.460067	0.2	0.713211
2.463400	0.2	0.681141
2.466733	0.2	0.651036
2.470067	0.2	0.622841
2.473400	0.2	0.596535
2.476733	0.2	0.572056
2.480067	0.2	0.549452
2.483400	0.2	0.528628
2.486733	0.2	0.509177
2.490067	0.2	0.490816
2.493400	0.2	0.473540
2.496733	0.2	0.457303
2.500067	0.2	0.442006
2.503400	0.2	0.427649
2.506733	0.2	0.414080
2.510067	0.2	0.401000
2.513400	0.2	0.388469
2.516733	0.2	0.376781
2.520067	0.2	0.366108
2.523400	0.2	0.356599
2.526733	0.2	0.348454
2.530067	0.2	0.341493
2.533400	0.2	0.335020
2.536733	0.2	0.328193
2.540067	0.2	0.320505
2.543400	0.2	0.311998
2.546733	0.2	0.303159
2.550067	0.2	0.294638
2.553400	0.2	0.286992
2.556733	0.2	0.280393
2.560067	0.2	0.274596
2.563400	0.2	0.269311
2.566733	0.2	0.264463
2.570067	0.2	0.259923
2.573400	0.2	0.255364
2.576733	0.2	0.250367
2.580067	0.2	0.244556
2.583400	0.2	0.237897
2.586733	0.2	0.230805
2.590067	0.2	0.223871
2.593400	0.2	0.217557
2.596733	0.2	0.212234
2.600067	0.2	0.207983
2.603400	0.2	0.204397
2.606733	0.2	0.200900
2.610067	0.2	0.197273
2.613400	0.2	0.193631
2.616733	0.2	0.189925
2.620067	0.2	0.185920
2.623400	0.2	0.181827
2.626733	0.2	0.178330
2.630067	0.2	0.175815
2.633400	0.2	0.173990
2.636733	0.2	0.172341
2.640067	0.2	0.170609
2.643400	0.2	0.168821
2.646733	0.2	0.167079
2.650067	0.2	0.165291
2.653400	0.2	0.163140
2.656733	0.2	0.160388
2.660067	0.2	0.156919
2.663400	0.2	0.152807
2.666733	0.2	0.148294
2.670067	0.2	0.143610
2.673400	0.2	0.138935
2.676733	0.2	0.134488
2.680067	0.2	0.130828
2.683400	0.2	0.128751
2.686733	0.2	0.128499
2.690067	0.2	0.129514
2.693400	0.2	0.130790
2.696733	0.2	0.131405
2.700067	0.2	0.131070
2.703400	0.2	0.130273
2.706733	0.2	0.129659
2.710067	0.2	0.129454
2.713400	0.2	0.129533
2.716733	0.2	0.129691
2.720067	0.2	0.129645
2.723400	0.2	0.129081
2.726733	0.2	0.128015
2.730067	0.2	0.126725
2.733400	0.2	0.125417
2.736733	0.2	0.124089
2.740067	0.2	0.122595
2.743400	0.2	0.120779
2.746733	0.2	0.118623
2.750067	0.2	0.116448
2.753400	0.2	0.114744
2.756733	0.2	0.113677
2.760067	0.2	0.113104
2.763400	0.2	0.112662
2.766733	0.2	0.111992
2.770067	0.2	0.111056
2.773400	0.2	0.110064
2.776733	0.2	0.109030
2.780067	0.2	0.107833
2.783400	0.2	0.106380
2.786733	0.2	0.104723
2.790067	0.2	0.103284
2.793400	0.2	0.102725
2.796733	0.2	0.103335
2.800067	0.2	0.104583
2.803400	0.2	0.105379
2.806733	0.2	0.104979
2.810067	0.2	0.103652
2.813400	0.2	0.102222
2.816733	0.2	0.101002
2.820067	0.2	0.099656
2.823400	0.2	0.097966
2.826733	0.2	0.096075
2.830067	0.2	0.094096
2.833400	0.2	0.091996
2.836733	0.2	0.089975
2.840067	0.2	0.088643
2.843400	0.2	0.088387
2.846733	0.2	0.088890
2.850067	0.2	0.089523
2.853400	0.2	0.089807
2.856733	0.2	0.089677
2.860067	0.2	0.089412
2.863400	0.2	0.089253
2.866733	0.2	0.089169
2.870067	0.2	0.088946
2.873400	0.2	0.088378
2.876733	0.2	0.087502
2.880067	0.2	0.086580
2.883400	0.2	0.085658
2.886733	0.2	0.084345
2.890067	0.2	0.082408
2.893400	0.2	0.080173
2.896733	0.2	0.078208
2.900067	0.2	0.077039
2.903400	0.2	0.077067
2.906733	0.2	0.078282
2.910067	0.2	0.080261
2.913400	0.2	0.082683
2.916733	0.2	0.085370
2.920067	0.2	0.088010
2.923400	0.2	0.090338
2.926733	0.2	0.092597
2.930067	0.2	0.095381
2.933400	0.2	0.098892
2.936733	0.2	0.102543
2.940067	0.2	0.105607
2.943400	0.2	0.108141
2.946733	0.2	0.110837
2.950067	0.2	0.114609
2.953400	0.2	0.120224
2.956733	0.2	0.127610
2.960067	0.2	0.135461
2.963400	0.2	0.142395
2.966733	0.2	0.148220
2.970067	0.2	0.153715
2.973400	0.2	0.159717
2.976733	0.2	0.166292
2.980067	0.2	0.172812
2.983400	0.2	0.178795
2.986733	0.2	0.184174
2.990067	0.2	0.189049
2.993400	0.2	0.193664
2.996733	0.2	0.198465
3.000067	0.2	0.204048
3.003400	0.2	0.210740
3.006733	0.2	0.218255
3.010067	0.2	0.225981
3.013400	0.2	0.233571
3.016733	0.2	0.241036
3.020067	0.2	0.248412
3.023400	0.2	0.255494
3.026733	0.2	0.262000
3.030067	0.2	0.267918
3.033400	0.2	0.273460
3.036733	0.2	0.278815
3.040067	0.2	0.284151
3.043400	0.2	0.289846
3.046733	0.2	0.296249
3.050067	0.2	0.302955
3.053400	0.2	0.308831
3.056733	0.2	0.312836
3.060067	0.2	0.314349
3.063400	0.2	0.313357
3.066733	0.2	0.310750
3.070067	0.2	0.307751
3.073400	0.2	0.305199
3.076733	0.2	0.303537
3.080067	0.2	0.302875
3.083400	0.2	0.302922
3.086733	0.2	0.303220
3.090067	0.2	0.303178
3.093400	0.2	0.301870
3.096733	0.2	0.298535
3.100067	0.2	0.293348
3.103400	0.2	0.287374
3.106733	0.2	0.281767
3.110067	0.2	0.277171
3.113400	0.2	0.273520
3.116733	0.2	0.270372
3.120067	0.2	0.267439
3.123400	0.2	0.264803
3.126733	0.2	0.262726
3.130067	0.2	0.261161
3.133400	0.2	0.259476
3.136733	0.2	0.256938
3.140067	0.2	0.253455
3.143400	0.2	0.249529
3.146733	0.2	0.245539
3.150067	0.2	0.241552
3.153400	0.2	0.237781
3.156733	0.2	0.234405
3.160067	0.2	0.231052
3.163400	0.2	0.226991
3.166733	0.2	0.221953
3.170067	0.2	0.216407
3.173400	0.2	0.210875
3.176733	0.2	0.205343
3.180067	0.2	0.199773
3.183400	0.2	0.194740
3.186733	0.2	0.190954
3.190067	0.2	0.188416
3.193400	0.2	0.186567
3.196733	0.2	0.184812
3.200067	0.2	0.182502
3.203400	0.2	0.178870
3.206733	0.2	0.173529
3.210067	0.2	0.167084
3.213400	0.2	0.160784
3.216733	0.2	0.155373
3.220067	0.2	0.150586
3.223400	0.2	0.145934
3.226733	0.2	0.141398
3.230067	0.2	0.137361
3.233400	0.2	0.134283
3.236733	0.2	0.132411
3.240067	0.2	0.131535
3.243400	0.2	0.130935
3.246733	0.2	0.129854
3.250067	0.2	0.127926
3.253400	0.2	0.125314
3.256733	0.2	0.122511
3.260067	0.2	0.119922
3.263400	0.2	0.117598
3.266733	0.2	0.115344
3.270067	0.2	0.113272
3.273400	0.2	0.111838
3.276733	0.2	0.111042
3.280067	0.2	0.110264
3.283400	0.2	0.109007
3.286733	0.2	0.107312
3.290067	0.2	0.105626
3.293400	0.2	0.104210
3.296733	0.2	0.102818
3.300067	0.2	0.100993
3.303400	0.2	0.098553
3.306733	0.2	0.095833
3.310067	0.2	0.093547
3.313400	0.2	0.092192
3.316733	0.2	0.091596
3.320067	0.2	0.091125
3.323400	0.2	0.090408
3.326733	0.2	0.089332
3.330067	0.2	0.087619
3.333400	0.2	0.085072
3.336733	0.2	0.082124
3.340067	0.2	0.079656
3.343400	0.2	0.078292
3.346733	0.2	0.077994
3.350067	0.2	0.078240
3.353400	0.2	0.078604
3.356733	0.2	0.079134
3.360067	0.2	0.080066
3.363400	0.2	0.081197
3.366733	0.2	0.081775
3.370067	0.2	0.081048
3.373400	0.2	0.078930
3.376733	0.2	0.076089
3.380067	0.2	0.073290
3.383400	0.2	0.070818
3.386733	0.2	0.068718
3.390067	0.2	0.067228
3.393400	0.2	0.066631
3.396733	0.2	0.066753
3.400067	0.2	0.067023
3.403400	0.2	0.066692
3.406733	0.2	0.065160
3.410067	0.2	0.062659
3.413400	0.2	0.060047
3.416733	0.2	0.058133
3.420067	0.2	0.057248
3.423400	0.2	0.057151
3.426733	0.2	0.057239
3.430067	0.2	0.056988
3.433400	0.2	0.056215
3.436733	0.2	0.055060
3.440067	0.2	0.053933
3.443400	0.2	0.053188
3.446733	0.2	0.052634
3.450067	0.2	0.051702
3.453400	0.2	0.050045
3.456733	0.2	0.047870
3.460067	0.2	0.045546
3.463400	0.2	0.043111
3.466733	0.2	0.040550
3.470067	0.2	0.038389
3.473400	0.2	0.037355
3.476733	0.2	0.037686
3.480067	0.2	0.038766
3.483400	0.2	0.039530
3.486733	0.2	0.039348
3.490067	0.2	0.038347
3.493400	0.2	0.036955
3.496733	0.2	0.035674
3.500067	0.2	0.035143
3.503400	0.2	0.035777
3.506733	0.2	0.037188
3.510067	0.2	0.038426
3.513400	0.2	0.038659
3.516733	0.2	0.037625
3.520067	0.2	0.035902
3.523400	0.2	0.034422
3.526733	0.2	0.033583
3.530067	0.2	0.033104
3.533400	0.2	0.032648
3.536733	0.2	0.032228
3.540067	0.2	0.031921
3.543400	0.2	0.031414
3.546733	0.2	0.030170
3.550067	0.2	0.028019
3.553400	0.2	0.025374
3.556733	0.2	0.023106
3.560067	0.2	0.022049
3.563400	0.2	0.022314
3.566733	0.2	0.023334
3.570067	0.2	0.024610
3.573400	0.2	0.025881
3.576733	0.2	0.026724
3.580067	0.2	0.026571
3.583400	0.2	0.025295
3.586733	0.2	0.023511
3.590067	0.2	0.022114
3.593400	0.2	0.021802
3.596733	0.2	0.022645
3.600067	0.2	0.023860
3.603400	0.2	0.024540
3.606733	0.2	0.024620
3.610067	0.2	0.024652
3.613400	0.2	0.025071
3.616733	0.2	0.025872
3.620067	0.2	0.026668
3.623400	0.2	0.027129
3.626733	0.2	0.027204
3.630067	0.2	0.026911
3.633400	0.2	0.026147
3.636733	0.2	0.024843
3.640067	0.2	0.023171
3.643400	0.2	0.021369
3.646733	0.2	0.019721
3.650067	0.2	0.018659
3.653400	0.2	0.018519
3.656733	0.2	0.019241
3.660067	0.2	0.020345
3.663400	0.2	0.021220
3.666733	0.2	0.021551
3.670067	0.2	0.021379
3.673400	0.2	0.020806
3.676733	0.2	0.019963
3.680067	0.2	0.019283
3.683400	0.2	0.019320
3.686733	0.2	0.020149
3.690067	0.2	0.021416
3.693400	0.2	0.022934
3.696733	0.2	0.024512
3.700067	0.2	0.025542
3.703400	0.2	0.025243
3.706733	0.2	0.023288
3.710067	0.2	0.020368
3.713400	0.2	0.017905
3.716733	0.2	0.016987
3.720067	0.2	0.017826
3.723400	0.2	0.020051
3.726733	0.2	0.023013
3.730067	0.2	0.025993
3.733400	0.2	0.028349
3.736733	0.2	0.029686
3.740067	0.2	0.029854
3.743400	0.2	0.028936
3.746733	0.2	0.027353
3.750067	0.2	0.025993
3.753400	0.2	0.025705
3.756733	0.2	0.026487
3.760067	0.2	0.027581
3.763400	0.2	0.028345
3.766733	0.2	0.028806
3.770067	0.2	0.029458
3.773400	0.2	0.030608
3.776733	0.2	0.031972
3.780067	0.2	0.033048
3.783400	0.2	0.033607
3.786733	0.2	0.033909
3.790067	0.2	0.034492
3.793400	0.2	0.035623
3.796733	0.2	0.037206
3.800067	0.2	0.039041
3.803400	0.2	0.040862
3.806733	0.2	0.042310
3.810067	0.2	0.043134
3.813400	0.2	0.043232
3.816733	0.2	0.042431
3.820067	0.2	0.040764
3.823400	0.2	0.038967
3.826733	0.2	0.038161
3.830067	0.2	0.039237
3.833400	0.2	0.042310
3.836733	0.2	0.046520
3.840067	0.2	0.050506
3.843400	0.2	0.053239
3.846733	0.2	0.054310
3.850067	0.2	0.053947
3.853400	0.2	0.052885
3.856733	0.2	0.052028
3.860067	0.2	0.051935
3.863400	0.2	0.052685
3.866733	0.2	0.054101
3.870067	0.2	0.055935
3.873400	0.2	0.058007
3.876733	0.2	0.060345
3.880067	0.2	0.062902
3.883400	0.2	0.065262
3.886733	0.2	0.066841
3.890067	0.2	0.067283
3.893400	0.2	0.066753
3.896733	0.2	0.066026
3.900067	0.2	0.065849
3.903400	0.2	0.066096
3.906733	0.2	0.066063
3.910067	0.2	0.065523
3.913400	0.2	0.065002
3.916733	0.2	0.065286
3.920067	0.2	0.066869
3.923400	0.2	0.069495
3.926733	0.2	0.072266
3.930067	0.2	0.074320
3.933400	0.2	0.075279
3.936733	0.2	0.075130
3.940067	0.2	0.074264
3.943400	0.2	0.073412
3.946733	0.2	0.073300
3.950067	0.2	0.074110
3.953400	0.2	0.075386
3.956733	0.2	0.076559
3.960067	0.2	0.077328
3.963400	0.2	0.077696
3.966733	0.2	0.077863
3.970067	0.2	0.077989
3.973400	0.2	0.078217
3.976733	0.2	0.078562
3.980067	0.2	0.078711
3.983400	0.2	0.078129
3.986733	0.2	0.076266
3.990067	0.2	0.072997
3.993400	0.2	0.069044
3.996733	0.2	0.065407
4.000067	0.2	0.062590
4.003400	0.2	0.060620
4.006733	0.2	0.059502
4.010067	0.2	0.059200
4.013400	0.2	0.059423
4.016733	0.2	0.059721
4.020067	0.2	0.059735
4.023400	0.2	0.059265
4.026733	0.2	0.058203
4.030067	0.2	0.056569
4.033400	0.2	0.054576
4.036733	0.2	0.052671
4.040067	0.2	0.051437
4.043400	0.2	0.051404
4.046733	0.2	0.052652
4.050067	0.2	0.054408
4.053400	0.2	0.055325
4.056733	0.2	0.054603
4.060067	0.2	0.052713
4.063400	0.2	0.050934
4.066733	0.2	0.050114
4.070067	0.2	0.049975
4.073400	0.2	0.049490
4.076733	0.2	0.047968
4.080067	0.2	0.045551
4.083400	0.2	0.043055
4.086733	0.2	0.041313
4.090067	0.2	0.040457
4.093400	0.2	0.040103
4.096733	0.2	0.040135
4.100067	0.2	0.040559
4.103400	0.2	0.041025
4.106733	0.2	0.041220
4.110067	0.2	0.041323
4.113400	0.2	0.041509
4.116733	0.2	0.041379
4.120067	0.2	0.040275
4.123400	0.2	0.037877
4.126733	0.2	0.034454
4.130067	0.2	0.030799
4.133400	0.2	0.027795
4.136733	0.2	0.025867
4.140067	0.2	0.024932
4.143400	0.2	0.024755
4.146733	0.2	0.025188
4.150067	0.2	0.026105
4.153400	0.2	0.027311
4.156733	0.2	0.028620
4.160067	0.2	0.029923
4.163400	0.2	0.031153
4.166733	0.2	0.032187
4.170067	0.2	0.033057
4.173400	0.2	0.034263
4.176733	0.2	0.036308
4.180067	0.2	0.039227
4.183400	0.2	0.042785
4.186733	0.2	0.046673
4.190067	0.2	0.050534
4.193400	0.2	0.054226
4.196733	0.2	0.058021
4.200067	0.2	0.062040
4.203400	0.2	0.065817
4.206733	0.2	0.068746
4.210067	0.2	0.070753
4.213400	0.2	0.072201
4.216733	0.2	0.073486
4.220067	0.2	0.075060
4.223400	0.2	0.077365
4.226733	0.2	0.080653
4.230067	0.2	0.084857
4.233400	0.2	0.089654
4.236733	0.2	0.094716
4.240067	0.2	0.099889
4.243400	0.2	0.105184
4.246733	0.2	0.110590
4.250067	0.2	0.115894
4.253400	0.2	0.120695
4.256733	0.2	0.124751
4.260067	0.2	0.128145
4.263400	0.2	0.131056
4.266733	0.2	0.133705
4.270067	0.2	0.136318
4.273400	0.2	0.138846
4.276733	0.2	0.141021
4.280067	0.2	0.142725
4.283400	0.2	0.143866
4.286733	0.2	0.144206
4.290067	0.2	0.143768
4.293400	0.2	0.143005
4.296733	0.2	0.142190
4.300067	0.2	0.141179
4.303400	0.2	0.139917
4.306733	0.2	0.138823
4.310067	0.2	0.138436
4.313400	0.2	0.138939
4.316733	0.2	0.139982
4.320067	0.2	0.141021
4.323400	0.2	0.141729
4.326733	0.2	0.141882
4.330067	0.2	0.141212
4.333400	0.2	0.139703
4.336733	0.2	0.137575
4.340067	0.2	0.135056
4.343400	0.2	0.132523
4.346733	0.2	0.130618
4.350067	0.2	0.129868
4.353400	0.2	0.130241
4.356733	0.2	0.131051
4.360067	0.2	0.131275
4.363400	0.2	0.130390
4.366733	0.2	0.128970
4.370067	0.2	0.128108
4.373400	0.2	0.128429
4.376733	0.2	0.129850
4.380067	0.2	0.131829
4.383400	0.2	0.133696
4.386733	0.2	0.134879
4.390067	0.2	0.135149
4.393400	0.2	0.134502
4.396733	0.2	0.133165
4.400067	0.2	0.131810
4.403400	0.2	0.131344
4.406733	0.2	0.132225
4.410067	0.2	0.134213
4.413400	0.2	0.136602
4.416733	0.2	0.138353
4.420067	0.2	0.138474
4.423400	0.2	0.136858
4.426733	0.2	0.134502
4.430067	0.2	0.132341
4.433400	0.2	0.130376
4.436733	0.2	0.128238
4.440067	0.2	0.125966
4.443400	0.2	0.123945
4.446733	0.2	0.122357
4.450067	0.2	0.120974
4.453400	0.2	0.119423
4.456733	0.2	0.117528
4.460067	0.2	0.115479
4.463400	0.2	0.113607
4.466733	0.2	0.112001
4.470067	0.2	0.110669
4.473400	0.2	0.109449
4.476733	0.2	0.107624
4.480067	0.2	0.104518
4.483400	0.2	0.100574
4.486733	0.2	0.097030
4.490067	0.2	0.094781
4.493400	0.2	0.094026
4.496733	0.2	0.094231
4.500067	0.2	0.094045
4.503400	0.2	0.092057
4.506733	0.2	0.087931
4.510067	0.2	0.082576
4.513400	0.2	0.077439
4.516733	0.2	0.073733
4.520067	0.2	0.071786
4.523400	0.2	0.070911
4.526733	0.2	0.070310
4.530067	0.2	0.069956
4.533400	0.2	0.069998
4.536733	0.2	0.069910
4.540067	0.2	0.069020
4.543400	0.2	0.067321
4.546733	0.2	0.065332
4.550067	0.2	0.063628
4.553400	0.2	0.062473
4.556733	0.2	0.061751
4.560067	0.2	0.061071
4.563400	0.2	0.059861
4.566733	0.2	0.057654
4.570067	0.2	0.054487
4.573400	0.2	0.050887
4.576733	0.2	0.047628
4.580067	0.2	0.045178
4.583400	0.2	0.043302
4.586733	0.2	0.041472
4.590067	0.2	0.039539
4.593400	0.2	0.037826
4.596733	0.2	0.036783
4.600067	0.2	0.036513
4.603400	0.2	0.036526
4.606733	0.2	0.036177
4.610067	0.2	0.035414
4.613400	0.2	0.034575
4.616733	0.2	0.033593
4.620067	0.2	0.032261
4.623400	0.2	0.030943
4.626733	0.2	0.030282
4.630067	0.2	0.030468
4.633400	0.2	0.031083
4.636733	0.2	0.031386
4.640067	0.2	0.030948
4.643400	0.2	0.029746
4.646733	0.2	0.027735
4.650067	0.2	0.024992
4.653400	0.2	0.022217
4.656733	0.2	0.020354
4.660067	0.2	0.019846
4.663400	0.2	0.020345
4.666733	0.2	0.021025
4.670067	0.2	0.021290
4.673400	0.2	0.021029
4.676733	0.2	0.020284
4.680067	0.2	0.019069
4.683400	0.2	0.017579
4.686733	0.2	0.016205
4.690067	0.2	0.015441
4.693400	0.2	0.015534
4.696733	0.2	0.016368
4.700067	0.2	0.017378
4.703400	0.2	0.017723
4.706733	0.2	0.017053
4.710067	0.2	0.016051
4.713400	0.2	0.015614
4.716733	0.2	0.015753
4.720067	0.2	0.015986
4.723400	0.2	0.016107
4.726733	0.2	0.015972
4.730067	0.2	0.015190
4.733400	0.2	0.013523
4.736733	0.2	0.011404
4.740067	0.2	0.009676
4.743400	0.2	0.008699
4.746733	0.2	0.008079
4.750067	0.2	0.007260
4.753400	0.2	0.006123
4.756733	0.2	0.005271
4.760067	0.2	0.005374
4.763400	0.2	0.006342
4.766733	0.2	0.007479
4.770067	0.2	0.008079
4.773400	0.2	0.007674
4.776733	0.2	0.006193
4.780067	0.2	0.004042
4.783400	0.2	0.001737
4.786733	0.2	-0.000405
4.790067	0.2	-0.002077
4.793400	0.2	-0.002938
4.796733	0.2	-0.003017
4.800067	0.2	-0.002785
4.803400	0.2	-0.002603
4.806733	0.2	-0.002300
4.810067	0.2	-0.001439
4.813400	0.2	0.000293
4.816733	0.2	0.002659
4.820067	0.2	0.004973
4.823400	0.2	0.006668
4.826733	0.2	0.007357
4.830067	0.2	0.006719
4.833400	0.2	0.004903
4.836733	0.2	0.002654
4.840067	0.2	0.000815
4.843400	0.2	-0.000051
4.846733	0.2	0.000214
4.850067	0.2	0.001355
4.853400	0.2	0.002813
4.856733	0.2	0.004070
4.860067	0.2	0.004959
4.863400	0.2	0.005732
4.866733	0.2	0.006775
4.870067	0.2	0.008191
4.873400	0.2	0.009965
4.876733	0.2	0.012387
4.880067	0.2	0.015856
4.883400	0.2	0.020075
4.886733	0.2	0.023674
4.890067	0.2	0.025262
4.893400	0.2	0.024717
4.896733	0.2	0.023036
4.900067	0.2	0.021379
4.903400	0.2	0.020545
4.906733	0.2	0.020894
4.910067	0.2	0.022524
4.913400	0.2	0.025430
4.916733	0.2	0.029360
4.920067	0.2	0.033649
4.923400	0.2	0.037709
4.926733	0.2	0.041332
4.930067	0.2	0.044433
4.933400	0.2	0.047036
4.936733	0.2	0.049579
4.940067	0.2	0.052555
4.943400	0.2	0.056052
4.946733	0.2	0.060135
4.950067	0.2	0.065137
4.953400	0.2	0.071074
4.956733	0.2	0.077528
4.960067	0.2	0.084084
4.963400	0.2	0.090441
4.966733	0.2	0.096266
4.970067	0.2	0.101151
4.973400	0.2	0.104900
4.976733	0.2	0.107917
4.980067	0.2	0.111293
4.983400	0.2	0.116262
4.986733	0.2	0.123368
4.990067	0.2	0.132145
4.993400	0.2	0.141729
4.996733	0.2	0.151475
5.000067	0.2	0.161002
5.003400	0.2	0.169785
5.006733	0.2	0.177184
5.010067	0.2	0.183019
5.013400	0.2	0.187950
5.016733	0.2	0.192919
5.020067	0.2	0.198376
5.023400	0.2	0.204234
5.026733	0.2	0.210395
5.030067	0.2	0.217054
5.033400	0.2	0.224379
5.036733	0.2	0.232221
5.040067	0.2	0.240193
5.043400	0.2	0.247704
5.046733	0.2	0.254107
5.050067	0.2	0.259308
5.053400	0.2	0.263709
5.056733	0.2	0.267471
5.060067	0.2	0.270470
5.063400	0.2	0.272826
5.066733	0.2	0.275080
5.070067	0.2	0.277865
5.073400	0.2	0.281623
5.076733	0.2	0.286414
5.080067	0.2	0.291714
5.083400	0.2	0.296673
5.086733	0.2	0.300687
5.090067	0.2	0.303690
5.093400	0.2	0.305939
5.096733	0.2	0.307327
5.100067	0.2	0.307369
5.103400	0.2	0.305921
5.106733	0.2	0.303318
5.110067	0.2	0.300114
5.113400	0.2	0.296952
5.116733	0.2	0.294494
5.120067	0.2	0.293041
5.123400	0.2	0.292328
5.126733	0.2	0.291830
5.130067	0.2	0.291071
5.133400	0.2	0.289730
5.136733	0.2	0.287746
5.140067	0.2	0.285269
5.143400	0.2	0.282363
5.146733	0.2	0.278950
5.150067	0.2	0.275006
5.153400	0.2	0.270787
5.156733	0.2	0.266600
5.160067	0.2	0.262382
5.163400	0.2	0.257771
5.166733	0.2	0.252631
5.170067	0.2	0.247336
5.173400	0.2	0.242451
5.176733	0.2	0.238214
5.180067	0.2	0.234502
5.183400	0.2	0.231103
5.186733	0.2	0.227797
5.190067	0.2	0.224165
5.193400	0.2	0.219597
5.196733	0.2	0.213706
5.200067	0.2	0.206931
5.203400	0.2	0.200495
5.206733	0.2	0.195447
5.210067	0.2	0.191689
5.213400	0.2	0.188262
5.216733	0.2	0.184383
5.220067	0.2	0.179955
5.223400	0.2	0.175354
5.226733	0.2	0.170860
5.230067	0.2	0.166241
5.233400	0.2	0.161091
5.236733	0.2	0.155452
5.240067	0.2	0.149691
5.243400	0.2	0.144239
5.246733	0.2	0.139731
5.250067	0.2	0.136932
5.253400	0.2	0.135973
5.256733	0.2	0.135829
5.260067	0.2	0.134823
5.263400	0.2	0.131726
5.266733	0.2	0.126539
5.270067	0.2	0.120355
5.273400	0.2	0.114301
5.276733	0.2	0.108774
5.280067	0.2	0.103712
5.283400	0.2	0.099069
5.286733	0.2	0.094678
5.290067	0.2	0.090315
5.293400	0.2	0.086301
5.296733	0.2	0.083391
5.300067	0.2	0.081686
5.303400	0.2	0.080173
5.306733	0.2	0.077654
5.310067	0.2	0.073784
5.313400	0.2	0.069034
5.316733	0.2	0.064201
5.320067	0.2	0.059931
5.323400	0.2	0.056336
5.326733	0.2	0.053216
5.330067	0.2	0.050487
5.333400	0.2	0.048168
5.336733	0.2	0.046054
5.340067	0.2	0.043809
5.343400	0.2	0.041220
5.346733	0.2	0.038366
5.350067	0.2	0.035535
5.353400	0.2	0.032904
5.356733	0.2	0.030431
5.360067	0.2	0.028019
5.363400	0.2	0.025625
5.366733	0.2	0.023269
5.370067	0.2	0.021183
5.373400	0.2	0.019632
5.376733	0.2	0.018450
5.380067	0.2	0.017001
5.383400	0.2	0.014747
5.386733	0.2	0.011702
5.390067	0.2	0.008321
5.393400	0.2	0.005020
5.396733	0.2	0.002002
5.400067	0.2	-0.000568
5.403400	0.2	-0.002636
5.406733	0.2	-0.004484
5.410067	0.2	-0.006291
5.413400	0.2	-0.007716
5.416733	0.2	-0.008387
5.420067	0.2	-0.008428
5.423400	0.2	-0.008177
5.426733	0.2	-0.007958
5.430067	0.2	-0.008163
5.433400	0.2	-0.008959
5.436733	0.2	-0.010119
5.440067	0.2	-0.011292
5.443400	0.2	-0.012405
5.446733	0.2	-0.013500
5.450067	0.2	-0.014533
5.453400	0.2	-0.015590
5.456733	0.2	-0.017057
5.460067	0.2	-0.019008
5.463400	0.2	-0.020731
5.466733	0.2	-0.021402
5.470067	0.2	-0.021113
5.473400	0.2	-0.020661
5.476733	0.2	-0.020619
5.480067	0.2	-0.021076
5.483400	0.2	-0.021835
5.486733	0.2	-0.022538
5.490067	0.2	-0.022743
5.493400	0.2	-0.022119
5.496733	0.2	-0.020857
5.500067	0.2	-0.019534
5.503400	0.2	-0.018482
5.506733	0.2	-0.017509
5.510067	0.2	-0.016233
5.513400	0.2	-0.014664
5.516733	0.2	-0.013486
5.520067	0.2	-0.013607
5.523400	0.2	-0.015455
5.526733	0.2	-0.018901
5.530067	0.2	-0.023348
5.533400	0.2	-0.027851
5.536733	0.2	-0.031418
5.540067	0.2	-0.033351
5.543400	0.2	-0.033486
5.546733	0.2	-0.032475
5.550067	0.2	-0.031083
5.553400	0.2	-0.029476
5.556733	0.2	-0.027739
5.560067	0.2	-0.026426
5.563400	0.2	-0.026198
5.566733	0.2	-0.027088
5.570067	0.2	-0.028317
5.573400	0.2	-0.028885
5.576733	0.2	-0.028391
5.580067	0.2	-0.027148
5.583400	0.2	-0.025616
5.586733	0.2	-0.024107
5.590067	0.2	-0.022943
5.593400	0.2	-0.022515
5.596733	0.2	-0.023018
5.600067	0.2	-0.024117
5.603400	0.2	-0.025006
5.606733	0.2	-0.024950
5.610067	0.2	-0.023907
5.613400	0.2	-0.022668
5.616733	0.2	-0.022165
5.620067	0.2	-0.022580
5.623400	0.2	-0.023465
5.626733	0.2	-0.024480
5.630067	0.2	-0.025574
5.633400	0.2	-0.026682
5.636733	0.2	-0.027716
5.640067	0.2	-0.028671
5.643400	0.2	-0.029318
5.646733	0.2	-0.029337
5.650067	0.2	-0.028764
5.653400	0.2	-0.028000
5.656733	0.2	-0.027576
5.660067	0.2	-0.027921
5.663400	0.2	-0.029029
5.666733	0.2	-0.030561
5.670067	0.2	-0.032149
5.673400	0.2	-0.033169
5.676733	0.2	-0.032904
5.680067	0.2	-0.031427
5.683400	0.2	-0.029770
5.686733	0.2	-0.028885
5.690067	0.2	-0.028885
5.693400	0.2	-0.029230
5.696733	0.2	-0.029276
5.700067	0.2	-0.028634
5.703400	0.2	-0.027358
5.706733	0.2	-0.026026
5.710067	0.2	-0.025416
5.713400	0.2	-0.026189
5.716733	0.2	-0.028629
5.720067	0.2	-0.032140
5.723400	0.2	-0.035320
5.726733	0.2	-0.037011
5.730067	0.2	-0.037095
5.733400	0.2	-0.036056
5.736733	0.2	-0.034398
5.740067	0.2	-0.032727
5.743400	0.2	-0.031712
5.746733	0.2	-0.031563
5.750067	0.2	-0.031875
5.753400	0.2	-0.032107
5.756733	0.2	-0.031879
5.760067	0.2	-0.031013
5.763400	0.2	-0.029742
5.766733	0.2	-0.028783
5.770067	0.2	-0.028880
5.773400	0.2	-0.030049
5.776733	0.2	-0.031353
5.780067	0.2	-0.031795
5.783400	0.2	-0.031278
5.786733	0.2	-0.030594
5.790067	0.2	-0.030575
5.793400	0.2	-0.031372
5.796733	0.2	-0.032554
5.800067	0.2	-0.033523
5.803400	0.2	-0.033765
5.806733	0.2	-0.033067
5.810067	0.2	-0.031772
5.813400	0.2	-0.030692
5.816733	0.2	-0.030627
5.820067	0.2	-0.031679
5.823400	0.2	-0.033067
5.826733	0.2	-0.033746
5.830067	0.2	-0.033374
5.833400	0.2	-0.032727
5.836733	0.2	-0.032890
5.840067	0.2	-0.034212
5.843400	0.2	-0.036275
5.846733	0.2	-0.038408
5.850067	0.2	-0.039870
5.853400	0.2	-0.040182
5.856733	0.2	-0.039367
5.860067	0.2	-0.037770
5.863400	0.2	-0.035786
5.866733	0.2	-0.033616
5.870067	0.2	-0.031395
5.873400	0.2	-0.029616
5.876733	0.2	-0.028871
5.880067	0.2	-0.029271
5.883400	0.2	-0.030431
5.886733	0.2	-0.031800
5.890067	0.2	-0.032857
5.893400	0.2	-0.033230
5.896733	0.2	-0.032834
5.900067	0.2	-0.031632
5.903400	0.2	-0.029537
5.906733	0.2	-0.026650
5.910067	0.2	-0.023479
5.913400	0.2	-0.020862
5.916733	0.2	-0.019637
5.920067	0.2	-0.020084
5.923400	0.2	-0.021770
5.926733	0.2	-0.023837
5.930067	0.2	-0.025658
5.933400	0.2	-0.027325
5.936733	0.2	-0.029202
5.940067	0.2	-0.031046
5.943400	0.2	-0.032177
5.946733	0.2	-0.032326
5.950067	0.2	-0.031828
5.953400	0.2	-0.031227
5.956733	0.2	-0.030948
5.960067	0.2	-0.031083
5.963400	0.2	-0.031311
5.966733	0.2	-0.031162
5.970067	0.2	-0.030412
5.973400	0.2	-0.029369
5.976733	0.2	-0.028815
5.980067	0.2	-0.029430
5.983400	0.2	-0.031032
5.986733	0.2	-0.032657
5.990067	0.2	-0.033472
5.993400	0.2	-0.033374
5.996733	0.2	-0.032731
6.000067	0.2	-0.031865
