# Supplementary material for: Quantitative profiling of capsaicin content in seven chili pepper cultivars using optimized HPLC
Source: Front Plant Sci. 2026 May 7;17:1749488. doi: 10.3389/fpls.2026.1749488 (PMC13190488; doi:10.3389/fpls.2026.1749488)
Supplement: Supplementary file 2 [file DataSheet2.zip › Raw Chromatogram Data Calibration 220 nm/Capsaicin 10ppm.txt]

URL	chrom://desktop-lb30aed/ChromeleonLocal/Capsaicin/CapsaicinTest_1312025.seq/19739.smp/UV_VIS_1.channel
Channel	UV_VIS_1

Injection Information:
Data Vault	ChromeleonLocal
Sequence	CapsaicinTest_1312025
Name	CAP10ppm
Number	449
Position	Y:E8
Comment	
Processing Method	Processing_Capsaicin
Instrument Method	Capsaicin_222025m1 -Origninal
Type	Unknown
Status	Finished
Inject Time	3/11/2025 11:54:32 AM -07:00
Volume (µl)	10.00
Dilution Factor	1.0000
Weight	1.0000

Raw Data Information:
Time Min. (min)	0.003350
Time Max. (min)	6.000017
Data Points	1800
Detector	UV
Generating Data System	Chromeleon 7.2.10.24543
Exporting Data System	Chromeleon 7.2.10.0
Operator	Instrument Controller
Signal Quantity	Absorbance
Signal Unit	mAU
Signal Min.	-0.608414
Signal Max.	35.146577
Channel	UV_VIS_1
Driver Name	VDAD.dll
Channel Type	Evaluation
Min. Step (s)	0.2
Max. Step (s)	0.2
Average Step (s)	0.2

Signal Parameter Information:
Signal Info	WVL:220 nm

Raw Data:
Time (min)	Step (s)	Value (mAU)
0.003350	n.a.	0.000000
0.006683	0.2	-0.000028
0.010017	0.2	-0.000102
0.013350	0.2	0.000033
0.016683	0.2	0.000866
0.020017	0.2	0.002468
0.023350	0.2	0.004224
0.026683	0.2	0.005611
0.030017	0.2	0.006706
0.033350	0.2	0.007646
0.036683	0.2	0.008401
0.040017	0.2	0.009048
0.043350	0.2	0.009821
0.046683	0.2	0.010836
0.050017	0.2	0.011940
0.053350	0.2	0.012652
0.056683	0.2	0.012442
0.060017	0.2	0.011302
0.063350	0.2	0.009662
0.066683	0.2	0.007986
0.070017	0.2	0.006594
0.073350	0.2	0.005416
0.076683	0.2	0.003958
0.080017	0.2	0.001979
0.083350	0.2	0.000051
0.086683	0.2	-0.000801
0.090017	0.2	0.000033
0.093350	0.2	0.002417
0.096683	0.2	0.005737
0.100017	0.2	0.009220
0.103350	0.2	0.011995
0.106683	0.2	0.013346
0.110017	0.2	0.013211
0.113350	0.2	0.011954
0.116683	0.2	0.009951
0.120017	0.2	0.007646
0.123350	0.2	0.005630
0.126683	0.2	0.004307
0.130017	0.2	0.003679
0.133350	0.2	0.003683
0.136683	0.2	0.004307
0.140017	0.2	0.005341
0.143350	0.2	0.006221
0.146683	0.2	0.006333
0.150017	0.2	0.005481
0.153350	0.2	0.004084
0.156683	0.2	0.002859
0.160017	0.2	0.002519
0.163350	0.2	0.003418
0.166683	0.2	0.005304
0.170017	0.2	0.007548
0.173350	0.2	0.009714
0.176683	0.2	0.011674
0.180017	0.2	0.013229
0.183350	0.2	0.013858
0.186683	0.2	0.013215
0.190017	0.2	0.011809
0.193350	0.2	0.010654
0.196683	0.2	0.010259
0.200017	0.2	0.010347
0.203350	0.2	0.010235
0.206683	0.2	0.009178
0.210017	0.2	0.006901
0.213350	0.2	0.003953
0.216683	0.2	0.001495
0.220017	0.2	0.000377
0.223350	0.2	0.000512
0.226683	0.2	0.001271
0.230017	0.2	0.002105
0.233350	0.2	0.002827
0.236683	0.2	0.003576
0.240017	0.2	0.004536
0.243350	0.2	0.005867
0.246683	0.2	0.007874
0.250017	0.2	0.010612
0.253350	0.2	0.013346
0.256683	0.2	0.015264
0.260017	0.2	0.016377
0.263350	0.2	0.016945
0.266683	0.2	0.016782
0.270017	0.2	0.015711
0.273350	0.2	0.013933
0.276683	0.2	0.011837
0.280017	0.2	0.009770
0.283350	0.2	0.007879
0.286683	0.2	0.006184
0.290017	0.2	0.004764
0.293350	0.2	0.003567
0.296683	0.2	0.002403
0.300017	0.2	0.001458
0.303350	0.2	0.001383
0.306683	0.2	0.002361
0.310017	0.2	0.003814
0.313350	0.2	0.005029
0.316683	0.2	0.005593
0.320017	0.2	0.005378
0.323350	0.2	0.004563
0.326683	0.2	0.003534
0.330017	0.2	0.002733
0.333350	0.2	0.002631
0.336683	0.2	0.003269
0.340017	0.2	0.003902
0.343350	0.2	0.003660
0.346683	0.2	0.002440
0.350017	0.2	0.000866
0.353350	0.2	-0.000563
0.356683	0.2	-0.001807
0.360017	0.2	-0.002952
0.363350	0.2	-0.003977
0.366683	0.2	-0.004838
0.370017	0.2	-0.005267
0.373350	0.2	-0.004806
0.376683	0.2	-0.003390
0.380017	0.2	-0.001728
0.383350	0.2	-0.000591
0.386683	0.2	0.000098
0.390017	0.2	0.000913
0.393350	0.2	0.002123
0.396683	0.2	0.003576
0.400017	0.2	0.004899
0.403350	0.2	0.005569
0.406683	0.2	0.005215
0.410017	0.2	0.003935
0.413350	0.2	0.002226
0.416683	0.2	0.000712
0.420017	0.2	-0.000177
0.423350	0.2	-0.000428
0.426683	0.2	-0.000345
0.430017	0.2	-0.000144
0.433350	0.2	0.000270
0.436683	0.2	0.001243
0.440017	0.2	0.002678
0.443350	0.2	0.003665
0.446683	0.2	0.003353
0.450017	0.2	0.001872
0.453350	0.2	0.000214
0.456683	0.2	-0.000647
0.460017	0.2	-0.000461
0.463350	0.2	0.000331
0.466683	0.2	0.001043
0.470017	0.2	0.001309
0.473350	0.2	0.001322
0.476683	0.2	0.001360
0.480017	0.2	0.001285
0.483350	0.2	0.000778
0.486683	0.2	-0.000214
0.490017	0.2	-0.001336
0.493350	0.2	-0.002021
0.496683	0.2	-0.001774
0.500017	0.2	-0.000414
0.503350	0.2	0.001621
0.506683	0.2	0.003297
0.510017	0.2	0.003683
0.513350	0.2	0.002575
0.516683	0.2	0.000321
0.520017	0.2	-0.002570
0.523350	0.2	-0.005653
0.526683	0.2	-0.008377
0.530017	0.2	-0.009881
0.533350	0.2	-0.009518
0.536683	0.2	-0.007562
0.540017	0.2	-0.004931
0.543350	0.2	-0.002543
0.546683	0.2	-0.001029
0.550017	0.2	-0.000596
0.553350	0.2	-0.000931
0.556683	0.2	-0.001621
0.560017	0.2	-0.002440
0.563350	0.2	-0.003129
0.566683	0.2	-0.003390
0.570017	0.2	-0.003311
0.573350	0.2	-0.003427
0.576683	0.2	-0.004224
0.580017	0.2	-0.005872
0.583350	0.2	-0.008196
0.586683	0.2	-0.010431
0.590017	0.2	-0.011520
0.593350	0.2	-0.010999
0.596683	0.2	-0.009513
0.600017	0.2	-0.008033
0.603350	0.2	-0.006580
0.606683	0.2	-0.004624
0.610017	0.2	-0.002459
0.613350	0.2	-0.001248
0.616683	0.2	-0.001737
0.620017	0.2	-0.003437
0.623350	0.2	-0.005262
0.626683	0.2	-0.006668
0.630017	0.2	-0.007926
0.633350	0.2	-0.009593
0.636683	0.2	-0.011832
0.640017	0.2	-0.014175
0.643350	0.2	-0.015609
0.646683	0.2	-0.015055
0.650017	0.2	-0.011991
0.653350	0.2	-0.006589
0.656683	0.2	0.001062
0.660017	0.2	0.012228
0.663350	0.2	0.030501
0.666683	0.2	0.061919
0.670017	0.2	0.114259
0.673350	0.2	0.195368
0.676683	0.2	0.310037
0.680017	0.2	0.456888
0.683350	0.2	0.626836
0.686683	0.2	0.803676
0.690017	0.2	0.966880
0.693350	0.2	1.096088
0.696683	0.2	1.175818
0.700017	0.2	1.199264
0.703350	0.2	1.169657
0.706683	0.2	1.098062
0.710017	0.2	0.998680
0.713350	0.2	0.884575
0.716683	0.2	0.765692
0.720017	0.2	0.648866
0.723350	0.2	0.538104
0.726683	0.2	0.434713
0.730017	0.2	0.338308
0.733350	0.2	0.245357
0.736683	0.2	0.136299
0.740017	0.2	-0.038734
0.743350	0.2	-0.319579
0.746683	0.2	-0.608414
0.750017	0.2	-0.569043
0.753350	0.2	0.267643
0.756683	0.2	2.209297
0.760017	0.2	5.153120
0.763350	0.2	8.569257
0.766683	0.2	11.721249
0.770017	0.2	13.996335
0.773350	0.2	15.146956
0.776683	0.2	15.297639
0.780017	0.2	14.758897
0.783350	0.2	13.824264
0.786683	0.2	12.681489
0.790017	0.2	11.434890
0.793350	0.2	10.160948
0.796683	0.2	8.941405
0.800017	0.2	7.871375
0.803350	0.2	7.058061
0.806683	0.2	6.612148
0.810017	0.2	6.624409
0.813350	0.2	7.130443
0.816683	0.2	8.081645
0.820017	0.2	9.342236
0.823350	0.2	10.722145
0.826683	0.2	12.039994
0.830017	0.2	13.186676
0.833350	0.2	14.144592
0.836683	0.2	14.946279
0.840017	0.2	15.612468
0.843350	0.2	16.123112
0.846683	0.2	16.427636
0.850017	0.2	16.462761
0.853350	0.2	16.169203
0.856683	0.2	15.525222
0.860017	0.2	14.585573
0.863350	0.2	13.484214
0.866683	0.2	12.388253
0.870017	0.2	11.435146
0.873350	0.2	10.690652
0.876683	0.2	10.141828
0.880017	0.2	9.717895
0.883350	0.2	9.323768
0.886683	0.2	8.873055
0.890017	0.2	8.311379
0.893350	0.2	7.625856
0.896683	0.2	6.842790
0.900017	0.2	6.018933
0.903350	0.2	5.230107
0.906683	0.2	4.555807
0.910017	0.2	4.056641
0.913350	0.2	3.750389
0.916683	0.2	3.601750
0.920017	0.2	3.534546
0.923350	0.2	3.460087
0.926683	0.2	3.307257
0.930017	0.2	3.041849
0.933350	0.2	2.669762
0.936683	0.2	2.226555
0.940017	0.2	1.760619
0.943350	0.2	1.317328
0.946683	0.2	0.929092
0.950017	0.2	0.612186
0.953350	0.2	0.368552
0.956683	0.2	0.190423
0.960017	0.2	0.065695
0.963350	0.2	-0.018110
0.966683	0.2	-0.071875
0.970017	0.2	-0.104462
0.973350	0.2	-0.122837
0.976683	0.2	-0.132020
0.980017	0.2	-0.135014
0.983350	0.2	-0.133375
0.986683	0.2	-0.128318
0.990017	0.2	-0.121207
0.993350	0.2	-0.112923
0.996683	0.2	-0.103465
1.000017	0.2	-0.092601
1.003350	0.2	-0.080541
1.006683	0.2	-0.067675
1.010017	0.2	-0.054114
1.013350	0.2	-0.039670
1.016683	0.2	-0.023935
1.020017	0.2	-0.006454
1.023350	0.2	0.012866
1.026683	0.2	0.033323
1.030017	0.2	0.053523
1.033350	0.2	0.071689
1.036683	0.2	0.085896
1.040017	0.2	0.094674
1.043350	0.2	0.097454
1.046683	0.2	0.094748
1.050017	0.2	0.088108
1.053350	0.2	0.079861
1.056683	0.2	0.073062
1.060017	0.2	0.071437
1.063350	0.2	0.078129
1.066683	0.2	0.093849
1.070017	0.2	0.116010
1.073350	0.2	0.138707
1.076683	0.2	0.153235
1.080017	0.2	0.149929
1.083350	0.2	0.121365
1.086683	0.2	0.065560
1.090017	0.2	-0.012759
1.093350	0.2	-0.103349
1.096683	0.2	-0.192951
1.100017	0.2	-0.267974
1.103350	0.2	-0.317739
1.106683	0.2	-0.337153
1.110017	0.2	-0.326606
1.113350	0.2	-0.290251
1.116683	0.2	-0.234707
1.120017	0.2	-0.167880
1.123350	0.2	-0.097449
1.126683	0.2	-0.029858
1.130017	0.2	0.030338
1.133350	0.2	0.080965
1.136683	0.2	0.121677
1.140017	0.2	0.153105
1.143350	0.2	0.176388
1.146683	0.2	0.192942
1.150017	0.2	0.204262
1.153350	0.2	0.211718
1.156683	0.2	0.216467
1.160017	0.2	0.219336
1.163350	0.2	0.220514
1.166683	0.2	0.219829
1.170017	0.2	0.217580
1.173350	0.2	0.214609
1.176683	0.2	0.211322
1.180017	0.2	0.207485
1.183350	0.2	0.203210
1.186683	0.2	0.199247
1.190017	0.2	0.195936
1.193350	0.2	0.192774
1.196683	0.2	0.189105
1.200017	0.2	0.184821
1.203350	0.2	0.180486
1.206683	0.2	0.176951
1.210017	0.2	0.174656
1.213350	0.2	0.173361
1.216683	0.2	0.172607
1.220017	0.2	0.172034
1.223350	0.2	0.171433
1.226683	0.2	0.170683
1.230017	0.2	0.169766
1.233350	0.2	0.168709
1.236683	0.2	0.167699
1.240017	0.2	0.167168
1.243350	0.2	0.167321
1.246683	0.2	0.167978
1.250017	0.2	0.168737
1.253350	0.2	0.168970
1.256683	0.2	0.167978
1.260017	0.2	0.165477
1.263350	0.2	0.161822
1.266683	0.2	0.157803
1.270017	0.2	0.154288
1.273350	0.2	0.151787
1.276683	0.2	0.150166
1.280017	0.2	0.148751
1.283350	0.2	0.147056
1.286683	0.2	0.145235
1.290017	0.2	0.143568
1.293350	0.2	0.141785
1.296683	0.2	0.139400
1.300017	0.2	0.136546
1.303350	0.2	0.134027
1.306683	0.2	0.132457
1.310017	0.2	0.131796
1.313350	0.2	0.131670
1.316683	0.2	0.131698
1.320017	0.2	0.131722
1.323350	0.2	0.131936
1.326683	0.2	0.132765
1.330017	0.2	0.134688
1.333350	0.2	0.137743
1.336683	0.2	0.141221
1.340017	0.2	0.144304
1.343350	0.2	0.146823
1.346683	0.2	0.149156
1.350017	0.2	0.151535
1.353350	0.2	0.153794
1.356683	0.2	0.155596
1.360017	0.2	0.156579
1.363350	0.2	0.156723
1.366683	0.2	0.156774
1.370017	0.2	0.157757
1.373350	0.2	0.160001
1.376683	0.2	0.163051
1.380017	0.2	0.166460
1.383350	0.2	0.170022
1.386683	0.2	0.173217
1.390017	0.2	0.175079
1.393350	0.2	0.175228
1.396683	0.2	0.174618
1.400017	0.2	0.174860
1.403350	0.2	0.176886
1.406683	0.2	0.180569
1.410017	0.2	0.185571
1.413350	0.2	0.191885
1.416683	0.2	0.199671
1.420017	0.2	0.208877
1.423350	0.2	0.219131
1.426683	0.2	0.230079
1.430017	0.2	0.241827
1.433350	0.2	0.254614
1.436683	0.2	0.268212
1.440017	0.2	0.282302
1.443350	0.2	0.296803
1.446683	0.2	0.311439
1.450017	0.2	0.325772
1.453350	0.2	0.339760
1.456683	0.2	0.353954
1.460017	0.2	0.369130
1.463350	0.2	0.385842
1.466683	0.2	0.404231
1.470017	0.2	0.424348
1.473350	0.2	0.446481
1.476683	0.2	0.471175
1.480017	0.2	0.498807
1.483350	0.2	0.529196
1.486683	0.2	0.561508
1.490017	0.2	0.594598
1.493350	0.2	0.627446
1.496683	0.2	0.659465
1.500017	0.2	0.690389
1.503350	0.2	0.719917
1.506683	0.2	0.747484
1.510017	0.2	0.772346
1.513350	0.2	0.793813
1.516683	0.2	0.811284
1.520017	0.2	0.824085
1.523350	0.2	0.831569
1.526683	0.2	0.833482
1.530017	0.2	0.829962
1.533350	0.2	0.821077
1.536683	0.2	0.806339
1.540017	0.2	0.785235
1.543350	0.2	0.758292
1.546683	0.2	0.726972
1.550017	0.2	0.692848
1.553350	0.2	0.657411
1.556683	0.2	0.621798
1.560017	0.2	0.586202
1.563350	0.2	0.550458
1.566683	0.2	0.514910
1.570017	0.2	0.480134
1.573350	0.2	0.446346
1.576683	0.2	0.413423
1.580017	0.2	0.381209
1.583350	0.2	0.350159
1.586683	0.2	0.321385
1.590017	0.2	0.295760
1.593350	0.2	0.273073
1.596683	0.2	0.252235
1.600017	0.2	0.232216
1.603350	0.2	0.212691
1.606683	0.2	0.194157
1.610017	0.2	0.177622
1.613350	0.2	0.163829
1.616683	0.2	0.152537
1.620017	0.2	0.142916
1.623350	0.2	0.134497
1.626683	0.2	0.127377
1.630017	0.2	0.121868
1.633350	0.2	0.118054
1.636683	0.2	0.115512
1.640017	0.2	0.113407
1.643350	0.2	0.111079
1.646683	0.2	0.108727
1.650017	0.2	0.107344
1.653350	0.2	0.107796
1.656683	0.2	0.110120
1.660017	0.2	0.113826
1.663350	0.2	0.118413
1.666683	0.2	0.123340
1.670017	0.2	0.128131
1.673350	0.2	0.132872
1.676683	0.2	0.138194
1.680017	0.2	0.144462
1.683350	0.2	0.151251
1.686683	0.2	0.157682
1.690017	0.2	0.163252
1.693350	0.2	0.168160
1.696683	0.2	0.172923
1.700017	0.2	0.178097
1.703350	0.2	0.184053
1.706683	0.2	0.190753
1.710017	0.2	0.198046
1.713350	0.2	0.205995
1.716683	0.2	0.214386
1.720017	0.2	0.222768
1.723350	0.2	0.231336
1.726683	0.2	0.240859
1.730017	0.2	0.251564
1.733350	0.2	0.262880
1.736683	0.2	0.274233
1.740017	0.2	0.285632
1.743350	0.2	0.297637
1.746683	0.2	0.310689
1.750017	0.2	0.324440
1.753350	0.2	0.338168
1.756683	0.2	0.351579
1.760017	0.2	0.364808
1.763350	0.2	0.378094
1.766683	0.2	0.391616
1.770017	0.2	0.405372
1.773350	0.2	0.419067
1.776683	0.2	0.432120
1.780017	0.2	0.443943
1.783350	0.2	0.454048
1.786683	0.2	0.462052
1.790017	0.2	0.468078
1.793350	0.2	0.472870
1.796683	0.2	0.477191
1.800017	0.2	0.481121
1.803350	0.2	0.483850
1.806683	0.2	0.484255
1.810017	0.2	0.481601
1.813350	0.2	0.475715
1.816683	0.2	0.466844
1.820017	0.2	0.455733
1.823350	0.2	0.443603
1.826683	0.2	0.431603
1.830017	0.2	0.419971
1.833350	0.2	0.408161
1.836683	0.2	0.395672
1.840017	0.2	0.382415
1.843350	0.2	0.368427
1.846683	0.2	0.353833
1.850017	0.2	0.339085
1.853350	0.2	0.324929
1.856683	0.2	0.311988
1.860017	0.2	0.300505
1.863350	0.2	0.290181
1.866683	0.2	0.280393
1.870017	0.2	0.270703
1.873350	0.2	0.261012
1.876683	0.2	0.251173
1.880017	0.2	0.241017
1.883350	0.2	0.230731
1.886683	0.2	0.220784
1.890017	0.2	0.211629
1.893350	0.2	0.203620
1.896683	0.2	0.197026
1.900017	0.2	0.192006
1.903350	0.2	0.188430
1.906683	0.2	0.185780
1.910017	0.2	0.183494
1.913350	0.2	0.181315
1.916683	0.2	0.179154
1.920017	0.2	0.176830
1.923350	0.2	0.174367
1.926683	0.2	0.172248
1.930017	0.2	0.171135
1.933350	0.2	0.171517
1.936683	0.2	0.173687
1.940017	0.2	0.177440
1.943350	0.2	0.182115
1.946683	0.2	0.187382
1.950017	0.2	0.193994
1.953350	0.2	0.203317
1.956683	0.2	0.216309
1.960017	0.2	0.233254
1.963350	0.2	0.254535
1.966683	0.2	0.281134
1.970017	0.2	0.314265
1.973350	0.2	0.354941
1.976683	0.2	0.403984
1.980017	0.2	0.462406
1.983350	0.2	0.531534
1.986683	0.2	0.612852
1.990017	0.2	0.707787
1.993350	0.2	0.817575
1.996683	0.2	0.942987
2.000017	0.2	1.084208
2.003350	0.2	1.241607
2.006683	0.2	1.416337
2.010017	0.2	1.609852
2.013350	0.2	1.823273
2.016683	0.2	2.057501
2.020017	0.2	2.313531
2.023350	0.2	2.592630
2.026683	0.2	2.896194
2.030017	0.2	3.225603
2.033350	0.2	3.581978
2.036683	0.2	3.966116
2.040017	0.2	4.378282
2.043350	0.2	4.818211
2.046683	0.2	5.285298
2.050017	0.2	5.778996
2.053350	0.2	6.299191
2.056683	0.2	6.846236
2.060017	0.2	7.420410
2.063350	0.2	8.021500
2.066683	0.2	8.649263
2.070017	0.2	9.303782
2.073350	0.2	9.985063
2.076683	0.2	10.692603
2.080017	0.2	11.425973
2.083350	0.2	12.185648
2.086683	0.2	12.973389
2.090017	0.2	13.791611
2.093350	0.2	14.642105
2.096683	0.2	15.525096
2.100017	0.2	16.439292
2.103350	0.2	17.382633
2.106683	0.2	18.352759
2.110017	0.2	19.347030
2.113350	0.2	20.362241
2.116683	0.2	21.394314
2.120017	0.2	22.438336
2.123350	0.2	23.488794
2.126683	0.2	24.539507
2.130017	0.2	25.583473
2.133350	0.2	26.613330
2.136683	0.2	27.621905
2.140017	0.2	28.602150
2.143350	0.2	29.546809
2.146683	0.2	30.448129
2.150017	0.2	31.297584
2.153350	0.2	32.086149
2.156683	0.2	32.805065
2.160017	0.2	33.445675
2.163350	0.2	33.998652
2.166683	0.2	34.454041
2.170017	0.2	34.802328
2.173350	0.2	35.035433
2.176683	0.2	35.146577
2.180017	0.2	35.129800
2.183350	0.2	34.980578
2.186683	0.2	34.697228
2.190017	0.2	34.281248
2.193350	0.2	33.736993
2.196683	0.2	33.071656
2.200017	0.2	32.295547
2.203350	0.2	31.421548
2.206683	0.2	30.463613
2.210017	0.2	29.435479
2.213350	0.2	28.350335
2.216683	0.2	27.221139
2.220017	0.2	26.060483
2.223350	0.2	24.879836
2.226683	0.2	23.688911
2.230017	0.2	22.495654
2.233350	0.2	21.306435
2.236683	0.2	20.126477
2.240017	0.2	18.960624
2.243350	0.2	17.813621
2.246683	0.2	16.689701
2.250017	0.2	15.592189
2.253350	0.2	14.523980
2.256683	0.2	13.488252
2.260017	0.2	12.488537
2.263350	0.2	11.528307
2.266683	0.2	10.610698
2.270017	0.2	9.738295
2.273350	0.2	8.912841
2.276683	0.2	8.135149
2.280017	0.2	7.405570
2.283350	0.2	6.724787
2.286683	0.2	6.093839
2.290017	0.2	5.513025
2.293350	0.2	4.981123
2.296683	0.2	4.495955
2.300017	0.2	4.055081
2.303350	0.2	3.655781
2.306683	0.2	3.294991
2.310017	0.2	2.969806
2.313350	0.2	2.677748
2.316683	0.2	2.416233
2.320017	0.2	2.182284
2.323350	0.2	1.972779
2.326683	0.2	1.785005
2.330017	0.2	1.616911
2.333350	0.2	1.467075
2.336683	0.2	1.334446
2.340017	0.2	1.217434
2.343350	0.2	1.113466
2.346683	0.2	1.020026
2.350017	0.2	0.935774
2.353350	0.2	0.860076
2.356683	0.2	0.792202
2.360017	0.2	0.731410
2.363350	0.2	0.677211
2.366683	0.2	0.629085
2.370017	0.2	0.586365
2.373350	0.2	0.548372
2.376683	0.2	0.514346
2.380017	0.2	0.483510
2.383350	0.2	0.455226
2.386683	0.2	0.428897
2.390017	0.2	0.404101
2.393350	0.2	0.380911
2.396683	0.2	0.359737
2.400017	0.2	0.340953
2.403350	0.2	0.324654
2.406683	0.2	0.310419
2.410017	0.2	0.297306
2.413350	0.2	0.284361
2.416683	0.2	0.271229
2.420017	0.2	0.258340
2.423350	0.2	0.246526
2.426683	0.2	0.236398
2.430017	0.2	0.227769
2.433350	0.2	0.219741
2.436683	0.2	0.211364
2.440017	0.2	0.202418
2.443350	0.2	0.193631
2.446683	0.2	0.185994
2.450017	0.2	0.179950
2.453350	0.2	0.175349
2.456683	0.2	0.171773
2.460017	0.2	0.168500
2.463350	0.2	0.164714
2.466683	0.2	0.159997
2.470017	0.2	0.154492
2.473350	0.2	0.148746
2.476683	0.2	0.143414
2.480017	0.2	0.138888
2.483350	0.2	0.135126
2.486683	0.2	0.132024
2.490017	0.2	0.129552
2.493350	0.2	0.127326
2.496683	0.2	0.124611
2.500017	0.2	0.121123
2.503350	0.2	0.117673
2.506683	0.2	0.115680
2.510017	0.2	0.115829
2.513350	0.2	0.117370
2.516683	0.2	0.118823
2.520017	0.2	0.119004
2.523350	0.2	0.117435
2.526683	0.2	0.114385
2.530017	0.2	0.110813
2.533350	0.2	0.107680
2.536683	0.2	0.105067
2.540017	0.2	0.102296
2.543350	0.2	0.099125
2.546683	0.2	0.096345
2.550017	0.2	0.094906
2.553350	0.2	0.094878
2.556683	0.2	0.095386
2.560017	0.2	0.095279
2.563350	0.2	0.094036
2.566683	0.2	0.092275
2.570017	0.2	0.091018
2.573350	0.2	0.090497
2.576683	0.2	0.090054
2.580017	0.2	0.089114
2.583350	0.2	0.087549
2.586683	0.2	0.085463
2.590017	0.2	0.083195
2.593350	0.2	0.081272
2.596683	0.2	0.080150
2.600017	0.2	0.079987
2.603350	0.2	0.080620
2.606683	0.2	0.081649
2.610017	0.2	0.082403
2.613350	0.2	0.082063
2.616683	0.2	0.080401
2.620017	0.2	0.078185
2.623350	0.2	0.076252
2.626683	0.2	0.074753
2.630017	0.2	0.073402
2.633350	0.2	0.071824
2.636683	0.2	0.070021
2.640017	0.2	0.068662
2.643350	0.2	0.068382
2.646683	0.2	0.069090
2.650017	0.2	0.070161
2.653350	0.2	0.071088
2.656683	0.2	0.071474
2.660017	0.2	0.070720
2.663350	0.2	0.068457
2.666683	0.2	0.065421
2.670017	0.2	0.062999
2.673350	0.2	0.061812
2.676683	0.2	0.061309
2.680017	0.2	0.060843
2.683350	0.2	0.060434
2.686683	0.2	0.060392
2.690017	0.2	0.060583
2.693350	0.2	0.060666
2.696683	0.2	0.060778
2.700017	0.2	0.061202
2.703350	0.2	0.061528
2.706683	0.2	0.061081
2.710017	0.2	0.059744
2.713350	0.2	0.057803
2.716683	0.2	0.055693
2.720017	0.2	0.053975
2.723350	0.2	0.053127
2.726683	0.2	0.053355
2.730017	0.2	0.054324
2.733350	0.2	0.055167
2.736683	0.2	0.055078
2.740017	0.2	0.053914
2.743350	0.2	0.052275
2.746683	0.2	0.051102
2.750017	0.2	0.051097
2.753350	0.2	0.052215
2.756683	0.2	0.053765
2.760017	0.2	0.055069
2.763350	0.2	0.055823
2.766683	0.2	0.055870
2.770017	0.2	0.055074
2.773350	0.2	0.053574
2.776683	0.2	0.051754
2.780017	0.2	0.049886
2.783350	0.2	0.048238
2.786683	0.2	0.047362
2.790017	0.2	0.047586
2.793350	0.2	0.048410
2.796683	0.2	0.048955
2.800017	0.2	0.048736
2.803350	0.2	0.047637
2.806683	0.2	0.045742
2.810017	0.2	0.043637
2.813350	0.2	0.042147
2.816683	0.2	0.041625
2.820017	0.2	0.041751
2.823350	0.2	0.041900
2.826683	0.2	0.041868
2.830017	0.2	0.042152
2.833350	0.2	0.042962
2.836683	0.2	0.043469
2.840017	0.2	0.042757
2.843350	0.2	0.040950
2.846683	0.2	0.038883
2.850017	0.2	0.037150
2.853350	0.2	0.036163
2.856683	0.2	0.036485
2.860017	0.2	0.038198
2.863350	0.2	0.040485
2.866683	0.2	0.042436
2.870017	0.2	0.043809
2.873350	0.2	0.044755
2.876683	0.2	0.045369
2.880017	0.2	0.045472
2.883350	0.2	0.044713
2.886683	0.2	0.042887
2.890017	0.2	0.040233
2.893350	0.2	0.037407
2.896683	0.2	0.035265
2.900017	0.2	0.034315
2.903350	0.2	0.034366
2.906683	0.2	0.034920
2.910017	0.2	0.035716
2.913350	0.2	0.036708
2.916683	0.2	0.037737
2.920017	0.2	0.038478
2.923350	0.2	0.038780
2.926683	0.2	0.038808
2.930017	0.2	0.038710
2.933350	0.2	0.038659
2.936683	0.2	0.038981
2.940017	0.2	0.039921
2.943350	0.2	0.041407
2.946683	0.2	0.043125
2.950017	0.2	0.044657
2.953350	0.2	0.045593
2.956683	0.2	0.045598
2.960017	0.2	0.044513
2.963350	0.2	0.042520
2.966683	0.2	0.040308
2.970017	0.2	0.038827
2.973350	0.2	0.038631
2.976683	0.2	0.039581
2.980017	0.2	0.041453
2.983350	0.2	0.044252
2.986683	0.2	0.047632
2.990017	0.2	0.050673
2.993350	0.2	0.052624
2.996683	0.2	0.053477
3.000017	0.2	0.053663
3.003350	0.2	0.053486
3.006683	0.2	0.052899
3.010017	0.2	0.051875
3.013350	0.2	0.050818
3.016683	0.2	0.050296
3.020017	0.2	0.050706
3.023350	0.2	0.052140
3.026683	0.2	0.054212
3.030017	0.2	0.056229
3.033350	0.2	0.057649
3.036683	0.2	0.058273
3.040017	0.2	0.058264
3.043350	0.2	0.058049
3.046683	0.2	0.057938
3.050017	0.2	0.057747
3.053350	0.2	0.057118
3.056683	0.2	0.056154
3.060017	0.2	0.055474
3.063350	0.2	0.055563
3.066683	0.2	0.056261
3.070017	0.2	0.056913
3.073350	0.2	0.056857
3.076683	0.2	0.055791
3.080017	0.2	0.053984
3.083350	0.2	0.052205
3.086683	0.2	0.051269
3.090017	0.2	0.051414
3.093350	0.2	0.052149
3.096683	0.2	0.052904
3.100017	0.2	0.053560
3.103350	0.2	0.054175
3.106683	0.2	0.054622
3.110017	0.2	0.054627
3.113350	0.2	0.053858
3.116683	0.2	0.052005
3.120017	0.2	0.049216
3.123350	0.2	0.046352
3.126683	0.2	0.044466
3.130017	0.2	0.043903
3.133350	0.2	0.043986
3.136683	0.2	0.043712
3.140017	0.2	0.042631
3.143350	0.2	0.041043
3.146683	0.2	0.039455
3.150017	0.2	0.037975
3.153350	0.2	0.036545
3.156683	0.2	0.035278
3.160017	0.2	0.034510
3.163350	0.2	0.034799
3.166683	0.2	0.036382
3.170017	0.2	0.038715
3.173350	0.2	0.040941
3.176683	0.2	0.042496
3.180017	0.2	0.043157
3.183350	0.2	0.042622
3.186683	0.2	0.040568
3.190017	0.2	0.037439
3.193350	0.2	0.034519
3.196683	0.2	0.032699
3.200017	0.2	0.031758
3.203350	0.2	0.030957
3.206683	0.2	0.029975
3.210017	0.2	0.029155
3.213350	0.2	0.028950
3.216683	0.2	0.029262
3.220017	0.2	0.029593
3.223350	0.2	0.029663
3.226683	0.2	0.029439
3.230017	0.2	0.028876
3.233350	0.2	0.027879
3.236683	0.2	0.026729
3.240017	0.2	0.026179
3.243350	0.2	0.026627
3.246683	0.2	0.027618
3.250017	0.2	0.028489
3.253350	0.2	0.029085
3.256683	0.2	0.029774
3.260017	0.2	0.030980
3.263350	0.2	0.032713
3.266683	0.2	0.034412
3.270017	0.2	0.035334
3.273350	0.2	0.035232
3.276683	0.2	0.034613
3.280017	0.2	0.034072
3.283350	0.2	0.033770
3.286683	0.2	0.033341
3.290017	0.2	0.032112
3.293350	0.2	0.029737
3.296683	0.2	0.026543
3.300017	0.2	0.023344
3.303350	0.2	0.020969
3.306683	0.2	0.019767
3.310017	0.2	0.019684
3.313350	0.2	0.020484
3.316683	0.2	0.021541
3.320017	0.2	0.021961
3.323350	0.2	0.021392
3.326683	0.2	0.020429
3.330017	0.2	0.019958
3.333350	0.2	0.020382
3.336683	0.2	0.021420
3.340017	0.2	0.022464
3.343350	0.2	0.023153
3.346683	0.2	0.023614
3.350017	0.2	0.024065
3.353350	0.2	0.024191
3.356683	0.2	0.023292
3.360017	0.2	0.021248
3.363350	0.2	0.018897
3.366683	0.2	0.017225
3.370017	0.2	0.016415
3.373350	0.2	0.015860
3.376683	0.2	0.014976
3.380017	0.2	0.013937
3.383350	0.2	0.013686
3.386683	0.2	0.014999
3.390017	0.2	0.017714
3.393350	0.2	0.021001
3.396683	0.2	0.023949
3.400017	0.2	0.025705
3.403350	0.2	0.025881
3.406683	0.2	0.025178
3.410017	0.2	0.024573
3.413350	0.2	0.024154
3.416683	0.2	0.023558
3.420017	0.2	0.022925
3.423350	0.2	0.022734
3.426683	0.2	0.022938
3.430017	0.2	0.023018
3.433350	0.2	0.022603
3.436683	0.2	0.021677
3.440017	0.2	0.020415
3.443350	0.2	0.019269
3.446683	0.2	0.018780
3.450017	0.2	0.019278
3.453350	0.2	0.020708
3.456683	0.2	0.022724
3.460017	0.2	0.024885
3.463350	0.2	0.026654
3.466683	0.2	0.027400
3.470017	0.2	0.026673
3.473350	0.2	0.024689
3.476683	0.2	0.022464
3.480017	0.2	0.021164
3.483350	0.2	0.021369
3.486683	0.2	0.022864
3.490017	0.2	0.024964
3.493350	0.2	0.027078
3.496683	0.2	0.029048
3.500017	0.2	0.030887
3.503350	0.2	0.032550
3.506683	0.2	0.033886
3.510017	0.2	0.034645
3.513350	0.2	0.034594
3.516683	0.2	0.033933
3.520017	0.2	0.033188
3.523350	0.2	0.032568
3.526683	0.2	0.031865
3.530017	0.2	0.030994
3.533350	0.2	0.030235
3.536683	0.2	0.029933
3.540017	0.2	0.030273
3.543350	0.2	0.031218
3.546683	0.2	0.032615
3.550017	0.2	0.034240
3.553350	0.2	0.035753
3.556683	0.2	0.036773
3.560017	0.2	0.037095
3.563350	0.2	0.036755
3.566683	0.2	0.035777
3.570017	0.2	0.033919
3.573350	0.2	0.031143
3.576683	0.2	0.028051
3.580017	0.2	0.025486
3.583350	0.2	0.023944
3.586683	0.2	0.023465
3.590017	0.2	0.023753
3.593350	0.2	0.024387
3.596683	0.2	0.025085
3.600017	0.2	0.025774
3.603350	0.2	0.026384
3.606683	0.2	0.026887
3.610017	0.2	0.027404
3.613350	0.2	0.028033
3.616683	0.2	0.028908
3.620017	0.2	0.030235
3.623350	0.2	0.031856
3.626683	0.2	0.033090
3.630017	0.2	0.033244
3.633350	0.2	0.032252
3.636683	0.2	0.030803
3.640017	0.2	0.029639
3.643350	0.2	0.028885
3.646683	0.2	0.028298
3.650017	0.2	0.027730
3.653350	0.2	0.027199
3.656683	0.2	0.026813
3.660017	0.2	0.026552
3.663350	0.2	0.026161
3.666683	0.2	0.025453
3.670017	0.2	0.024554
3.673350	0.2	0.023874
3.676683	0.2	0.024084
3.680017	0.2	0.025579
3.683350	0.2	0.027861
3.686683	0.2	0.029849
3.690017	0.2	0.030710
3.693350	0.2	0.030166
3.696683	0.2	0.028596
3.700017	0.2	0.026841
3.703350	0.2	0.025732
3.706683	0.2	0.025667
3.710017	0.2	0.026454
3.713350	0.2	0.027544
3.716683	0.2	0.028326
3.720017	0.2	0.028284
3.723350	0.2	0.027185
3.726683	0.2	0.025374
3.730017	0.2	0.023670
3.733350	0.2	0.022803
3.736683	0.2	0.022985
3.740017	0.2	0.023870
3.743350	0.2	0.024880
3.746683	0.2	0.025681
3.750017	0.2	0.026291
3.753350	0.2	0.026608
3.756683	0.2	0.026408
3.760017	0.2	0.025854
3.763350	0.2	0.025518
3.766683	0.2	0.025728
3.770017	0.2	0.026198
3.773350	0.2	0.026193
3.776683	0.2	0.025309
3.780017	0.2	0.023879
3.783350	0.2	0.022561
3.786683	0.2	0.021886
3.790017	0.2	0.022072
3.793350	0.2	0.022757
3.796683	0.2	0.023213
3.800017	0.2	0.023069
3.803350	0.2	0.022440
3.806683	0.2	0.021481
3.810017	0.2	0.020307
3.813350	0.2	0.019190
3.816683	0.2	0.018347
3.820017	0.2	0.017760
3.823350	0.2	0.017327
3.826683	0.2	0.016997
3.830017	0.2	0.016680
3.833350	0.2	0.016456
3.836683	0.2	0.016731
3.840017	0.2	0.017663
3.843350	0.2	0.018817
3.846683	0.2	0.019921
3.850017	0.2	0.021290
3.853350	0.2	0.023115
3.856683	0.2	0.025202
3.860017	0.2	0.027358
3.863350	0.2	0.029560
3.866683	0.2	0.031739
3.870017	0.2	0.033490
3.873350	0.2	0.034119
3.876683	0.2	0.033076
3.880017	0.2	0.030361
3.883350	0.2	0.026757
3.886683	0.2	0.023423
3.890017	0.2	0.021104
3.893350	0.2	0.019833
3.896683	0.2	0.019316
3.900017	0.2	0.019437
3.903350	0.2	0.020377
3.906683	0.2	0.022026
3.910017	0.2	0.023847
3.913350	0.2	0.025402
3.916683	0.2	0.026524
3.920017	0.2	0.027153
3.923350	0.2	0.027288
3.926683	0.2	0.026980
3.930017	0.2	0.026366
3.933350	0.2	0.025393
3.936683	0.2	0.023898
3.940017	0.2	0.022147
3.943350	0.2	0.020755
3.946683	0.2	0.019944
3.950017	0.2	0.019353
3.953350	0.2	0.018450
3.956683	0.2	0.017090
3.960017	0.2	0.015809
3.963350	0.2	0.015539
3.966683	0.2	0.016745
3.970017	0.2	0.018924
3.973350	0.2	0.021029
3.976683	0.2	0.022305
3.980017	0.2	0.022487
3.983350	0.2	0.021672
3.986683	0.2	0.020266
3.990017	0.2	0.018920
3.993350	0.2	0.018319
3.996683	0.2	0.018883
4.000017	0.2	0.020387
4.003350	0.2	0.022086
4.006683	0.2	0.023409
4.010017	0.2	0.024172
4.013350	0.2	0.024373
4.016683	0.2	0.024056
4.020017	0.2	0.023413
4.023350	0.2	0.022636
4.026683	0.2	0.021672
4.030017	0.2	0.020345
4.033350	0.2	0.018789
4.036683	0.2	0.017681
4.040017	0.2	0.017821
4.043350	0.2	0.019264
4.046683	0.2	0.021141
4.050017	0.2	0.022482
4.053350	0.2	0.022990
4.056683	0.2	0.022855
4.060017	0.2	0.022231
4.063350	0.2	0.021327
4.066683	0.2	0.020447
4.070017	0.2	0.019716
4.073350	0.2	0.019134
4.076683	0.2	0.018622
4.080017	0.2	0.017993
4.083350	0.2	0.017285
4.086683	0.2	0.016792
4.090017	0.2	0.016596
4.093350	0.2	0.016480
4.096683	0.2	0.016419
4.100017	0.2	0.016699
4.103350	0.2	0.017551
4.106683	0.2	0.018929
4.110017	0.2	0.020508
4.113350	0.2	0.021881
4.116683	0.2	0.022785
4.120017	0.2	0.023153
4.123350	0.2	0.023139
4.126683	0.2	0.023064
4.130017	0.2	0.023074
4.133350	0.2	0.023074
4.136683	0.2	0.022966
4.140017	0.2	0.022613
4.143350	0.2	0.021975
4.146683	0.2	0.021304
4.150017	0.2	0.020796
4.153350	0.2	0.020242
4.156683	0.2	0.019539
4.160017	0.2	0.019344
4.163350	0.2	0.020410
4.166683	0.2	0.022519
4.170017	0.2	0.024755
4.173350	0.2	0.026333
4.176683	0.2	0.026990
4.180017	0.2	0.026883
4.183350	0.2	0.026263
4.186683	0.2	0.025239
4.190017	0.2	0.023912
4.193350	0.2	0.022473
4.196683	0.2	0.021113
4.200017	0.2	0.020009
4.203350	0.2	0.019278
4.206683	0.2	0.018682
4.210017	0.2	0.017765
4.213350	0.2	0.016401
4.216683	0.2	0.014910
4.220017	0.2	0.013830
4.223350	0.2	0.013458
4.226683	0.2	0.013746
4.230017	0.2	0.014668
4.233350	0.2	0.016261
4.236683	0.2	0.018361
4.240017	0.2	0.020652
4.243350	0.2	0.022515
4.246683	0.2	0.023241
4.250017	0.2	0.022841
4.253350	0.2	0.022114
4.256683	0.2	0.021840
4.260017	0.2	0.022152
4.263350	0.2	0.022505
4.266683	0.2	0.022207
4.270017	0.2	0.021290
4.273350	0.2	0.020470
4.276683	0.2	0.020284
4.280017	0.2	0.020433
4.283350	0.2	0.019958
4.286683	0.2	0.018338
4.290017	0.2	0.016135
4.293350	0.2	0.014324
4.296683	0.2	0.013448
4.300017	0.2	0.013746
4.303350	0.2	0.015302
4.306683	0.2	0.017961
4.310017	0.2	0.021271
4.313350	0.2	0.024512
4.316683	0.2	0.026836
4.320017	0.2	0.027930
4.323350	0.2	0.028289
4.326683	0.2	0.028606
4.330017	0.2	0.028987
4.333350	0.2	0.029020
4.336683	0.2	0.028568
4.340017	0.2	0.028112
4.343350	0.2	0.028033
4.346683	0.2	0.028173
4.350017	0.2	0.028135
4.353350	0.2	0.027851
4.356683	0.2	0.027618
4.360017	0.2	0.027725
4.363350	0.2	0.028210
4.366683	0.2	0.029039
4.370017	0.2	0.030305
4.373350	0.2	0.032200
4.376683	0.2	0.034589
4.380017	0.2	0.036797
4.383350	0.2	0.038282
4.386683	0.2	0.039069
4.390017	0.2	0.039241
4.393350	0.2	0.038575
4.396683	0.2	0.036890
4.400017	0.2	0.034366
4.403350	0.2	0.031479
4.406683	0.2	0.028866
4.410017	0.2	0.027413
4.413350	0.2	0.027777
4.416683	0.2	0.029667
4.420017	0.2	0.031958
4.423350	0.2	0.033644
4.426683	0.2	0.034366
4.430017	0.2	0.034203
4.433350	0.2	0.033323
4.436683	0.2	0.031954
4.440017	0.2	0.030445
4.443350	0.2	0.029108
4.446683	0.2	0.028177
4.450017	0.2	0.027809
4.453350	0.2	0.027977
4.456683	0.2	0.028275
4.460017	0.2	0.028140
4.463350	0.2	0.027334
4.466683	0.2	0.026179
4.470017	0.2	0.025178
4.473350	0.2	0.024606
4.476683	0.2	0.024377
4.480017	0.2	0.024247
4.483350	0.2	0.024028
4.486683	0.2	0.023614
4.490017	0.2	0.023022
4.493350	0.2	0.022398
4.496683	0.2	0.021802
4.500017	0.2	0.021146
4.503350	0.2	0.020401
4.506683	0.2	0.019670
4.510017	0.2	0.018948
4.513350	0.2	0.018058
4.516683	0.2	0.016973
4.520017	0.2	0.016014
4.523350	0.2	0.015763
4.526683	0.2	0.016615
4.530017	0.2	0.018110
4.533350	0.2	0.019236
4.536683	0.2	0.019544
4.540017	0.2	0.019274
4.543350	0.2	0.018650
4.546683	0.2	0.017667
4.550017	0.2	0.016475
4.553350	0.2	0.015409
4.556683	0.2	0.014775
4.560017	0.2	0.014645
4.563350	0.2	0.014845
4.566683	0.2	0.015101
4.570017	0.2	0.015399
4.573350	0.2	0.015977
4.576683	0.2	0.016838
4.580017	0.2	0.017686
4.583350	0.2	0.018193
4.586683	0.2	0.018110
4.590017	0.2	0.017406
4.593350	0.2	0.016438
4.596683	0.2	0.015646
4.600017	0.2	0.015018
4.603350	0.2	0.014310
4.606683	0.2	0.013509
4.610017	0.2	0.012675
4.613350	0.2	0.011674
4.616683	0.2	0.010449
4.620017	0.2	0.009346
4.623350	0.2	0.008675
4.626683	0.2	0.008321
4.630017	0.2	0.008014
4.633350	0.2	0.007804
4.636683	0.2	0.007809
4.640017	0.2	0.007935
4.643350	0.2	0.008121
4.646683	0.2	0.008359
4.650017	0.2	0.008503
4.653350	0.2	0.008293
4.656683	0.2	0.007600
4.660017	0.2	0.006575
4.663350	0.2	0.005607
4.666683	0.2	0.004983
4.670017	0.2	0.004759
4.673350	0.2	0.004987
4.676683	0.2	0.005569
4.680017	0.2	0.006026
4.683350	0.2	0.005774
4.686683	0.2	0.004484
4.690017	0.2	0.002040
4.693350	0.2	-0.001304
4.696683	0.2	-0.004745
4.700017	0.2	-0.007316
4.703350	0.2	-0.008373
4.706683	0.2	-0.007995
4.710017	0.2	-0.007083
4.713350	0.2	-0.006668
4.716683	0.2	-0.007185
4.720017	0.2	-0.008200
4.723350	0.2	-0.008754
4.726683	0.2	-0.008019
4.730017	0.2	-0.006077
4.733350	0.2	-0.003818
4.736683	0.2	-0.002142
4.740017	0.2	-0.001453
4.743350	0.2	-0.001923
4.746683	0.2	-0.003669
4.750017	0.2	-0.006286
4.753350	0.2	-0.008661
4.756683	0.2	-0.009947
4.760017	0.2	-0.010421
4.763350	0.2	-0.010873
4.766683	0.2	-0.011618
4.770017	0.2	-0.012433
4.773350	0.2	-0.012931
4.776683	0.2	-0.012806
4.780017	0.2	-0.011949
4.783350	0.2	-0.010510
4.786683	0.2	-0.008806
4.790017	0.2	-0.007115
4.793350	0.2	-0.005569
4.796683	0.2	-0.004424
4.800017	0.2	-0.004093
4.803350	0.2	-0.004526
4.806683	0.2	-0.005146
4.810017	0.2	-0.005537
4.813350	0.2	-0.005686
4.816683	0.2	-0.005886
4.820017	0.2	-0.006510
4.823350	0.2	-0.007637
4.826683	0.2	-0.008955
4.830017	0.2	-0.010193
4.833350	0.2	-0.011497
4.836683	0.2	-0.013015
4.840017	0.2	-0.014380
4.843350	0.2	-0.014976
4.846683	0.2	-0.014431
4.850017	0.2	-0.012824
4.853350	0.2	-0.010626
4.856683	0.2	-0.008396
4.860017	0.2	-0.006473
4.863350	0.2	-0.004857
4.866683	0.2	-0.003371
4.870017	0.2	-0.001905
4.873350	0.2	-0.000442
4.876683	0.2	0.000950
4.880017	0.2	0.002198
4.883350	0.2	0.003264
4.886683	0.2	0.004079
4.890017	0.2	0.004452
4.893350	0.2	0.004224
4.896683	0.2	0.003525
4.900017	0.2	0.002668
4.903350	0.2	0.001849
4.906683	0.2	0.001183
4.910017	0.2	0.000969
4.913350	0.2	0.001518
4.916683	0.2	0.002761
4.920017	0.2	0.004102
4.923350	0.2	0.004820
4.926683	0.2	0.004661
4.930017	0.2	0.004102
4.933350	0.2	0.003777
4.936683	0.2	0.003753
4.940017	0.2	0.003660
4.943350	0.2	0.003385
4.946683	0.2	0.003232
4.950017	0.2	0.003548
4.953350	0.2	0.004503
4.956683	0.2	0.006128
4.960017	0.2	0.008247
4.963350	0.2	0.010552
4.966683	0.2	0.012903
4.970017	0.2	0.015171
4.973350	0.2	0.016857
4.976683	0.2	0.017411
4.980017	0.2	0.016876
4.983350	0.2	0.015805
4.986683	0.2	0.014761
4.990017	0.2	0.014100
4.993350	0.2	0.013937
4.996683	0.2	0.014217
5.000017	0.2	0.014789
5.003350	0.2	0.015595
5.006683	0.2	0.016736
5.010017	0.2	0.018193
5.013350	0.2	0.019614
5.016683	0.2	0.020629
5.020017	0.2	0.021067
5.023350	0.2	0.020820
5.026683	0.2	0.019846
5.030017	0.2	0.018170
5.033350	0.2	0.015898
5.036683	0.2	0.013420
5.040017	0.2	0.011437
5.043350	0.2	0.010421
5.046683	0.2	0.010338
5.050017	0.2	0.010850
5.053350	0.2	0.011665
5.056683	0.2	0.012582
5.060017	0.2	0.013309
5.063350	0.2	0.013527
5.066683	0.2	0.013234
5.070017	0.2	0.012745
5.073350	0.2	0.012573
5.076683	0.2	0.013108
5.080017	0.2	0.014240
5.083350	0.2	0.015586
5.086683	0.2	0.017197
5.090017	0.2	0.019521
5.093350	0.2	0.022384
5.096683	0.2	0.024671
5.100017	0.2	0.025169
5.103350	0.2	0.023781
5.106683	0.2	0.021616
5.110017	0.2	0.019684
5.113350	0.2	0.018133
5.116683	0.2	0.017099
5.120017	0.2	0.017141
5.123350	0.2	0.018333
5.126683	0.2	0.019642
5.130017	0.2	0.019721
5.133350	0.2	0.017993
5.136683	0.2	0.014822
5.140017	0.2	0.010943
5.143350	0.2	0.007101
5.146683	0.2	0.004102
5.150017	0.2	0.002519
5.153350	0.2	0.002161
5.156683	0.2	0.002179
5.160017	0.2	0.001858
5.163350	0.2	0.001127
5.166683	0.2	0.000503
5.170017	0.2	0.000582
5.173350	0.2	0.001569
5.176683	0.2	0.003017
5.180017	0.2	0.004298
5.183350	0.2	0.005104
5.186683	0.2	0.005448
5.190017	0.2	0.005430
5.193350	0.2	0.005113
5.196683	0.2	0.004522
5.200017	0.2	0.003628
5.203350	0.2	0.002286
5.206683	0.2	0.000522
5.210017	0.2	-0.001243
5.213350	0.2	-0.002650
5.216683	0.2	-0.003641
5.220017	0.2	-0.004051
5.223350	0.2	-0.003790
5.226683	0.2	-0.003371
5.230017	0.2	-0.003465
5.233350	0.2	-0.004172
5.236683	0.2	-0.005160
5.240017	0.2	-0.006314
5.243350	0.2	-0.007893
5.246683	0.2	-0.009830
5.250017	0.2	-0.011581
5.253350	0.2	-0.012838
5.256683	0.2	-0.013770
5.260017	0.2	-0.014682
5.263350	0.2	-0.015702
5.266683	0.2	-0.016466
5.270017	0.2	-0.016373
5.273350	0.2	-0.015465
5.276683	0.2	-0.014463
5.280017	0.2	-0.014044
5.283350	0.2	-0.014622
5.286683	0.2	-0.016382
5.290017	0.2	-0.019143
5.293350	0.2	-0.022231
5.296683	0.2	-0.024452
5.300017	0.2	-0.024582
5.303350	0.2	-0.022235
5.306683	0.2	-0.018347
5.310017	0.2	-0.014706
5.313350	0.2	-0.012890
5.316683	0.2	-0.013332
5.320017	0.2	-0.015367
5.323350	0.2	-0.018026
5.326683	0.2	-0.020475
5.330017	0.2	-0.022193
5.333350	0.2	-0.022925
5.336683	0.2	-0.022608
5.340017	0.2	-0.021541
5.343350	0.2	-0.020647
5.346683	0.2	-0.020810
5.350017	0.2	-0.022110
5.353350	0.2	-0.023935
5.356683	0.2	-0.025528
5.360017	0.2	-0.026384
5.363350	0.2	-0.026613
5.366683	0.2	-0.026822
5.370017	0.2	-0.027451
5.373350	0.2	-0.028405
5.376683	0.2	-0.029253
5.380017	0.2	-0.029528
5.383350	0.2	-0.028810
5.386683	0.2	-0.027008
5.390017	0.2	-0.024568
5.393350	0.2	-0.022426
5.396683	0.2	-0.021677
5.400017	0.2	-0.022892
5.403350	0.2	-0.025616
5.406683	0.2	-0.028717
5.410017	0.2	-0.031390
5.413350	0.2	-0.033546
5.416683	0.2	-0.035083
5.420017	0.2	-0.035460
5.423350	0.2	-0.034329
5.426683	0.2	-0.032070
5.430017	0.2	-0.029556
5.433350	0.2	-0.027558
5.436683	0.2	-0.026422
5.440017	0.2	-0.026147
5.443350	0.2	-0.026696
5.446683	0.2	-0.028033
5.450017	0.2	-0.029909
5.453350	0.2	-0.031907
5.456683	0.2	-0.033616
5.460017	0.2	-0.034766
5.463350	0.2	-0.035535
5.466683	0.2	-0.036326
5.470017	0.2	-0.036969
5.473350	0.2	-0.036820
5.476683	0.2	-0.035632
5.480017	0.2	-0.033863
5.483350	0.2	-0.032345
5.486683	0.2	-0.031656
5.490017	0.2	-0.031716
5.493350	0.2	-0.032261
5.496683	0.2	-0.033043
5.500017	0.2	-0.033635
5.503350	0.2	-0.033705
5.506683	0.2	-0.033448
5.510017	0.2	-0.033230
5.513350	0.2	-0.033113
5.516683	0.2	-0.032764
5.520017	0.2	-0.031902
5.523350	0.2	-0.031046
5.526683	0.2	-0.031423
5.530017	0.2	-0.033849
5.533350	0.2	-0.037621
5.536683	0.2	-0.040988
5.540017	0.2	-0.042892
5.543350	0.2	-0.043581
5.546683	0.2	-0.043665
5.550017	0.2	-0.043381
5.553350	0.2	-0.042813
5.556683	0.2	-0.042114
5.560017	0.2	-0.041439
5.563350	0.2	-0.040899
5.566683	0.2	-0.040764
5.570017	0.2	-0.041388
5.573350	0.2	-0.042678
5.576683	0.2	-0.043930
5.580017	0.2	-0.044387
5.583350	0.2	-0.043837
5.586683	0.2	-0.042664
5.590017	0.2	-0.041421
5.593350	0.2	-0.040350
5.596683	0.2	-0.039376
5.600017	0.2	-0.038515
5.603350	0.2	-0.038156
5.606683	0.2	-0.038566
5.610017	0.2	-0.039269
5.613350	0.2	-0.039353
5.616683	0.2	-0.038529
5.620017	0.2	-0.037793
5.623350	0.2	-0.038315
5.626683	0.2	-0.039996
5.630017	0.2	-0.041397
5.633350	0.2	-0.041048
5.636683	0.2	-0.038911
5.640017	0.2	-0.036517
5.643350	0.2	-0.035414
5.646683	0.2	-0.036028
5.650017	0.2	-0.037942
5.653350	0.2	-0.040387
5.656683	0.2	-0.042534
5.660017	0.2	-0.043828
5.663350	0.2	-0.044242
5.666683	0.2	-0.044121
5.670017	0.2	-0.043875
5.673350	0.2	-0.043656
5.676683	0.2	-0.043148
5.680017	0.2	-0.042031
5.683350	0.2	-0.040620
5.686683	0.2	-0.039595
5.690017	0.2	-0.039400
5.693350	0.2	-0.040284
5.696683	0.2	-0.042254
5.700017	0.2	-0.044703
5.703350	0.2	-0.046655
5.706683	0.2	-0.047465
5.710017	0.2	-0.047218
5.713350	0.2	-0.046720
5.716683	0.2	-0.046608
5.720017	0.2	-0.046548
5.723350	0.2	-0.045802
5.726683	0.2	-0.044229
5.730017	0.2	-0.042445
5.733350	0.2	-0.041160
5.736683	0.2	-0.040517
5.740017	0.2	-0.040284
5.743350	0.2	-0.040387
5.746683	0.2	-0.040885
5.750017	0.2	-0.041681
5.753350	0.2	-0.042599
5.756683	0.2	-0.043707
5.760017	0.2	-0.045123
5.763350	0.2	-0.046724
5.766683	0.2	-0.048308
5.770017	0.2	-0.049844
5.773350	0.2	-0.051511
5.776683	0.2	-0.053239
5.780017	0.2	-0.054426
5.783350	0.2	-0.054613
5.786683	0.2	-0.053998
5.790017	0.2	-0.053039
5.793350	0.2	-0.052024
5.796683	0.2	-0.051027
5.800017	0.2	-0.050031
5.803350	0.2	-0.049314
5.806683	0.2	-0.049490
5.810017	0.2	-0.050799
5.813350	0.2	-0.052731
5.816683	0.2	-0.054538
5.820017	0.2	-0.055693
5.823350	0.2	-0.055870
5.826683	0.2	-0.055125
5.830017	0.2	-0.053938
5.833350	0.2	-0.053030
5.836683	0.2	-0.053053
5.840017	0.2	-0.054180
5.843350	0.2	-0.055898
5.846683	0.2	-0.057351
5.850017	0.2	-0.057789
5.853350	0.2	-0.057016
5.856683	0.2	-0.055498
5.860017	0.2	-0.053933
5.863350	0.2	-0.052825
5.866683	0.2	-0.052219
5.870017	0.2	-0.051782
5.873350	0.2	-0.051293
5.876683	0.2	-0.050990
5.880017	0.2	-0.051139
5.883350	0.2	-0.051716
5.886683	0.2	-0.052559
5.890017	0.2	-0.053416
5.893350	0.2	-0.054063
5.896683	0.2	-0.054529
5.900017	0.2	-0.055050
5.903350	0.2	-0.055674
5.906683	0.2	-0.056210
5.910017	0.2	-0.056545
5.913350	0.2	-0.056834
5.916683	0.2	-0.057262
5.920017	0.2	-0.057891
5.923350	0.2	-0.058650
5.926683	0.2	-0.059279
5.930017	0.2	-0.059283
5.933350	0.2	-0.058338
5.936683	0.2	-0.056820
5.940017	0.2	-0.055642
5.943350	0.2	-0.055679
5.946683	0.2	-0.057309
5.950017	0.2	-0.059945
5.953350	0.2	-0.062338
5.956683	0.2	-0.063581
5.960017	0.2	-0.063665
5.963350	0.2	-0.063139
5.966683	0.2	-0.062673
5.970017	0.2	-0.062655
5.973350	0.2	-0.062864
5.976683	0.2	-0.062836
5.980017	0.2	-0.062585
5.983350	0.2	-0.062506
5.986683	0.2	-0.062678
5.990017	0.2	-0.062683
5.993350	0.2	-0.061928
5.996683	0.2	-0.060080
6.000017	0.2	-0.057626
