# Supplementary material for: Quantitative profiling of capsaicin content in seven chili pepper cultivars using optimized HPLC
Source: Front Plant Sci. 2026 May 7;17:1749488. doi: 10.3389/fpls.2026.1749488 (PMC13190488; doi:10.3389/fpls.2026.1749488)
Supplement: Supplementary file 2 [file DataSheet2.zip › Raw Chromatogram Data Calibration 220 nm/Capsaicin 1ppm.csv]

URL chrom://desktop-lb30aed/ChromeleonLocal/Capsaicin/CapsaicinTest_1312025.seq/42201.smp/UV_VIS_1.channel
Channel UV_VIS_1
Injection Information:
Data Vault ChromeleonLocal
Sequence CapsaicinTest_1312025
Name CAP1ppm
Number 446
Position Y:E5
Comment
Processing Method Processing_Capsaicin
Instrument Method Capsaicin_222025m1 -Origninal
Type Unknown
Status Finished
Inject Time 3/11/2025 11:35:08 AM -07:00
Volume (�l) 10.00
Dilution Factor 1.0000
Weight 1.0000
Raw Data Information:
Time Min. (min) 0.003367
Time Max. (min) 6.000033
Data Points 1800
Detector UV
Generating Data System Chromeleon 7.2.10.24543
Exporting Data System Chromeleon 7.2.10.0
Operator Instrument Controller
Signal Quantity Absorbance
Signal Unit mAU
Signal Min. -0.772690
Signal Max. 15.608426
Channel UV_VIS_1
Driver Name VDAD.dll
Channel Type Evaluation
Min. Step (s) 0.2
Max. Step (s) 0.2
Average Step (s) 0.2
Signal Parameter Information:
Signal Info WVL:220 nm
Raw Data:
Time (min) Step (s) Value (mAU)
0.003367 n.a. 0.000000
0.006700 0.2 -0.000023
0.010033 0.2 -0.000182
0.013367 0.2 -0.000610
0.016700 0.2 -0.001220
0.020033 0.2 -0.001676
0.023367 0.2 -0.001807
0.026700 0.2 -0.001797
0.030033 0.2 -0.001839
0.033367 0.2 -0.001616
0.036700 0.2 -0.000657
0.040033 0.2 0.000903
0.043367 0.2 0.002421
0.046700 0.2 0.003437
0.050033 0.2 0.003804
0.053367 0.2 0.003711
0.056700 0.2 0.003772
0.060033 0.2 0.004610
0.063367 0.2 0.006109
0.066700 0.2 0.007395
0.070033 0.2 0.007655
0.073367 0.2 0.006589
0.076700 0.2 0.004373
0.080033 0.2 0.001527
0.083367 0.2 -0.001248
0.086700 0.2 -0.003525
0.090033 0.2 -0.005173
0.093367 0.2 -0.006035
0.096700 0.2 -0.005891
0.100033 0.2 -0.004796
0.103367 0.2 -0.003166
0.106700 0.2 -0.001690
0.110033 0.2 -0.001043
0.113367 0.2 -0.001397
0.116700 0.2 -0.002319
0.120033 0.2 -0.003171
0.123367 0.2 -0.003502
0.126700 0.2 -0.003148
0.130033 0.2 -0.002268
0.133367 0.2 -0.001476
0.136700 0.2 -0.001532
0.140033 0.2 -0.002584
0.143367 0.2 -0.004140
0.146700 0.2 -0.005569
0.150033 0.2 -0.006245
0.153367 0.2 -0.005574
0.156700 0.2 -0.003581
0.160033 0.2 -0.001178
0.163367 0.2 0.000405
0.166700 0.2 0.000545
0.170033 0.2 -0.000480
0.173367 0.2 -0.002151
0.176700 0.2 -0.004279
0.180033 0.2 -0.006813
0.183367 0.2 -0.009597
0.186700 0.2 -0.012289
0.190033 0.2 -0.014189
0.193367 0.2 -0.014617
0.196700 0.2 -0.013537
0.200033 0.2 -0.011465
0.203367 0.2 -0.009094
0.206700 0.2 -0.006962
0.210033 0.2 -0.005122
0.213367 0.2 -0.003129
0.216700 0.2 -0.000764
0.220033 0.2 0.001611
0.223367 0.2 0.003278
0.226700 0.2 0.003390
0.230033 0.2 0.001555
0.233367 0.2 -0.001583
0.236700 0.2 -0.004694
0.240033 0.2 -0.006668
0.243367 0.2 -0.007036
0.246700 0.2 -0.005984
0.250033 0.2 -0.004419
0.253367 0.2 -0.003744
0.256700 0.2 -0.004740
0.260033 0.2 -0.006864
0.263367 0.2 -0.008852
0.266700 0.2 -0.009751
0.270033 0.2 -0.009574
0.273367 0.2 -0.009076
0.276700 0.2 -0.008876
0.280033 0.2 -0.008927
0.283367 0.2 -0.008754
0.286700 0.2 -0.007898
0.290033 0.2 -0.006277
0.293367 0.2 -0.004354
0.296700 0.2 -0.002990
0.300033 0.2 -0.002808
0.303367 0.2 -0.003502
0.306700 0.2 -0.003888
0.310033 0.2 -0.003078
0.313367 0.2 -0.001602
0.316700 0.2 -0.001015
0.320033 0.2 -0.002249
0.323367 0.2 -0.004559
0.326700 0.2 -0.006375
0.330033 0.2 -0.006789
0.333367 0.2 -0.005937
0.336700 0.2 -0.004517
0.340033 0.2 -0.003194
0.343367 0.2 -0.002314
0.346700 0.2 -0.002049
0.350033 0.2 -0.002715
0.353367 0.2 -0.004531
0.356700 0.2 -0.007055
0.360033 0.2 -0.009327
0.363367 0.2 -0.010692
0.366700 0.2 -0.011465
0.370033 0.2 -0.012643
0.373367 0.2 -0.014775
0.376700 0.2 -0.017262
0.380033 0.2 -0.018845
0.383367 0.2 -0.018612
0.386700 0.2 -0.016592
0.390033 0.2 -0.013765
0.393367 0.2 -0.011423
0.396700 0.2 -0.010398
0.400033 0.2 -0.010598
0.403367 0.2 -0.011264
0.406700 0.2 -0.011805
0.410033 0.2 -0.012075
0.413367 0.2 -0.012014
0.416700 0.2 -0.011562
0.420033 0.2 -0.010859
0.423367 0.2 -0.010142
0.426700 0.2 -0.009541
0.430033 0.2 -0.009066
0.433367 0.2 -0.008801
0.436700 0.2 -0.008959
0.440033 0.2 -0.009579
0.443367 0.2 -0.010510
0.446700 0.2 -0.011520
0.450033 0.2 -0.012247
0.453367 0.2 -0.012401
0.456700 0.2 -0.012149
0.460033 0.2 -0.012065
0.463367 0.2 -0.012736
0.466700 0.2 -0.014282
0.470033 0.2 -0.016247
0.473367 0.2 -0.017886
0.476700 0.2 -0.018748
0.480033 0.2 -0.018924
0.483367 0.2 -0.018701
0.486700 0.2 -0.018165
0.490033 0.2 -0.017299
0.493367 0.2 -0.016368
0.496700 0.2 -0.016019
0.500033 0.2 -0.016661
0.503367 0.2 -0.017970
0.506700 0.2 -0.019222
0.510033 0.2 -0.019958
0.513367 0.2 -0.020168
0.516700 0.2 -0.020107
0.520033 0.2 -0.020205
0.523367 0.2 -0.020880
0.526700 0.2 -0.022091
0.530033 0.2 -0.023372
0.533367 0.2 -0.024447
0.536700 0.2 -0.025593
0.540033 0.2 -0.027055
0.543367 0.2 -0.028517
0.546700 0.2 -0.029472
0.550033 0.2 -0.029756
0.553367 0.2 -0.029453
0.556700 0.2 -0.028722
0.560033 0.2 -0.027972
0.563367 0.2 -0.028037
0.566700 0.2 -0.029532
0.570033 0.2 -0.032154
0.573367 0.2 -0.034776
0.576700 0.2 -0.036363
0.580033 0.2 -0.036792
0.583367 0.2 -0.036801
0.586700 0.2 -0.036997
0.590033 0.2 -0.037230
0.593367 0.2 -0.036913
0.596700 0.2 -0.035674
0.600033 0.2 -0.033705
0.603367 0.2 -0.031535
0.606700 0.2 -0.029798
0.610033 0.2 -0.029067
0.613367 0.2 -0.029351
0.616700 0.2 -0.029923
0.620033 0.2 -0.029942
0.623367 0.2 -0.029164
0.626700 0.2 -0.028010
0.630033 0.2 -0.027022
0.633367 0.2 -0.026650
0.636700 0.2 -0.027460
0.640033 0.2 -0.029947
0.643367 0.2 -0.033770
0.646700 0.2 -0.037318
0.650033 0.2 -0.038431
0.653367 0.2 -0.035353
0.656700 0.2 -0.026678
0.660033 0.2 -0.010557
0.663367 0.2 0.015954
0.666700 0.2 0.056890
0.670033 0.2 0.116453
0.673367 0.2 0.197012
0.676700 0.2 0.296962
0.680033 0.2 0.409526
0.683367 0.2 0.523240
0.686700 0.2 0.624200
0.690033 0.2 0.699516
0.693367 0.2 0.740723
0.696700 0.2 0.745249
0.700033 0.2 0.715978
0.703367 0.2 0.659958
0.706700 0.2 0.586370
0.710033 0.2 0.504036
0.713367 0.2 0.419724
0.716700 0.2 0.337888
0.720033 0.2 0.260989
0.723367 0.2 0.189850
0.726700 0.2 0.124541
0.730033 0.2 0.064746
0.733367 0.2 0.005318
0.736700 0.2 -0.078538
0.740033 0.2 -0.240966
0.743367 0.2 -0.513699
0.746700 0.2 -0.772690
0.750033 0.2 -0.651940
0.753367 0.2 0.321111
0.756700 0.2 2.409918
0.760033 0.2 5.425946
0.763367 0.2 8.751983
0.766700 0.2 11.622957
0.770033 0.2 13.489798
0.773367 0.2 14.225151
0.776700 0.2 14.053579
0.780033 0.2 13.321107
0.783367 0.2 12.306101
0.786700 0.2 11.166721
0.790033 0.2 9.985911
0.793367 0.2 8.830717
0.796700 0.2 7.777885
0.800033 0.2 6.908597
0.803367 0.2 6.295536
0.806700 0.2 5.996116
0.810033 0.2 6.051175
0.813367 0.2 6.481572
0.816700 0.2 7.276651
0.820033 0.2 8.377149
0.823367 0.2 9.667487
0.826700 0.2 10.997867
0.830033 0.2 12.235269
0.833367 0.2 13.304944
0.836700 0.2 14.187051
0.840033 0.2 14.881114
0.843367 0.2 15.371945
0.846700 0.2 15.608426
0.850033 0.2 15.505501
0.853367 0.2 14.988268
0.856700 0.2 14.053676
0.860033 0.2 12.792978
0.863367 0.2 11.359737
0.866700 0.2 9.915526
0.870033 0.2 8.588796
0.873367 0.2 7.462977
0.876700 0.2 6.586332
0.880033 0.2 5.983501
0.883367 0.2 5.655191
0.886700 0.2 5.568974
0.890033 0.2 5.654236
0.893367 0.2 5.811201
0.896700 0.2 5.934131
0.900033 0.2 5.941354
0.903367 0.2 5.800426
0.906700 0.2 5.534692
0.910033 0.2 5.204296
0.913367 0.2 4.870435
0.916700 0.2 4.564160
0.920033 0.2 4.276736
0.923367 0.2 3.972915
0.926700 0.2 3.615688
0.930033 0.2 3.187591
0.933367 0.2 2.698596
0.936700 0.2 2.180398
0.940033 0.2 1.673582
0.943367 0.2 1.214566
0.946700 0.2 0.827331
0.950033 0.2 0.521112
0.953367 0.2 0.292500
0.956700 0.2 0.129812
0.960033 0.2 0.018221
0.963367 0.2 -0.056038
0.966700 0.2 -0.103922
0.970033 0.2 -0.133542
0.973367 0.2 -0.150483
0.976700 0.2 -0.158302
0.980033 0.2 -0.159354
0.983367 0.2 -0.155438
0.986700 0.2 -0.148006
0.990033 0.2 -0.138162
0.993367 0.2 -0.126651
0.996700 0.2 -0.114175
1.000033 0.2 -0.101621
1.003367 0.2 -0.089756
1.006700 0.2 -0.078785
1.010033 0.2 -0.068354
1.013367 0.2 -0.058045
1.016700 0.2 -0.047777
1.020033 0.2 -0.037500
1.023367 0.2 -0.026971
1.026700 0.2 -0.016112
1.030033 0.2 -0.005336
1.033367 0.2 0.004624
1.036700 0.2 0.013043
1.040033 0.2 0.019474
1.043367 0.2 0.023935
1.046700 0.2 0.026701
1.050033 0.2 0.027879
1.053367 0.2 0.027739
1.056700 0.2 0.027367
1.060033 0.2 0.028317
1.063367 0.2 0.031604
1.066700 0.2 0.037039
1.070033 0.2 0.043381
1.073367 0.2 0.049076
1.076700 0.2 0.052922
1.080033 0.2 0.054236
1.083367 0.2 0.052787
1.086700 0.2 0.048708
1.090033 0.2 0.042538
1.093367 0.2 0.035004
1.096700 0.2 0.026678
1.100033 0.2 0.018347
1.103367 0.2 0.011418
1.106700 0.2 0.007283
1.110033 0.2 0.006375
1.113367 0.2 0.007967
1.116700 0.2 0.010855
1.120033 0.2 0.014435
1.123367 0.2 0.019078
1.126700 0.2 0.025150
1.130033 0.2 0.032154
1.133367 0.2 0.039027
1.136700 0.2 0.044866
1.140033 0.2 0.049328
1.143367 0.2 0.052634
1.146700 0.2 0.055144
1.150033 0.2 0.056857
1.153367 0.2 0.057449
1.156700 0.2 0.056699
1.160033 0.2 0.054771
1.163367 0.2 0.052545
1.166700 0.2 0.051302
1.170033 0.2 0.051470
1.173367 0.2 0.052261
1.176700 0.2 0.052662
1.180033 0.2 0.052252
1.183367 0.2 0.051158
1.186700 0.2 0.049509
1.190033 0.2 0.047344
1.193367 0.2 0.045151
1.196700 0.2 0.043949
1.200033 0.2 0.044275
1.203367 0.2 0.045714
1.206700 0.2 0.047609
1.210033 0.2 0.049532
1.213367 0.2 0.051032
1.216700 0.2 0.051502
1.220033 0.2 0.050683
1.223367 0.2 0.049053
1.226700 0.2 0.047581
1.230033 0.2 0.047130
1.233367 0.2 0.047972
1.236700 0.2 0.049695
1.240033 0.2 0.051442
1.243367 0.2 0.052443
1.246700 0.2 0.052657
1.250033 0.2 0.052648
1.253367 0.2 0.052820
1.256700 0.2 0.053081
1.260033 0.2 0.053011
1.263367 0.2 0.052019
1.266700 0.2 0.049728
1.270033 0.2 0.046375
1.273367 0.2 0.042808
1.276700 0.2 0.040056
1.280033 0.2 0.038785
1.283367 0.2 0.039083
1.286700 0.2 0.040550
1.290033 0.2 0.042436
1.293367 0.2 0.043889
1.296700 0.2 0.044242
1.300033 0.2 0.043176
1.303367 0.2 0.040671
1.306700 0.2 0.036922
1.310033 0.2 0.032382
1.313367 0.2 0.027847
1.316700 0.2 0.024070
1.320033 0.2 0.021327
1.323367 0.2 0.019362
1.326700 0.2 0.017853
1.330033 0.2 0.016857
1.333367 0.2 0.016629
1.336700 0.2 0.017025
1.340033 0.2 0.017476
1.343367 0.2 0.017509
1.346700 0.2 0.017020
1.350033 0.2 0.016266
1.353367 0.2 0.015735
1.356700 0.2 0.015851
1.360033 0.2 0.016573
1.363367 0.2 0.017337
1.366700 0.2 0.017714
1.370033 0.2 0.017686
1.373367 0.2 0.017425
1.376700 0.2 0.017220
1.380033 0.2 0.017355
1.383367 0.2 0.017695
1.386700 0.2 0.017788
1.390033 0.2 0.017453
1.393367 0.2 0.016927
1.396700 0.2 0.016810
1.400033 0.2 0.017807
1.403367 0.2 0.019930
1.406700 0.2 0.022301
1.410033 0.2 0.024019
1.413367 0.2 0.025146
1.416700 0.2 0.026529
1.420033 0.2 0.028661
1.423367 0.2 0.031209
1.426700 0.2 0.033574
1.430033 0.2 0.035507
1.433367 0.2 0.037118
1.436700 0.2 0.038580
1.440033 0.2 0.039767
1.443367 0.2 0.040438
1.446700 0.2 0.040592
1.450033 0.2 0.040447
1.453367 0.2 0.040433
1.456700 0.2 0.041132
1.460033 0.2 0.042827
1.463367 0.2 0.045388
1.466700 0.2 0.048671
1.470033 0.2 0.052601
1.473367 0.2 0.056881
1.476700 0.2 0.060843
1.480033 0.2 0.063968
1.483367 0.2 0.066622
1.486700 0.2 0.069914
1.490033 0.2 0.074306
1.493367 0.2 0.079097
1.496700 0.2 0.083339
1.500033 0.2 0.086678
1.503367 0.2 0.089491
1.506700 0.2 0.092378
1.510033 0.2 0.095633
1.513367 0.2 0.099218
1.516700 0.2 0.102967
1.520033 0.2 0.106669
1.523367 0.2 0.109994
1.526700 0.2 0.112243
1.530033 0.2 0.112606
1.533367 0.2 0.110911
1.536700 0.2 0.107661
1.540033 0.2 0.103400
1.543367 0.2 0.098501
1.546700 0.2 0.093342
1.550033 0.2 0.088275
1.553367 0.2 0.083493
1.556700 0.2 0.078850
1.560033 0.2 0.073938
1.563367 0.2 0.068340
1.566700 0.2 0.061975
1.570033 0.2 0.055111
1.573367 0.2 0.048168
1.576700 0.2 0.041341
1.580033 0.2 0.034468
1.583367 0.2 0.027339
1.586700 0.2 0.020000
1.590033 0.2 0.012801
1.593367 0.2 0.006272
1.596700 0.2 0.000778
1.600033 0.2 -0.003502
1.603367 0.2 -0.006496
1.606700 0.2 -0.008387
1.610033 0.2 -0.009607
1.613367 0.2 -0.010664
1.616700 0.2 -0.012135
1.620033 0.2 -0.014571
1.623367 0.2 -0.018068
1.626700 0.2 -0.022091
1.630033 0.2 -0.025700
1.633367 0.2 -0.028140
1.636700 0.2 -0.029057
1.640033 0.2 -0.028550
1.643367 0.2 -0.027204
1.646700 0.2 -0.025746
1.650033 0.2 -0.024512
1.653367 0.2 -0.023372
1.656700 0.2 -0.022179
1.660033 0.2 -0.021090
1.663367 0.2 -0.020377
1.666700 0.2 -0.020242
1.670033 0.2 -0.020741
1.673367 0.2 -0.021635
1.676700 0.2 -0.022608
1.680033 0.2 -0.023511
1.683367 0.2 -0.024172
1.686700 0.2 -0.024391
1.690033 0.2 -0.024051
1.693367 0.2 -0.022934
1.696700 0.2 -0.021080
1.700033 0.2 -0.019087
1.703367 0.2 -0.017523
1.706700 0.2 -0.016456
1.710033 0.2 -0.015763
1.713367 0.2 -0.015441
1.716700 0.2 -0.015576
1.720033 0.2 -0.016135
1.723367 0.2 -0.016773
1.726700 0.2 -0.016890
1.730033 0.2 -0.016228
1.733367 0.2 -0.014906
1.736700 0.2 -0.012936
1.740033 0.2 -0.010505
1.743367 0.2 -0.008242
1.746700 0.2 -0.006808
1.750033 0.2 -0.006449
1.753367 0.2 -0.006822
1.756700 0.2 -0.007260
1.760033 0.2 -0.007371
1.763367 0.2 -0.007488
1.766700 0.2 -0.008191
1.770033 0.2 -0.009285
1.773367 0.2 -0.009900
1.776700 0.2 -0.009513
1.780033 0.2 -0.008307
1.783367 0.2 -0.006664
1.786700 0.2 -0.004871
1.790033 0.2 -0.003395
1.793367 0.2 -0.002692
1.796700 0.2 -0.002729
1.800033 0.2 -0.003111
1.803367 0.2 -0.003804
1.806700 0.2 -0.005127
1.810033 0.2 -0.007022
1.813367 0.2 -0.008927
1.816700 0.2 -0.010342
1.820033 0.2 -0.011367
1.823367 0.2 -0.012596
1.826700 0.2 -0.014412
1.830033 0.2 -0.016489
1.833367 0.2 -0.018384
1.836700 0.2 -0.020210
1.840033 0.2 -0.022389
1.843367 0.2 -0.024904
1.846700 0.2 -0.027209
1.850033 0.2 -0.028736
1.853367 0.2 -0.029430
1.856700 0.2 -0.029593
1.860033 0.2 -0.029341
1.863367 0.2 -0.028433
1.866700 0.2 -0.026841
1.870033 0.2 -0.025169
1.873367 0.2 -0.024159
1.876700 0.2 -0.024373
1.880033 0.2 -0.026161
1.883367 0.2 -0.029290
1.886700 0.2 -0.032797
1.890033 0.2 -0.035660
1.893367 0.2 -0.037616
1.896700 0.2 -0.038901
1.900033 0.2 -0.039539
1.903367 0.2 -0.039423
1.906700 0.2 -0.038971
1.910033 0.2 -0.039036
1.913367 0.2 -0.040005
1.916700 0.2 -0.041490
1.920033 0.2 -0.043036
1.923367 0.2 -0.044615
1.926700 0.2 -0.046208
1.930033 0.2 -0.047502
1.933367 0.2 -0.048331
1.936700 0.2 -0.048773
1.940033 0.2 -0.048606
1.943367 0.2 -0.047237
1.946700 0.2 -0.044433
1.950033 0.2 -0.040769
1.953367 0.2 -0.037285
1.956700 0.2 -0.034785
1.960033 0.2 -0.033090
1.963367 0.2 -0.031036
1.966700 0.2 -0.027488
1.970033 0.2 -0.022147
1.973367 0.2 -0.015213
1.976700 0.2 -0.006822
1.980033 0.2 0.003101
1.983367 0.2 0.014789
1.986700 0.2 0.028606
1.990033 0.2 0.044750
1.993367 0.2 0.063116
1.996700 0.2 0.083377
2.000033 0.2 0.105146
2.003367 0.2 0.127954
2.006700 0.2 0.151475
2.010033 0.2 0.175843
2.013367 0.2 0.201622
2.016700 0.2 0.229389
2.020033 0.2 0.259592
2.023367 0.2 0.292659
2.026700 0.2 0.328748
2.030033 0.2 0.367677
2.033367 0.2 0.409503
2.036700 0.2 0.454574
2.040033 0.2 0.503063
2.043367 0.2 0.554817
2.046700 0.2 0.609383
2.050033 0.2 0.666277
2.053367 0.2 0.725165
2.056700 0.2 0.785808
2.060033 0.2 0.848216
2.063367 0.2 0.912668
2.066700 0.2 0.979430
2.070033 0.2 1.048571
2.073367 0.2 1.120092
2.076700 0.2 1.194156
2.080033 0.2 1.271153
2.083367 0.2 1.351433
2.086700 0.2 1.434996
2.090033 0.2 1.521567
2.093367 0.2 1.610909
2.096700 0.2 1.702853
2.100033 0.2 1.797234
2.103367 0.2 1.893844
2.106700 0.2 1.992509
2.110033 0.2 2.093129
2.113367 0.2 2.195556
2.116700 0.2 2.299445
2.120033 0.2 2.404237
2.123367 0.2 2.509127
2.126700 0.2 2.613273
2.130033 0.2 2.716258
2.133367 0.2 2.818024
2.136700 0.2 2.918215
2.140033 0.2 3.015702
2.143367 0.2 3.108783
2.146700 0.2 3.195936
2.150033 0.2 3.276393
2.153367 0.2 3.349911
2.156700 0.2 3.416231
2.160033 0.2 3.474765
2.163367 0.2 3.524544
2.166700 0.2 3.564283
2.170033 0.2 3.593140
2.173367 0.2 3.611068
2.176700 0.2 3.617802
2.180033 0.2 3.612139
2.183367 0.2 3.592726
2.186700 0.2 3.559012
2.190033 0.2 3.511193
2.193367 0.2 3.449712
2.196700 0.2 3.375406
2.200033 0.2 3.289934
2.203367 0.2 3.195377
2.206700 0.2 3.093607
2.210033 0.2 2.986193
2.213367 0.2 2.874397
2.216700 0.2 2.759211
2.220033 0.2 2.641524
2.223367 0.2 2.522226
2.226700 0.2 2.401941
2.230033 0.2 2.280953
2.233367 0.2 2.159704
2.236700 0.2 2.039117
2.240033 0.2 1.920112
2.243367 0.2 1.803092
2.246700 0.2 1.688199
2.250033 0.2 1.575742
2.253367 0.2 1.466223
2.256700 0.2 1.360271
2.260033 0.2 1.258561
2.263367 0.2 1.161522
2.266700 0.2 1.069047
2.270033 0.2 0.980720
2.273367 0.2 0.896561
2.276700 0.2 0.817170
2.280033 0.2 0.743121
2.283367 0.2 0.674436
2.286700 0.2 0.610664
2.290033 0.2 0.551469
2.293367 0.2 0.496963
2.296700 0.2 0.447379
2.300033 0.2 0.402424
2.303367 0.2 0.361209
2.306700 0.2 0.323076
2.310033 0.2 0.288002
2.313367 0.2 0.256118
2.316700 0.2 0.227168
2.320033 0.2 0.200509
2.323367 0.2 0.175755
2.326700 0.2 0.153412
2.330033 0.2 0.134329
2.333367 0.2 0.118650
2.336700 0.2 0.105598
2.340033 0.2 0.094040
2.343367 0.2 0.083088
2.346700 0.2 0.072489
2.350033 0.2 0.062403
2.353367 0.2 0.052960
2.356700 0.2 0.044047
2.360033 0.2 0.035651
2.363367 0.2 0.028037
2.366700 0.2 0.021416
2.370033 0.2 0.015837
2.373367 0.2 0.011278
2.376700 0.2 0.007711
2.380033 0.2 0.004973
2.383367 0.2 0.002566
2.386700 0.2 -0.000210
2.390033 0.2 -0.003753
2.393367 0.2 -0.007870
2.396700 0.2 -0.011958
2.400033 0.2 -0.015595
2.403367 0.2 -0.018836
2.406700 0.2 -0.021933
2.410033 0.2 -0.025178
2.413367 0.2 -0.028824
2.416700 0.2 -0.032666
2.420033 0.2 -0.036070
2.423367 0.2 -0.038673
2.426700 0.2 -0.040941
2.430033 0.2 -0.043693
2.433367 0.2 -0.046892
2.436700 0.2 -0.049630
2.440033 0.2 -0.051344
2.443367 0.2 -0.052308
2.446700 0.2 -0.053104
2.450033 0.2 -0.054166
2.453367 0.2 -0.055623
2.456700 0.2 -0.057323
2.460033 0.2 -0.059078
2.463367 0.2 -0.060839
2.466700 0.2 -0.062753
2.470033 0.2 -0.065002
2.473367 0.2 -0.067330
2.476700 0.2 -0.069123
2.480033 0.2 -0.070147
2.483367 0.2 -0.070818
2.486700 0.2 -0.071479
2.490033 0.2 -0.072112
2.493367 0.2 -0.072829
2.496700 0.2 -0.074012
2.500033 0.2 -0.075670
2.503367 0.2 -0.077374
2.506700 0.2 -0.079055
2.510033 0.2 -0.081123
2.513367 0.2 -0.083819
2.516700 0.2 -0.086767
2.520033 0.2 -0.089169
2.523367 0.2 -0.090413
2.526700 0.2 -0.090608
2.530033 0.2 -0.090478
2.533367 0.2 -0.090431
2.536700 0.2 -0.090222
2.540033 0.2 -0.089868
2.543367 0.2 -0.089821
2.546700 0.2 -0.090357
2.550033 0.2 -0.091433
2.553367 0.2 -0.092941
2.556700 0.2 -0.094664
2.560033 0.2 -0.096178
2.563367 0.2 -0.097039
2.566700 0.2 -0.097165
2.570033 0.2 -0.097007
2.573367 0.2 -0.097202
2.576700 0.2 -0.098157
2.580033 0.2 -0.099903
2.583367 0.2 -0.101984
2.586700 0.2 -0.103470
2.590033 0.2 -0.103633
2.593367 0.2 -0.102669
2.596700 0.2 -0.101412
2.600033 0.2 -0.100574
2.603367 0.2 -0.100541
2.606700 0.2 -0.101305
2.610033 0.2 -0.102483
2.613367 0.2 -0.103698
2.616700 0.2 -0.104723
2.620033 0.2 -0.105468
2.623367 0.2 -0.106059
2.626700 0.2 -0.106664
2.630033 0.2 -0.107363
2.633367 0.2 -0.108168
2.636700 0.2 -0.108955
2.640033 0.2 -0.109635
2.643367 0.2 -0.110096
2.646700 0.2 -0.109868
2.650033 0.2 -0.108569
2.653367 0.2 -0.106581
2.656700 0.2 -0.104816
2.660033 0.2 -0.103828
2.663367 0.2 -0.103507
2.666700 0.2 -0.103558
2.670033 0.2 -0.103945
2.673367 0.2 -0.104657
2.676700 0.2 -0.105626
2.680033 0.2 -0.106767
2.683367 0.2 -0.107959
2.686700 0.2 -0.109286
2.690033 0.2 -0.110851
2.693367 0.2 -0.112252
2.696700 0.2 -0.112960
2.700033 0.2 -0.112923
2.703367 0.2 -0.112434
2.706700 0.2 -0.112066
2.710033 0.2 -0.112439
2.713367 0.2 -0.113598
2.716700 0.2 -0.115121
2.720033 0.2 -0.116643
2.723367 0.2 -0.117803
2.726700 0.2 -0.118064
2.730033 0.2 -0.117202
2.733367 0.2 -0.115721
2.736700 0.2 -0.114674
2.740033 0.2 -0.114939
2.743367 0.2 -0.116178
2.746700 0.2 -0.117132
2.750033 0.2 -0.117123
2.753367 0.2 -0.116560
2.756700 0.2 -0.116173
2.760033 0.2 -0.116234
2.763367 0.2 -0.116420
2.766700 0.2 -0.116271
2.770033 0.2 -0.115652
2.773367 0.2 -0.114995
2.776700 0.2 -0.115153
2.780033 0.2 -0.116518
2.783367 0.2 -0.118660
2.786700 0.2 -0.121077
2.790033 0.2 -0.123768
2.793367 0.2 -0.126851
2.796700 0.2 -0.129994
2.800033 0.2 -0.132481
2.803367 0.2 -0.133635
2.806700 0.2 -0.133123
2.810033 0.2 -0.131251
2.813367 0.2 -0.128993
2.816700 0.2 -0.127265
2.820033 0.2 -0.126404
2.823367 0.2 -0.126222
2.826700 0.2 -0.126427
2.830033 0.2 -0.127000
2.833367 0.2 -0.128043
2.836700 0.2 -0.129351
2.840033 0.2 -0.130269
2.843367 0.2 -0.130082
2.846700 0.2 -0.128644
2.850033 0.2 -0.126632
2.853367 0.2 -0.125221
2.856700 0.2 -0.125300
2.860033 0.2 -0.126888
2.863367 0.2 -0.129370
2.866700 0.2 -0.131978
2.870033 0.2 -0.133920
2.873367 0.2 -0.134706
2.876700 0.2 -0.134776
2.880033 0.2 -0.135191
2.883367 0.2 -0.136546
2.886700 0.2 -0.138488
2.890033 0.2 -0.140253
2.893367 0.2 -0.141431
2.896700 0.2 -0.141975
2.900033 0.2 -0.141929
2.903367 0.2 -0.141514
2.906700 0.2 -0.141240
2.910033 0.2 -0.141556
2.913367 0.2 -0.142441
2.916700 0.2 -0.143349
2.920033 0.2 -0.143638
2.923367 0.2 -0.143070
2.926700 0.2 -0.141794
2.930033 0.2 -0.140085
2.933367 0.2 -0.138264
2.936700 0.2 -0.136616
2.940033 0.2 -0.135233
2.943367 0.2 -0.134013
2.946700 0.2 -0.132835
2.950033 0.2 -0.131824
2.953367 0.2 -0.131442
2.956700 0.2 -0.132038
2.960033 0.2 -0.133342
2.963367 0.2 -0.134795
2.966700 0.2 -0.135922
2.970033 0.2 -0.136313
2.973367 0.2 -0.135927
2.976700 0.2 -0.135303
2.980033 0.2 -0.135009
2.983367 0.2 -0.135228
2.986700 0.2 -0.135680
2.990033 0.2 -0.135764
2.993367 0.2 -0.135195
2.996700 0.2 -0.134534
3.000033 0.2 -0.134516
3.003367 0.2 -0.134944
3.006700 0.2 -0.134832
3.010033 0.2 -0.133738
3.013367 0.2 -0.132229
3.016700 0.2 -0.130995
3.020033 0.2 -0.130176
3.023367 0.2 -0.129645
3.026700 0.2 -0.129337
3.030033 0.2 -0.129007
3.033367 0.2 -0.128206
3.036700 0.2 -0.127028
3.040033 0.2 -0.126488
3.043367 0.2 -0.127368
3.046700 0.2 -0.129151
3.050033 0.2 -0.130627
3.053367 0.2 -0.131163
3.056700 0.2 -0.131037
3.060033 0.2 -0.130772
3.063367 0.2 -0.130562
3.066700 0.2 -0.130441
3.070033 0.2 -0.130506
3.073367 0.2 -0.130567
3.076700 0.2 -0.130138
3.080033 0.2 -0.129067
3.083367 0.2 -0.127899
3.086700 0.2 -0.127512
3.090033 0.2 -0.128504
3.093367 0.2 -0.130665
3.096700 0.2 -0.132960
3.100033 0.2 -0.134492
3.103367 0.2 -0.135466
3.106700 0.2 -0.136751
3.110033 0.2 -0.138581
3.113367 0.2 -0.140518
3.116700 0.2 -0.142013
3.120033 0.2 -0.142450
3.123367 0.2 -0.141552
3.126700 0.2 -0.139824
3.130033 0.2 -0.138027
3.133367 0.2 -0.136616
3.136700 0.2 -0.135852
3.140033 0.2 -0.135736
3.143367 0.2 -0.135861
3.146700 0.2 -0.135843
3.150033 0.2 -0.135978
3.153367 0.2 -0.136890
3.156700 0.2 -0.138567
3.160033 0.2 -0.140206
3.163367 0.2 -0.141119
3.166700 0.2 -0.141421
3.170033 0.2 -0.141733
3.173367 0.2 -0.142469
3.176700 0.2 -0.143619
3.180033 0.2 -0.144858
3.183367 0.2 -0.145589
3.186700 0.2 -0.145384
3.190033 0.2 -0.144523
3.193367 0.2 -0.143759
3.196700 0.2 -0.143745
3.200033 0.2 -0.144825
3.203367 0.2 -0.146837
3.206700 0.2 -0.148886
3.210033 0.2 -0.149943
3.213367 0.2 -0.149729
3.216700 0.2 -0.148807
3.220033 0.2 -0.148048
3.223367 0.2 -0.148094
3.226700 0.2 -0.148881
3.230033 0.2 -0.149668
3.233367 0.2 -0.149799
3.236700 0.2 -0.149072
3.240033 0.2 -0.147610
3.243367 0.2 -0.145687
3.246700 0.2 -0.143792
3.250033 0.2 -0.142669
3.253367 0.2 -0.143014
3.256700 0.2 -0.144835
3.260033 0.2 -0.147475
3.263367 0.2 -0.150092
3.266700 0.2 -0.151885
3.270033 0.2 -0.152369
3.273367 0.2 -0.151838
3.276700 0.2 -0.151307
3.280033 0.2 -0.151554
3.283367 0.2 -0.152388
3.286700 0.2 -0.153198
3.290033 0.2 -0.153538
3.293367 0.2 -0.153291
3.296700 0.2 -0.152909
3.300033 0.2 -0.152881
3.303367 0.2 -0.152881
3.306700 0.2 -0.152369
3.310033 0.2 -0.151456
3.313367 0.2 -0.150572
3.316700 0.2 -0.149822
3.320033 0.2 -0.149054
3.323367 0.2 -0.148411
3.326700 0.2 -0.148276
3.330033 0.2 -0.148737
3.333367 0.2 -0.149561
3.336700 0.2 -0.150516
3.340033 0.2 -0.151247
3.343367 0.2 -0.151275
3.346700 0.2 -0.150478
3.350033 0.2 -0.149431
3.353367 0.2 -0.149026
3.356700 0.2 -0.149831
3.360033 0.2 -0.151615
3.363367 0.2 -0.153477
3.366700 0.2 -0.154446
3.370033 0.2 -0.154194
3.373367 0.2 -0.153324
3.376700 0.2 -0.152932
3.380033 0.2 -0.153854
3.383367 0.2 -0.156229
3.386700 0.2 -0.159466
3.390033 0.2 -0.162460
3.393367 0.2 -0.163973
3.396700 0.2 -0.163228
3.400033 0.2 -0.160388
3.403367 0.2 -0.156434
3.406700 0.2 -0.152835
3.410033 0.2 -0.150809
3.413367 0.2 -0.150502
3.416700 0.2 -0.150930
3.420033 0.2 -0.151144
3.423367 0.2 -0.151014
3.426700 0.2 -0.150837
3.430033 0.2 -0.150856
3.433367 0.2 -0.151377
3.436700 0.2 -0.152485
3.440033 0.2 -0.153668
3.443367 0.2 -0.154329
3.446700 0.2 -0.154278
3.450033 0.2 -0.153622
3.453367 0.2 -0.152769
3.456700 0.2 -0.152360
3.460033 0.2 -0.152774
3.463367 0.2 -0.153901
3.466700 0.2 -0.155284
3.470033 0.2 -0.156281
3.473367 0.2 -0.156444
3.476700 0.2 -0.155764
3.480033 0.2 -0.154544
3.483367 0.2 -0.153147
3.486700 0.2 -0.151969
3.490033 0.2 -0.151335
3.493367 0.2 -0.151265
3.496700 0.2 -0.151475
3.500033 0.2 -0.151885
3.503367 0.2 -0.152704
3.506700 0.2 -0.153976
3.510033 0.2 -0.155433
3.513367 0.2 -0.156825
3.516700 0.2 -0.157990
3.520033 0.2 -0.158823
3.523367 0.2 -0.159307
3.526700 0.2 -0.159452
3.530033 0.2 -0.159242
3.533367 0.2 -0.158972
3.536700 0.2 -0.159228
3.540033 0.2 -0.160141
3.543367 0.2 -0.161068
3.546700 0.2 -0.161356
3.550033 0.2 -0.160960
3.553367 0.2 -0.160211
3.556700 0.2 -0.159559
3.560033 0.2 -0.159526
3.563367 0.2 -0.160406
3.566700 0.2 -0.161761
3.570033 0.2 -0.162637
3.573367 0.2 -0.162297
3.576700 0.2 -0.160933
3.580033 0.2 -0.159577
3.583367 0.2 -0.159023
3.586700 0.2 -0.159172
3.590033 0.2 -0.159601
3.593367 0.2 -0.160164
3.596700 0.2 -0.160872
3.600033 0.2 -0.161645
3.603367 0.2 -0.162311
3.606700 0.2 -0.162697
3.610033 0.2 -0.162832
3.613367 0.2 -0.163075
3.616700 0.2 -0.163713
3.620033 0.2 -0.164560
3.623367 0.2 -0.165249
3.626700 0.2 -0.165813
3.630033 0.2 -0.166707
3.633367 0.2 -0.168141
3.636700 0.2 -0.169626
3.640033 0.2 -0.170530
3.643367 0.2 -0.170870
3.646700 0.2 -0.171312
3.650033 0.2 -0.172276
3.653367 0.2 -0.173533
3.656700 0.2 -0.174772
3.660033 0.2 -0.175862
3.663367 0.2 -0.176551
3.666700 0.2 -0.176630
3.670033 0.2 -0.176160
3.673367 0.2 -0.175447
3.676700 0.2 -0.174800
3.680033 0.2 -0.174418
3.683367 0.2 -0.174637
3.686700 0.2 -0.176062
3.690033 0.2 -0.178758
3.693367 0.2 -0.181762
3.696700 0.2 -0.184095
3.700033 0.2 -0.185561
3.703367 0.2 -0.186344
3.706700 0.2 -0.186530
3.710033 0.2 -0.186297
3.713367 0.2 -0.185966
3.716700 0.2 -0.185627
3.720033 0.2 -0.185217
3.723367 0.2 -0.184854
3.726700 0.2 -0.184621
3.730033 0.2 -0.184360
3.733367 0.2 -0.183908
3.736700 0.2 -0.183261
3.740033 0.2 -0.182488
3.743367 0.2 -0.181706
3.746700 0.2 -0.181184
3.750033 0.2 -0.181193
3.753367 0.2 -0.181808
3.756700 0.2 -0.182963
3.760033 0.2 -0.184518
3.763367 0.2 -0.185999
3.766700 0.2 -0.186730
3.770033 0.2 -0.186353
3.773367 0.2 -0.185105
3.776700 0.2 -0.183606
3.780033 0.2 -0.182465
3.783367 0.2 -0.182092
3.786700 0.2 -0.182847
3.790033 0.2 -0.184802
3.793367 0.2 -0.187214
3.796700 0.2 -0.188896
3.800033 0.2 -0.189389
3.803367 0.2 -0.189231
3.806700 0.2 -0.189128
3.810033 0.2 -0.189408
3.813367 0.2 -0.190055
3.816700 0.2 -0.190842
3.820033 0.2 -0.191578
3.823367 0.2 -0.192407
3.826700 0.2 -0.193510
3.830033 0.2 -0.194507
3.833367 0.2 -0.194698
3.836700 0.2 -0.193845
3.840033 0.2 -0.192467
3.843367 0.2 -0.191364
3.846700 0.2 -0.191024
3.850033 0.2 -0.191443
3.853367 0.2 -0.192448
3.856700 0.2 -0.193818
3.860033 0.2 -0.195331
3.863367 0.2 -0.196849
3.866700 0.2 -0.198185
3.870033 0.2 -0.199112
3.873367 0.2 -0.199545
3.876700 0.2 -0.199624
3.880033 0.2 -0.199610
3.883367 0.2 -0.199680
3.886700 0.2 -0.199843
3.890033 0.2 -0.200011
3.893367 0.2 -0.200267
3.896700 0.2 -0.200793
3.900033 0.2 -0.201389
3.903367 0.2 -0.201617
3.906700 0.2 -0.201496
3.910033 0.2 -0.201762
3.913367 0.2 -0.203024
3.916700 0.2 -0.205096
3.920033 0.2 -0.207373
3.923367 0.2 -0.209240
3.926700 0.2 -0.210251
3.930033 0.2 -0.210381
3.933367 0.2 -0.209929
3.936700 0.2 -0.209119
3.940033 0.2 -0.208067
3.943367 0.2 -0.206800
3.946700 0.2 -0.205473
3.950033 0.2 -0.204542
3.953367 0.2 -0.204425
3.956700 0.2 -0.205059
3.960033 0.2 -0.205971
3.963367 0.2 -0.206744
3.966700 0.2 -0.207378
3.970033 0.2 -0.207876
3.973367 0.2 -0.208095
3.976700 0.2 -0.208048
3.980033 0.2 -0.207918
3.983367 0.2 -0.207713
3.986700 0.2 -0.207392
3.990033 0.2 -0.207224
3.993367 0.2 -0.207606
3.996700 0.2 -0.208393
4.000033 0.2 -0.208961
4.003367 0.2 -0.208821
4.006700 0.2 -0.208132
4.010033 0.2 -0.207475
4.013367 0.2 -0.207303
4.016700 0.2 -0.207573
4.020033 0.2 -0.207862
4.023367 0.2 -0.207894
4.026700 0.2 -0.207988
4.030033 0.2 -0.208574
4.033367 0.2 -0.209617
4.036700 0.2 -0.210870
4.040033 0.2 -0.212220
4.043367 0.2 -0.213683
4.046700 0.2 -0.215289
4.050033 0.2 -0.217156
4.053367 0.2 -0.219261
4.056700 0.2 -0.221296
4.060033 0.2 -0.223080
4.063367 0.2 -0.224789
4.066700 0.2 -0.226465
4.070033 0.2 -0.227741
4.073367 0.2 -0.228109
4.076700 0.2 -0.227238
4.080033 0.2 -0.225231
4.083367 0.2 -0.222800
4.086700 0.2 -0.220905
4.090033 0.2 -0.219825
4.093367 0.2 -0.219019
4.096700 0.2 -0.218162
4.100033 0.2 -0.217771
4.103367 0.2 -0.218479
4.106700 0.2 -0.220095
4.110033 0.2 -0.221729
4.113367 0.2 -0.222223
4.116700 0.2 -0.220686
4.120033 0.2 -0.217352
4.123367 0.2 -0.213622
4.126700 0.2 -0.210991
4.130033 0.2 -0.210302
4.133367 0.2 -0.211666
4.136700 0.2 -0.214311
4.140033 0.2 -0.216980
4.143367 0.2 -0.218819
4.146700 0.2 -0.219666
4.150033 0.2 -0.219615
4.153367 0.2 -0.218879
4.156700 0.2 -0.217929
4.160033 0.2 -0.217268
4.163367 0.2 -0.217017
4.166700 0.2 -0.216938
4.170033 0.2 -0.216886
4.173367 0.2 -0.217156
4.176700 0.2 -0.218148
4.180033 0.2 -0.219806
4.183367 0.2 -0.221697
4.186700 0.2 -0.223578
4.190033 0.2 -0.225357
4.193367 0.2 -0.226758
4.196700 0.2 -0.227410
4.200033 0.2 -0.227238
4.203367 0.2 -0.226800
4.206700 0.2 -0.227047
4.210033 0.2 -0.228588
4.213367 0.2 -0.231173
4.216700 0.2 -0.233869
4.220033 0.2 -0.235611
4.223367 0.2 -0.235736
4.226700 0.2 -0.234353
4.230033 0.2 -0.232058
4.233367 0.2 -0.229357
4.236700 0.2 -0.226740
4.240033 0.2 -0.224886
4.243367 0.2 -0.224141
4.246700 0.2 -0.224081
4.250033 0.2 -0.223969
4.253367 0.2 -0.223429
4.256700 0.2 -0.222651
4.260033 0.2 -0.221957
4.263367 0.2 -0.221436
4.266700 0.2 -0.221203
4.270033 0.2 -0.221580
4.273367 0.2 -0.222647
4.276700 0.2 -0.223895
4.280033 0.2 -0.224584
4.283367 0.2 -0.224602
4.286700 0.2 -0.224630
4.290033 0.2 -0.225138
4.293367 0.2 -0.225864
4.296700 0.2 -0.226256
4.300033 0.2 -0.225902
4.303367 0.2 -0.224733
4.306700 0.2 -0.223052
4.310033 0.2 -0.221306
4.313367 0.2 -0.219992
4.316700 0.2 -0.219462
4.320033 0.2 -0.219755
4.323367 0.2 -0.220761
4.326700 0.2 -0.222204
4.330033 0.2 -0.223555
4.333367 0.2 -0.224323
4.336700 0.2 -0.224514
4.340033 0.2 -0.224626
4.343367 0.2 -0.225110
4.346700 0.2 -0.225892
4.350033 0.2 -0.226586
4.353367 0.2 -0.226963
4.356700 0.2 -0.226959
4.360033 0.2 -0.226619
4.363367 0.2 -0.226167
4.366700 0.2 -0.225967
4.370033 0.2 -0.226190
4.373367 0.2 -0.226661
4.376700 0.2 -0.227089
4.380033 0.2 -0.227331
4.383367 0.2 -0.227108
4.386700 0.2 -0.226032
4.390033 0.2 -0.224253
4.393367 0.2 -0.222507
4.396700 0.2 -0.221538
4.400033 0.2 -0.221594
4.403367 0.2 -0.222330
4.406700 0.2 -0.223177
4.410033 0.2 -0.223825
4.413367 0.2 -0.224281
4.416700 0.2 -0.224467
4.420033 0.2 -0.224053
4.423367 0.2 -0.223122
4.426700 0.2 -0.222358
4.430033 0.2 -0.222283
4.433367 0.2 -0.222558
4.436700 0.2 -0.222349
4.440033 0.2 -0.221389
4.443367 0.2 -0.220300
4.446700 0.2 -0.219718
4.450033 0.2 -0.219601
4.453367 0.2 -0.219801
4.456700 0.2 -0.220551
4.460033 0.2 -0.221967
4.463367 0.2 -0.223522
4.466700 0.2 -0.224574
4.470033 0.2 -0.225040
4.473367 0.2 -0.225301
4.476700 0.2 -0.225632
4.480033 0.2 -0.225892
4.483367 0.2 -0.226032
4.486700 0.2 -0.226330
4.490033 0.2 -0.226782
4.493367 0.2 -0.226940
4.496700 0.2 -0.226432
4.500033 0.2 -0.225338
4.503367 0.2 -0.224146
4.506700 0.2 -0.223522
4.510033 0.2 -0.223811
4.513367 0.2 -0.224765
4.516700 0.2 -0.225776
4.520033 0.2 -0.226377
4.523367 0.2 -0.226474
4.526700 0.2 -0.226204
4.530033 0.2 -0.225808
4.533367 0.2 -0.225333
4.536700 0.2 -0.224570
4.540033 0.2 -0.223559
4.543367 0.2 -0.222609
4.546700 0.2 -0.221827
4.550033 0.2 -0.221319
4.553367 0.2 -0.221236
4.556700 0.2 -0.221510
4.560033 0.2 -0.222041
4.563367 0.2 -0.222996
4.566700 0.2 -0.224696
4.570033 0.2 -0.226977
4.573367 0.2 -0.229031
4.576700 0.2 -0.230111
4.580033 0.2 -0.230260
4.583367 0.2 -0.229776
4.586700 0.2 -0.228817
4.590033 0.2 -0.227685
4.593367 0.2 -0.226884
4.596700 0.2 -0.226619
4.600033 0.2 -0.226567
4.603367 0.2 -0.226269
4.606700 0.2 -0.225687
4.610033 0.2 -0.225184
4.613367 0.2 -0.225017
4.616700 0.2 -0.225091
4.620033 0.2 -0.225287
4.623367 0.2 -0.225832
4.626700 0.2 -0.226982
4.630033 0.2 -0.228481
4.633367 0.2 -0.229841
4.636700 0.2 -0.230824
4.640033 0.2 -0.231336
4.643367 0.2 -0.231382
4.646700 0.2 -0.231182
4.650033 0.2 -0.231047
4.653367 0.2 -0.231140
4.656700 0.2 -0.231438
4.660033 0.2 -0.231811
4.663367 0.2 -0.232216
4.666700 0.2 -0.232612
4.670033 0.2 -0.232770
4.673367 0.2 -0.232691
4.676700 0.2 -0.233017
4.680033 0.2 -0.234256
4.683367 0.2 -0.235839
4.686700 0.2 -0.236537
4.690033 0.2 -0.235559
4.693367 0.2 -0.233031
4.696700 0.2 -0.229846
4.700033 0.2 -0.227005
4.703367 0.2 -0.224821
4.706700 0.2 -0.223108
4.710033 0.2 -0.222214
4.713367 0.2 -0.223019
4.716700 0.2 -0.225715
4.720033 0.2 -0.229310
4.723367 0.2 -0.232449
4.726700 0.2 -0.234311
4.730033 0.2 -0.234777
4.733367 0.2 -0.234018
4.736700 0.2 -0.232081
4.740033 0.2 -0.229124
4.743367 0.2 -0.226060
4.746700 0.2 -0.224272
4.750033 0.2 -0.224463
4.753367 0.2 -0.226134
4.756700 0.2 -0.228328
4.760033 0.2 -0.230395
4.763367 0.2 -0.232090
4.766700 0.2 -0.233222
4.770033 0.2 -0.233692
4.773367 0.2 -0.233767
4.776700 0.2 -0.233809
4.780033 0.2 -0.233860
4.783367 0.2 -0.233809
4.786700 0.2 -0.233706
4.790033 0.2 -0.233762
4.793367 0.2 -0.234176
4.796700 0.2 -0.234768
4.800033 0.2 -0.235001
4.803367 0.2 -0.234637
4.806700 0.2 -0.234027
4.810033 0.2 -0.233687
4.813367 0.2 -0.233678
4.816700 0.2 -0.233646
4.820033 0.2 -0.233478
4.823367 0.2 -0.233352
4.826700 0.2 -0.233180
4.830033 0.2 -0.232514
4.833367 0.2 -0.231289
4.836700 0.2 -0.229958
4.840033 0.2 -0.228891
4.843367 0.2 -0.228239
4.846700 0.2 -0.228002
4.850033 0.2 -0.228104
4.853367 0.2 -0.228514
4.856700 0.2 -0.229212
4.860033 0.2 -0.230093
4.863367 0.2 -0.230861
4.866700 0.2 -0.231247
4.870033 0.2 -0.231387
4.873367 0.2 -0.231848
4.876700 0.2 -0.232868
4.880033 0.2 -0.233883
4.883367 0.2 -0.234065
4.886700 0.2 -0.233017
4.890033 0.2 -0.230963
4.893367 0.2 -0.228547
4.896700 0.2 -0.226400
4.900033 0.2 -0.224607
4.903367 0.2 -0.222651
4.906700 0.2 -0.220211
4.910033 0.2 -0.217715
4.913367 0.2 -0.215848
4.916700 0.2 -0.214996
4.920033 0.2 -0.215247
4.923367 0.2 -0.216430
4.926700 0.2 -0.218018
4.930033 0.2 -0.219503
4.933367 0.2 -0.220933
4.936700 0.2 -0.222563
4.940033 0.2 -0.224221
4.943367 0.2 -0.225236
4.946700 0.2 -0.224933
4.950033 0.2 -0.223331
4.953367 0.2 -0.221115
4.956700 0.2 -0.219122
4.960033 0.2 -0.217911
4.963367 0.2 -0.217594
4.966700 0.2 -0.218125
4.970033 0.2 -0.219583
4.973367 0.2 -0.221832
4.976700 0.2 -0.223946
4.980033 0.2 -0.224872
4.983367 0.2 -0.224379
4.986700 0.2 -0.223015
4.990033 0.2 -0.221576
4.993367 0.2 -0.220849
4.996700 0.2 -0.221431
5.000033 0.2 -0.223201
5.003367 0.2 -0.225268
5.006700 0.2 -0.226689
5.010033 0.2 -0.227205
5.013367 0.2 -0.227261
5.016700 0.2 -0.227485
5.020033 0.2 -0.227951
5.023367 0.2 -0.228267
5.026700 0.2 -0.228272
5.030033 0.2 -0.228113
5.033367 0.2 -0.227941
5.036700 0.2 -0.227811
5.040033 0.2 -0.227713
5.043367 0.2 -0.227811
5.046700 0.2 -0.228165
5.050033 0.2 -0.228463
5.053367 0.2 -0.228402
5.056700 0.2 -0.228053
5.060033 0.2 -0.227531
5.063367 0.2 -0.226717
5.066700 0.2 -0.225459
5.070033 0.2 -0.223820
5.073367 0.2 -0.222130
5.076700 0.2 -0.220961
5.080033 0.2 -0.220845
5.083367 0.2 -0.221864
5.086700 0.2 -0.223611
5.090033 0.2 -0.225632
5.093367 0.2 -0.227760
5.096700 0.2 -0.229841
5.100033 0.2 -0.231322
5.103367 0.2 -0.231517
5.106700 0.2 -0.230479
5.110033 0.2 -0.229143
5.113367 0.2 -0.228388
5.116700 0.2 -0.228272
5.120033 0.2 -0.228430
5.123367 0.2 -0.228840
5.126700 0.2 -0.229860
5.130033 0.2 -0.231625
5.133367 0.2 -0.233739
5.136700 0.2 -0.235541
5.140033 0.2 -0.236509
5.143367 0.2 -0.236696
5.146700 0.2 -0.236705
5.150033 0.2 -0.237105
5.153367 0.2 -0.237967
5.156700 0.2 -0.238894
5.160033 0.2 -0.239424
5.163367 0.2 -0.239471
5.166700 0.2 -0.239322
5.170033 0.2 -0.239261
5.173367 0.2 -0.239145
5.176700 0.2 -0.238577
5.180033 0.2 -0.237650
5.183367 0.2 -0.236905
5.186700 0.2 -0.236463
5.190033 0.2 -0.236132
5.193367 0.2 -0.236146
5.196700 0.2 -0.237119
5.200033 0.2 -0.239373
5.203367 0.2 -0.242586
5.206700 0.2 -0.245827
5.210033 0.2 -0.247988
5.213367 0.2 -0.248440
5.216700 0.2 -0.247373
5.220033 0.2 -0.245515
5.223367 0.2 -0.243820
5.226700 0.2 -0.243071
5.230033 0.2 -0.243476
5.233367 0.2 -0.244584
5.236700 0.2 -0.245865
5.240033 0.2 -0.247159
5.243367 0.2 -0.248672
5.246700 0.2 -0.250498
5.250033 0.2 -0.252267
5.253367 0.2 -0.253534
5.256700 0.2 -0.254130
5.260033 0.2 -0.254177
5.263367 0.2 -0.254042
5.266700 0.2 -0.254069
5.270033 0.2 -0.254470
5.273367 0.2 -0.255378
5.276700 0.2 -0.256537
5.280033 0.2 -0.257134
5.283367 0.2 -0.256482
5.286700 0.2 -0.254824
5.290033 0.2 -0.253045
5.293367 0.2 -0.251941
5.296700 0.2 -0.251657
5.300033 0.2 -0.251736
5.303367 0.2 -0.251764
5.306700 0.2 -0.251774
5.310033 0.2 -0.251899
5.313367 0.2 -0.252044
5.316700 0.2 -0.251988
5.320033 0.2 -0.251713
5.323367 0.2 -0.251308
5.326700 0.2 -0.250819
5.330033 0.2 -0.250437
5.333367 0.2 -0.250819
5.336700 0.2 -0.252458
5.340033 0.2 -0.254828
5.343367 0.2 -0.256808
5.346700 0.2 -0.257702
5.350033 0.2 -0.257436
5.353367 0.2 -0.256314
5.356700 0.2 -0.254982
5.360033 0.2 -0.254177
5.363367 0.2 -0.254172
5.366700 0.2 -0.254479
5.370033 0.2 -0.254498
5.373367 0.2 -0.254121
5.376700 0.2 -0.253599
5.380033 0.2 -0.253073
5.383367 0.2 -0.252533
5.386700 0.2 -0.252170
5.390033 0.2 -0.252570
5.393367 0.2 -0.254209
5.396700 0.2 -0.256826
5.400033 0.2 -0.259494
5.403367 0.2 -0.261455
5.406700 0.2 -0.262666
5.410033 0.2 -0.263471
5.413367 0.2 -0.264132
5.416700 0.2 -0.264724
5.420033 0.2 -0.265422
5.423367 0.2 -0.266270
5.426700 0.2 -0.266745
5.430033 0.2 -0.266139
5.433367 0.2 -0.264430
5.436700 0.2 -0.262270
5.440033 0.2 -0.260416
5.443367 0.2 -0.259425
5.446700 0.2 -0.259518
5.450033 0.2 -0.260524
5.453367 0.2 -0.262014
5.456700 0.2 -0.263536
5.460033 0.2 -0.264747
5.463367 0.2 -0.265264
5.466700 0.2 -0.264919
5.470033 0.2 -0.264049
5.473367 0.2 -0.263392
5.476700 0.2 -0.263643
5.480033 0.2 -0.264822
5.483367 0.2 -0.266139
5.486700 0.2 -0.266680
5.490033 0.2 -0.266065
5.493367 0.2 -0.264463
5.496700 0.2 -0.262465
5.500033 0.2 -0.261012
5.503367 0.2 -0.260919
5.506700 0.2 -0.262107
5.510033 0.2 -0.263527
5.513367 0.2 -0.263914
5.516700 0.2 -0.262684
5.520033 0.2 -0.260551
5.523367 0.2 -0.258917
5.526700 0.2 -0.258493
5.530033 0.2 -0.259252
5.533367 0.2 -0.261138
5.536700 0.2 -0.263928
5.540033 0.2 -0.267019
5.543367 0.2 -0.269683
5.546700 0.2 -0.271117
5.550033 0.2 -0.270661
5.553367 0.2 -0.268398
5.556700 0.2 -0.265213
5.560033 0.2 -0.261981
5.563367 0.2 -0.259085
5.566700 0.2 -0.256775
5.570033 0.2 -0.255476
5.573367 0.2 -0.255471
5.576700 0.2 -0.256738
5.580033 0.2 -0.259071
5.583367 0.2 -0.261990
5.586700 0.2 -0.264836
5.590033 0.2 -0.267010
5.593367 0.2 -0.268160
5.596700 0.2 -0.268356
5.600033 0.2 -0.268202
5.603367 0.2 -0.268305
5.606700 0.2 -0.268589
5.610033 0.2 -0.268565
5.613367 0.2 -0.268114
5.616700 0.2 -0.267560
5.620033 0.2 -0.267131
5.623367 0.2 -0.266810
5.626700 0.2 -0.266503
5.630033 0.2 -0.266307
5.633367 0.2 -0.266554
5.636700 0.2 -0.267359
5.640033 0.2 -0.268328
5.643367 0.2 -0.268901
5.646700 0.2 -0.268864
5.650033 0.2 -0.268533
5.653367 0.2 -0.268575
5.656700 0.2 -0.269366
5.660033 0.2 -0.270433
5.663367 0.2 -0.270708
5.666700 0.2 -0.269595
5.670033 0.2 -0.267462
5.673367 0.2 -0.265175
5.676700 0.2 -0.263490
5.680033 0.2 -0.262782
5.683367 0.2 -0.262964
5.686700 0.2 -0.263443
5.690033 0.2 -0.263378
5.693367 0.2 -0.262340
5.696700 0.2 -0.260728
5.700033 0.2 -0.259439
5.703367 0.2 -0.259085
5.706700 0.2 -0.259550
5.710033 0.2 -0.260295
5.713367 0.2 -0.260943
5.716700 0.2 -0.261422
5.720033 0.2 -0.261753
5.723367 0.2 -0.261883
5.726700 0.2 -0.261753
5.730033 0.2 -0.261529
5.733367 0.2 -0.261380
5.736700 0.2 -0.261264
5.740033 0.2 -0.261217
5.743367 0.2 -0.261329
5.746700 0.2 -0.261273
5.750033 0.2 -0.260435
5.753367 0.2 -0.258596
5.756700 0.2 -0.256235
5.760033 0.2 -0.254284
5.763367 0.2 -0.253511
5.766700 0.2 -0.253883
5.770033 0.2 -0.254586
5.773367 0.2 -0.254875
5.776700 0.2 -0.254787
5.780033 0.2 -0.254959
5.783367 0.2 -0.256049
5.786700 0.2 -0.258335
5.790033 0.2 -0.261492
5.793367 0.2 -0.264570
5.796700 0.2 -0.266451
5.800033 0.2 -0.266624
5.803367 0.2 -0.265501
5.806700 0.2 -0.263895
5.810033 0.2 -0.262307
5.813367 0.2 -0.260961
5.816700 0.2 -0.260230
5.820033 0.2 -0.260533
5.823367 0.2 -0.261893
5.826700 0.2 -0.263667
5.830033 0.2 -0.264840
5.833367 0.2 -0.264705
5.836700 0.2 -0.263248
5.840033 0.2 -0.260863
5.843367 0.2 -0.258069
5.846700 0.2 -0.255434
5.850033 0.2 -0.253427
5.853367 0.2 -0.252421
5.856700 0.2 -0.252705
5.860033 0.2 -0.254223
5.863367 0.2 -0.256575
5.866700 0.2 -0.259108
5.870033 0.2 -0.260905
5.873367 0.2 -0.261283
5.876700 0.2 -0.260370
5.880033 0.2 -0.258982
5.883367 0.2 -0.258018
5.886700 0.2 -0.257986
5.890033 0.2 -0.258754
5.893367 0.2 -0.259774
5.896700 0.2 -0.260319
5.900033 0.2 -0.259951
5.903367 0.2 -0.258959
5.906700 0.2 -0.258223
5.910033 0.2 -0.258409
5.913367 0.2 -0.259392
5.916700 0.2 -0.260514
5.920033 0.2 -0.261026
5.923367 0.2 -0.260375
5.926700 0.2 -0.258405
5.930033 0.2 -0.255438
5.933367 0.2 -0.252309
5.936700 0.2 -0.249986
5.940033 0.2 -0.248882
5.943367 0.2 -0.248770
5.946700 0.2 -0.249194
5.950033 0.2 -0.249897
5.953367 0.2 -0.251052
5.956700 0.2 -0.252938
5.960033 0.2 -0.255429
5.963367 0.2 -0.257930
5.966700 0.2 -0.259699
5.970033 0.2 -0.260323
5.973367 0.2 -0.259993
5.976700 0.2 -0.259099
5.980033 0.2 -0.258046
5.983367 0.2 -0.257380
5.986700 0.2 -0.257520
5.990033 0.2 -0.258414
5.993367 0.2 -0.259695
5.996700 0.2 -0.260957
6.000033 0.2 -0.261879
