# Supplementary material for: Quantitative profiling of capsaicin content in seven chili pepper cultivars using optimized HPLC
Source: Front Plant Sci. 2026 May 7;17:1749488. doi: 10.3389/fpls.2026.1749488 (PMC13190488; doi:10.3389/fpls.2026.1749488)
Supplement: Supplementary file 2 [file DataSheet2.zip › Raw Chromatogram Data Calibration 220 nm/Capsaicin 1ppm.txt]

URL	chrom://desktop-lb30aed/ChromeleonLocal/Capsaicin/CapsaicinTest_1312025.seq/42201.smp/UV_VIS_1.channel
Channel	UV_VIS_1

Injection Information:
Data Vault	ChromeleonLocal
Sequence	CapsaicinTest_1312025
Name	CAP1ppm
Number	446
Position	Y:E5
Comment	
Processing Method	Processing_Capsaicin
Instrument Method	Capsaicin_222025m1 -Origninal
Type	Unknown
Status	Finished
Inject Time	3/11/2025 11:35:08 AM -07:00
Volume (µl)	10.00
Dilution Factor	1.0000
Weight	1.0000

Raw Data Information:
Time Min. (min)	0.003367
Time Max. (min)	6.000033
Data Points	1800
Detector	UV
Generating Data System	Chromeleon 7.2.10.24543
Exporting Data System	Chromeleon 7.2.10.0
Operator	Instrument Controller
Signal Quantity	Absorbance
Signal Unit	mAU
Signal Min.	-0.772690
Signal Max.	15.608426
Channel	UV_VIS_1
Driver Name	VDAD.dll
Channel Type	Evaluation
Min. Step (s)	0.2
Max. Step (s)	0.2
Average Step (s)	0.2

Signal Parameter Information:
Signal Info	WVL:220 nm

Raw Data:
Time (min)	Step (s)	Value (mAU)
0.003367	n.a.	0.000000
0.006700	0.2	-0.000023
0.010033	0.2	-0.000182
0.013367	0.2	-0.000610
0.016700	0.2	-0.001220
0.020033	0.2	-0.001676
0.023367	0.2	-0.001807
0.026700	0.2	-0.001797
0.030033	0.2	-0.001839
0.033367	0.2	-0.001616
0.036700	0.2	-0.000657
0.040033	0.2	0.000903
0.043367	0.2	0.002421
0.046700	0.2	0.003437
0.050033	0.2	0.003804
0.053367	0.2	0.003711
0.056700	0.2	0.003772
0.060033	0.2	0.004610
0.063367	0.2	0.006109
0.066700	0.2	0.007395
0.070033	0.2	0.007655
0.073367	0.2	0.006589
0.076700	0.2	0.004373
0.080033	0.2	0.001527
0.083367	0.2	-0.001248
0.086700	0.2	-0.003525
0.090033	0.2	-0.005173
0.093367	0.2	-0.006035
0.096700	0.2	-0.005891
0.100033	0.2	-0.004796
0.103367	0.2	-0.003166
0.106700	0.2	-0.001690
0.110033	0.2	-0.001043
0.113367	0.2	-0.001397
0.116700	0.2	-0.002319
0.120033	0.2	-0.003171
0.123367	0.2	-0.003502
0.126700	0.2	-0.003148
0.130033	0.2	-0.002268
0.133367	0.2	-0.001476
0.136700	0.2	-0.001532
0.140033	0.2	-0.002584
0.143367	0.2	-0.004140
0.146700	0.2	-0.005569
0.150033	0.2	-0.006245
0.153367	0.2	-0.005574
0.156700	0.2	-0.003581
0.160033	0.2	-0.001178
0.163367	0.2	0.000405
0.166700	0.2	0.000545
0.170033	0.2	-0.000480
0.173367	0.2	-0.002151
0.176700	0.2	-0.004279
0.180033	0.2	-0.006813
0.183367	0.2	-0.009597
0.186700	0.2	-0.012289
0.190033	0.2	-0.014189
0.193367	0.2	-0.014617
0.196700	0.2	-0.013537
0.200033	0.2	-0.011465
0.203367	0.2	-0.009094
0.206700	0.2	-0.006962
0.210033	0.2	-0.005122
0.213367	0.2	-0.003129
0.216700	0.2	-0.000764
0.220033	0.2	0.001611
0.223367	0.2	0.003278
0.226700	0.2	0.003390
0.230033	0.2	0.001555
0.233367	0.2	-0.001583
0.236700	0.2	-0.004694
0.240033	0.2	-0.006668
0.243367	0.2	-0.007036
0.246700	0.2	-0.005984
0.250033	0.2	-0.004419
0.253367	0.2	-0.003744
0.256700	0.2	-0.004740
0.260033	0.2	-0.006864
0.263367	0.2	-0.008852
0.266700	0.2	-0.009751
0.270033	0.2	-0.009574
0.273367	0.2	-0.009076
0.276700	0.2	-0.008876
0.280033	0.2	-0.008927
0.283367	0.2	-0.008754
0.286700	0.2	-0.007898
0.290033	0.2	-0.006277
0.293367	0.2	-0.004354
0.296700	0.2	-0.002990
0.300033	0.2	-0.002808
0.303367	0.2	-0.003502
0.306700	0.2	-0.003888
0.310033	0.2	-0.003078
0.313367	0.2	-0.001602
0.316700	0.2	-0.001015
0.320033	0.2	-0.002249
0.323367	0.2	-0.004559
0.326700	0.2	-0.006375
0.330033	0.2	-0.006789
0.333367	0.2	-0.005937
0.336700	0.2	-0.004517
0.340033	0.2	-0.003194
0.343367	0.2	-0.002314
0.346700	0.2	-0.002049
0.350033	0.2	-0.002715
0.353367	0.2	-0.004531
0.356700	0.2	-0.007055
0.360033	0.2	-0.009327
0.363367	0.2	-0.010692
0.366700	0.2	-0.011465
0.370033	0.2	-0.012643
0.373367	0.2	-0.014775
0.376700	0.2	-0.017262
0.380033	0.2	-0.018845
0.383367	0.2	-0.018612
0.386700	0.2	-0.016592
0.390033	0.2	-0.013765
0.393367	0.2	-0.011423
0.396700	0.2	-0.010398
0.400033	0.2	-0.010598
0.403367	0.2	-0.011264
0.406700	0.2	-0.011805
0.410033	0.2	-0.012075
0.413367	0.2	-0.012014
0.416700	0.2	-0.011562
0.420033	0.2	-0.010859
0.423367	0.2	-0.010142
0.426700	0.2	-0.009541
0.430033	0.2	-0.009066
0.433367	0.2	-0.008801
0.436700	0.2	-0.008959
0.440033	0.2	-0.009579
0.443367	0.2	-0.010510
0.446700	0.2	-0.011520
0.450033	0.2	-0.012247
0.453367	0.2	-0.012401
0.456700	0.2	-0.012149
0.460033	0.2	-0.012065
0.463367	0.2	-0.012736
0.466700	0.2	-0.014282
0.470033	0.2	-0.016247
0.473367	0.2	-0.017886
0.476700	0.2	-0.018748
0.480033	0.2	-0.018924
0.483367	0.2	-0.018701
0.486700	0.2	-0.018165
0.490033	0.2	-0.017299
0.493367	0.2	-0.016368
0.496700	0.2	-0.016019
0.500033	0.2	-0.016661
0.503367	0.2	-0.017970
0.506700	0.2	-0.019222
0.510033	0.2	-0.019958
0.513367	0.2	-0.020168
0.516700	0.2	-0.020107
0.520033	0.2	-0.020205
0.523367	0.2	-0.020880
0.526700	0.2	-0.022091
0.530033	0.2	-0.023372
0.533367	0.2	-0.024447
0.536700	0.2	-0.025593
0.540033	0.2	-0.027055
0.543367	0.2	-0.028517
0.546700	0.2	-0.029472
0.550033	0.2	-0.029756
0.553367	0.2	-0.029453
0.556700	0.2	-0.028722
0.560033	0.2	-0.027972
0.563367	0.2	-0.028037
0.566700	0.2	-0.029532
0.570033	0.2	-0.032154
0.573367	0.2	-0.034776
0.576700	0.2	-0.036363
0.580033	0.2	-0.036792
0.583367	0.2	-0.036801
0.586700	0.2	-0.036997
0.590033	0.2	-0.037230
0.593367	0.2	-0.036913
0.596700	0.2	-0.035674
0.600033	0.2	-0.033705
0.603367	0.2	-0.031535
0.606700	0.2	-0.029798
0.610033	0.2	-0.029067
0.613367	0.2	-0.029351
0.616700	0.2	-0.029923
0.620033	0.2	-0.029942
0.623367	0.2	-0.029164
0.626700	0.2	-0.028010
0.630033	0.2	-0.027022
0.633367	0.2	-0.026650
0.636700	0.2	-0.027460
0.640033	0.2	-0.029947
0.643367	0.2	-0.033770
0.646700	0.2	-0.037318
0.650033	0.2	-0.038431
0.653367	0.2	-0.035353
0.656700	0.2	-0.026678
0.660033	0.2	-0.010557
0.663367	0.2	0.015954
0.666700	0.2	0.056890
0.670033	0.2	0.116453
0.673367	0.2	0.197012
0.676700	0.2	0.296962
0.680033	0.2	0.409526
0.683367	0.2	0.523240
0.686700	0.2	0.624200
0.690033	0.2	0.699516
0.693367	0.2	0.740723
0.696700	0.2	0.745249
0.700033	0.2	0.715978
0.703367	0.2	0.659958
0.706700	0.2	0.586370
0.710033	0.2	0.504036
0.713367	0.2	0.419724
0.716700	0.2	0.337888
0.720033	0.2	0.260989
0.723367	0.2	0.189850
0.726700	0.2	0.124541
0.730033	0.2	0.064746
0.733367	0.2	0.005318
0.736700	0.2	-0.078538
0.740033	0.2	-0.240966
0.743367	0.2	-0.513699
0.746700	0.2	-0.772690
0.750033	0.2	-0.651940
0.753367	0.2	0.321111
0.756700	0.2	2.409918
0.760033	0.2	5.425946
0.763367	0.2	8.751983
0.766700	0.2	11.622957
0.770033	0.2	13.489798
0.773367	0.2	14.225151
0.776700	0.2	14.053579
0.780033	0.2	13.321107
0.783367	0.2	12.306101
0.786700	0.2	11.166721
0.790033	0.2	9.985911
0.793367	0.2	8.830717
0.796700	0.2	7.777885
0.800033	0.2	6.908597
0.803367	0.2	6.295536
0.806700	0.2	5.996116
0.810033	0.2	6.051175
0.813367	0.2	6.481572
0.816700	0.2	7.276651
0.820033	0.2	8.377149
0.823367	0.2	9.667487
0.826700	0.2	10.997867
0.830033	0.2	12.235269
0.833367	0.2	13.304944
0.836700	0.2	14.187051
0.840033	0.2	14.881114
0.843367	0.2	15.371945
0.846700	0.2	15.608426
0.850033	0.2	15.505501
0.853367	0.2	14.988268
0.856700	0.2	14.053676
0.860033	0.2	12.792978
0.863367	0.2	11.359737
0.866700	0.2	9.915526
0.870033	0.2	8.588796
0.873367	0.2	7.462977
0.876700	0.2	6.586332
0.880033	0.2	5.983501
0.883367	0.2	5.655191
0.886700	0.2	5.568974
0.890033	0.2	5.654236
0.893367	0.2	5.811201
0.896700	0.2	5.934131
0.900033	0.2	5.941354
0.903367	0.2	5.800426
0.906700	0.2	5.534692
0.910033	0.2	5.204296
0.913367	0.2	4.870435
0.916700	0.2	4.564160
0.920033	0.2	4.276736
0.923367	0.2	3.972915
0.926700	0.2	3.615688
0.930033	0.2	3.187591
0.933367	0.2	2.698596
0.936700	0.2	2.180398
0.940033	0.2	1.673582
0.943367	0.2	1.214566
0.946700	0.2	0.827331
0.950033	0.2	0.521112
0.953367	0.2	0.292500
0.956700	0.2	0.129812
0.960033	0.2	0.018221
0.963367	0.2	-0.056038
0.966700	0.2	-0.103922
0.970033	0.2	-0.133542
0.973367	0.2	-0.150483
0.976700	0.2	-0.158302
0.980033	0.2	-0.159354
0.983367	0.2	-0.155438
0.986700	0.2	-0.148006
0.990033	0.2	-0.138162
0.993367	0.2	-0.126651
0.996700	0.2	-0.114175
1.000033	0.2	-0.101621
1.003367	0.2	-0.089756
1.006700	0.2	-0.078785
1.010033	0.2	-0.068354
1.013367	0.2	-0.058045
1.016700	0.2	-0.047777
1.020033	0.2	-0.037500
1.023367	0.2	-0.026971
1.026700	0.2	-0.016112
1.030033	0.2	-0.005336
1.033367	0.2	0.004624
1.036700	0.2	0.013043
1.040033	0.2	0.019474
1.043367	0.2	0.023935
1.046700	0.2	0.026701
1.050033	0.2	0.027879
1.053367	0.2	0.027739
1.056700	0.2	0.027367
1.060033	0.2	0.028317
1.063367	0.2	0.031604
1.066700	0.2	0.037039
1.070033	0.2	0.043381
1.073367	0.2	0.049076
1.076700	0.2	0.052922
1.080033	0.2	0.054236
1.083367	0.2	0.052787
1.086700	0.2	0.048708
1.090033	0.2	0.042538
1.093367	0.2	0.035004
1.096700	0.2	0.026678
1.100033	0.2	0.018347
1.103367	0.2	0.011418
1.106700	0.2	0.007283
1.110033	0.2	0.006375
1.113367	0.2	0.007967
1.116700	0.2	0.010855
1.120033	0.2	0.014435
1.123367	0.2	0.019078
1.126700	0.2	0.025150
1.130033	0.2	0.032154
1.133367	0.2	0.039027
1.136700	0.2	0.044866
1.140033	0.2	0.049328
1.143367	0.2	0.052634
1.146700	0.2	0.055144
1.150033	0.2	0.056857
1.153367	0.2	0.057449
1.156700	0.2	0.056699
1.160033	0.2	0.054771
1.163367	0.2	0.052545
1.166700	0.2	0.051302
1.170033	0.2	0.051470
1.173367	0.2	0.052261
1.176700	0.2	0.052662
1.180033	0.2	0.052252
1.183367	0.2	0.051158
1.186700	0.2	0.049509
1.190033	0.2	0.047344
1.193367	0.2	0.045151
1.196700	0.2	0.043949
1.200033	0.2	0.044275
1.203367	0.2	0.045714
1.206700	0.2	0.047609
1.210033	0.2	0.049532
1.213367	0.2	0.051032
1.216700	0.2	0.051502
1.220033	0.2	0.050683
1.223367	0.2	0.049053
1.226700	0.2	0.047581
1.230033	0.2	0.047130
1.233367	0.2	0.047972
1.236700	0.2	0.049695
1.240033	0.2	0.051442
1.243367	0.2	0.052443
1.246700	0.2	0.052657
1.250033	0.2	0.052648
1.253367	0.2	0.052820
1.256700	0.2	0.053081
1.260033	0.2	0.053011
1.263367	0.2	0.052019
1.266700	0.2	0.049728
1.270033	0.2	0.046375
1.273367	0.2	0.042808
1.276700	0.2	0.040056
1.280033	0.2	0.038785
1.283367	0.2	0.039083
1.286700	0.2	0.040550
1.290033	0.2	0.042436
1.293367	0.2	0.043889
1.296700	0.2	0.044242
1.300033	0.2	0.043176
1.303367	0.2	0.040671
1.306700	0.2	0.036922
1.310033	0.2	0.032382
1.313367	0.2	0.027847
1.316700	0.2	0.024070
1.320033	0.2	0.021327
1.323367	0.2	0.019362
1.326700	0.2	0.017853
1.330033	0.2	0.016857
1.333367	0.2	0.016629
1.336700	0.2	0.017025
1.340033	0.2	0.017476
1.343367	0.2	0.017509
1.346700	0.2	0.017020
1.350033	0.2	0.016266
1.353367	0.2	0.015735
1.356700	0.2	0.015851
1.360033	0.2	0.016573
1.363367	0.2	0.017337
1.366700	0.2	0.017714
1.370033	0.2	0.017686
1.373367	0.2	0.017425
1.376700	0.2	0.017220
1.380033	0.2	0.017355
1.383367	0.2	0.017695
1.386700	0.2	0.017788
1.390033	0.2	0.017453
1.393367	0.2	0.016927
1.396700	0.2	0.016810
1.400033	0.2	0.017807
1.403367	0.2	0.019930
1.406700	0.2	0.022301
1.410033	0.2	0.024019
1.413367	0.2	0.025146
1.416700	0.2	0.026529
1.420033	0.2	0.028661
1.423367	0.2	0.031209
1.426700	0.2	0.033574
1.430033	0.2	0.035507
1.433367	0.2	0.037118
1.436700	0.2	0.038580
1.440033	0.2	0.039767
1.443367	0.2	0.040438
1.446700	0.2	0.040592
1.450033	0.2	0.040447
1.453367	0.2	0.040433
1.456700	0.2	0.041132
1.460033	0.2	0.042827
1.463367	0.2	0.045388
1.466700	0.2	0.048671
1.470033	0.2	0.052601
1.473367	0.2	0.056881
1.476700	0.2	0.060843
1.480033	0.2	0.063968
1.483367	0.2	0.066622
1.486700	0.2	0.069914
1.490033	0.2	0.074306
1.493367	0.2	0.079097
1.496700	0.2	0.083339
1.500033	0.2	0.086678
1.503367	0.2	0.089491
1.506700	0.2	0.092378
1.510033	0.2	0.095633
1.513367	0.2	0.099218
1.516700	0.2	0.102967
1.520033	0.2	0.106669
1.523367	0.2	0.109994
1.526700	0.2	0.112243
1.530033	0.2	0.112606
1.533367	0.2	0.110911
1.536700	0.2	0.107661
1.540033	0.2	0.103400
1.543367	0.2	0.098501
1.546700	0.2	0.093342
1.550033	0.2	0.088275
1.553367	0.2	0.083493
1.556700	0.2	0.078850
1.560033	0.2	0.073938
1.563367	0.2	0.068340
1.566700	0.2	0.061975
1.570033	0.2	0.055111
1.573367	0.2	0.048168
1.576700	0.2	0.041341
1.580033	0.2	0.034468
1.583367	0.2	0.027339
1.586700	0.2	0.020000
1.590033	0.2	0.012801
1.593367	0.2	0.006272
1.596700	0.2	0.000778
1.600033	0.2	-0.003502
1.603367	0.2	-0.006496
1.606700	0.2	-0.008387
1.610033	0.2	-0.009607
1.613367	0.2	-0.010664
1.616700	0.2	-0.012135
1.620033	0.2	-0.014571
1.623367	0.2	-0.018068
1.626700	0.2	-0.022091
1.630033	0.2	-0.025700
1.633367	0.2	-0.028140
1.636700	0.2	-0.029057
1.640033	0.2	-0.028550
1.643367	0.2	-0.027204
1.646700	0.2	-0.025746
1.650033	0.2	-0.024512
1.653367	0.2	-0.023372
1.656700	0.2	-0.022179
1.660033	0.2	-0.021090
1.663367	0.2	-0.020377
1.666700	0.2	-0.020242
1.670033	0.2	-0.020741
1.673367	0.2	-0.021635
1.676700	0.2	-0.022608
1.680033	0.2	-0.023511
1.683367	0.2	-0.024172
1.686700	0.2	-0.024391
1.690033	0.2	-0.024051
1.693367	0.2	-0.022934
1.696700	0.2	-0.021080
1.700033	0.2	-0.019087
1.703367	0.2	-0.017523
1.706700	0.2	-0.016456
1.710033	0.2	-0.015763
1.713367	0.2	-0.015441
1.716700	0.2	-0.015576
1.720033	0.2	-0.016135
1.723367	0.2	-0.016773
1.726700	0.2	-0.016890
1.730033	0.2	-0.016228
1.733367	0.2	-0.014906
1.736700	0.2	-0.012936
1.740033	0.2	-0.010505
1.743367	0.2	-0.008242
1.746700	0.2	-0.006808
1.750033	0.2	-0.006449
1.753367	0.2	-0.006822
1.756700	0.2	-0.007260
1.760033	0.2	-0.007371
1.763367	0.2	-0.007488
1.766700	0.2	-0.008191
1.770033	0.2	-0.009285
1.773367	0.2	-0.009900
1.776700	0.2	-0.009513
1.780033	0.2	-0.008307
1.783367	0.2	-0.006664
1.786700	0.2	-0.004871
1.790033	0.2	-0.003395
1.793367	0.2	-0.002692
1.796700	0.2	-0.002729
1.800033	0.2	-0.003111
1.803367	0.2	-0.003804
1.806700	0.2	-0.005127
1.810033	0.2	-0.007022
1.813367	0.2	-0.008927
1.816700	0.2	-0.010342
1.820033	0.2	-0.011367
1.823367	0.2	-0.012596
1.826700	0.2	-0.014412
1.830033	0.2	-0.016489
1.833367	0.2	-0.018384
1.836700	0.2	-0.020210
1.840033	0.2	-0.022389
1.843367	0.2	-0.024904
1.846700	0.2	-0.027209
1.850033	0.2	-0.028736
1.853367	0.2	-0.029430
1.856700	0.2	-0.029593
1.860033	0.2	-0.029341
1.863367	0.2	-0.028433
1.866700	0.2	-0.026841
1.870033	0.2	-0.025169
1.873367	0.2	-0.024159
1.876700	0.2	-0.024373
1.880033	0.2	-0.026161
1.883367	0.2	-0.029290
1.886700	0.2	-0.032797
1.890033	0.2	-0.035660
1.893367	0.2	-0.037616
1.896700	0.2	-0.038901
1.900033	0.2	-0.039539
1.903367	0.2	-0.039423
1.906700	0.2	-0.038971
1.910033	0.2	-0.039036
1.913367	0.2	-0.040005
1.916700	0.2	-0.041490
1.920033	0.2	-0.043036
1.923367	0.2	-0.044615
1.926700	0.2	-0.046208
1.930033	0.2	-0.047502
1.933367	0.2	-0.048331
1.936700	0.2	-0.048773
1.940033	0.2	-0.048606
1.943367	0.2	-0.047237
1.946700	0.2	-0.044433
1.950033	0.2	-0.040769
1.953367	0.2	-0.037285
1.956700	0.2	-0.034785
1.960033	0.2	-0.033090
1.963367	0.2	-0.031036
1.966700	0.2	-0.027488
1.970033	0.2	-0.022147
1.973367	0.2	-0.015213
1.976700	0.2	-0.006822
1.980033	0.2	0.003101
1.983367	0.2	0.014789
1.986700	0.2	0.028606
1.990033	0.2	0.044750
1.993367	0.2	0.063116
1.996700	0.2	0.083377
2.000033	0.2	0.105146
2.003367	0.2	0.127954
2.006700	0.2	0.151475
2.010033	0.2	0.175843
2.013367	0.2	0.201622
2.016700	0.2	0.229389
2.020033	0.2	0.259592
2.023367	0.2	0.292659
2.026700	0.2	0.328748
2.030033	0.2	0.367677
2.033367	0.2	0.409503
2.036700	0.2	0.454574
2.040033	0.2	0.503063
2.043367	0.2	0.554817
2.046700	0.2	0.609383
2.050033	0.2	0.666277
2.053367	0.2	0.725165
2.056700	0.2	0.785808
2.060033	0.2	0.848216
2.063367	0.2	0.912668
2.066700	0.2	0.979430
2.070033	0.2	1.048571
2.073367	0.2	1.120092
2.076700	0.2	1.194156
2.080033	0.2	1.271153
2.083367	0.2	1.351433
2.086700	0.2	1.434996
2.090033	0.2	1.521567
2.093367	0.2	1.610909
2.096700	0.2	1.702853
2.100033	0.2	1.797234
2.103367	0.2	1.893844
2.106700	0.2	1.992509
2.110033	0.2	2.093129
2.113367	0.2	2.195556
2.116700	0.2	2.299445
2.120033	0.2	2.404237
2.123367	0.2	2.509127
2.126700	0.2	2.613273
2.130033	0.2	2.716258
2.133367	0.2	2.818024
2.136700	0.2	2.918215
2.140033	0.2	3.015702
2.143367	0.2	3.108783
2.146700	0.2	3.195936
2.150033	0.2	3.276393
2.153367	0.2	3.349911
2.156700	0.2	3.416231
2.160033	0.2	3.474765
2.163367	0.2	3.524544
2.166700	0.2	3.564283
2.170033	0.2	3.593140
2.173367	0.2	3.611068
2.176700	0.2	3.617802
2.180033	0.2	3.612139
2.183367	0.2	3.592726
2.186700	0.2	3.559012
2.190033	0.2	3.511193
2.193367	0.2	3.449712
2.196700	0.2	3.375406
2.200033	0.2	3.289934
2.203367	0.2	3.195377
2.206700	0.2	3.093607
2.210033	0.2	2.986193
2.213367	0.2	2.874397
2.216700	0.2	2.759211
2.220033	0.2	2.641524
2.223367	0.2	2.522226
2.226700	0.2	2.401941
2.230033	0.2	2.280953
2.233367	0.2	2.159704
2.236700	0.2	2.039117
2.240033	0.2	1.920112
2.243367	0.2	1.803092
2.246700	0.2	1.688199
2.250033	0.2	1.575742
2.253367	0.2	1.466223
2.256700	0.2	1.360271
2.260033	0.2	1.258561
2.263367	0.2	1.161522
2.266700	0.2	1.069047
2.270033	0.2	0.980720
2.273367	0.2	0.896561
2.276700	0.2	0.817170
2.280033	0.2	0.743121
2.283367	0.2	0.674436
2.286700	0.2	0.610664
2.290033	0.2	0.551469
2.293367	0.2	0.496963
2.296700	0.2	0.447379
2.300033	0.2	0.402424
2.303367	0.2	0.361209
2.306700	0.2	0.323076
2.310033	0.2	0.288002
2.313367	0.2	0.256118
2.316700	0.2	0.227168
2.320033	0.2	0.200509
2.323367	0.2	0.175755
2.326700	0.2	0.153412
2.330033	0.2	0.134329
2.333367	0.2	0.118650
2.336700	0.2	0.105598
2.340033	0.2	0.094040
2.343367	0.2	0.083088
2.346700	0.2	0.072489
2.350033	0.2	0.062403
2.353367	0.2	0.052960
2.356700	0.2	0.044047
2.360033	0.2	0.035651
2.363367	0.2	0.028037
2.366700	0.2	0.021416
2.370033	0.2	0.015837
2.373367	0.2	0.011278
2.376700	0.2	0.007711
2.380033	0.2	0.004973
2.383367	0.2	0.002566
2.386700	0.2	-0.000210
2.390033	0.2	-0.003753
2.393367	0.2	-0.007870
2.396700	0.2	-0.011958
2.400033	0.2	-0.015595
2.403367	0.2	-0.018836
2.406700	0.2	-0.021933
2.410033	0.2	-0.025178
2.413367	0.2	-0.028824
2.416700	0.2	-0.032666
2.420033	0.2	-0.036070
2.423367	0.2	-0.038673
2.426700	0.2	-0.040941
2.430033	0.2	-0.043693
2.433367	0.2	-0.046892
2.436700	0.2	-0.049630
2.440033	0.2	-0.051344
2.443367	0.2	-0.052308
2.446700	0.2	-0.053104
2.450033	0.2	-0.054166
2.453367	0.2	-0.055623
2.456700	0.2	-0.057323
2.460033	0.2	-0.059078
2.463367	0.2	-0.060839
2.466700	0.2	-0.062753
2.470033	0.2	-0.065002
2.473367	0.2	-0.067330
2.476700	0.2	-0.069123
2.480033	0.2	-0.070147
2.483367	0.2	-0.070818
2.486700	0.2	-0.071479
2.490033	0.2	-0.072112
2.493367	0.2	-0.072829
2.496700	0.2	-0.074012
2.500033	0.2	-0.075670
2.503367	0.2	-0.077374
2.506700	0.2	-0.079055
2.510033	0.2	-0.081123
2.513367	0.2	-0.083819
2.516700	0.2	-0.086767
2.520033	0.2	-0.089169
2.523367	0.2	-0.090413
2.526700	0.2	-0.090608
2.530033	0.2	-0.090478
2.533367	0.2	-0.090431
2.536700	0.2	-0.090222
2.540033	0.2	-0.089868
2.543367	0.2	-0.089821
2.546700	0.2	-0.090357
2.550033	0.2	-0.091433
2.553367	0.2	-0.092941
2.556700	0.2	-0.094664
2.560033	0.2	-0.096178
2.563367	0.2	-0.097039
2.566700	0.2	-0.097165
2.570033	0.2	-0.097007
2.573367	0.2	-0.097202
2.576700	0.2	-0.098157
2.580033	0.2	-0.099903
2.583367	0.2	-0.101984
2.586700	0.2	-0.103470
2.590033	0.2	-0.103633
2.593367	0.2	-0.102669
2.596700	0.2	-0.101412
2.600033	0.2	-0.100574
2.603367	0.2	-0.100541
2.606700	0.2	-0.101305
2.610033	0.2	-0.102483
2.613367	0.2	-0.103698
2.616700	0.2	-0.104723
2.620033	0.2	-0.105468
2.623367	0.2	-0.106059
2.626700	0.2	-0.106664
2.630033	0.2	-0.107363
2.633367	0.2	-0.108168
2.636700	0.2	-0.108955
2.640033	0.2	-0.109635
2.643367	0.2	-0.110096
2.646700	0.2	-0.109868
2.650033	0.2	-0.108569
2.653367	0.2	-0.106581
2.656700	0.2	-0.104816
2.660033	0.2	-0.103828
2.663367	0.2	-0.103507
2.666700	0.2	-0.103558
2.670033	0.2	-0.103945
2.673367	0.2	-0.104657
2.676700	0.2	-0.105626
2.680033	0.2	-0.106767
2.683367	0.2	-0.107959
2.686700	0.2	-0.109286
2.690033	0.2	-0.110851
2.693367	0.2	-0.112252
2.696700	0.2	-0.112960
2.700033	0.2	-0.112923
2.703367	0.2	-0.112434
2.706700	0.2	-0.112066
2.710033	0.2	-0.112439
2.713367	0.2	-0.113598
2.716700	0.2	-0.115121
2.720033	0.2	-0.116643
2.723367	0.2	-0.117803
2.726700	0.2	-0.118064
2.730033	0.2	-0.117202
2.733367	0.2	-0.115721
2.736700	0.2	-0.114674
2.740033	0.2	-0.114939
2.743367	0.2	-0.116178
2.746700	0.2	-0.117132
2.750033	0.2	-0.117123
2.753367	0.2	-0.116560
2.756700	0.2	-0.116173
2.760033	0.2	-0.116234
2.763367	0.2	-0.116420
2.766700	0.2	-0.116271
2.770033	0.2	-0.115652
2.773367	0.2	-0.114995
2.776700	0.2	-0.115153
2.780033	0.2	-0.116518
2.783367	0.2	-0.118660
2.786700	0.2	-0.121077
2.790033	0.2	-0.123768
2.793367	0.2	-0.126851
2.796700	0.2	-0.129994
2.800033	0.2	-0.132481
2.803367	0.2	-0.133635
2.806700	0.2	-0.133123
2.810033	0.2	-0.131251
2.813367	0.2	-0.128993
2.816700	0.2	-0.127265
2.820033	0.2	-0.126404
2.823367	0.2	-0.126222
2.826700	0.2	-0.126427
2.830033	0.2	-0.127000
2.833367	0.2	-0.128043
2.836700	0.2	-0.129351
2.840033	0.2	-0.130269
2.843367	0.2	-0.130082
2.846700	0.2	-0.128644
2.850033	0.2	-0.126632
2.853367	0.2	-0.125221
2.856700	0.2	-0.125300
2.860033	0.2	-0.126888
2.863367	0.2	-0.129370
2.866700	0.2	-0.131978
2.870033	0.2	-0.133920
2.873367	0.2	-0.134706
2.876700	0.2	-0.134776
2.880033	0.2	-0.135191
2.883367	0.2	-0.136546
2.886700	0.2	-0.138488
2.890033	0.2	-0.140253
2.893367	0.2	-0.141431
2.896700	0.2	-0.141975
2.900033	0.2	-0.141929
2.903367	0.2	-0.141514
2.906700	0.2	-0.141240
2.910033	0.2	-0.141556
2.913367	0.2	-0.142441
2.916700	0.2	-0.143349
2.920033	0.2	-0.143638
2.923367	0.2	-0.143070
2.926700	0.2	-0.141794
2.930033	0.2	-0.140085
2.933367	0.2	-0.138264
2.936700	0.2	-0.136616
2.940033	0.2	-0.135233
2.943367	0.2	-0.134013
2.946700	0.2	-0.132835
2.950033	0.2	-0.131824
2.953367	0.2	-0.131442
2.956700	0.2	-0.132038
2.960033	0.2	-0.133342
2.963367	0.2	-0.134795
2.966700	0.2	-0.135922
2.970033	0.2	-0.136313
2.973367	0.2	-0.135927
2.976700	0.2	-0.135303
2.980033	0.2	-0.135009
2.983367	0.2	-0.135228
2.986700	0.2	-0.135680
2.990033	0.2	-0.135764
2.993367	0.2	-0.135195
2.996700	0.2	-0.134534
3.000033	0.2	-0.134516
3.003367	0.2	-0.134944
3.006700	0.2	-0.134832
3.010033	0.2	-0.133738
3.013367	0.2	-0.132229
3.016700	0.2	-0.130995
3.020033	0.2	-0.130176
3.023367	0.2	-0.129645
3.026700	0.2	-0.129337
3.030033	0.2	-0.129007
3.033367	0.2	-0.128206
3.036700	0.2	-0.127028
3.040033	0.2	-0.126488
3.043367	0.2	-0.127368
3.046700	0.2	-0.129151
3.050033	0.2	-0.130627
3.053367	0.2	-0.131163
3.056700	0.2	-0.131037
3.060033	0.2	-0.130772
3.063367	0.2	-0.130562
3.066700	0.2	-0.130441
3.070033	0.2	-0.130506
3.073367	0.2	-0.130567
3.076700	0.2	-0.130138
3.080033	0.2	-0.129067
3.083367	0.2	-0.127899
3.086700	0.2	-0.127512
3.090033	0.2	-0.128504
3.093367	0.2	-0.130665
3.096700	0.2	-0.132960
3.100033	0.2	-0.134492
3.103367	0.2	-0.135466
3.106700	0.2	-0.136751
3.110033	0.2	-0.138581
3.113367	0.2	-0.140518
3.116700	0.2	-0.142013
3.120033	0.2	-0.142450
3.123367	0.2	-0.141552
3.126700	0.2	-0.139824
3.130033	0.2	-0.138027
3.133367	0.2	-0.136616
3.136700	0.2	-0.135852
3.140033	0.2	-0.135736
3.143367	0.2	-0.135861
3.146700	0.2	-0.135843
3.150033	0.2	-0.135978
3.153367	0.2	-0.136890
3.156700	0.2	-0.138567
3.160033	0.2	-0.140206
3.163367	0.2	-0.141119
3.166700	0.2	-0.141421
3.170033	0.2	-0.141733
3.173367	0.2	-0.142469
3.176700	0.2	-0.143619
3.180033	0.2	-0.144858
3.183367	0.2	-0.145589
3.186700	0.2	-0.145384
3.190033	0.2	-0.144523
3.193367	0.2	-0.143759
3.196700	0.2	-0.143745
3.200033	0.2	-0.144825
3.203367	0.2	-0.146837
3.206700	0.2	-0.148886
3.210033	0.2	-0.149943
3.213367	0.2	-0.149729
3.216700	0.2	-0.148807
3.220033	0.2	-0.148048
3.223367	0.2	-0.148094
3.226700	0.2	-0.148881
3.230033	0.2	-0.149668
3.233367	0.2	-0.149799
3.236700	0.2	-0.149072
3.240033	0.2	-0.147610
3.243367	0.2	-0.145687
3.246700	0.2	-0.143792
3.250033	0.2	-0.142669
3.253367	0.2	-0.143014
3.256700	0.2	-0.144835
3.260033	0.2	-0.147475
3.263367	0.2	-0.150092
3.266700	0.2	-0.151885
3.270033	0.2	-0.152369
3.273367	0.2	-0.151838
3.276700	0.2	-0.151307
3.280033	0.2	-0.151554
3.283367	0.2	-0.152388
3.286700	0.2	-0.153198
3.290033	0.2	-0.153538
3.293367	0.2	-0.153291
3.296700	0.2	-0.152909
3.300033	0.2	-0.152881
3.303367	0.2	-0.152881
3.306700	0.2	-0.152369
3.310033	0.2	-0.151456
3.313367	0.2	-0.150572
3.316700	0.2	-0.149822
3.320033	0.2	-0.149054
3.323367	0.2	-0.148411
3.326700	0.2	-0.148276
3.330033	0.2	-0.148737
3.333367	0.2	-0.149561
3.336700	0.2	-0.150516
3.340033	0.2	-0.151247
3.343367	0.2	-0.151275
3.346700	0.2	-0.150478
3.350033	0.2	-0.149431
3.353367	0.2	-0.149026
3.356700	0.2	-0.149831
3.360033	0.2	-0.151615
3.363367	0.2	-0.153477
3.366700	0.2	-0.154446
3.370033	0.2	-0.154194
3.373367	0.2	-0.153324
3.376700	0.2	-0.152932
3.380033	0.2	-0.153854
3.383367	0.2	-0.156229
3.386700	0.2	-0.159466
3.390033	0.2	-0.162460
3.393367	0.2	-0.163973
3.396700	0.2	-0.163228
3.400033	0.2	-0.160388
3.403367	0.2	-0.156434
3.406700	0.2	-0.152835
3.410033	0.2	-0.150809
3.413367	0.2	-0.150502
3.416700	0.2	-0.150930
3.420033	0.2	-0.151144
3.423367	0.2	-0.151014
3.426700	0.2	-0.150837
3.430033	0.2	-0.150856
3.433367	0.2	-0.151377
3.436700	0.2	-0.152485
3.440033	0.2	-0.153668
3.443367	0.2	-0.154329
3.446700	0.2	-0.154278
3.450033	0.2	-0.153622
3.453367	0.2	-0.152769
3.456700	0.2	-0.152360
3.460033	0.2	-0.152774
3.463367	0.2	-0.153901
3.466700	0.2	-0.155284
3.470033	0.2	-0.156281
3.473367	0.2	-0.156444
3.476700	0.2	-0.155764
3.480033	0.2	-0.154544
3.483367	0.2	-0.153147
3.486700	0.2	-0.151969
3.490033	0.2	-0.151335
3.493367	0.2	-0.151265
3.496700	0.2	-0.151475
3.500033	0.2	-0.151885
3.503367	0.2	-0.152704
3.506700	0.2	-0.153976
3.510033	0.2	-0.155433
3.513367	0.2	-0.156825
3.516700	0.2	-0.157990
3.520033	0.2	-0.158823
3.523367	0.2	-0.159307
3.526700	0.2	-0.159452
3.530033	0.2	-0.159242
3.533367	0.2	-0.158972
3.536700	0.2	-0.159228
3.540033	0.2	-0.160141
3.543367	0.2	-0.161068
3.546700	0.2	-0.161356
3.550033	0.2	-0.160960
3.553367	0.2	-0.160211
3.556700	0.2	-0.159559
3.560033	0.2	-0.159526
3.563367	0.2	-0.160406
3.566700	0.2	-0.161761
3.570033	0.2	-0.162637
3.573367	0.2	-0.162297
3.576700	0.2	-0.160933
3.580033	0.2	-0.159577
3.583367	0.2	-0.159023
3.586700	0.2	-0.159172
3.590033	0.2	-0.159601
3.593367	0.2	-0.160164
3.596700	0.2	-0.160872
3.600033	0.2	-0.161645
3.603367	0.2	-0.162311
3.606700	0.2	-0.162697
3.610033	0.2	-0.162832
3.613367	0.2	-0.163075
3.616700	0.2	-0.163713
3.620033	0.2	-0.164560
3.623367	0.2	-0.165249
3.626700	0.2	-0.165813
3.630033	0.2	-0.166707
3.633367	0.2	-0.168141
3.636700	0.2	-0.169626
3.640033	0.2	-0.170530
3.643367	0.2	-0.170870
3.646700	0.2	-0.171312
3.650033	0.2	-0.172276
3.653367	0.2	-0.173533
3.656700	0.2	-0.174772
3.660033	0.2	-0.175862
3.663367	0.2	-0.176551
3.666700	0.2	-0.176630
3.670033	0.2	-0.176160
3.673367	0.2	-0.175447
3.676700	0.2	-0.174800
3.680033	0.2	-0.174418
3.683367	0.2	-0.174637
3.686700	0.2	-0.176062
3.690033	0.2	-0.178758
3.693367	0.2	-0.181762
3.696700	0.2	-0.184095
3.700033	0.2	-0.185561
3.703367	0.2	-0.186344
3.706700	0.2	-0.186530
3.710033	0.2	-0.186297
3.713367	0.2	-0.185966
3.716700	0.2	-0.185627
3.720033	0.2	-0.185217
3.723367	0.2	-0.184854
3.726700	0.2	-0.184621
3.730033	0.2	-0.184360
3.733367	0.2	-0.183908
3.736700	0.2	-0.183261
3.740033	0.2	-0.182488
3.743367	0.2	-0.181706
3.746700	0.2	-0.181184
3.750033	0.2	-0.181193
3.753367	0.2	-0.181808
3.756700	0.2	-0.182963
3.760033	0.2	-0.184518
3.763367	0.2	-0.185999
3.766700	0.2	-0.186730
3.770033	0.2	-0.186353
3.773367	0.2	-0.185105
3.776700	0.2	-0.183606
3.780033	0.2	-0.182465
3.783367	0.2	-0.182092
3.786700	0.2	-0.182847
3.790033	0.2	-0.184802
3.793367	0.2	-0.187214
3.796700	0.2	-0.188896
3.800033	0.2	-0.189389
3.803367	0.2	-0.189231
3.806700	0.2	-0.189128
3.810033	0.2	-0.189408
3.813367	0.2	-0.190055
3.816700	0.2	-0.190842
3.820033	0.2	-0.191578
3.823367	0.2	-0.192407
3.826700	0.2	-0.193510
3.830033	0.2	-0.194507
3.833367	0.2	-0.194698
3.836700	0.2	-0.193845
3.840033	0.2	-0.192467
3.843367	0.2	-0.191364
3.846700	0.2	-0.191024
3.850033	0.2	-0.191443
3.853367	0.2	-0.192448
3.856700	0.2	-0.193818
3.860033	0.2	-0.195331
3.863367	0.2	-0.196849
3.866700	0.2	-0.198185
3.870033	0.2	-0.199112
3.873367	0.2	-0.199545
3.876700	0.2	-0.199624
3.880033	0.2	-0.199610
3.883367	0.2	-0.199680
3.886700	0.2	-0.199843
3.890033	0.2	-0.200011
3.893367	0.2	-0.200267
3.896700	0.2	-0.200793
3.900033	0.2	-0.201389
3.903367	0.2	-0.201617
3.906700	0.2	-0.201496
3.910033	0.2	-0.201762
3.913367	0.2	-0.203024
3.916700	0.2	-0.205096
3.920033	0.2	-0.207373
3.923367	0.2	-0.209240
3.926700	0.2	-0.210251
3.930033	0.2	-0.210381
3.933367	0.2	-0.209929
3.936700	0.2	-0.209119
3.940033	0.2	-0.208067
3.943367	0.2	-0.206800
3.946700	0.2	-0.205473
3.950033	0.2	-0.204542
3.953367	0.2	-0.204425
3.956700	0.2	-0.205059
3.960033	0.2	-0.205971
3.963367	0.2	-0.206744
3.966700	0.2	-0.207378
3.970033	0.2	-0.207876
3.973367	0.2	-0.208095
3.976700	0.2	-0.208048
3.980033	0.2	-0.207918
3.983367	0.2	-0.207713
3.986700	0.2	-0.207392
3.990033	0.2	-0.207224
3.993367	0.2	-0.207606
3.996700	0.2	-0.208393
4.000033	0.2	-0.208961
4.003367	0.2	-0.208821
4.006700	0.2	-0.208132
4.010033	0.2	-0.207475
4.013367	0.2	-0.207303
4.016700	0.2	-0.207573
4.020033	0.2	-0.207862
4.023367	0.2	-0.207894
4.026700	0.2	-0.207988
4.030033	0.2	-0.208574
4.033367	0.2	-0.209617
4.036700	0.2	-0.210870
4.040033	0.2	-0.212220
4.043367	0.2	-0.213683
4.046700	0.2	-0.215289
4.050033	0.2	-0.217156
4.053367	0.2	-0.219261
4.056700	0.2	-0.221296
4.060033	0.2	-0.223080
4.063367	0.2	-0.224789
4.066700	0.2	-0.226465
4.070033	0.2	-0.227741
4.073367	0.2	-0.228109
4.076700	0.2	-0.227238
4.080033	0.2	-0.225231
4.083367	0.2	-0.222800
4.086700	0.2	-0.220905
4.090033	0.2	-0.219825
4.093367	0.2	-0.219019
4.096700	0.2	-0.218162
4.100033	0.2	-0.217771
4.103367	0.2	-0.218479
4.106700	0.2	-0.220095
4.110033	0.2	-0.221729
4.113367	0.2	-0.222223
4.116700	0.2	-0.220686
4.120033	0.2	-0.217352
4.123367	0.2	-0.213622
4.126700	0.2	-0.210991
4.130033	0.2	-0.210302
4.133367	0.2	-0.211666
4.136700	0.2	-0.214311
4.140033	0.2	-0.216980
4.143367	0.2	-0.218819
4.146700	0.2	-0.219666
4.150033	0.2	-0.219615
4.153367	0.2	-0.218879
4.156700	0.2	-0.217929
4.160033	0.2	-0.217268
4.163367	0.2	-0.217017
4.166700	0.2	-0.216938
4.170033	0.2	-0.216886
4.173367	0.2	-0.217156
4.176700	0.2	-0.218148
4.180033	0.2	-0.219806
4.183367	0.2	-0.221697
4.186700	0.2	-0.223578
4.190033	0.2	-0.225357
4.193367	0.2	-0.226758
4.196700	0.2	-0.227410
4.200033	0.2	-0.227238
4.203367	0.2	-0.226800
4.206700	0.2	-0.227047
4.210033	0.2	-0.228588
4.213367	0.2	-0.231173
4.216700	0.2	-0.233869
4.220033	0.2	-0.235611
4.223367	0.2	-0.235736
4.226700	0.2	-0.234353
4.230033	0.2	-0.232058
4.233367	0.2	-0.229357
4.236700	0.2	-0.226740
4.240033	0.2	-0.224886
4.243367	0.2	-0.224141
4.246700	0.2	-0.224081
4.250033	0.2	-0.223969
4.253367	0.2	-0.223429
4.256700	0.2	-0.222651
4.260033	0.2	-0.221957
4.263367	0.2	-0.221436
4.266700	0.2	-0.221203
4.270033	0.2	-0.221580
4.273367	0.2	-0.222647
4.276700	0.2	-0.223895
4.280033	0.2	-0.224584
4.283367	0.2	-0.224602
4.286700	0.2	-0.224630
4.290033	0.2	-0.225138
4.293367	0.2	-0.225864
4.296700	0.2	-0.226256
4.300033	0.2	-0.225902
4.303367	0.2	-0.224733
4.306700	0.2	-0.223052
4.310033	0.2	-0.221306
4.313367	0.2	-0.219992
4.316700	0.2	-0.219462
4.320033	0.2	-0.219755
4.323367	0.2	-0.220761
4.326700	0.2	-0.222204
4.330033	0.2	-0.223555
4.333367	0.2	-0.224323
4.336700	0.2	-0.224514
4.340033	0.2	-0.224626
4.343367	0.2	-0.225110
4.346700	0.2	-0.225892
4.350033	0.2	-0.226586
4.353367	0.2	-0.226963
4.356700	0.2	-0.226959
4.360033	0.2	-0.226619
4.363367	0.2	-0.226167
4.366700	0.2	-0.225967
4.370033	0.2	-0.226190
4.373367	0.2	-0.226661
4.376700	0.2	-0.227089
4.380033	0.2	-0.227331
4.383367	0.2	-0.227108
4.386700	0.2	-0.226032
4.390033	0.2	-0.224253
4.393367	0.2	-0.222507
4.396700	0.2	-0.221538
4.400033	0.2	-0.221594
4.403367	0.2	-0.222330
4.406700	0.2	-0.223177
4.410033	0.2	-0.223825
4.413367	0.2	-0.224281
4.416700	0.2	-0.224467
4.420033	0.2	-0.224053
4.423367	0.2	-0.223122
4.426700	0.2	-0.222358
4.430033	0.2	-0.222283
4.433367	0.2	-0.222558
4.436700	0.2	-0.222349
4.440033	0.2	-0.221389
4.443367	0.2	-0.220300
4.446700	0.2	-0.219718
4.450033	0.2	-0.219601
4.453367	0.2	-0.219801
4.456700	0.2	-0.220551
4.460033	0.2	-0.221967
4.463367	0.2	-0.223522
4.466700	0.2	-0.224574
4.470033	0.2	-0.225040
4.473367	0.2	-0.225301
4.476700	0.2	-0.225632
4.480033	0.2	-0.225892
4.483367	0.2	-0.226032
4.486700	0.2	-0.226330
4.490033	0.2	-0.226782
4.493367	0.2	-0.226940
4.496700	0.2	-0.226432
4.500033	0.2	-0.225338
4.503367	0.2	-0.224146
4.506700	0.2	-0.223522
4.510033	0.2	-0.223811
4.513367	0.2	-0.224765
4.516700	0.2	-0.225776
4.520033	0.2	-0.226377
4.523367	0.2	-0.226474
4.526700	0.2	-0.226204
4.530033	0.2	-0.225808
4.533367	0.2	-0.225333
4.536700	0.2	-0.224570
4.540033	0.2	-0.223559
4.543367	0.2	-0.222609
4.546700	0.2	-0.221827
4.550033	0.2	-0.221319
4.553367	0.2	-0.221236
4.556700	0.2	-0.221510
4.560033	0.2	-0.222041
4.563367	0.2	-0.222996
4.566700	0.2	-0.224696
4.570033	0.2	-0.226977
4.573367	0.2	-0.229031
4.576700	0.2	-0.230111
4.580033	0.2	-0.230260
4.583367	0.2	-0.229776
4.586700	0.2	-0.228817
4.590033	0.2	-0.227685
4.593367	0.2	-0.226884
4.596700	0.2	-0.226619
4.600033	0.2	-0.226567
4.603367	0.2	-0.226269
4.606700	0.2	-0.225687
4.610033	0.2	-0.225184
4.613367	0.2	-0.225017
4.616700	0.2	-0.225091
4.620033	0.2	-0.225287
4.623367	0.2	-0.225832
4.626700	0.2	-0.226982
4.630033	0.2	-0.228481
4.633367	0.2	-0.229841
4.636700	0.2	-0.230824
4.640033	0.2	-0.231336
4.643367	0.2	-0.231382
4.646700	0.2	-0.231182
4.650033	0.2	-0.231047
4.653367	0.2	-0.231140
4.656700	0.2	-0.231438
4.660033	0.2	-0.231811
4.663367	0.2	-0.232216
4.666700	0.2	-0.232612
4.670033	0.2	-0.232770
4.673367	0.2	-0.232691
4.676700	0.2	-0.233017
4.680033	0.2	-0.234256
4.683367	0.2	-0.235839
4.686700	0.2	-0.236537
4.690033	0.2	-0.235559
4.693367	0.2	-0.233031
4.696700	0.2	-0.229846
4.700033	0.2	-0.227005
4.703367	0.2	-0.224821
4.706700	0.2	-0.223108
4.710033	0.2	-0.222214
4.713367	0.2	-0.223019
4.716700	0.2	-0.225715
4.720033	0.2	-0.229310
4.723367	0.2	-0.232449
4.726700	0.2	-0.234311
4.730033	0.2	-0.234777
4.733367	0.2	-0.234018
4.736700	0.2	-0.232081
4.740033	0.2	-0.229124
4.743367	0.2	-0.226060
4.746700	0.2	-0.224272
4.750033	0.2	-0.224463
4.753367	0.2	-0.226134
4.756700	0.2	-0.228328
4.760033	0.2	-0.230395
4.763367	0.2	-0.232090
4.766700	0.2	-0.233222
4.770033	0.2	-0.233692
4.773367	0.2	-0.233767
4.776700	0.2	-0.233809
4.780033	0.2	-0.233860
4.783367	0.2	-0.233809
4.786700	0.2	-0.233706
4.790033	0.2	-0.233762
4.793367	0.2	-0.234176
4.796700	0.2	-0.234768
4.800033	0.2	-0.235001
4.803367	0.2	-0.234637
4.806700	0.2	-0.234027
4.810033	0.2	-0.233687
4.813367	0.2	-0.233678
4.816700	0.2	-0.233646
4.820033	0.2	-0.233478
4.823367	0.2	-0.233352
4.826700	0.2	-0.233180
4.830033	0.2	-0.232514
4.833367	0.2	-0.231289
4.836700	0.2	-0.229958
4.840033	0.2	-0.228891
4.843367	0.2	-0.228239
4.846700	0.2	-0.228002
4.850033	0.2	-0.228104
4.853367	0.2	-0.228514
4.856700	0.2	-0.229212
4.860033	0.2	-0.230093
4.863367	0.2	-0.230861
4.866700	0.2	-0.231247
4.870033	0.2	-0.231387
4.873367	0.2	-0.231848
4.876700	0.2	-0.232868
4.880033	0.2	-0.233883
4.883367	0.2	-0.234065
4.886700	0.2	-0.233017
4.890033	0.2	-0.230963
4.893367	0.2	-0.228547
4.896700	0.2	-0.226400
4.900033	0.2	-0.224607
4.903367	0.2	-0.222651
4.906700	0.2	-0.220211
4.910033	0.2	-0.217715
4.913367	0.2	-0.215848
4.916700	0.2	-0.214996
4.920033	0.2	-0.215247
4.923367	0.2	-0.216430
4.926700	0.2	-0.218018
4.930033	0.2	-0.219503
4.933367	0.2	-0.220933
4.936700	0.2	-0.222563
4.940033	0.2	-0.224221
4.943367	0.2	-0.225236
4.946700	0.2	-0.224933
4.950033	0.2	-0.223331
4.953367	0.2	-0.221115
4.956700	0.2	-0.219122
4.960033	0.2	-0.217911
4.963367	0.2	-0.217594
4.966700	0.2	-0.218125
4.970033	0.2	-0.219583
4.973367	0.2	-0.221832
4.976700	0.2	-0.223946
4.980033	0.2	-0.224872
4.983367	0.2	-0.224379
4.986700	0.2	-0.223015
4.990033	0.2	-0.221576
4.993367	0.2	-0.220849
4.996700	0.2	-0.221431
5.000033	0.2	-0.223201
5.003367	0.2	-0.225268
5.006700	0.2	-0.226689
5.010033	0.2	-0.227205
5.013367	0.2	-0.227261
5.016700	0.2	-0.227485
5.020033	0.2	-0.227951
5.023367	0.2	-0.228267
5.026700	0.2	-0.228272
5.030033	0.2	-0.228113
5.033367	0.2	-0.227941
5.036700	0.2	-0.227811
5.040033	0.2	-0.227713
5.043367	0.2	-0.227811
5.046700	0.2	-0.228165
5.050033	0.2	-0.228463
5.053367	0.2	-0.228402
5.056700	0.2	-0.228053
5.060033	0.2	-0.227531
5.063367	0.2	-0.226717
5.066700	0.2	-0.225459
5.070033	0.2	-0.223820
5.073367	0.2	-0.222130
5.076700	0.2	-0.220961
5.080033	0.2	-0.220845
5.083367	0.2	-0.221864
5.086700	0.2	-0.223611
5.090033	0.2	-0.225632
5.093367	0.2	-0.227760
5.096700	0.2	-0.229841
5.100033	0.2	-0.231322
5.103367	0.2	-0.231517
5.106700	0.2	-0.230479
5.110033	0.2	-0.229143
5.113367	0.2	-0.228388
5.116700	0.2	-0.228272
5.120033	0.2	-0.228430
5.123367	0.2	-0.228840
5.126700	0.2	-0.229860
5.130033	0.2	-0.231625
5.133367	0.2	-0.233739
5.136700	0.2	-0.235541
5.140033	0.2	-0.236509
5.143367	0.2	-0.236696
5.146700	0.2	-0.236705
5.150033	0.2	-0.237105
5.153367	0.2	-0.237967
5.156700	0.2	-0.238894
5.160033	0.2	-0.239424
5.163367	0.2	-0.239471
5.166700	0.2	-0.239322
5.170033	0.2	-0.239261
5.173367	0.2	-0.239145
5.176700	0.2	-0.238577
5.180033	0.2	-0.237650
5.183367	0.2	-0.236905
5.186700	0.2	-0.236463
5.190033	0.2	-0.236132
5.193367	0.2	-0.236146
5.196700	0.2	-0.237119
5.200033	0.2	-0.239373
5.203367	0.2	-0.242586
5.206700	0.2	-0.245827
5.210033	0.2	-0.247988
5.213367	0.2	-0.248440
5.216700	0.2	-0.247373
5.220033	0.2	-0.245515
5.223367	0.2	-0.243820
5.226700	0.2	-0.243071
5.230033	0.2	-0.243476
5.233367	0.2	-0.244584
5.236700	0.2	-0.245865
5.240033	0.2	-0.247159
5.243367	0.2	-0.248672
5.246700	0.2	-0.250498
5.250033	0.2	-0.252267
5.253367	0.2	-0.253534
5.256700	0.2	-0.254130
5.260033	0.2	-0.254177
5.263367	0.2	-0.254042
5.266700	0.2	-0.254069
5.270033	0.2	-0.254470
5.273367	0.2	-0.255378
5.276700	0.2	-0.256537
5.280033	0.2	-0.257134
5.283367	0.2	-0.256482
5.286700	0.2	-0.254824
5.290033	0.2	-0.253045
5.293367	0.2	-0.251941
5.296700	0.2	-0.251657
5.300033	0.2	-0.251736
5.303367	0.2	-0.251764
5.306700	0.2	-0.251774
5.310033	0.2	-0.251899
5.313367	0.2	-0.252044
5.316700	0.2	-0.251988
5.320033	0.2	-0.251713
5.323367	0.2	-0.251308
5.326700	0.2	-0.250819
5.330033	0.2	-0.250437
5.333367	0.2	-0.250819
5.336700	0.2	-0.252458
5.340033	0.2	-0.254828
5.343367	0.2	-0.256808
5.346700	0.2	-0.257702
5.350033	0.2	-0.257436
5.353367	0.2	-0.256314
5.356700	0.2	-0.254982
5.360033	0.2	-0.254177
5.363367	0.2	-0.254172
5.366700	0.2	-0.254479
5.370033	0.2	-0.254498
5.373367	0.2	-0.254121
5.376700	0.2	-0.253599
5.380033	0.2	-0.253073
5.383367	0.2	-0.252533
5.386700	0.2	-0.252170
5.390033	0.2	-0.252570
5.393367	0.2	-0.254209
5.396700	0.2	-0.256826
5.400033	0.2	-0.259494
5.403367	0.2	-0.261455
5.406700	0.2	-0.262666
5.410033	0.2	-0.263471
5.413367	0.2	-0.264132
5.416700	0.2	-0.264724
5.420033	0.2	-0.265422
5.423367	0.2	-0.266270
5.426700	0.2	-0.266745
5.430033	0.2	-0.266139
5.433367	0.2	-0.264430
5.436700	0.2	-0.262270
5.440033	0.2	-0.260416
5.443367	0.2	-0.259425
5.446700	0.2	-0.259518
5.450033	0.2	-0.260524
5.453367	0.2	-0.262014
5.456700	0.2	-0.263536
5.460033	0.2	-0.264747
5.463367	0.2	-0.265264
5.466700	0.2	-0.264919
5.470033	0.2	-0.264049
5.473367	0.2	-0.263392
5.476700	0.2	-0.263643
5.480033	0.2	-0.264822
5.483367	0.2	-0.266139
5.486700	0.2	-0.266680
5.490033	0.2	-0.266065
5.493367	0.2	-0.264463
5.496700	0.2	-0.262465
5.500033	0.2	-0.261012
5.503367	0.2	-0.260919
5.506700	0.2	-0.262107
5.510033	0.2	-0.263527
5.513367	0.2	-0.263914
5.516700	0.2	-0.262684
5.520033	0.2	-0.260551
5.523367	0.2	-0.258917
5.526700	0.2	-0.258493
5.530033	0.2	-0.259252
5.533367	0.2	-0.261138
5.536700	0.2	-0.263928
5.540033	0.2	-0.267019
5.543367	0.2	-0.269683
5.546700	0.2	-0.271117
5.550033	0.2	-0.270661
5.553367	0.2	-0.268398
5.556700	0.2	-0.265213
5.560033	0.2	-0.261981
5.563367	0.2	-0.259085
5.566700	0.2	-0.256775
5.570033	0.2	-0.255476
5.573367	0.2	-0.255471
5.576700	0.2	-0.256738
5.580033	0.2	-0.259071
5.583367	0.2	-0.261990
5.586700	0.2	-0.264836
5.590033	0.2	-0.267010
5.593367	0.2	-0.268160
5.596700	0.2	-0.268356
5.600033	0.2	-0.268202
5.603367	0.2	-0.268305
5.606700	0.2	-0.268589
5.610033	0.2	-0.268565
5.613367	0.2	-0.268114
5.616700	0.2	-0.267560
5.620033	0.2	-0.267131
5.623367	0.2	-0.266810
5.626700	0.2	-0.266503
5.630033	0.2	-0.266307
5.633367	0.2	-0.266554
5.636700	0.2	-0.267359
5.640033	0.2	-0.268328
5.643367	0.2	-0.268901
5.646700	0.2	-0.268864
5.650033	0.2	-0.268533
5.653367	0.2	-0.268575
5.656700	0.2	-0.269366
5.660033	0.2	-0.270433
5.663367	0.2	-0.270708
5.666700	0.2	-0.269595
5.670033	0.2	-0.267462
5.673367	0.2	-0.265175
5.676700	0.2	-0.263490
5.680033	0.2	-0.262782
5.683367	0.2	-0.262964
5.686700	0.2	-0.263443
5.690033	0.2	-0.263378
5.693367	0.2	-0.262340
5.696700	0.2	-0.260728
5.700033	0.2	-0.259439
5.703367	0.2	-0.259085
5.706700	0.2	-0.259550
5.710033	0.2	-0.260295
5.713367	0.2	-0.260943
5.716700	0.2	-0.261422
5.720033	0.2	-0.261753
5.723367	0.2	-0.261883
5.726700	0.2	-0.261753
5.730033	0.2	-0.261529
5.733367	0.2	-0.261380
5.736700	0.2	-0.261264
5.740033	0.2	-0.261217
5.743367	0.2	-0.261329
5.746700	0.2	-0.261273
5.750033	0.2	-0.260435
5.753367	0.2	-0.258596
5.756700	0.2	-0.256235
5.760033	0.2	-0.254284
5.763367	0.2	-0.253511
5.766700	0.2	-0.253883
5.770033	0.2	-0.254586
5.773367	0.2	-0.254875
5.776700	0.2	-0.254787
5.780033	0.2	-0.254959
5.783367	0.2	-0.256049
5.786700	0.2	-0.258335
5.790033	0.2	-0.261492
5.793367	0.2	-0.264570
5.796700	0.2	-0.266451
5.800033	0.2	-0.266624
5.803367	0.2	-0.265501
5.806700	0.2	-0.263895
5.810033	0.2	-0.262307
5.813367	0.2	-0.260961
5.816700	0.2	-0.260230
5.820033	0.2	-0.260533
5.823367	0.2	-0.261893
5.826700	0.2	-0.263667
5.830033	0.2	-0.264840
5.833367	0.2	-0.264705
5.836700	0.2	-0.263248
5.840033	0.2	-0.260863
5.843367	0.2	-0.258069
5.846700	0.2	-0.255434
5.850033	0.2	-0.253427
5.853367	0.2	-0.252421
5.856700	0.2	-0.252705
5.860033	0.2	-0.254223
5.863367	0.2	-0.256575
5.866700	0.2	-0.259108
5.870033	0.2	-0.260905
5.873367	0.2	-0.261283
5.876700	0.2	-0.260370
5.880033	0.2	-0.258982
5.883367	0.2	-0.258018
5.886700	0.2	-0.257986
5.890033	0.2	-0.258754
5.893367	0.2	-0.259774
5.896700	0.2	-0.260319
5.900033	0.2	-0.259951
5.903367	0.2	-0.258959
5.906700	0.2	-0.258223
5.910033	0.2	-0.258409
5.913367	0.2	-0.259392
5.916700	0.2	-0.260514
5.920033	0.2	-0.261026
5.923367	0.2	-0.260375
5.926700	0.2	-0.258405
5.930033	0.2	-0.255438
5.933367	0.2	-0.252309
5.936700	0.2	-0.249986
5.940033	0.2	-0.248882
5.943367	0.2	-0.248770
5.946700	0.2	-0.249194
5.950033	0.2	-0.249897
5.953367	0.2	-0.251052
5.956700	0.2	-0.252938
5.960033	0.2	-0.255429
5.963367	0.2	-0.257930
5.966700	0.2	-0.259699
5.970033	0.2	-0.260323
5.973367	0.2	-0.259993
5.976700	0.2	-0.259099
5.980033	0.2	-0.258046
5.983367	0.2	-0.257380
5.986700	0.2	-0.257520
5.990033	0.2	-0.258414
5.993367	0.2	-0.259695
5.996700	0.2	-0.260957
6.000033	0.2	-0.261879
