# Supplementary material for: Quantitative profiling of capsaicin content in seven chili pepper cultivars using optimized HPLC
Source: Front Plant Sci. 2026 May 7;17:1749488. doi: 10.3389/fpls.2026.1749488 (PMC13190488; doi:10.3389/fpls.2026.1749488)
Supplement: Supplementary file 2 [file DataSheet2.zip › Raw Chromatogram Data Calibration 220 nm/Capsaicin 2.5 ppm.csv]

URL chrom://desktop-lb30aed/ChromeleonLocal/Capsaicin/CapsaicinTest_1312025.seq/32873.smp/UV_VIS_1.channel
Channel UV_VIS_1
Injection Information:
Data Vault ChromeleonLocal
Sequence CapsaicinTest_1312025
Name CAP2.5ppm
Number 531
Position Y:E6
Comment
Processing Method Processing_Capsaicin
Instrument Method Capsaicin_222025m1 -Origninal
Type Unknown
Status Finished
Inject Time 3/29/2025 12:31:26 PM -07:00
Volume (�l) 10.00
Dilution Factor 1.0000
Weight 1.0000
Raw Data Information:
Time Min. (min) 0.003400
Time Max. (min) 6.000067
Data Points 1800
Detector UV
Generating Data System Chromeleon 7.2.10.24543
Exporting Data System Chromeleon 7.2.10.0
Operator Instrument Controller
Signal Quantity Absorbance
Signal Unit mAU
Signal Min. -1.266394
Signal Max. 11.227569
Channel UV_VIS_1
Driver Name VDAD.dll
Channel Type Evaluation
Min. Step (s) 0.2
Max. Step (s) 0.2
Average Step (s) 0.2
Signal Parameter Information:
Signal Info WVL:220 nm
Raw Data:
Time (min) Step (s) Value (mAU)
0.003400 n.a. 0.000000
0.006733 0.2 0.000000
0.010067 0.2 -0.000037
0.013400 0.2 -0.000172
0.016733 0.2 -0.000340
0.020067 0.2 -0.000321
0.023400 0.2 0.000033
0.026733 0.2 0.000671
0.030067 0.2 0.001350
0.033400 0.2 0.001704
0.036733 0.2 0.001560
0.040067 0.2 0.001262
0.043400 0.2 0.001318
0.046733 0.2 0.001816
0.050067 0.2 0.002487
0.053400 0.2 0.003004
0.056733 0.2 0.002999
0.060067 0.2 0.002426
0.063400 0.2 0.001877
0.066733 0.2 0.002095
0.070067 0.2 0.003246
0.073400 0.2 0.004787
0.076733 0.2 0.005960
0.080067 0.2 0.006291
0.083400 0.2 0.005746
0.086733 0.2 0.004619
0.090067 0.2 0.003264
0.093400 0.2 0.002007
0.096733 0.2 0.001327
0.100067 0.2 0.001672
0.103400 0.2 0.002803
0.106733 0.2 0.003721
0.110067 0.2 0.003544
0.113400 0.2 0.002324
0.116733 0.2 0.000875
0.120067 0.2 0.000009
0.123400 0.2 0.000028
0.126733 0.2 0.000522
0.130067 0.2 0.000908
0.133400 0.2 0.001136
0.136733 0.2 0.001513
0.140067 0.2 0.001993
0.143400 0.2 0.002338
0.146733 0.2 0.002603
0.150067 0.2 0.002813
0.153400 0.2 0.002543
0.156733 0.2 0.001406
0.160067 0.2 -0.000256
0.163400 0.2 -0.001686
0.166733 0.2 -0.002589
0.170067 0.2 -0.003222
0.173400 0.2 -0.003888
0.176733 0.2 -0.004610
0.180067 0.2 -0.005160
0.183400 0.2 -0.005215
0.186733 0.2 -0.004545
0.190067 0.2 -0.003143
0.193400 0.2 -0.001676
0.196733 0.2 -0.001215
0.200067 0.2 -0.002021
0.203400 0.2 -0.003348
0.206733 0.2 -0.004503
0.210067 0.2 -0.005215
0.213400 0.2 -0.005481
0.216733 0.2 -0.005541
0.220067 0.2 -0.005639
0.223400 0.2 -0.005867
0.226733 0.2 -0.006272
0.230067 0.2 -0.006887
0.233400 0.2 -0.007702
0.236733 0.2 -0.008619
0.240067 0.2 -0.009248
0.243400 0.2 -0.009211
0.246733 0.2 -0.008731
0.250067 0.2 -0.008256
0.253400 0.2 -0.007818
0.256733 0.2 -0.007451
0.260067 0.2 -0.007492
0.263400 0.2 -0.008075
0.266733 0.2 -0.008959
0.270067 0.2 -0.009914
0.273400 0.2 -0.010980
0.276733 0.2 -0.012261
0.280067 0.2 -0.013486
0.283400 0.2 -0.014156
0.286733 0.2 -0.014207
0.290067 0.2 -0.013984
0.293400 0.2 -0.013770
0.296733 0.2 -0.013844
0.300067 0.2 -0.014552
0.303400 0.2 -0.015725
0.306733 0.2 -0.016624
0.310067 0.2 -0.016829
0.313400 0.2 -0.016671
0.316733 0.2 -0.016531
0.320067 0.2 -0.016592
0.323400 0.2 -0.017192
0.326733 0.2 -0.018557
0.330067 0.2 -0.020247
0.333400 0.2 -0.021360
0.336733 0.2 -0.021188
0.340067 0.2 -0.019846
0.343400 0.2 -0.018370
0.346733 0.2 -0.017737
0.350067 0.2 -0.017979
0.353400 0.2 -0.018547
0.356733 0.2 -0.019260
0.360067 0.2 -0.020335
0.363400 0.2 -0.021709
0.366733 0.2 -0.022915
0.370067 0.2 -0.023623
0.373400 0.2 -0.023949
0.376733 0.2 -0.024401
0.380067 0.2 -0.025225
0.383400 0.2 -0.026100
0.386733 0.2 -0.026627
0.390067 0.2 -0.026934
0.393400 0.2 -0.027539
0.396733 0.2 -0.028624
0.400067 0.2 -0.029779
0.403400 0.2 -0.030464
0.406733 0.2 -0.030585
0.410067 0.2 -0.030557
0.413400 0.2 -0.030752
0.416733 0.2 -0.031046
0.420067 0.2 -0.031139
0.423400 0.2 -0.031008
0.426733 0.2 -0.030748
0.430067 0.2 -0.030394
0.433400 0.2 -0.030077
0.436733 0.2 -0.029877
0.440067 0.2 -0.029732
0.443400 0.2 -0.029691
0.446733 0.2 -0.029993
0.450067 0.2 -0.030845
0.453400 0.2 -0.032154
0.456733 0.2 -0.033514
0.460067 0.2 -0.034492
0.463400 0.2 -0.034883
0.466733 0.2 -0.034706
0.470067 0.2 -0.034217
0.473400 0.2 -0.033770
0.476733 0.2 -0.033495
0.480067 0.2 -0.033383
0.483400 0.2 -0.033784
0.486733 0.2 -0.035055
0.490067 0.2 -0.036987
0.493400 0.2 -0.039027
0.496733 0.2 -0.040745
0.500067 0.2 -0.041863
0.503400 0.2 -0.042170
0.506733 0.2 -0.041667
0.510067 0.2 -0.040596
0.513400 0.2 -0.039348
0.516733 0.2 -0.038315
0.520067 0.2 -0.037747
0.523400 0.2 -0.037486
0.526733 0.2 -0.037118
0.530067 0.2 -0.036596
0.533400 0.2 -0.036433
0.536733 0.2 -0.037150
0.540067 0.2 -0.038785
0.543400 0.2 -0.041067
0.546733 0.2 -0.043893
0.550067 0.2 -0.047167
0.553400 0.2 -0.050315
0.556733 0.2 -0.052536
0.560067 0.2 -0.053523
0.563400 0.2 -0.053649
0.566733 0.2 -0.053416
0.570067 0.2 -0.052829
0.573400 0.2 -0.051581
0.576733 0.2 -0.049695
0.580067 0.2 -0.047758
0.583400 0.2 -0.046534
0.586733 0.2 -0.046343
0.590067 0.2 -0.046836
0.593400 0.2 -0.047535
0.596733 0.2 -0.048289
0.600067 0.2 -0.049188
0.603400 0.2 -0.050161
0.606733 0.2 -0.050897
0.610067 0.2 -0.051218
0.613400 0.2 -0.051265
0.616733 0.2 -0.051390
0.620067 0.2 -0.051912
0.623400 0.2 -0.052880
0.626733 0.2 -0.054156
0.630067 0.2 -0.055451
0.633400 0.2 -0.056485
0.636733 0.2 -0.057239
0.640067 0.2 -0.058124
0.643400 0.2 -0.059609
0.646733 0.2 -0.061765
0.650067 0.2 -0.064098
0.653400 0.2 -0.065607
0.656733 0.2 -0.064997
0.660067 0.2 -0.060559
0.663400 0.2 -0.049411
0.666733 0.2 -0.026436
0.670067 0.2 0.016456
0.673400 0.2 0.089663
0.676733 0.2 0.202628
0.680067 0.2 0.358485
0.683400 0.2 0.549774
0.686733 0.2 0.757999
0.690067 0.2 0.957246
0.693400 0.2 1.120442
0.696733 0.2 1.226249
0.700067 0.2 1.263712
0.703400 0.2 1.233453
0.706733 0.2 1.145923
0.710067 0.2 1.017749
0.713400 0.2 0.867248
0.716733 0.2 0.710646
0.720067 0.2 0.559939
0.723400 0.2 0.422201
0.726733 0.2 0.300002
0.730067 0.2 0.192621
0.733400 0.2 0.096764
0.736733 0.2 0.001905
0.740067 0.2 -0.124807
0.743400 0.2 -0.343150
0.746733 0.2 -0.687824
0.750067 0.2 -1.072385
0.753400 0.2 -1.266394
0.756733 0.2 -1.030709
0.760067 0.2 -0.316245
0.763400 0.2 0.661467
0.766733 0.2 1.548040
0.770067 0.2 2.070647
0.773400 0.2 2.177777
0.776733 0.2 2.022460
0.780067 0.2 1.850654
0.783400 0.2 1.885728
0.786733 0.2 2.253894
0.790067 0.2 2.963208
0.793400 0.2 3.931359
0.796733 0.2 5.034418
0.800067 0.2 6.139036
0.803400 0.2 7.110480
0.806733 0.2 7.825927
0.810067 0.2 8.209781
0.813400 0.2 8.260058
0.816733 0.2 8.029598
0.820067 0.2 7.579075
0.823400 0.2 6.954591
0.826733 0.2 6.211898
0.830067 0.2 5.454095
0.833400 0.2 4.830798
0.836733 0.2 4.481561
0.840067 0.2 4.463331
0.843400 0.2 4.722127
0.846733 0.2 5.128901
0.850067 0.2 5.546254
0.853400 0.2 5.881214
0.856733 0.2 6.103306
0.860067 0.2 6.230520
0.863400 0.2 6.297561
0.866733 0.2 6.325715
0.870067 0.2 6.309045
0.873400 0.2 6.216103
0.876733 0.2 5.999310
0.880067 0.2 5.612788
0.883400 0.2 5.041263
0.886733 0.2 4.326254
0.890067 0.2 3.566206
0.893400 0.2 2.883147
0.896733 0.2 2.375748
0.900067 0.2 2.090288
0.903400 0.2 2.023042
0.906733 0.2 2.138508
0.910067 0.2 2.382449
0.913400 0.2 2.686698
0.916733 0.2 2.974682
0.920067 0.2 3.172532
0.923400 0.2 3.223596
0.926733 0.2 3.101043
0.930067 0.2 2.813549
0.933400 0.2 2.400917
0.936733 0.2 1.920778
0.940067 0.2 1.432393
0.943400 0.2 0.983798
0.946733 0.2 0.604857
0.950067 0.2 0.306773
0.953400 0.2 0.086729
0.956733 0.2 -0.066268
0.960067 0.2 -0.166674
0.963400 0.2 -0.228882
0.966733 0.2 -0.265143
0.970067 0.2 -0.284957
0.973400 0.2 -0.294810
0.976733 0.2 -0.298191
0.980067 0.2 -0.296519
0.983400 0.2 -0.290526
0.986733 0.2 -0.281041
0.990067 0.2 -0.268798
0.993400 0.2 -0.254307
0.996733 0.2 -0.238116
1.000067 0.2 -0.220970
1.003400 0.2 -0.203699
1.006733 0.2 -0.186996
1.010067 0.2 -0.171172
1.013400 0.2 -0.156038
1.016733 0.2 -0.141128
1.020067 0.2 -0.126157
1.023400 0.2 -0.111288
1.026733 0.2 -0.097021
1.030067 0.2 -0.084080
1.033400 0.2 -0.073402
1.036733 0.2 -0.065854
1.040067 0.2 -0.061495
1.043400 0.2 -0.059507
1.046733 0.2 -0.058836
1.050067 0.2 -0.058403
1.053400 0.2 -0.057127
1.056733 0.2 -0.054226
1.060067 0.2 -0.049365
1.063400 0.2 -0.042412
1.066733 0.2 -0.033313
1.070067 0.2 -0.022417
1.073400 0.2 -0.010920
1.076733 0.2 -0.000624
1.080067 0.2 0.006538
1.083400 0.2 0.008773
1.086733 0.2 0.004712
1.090067 0.2 -0.006212
1.093400 0.2 -0.023255
1.096733 0.2 -0.043963
1.100067 0.2 -0.064522
1.103400 0.2 -0.081067
1.106733 0.2 -0.090967
1.110067 0.2 -0.093281
1.113400 0.2 -0.088401
1.116733 0.2 -0.077640
1.120067 0.2 -0.063009
1.123400 0.2 -0.046818
1.126733 0.2 -0.031004
1.130067 0.2 -0.016815
1.133400 0.2 -0.005057
1.136733 0.2 0.003721
1.140067 0.2 0.009243
1.143400 0.2 0.011870
1.146733 0.2 0.012745
1.150067 0.2 0.013108
1.153400 0.2 0.013444
1.156733 0.2 0.013621
1.160067 0.2 0.013546
1.163400 0.2 0.013271
1.166733 0.2 0.012638
1.170067 0.2 0.011399
1.173400 0.2 0.009555
1.176733 0.2 0.007446
1.180067 0.2 0.005565
1.183400 0.2 0.004335
1.186733 0.2 0.004051
1.190067 0.2 0.004964
1.193400 0.2 0.007148
1.196733 0.2 0.010277
1.200067 0.2 0.013765
1.203400 0.2 0.017025
1.206733 0.2 0.019525
1.210067 0.2 0.020862
1.213400 0.2 0.021057
1.216733 0.2 0.020675
1.220067 0.2 0.020284
1.223400 0.2 0.019870
1.226733 0.2 0.019092
1.230067 0.2 0.017988
1.233400 0.2 0.016992
1.236733 0.2 0.016349
1.240067 0.2 0.015609
1.243400 0.2 0.013937
1.246733 0.2 0.010873
1.250067 0.2 0.006915
1.253400 0.2 0.003125
1.256733 0.2 0.000112
1.260067 0.2 -0.002505
1.263400 0.2 -0.005648
1.266733 0.2 -0.009895
1.270067 0.2 -0.015018
1.273400 0.2 -0.020103
1.276733 0.2 -0.024177
1.280067 0.2 -0.027157
1.283400 0.2 -0.029812
1.286733 0.2 -0.032648
1.290067 0.2 -0.035223
1.293400 0.2 -0.036792
1.296733 0.2 -0.037556
1.300067 0.2 -0.038575
1.303400 0.2 -0.040359
1.306733 0.2 -0.042226
1.310067 0.2 -0.043297
1.313400 0.2 -0.043483
1.316733 0.2 -0.043204
1.320067 0.2 -0.042673
1.323400 0.2 -0.041947
1.326733 0.2 -0.041127
1.330067 0.2 -0.040135
1.333400 0.2 -0.038538
1.336733 0.2 -0.036061
1.340067 0.2 -0.033281
1.343400 0.2 -0.031311
1.346733 0.2 -0.030603
1.350067 0.2 -0.030613
1.353400 0.2 -0.030696
1.356733 0.2 -0.030580
1.360067 0.2 -0.030007
1.363400 0.2 -0.028675
1.366733 0.2 -0.026617
1.370067 0.2 -0.024321
1.373400 0.2 -0.022384
1.376733 0.2 -0.021136
1.380067 0.2 -0.020671
1.383400 0.2 -0.021174
1.386733 0.2 -0.023018
1.390067 0.2 -0.026184
1.393400 0.2 -0.029909
1.396733 0.2 -0.033006
1.400067 0.2 -0.034464
1.403400 0.2 -0.034161
1.406733 0.2 -0.032918
1.410067 0.2 -0.031628
1.413400 0.2 -0.030389
1.416733 0.2 -0.028634
1.420067 0.2 -0.025872
1.423400 0.2 -0.022175
1.426733 0.2 -0.018021
1.430067 0.2 -0.013974
1.433400 0.2 -0.010310
1.436733 0.2 -0.006859
1.440067 0.2 -0.003530
1.443400 0.2 -0.000536
1.446733 0.2 0.002212
1.450067 0.2 0.005262
1.453400 0.2 0.008843
1.456733 0.2 0.012624
1.460067 0.2 0.016307
1.463400 0.2 0.019986
1.466733 0.2 0.023926
1.470067 0.2 0.028349
1.473400 0.2 0.033672
1.476733 0.2 0.040336
1.480067 0.2 0.048592
1.483400 0.2 0.058608
1.486733 0.2 0.070320
1.490067 0.2 0.083144
1.493400 0.2 0.096387
1.496733 0.2 0.109817
1.500067 0.2 0.123545
1.503400 0.2 0.137328
1.506733 0.2 0.150255
1.510067 0.2 0.161249
1.513400 0.2 0.169682
1.516733 0.2 0.175429
1.520067 0.2 0.178786
1.523400 0.2 0.180365
1.526733 0.2 0.180658
1.530067 0.2 0.179494
1.533400 0.2 0.176155
1.536733 0.2 0.169827
1.540067 0.2 0.159894
1.543400 0.2 0.146441
1.546733 0.2 0.130408
1.550067 0.2 0.113058
1.553400 0.2 0.095228
1.556733 0.2 0.077300
1.560067 0.2 0.059661
1.563400 0.2 0.042743
1.566733 0.2 0.026734
1.570067 0.2 0.011520
1.573400 0.2 -0.003055
1.576733 0.2 -0.016945
1.580067 0.2 -0.029821
1.583400 0.2 -0.041495
1.586733 0.2 -0.052382
1.590067 0.2 -0.062990
1.593400 0.2 -0.073314
1.596733 0.2 -0.082864
1.600067 0.2 -0.091437
1.603400 0.2 -0.099642
1.606733 0.2 -0.108066
1.610067 0.2 -0.116215
1.613400 0.2 -0.122879
1.616733 0.2 -0.127256
1.620067 0.2 -0.129486
1.623400 0.2 -0.130557
1.626733 0.2 -0.131680
1.630067 0.2 -0.133514
1.633400 0.2 -0.135819
1.636733 0.2 -0.137873
1.640067 0.2 -0.139214
1.643400 0.2 -0.139815
1.646733 0.2 -0.139596
1.650067 0.2 -0.138278
1.653400 0.2 -0.135684
1.656733 0.2 -0.132308
1.660067 0.2 -0.129174
1.663400 0.2 -0.127028
1.666733 0.2 -0.125892
1.670067 0.2 -0.125468
1.673400 0.2 -0.125635
1.676733 0.2 -0.126250
1.680067 0.2 -0.126632
1.683400 0.2 -0.125952
1.686733 0.2 -0.124169
1.690067 0.2 -0.122124
1.693400 0.2 -0.120434
1.696733 0.2 -0.118827
1.700067 0.2 -0.116942
1.703400 0.2 -0.114972
1.706733 0.2 -0.113365
1.710067 0.2 -0.112290
1.713400 0.2 -0.111484
1.716733 0.2 -0.110520
1.720067 0.2 -0.109146
1.723400 0.2 -0.107125
1.726733 0.2 -0.104215
1.730067 0.2 -0.100574
1.733400 0.2 -0.096825
1.736733 0.2 -0.093477
1.740067 0.2 -0.090450
1.743400 0.2 -0.087260
1.746733 0.2 -0.083502
1.750067 0.2 -0.079023
1.753400 0.2 -0.073984
1.756733 0.2 -0.068871
1.760067 0.2 -0.064159
1.763400 0.2 -0.059796
1.766733 0.2 -0.055283
1.770067 0.2 -0.050287
1.773400 0.2 -0.044955
1.776733 0.2 -0.039772
1.780067 0.2 -0.035348
1.783400 0.2 -0.032042
1.786733 0.2 -0.029728
1.790067 0.2 -0.028010
1.793400 0.2 -0.026757
1.796733 0.2 -0.026096
1.800067 0.2 -0.026012
1.803400 0.2 -0.026384
1.806733 0.2 -0.027255
1.810067 0.2 -0.028918
1.813400 0.2 -0.031795
1.816733 0.2 -0.035991
1.820067 0.2 -0.041164
1.823400 0.2 -0.046999
1.826733 0.2 -0.053393
1.830067 0.2 -0.060410
1.833400 0.2 -0.067959
1.836733 0.2 -0.075423
1.840067 0.2 -0.082119
1.843400 0.2 -0.087786
1.846733 0.2 -0.092397
1.850067 0.2 -0.096308
1.853400 0.2 -0.100462
1.856733 0.2 -0.105673
1.860067 0.2 -0.111880
1.863400 0.2 -0.118241
1.866733 0.2 -0.123717
1.870067 0.2 -0.127759
1.873400 0.2 -0.130702
1.876733 0.2 -0.133445
1.880067 0.2 -0.136490
1.883400 0.2 -0.139680
1.886733 0.2 -0.142511
1.890067 0.2 -0.144592
1.893400 0.2 -0.145896
1.896733 0.2 -0.146637
1.900067 0.2 -0.147079
1.903400 0.2 -0.147605
1.906733 0.2 -0.148416
1.910067 0.2 -0.149393
1.913400 0.2 -0.150390
1.916733 0.2 -0.151377
1.920067 0.2 -0.152313
1.923400 0.2 -0.153016
1.926733 0.2 -0.153347
1.930067 0.2 -0.153678
1.933400 0.2 -0.154781
1.936733 0.2 -0.156951
1.940067 0.2 -0.159629
1.943400 0.2 -0.161966
1.946733 0.2 -0.163331
1.950067 0.2 -0.163214
1.953400 0.2 -0.161077
1.956733 0.2 -0.156551
1.960067 0.2 -0.149664
1.963400 0.2 -0.140546
1.966733 0.2 -0.129063
1.970067 0.2 -0.115074
1.973400 0.2 -0.098650
1.976733 0.2 -0.079875
1.980067 0.2 -0.058557
1.983400 0.2 -0.034068
1.986733 0.2 -0.005243
1.990067 0.2 0.029090
1.993400 0.2 0.069346
1.996733 0.2 0.115316
2.000067 0.2 0.167200
2.003400 0.2 0.225999
2.006733 0.2 0.292854
2.010067 0.2 0.368338
2.013400 0.2 0.452129
2.016733 0.2 0.543324
2.020067 0.2 0.641258
2.023400 0.2 0.746143
2.026733 0.2 0.858712
2.030067 0.2 0.979300
2.033400 0.2 1.107692
2.036733 0.2 1.243665
2.040067 0.2 1.387200
2.043400 0.2 1.538447
2.046733 0.2 1.697522
2.050067 0.2 1.864224
2.053400 0.2 2.038176
2.056733 0.2 2.218857
2.060067 0.2 2.405606
2.063400 0.2 2.598097
2.066733 0.2 2.796701
2.070067 0.2 3.002058
2.073400 0.2 3.214502
2.076733 0.2 3.434373
2.080067 0.2 3.662501
2.083400 0.2 3.899946
2.086733 0.2 4.147380
2.090067 0.2 4.404942
2.093400 0.2 4.672604
2.096733 0.2 4.950599
2.100067 0.2 5.239737
2.103400 0.2 5.541234
2.106733 0.2 5.855793
2.110067 0.2 6.182902
2.113400 0.2 6.521484
2.116733 0.2 6.870367
2.120067 0.2 7.227636
2.123400 0.2 7.590302
2.126733 0.2 7.954706
2.130067 0.2 8.317046
2.133400 0.2 8.673868
2.136733 0.2 9.021997
2.140067 0.2 9.358111
2.143400 0.2 9.678737
2.146733 0.2 9.980272
2.150067 0.2 10.258630
2.153400 0.2 10.509184
2.156733 0.2 10.727416
2.160067 0.2 10.909666
2.163400 0.2 11.053183
2.166733 0.2 11.155587
2.170067 0.2 11.214484
2.173400 0.2 11.227569
2.176733 0.2 11.193110
2.180067 0.2 11.110315
2.183400 0.2 10.979516
2.186733 0.2 10.802331
2.190067 0.2 10.581673
2.193400 0.2 10.321504
2.196733 0.2 10.026516
2.200067 0.2 9.701592
2.203400 0.2 9.351461
2.206733 0.2 8.980990
2.210067 0.2 8.595302
2.213400 0.2 8.199164
2.216733 0.2 7.796483
2.220067 0.2 7.390636
2.223400 0.2 6.984985
2.226733 0.2 6.582676
2.230067 0.2 6.186073
2.233400 0.2 5.796645
2.236733 0.2 5.415496
2.240067 0.2 5.043726
2.243400 0.2 4.682294
2.246733 0.2 4.331945
2.250067 0.2 3.993218
2.253400 0.2 3.666696
2.256733 0.2 3.353367
2.260067 0.2 3.054473
2.263400 0.2 2.771043
2.266733 0.2 2.504010
2.270067 0.2 2.254494
2.273400 0.2 2.023117
2.276733 0.2 1.809341
2.280067 0.2 1.612040
2.283400 0.2 1.430400
2.286733 0.2 1.264084
2.290067 0.2 1.112833
2.293400 0.2 0.976040
2.296733 0.2 0.852779
2.300067 0.2 0.742157
2.303400 0.2 0.643544
2.306733 0.2 0.556475
2.310067 0.2 0.480236
2.313400 0.2 0.413340
2.316733 0.2 0.353823
2.320067 0.2 0.300389
2.323400 0.2 0.252654
2.326733 0.2 0.210456
2.330067 0.2 0.173263
2.333400 0.2 0.140271
2.336733 0.2 0.110911
2.340067 0.2 0.085188
2.343400 0.2 0.063153
2.346733 0.2 0.044457
2.350067 0.2 0.028554
2.353400 0.2 0.014920
2.356733 0.2 0.003031
2.360067 0.2 -0.007530
2.363400 0.2 -0.016973
2.366733 0.2 -0.025304
2.370067 0.2 -0.032545
2.373400 0.2 -0.039162
2.376733 0.2 -0.045728
2.380067 0.2 -0.052364
2.383400 0.2 -0.058836
2.386733 0.2 -0.064876
2.390067 0.2 -0.070361
2.393400 0.2 -0.075232
2.396733 0.2 -0.079572
2.400067 0.2 -0.083712
2.403400 0.2 -0.087903
2.406733 0.2 -0.092173
2.410067 0.2 -0.096709
2.413400 0.2 -0.101747
2.416733 0.2 -0.107088
2.420067 0.2 -0.112052
2.423400 0.2 -0.116066
2.426733 0.2 -0.119288
2.430067 0.2 -0.122385
2.433400 0.2 -0.125873
2.436733 0.2 -0.129878
2.440067 0.2 -0.134166
2.443400 0.2 -0.138334
2.446733 0.2 -0.142190
2.450067 0.2 -0.146022
2.453400 0.2 -0.150343
2.456733 0.2 -0.155186
2.460067 0.2 -0.160029
2.463400 0.2 -0.164439
2.466733 0.2 -0.168434
2.470067 0.2 -0.171973
2.473400 0.2 -0.174646
2.476733 0.2 -0.176444
2.480067 0.2 -0.178362
2.483400 0.2 -0.181212
2.486733 0.2 -0.184677
2.490067 0.2 -0.188034
2.493400 0.2 -0.191168
2.496733 0.2 -0.194232
2.500067 0.2 -0.197147
2.503400 0.2 -0.199848
2.506733 0.2 -0.202488
2.510067 0.2 -0.204989
2.513400 0.2 -0.206898
2.516733 0.2 -0.207811
2.520067 0.2 -0.207969
2.523400 0.2 -0.208295
2.526733 0.2 -0.209785
2.530067 0.2 -0.212858
2.533400 0.2 -0.217170
2.536733 0.2 -0.221794
2.540067 0.2 -0.225608
2.543400 0.2 -0.227909
2.546733 0.2 -0.228784
2.550067 0.2 -0.228873
2.553400 0.2 -0.228831
2.556733 0.2 -0.229049
2.560067 0.2 -0.229552
2.563400 0.2 -0.229967
2.566733 0.2 -0.229762
2.570067 0.2 -0.228849
2.573400 0.2 -0.227718
2.576733 0.2 -0.226996
2.580067 0.2 -0.227243
2.583400 0.2 -0.228761
2.586733 0.2 -0.231280
2.590067 0.2 -0.234228
2.593400 0.2 -0.237161
2.596733 0.2 -0.239736
2.600067 0.2 -0.241646
2.603400 0.2 -0.242847
2.606733 0.2 -0.243597
2.610067 0.2 -0.244258
2.613400 0.2 -0.245180
2.616733 0.2 -0.246642
2.620067 0.2 -0.248505
2.623400 0.2 -0.250000
2.626733 0.2 -0.250298
2.630067 0.2 -0.249315
2.633400 0.2 -0.247876
2.636733 0.2 -0.247085
2.640067 0.2 -0.247573
2.643400 0.2 -0.249306
2.646733 0.2 -0.251830
2.650067 0.2 -0.254419
2.653400 0.2 -0.256412
2.656733 0.2 -0.257711
2.660067 0.2 -0.258633
2.663400 0.2 -0.259280
2.666733 0.2 -0.259448
2.670067 0.2 -0.258954
2.673400 0.2 -0.258060
2.676733 0.2 -0.257385
2.680067 0.2 -0.257376
2.683400 0.2 -0.257986
2.686733 0.2 -0.258954
2.690067 0.2 -0.259839
2.693400 0.2 -0.260039
2.696733 0.2 -0.259429
2.700067 0.2 -0.258703
2.703400 0.2 -0.258572
2.706733 0.2 -0.259071
2.710067 0.2 -0.259839
2.713400 0.2 -0.260733
2.716733 0.2 -0.261669
2.720067 0.2 -0.262326
2.723400 0.2 -0.262382
2.726733 0.2 -0.261879
2.730067 0.2 -0.261106
2.733400 0.2 -0.260444
2.736733 0.2 -0.260221
2.740067 0.2 -0.260654
2.743400 0.2 -0.261869
2.746733 0.2 -0.263699
2.750067 0.2 -0.265627
2.753400 0.2 -0.267061
2.756733 0.2 -0.267578
2.760067 0.2 -0.267159
2.763400 0.2 -0.266233
2.766733 0.2 -0.265446
2.770067 0.2 -0.265283
2.773400 0.2 -0.265804
2.776733 0.2 -0.266708
2.780067 0.2 -0.267592
2.783400 0.2 -0.268221
2.786733 0.2 -0.268505
2.790067 0.2 -0.268309
2.793400 0.2 -0.267634
2.796733 0.2 -0.266936
2.800067 0.2 -0.266726
2.803400 0.2 -0.267075
2.806733 0.2 -0.267662
2.810067 0.2 -0.268151
2.813400 0.2 -0.268612
2.816733 0.2 -0.269609
2.820067 0.2 -0.271737
2.823400 0.2 -0.274996
2.826733 0.2 -0.278619
2.830067 0.2 -0.281539
2.833400 0.2 -0.283099
2.836733 0.2 -0.283355
2.840067 0.2 -0.282847
2.843400 0.2 -0.282275
2.846733 0.2 -0.282191
2.850067 0.2 -0.282573
2.853400 0.2 -0.283020
2.856733 0.2 -0.283369
2.860067 0.2 -0.283797
2.863400 0.2 -0.284272
2.866733 0.2 -0.284528
2.870067 0.2 -0.284393
2.873400 0.2 -0.283970
2.876733 0.2 -0.283360
2.880067 0.2 -0.282587
2.883400 0.2 -0.281986
2.886733 0.2 -0.282233
2.890067 0.2 -0.283532
2.893400 0.2 -0.285115
2.896733 0.2 -0.285991
2.900067 0.2 -0.285744
2.903400 0.2 -0.284584
2.906733 0.2 -0.283332
2.910067 0.2 -0.282847
2.913400 0.2 -0.283280
2.916733 0.2 -0.284244
2.920067 0.2 -0.285371
2.923400 0.2 -0.286205
2.926733 0.2 -0.286233
2.930067 0.2 -0.285329
2.933400 0.2 -0.283876
2.936733 0.2 -0.282489
2.940067 0.2 -0.281548
2.943400 0.2 -0.280892
2.946733 0.2 -0.280053
2.950067 0.2 -0.278740
2.953400 0.2 -0.277110
2.956733 0.2 -0.275732
2.960067 0.2 -0.275024
2.963400 0.2 -0.274894
2.966733 0.2 -0.274954
2.970067 0.2 -0.274880
2.973400 0.2 -0.274503
2.976733 0.2 -0.274074
2.980067 0.2 -0.274191
2.983400 0.2 -0.274992
2.986733 0.2 -0.275862
2.990067 0.2 -0.276277
2.993400 0.2 -0.276328
2.996733 0.2 -0.276319
3.000067 0.2 -0.276268
3.003400 0.2 -0.276016
3.006733 0.2 -0.275611
3.010067 0.2 -0.275294
3.013400 0.2 -0.275169
3.016733 0.2 -0.275047
3.020067 0.2 -0.274586
3.023400 0.2 -0.273562
3.026733 0.2 -0.272118
3.030067 0.2 -0.270568
3.033400 0.2 -0.268943
3.036733 0.2 -0.267094
3.040067 0.2 -0.265227
3.043400 0.2 -0.263918
3.046733 0.2 -0.263471
3.050067 0.2 -0.263751
3.053400 0.2 -0.264342
3.056733 0.2 -0.264747
3.060067 0.2 -0.264491
3.063400 0.2 -0.263471
3.066733 0.2 -0.261944
3.070067 0.2 -0.260253
3.073400 0.2 -0.258903
3.076733 0.2 -0.258530
3.080067 0.2 -0.259471
3.083400 0.2 -0.261473
3.086733 0.2 -0.263713
3.090067 0.2 -0.265255
3.093400 0.2 -0.265776
3.096733 0.2 -0.265702
3.100067 0.2 -0.265650
3.103400 0.2 -0.265958
3.106733 0.2 -0.266633
3.110067 0.2 -0.267532
3.113400 0.2 -0.268510
3.116733 0.2 -0.269413
3.120067 0.2 -0.270181
3.123400 0.2 -0.270959
3.126733 0.2 -0.271993
3.130067 0.2 -0.273325
3.133400 0.2 -0.274559
3.136733 0.2 -0.275150
3.140067 0.2 -0.275164
3.143400 0.2 -0.275089
3.146733 0.2 -0.274945
3.150067 0.2 -0.274437
3.153400 0.2 -0.273688
3.156733 0.2 -0.273124
3.160067 0.2 -0.273092
3.163400 0.2 -0.273790
3.166733 0.2 -0.275280
3.170067 0.2 -0.277110
3.173400 0.2 -0.278302
3.176733 0.2 -0.278302
3.180067 0.2 -0.277860
3.183400 0.2 -0.278237
3.186733 0.2 -0.279844
3.190067 0.2 -0.282084
3.193400 0.2 -0.284011
3.196733 0.2 -0.284947
3.200067 0.2 -0.284789
3.203400 0.2 -0.284011
3.206733 0.2 -0.283406
3.210067 0.2 -0.283625
3.213400 0.2 -0.284575
3.216733 0.2 -0.285469
3.220067 0.2 -0.285832
3.223400 0.2 -0.286023
3.226733 0.2 -0.286731
3.230067 0.2 -0.288240
3.233400 0.2 -0.290163
3.236733 0.2 -0.291914
3.240067 0.2 -0.293208
3.243400 0.2 -0.293981
3.246733 0.2 -0.294140
3.250067 0.2 -0.293553
3.253400 0.2 -0.292342
3.256733 0.2 -0.291034
3.260067 0.2 -0.290060
3.263400 0.2 -0.289259
3.266733 0.2 -0.288184
3.270067 0.2 -0.286829
3.273400 0.2 -0.285758
3.276733 0.2 -0.285520
3.280067 0.2 -0.286140
3.283400 0.2 -0.287220
3.286733 0.2 -0.288556
3.290067 0.2 -0.290438
3.293400 0.2 -0.292961
3.296733 0.2 -0.295285
3.300067 0.2 -0.296398
3.303400 0.2 -0.296300
3.306733 0.2 -0.295672
3.310067 0.2 -0.294955
3.313400 0.2 -0.294158
3.316733 0.2 -0.293124
3.320067 0.2 -0.291802
3.323400 0.2 -0.290573
3.326733 0.2 -0.290070
3.330067 0.2 -0.290642
3.333400 0.2 -0.292123
3.336733 0.2 -0.294046
3.340067 0.2 -0.295904
3.343400 0.2 -0.297385
3.346733 0.2 -0.298466
3.350067 0.2 -0.299029
3.353400 0.2 -0.298680
3.356733 0.2 -0.297371
3.360067 0.2 -0.295681
3.363400 0.2 -0.294116
3.366733 0.2 -0.292622
3.370067 0.2 -0.290899
3.373400 0.2 -0.288873
3.376733 0.2 -0.286810
3.380067 0.2 -0.285218
3.383400 0.2 -0.284468
3.386733 0.2 -0.284351
3.390067 0.2 -0.284235
3.393400 0.2 -0.283783
3.396733 0.2 -0.283387
3.400067 0.2 -0.283807
3.403400 0.2 -0.285152
3.406733 0.2 -0.286559
3.410067 0.2 -0.286964
3.413400 0.2 -0.286116
3.416733 0.2 -0.284757
3.420067 0.2 -0.283858
3.423400 0.2 -0.283830
3.426733 0.2 -0.284496
3.430067 0.2 -0.285329
3.433400 0.2 -0.285693
3.436733 0.2 -0.285394
3.440067 0.2 -0.284752
3.443400 0.2 -0.283923
3.446733 0.2 -0.282866
3.450067 0.2 -0.281581
3.453400 0.2 -0.279942
3.456733 0.2 -0.277827
3.460067 0.2 -0.275504
3.463400 0.2 -0.273534
3.466733 0.2 -0.272552
3.470067 0.2 -0.272910
3.473400 0.2 -0.274177
3.476733 0.2 -0.275285
3.480067 0.2 -0.275318
3.483400 0.2 -0.274200
3.486733 0.2 -0.272593
3.490067 0.2 -0.271131
3.493400 0.2 -0.270195
3.496733 0.2 -0.270088
3.500067 0.2 -0.270777
3.503400 0.2 -0.271834
3.506733 0.2 -0.272789
3.510067 0.2 -0.273366
3.513400 0.2 -0.273585
3.516733 0.2 -0.273827
3.520067 0.2 -0.274521
3.523400 0.2 -0.275755
3.526733 0.2 -0.277162
3.530067 0.2 -0.278088
3.533400 0.2 -0.278130
3.536733 0.2 -0.277497
3.540067 0.2 -0.276645
3.543400 0.2 -0.275946
3.546733 0.2 -0.275574
3.550067 0.2 -0.275364
3.553400 0.2 -0.275038
3.556733 0.2 -0.274759
3.560067 0.2 -0.274903
3.563400 0.2 -0.275462
3.566733 0.2 -0.275956
3.570067 0.2 -0.276030
3.573400 0.2 -0.275807
3.576733 0.2 -0.275751
3.580067 0.2 -0.276351
3.583400 0.2 -0.277814
3.586733 0.2 -0.279862
3.590067 0.2 -0.281916
3.593400 0.2 -0.283350
3.596733 0.2 -0.283560
3.600067 0.2 -0.282461
3.603400 0.2 -0.280715
3.606733 0.2 -0.279271
3.610067 0.2 -0.278847
3.613400 0.2 -0.279685
3.616733 0.2 -0.281320
3.620067 0.2 -0.282838
3.623400 0.2 -0.283597
3.626733 0.2 -0.283667
3.630067 0.2 -0.283578
3.633400 0.2 -0.283630
3.636733 0.2 -0.283690
3.640067 0.2 -0.283616
3.643400 0.2 -0.283462
3.646733 0.2 -0.283369
3.650067 0.2 -0.283313
3.653400 0.2 -0.283201
3.656733 0.2 -0.283169
3.660067 0.2 -0.283332
3.663400 0.2 -0.283453
3.666733 0.2 -0.283234
3.670067 0.2 -0.282782
3.673400 0.2 -0.282405
3.676733 0.2 -0.282163
3.680067 0.2 -0.282102
3.683400 0.2 -0.282498
3.686733 0.2 -0.283406
3.690067 0.2 -0.284403
3.693400 0.2 -0.285055
3.696733 0.2 -0.285413
3.700067 0.2 -0.285739
3.703400 0.2 -0.286167
3.706733 0.2 -0.286675
3.710067 0.2 -0.287225
3.713400 0.2 -0.287956
3.716733 0.2 -0.288971
3.720067 0.2 -0.290074
3.723400 0.2 -0.290982
3.726733 0.2 -0.291495
3.730067 0.2 -0.291457
3.733400 0.2 -0.290987
3.736733 0.2 -0.290503
3.740067 0.2 -0.290303
3.743400 0.2 -0.290242
3.746733 0.2 -0.290009
3.750067 0.2 -0.289702
3.753400 0.2 -0.289734
3.756733 0.2 -0.290116
3.760067 0.2 -0.290098
3.763400 0.2 -0.288994
3.766733 0.2 -0.287183
3.770067 0.2 -0.285651
3.773400 0.2 -0.284836
3.776733 0.2 -0.284570
3.780067 0.2 -0.284687
3.783400 0.2 -0.285092
3.786733 0.2 -0.285660
3.790067 0.2 -0.286219
3.793400 0.2 -0.286568
3.796733 0.2 -0.286503
3.800067 0.2 -0.285916
3.803400 0.2 -0.284933
3.806733 0.2 -0.283965
3.810067 0.2 -0.283658
3.813400 0.2 -0.284463
3.816733 0.2 -0.285860
3.820067 0.2 -0.286615
3.823400 0.2 -0.286005
3.826733 0.2 -0.284291
3.830067 0.2 -0.282265
3.833400 0.2 -0.280840
3.836733 0.2 -0.280542
3.840067 0.2 -0.281073
3.843400 0.2 -0.281818
3.846733 0.2 -0.282531
3.850067 0.2 -0.283010
3.853400 0.2 -0.282731
3.856733 0.2 -0.281450
3.860067 0.2 -0.279760
3.863400 0.2 -0.278554
3.866733 0.2 -0.278344
3.870067 0.2 -0.279006
3.873400 0.2 -0.279825
3.876733 0.2 -0.279797
3.880067 0.2 -0.278396
3.883400 0.2 -0.275988
3.886733 0.2 -0.273502
3.890067 0.2 -0.271834
3.893400 0.2 -0.271313
3.896733 0.2 -0.271648
3.900067 0.2 -0.272486
3.903400 0.2 -0.273692
3.906733 0.2 -0.275029
3.910067 0.2 -0.276067
3.913400 0.2 -0.276426
3.916733 0.2 -0.276119
3.920067 0.2 -0.275359
3.923400 0.2 -0.274288
3.926733 0.2 -0.273129
3.930067 0.2 -0.272109
3.933400 0.2 -0.271122
3.936733 0.2 -0.269986
3.940067 0.2 -0.268873
3.943400 0.2 -0.268193
3.946733 0.2 -0.268142
3.950067 0.2 -0.268356
3.953400 0.2 -0.268132
3.956733 0.2 -0.266954
3.960067 0.2 -0.264887
3.963400 0.2 -0.262670
3.966733 0.2 -0.261245
3.970067 0.2 -0.261036
3.973400 0.2 -0.261664
3.976733 0.2 -0.262428
3.980067 0.2 -0.262773
3.983400 0.2 -0.262610
3.986733 0.2 -0.262335
3.990067 0.2 -0.262479
3.993400 0.2 -0.263299
3.996733 0.2 -0.264742
4.000067 0.2 -0.266400
4.003400 0.2 -0.267704
4.006733 0.2 -0.268458
4.010067 0.2 -0.268854
4.013400 0.2 -0.269152
4.016733 0.2 -0.269348
4.020067 0.2 -0.269003
4.023400 0.2 -0.267653
4.026733 0.2 -0.265320
4.030067 0.2 -0.262624
4.033400 0.2 -0.260496
4.036733 0.2 -0.259527
4.040067 0.2 -0.259555
4.043400 0.2 -0.260123
4.046733 0.2 -0.260971
4.050067 0.2 -0.262032
4.053400 0.2 -0.263178
4.056733 0.2 -0.264235
4.060067 0.2 -0.265203
4.063400 0.2 -0.266233
4.066733 0.2 -0.267224
4.070067 0.2 -0.267653
4.073400 0.2 -0.267136
4.076733 0.2 -0.266121
4.080067 0.2 -0.265520
4.083400 0.2 -0.265748
4.086733 0.2 -0.266545
4.090067 0.2 -0.267439
4.093400 0.2 -0.267969
4.096733 0.2 -0.267783
4.100067 0.2 -0.267057
4.103400 0.2 -0.266340
4.106733 0.2 -0.265888
4.110067 0.2 -0.265539
4.113400 0.2 -0.264999
4.116733 0.2 -0.264049
4.120067 0.2 -0.262875
4.123400 0.2 -0.262070
4.126733 0.2 -0.262014
4.130067 0.2 -0.262549
4.133400 0.2 -0.263103
4.136733 0.2 -0.262889
4.140067 0.2 -0.261241
4.143400 0.2 -0.258256
4.146733 0.2 -0.254856
4.150067 0.2 -0.251941
4.153400 0.2 -0.249729
4.156733 0.2 -0.248025
4.160067 0.2 -0.246689
4.163400 0.2 -0.245729
4.166733 0.2 -0.245231
4.170067 0.2 -0.245306
4.173400 0.2 -0.245874
4.176733 0.2 -0.246344
4.180067 0.2 -0.245860
4.183400 0.2 -0.244160
4.186733 0.2 -0.241916
4.190067 0.2 -0.239927
4.193400 0.2 -0.238176
4.196733 0.2 -0.235909
4.200067 0.2 -0.232696
4.203400 0.2 -0.229119
4.206733 0.2 -0.225934
4.210067 0.2 -0.222945
4.213400 0.2 -0.219485
4.216733 0.2 -0.215536
4.220067 0.2 -0.211843
4.223400 0.2 -0.209087
4.226733 0.2 -0.207475
4.230067 0.2 -0.206959
4.233400 0.2 -0.207396
4.236733 0.2 -0.208248
4.240067 0.2 -0.208500
4.243400 0.2 -0.207424
4.246733 0.2 -0.205343
4.250067 0.2 -0.203294
4.253400 0.2 -0.201832
4.256733 0.2 -0.200602
4.260067 0.2 -0.199014
4.263400 0.2 -0.197054
4.266733 0.2 -0.195210
4.270067 0.2 -0.193967
4.273400 0.2 -0.193543
4.276733 0.2 -0.194050
4.280067 0.2 -0.195513
4.283400 0.2 -0.197520
4.286733 0.2 -0.199219
4.290067 0.2 -0.200244
4.293400 0.2 -0.201054
4.296733 0.2 -0.202069
4.300067 0.2 -0.203140
4.303400 0.2 -0.203936
4.306733 0.2 -0.204197
4.310067 0.2 -0.203759
4.313400 0.2 -0.202795
4.316733 0.2 -0.201939
4.320067 0.2 -0.201757
4.323400 0.2 -0.202535
4.326733 0.2 -0.204383
4.330067 0.2 -0.207163
4.333400 0.2 -0.210246
4.336733 0.2 -0.212784
4.340067 0.2 -0.214200
4.343400 0.2 -0.214395
4.346733 0.2 -0.213636
4.350067 0.2 -0.212230
4.353400 0.2 -0.210474
4.356733 0.2 -0.208798
4.360067 0.2 -0.207857
4.363400 0.2 -0.208137
4.366733 0.2 -0.209557
4.370067 0.2 -0.211685
4.373400 0.2 -0.213981
4.376733 0.2 -0.215992
4.380067 0.2 -0.217645
4.383400 0.2 -0.219131
4.386733 0.2 -0.220691
4.390067 0.2 -0.222479
4.393400 0.2 -0.224379
4.396733 0.2 -0.226083
4.400067 0.2 -0.227331
4.403400 0.2 -0.227955
4.406733 0.2 -0.227792
4.410067 0.2 -0.226847
4.413400 0.2 -0.225627
4.416733 0.2 -0.225054
4.420067 0.2 -0.225785
4.423400 0.2 -0.227694
4.426733 0.2 -0.230051
4.430067 0.2 -0.232230
4.433400 0.2 -0.234195
4.436733 0.2 -0.236235
4.440067 0.2 -0.238358
4.443400 0.2 -0.240207
4.446733 0.2 -0.241543
4.450067 0.2 -0.242451
4.453400 0.2 -0.243154
4.456733 0.2 -0.243867
4.460067 0.2 -0.244868
4.463400 0.2 -0.246237
4.466733 0.2 -0.247685
4.470067 0.2 -0.248998
4.473400 0.2 -0.250102
4.476733 0.2 -0.250912
4.480067 0.2 -0.251499
4.483400 0.2 -0.251997
4.486733 0.2 -0.252407
4.490067 0.2 -0.252705
4.493400 0.2 -0.252910
4.496733 0.2 -0.252919
4.500067 0.2 -0.252635
4.503400 0.2 -0.252188
4.506733 0.2 -0.251788
4.510067 0.2 -0.251504
4.513400 0.2 -0.251308
4.516733 0.2 -0.251345
4.520067 0.2 -0.251783
4.523400 0.2 -0.252416
4.526733 0.2 -0.252752
4.530067 0.2 -0.252258
4.533400 0.2 -0.250801
4.536733 0.2 -0.249096
4.540067 0.2 -0.248440
4.543400 0.2 -0.249455
4.546733 0.2 -0.251834
4.550067 0.2 -0.254945
4.553400 0.2 -0.257948
4.556733 0.2 -0.259876
4.560067 0.2 -0.260239
4.563400 0.2 -0.259420
4.566733 0.2 -0.258149
4.570067 0.2 -0.256877
4.573400 0.2 -0.255750
4.576733 0.2 -0.254889
4.580067 0.2 -0.254372
4.583400 0.2 -0.254060
4.586733 0.2 -0.253697
4.590067 0.2 -0.253157
4.593400 0.2 -0.252402
4.596733 0.2 -0.251262
4.600067 0.2 -0.249608
4.603400 0.2 -0.247732
4.606733 0.2 -0.246121
4.610067 0.2 -0.245026
4.613400 0.2 -0.244561
4.616733 0.2 -0.244780
4.620067 0.2 -0.245450
4.623400 0.2 -0.246060
4.626733 0.2 -0.246400
4.630067 0.2 -0.246931
4.633400 0.2 -0.248197
4.636733 0.2 -0.250125
4.640067 0.2 -0.252114
4.643400 0.2 -0.253730
4.646733 0.2 -0.254991
4.650067 0.2 -0.255969
4.653400 0.2 -0.256659
4.656733 0.2 -0.257022
4.660067 0.2 -0.256854
4.663400 0.2 -0.255969
4.666733 0.2 -0.254652
4.670067 0.2 -0.253674
4.673400 0.2 -0.253851
4.676733 0.2 -0.255420
4.680067 0.2 -0.257851
4.683400 0.2 -0.260207
4.686733 0.2 -0.261618
4.690067 0.2 -0.261618
4.693400 0.2 -0.260351
4.696733 0.2 -0.258498
4.700067 0.2 -0.257003
4.703400 0.2 -0.256314
4.706733 0.2 -0.256067
4.710067 0.2 -0.255858
4.713400 0.2 -0.255620
4.716733 0.2 -0.255187
4.720067 0.2 -0.254377
4.723400 0.2 -0.253497
4.726733 0.2 -0.253064
4.730067 0.2 -0.253110
4.733400 0.2 -0.253324
4.736733 0.2 -0.253520
4.740067 0.2 -0.253692
4.743400 0.2 -0.253944
4.746733 0.2 -0.254344
4.750067 0.2 -0.254828
4.753400 0.2 -0.255257
4.756733 0.2 -0.255541
4.760067 0.2 -0.255653
4.763400 0.2 -0.255420
4.766733 0.2 -0.254763
4.770067 0.2 -0.254083
4.773400 0.2 -0.253790
4.776733 0.2 -0.253799
4.780067 0.2 -0.253734
4.783400 0.2 -0.253357
4.786733 0.2 -0.252877
4.790067 0.2 -0.252682
4.793400 0.2 -0.252808
4.796733 0.2 -0.252966
4.800067 0.2 -0.252998
4.803400 0.2 -0.253008
4.806733 0.2 -0.253152
4.810067 0.2 -0.253459
4.813400 0.2 -0.253767
4.816733 0.2 -0.253813
4.820067 0.2 -0.253334
4.823400 0.2 -0.252216
4.826733 0.2 -0.250698
4.830067 0.2 -0.249273
4.833400 0.2 -0.248230
4.836733 0.2 -0.247597
4.840067 0.2 -0.247336
4.843400 0.2 -0.247317
4.846733 0.2 -0.247266
4.850067 0.2 -0.246917
4.853400 0.2 -0.246116
4.856733 0.2 -0.244831
4.860067 0.2 -0.243178
4.863400 0.2 -0.241497
4.866733 0.2 -0.240314
4.870067 0.2 -0.239983
4.873400 0.2 -0.240486
4.876733 0.2 -0.241487
4.880067 0.2 -0.242437
4.883400 0.2 -0.242828
4.886733 0.2 -0.242521
4.890067 0.2 -0.241566
4.893400 0.2 -0.240020
4.896733 0.2 -0.238060
4.900067 0.2 -0.235904
4.903400 0.2 -0.233781
4.906733 0.2 -0.231774
4.910067 0.2 -0.229809
4.913400 0.2 -0.228006
4.916733 0.2 -0.226670
4.920067 0.2 -0.226027
4.923400 0.2 -0.226200
4.926733 0.2 -0.226940
4.930067 0.2 -0.227732
4.933400 0.2 -0.228332
4.936733 0.2 -0.228737
4.940067 0.2 -0.228942
4.943400 0.2 -0.229026
4.946733 0.2 -0.229115
4.950067 0.2 -0.229147
4.953400 0.2 -0.229059
4.956733 0.2 -0.229012
4.960067 0.2 -0.229152
4.963400 0.2 -0.229292
4.966733 0.2 -0.229082
4.970067 0.2 -0.228472
4.973400 0.2 -0.227564
4.976733 0.2 -0.226363
4.980067 0.2 -0.225026
4.983400 0.2 -0.223955
4.986733 0.2 -0.223410
4.990067 0.2 -0.223303
4.993400 0.2 -0.223476
4.996733 0.2 -0.223839
5.000067 0.2 -0.224095
5.003400 0.2 -0.223941
5.006733 0.2 -0.223476
5.010067 0.2 -0.222959
5.013400 0.2 -0.222526
5.016733 0.2 -0.222120
5.020067 0.2 -0.221594
5.023400 0.2 -0.221124
5.026733 0.2 -0.221175
5.030067 0.2 -0.221906
5.033400 0.2 -0.223187
5.036733 0.2 -0.224966
5.040067 0.2 -0.227108
5.043400 0.2 -0.229119
5.046733 0.2 -0.230423
5.050067 0.2 -0.230647
5.053400 0.2 -0.229664
5.056733 0.2 -0.227811
5.060067 0.2 -0.225948
5.063400 0.2 -0.225017
5.066733 0.2 -0.225455
5.070067 0.2 -0.226852
5.073400 0.2 -0.228216
5.076733 0.2 -0.228966
5.080067 0.2 -0.229366
5.083400 0.2 -0.229906
5.086733 0.2 -0.230586
5.090067 0.2 -0.231019
5.093400 0.2 -0.230777
5.096733 0.2 -0.229669
5.100067 0.2 -0.227746
5.103400 0.2 -0.225329
5.106733 0.2 -0.223136
5.110067 0.2 -0.221832
5.113400 0.2 -0.221641
5.116733 0.2 -0.222414
5.120067 0.2 -0.223834
5.123400 0.2 -0.225347
5.126733 0.2 -0.226325
5.130067 0.2 -0.226595
5.133400 0.2 -0.226661
5.136733 0.2 -0.227047
5.140067 0.2 -0.227578
5.143400 0.2 -0.227643
5.146733 0.2 -0.226954
5.150067 0.2 -0.225692
5.153400 0.2 -0.224230
5.156733 0.2 -0.223080
5.160067 0.2 -0.222800
5.163400 0.2 -0.223559
5.166733 0.2 -0.225110
5.170067 0.2 -0.227266
5.173400 0.2 -0.229767
5.176733 0.2 -0.231978
5.180067 0.2 -0.233403
5.183400 0.2 -0.234125
5.186733 0.2 -0.234605
5.190067 0.2 -0.235401
5.193400 0.2 -0.236798
5.196733 0.2 -0.238516
5.200067 0.2 -0.240011
5.203400 0.2 -0.240873
5.206733 0.2 -0.240910
5.210067 0.2 -0.240221
5.213400 0.2 -0.239238
5.216733 0.2 -0.238293
5.220067 0.2 -0.237417
5.223400 0.2 -0.236942
5.226733 0.2 -0.237543
5.230067 0.2 -0.239369
5.233400 0.2 -0.241534
5.236733 0.2 -0.242889
5.240067 0.2 -0.243150
5.243400 0.2 -0.242968
5.246733 0.2 -0.242977
5.250067 0.2 -0.243154
5.253400 0.2 -0.243122
5.256733 0.2 -0.242782
5.260067 0.2 -0.242386
5.263400 0.2 -0.242260
5.266733 0.2 -0.242381
5.270067 0.2 -0.242591
5.273400 0.2 -0.242935
5.276733 0.2 -0.243341
5.280067 0.2 -0.243401
5.283400 0.2 -0.242917
5.286733 0.2 -0.242419
5.290067 0.2 -0.242828
5.293400 0.2 -0.244309
5.296733 0.2 -0.246079
5.300067 0.2 -0.247229
5.303400 0.2 -0.247285
5.306733 0.2 -0.246302
5.310067 0.2 -0.244826
5.313400 0.2 -0.243564
5.316733 0.2 -0.243029
5.320067 0.2 -0.243280
5.323400 0.2 -0.243867
5.326733 0.2 -0.244193
5.330067 0.2 -0.244142
5.333400 0.2 -0.244235
5.336733 0.2 -0.245008
5.340067 0.2 -0.246447
5.343400 0.2 -0.248095
5.346733 0.2 -0.249459
5.350067 0.2 -0.250009
5.353400 0.2 -0.249264
5.356733 0.2 -0.247238
5.360067 0.2 -0.244575
5.363400 0.2 -0.241986
5.366733 0.2 -0.239946
5.370067 0.2 -0.238721
5.373400 0.2 -0.238325
5.376733 0.2 -0.238605
5.380067 0.2 -0.239150
5.383400 0.2 -0.239373
5.386733 0.2 -0.239061
5.390067 0.2 -0.238684
5.393400 0.2 -0.238693
5.396733 0.2 -0.238912
5.400067 0.2 -0.239140
5.403400 0.2 -0.239825
5.406733 0.2 -0.241357
5.410067 0.2 -0.243359
5.413400 0.2 -0.245096
5.416733 0.2 -0.246200
5.420067 0.2 -0.246917
5.423400 0.2 -0.247671
5.426733 0.2 -0.248575
5.430067 0.2 -0.249469
5.433400 0.2 -0.250172
5.436733 0.2 -0.250633
5.440067 0.2 -0.250968
5.443400 0.2 -0.251401
5.446733 0.2 -0.252081
5.450067 0.2 -0.252896
5.453400 0.2 -0.253604
5.456733 0.2 -0.253962
5.460067 0.2 -0.253813
5.463400 0.2 -0.253147
5.466733 0.2 -0.252118
5.470067 0.2 -0.250912
5.473400 0.2 -0.249599
5.476733 0.2 -0.248328
5.480067 0.2 -0.247355
5.483400 0.2 -0.246647
5.486733 0.2 -0.245944
5.490067 0.2 -0.245324
5.493400 0.2 -0.245133
5.496733 0.2 -0.245548
5.500067 0.2 -0.246395
5.503400 0.2 -0.247243
5.506733 0.2 -0.247802
5.510067 0.2 -0.248044
5.513400 0.2 -0.247895
5.516733 0.2 -0.247294
5.520067 0.2 -0.246638
5.523400 0.2 -0.246768
5.526733 0.2 -0.248137
5.530067 0.2 -0.250046
5.533400 0.2 -0.251103
5.536733 0.2 -0.250568
5.540067 0.2 -0.249003
5.543400 0.2 -0.247555
5.546733 0.2 -0.247001
5.550067 0.2 -0.247518
5.553400 0.2 -0.248593
5.556733 0.2 -0.249217
5.560067 0.2 -0.248654
5.563400 0.2 -0.247001
5.566733 0.2 -0.245003
5.570067 0.2 -0.243625
5.573400 0.2 -0.243532
5.576733 0.2 -0.244663
5.580067 0.2 -0.246186
5.583400 0.2 -0.247108
5.586733 0.2 -0.247131
5.590067 0.2 -0.246712
5.593400 0.2 -0.246433
5.596733 0.2 -0.246544
5.600067 0.2 -0.246949
5.603400 0.2 -0.247271
5.606733 0.2 -0.247164
5.610067 0.2 -0.246633
5.613400 0.2 -0.245944
5.616733 0.2 -0.245278
5.620067 0.2 -0.244523
5.623400 0.2 -0.243476
5.626733 0.2 -0.242349
5.630067 0.2 -0.241860
5.633400 0.2 -0.242535
5.636733 0.2 -0.244114
5.640067 0.2 -0.245743
5.643400 0.2 -0.246707
5.646733 0.2 -0.246763
5.650067 0.2 -0.245878
5.653400 0.2 -0.244165
5.656733 0.2 -0.242079
5.660067 0.2 -0.240440
5.663400 0.2 -0.239778
5.666733 0.2 -0.239839
5.670067 0.2 -0.239955
5.673400 0.2 -0.239685
5.676733 0.2 -0.239047
5.680067 0.2 -0.238405
5.683400 0.2 -0.238135
5.686733 0.2 -0.238349
5.690067 0.2 -0.238796
5.693400 0.2 -0.238912
5.696733 0.2 -0.238288
5.700067 0.2 -0.237278
5.703400 0.2 -0.236724
5.706733 0.2 -0.237138
5.710067 0.2 -0.238223
5.713400 0.2 -0.239094
5.716733 0.2 -0.239075
5.720067 0.2 -0.238367
5.723400 0.2 -0.237757
5.726733 0.2 -0.237785
5.730067 0.2 -0.238423
5.733400 0.2 -0.239410
5.736733 0.2 -0.240621
5.740067 0.2 -0.242027
5.743400 0.2 -0.243518
5.746733 0.2 -0.245026
5.750067 0.2 -0.246507
5.753400 0.2 -0.247695
5.756733 0.2 -0.248058
5.760067 0.2 -0.247173
5.763400 0.2 -0.245180
5.766733 0.2 -0.242926
5.770067 0.2 -0.241417
5.773400 0.2 -0.241082
5.776733 0.2 -0.241664
5.780067 0.2 -0.242684
5.783400 0.2 -0.243573
5.786733 0.2 -0.243699
5.790067 0.2 -0.242870
5.793400 0.2 -0.241711
5.796733 0.2 -0.241119
5.800067 0.2 -0.241417
5.803400 0.2 -0.242088
5.806733 0.2 -0.242358
5.810067 0.2 -0.242051
5.813400 0.2 -0.241785
5.816733 0.2 -0.242046
5.820067 0.2 -0.242582
5.823400 0.2 -0.242875
5.826733 0.2 -0.242805
5.830067 0.2 -0.242698
5.833400 0.2 -0.243071
5.836733 0.2 -0.244207
5.840067 0.2 -0.245683
5.843400 0.2 -0.246651
5.846733 0.2 -0.246712
5.850067 0.2 -0.246256
5.853400 0.2 -0.245878
5.856733 0.2 -0.245715
5.860067 0.2 -0.245660
5.863400 0.2 -0.245660
5.866733 0.2 -0.245678
5.870067 0.2 -0.245627
5.873400 0.2 -0.245254
5.876733 0.2 -0.244253
5.880067 0.2 -0.242735
5.883400 0.2 -0.241096
5.886733 0.2 -0.239769
5.890067 0.2 -0.239345
5.893400 0.2 -0.240305
5.896733 0.2 -0.242400
5.900067 0.2 -0.244621
5.903400 0.2 -0.245958
5.906733 0.2 -0.245976
5.910067 0.2 -0.245119
5.913400 0.2 -0.244533
5.916733 0.2 -0.245180
5.920067 0.2 -0.247015
5.923400 0.2 -0.249036
5.926733 0.2 -0.250055
5.930067 0.2 -0.249525
5.933400 0.2 -0.247704
5.936733 0.2 -0.245236
5.940067 0.2 -0.242940
5.943400 0.2 -0.241571
5.946733 0.2 -0.241185
5.950067 0.2 -0.241171
5.953400 0.2 -0.240928
5.956733 0.2 -0.240197
5.960067 0.2 -0.239299
5.963400 0.2 -0.238866
5.966733 0.2 -0.239057
5.970067 0.2 -0.239317
5.973400 0.2 -0.239140
5.976733 0.2 -0.238745
5.980067 0.2 -0.238875
5.983400 0.2 -0.240123
5.986733 0.2 -0.242433
5.990067 0.2 -0.245124
5.993400 0.2 -0.247168
5.996733 0.2 -0.247848
6.000067 0.2 -0.247406
