# Supplementary material for: Quantitative profiling of capsaicin content in seven chili pepper cultivars using optimized HPLC
Source: Front Plant Sci. 2026 May 7;17:1749488. doi: 10.3389/fpls.2026.1749488 (PMC13190488; doi:10.3389/fpls.2026.1749488)
Supplement: Supplementary file 2 [file DataSheet2.zip › Raw Chromatogram Data Calibration 220 nm/Capsaicin 2.5 ppm.txt]

URL	chrom://desktop-lb30aed/ChromeleonLocal/Capsaicin/CapsaicinTest_1312025.seq/32873.smp/UV_VIS_1.channel
Channel	UV_VIS_1

Injection Information:
Data Vault	ChromeleonLocal
Sequence	CapsaicinTest_1312025
Name	CAP2.5ppm
Number	531
Position	Y:E6
Comment	
Processing Method	Processing_Capsaicin
Instrument Method	Capsaicin_222025m1 -Origninal
Type	Unknown
Status	Finished
Inject Time	3/29/2025 12:31:26 PM -07:00
Volume (µl)	10.00
Dilution Factor	1.0000
Weight	1.0000

Raw Data Information:
Time Min. (min)	0.003400
Time Max. (min)	6.000067
Data Points	1800
Detector	UV
Generating Data System	Chromeleon 7.2.10.24543
Exporting Data System	Chromeleon 7.2.10.0
Operator	Instrument Controller
Signal Quantity	Absorbance
Signal Unit	mAU
Signal Min.	-1.266394
Signal Max.	11.227569
Channel	UV_VIS_1
Driver Name	VDAD.dll
Channel Type	Evaluation
Min. Step (s)	0.2
Max. Step (s)	0.2
Average Step (s)	0.2

Signal Parameter Information:
Signal Info	WVL:220 nm

Raw Data:
Time (min)	Step (s)	Value (mAU)
0.003400	n.a.	0.000000
0.006733	0.2	0.000000
0.010067	0.2	-0.000037
0.013400	0.2	-0.000172
0.016733	0.2	-0.000340
0.020067	0.2	-0.000321
0.023400	0.2	0.000033
0.026733	0.2	0.000671
0.030067	0.2	0.001350
0.033400	0.2	0.001704
0.036733	0.2	0.001560
0.040067	0.2	0.001262
0.043400	0.2	0.001318
0.046733	0.2	0.001816
0.050067	0.2	0.002487
0.053400	0.2	0.003004
0.056733	0.2	0.002999
0.060067	0.2	0.002426
0.063400	0.2	0.001877
0.066733	0.2	0.002095
0.070067	0.2	0.003246
0.073400	0.2	0.004787
0.076733	0.2	0.005960
0.080067	0.2	0.006291
0.083400	0.2	0.005746
0.086733	0.2	0.004619
0.090067	0.2	0.003264
0.093400	0.2	0.002007
0.096733	0.2	0.001327
0.100067	0.2	0.001672
0.103400	0.2	0.002803
0.106733	0.2	0.003721
0.110067	0.2	0.003544
0.113400	0.2	0.002324
0.116733	0.2	0.000875
0.120067	0.2	0.000009
0.123400	0.2	0.000028
0.126733	0.2	0.000522
0.130067	0.2	0.000908
0.133400	0.2	0.001136
0.136733	0.2	0.001513
0.140067	0.2	0.001993
0.143400	0.2	0.002338
0.146733	0.2	0.002603
0.150067	0.2	0.002813
0.153400	0.2	0.002543
0.156733	0.2	0.001406
0.160067	0.2	-0.000256
0.163400	0.2	-0.001686
0.166733	0.2	-0.002589
0.170067	0.2	-0.003222
0.173400	0.2	-0.003888
0.176733	0.2	-0.004610
0.180067	0.2	-0.005160
0.183400	0.2	-0.005215
0.186733	0.2	-0.004545
0.190067	0.2	-0.003143
0.193400	0.2	-0.001676
0.196733	0.2	-0.001215
0.200067	0.2	-0.002021
0.203400	0.2	-0.003348
0.206733	0.2	-0.004503
0.210067	0.2	-0.005215
0.213400	0.2	-0.005481
0.216733	0.2	-0.005541
0.220067	0.2	-0.005639
0.223400	0.2	-0.005867
0.226733	0.2	-0.006272
0.230067	0.2	-0.006887
0.233400	0.2	-0.007702
0.236733	0.2	-0.008619
0.240067	0.2	-0.009248
0.243400	0.2	-0.009211
0.246733	0.2	-0.008731
0.250067	0.2	-0.008256
0.253400	0.2	-0.007818
0.256733	0.2	-0.007451
0.260067	0.2	-0.007492
0.263400	0.2	-0.008075
0.266733	0.2	-0.008959
0.270067	0.2	-0.009914
0.273400	0.2	-0.010980
0.276733	0.2	-0.012261
0.280067	0.2	-0.013486
0.283400	0.2	-0.014156
0.286733	0.2	-0.014207
0.290067	0.2	-0.013984
0.293400	0.2	-0.013770
0.296733	0.2	-0.013844
0.300067	0.2	-0.014552
0.303400	0.2	-0.015725
0.306733	0.2	-0.016624
0.310067	0.2	-0.016829
0.313400	0.2	-0.016671
0.316733	0.2	-0.016531
0.320067	0.2	-0.016592
0.323400	0.2	-0.017192
0.326733	0.2	-0.018557
0.330067	0.2	-0.020247
0.333400	0.2	-0.021360
0.336733	0.2	-0.021188
0.340067	0.2	-0.019846
0.343400	0.2	-0.018370
0.346733	0.2	-0.017737
0.350067	0.2	-0.017979
0.353400	0.2	-0.018547
0.356733	0.2	-0.019260
0.360067	0.2	-0.020335
0.363400	0.2	-0.021709
0.366733	0.2	-0.022915
0.370067	0.2	-0.023623
0.373400	0.2	-0.023949
0.376733	0.2	-0.024401
0.380067	0.2	-0.025225
0.383400	0.2	-0.026100
0.386733	0.2	-0.026627
0.390067	0.2	-0.026934
0.393400	0.2	-0.027539
0.396733	0.2	-0.028624
0.400067	0.2	-0.029779
0.403400	0.2	-0.030464
0.406733	0.2	-0.030585
0.410067	0.2	-0.030557
0.413400	0.2	-0.030752
0.416733	0.2	-0.031046
0.420067	0.2	-0.031139
0.423400	0.2	-0.031008
0.426733	0.2	-0.030748
0.430067	0.2	-0.030394
0.433400	0.2	-0.030077
0.436733	0.2	-0.029877
0.440067	0.2	-0.029732
0.443400	0.2	-0.029691
0.446733	0.2	-0.029993
0.450067	0.2	-0.030845
0.453400	0.2	-0.032154
0.456733	0.2	-0.033514
0.460067	0.2	-0.034492
0.463400	0.2	-0.034883
0.466733	0.2	-0.034706
0.470067	0.2	-0.034217
0.473400	0.2	-0.033770
0.476733	0.2	-0.033495
0.480067	0.2	-0.033383
0.483400	0.2	-0.033784
0.486733	0.2	-0.035055
0.490067	0.2	-0.036987
0.493400	0.2	-0.039027
0.496733	0.2	-0.040745
0.500067	0.2	-0.041863
0.503400	0.2	-0.042170
0.506733	0.2	-0.041667
0.510067	0.2	-0.040596
0.513400	0.2	-0.039348
0.516733	0.2	-0.038315
0.520067	0.2	-0.037747
0.523400	0.2	-0.037486
0.526733	0.2	-0.037118
0.530067	0.2	-0.036596
0.533400	0.2	-0.036433
0.536733	0.2	-0.037150
0.540067	0.2	-0.038785
0.543400	0.2	-0.041067
0.546733	0.2	-0.043893
0.550067	0.2	-0.047167
0.553400	0.2	-0.050315
0.556733	0.2	-0.052536
0.560067	0.2	-0.053523
0.563400	0.2	-0.053649
0.566733	0.2	-0.053416
0.570067	0.2	-0.052829
0.573400	0.2	-0.051581
0.576733	0.2	-0.049695
0.580067	0.2	-0.047758
0.583400	0.2	-0.046534
0.586733	0.2	-0.046343
0.590067	0.2	-0.046836
0.593400	0.2	-0.047535
0.596733	0.2	-0.048289
0.600067	0.2	-0.049188
0.603400	0.2	-0.050161
0.606733	0.2	-0.050897
0.610067	0.2	-0.051218
0.613400	0.2	-0.051265
0.616733	0.2	-0.051390
0.620067	0.2	-0.051912
0.623400	0.2	-0.052880
0.626733	0.2	-0.054156
0.630067	0.2	-0.055451
0.633400	0.2	-0.056485
0.636733	0.2	-0.057239
0.640067	0.2	-0.058124
0.643400	0.2	-0.059609
0.646733	0.2	-0.061765
0.650067	0.2	-0.064098
0.653400	0.2	-0.065607
0.656733	0.2	-0.064997
0.660067	0.2	-0.060559
0.663400	0.2	-0.049411
0.666733	0.2	-0.026436
0.670067	0.2	0.016456
0.673400	0.2	0.089663
0.676733	0.2	0.202628
0.680067	0.2	0.358485
0.683400	0.2	0.549774
0.686733	0.2	0.757999
0.690067	0.2	0.957246
0.693400	0.2	1.120442
0.696733	0.2	1.226249
0.700067	0.2	1.263712
0.703400	0.2	1.233453
0.706733	0.2	1.145923
0.710067	0.2	1.017749
0.713400	0.2	0.867248
0.716733	0.2	0.710646
0.720067	0.2	0.559939
0.723400	0.2	0.422201
0.726733	0.2	0.300002
0.730067	0.2	0.192621
0.733400	0.2	0.096764
0.736733	0.2	0.001905
0.740067	0.2	-0.124807
0.743400	0.2	-0.343150
0.746733	0.2	-0.687824
0.750067	0.2	-1.072385
0.753400	0.2	-1.266394
0.756733	0.2	-1.030709
0.760067	0.2	-0.316245
0.763400	0.2	0.661467
0.766733	0.2	1.548040
0.770067	0.2	2.070647
0.773400	0.2	2.177777
0.776733	0.2	2.022460
0.780067	0.2	1.850654
0.783400	0.2	1.885728
0.786733	0.2	2.253894
0.790067	0.2	2.963208
0.793400	0.2	3.931359
0.796733	0.2	5.034418
0.800067	0.2	6.139036
0.803400	0.2	7.110480
0.806733	0.2	7.825927
0.810067	0.2	8.209781
0.813400	0.2	8.260058
0.816733	0.2	8.029598
0.820067	0.2	7.579075
0.823400	0.2	6.954591
0.826733	0.2	6.211898
0.830067	0.2	5.454095
0.833400	0.2	4.830798
0.836733	0.2	4.481561
0.840067	0.2	4.463331
0.843400	0.2	4.722127
0.846733	0.2	5.128901
0.850067	0.2	5.546254
0.853400	0.2	5.881214
0.856733	0.2	6.103306
0.860067	0.2	6.230520
0.863400	0.2	6.297561
0.866733	0.2	6.325715
0.870067	0.2	6.309045
0.873400	0.2	6.216103
0.876733	0.2	5.999310
0.880067	0.2	5.612788
0.883400	0.2	5.041263
0.886733	0.2	4.326254
0.890067	0.2	3.566206
0.893400	0.2	2.883147
0.896733	0.2	2.375748
0.900067	0.2	2.090288
0.903400	0.2	2.023042
0.906733	0.2	2.138508
0.910067	0.2	2.382449
0.913400	0.2	2.686698
0.916733	0.2	2.974682
0.920067	0.2	3.172532
0.923400	0.2	3.223596
0.926733	0.2	3.101043
0.930067	0.2	2.813549
0.933400	0.2	2.400917
0.936733	0.2	1.920778
0.940067	0.2	1.432393
0.943400	0.2	0.983798
0.946733	0.2	0.604857
0.950067	0.2	0.306773
0.953400	0.2	0.086729
0.956733	0.2	-0.066268
0.960067	0.2	-0.166674
0.963400	0.2	-0.228882
0.966733	0.2	-0.265143
0.970067	0.2	-0.284957
0.973400	0.2	-0.294810
0.976733	0.2	-0.298191
0.980067	0.2	-0.296519
0.983400	0.2	-0.290526
0.986733	0.2	-0.281041
0.990067	0.2	-0.268798
0.993400	0.2	-0.254307
0.996733	0.2	-0.238116
1.000067	0.2	-0.220970
1.003400	0.2	-0.203699
1.006733	0.2	-0.186996
1.010067	0.2	-0.171172
1.013400	0.2	-0.156038
1.016733	0.2	-0.141128
1.020067	0.2	-0.126157
1.023400	0.2	-0.111288
1.026733	0.2	-0.097021
1.030067	0.2	-0.084080
1.033400	0.2	-0.073402
1.036733	0.2	-0.065854
1.040067	0.2	-0.061495
1.043400	0.2	-0.059507
1.046733	0.2	-0.058836
1.050067	0.2	-0.058403
1.053400	0.2	-0.057127
1.056733	0.2	-0.054226
1.060067	0.2	-0.049365
1.063400	0.2	-0.042412
1.066733	0.2	-0.033313
1.070067	0.2	-0.022417
1.073400	0.2	-0.010920
1.076733	0.2	-0.000624
1.080067	0.2	0.006538
1.083400	0.2	0.008773
1.086733	0.2	0.004712
1.090067	0.2	-0.006212
1.093400	0.2	-0.023255
1.096733	0.2	-0.043963
1.100067	0.2	-0.064522
1.103400	0.2	-0.081067
1.106733	0.2	-0.090967
1.110067	0.2	-0.093281
1.113400	0.2	-0.088401
1.116733	0.2	-0.077640
1.120067	0.2	-0.063009
1.123400	0.2	-0.046818
1.126733	0.2	-0.031004
1.130067	0.2	-0.016815
1.133400	0.2	-0.005057
1.136733	0.2	0.003721
1.140067	0.2	0.009243
1.143400	0.2	0.011870
1.146733	0.2	0.012745
1.150067	0.2	0.013108
1.153400	0.2	0.013444
1.156733	0.2	0.013621
1.160067	0.2	0.013546
1.163400	0.2	0.013271
1.166733	0.2	0.012638
1.170067	0.2	0.011399
1.173400	0.2	0.009555
1.176733	0.2	0.007446
1.180067	0.2	0.005565
1.183400	0.2	0.004335
1.186733	0.2	0.004051
1.190067	0.2	0.004964
1.193400	0.2	0.007148
1.196733	0.2	0.010277
1.200067	0.2	0.013765
1.203400	0.2	0.017025
1.206733	0.2	0.019525
1.210067	0.2	0.020862
1.213400	0.2	0.021057
1.216733	0.2	0.020675
1.220067	0.2	0.020284
1.223400	0.2	0.019870
1.226733	0.2	0.019092
1.230067	0.2	0.017988
1.233400	0.2	0.016992
1.236733	0.2	0.016349
1.240067	0.2	0.015609
1.243400	0.2	0.013937
1.246733	0.2	0.010873
1.250067	0.2	0.006915
1.253400	0.2	0.003125
1.256733	0.2	0.000112
1.260067	0.2	-0.002505
1.263400	0.2	-0.005648
1.266733	0.2	-0.009895
1.270067	0.2	-0.015018
1.273400	0.2	-0.020103
1.276733	0.2	-0.024177
1.280067	0.2	-0.027157
1.283400	0.2	-0.029812
1.286733	0.2	-0.032648
1.290067	0.2	-0.035223
1.293400	0.2	-0.036792
1.296733	0.2	-0.037556
1.300067	0.2	-0.038575
1.303400	0.2	-0.040359
1.306733	0.2	-0.042226
1.310067	0.2	-0.043297
1.313400	0.2	-0.043483
1.316733	0.2	-0.043204
1.320067	0.2	-0.042673
1.323400	0.2	-0.041947
1.326733	0.2	-0.041127
1.330067	0.2	-0.040135
1.333400	0.2	-0.038538
1.336733	0.2	-0.036061
1.340067	0.2	-0.033281
1.343400	0.2	-0.031311
1.346733	0.2	-0.030603
1.350067	0.2	-0.030613
1.353400	0.2	-0.030696
1.356733	0.2	-0.030580
1.360067	0.2	-0.030007
1.363400	0.2	-0.028675
1.366733	0.2	-0.026617
1.370067	0.2	-0.024321
1.373400	0.2	-0.022384
1.376733	0.2	-0.021136
1.380067	0.2	-0.020671
1.383400	0.2	-0.021174
1.386733	0.2	-0.023018
1.390067	0.2	-0.026184
1.393400	0.2	-0.029909
1.396733	0.2	-0.033006
1.400067	0.2	-0.034464
1.403400	0.2	-0.034161
1.406733	0.2	-0.032918
1.410067	0.2	-0.031628
1.413400	0.2	-0.030389
1.416733	0.2	-0.028634
1.420067	0.2	-0.025872
1.423400	0.2	-0.022175
1.426733	0.2	-0.018021
1.430067	0.2	-0.013974
1.433400	0.2	-0.010310
1.436733	0.2	-0.006859
1.440067	0.2	-0.003530
1.443400	0.2	-0.000536
1.446733	0.2	0.002212
1.450067	0.2	0.005262
1.453400	0.2	0.008843
1.456733	0.2	0.012624
1.460067	0.2	0.016307
1.463400	0.2	0.019986
1.466733	0.2	0.023926
1.470067	0.2	0.028349
1.473400	0.2	0.033672
1.476733	0.2	0.040336
1.480067	0.2	0.048592
1.483400	0.2	0.058608
1.486733	0.2	0.070320
1.490067	0.2	0.083144
1.493400	0.2	0.096387
1.496733	0.2	0.109817
1.500067	0.2	0.123545
1.503400	0.2	0.137328
1.506733	0.2	0.150255
1.510067	0.2	0.161249
1.513400	0.2	0.169682
1.516733	0.2	0.175429
1.520067	0.2	0.178786
1.523400	0.2	0.180365
1.526733	0.2	0.180658
1.530067	0.2	0.179494
1.533400	0.2	0.176155
1.536733	0.2	0.169827
1.540067	0.2	0.159894
1.543400	0.2	0.146441
1.546733	0.2	0.130408
1.550067	0.2	0.113058
1.553400	0.2	0.095228
1.556733	0.2	0.077300
1.560067	0.2	0.059661
1.563400	0.2	0.042743
1.566733	0.2	0.026734
1.570067	0.2	0.011520
1.573400	0.2	-0.003055
1.576733	0.2	-0.016945
1.580067	0.2	-0.029821
1.583400	0.2	-0.041495
1.586733	0.2	-0.052382
1.590067	0.2	-0.062990
1.593400	0.2	-0.073314
1.596733	0.2	-0.082864
1.600067	0.2	-0.091437
1.603400	0.2	-0.099642
1.606733	0.2	-0.108066
1.610067	0.2	-0.116215
1.613400	0.2	-0.122879
1.616733	0.2	-0.127256
1.620067	0.2	-0.129486
1.623400	0.2	-0.130557
1.626733	0.2	-0.131680
1.630067	0.2	-0.133514
1.633400	0.2	-0.135819
1.636733	0.2	-0.137873
1.640067	0.2	-0.139214
1.643400	0.2	-0.139815
1.646733	0.2	-0.139596
1.650067	0.2	-0.138278
1.653400	0.2	-0.135684
1.656733	0.2	-0.132308
1.660067	0.2	-0.129174
1.663400	0.2	-0.127028
1.666733	0.2	-0.125892
1.670067	0.2	-0.125468
1.673400	0.2	-0.125635
1.676733	0.2	-0.126250
1.680067	0.2	-0.126632
1.683400	0.2	-0.125952
1.686733	0.2	-0.124169
1.690067	0.2	-0.122124
1.693400	0.2	-0.120434
1.696733	0.2	-0.118827
1.700067	0.2	-0.116942
1.703400	0.2	-0.114972
1.706733	0.2	-0.113365
1.710067	0.2	-0.112290
1.713400	0.2	-0.111484
1.716733	0.2	-0.110520
1.720067	0.2	-0.109146
1.723400	0.2	-0.107125
1.726733	0.2	-0.104215
1.730067	0.2	-0.100574
1.733400	0.2	-0.096825
1.736733	0.2	-0.093477
1.740067	0.2	-0.090450
1.743400	0.2	-0.087260
1.746733	0.2	-0.083502
1.750067	0.2	-0.079023
1.753400	0.2	-0.073984
1.756733	0.2	-0.068871
1.760067	0.2	-0.064159
1.763400	0.2	-0.059796
1.766733	0.2	-0.055283
1.770067	0.2	-0.050287
1.773400	0.2	-0.044955
1.776733	0.2	-0.039772
1.780067	0.2	-0.035348
1.783400	0.2	-0.032042
1.786733	0.2	-0.029728
1.790067	0.2	-0.028010
1.793400	0.2	-0.026757
1.796733	0.2	-0.026096
1.800067	0.2	-0.026012
1.803400	0.2	-0.026384
1.806733	0.2	-0.027255
1.810067	0.2	-0.028918
1.813400	0.2	-0.031795
1.816733	0.2	-0.035991
1.820067	0.2	-0.041164
1.823400	0.2	-0.046999
1.826733	0.2	-0.053393
1.830067	0.2	-0.060410
1.833400	0.2	-0.067959
1.836733	0.2	-0.075423
1.840067	0.2	-0.082119
1.843400	0.2	-0.087786
1.846733	0.2	-0.092397
1.850067	0.2	-0.096308
1.853400	0.2	-0.100462
1.856733	0.2	-0.105673
1.860067	0.2	-0.111880
1.863400	0.2	-0.118241
1.866733	0.2	-0.123717
1.870067	0.2	-0.127759
1.873400	0.2	-0.130702
1.876733	0.2	-0.133445
1.880067	0.2	-0.136490
1.883400	0.2	-0.139680
1.886733	0.2	-0.142511
1.890067	0.2	-0.144592
1.893400	0.2	-0.145896
1.896733	0.2	-0.146637
1.900067	0.2	-0.147079
1.903400	0.2	-0.147605
1.906733	0.2	-0.148416
1.910067	0.2	-0.149393
1.913400	0.2	-0.150390
1.916733	0.2	-0.151377
1.920067	0.2	-0.152313
1.923400	0.2	-0.153016
1.926733	0.2	-0.153347
1.930067	0.2	-0.153678
1.933400	0.2	-0.154781
1.936733	0.2	-0.156951
1.940067	0.2	-0.159629
1.943400	0.2	-0.161966
1.946733	0.2	-0.163331
1.950067	0.2	-0.163214
1.953400	0.2	-0.161077
1.956733	0.2	-0.156551
1.960067	0.2	-0.149664
1.963400	0.2	-0.140546
1.966733	0.2	-0.129063
1.970067	0.2	-0.115074
1.973400	0.2	-0.098650
1.976733	0.2	-0.079875
1.980067	0.2	-0.058557
1.983400	0.2	-0.034068
1.986733	0.2	-0.005243
1.990067	0.2	0.029090
1.993400	0.2	0.069346
1.996733	0.2	0.115316
2.000067	0.2	0.167200
2.003400	0.2	0.225999
2.006733	0.2	0.292854
2.010067	0.2	0.368338
2.013400	0.2	0.452129
2.016733	0.2	0.543324
2.020067	0.2	0.641258
2.023400	0.2	0.746143
2.026733	0.2	0.858712
2.030067	0.2	0.979300
2.033400	0.2	1.107692
2.036733	0.2	1.243665
2.040067	0.2	1.387200
2.043400	0.2	1.538447
2.046733	0.2	1.697522
2.050067	0.2	1.864224
2.053400	0.2	2.038176
2.056733	0.2	2.218857
2.060067	0.2	2.405606
2.063400	0.2	2.598097
2.066733	0.2	2.796701
2.070067	0.2	3.002058
2.073400	0.2	3.214502
2.076733	0.2	3.434373
2.080067	0.2	3.662501
2.083400	0.2	3.899946
2.086733	0.2	4.147380
2.090067	0.2	4.404942
2.093400	0.2	4.672604
2.096733	0.2	4.950599
2.100067	0.2	5.239737
2.103400	0.2	5.541234
2.106733	0.2	5.855793
2.110067	0.2	6.182902
2.113400	0.2	6.521484
2.116733	0.2	6.870367
2.120067	0.2	7.227636
2.123400	0.2	7.590302
2.126733	0.2	7.954706
2.130067	0.2	8.317046
2.133400	0.2	8.673868
2.136733	0.2	9.021997
2.140067	0.2	9.358111
2.143400	0.2	9.678737
2.146733	0.2	9.980272
2.150067	0.2	10.258630
2.153400	0.2	10.509184
2.156733	0.2	10.727416
2.160067	0.2	10.909666
2.163400	0.2	11.053183
2.166733	0.2	11.155587
2.170067	0.2	11.214484
2.173400	0.2	11.227569
2.176733	0.2	11.193110
2.180067	0.2	11.110315
2.183400	0.2	10.979516
2.186733	0.2	10.802331
2.190067	0.2	10.581673
2.193400	0.2	10.321504
2.196733	0.2	10.026516
2.200067	0.2	9.701592
2.203400	0.2	9.351461
2.206733	0.2	8.980990
2.210067	0.2	8.595302
2.213400	0.2	8.199164
2.216733	0.2	7.796483
2.220067	0.2	7.390636
2.223400	0.2	6.984985
2.226733	0.2	6.582676
2.230067	0.2	6.186073
2.233400	0.2	5.796645
2.236733	0.2	5.415496
2.240067	0.2	5.043726
2.243400	0.2	4.682294
2.246733	0.2	4.331945
2.250067	0.2	3.993218
2.253400	0.2	3.666696
2.256733	0.2	3.353367
2.260067	0.2	3.054473
2.263400	0.2	2.771043
2.266733	0.2	2.504010
2.270067	0.2	2.254494
2.273400	0.2	2.023117
2.276733	0.2	1.809341
2.280067	0.2	1.612040
2.283400	0.2	1.430400
2.286733	0.2	1.264084
2.290067	0.2	1.112833
2.293400	0.2	0.976040
2.296733	0.2	0.852779
2.300067	0.2	0.742157
2.303400	0.2	0.643544
2.306733	0.2	0.556475
2.310067	0.2	0.480236
2.313400	0.2	0.413340
2.316733	0.2	0.353823
2.320067	0.2	0.300389
2.323400	0.2	0.252654
2.326733	0.2	0.210456
2.330067	0.2	0.173263
2.333400	0.2	0.140271
2.336733	0.2	0.110911
2.340067	0.2	0.085188
2.343400	0.2	0.063153
2.346733	0.2	0.044457
2.350067	0.2	0.028554
2.353400	0.2	0.014920
2.356733	0.2	0.003031
2.360067	0.2	-0.007530
2.363400	0.2	-0.016973
2.366733	0.2	-0.025304
2.370067	0.2	-0.032545
2.373400	0.2	-0.039162
2.376733	0.2	-0.045728
2.380067	0.2	-0.052364
2.383400	0.2	-0.058836
2.386733	0.2	-0.064876
2.390067	0.2	-0.070361
2.393400	0.2	-0.075232
2.396733	0.2	-0.079572
2.400067	0.2	-0.083712
2.403400	0.2	-0.087903
2.406733	0.2	-0.092173
2.410067	0.2	-0.096709
2.413400	0.2	-0.101747
2.416733	0.2	-0.107088
2.420067	0.2	-0.112052
2.423400	0.2	-0.116066
2.426733	0.2	-0.119288
2.430067	0.2	-0.122385
2.433400	0.2	-0.125873
2.436733	0.2	-0.129878
2.440067	0.2	-0.134166
2.443400	0.2	-0.138334
2.446733	0.2	-0.142190
2.450067	0.2	-0.146022
2.453400	0.2	-0.150343
2.456733	0.2	-0.155186
2.460067	0.2	-0.160029
2.463400	0.2	-0.164439
2.466733	0.2	-0.168434
2.470067	0.2	-0.171973
2.473400	0.2	-0.174646
2.476733	0.2	-0.176444
2.480067	0.2	-0.178362
2.483400	0.2	-0.181212
2.486733	0.2	-0.184677
2.490067	0.2	-0.188034
2.493400	0.2	-0.191168
2.496733	0.2	-0.194232
2.500067	0.2	-0.197147
2.503400	0.2	-0.199848
2.506733	0.2	-0.202488
2.510067	0.2	-0.204989
2.513400	0.2	-0.206898
2.516733	0.2	-0.207811
2.520067	0.2	-0.207969
2.523400	0.2	-0.208295
2.526733	0.2	-0.209785
2.530067	0.2	-0.212858
2.533400	0.2	-0.217170
2.536733	0.2	-0.221794
2.540067	0.2	-0.225608
2.543400	0.2	-0.227909
2.546733	0.2	-0.228784
2.550067	0.2	-0.228873
2.553400	0.2	-0.228831
2.556733	0.2	-0.229049
2.560067	0.2	-0.229552
2.563400	0.2	-0.229967
2.566733	0.2	-0.229762
2.570067	0.2	-0.228849
2.573400	0.2	-0.227718
2.576733	0.2	-0.226996
2.580067	0.2	-0.227243
2.583400	0.2	-0.228761
2.586733	0.2	-0.231280
2.590067	0.2	-0.234228
2.593400	0.2	-0.237161
2.596733	0.2	-0.239736
2.600067	0.2	-0.241646
2.603400	0.2	-0.242847
2.606733	0.2	-0.243597
2.610067	0.2	-0.244258
2.613400	0.2	-0.245180
2.616733	0.2	-0.246642
2.620067	0.2	-0.248505
2.623400	0.2	-0.250000
2.626733	0.2	-0.250298
2.630067	0.2	-0.249315
2.633400	0.2	-0.247876
2.636733	0.2	-0.247085
2.640067	0.2	-0.247573
2.643400	0.2	-0.249306
2.646733	0.2	-0.251830
2.650067	0.2	-0.254419
2.653400	0.2	-0.256412
2.656733	0.2	-0.257711
2.660067	0.2	-0.258633
2.663400	0.2	-0.259280
2.666733	0.2	-0.259448
2.670067	0.2	-0.258954
2.673400	0.2	-0.258060
2.676733	0.2	-0.257385
2.680067	0.2	-0.257376
2.683400	0.2	-0.257986
2.686733	0.2	-0.258954
2.690067	0.2	-0.259839
2.693400	0.2	-0.260039
2.696733	0.2	-0.259429
2.700067	0.2	-0.258703
2.703400	0.2	-0.258572
2.706733	0.2	-0.259071
2.710067	0.2	-0.259839
2.713400	0.2	-0.260733
2.716733	0.2	-0.261669
2.720067	0.2	-0.262326
2.723400	0.2	-0.262382
2.726733	0.2	-0.261879
2.730067	0.2	-0.261106
2.733400	0.2	-0.260444
2.736733	0.2	-0.260221
2.740067	0.2	-0.260654
2.743400	0.2	-0.261869
2.746733	0.2	-0.263699
2.750067	0.2	-0.265627
2.753400	0.2	-0.267061
2.756733	0.2	-0.267578
2.760067	0.2	-0.267159
2.763400	0.2	-0.266233
2.766733	0.2	-0.265446
2.770067	0.2	-0.265283
2.773400	0.2	-0.265804
2.776733	0.2	-0.266708
2.780067	0.2	-0.267592
2.783400	0.2	-0.268221
2.786733	0.2	-0.268505
2.790067	0.2	-0.268309
2.793400	0.2	-0.267634
2.796733	0.2	-0.266936
2.800067	0.2	-0.266726
2.803400	0.2	-0.267075
2.806733	0.2	-0.267662
2.810067	0.2	-0.268151
2.813400	0.2	-0.268612
2.816733	0.2	-0.269609
2.820067	0.2	-0.271737
2.823400	0.2	-0.274996
2.826733	0.2	-0.278619
2.830067	0.2	-0.281539
2.833400	0.2	-0.283099
2.836733	0.2	-0.283355
2.840067	0.2	-0.282847
2.843400	0.2	-0.282275
2.846733	0.2	-0.282191
2.850067	0.2	-0.282573
2.853400	0.2	-0.283020
2.856733	0.2	-0.283369
2.860067	0.2	-0.283797
2.863400	0.2	-0.284272
2.866733	0.2	-0.284528
2.870067	0.2	-0.284393
2.873400	0.2	-0.283970
2.876733	0.2	-0.283360
2.880067	0.2	-0.282587
2.883400	0.2	-0.281986
2.886733	0.2	-0.282233
2.890067	0.2	-0.283532
2.893400	0.2	-0.285115
2.896733	0.2	-0.285991
2.900067	0.2	-0.285744
2.903400	0.2	-0.284584
2.906733	0.2	-0.283332
2.910067	0.2	-0.282847
2.913400	0.2	-0.283280
2.916733	0.2	-0.284244
2.920067	0.2	-0.285371
2.923400	0.2	-0.286205
2.926733	0.2	-0.286233
2.930067	0.2	-0.285329
2.933400	0.2	-0.283876
2.936733	0.2	-0.282489
2.940067	0.2	-0.281548
2.943400	0.2	-0.280892
2.946733	0.2	-0.280053
2.950067	0.2	-0.278740
2.953400	0.2	-0.277110
2.956733	0.2	-0.275732
2.960067	0.2	-0.275024
2.963400	0.2	-0.274894
2.966733	0.2	-0.274954
2.970067	0.2	-0.274880
2.973400	0.2	-0.274503
2.976733	0.2	-0.274074
2.980067	0.2	-0.274191
2.983400	0.2	-0.274992
2.986733	0.2	-0.275862
2.990067	0.2	-0.276277
2.993400	0.2	-0.276328
2.996733	0.2	-0.276319
3.000067	0.2	-0.276268
3.003400	0.2	-0.276016
3.006733	0.2	-0.275611
3.010067	0.2	-0.275294
3.013400	0.2	-0.275169
3.016733	0.2	-0.275047
3.020067	0.2	-0.274586
3.023400	0.2	-0.273562
3.026733	0.2	-0.272118
3.030067	0.2	-0.270568
3.033400	0.2	-0.268943
3.036733	0.2	-0.267094
3.040067	0.2	-0.265227
3.043400	0.2	-0.263918
3.046733	0.2	-0.263471
3.050067	0.2	-0.263751
3.053400	0.2	-0.264342
3.056733	0.2	-0.264747
3.060067	0.2	-0.264491
3.063400	0.2	-0.263471
3.066733	0.2	-0.261944
3.070067	0.2	-0.260253
3.073400	0.2	-0.258903
3.076733	0.2	-0.258530
3.080067	0.2	-0.259471
3.083400	0.2	-0.261473
3.086733	0.2	-0.263713
3.090067	0.2	-0.265255
3.093400	0.2	-0.265776
3.096733	0.2	-0.265702
3.100067	0.2	-0.265650
3.103400	0.2	-0.265958
3.106733	0.2	-0.266633
3.110067	0.2	-0.267532
3.113400	0.2	-0.268510
3.116733	0.2	-0.269413
3.120067	0.2	-0.270181
3.123400	0.2	-0.270959
3.126733	0.2	-0.271993
3.130067	0.2	-0.273325
3.133400	0.2	-0.274559
3.136733	0.2	-0.275150
3.140067	0.2	-0.275164
3.143400	0.2	-0.275089
3.146733	0.2	-0.274945
3.150067	0.2	-0.274437
3.153400	0.2	-0.273688
3.156733	0.2	-0.273124
3.160067	0.2	-0.273092
3.163400	0.2	-0.273790
3.166733	0.2	-0.275280
3.170067	0.2	-0.277110
3.173400	0.2	-0.278302
3.176733	0.2	-0.278302
3.180067	0.2	-0.277860
3.183400	0.2	-0.278237
3.186733	0.2	-0.279844
3.190067	0.2	-0.282084
3.193400	0.2	-0.284011
3.196733	0.2	-0.284947
3.200067	0.2	-0.284789
3.203400	0.2	-0.284011
3.206733	0.2	-0.283406
3.210067	0.2	-0.283625
3.213400	0.2	-0.284575
3.216733	0.2	-0.285469
3.220067	0.2	-0.285832
3.223400	0.2	-0.286023
3.226733	0.2	-0.286731
3.230067	0.2	-0.288240
3.233400	0.2	-0.290163
3.236733	0.2	-0.291914
3.240067	0.2	-0.293208
3.243400	0.2	-0.293981
3.246733	0.2	-0.294140
3.250067	0.2	-0.293553
3.253400	0.2	-0.292342
3.256733	0.2	-0.291034
3.260067	0.2	-0.290060
3.263400	0.2	-0.289259
3.266733	0.2	-0.288184
3.270067	0.2	-0.286829
3.273400	0.2	-0.285758
3.276733	0.2	-0.285520
3.280067	0.2	-0.286140
3.283400	0.2	-0.287220
3.286733	0.2	-0.288556
3.290067	0.2	-0.290438
3.293400	0.2	-0.292961
3.296733	0.2	-0.295285
3.300067	0.2	-0.296398
3.303400	0.2	-0.296300
3.306733	0.2	-0.295672
3.310067	0.2	-0.294955
3.313400	0.2	-0.294158
3.316733	0.2	-0.293124
3.320067	0.2	-0.291802
3.323400	0.2	-0.290573
3.326733	0.2	-0.290070
3.330067	0.2	-0.290642
3.333400	0.2	-0.292123
3.336733	0.2	-0.294046
3.340067	0.2	-0.295904
3.343400	0.2	-0.297385
3.346733	0.2	-0.298466
3.350067	0.2	-0.299029
3.353400	0.2	-0.298680
3.356733	0.2	-0.297371
3.360067	0.2	-0.295681
3.363400	0.2	-0.294116
3.366733	0.2	-0.292622
3.370067	0.2	-0.290899
3.373400	0.2	-0.288873
3.376733	0.2	-0.286810
3.380067	0.2	-0.285218
3.383400	0.2	-0.284468
3.386733	0.2	-0.284351
3.390067	0.2	-0.284235
3.393400	0.2	-0.283783
3.396733	0.2	-0.283387
3.400067	0.2	-0.283807
3.403400	0.2	-0.285152
3.406733	0.2	-0.286559
3.410067	0.2	-0.286964
3.413400	0.2	-0.286116
3.416733	0.2	-0.284757
3.420067	0.2	-0.283858
3.423400	0.2	-0.283830
3.426733	0.2	-0.284496
3.430067	0.2	-0.285329
3.433400	0.2	-0.285693
3.436733	0.2	-0.285394
3.440067	0.2	-0.284752
3.443400	0.2	-0.283923
3.446733	0.2	-0.282866
3.450067	0.2	-0.281581
3.453400	0.2	-0.279942
3.456733	0.2	-0.277827
3.460067	0.2	-0.275504
3.463400	0.2	-0.273534
3.466733	0.2	-0.272552
3.470067	0.2	-0.272910
3.473400	0.2	-0.274177
3.476733	0.2	-0.275285
3.480067	0.2	-0.275318
3.483400	0.2	-0.274200
3.486733	0.2	-0.272593
3.490067	0.2	-0.271131
3.493400	0.2	-0.270195
3.496733	0.2	-0.270088
3.500067	0.2	-0.270777
3.503400	0.2	-0.271834
3.506733	0.2	-0.272789
3.510067	0.2	-0.273366
3.513400	0.2	-0.273585
3.516733	0.2	-0.273827
3.520067	0.2	-0.274521
3.523400	0.2	-0.275755
3.526733	0.2	-0.277162
3.530067	0.2	-0.278088
3.533400	0.2	-0.278130
3.536733	0.2	-0.277497
3.540067	0.2	-0.276645
3.543400	0.2	-0.275946
3.546733	0.2	-0.275574
3.550067	0.2	-0.275364
3.553400	0.2	-0.275038
3.556733	0.2	-0.274759
3.560067	0.2	-0.274903
3.563400	0.2	-0.275462
3.566733	0.2	-0.275956
3.570067	0.2	-0.276030
3.573400	0.2	-0.275807
3.576733	0.2	-0.275751
3.580067	0.2	-0.276351
3.583400	0.2	-0.277814
3.586733	0.2	-0.279862
3.590067	0.2	-0.281916
3.593400	0.2	-0.283350
3.596733	0.2	-0.283560
3.600067	0.2	-0.282461
3.603400	0.2	-0.280715
3.606733	0.2	-0.279271
3.610067	0.2	-0.278847
3.613400	0.2	-0.279685
3.616733	0.2	-0.281320
3.620067	0.2	-0.282838
3.623400	0.2	-0.283597
3.626733	0.2	-0.283667
3.630067	0.2	-0.283578
3.633400	0.2	-0.283630
3.636733	0.2	-0.283690
3.640067	0.2	-0.283616
3.643400	0.2	-0.283462
3.646733	0.2	-0.283369
3.650067	0.2	-0.283313
3.653400	0.2	-0.283201
3.656733	0.2	-0.283169
3.660067	0.2	-0.283332
3.663400	0.2	-0.283453
3.666733	0.2	-0.283234
3.670067	0.2	-0.282782
3.673400	0.2	-0.282405
3.676733	0.2	-0.282163
3.680067	0.2	-0.282102
3.683400	0.2	-0.282498
3.686733	0.2	-0.283406
3.690067	0.2	-0.284403
3.693400	0.2	-0.285055
3.696733	0.2	-0.285413
3.700067	0.2	-0.285739
3.703400	0.2	-0.286167
3.706733	0.2	-0.286675
3.710067	0.2	-0.287225
3.713400	0.2	-0.287956
3.716733	0.2	-0.288971
3.720067	0.2	-0.290074
3.723400	0.2	-0.290982
3.726733	0.2	-0.291495
3.730067	0.2	-0.291457
3.733400	0.2	-0.290987
3.736733	0.2	-0.290503
3.740067	0.2	-0.290303
3.743400	0.2	-0.290242
3.746733	0.2	-0.290009
3.750067	0.2	-0.289702
3.753400	0.2	-0.289734
3.756733	0.2	-0.290116
3.760067	0.2	-0.290098
3.763400	0.2	-0.288994
3.766733	0.2	-0.287183
3.770067	0.2	-0.285651
3.773400	0.2	-0.284836
3.776733	0.2	-0.284570
3.780067	0.2	-0.284687
3.783400	0.2	-0.285092
3.786733	0.2	-0.285660
3.790067	0.2	-0.286219
3.793400	0.2	-0.286568
3.796733	0.2	-0.286503
3.800067	0.2	-0.285916
3.803400	0.2	-0.284933
3.806733	0.2	-0.283965
3.810067	0.2	-0.283658
3.813400	0.2	-0.284463
3.816733	0.2	-0.285860
3.820067	0.2	-0.286615
3.823400	0.2	-0.286005
3.826733	0.2	-0.284291
3.830067	0.2	-0.282265
3.833400	0.2	-0.280840
3.836733	0.2	-0.280542
3.840067	0.2	-0.281073
3.843400	0.2	-0.281818
3.846733	0.2	-0.282531
3.850067	0.2	-0.283010
3.853400	0.2	-0.282731
3.856733	0.2	-0.281450
3.860067	0.2	-0.279760
3.863400	0.2	-0.278554
3.866733	0.2	-0.278344
3.870067	0.2	-0.279006
3.873400	0.2	-0.279825
3.876733	0.2	-0.279797
3.880067	0.2	-0.278396
3.883400	0.2	-0.275988
3.886733	0.2	-0.273502
3.890067	0.2	-0.271834
3.893400	0.2	-0.271313
3.896733	0.2	-0.271648
3.900067	0.2	-0.272486
3.903400	0.2	-0.273692
3.906733	0.2	-0.275029
3.910067	0.2	-0.276067
3.913400	0.2	-0.276426
3.916733	0.2	-0.276119
3.920067	0.2	-0.275359
3.923400	0.2	-0.274288
3.926733	0.2	-0.273129
3.930067	0.2	-0.272109
3.933400	0.2	-0.271122
3.936733	0.2	-0.269986
3.940067	0.2	-0.268873
3.943400	0.2	-0.268193
3.946733	0.2	-0.268142
3.950067	0.2	-0.268356
3.953400	0.2	-0.268132
3.956733	0.2	-0.266954
3.960067	0.2	-0.264887
3.963400	0.2	-0.262670
3.966733	0.2	-0.261245
3.970067	0.2	-0.261036
3.973400	0.2	-0.261664
3.976733	0.2	-0.262428
3.980067	0.2	-0.262773
3.983400	0.2	-0.262610
3.986733	0.2	-0.262335
3.990067	0.2	-0.262479
3.993400	0.2	-0.263299
3.996733	0.2	-0.264742
4.000067	0.2	-0.266400
4.003400	0.2	-0.267704
4.006733	0.2	-0.268458
4.010067	0.2	-0.268854
4.013400	0.2	-0.269152
4.016733	0.2	-0.269348
4.020067	0.2	-0.269003
4.023400	0.2	-0.267653
4.026733	0.2	-0.265320
4.030067	0.2	-0.262624
4.033400	0.2	-0.260496
4.036733	0.2	-0.259527
4.040067	0.2	-0.259555
4.043400	0.2	-0.260123
4.046733	0.2	-0.260971
4.050067	0.2	-0.262032
4.053400	0.2	-0.263178
4.056733	0.2	-0.264235
4.060067	0.2	-0.265203
4.063400	0.2	-0.266233
4.066733	0.2	-0.267224
4.070067	0.2	-0.267653
4.073400	0.2	-0.267136
4.076733	0.2	-0.266121
4.080067	0.2	-0.265520
4.083400	0.2	-0.265748
4.086733	0.2	-0.266545
4.090067	0.2	-0.267439
4.093400	0.2	-0.267969
4.096733	0.2	-0.267783
4.100067	0.2	-0.267057
4.103400	0.2	-0.266340
4.106733	0.2	-0.265888
4.110067	0.2	-0.265539
4.113400	0.2	-0.264999
4.116733	0.2	-0.264049
4.120067	0.2	-0.262875
4.123400	0.2	-0.262070
4.126733	0.2	-0.262014
4.130067	0.2	-0.262549
4.133400	0.2	-0.263103
4.136733	0.2	-0.262889
4.140067	0.2	-0.261241
4.143400	0.2	-0.258256
4.146733	0.2	-0.254856
4.150067	0.2	-0.251941
4.153400	0.2	-0.249729
4.156733	0.2	-0.248025
4.160067	0.2	-0.246689
4.163400	0.2	-0.245729
4.166733	0.2	-0.245231
4.170067	0.2	-0.245306
4.173400	0.2	-0.245874
4.176733	0.2	-0.246344
4.180067	0.2	-0.245860
4.183400	0.2	-0.244160
4.186733	0.2	-0.241916
4.190067	0.2	-0.239927
4.193400	0.2	-0.238176
4.196733	0.2	-0.235909
4.200067	0.2	-0.232696
4.203400	0.2	-0.229119
4.206733	0.2	-0.225934
4.210067	0.2	-0.222945
4.213400	0.2	-0.219485
4.216733	0.2	-0.215536
4.220067	0.2	-0.211843
4.223400	0.2	-0.209087
4.226733	0.2	-0.207475
4.230067	0.2	-0.206959
4.233400	0.2	-0.207396
4.236733	0.2	-0.208248
4.240067	0.2	-0.208500
4.243400	0.2	-0.207424
4.246733	0.2	-0.205343
4.250067	0.2	-0.203294
4.253400	0.2	-0.201832
4.256733	0.2	-0.200602
4.260067	0.2	-0.199014
4.263400	0.2	-0.197054
4.266733	0.2	-0.195210
4.270067	0.2	-0.193967
4.273400	0.2	-0.193543
4.276733	0.2	-0.194050
4.280067	0.2	-0.195513
4.283400	0.2	-0.197520
4.286733	0.2	-0.199219
4.290067	0.2	-0.200244
4.293400	0.2	-0.201054
4.296733	0.2	-0.202069
4.300067	0.2	-0.203140
4.303400	0.2	-0.203936
4.306733	0.2	-0.204197
4.310067	0.2	-0.203759
4.313400	0.2	-0.202795
4.316733	0.2	-0.201939
4.320067	0.2	-0.201757
4.323400	0.2	-0.202535
4.326733	0.2	-0.204383
4.330067	0.2	-0.207163
4.333400	0.2	-0.210246
4.336733	0.2	-0.212784
4.340067	0.2	-0.214200
4.343400	0.2	-0.214395
4.346733	0.2	-0.213636
4.350067	0.2	-0.212230
4.353400	0.2	-0.210474
4.356733	0.2	-0.208798
4.360067	0.2	-0.207857
4.363400	0.2	-0.208137
4.366733	0.2	-0.209557
4.370067	0.2	-0.211685
4.373400	0.2	-0.213981
4.376733	0.2	-0.215992
4.380067	0.2	-0.217645
4.383400	0.2	-0.219131
4.386733	0.2	-0.220691
4.390067	0.2	-0.222479
4.393400	0.2	-0.224379
4.396733	0.2	-0.226083
4.400067	0.2	-0.227331
4.403400	0.2	-0.227955
4.406733	0.2	-0.227792
4.410067	0.2	-0.226847
4.413400	0.2	-0.225627
4.416733	0.2	-0.225054
4.420067	0.2	-0.225785
4.423400	0.2	-0.227694
4.426733	0.2	-0.230051
4.430067	0.2	-0.232230
4.433400	0.2	-0.234195
4.436733	0.2	-0.236235
4.440067	0.2	-0.238358
4.443400	0.2	-0.240207
4.446733	0.2	-0.241543
4.450067	0.2	-0.242451
4.453400	0.2	-0.243154
4.456733	0.2	-0.243867
4.460067	0.2	-0.244868
4.463400	0.2	-0.246237
4.466733	0.2	-0.247685
4.470067	0.2	-0.248998
4.473400	0.2	-0.250102
4.476733	0.2	-0.250912
4.480067	0.2	-0.251499
4.483400	0.2	-0.251997
4.486733	0.2	-0.252407
4.490067	0.2	-0.252705
4.493400	0.2	-0.252910
4.496733	0.2	-0.252919
4.500067	0.2	-0.252635
4.503400	0.2	-0.252188
4.506733	0.2	-0.251788
4.510067	0.2	-0.251504
4.513400	0.2	-0.251308
4.516733	0.2	-0.251345
4.520067	0.2	-0.251783
4.523400	0.2	-0.252416
4.526733	0.2	-0.252752
4.530067	0.2	-0.252258
4.533400	0.2	-0.250801
4.536733	0.2	-0.249096
4.540067	0.2	-0.248440
4.543400	0.2	-0.249455
4.546733	0.2	-0.251834
4.550067	0.2	-0.254945
4.553400	0.2	-0.257948
4.556733	0.2	-0.259876
4.560067	0.2	-0.260239
4.563400	0.2	-0.259420
4.566733	0.2	-0.258149
4.570067	0.2	-0.256877
4.573400	0.2	-0.255750
4.576733	0.2	-0.254889
4.580067	0.2	-0.254372
4.583400	0.2	-0.254060
4.586733	0.2	-0.253697
4.590067	0.2	-0.253157
4.593400	0.2	-0.252402
4.596733	0.2	-0.251262
4.600067	0.2	-0.249608
4.603400	0.2	-0.247732
4.606733	0.2	-0.246121
4.610067	0.2	-0.245026
4.613400	0.2	-0.244561
4.616733	0.2	-0.244780
4.620067	0.2	-0.245450
4.623400	0.2	-0.246060
4.626733	0.2	-0.246400
4.630067	0.2	-0.246931
4.633400	0.2	-0.248197
4.636733	0.2	-0.250125
4.640067	0.2	-0.252114
4.643400	0.2	-0.253730
4.646733	0.2	-0.254991
4.650067	0.2	-0.255969
4.653400	0.2	-0.256659
4.656733	0.2	-0.257022
4.660067	0.2	-0.256854
4.663400	0.2	-0.255969
4.666733	0.2	-0.254652
4.670067	0.2	-0.253674
4.673400	0.2	-0.253851
4.676733	0.2	-0.255420
4.680067	0.2	-0.257851
4.683400	0.2	-0.260207
4.686733	0.2	-0.261618
4.690067	0.2	-0.261618
4.693400	0.2	-0.260351
4.696733	0.2	-0.258498
4.700067	0.2	-0.257003
4.703400	0.2	-0.256314
4.706733	0.2	-0.256067
4.710067	0.2	-0.255858
4.713400	0.2	-0.255620
4.716733	0.2	-0.255187
4.720067	0.2	-0.254377
4.723400	0.2	-0.253497
4.726733	0.2	-0.253064
4.730067	0.2	-0.253110
4.733400	0.2	-0.253324
4.736733	0.2	-0.253520
4.740067	0.2	-0.253692
4.743400	0.2	-0.253944
4.746733	0.2	-0.254344
4.750067	0.2	-0.254828
4.753400	0.2	-0.255257
4.756733	0.2	-0.255541
4.760067	0.2	-0.255653
4.763400	0.2	-0.255420
4.766733	0.2	-0.254763
4.770067	0.2	-0.254083
4.773400	0.2	-0.253790
4.776733	0.2	-0.253799
4.780067	0.2	-0.253734
4.783400	0.2	-0.253357
4.786733	0.2	-0.252877
4.790067	0.2	-0.252682
4.793400	0.2	-0.252808
4.796733	0.2	-0.252966
4.800067	0.2	-0.252998
4.803400	0.2	-0.253008
4.806733	0.2	-0.253152
4.810067	0.2	-0.253459
4.813400	0.2	-0.253767
4.816733	0.2	-0.253813
4.820067	0.2	-0.253334
4.823400	0.2	-0.252216
4.826733	0.2	-0.250698
4.830067	0.2	-0.249273
4.833400	0.2	-0.248230
4.836733	0.2	-0.247597
4.840067	0.2	-0.247336
4.843400	0.2	-0.247317
4.846733	0.2	-0.247266
4.850067	0.2	-0.246917
4.853400	0.2	-0.246116
4.856733	0.2	-0.244831
4.860067	0.2	-0.243178
4.863400	0.2	-0.241497
4.866733	0.2	-0.240314
4.870067	0.2	-0.239983
4.873400	0.2	-0.240486
4.876733	0.2	-0.241487
4.880067	0.2	-0.242437
4.883400	0.2	-0.242828
4.886733	0.2	-0.242521
4.890067	0.2	-0.241566
4.893400	0.2	-0.240020
4.896733	0.2	-0.238060
4.900067	0.2	-0.235904
4.903400	0.2	-0.233781
4.906733	0.2	-0.231774
4.910067	0.2	-0.229809
4.913400	0.2	-0.228006
4.916733	0.2	-0.226670
4.920067	0.2	-0.226027
4.923400	0.2	-0.226200
4.926733	0.2	-0.226940
4.930067	0.2	-0.227732
4.933400	0.2	-0.228332
4.936733	0.2	-0.228737
4.940067	0.2	-0.228942
4.943400	0.2	-0.229026
4.946733	0.2	-0.229115
4.950067	0.2	-0.229147
4.953400	0.2	-0.229059
4.956733	0.2	-0.229012
4.960067	0.2	-0.229152
4.963400	0.2	-0.229292
4.966733	0.2	-0.229082
4.970067	0.2	-0.228472
4.973400	0.2	-0.227564
4.976733	0.2	-0.226363
4.980067	0.2	-0.225026
4.983400	0.2	-0.223955
4.986733	0.2	-0.223410
4.990067	0.2	-0.223303
4.993400	0.2	-0.223476
4.996733	0.2	-0.223839
5.000067	0.2	-0.224095
5.003400	0.2	-0.223941
5.006733	0.2	-0.223476
5.010067	0.2	-0.222959
5.013400	0.2	-0.222526
5.016733	0.2	-0.222120
5.020067	0.2	-0.221594
5.023400	0.2	-0.221124
5.026733	0.2	-0.221175
5.030067	0.2	-0.221906
5.033400	0.2	-0.223187
5.036733	0.2	-0.224966
5.040067	0.2	-0.227108
5.043400	0.2	-0.229119
5.046733	0.2	-0.230423
5.050067	0.2	-0.230647
5.053400	0.2	-0.229664
5.056733	0.2	-0.227811
5.060067	0.2	-0.225948
5.063400	0.2	-0.225017
5.066733	0.2	-0.225455
5.070067	0.2	-0.226852
5.073400	0.2	-0.228216
5.076733	0.2	-0.228966
5.080067	0.2	-0.229366
5.083400	0.2	-0.229906
5.086733	0.2	-0.230586
5.090067	0.2	-0.231019
5.093400	0.2	-0.230777
5.096733	0.2	-0.229669
5.100067	0.2	-0.227746
5.103400	0.2	-0.225329
5.106733	0.2	-0.223136
5.110067	0.2	-0.221832
5.113400	0.2	-0.221641
5.116733	0.2	-0.222414
5.120067	0.2	-0.223834
5.123400	0.2	-0.225347
5.126733	0.2	-0.226325
5.130067	0.2	-0.226595
5.133400	0.2	-0.226661
5.136733	0.2	-0.227047
5.140067	0.2	-0.227578
5.143400	0.2	-0.227643
5.146733	0.2	-0.226954
5.150067	0.2	-0.225692
5.153400	0.2	-0.224230
5.156733	0.2	-0.223080
5.160067	0.2	-0.222800
5.163400	0.2	-0.223559
5.166733	0.2	-0.225110
5.170067	0.2	-0.227266
5.173400	0.2	-0.229767
5.176733	0.2	-0.231978
5.180067	0.2	-0.233403
5.183400	0.2	-0.234125
5.186733	0.2	-0.234605
5.190067	0.2	-0.235401
5.193400	0.2	-0.236798
5.196733	0.2	-0.238516
5.200067	0.2	-0.240011
5.203400	0.2	-0.240873
5.206733	0.2	-0.240910
5.210067	0.2	-0.240221
5.213400	0.2	-0.239238
5.216733	0.2	-0.238293
5.220067	0.2	-0.237417
5.223400	0.2	-0.236942
5.226733	0.2	-0.237543
5.230067	0.2	-0.239369
5.233400	0.2	-0.241534
5.236733	0.2	-0.242889
5.240067	0.2	-0.243150
5.243400	0.2	-0.242968
5.246733	0.2	-0.242977
5.250067	0.2	-0.243154
5.253400	0.2	-0.243122
5.256733	0.2	-0.242782
5.260067	0.2	-0.242386
5.263400	0.2	-0.242260
5.266733	0.2	-0.242381
5.270067	0.2	-0.242591
5.273400	0.2	-0.242935
5.276733	0.2	-0.243341
5.280067	0.2	-0.243401
5.283400	0.2	-0.242917
5.286733	0.2	-0.242419
5.290067	0.2	-0.242828
5.293400	0.2	-0.244309
5.296733	0.2	-0.246079
5.300067	0.2	-0.247229
5.303400	0.2	-0.247285
5.306733	0.2	-0.246302
5.310067	0.2	-0.244826
5.313400	0.2	-0.243564
5.316733	0.2	-0.243029
5.320067	0.2	-0.243280
5.323400	0.2	-0.243867
5.326733	0.2	-0.244193
5.330067	0.2	-0.244142
5.333400	0.2	-0.244235
5.336733	0.2	-0.245008
5.340067	0.2	-0.246447
5.343400	0.2	-0.248095
5.346733	0.2	-0.249459
5.350067	0.2	-0.250009
5.353400	0.2	-0.249264
5.356733	0.2	-0.247238
5.360067	0.2	-0.244575
5.363400	0.2	-0.241986
5.366733	0.2	-0.239946
5.370067	0.2	-0.238721
5.373400	0.2	-0.238325
5.376733	0.2	-0.238605
5.380067	0.2	-0.239150
5.383400	0.2	-0.239373
5.386733	0.2	-0.239061
5.390067	0.2	-0.238684
5.393400	0.2	-0.238693
5.396733	0.2	-0.238912
5.400067	0.2	-0.239140
5.403400	0.2	-0.239825
5.406733	0.2	-0.241357
5.410067	0.2	-0.243359
5.413400	0.2	-0.245096
5.416733	0.2	-0.246200
5.420067	0.2	-0.246917
5.423400	0.2	-0.247671
5.426733	0.2	-0.248575
5.430067	0.2	-0.249469
5.433400	0.2	-0.250172
5.436733	0.2	-0.250633
5.440067	0.2	-0.250968
5.443400	0.2	-0.251401
5.446733	0.2	-0.252081
5.450067	0.2	-0.252896
5.453400	0.2	-0.253604
5.456733	0.2	-0.253962
5.460067	0.2	-0.253813
5.463400	0.2	-0.253147
5.466733	0.2	-0.252118
5.470067	0.2	-0.250912
5.473400	0.2	-0.249599
5.476733	0.2	-0.248328
5.480067	0.2	-0.247355
5.483400	0.2	-0.246647
5.486733	0.2	-0.245944
5.490067	0.2	-0.245324
5.493400	0.2	-0.245133
5.496733	0.2	-0.245548
5.500067	0.2	-0.246395
5.503400	0.2	-0.247243
5.506733	0.2	-0.247802
5.510067	0.2	-0.248044
5.513400	0.2	-0.247895
5.516733	0.2	-0.247294
5.520067	0.2	-0.246638
5.523400	0.2	-0.246768
5.526733	0.2	-0.248137
5.530067	0.2	-0.250046
5.533400	0.2	-0.251103
5.536733	0.2	-0.250568
5.540067	0.2	-0.249003
5.543400	0.2	-0.247555
5.546733	0.2	-0.247001
5.550067	0.2	-0.247518
5.553400	0.2	-0.248593
5.556733	0.2	-0.249217
5.560067	0.2	-0.248654
5.563400	0.2	-0.247001
5.566733	0.2	-0.245003
5.570067	0.2	-0.243625
5.573400	0.2	-0.243532
5.576733	0.2	-0.244663
5.580067	0.2	-0.246186
5.583400	0.2	-0.247108
5.586733	0.2	-0.247131
5.590067	0.2	-0.246712
5.593400	0.2	-0.246433
5.596733	0.2	-0.246544
5.600067	0.2	-0.246949
5.603400	0.2	-0.247271
5.606733	0.2	-0.247164
5.610067	0.2	-0.246633
5.613400	0.2	-0.245944
5.616733	0.2	-0.245278
5.620067	0.2	-0.244523
5.623400	0.2	-0.243476
5.626733	0.2	-0.242349
5.630067	0.2	-0.241860
5.633400	0.2	-0.242535
5.636733	0.2	-0.244114
5.640067	0.2	-0.245743
5.643400	0.2	-0.246707
5.646733	0.2	-0.246763
5.650067	0.2	-0.245878
5.653400	0.2	-0.244165
5.656733	0.2	-0.242079
5.660067	0.2	-0.240440
5.663400	0.2	-0.239778
5.666733	0.2	-0.239839
5.670067	0.2	-0.239955
5.673400	0.2	-0.239685
5.676733	0.2	-0.239047
5.680067	0.2	-0.238405
5.683400	0.2	-0.238135
5.686733	0.2	-0.238349
5.690067	0.2	-0.238796
5.693400	0.2	-0.238912
5.696733	0.2	-0.238288
5.700067	0.2	-0.237278
5.703400	0.2	-0.236724
5.706733	0.2	-0.237138
5.710067	0.2	-0.238223
5.713400	0.2	-0.239094
5.716733	0.2	-0.239075
5.720067	0.2	-0.238367
5.723400	0.2	-0.237757
5.726733	0.2	-0.237785
5.730067	0.2	-0.238423
5.733400	0.2	-0.239410
5.736733	0.2	-0.240621
5.740067	0.2	-0.242027
5.743400	0.2	-0.243518
5.746733	0.2	-0.245026
5.750067	0.2	-0.246507
5.753400	0.2	-0.247695
5.756733	0.2	-0.248058
5.760067	0.2	-0.247173
5.763400	0.2	-0.245180
5.766733	0.2	-0.242926
5.770067	0.2	-0.241417
5.773400	0.2	-0.241082
5.776733	0.2	-0.241664
5.780067	0.2	-0.242684
5.783400	0.2	-0.243573
5.786733	0.2	-0.243699
5.790067	0.2	-0.242870
5.793400	0.2	-0.241711
5.796733	0.2	-0.241119
5.800067	0.2	-0.241417
5.803400	0.2	-0.242088
5.806733	0.2	-0.242358
5.810067	0.2	-0.242051
5.813400	0.2	-0.241785
5.816733	0.2	-0.242046
5.820067	0.2	-0.242582
5.823400	0.2	-0.242875
5.826733	0.2	-0.242805
5.830067	0.2	-0.242698
5.833400	0.2	-0.243071
5.836733	0.2	-0.244207
5.840067	0.2	-0.245683
5.843400	0.2	-0.246651
5.846733	0.2	-0.246712
5.850067	0.2	-0.246256
5.853400	0.2	-0.245878
5.856733	0.2	-0.245715
5.860067	0.2	-0.245660
5.863400	0.2	-0.245660
5.866733	0.2	-0.245678
5.870067	0.2	-0.245627
5.873400	0.2	-0.245254
5.876733	0.2	-0.244253
5.880067	0.2	-0.242735
5.883400	0.2	-0.241096
5.886733	0.2	-0.239769
5.890067	0.2	-0.239345
5.893400	0.2	-0.240305
5.896733	0.2	-0.242400
5.900067	0.2	-0.244621
5.903400	0.2	-0.245958
5.906733	0.2	-0.245976
5.910067	0.2	-0.245119
5.913400	0.2	-0.244533
5.916733	0.2	-0.245180
5.920067	0.2	-0.247015
5.923400	0.2	-0.249036
5.926733	0.2	-0.250055
5.930067	0.2	-0.249525
5.933400	0.2	-0.247704
5.936733	0.2	-0.245236
5.940067	0.2	-0.242940
5.943400	0.2	-0.241571
5.946733	0.2	-0.241185
5.950067	0.2	-0.241171
5.953400	0.2	-0.240928
5.956733	0.2	-0.240197
5.960067	0.2	-0.239299
5.963400	0.2	-0.238866
5.966733	0.2	-0.239057
5.970067	0.2	-0.239317
5.973400	0.2	-0.239140
5.976733	0.2	-0.238745
5.980067	0.2	-0.238875
5.983400	0.2	-0.240123
5.986733	0.2	-0.242433
5.990067	0.2	-0.245124
5.993400	0.2	-0.247168
5.996733	0.2	-0.247848
6.000067	0.2	-0.247406
