# Supplementary material for: Quantitative profiling of capsaicin content in seven chili pepper cultivars using optimized HPLC
Source: Front Plant Sci. 2026 May 7;17:1749488. doi: 10.3389/fpls.2026.1749488 (PMC13190488; doi:10.3389/fpls.2026.1749488)
Supplement: Supplementary file 2 [file DataSheet2.zip › Raw Chromatogram Data Calibration 220 nm/Capsaicin 2.5ppm.txt]

URL	chrom://desktop-lb30aed/ChromeleonLocal/Capsaicin/CapsaicinTest_1312025.seq/15873.smp/UV_VIS_1.channel
Channel	UV_VIS_1

Injection Information:
Data Vault	ChromeleonLocal
Sequence	CapsaicinTest_1312025
Name	CAP2.5ppm
Number	447
Position	Y:E6
Comment	
Processing Method	Processing_Capsaicin
Instrument Method	Capsaicin_222025m1 -Origninal
Type	Unknown
Status	Finished
Inject Time	3/11/2025 11:41:36 AM -07:00
Volume (µl)	10.00
Dilution Factor	1.0000
Weight	1.0000

Raw Data Information:
Time Min. (min)	0.003400
Time Max. (min)	6.000067
Data Points	1800
Detector	UV
Generating Data System	Chromeleon 7.2.10.24543
Exporting Data System	Chromeleon 7.2.10.0
Operator	Instrument Controller
Signal Quantity	Absorbance
Signal Unit	mAU
Signal Min.	-0.744080
Signal Max.	15.666196
Channel	UV_VIS_1
Driver Name	VDAD.dll
Channel Type	Evaluation
Min. Step (s)	0.2
Max. Step (s)	0.2
Average Step (s)	0.2

Signal Parameter Information:
Signal Info	WVL:220 nm

Raw Data:
Time (min)	Step (s)	Value (mAU)
0.003400	n.a.	0.000000
0.006733	0.2	0.000000
0.010067	0.2	-0.000088
0.013400	0.2	-0.000554
0.016733	0.2	-0.001565
0.020067	0.2	-0.002771
0.023400	0.2	-0.003693
0.026733	0.2	-0.004140
0.030067	0.2	-0.004061
0.033400	0.2	-0.003409
0.036733	0.2	-0.002193
0.040067	0.2	-0.000582
0.043400	0.2	0.000810
0.046733	0.2	0.001201
0.050067	0.2	0.000522
0.053400	0.2	-0.000284
0.056733	0.2	-0.000242
0.060067	0.2	0.000545
0.063400	0.2	0.001229
0.066733	0.2	0.001262
0.070067	0.2	0.000698
0.073400	0.2	-0.000149
0.076733	0.2	-0.001015
0.080067	0.2	-0.001746
0.083400	0.2	-0.002310
0.086733	0.2	-0.002664
0.090067	0.2	-0.002584
0.093400	0.2	-0.001853
0.096733	0.2	-0.000629
0.100067	0.2	0.000559
0.103400	0.2	0.001229
0.106733	0.2	0.001229
0.110067	0.2	0.000577
0.113400	0.2	-0.000698
0.116733	0.2	-0.002496
0.120067	0.2	-0.004480
0.123400	0.2	-0.006049
0.126733	0.2	-0.006747
0.130067	0.2	-0.006566
0.133400	0.2	-0.005900
0.136733	0.2	-0.005257
0.140067	0.2	-0.004815
0.143400	0.2	-0.004242
0.146733	0.2	-0.003274
0.150067	0.2	-0.002063
0.153400	0.2	-0.001057
0.156733	0.2	-0.000848
0.160067	0.2	-0.001704
0.163400	0.2	-0.003092
0.166733	0.2	-0.004065
0.170067	0.2	-0.004242
0.173400	0.2	-0.004177
0.176733	0.2	-0.004754
0.180067	0.2	-0.006198
0.183400	0.2	-0.007786
0.186733	0.2	-0.008661
0.190067	0.2	-0.008726
0.193400	0.2	-0.008573
0.196733	0.2	-0.008801
0.200067	0.2	-0.009546
0.203400	0.2	-0.010566
0.206733	0.2	-0.011581
0.210067	0.2	-0.012331
0.213400	0.2	-0.012573
0.216733	0.2	-0.012321
0.220067	0.2	-0.011916
0.223400	0.2	-0.011572
0.226733	0.2	-0.011306
0.230067	0.2	-0.011320
0.233400	0.2	-0.011912
0.236733	0.2	-0.013178
0.240067	0.2	-0.014943
0.243400	0.2	-0.016731
0.246733	0.2	-0.017742
0.250067	0.2	-0.017215
0.253400	0.2	-0.015008
0.256733	0.2	-0.011474
0.260067	0.2	-0.007115
0.263400	0.2	-0.002664
0.266733	0.2	0.000894
0.270067	0.2	0.002761
0.273400	0.2	0.002799
0.276733	0.2	0.001322
0.280067	0.2	-0.001285
0.283400	0.2	-0.004522
0.286733	0.2	-0.007604
0.290067	0.2	-0.009742
0.293400	0.2	-0.010673
0.296733	0.2	-0.010752
0.300067	0.2	-0.010552
0.303400	0.2	-0.010519
0.306733	0.2	-0.010827
0.310067	0.2	-0.011371
0.313400	0.2	-0.011665
0.316733	0.2	-0.011008
0.320067	0.2	-0.009290
0.323400	0.2	-0.007492
0.326733	0.2	-0.006822
0.330067	0.2	-0.007427
0.333400	0.2	-0.008401
0.336733	0.2	-0.008852
0.340067	0.2	-0.008545
0.343400	0.2	-0.007786
0.346733	0.2	-0.007283
0.350067	0.2	-0.007795
0.353400	0.2	-0.009458
0.356733	0.2	-0.011497
0.360067	0.2	-0.012871
0.363400	0.2	-0.013020
0.366733	0.2	-0.012149
0.370067	0.2	-0.011097
0.373400	0.2	-0.010771
0.376733	0.2	-0.011553
0.380067	0.2	-0.013160
0.383400	0.2	-0.014841
0.386733	0.2	-0.015763
0.390067	0.2	-0.015525
0.393400	0.2	-0.014305
0.396733	0.2	-0.012591
0.400067	0.2	-0.010938
0.403400	0.2	-0.009867
0.406733	0.2	-0.009700
0.410067	0.2	-0.010440
0.413400	0.2	-0.011832
0.416733	0.2	-0.013504
0.420067	0.2	-0.015092
0.423400	0.2	-0.016345
0.426733	0.2	-0.017164
0.430067	0.2	-0.017378
0.433400	0.2	-0.016722
0.436733	0.2	-0.015334
0.440067	0.2	-0.013765
0.443400	0.2	-0.012373
0.446733	0.2	-0.011111
0.450067	0.2	-0.009779
0.453400	0.2	-0.008377
0.456733	0.2	-0.007395
0.460067	0.2	-0.007371
0.463400	0.2	-0.008205
0.466733	0.2	-0.009099
0.470067	0.2	-0.009141
0.473400	0.2	-0.007995
0.476733	0.2	-0.006319
0.480067	0.2	-0.005038
0.483400	0.2	-0.004275
0.486733	0.2	-0.003539
0.490067	0.2	-0.002640
0.493400	0.2	-0.001811
0.496733	0.2	-0.001369
0.500067	0.2	-0.001895
0.503400	0.2	-0.004238
0.506733	0.2	-0.008610
0.510067	0.2	-0.014259
0.513400	0.2	-0.020275
0.516733	0.2	-0.026058
0.520067	0.2	-0.031181
0.523400	0.2	-0.035432
0.526733	0.2	-0.038762
0.530067	0.2	-0.041276
0.533400	0.2	-0.043190
0.536733	0.2	-0.044634
0.540067	0.2	-0.045551
0.543400	0.2	-0.045993
0.546733	0.2	-0.046319
0.550067	0.2	-0.046925
0.553400	0.2	-0.047791
0.556733	0.2	-0.048564
0.560067	0.2	-0.048969
0.563400	0.2	-0.049206
0.566733	0.2	-0.049784
0.570067	0.2	-0.050953
0.573400	0.2	-0.052406
0.576733	0.2	-0.053612
0.580067	0.2	-0.054217
0.583400	0.2	-0.054319
0.586733	0.2	-0.054459
0.590067	0.2	-0.055190
0.593400	0.2	-0.056289
0.596733	0.2	-0.056596
0.600067	0.2	-0.055213
0.603400	0.2	-0.052312
0.606733	0.2	-0.048685
0.610067	0.2	-0.045234
0.613400	0.2	-0.042832
0.616733	0.2	-0.041975
0.620067	0.2	-0.042706
0.623400	0.2	-0.044391
0.626733	0.2	-0.045924
0.630067	0.2	-0.046664
0.633400	0.2	-0.046622
0.636733	0.2	-0.045905
0.640067	0.2	-0.044778
0.643400	0.2	-0.043726
0.646733	0.2	-0.042818
0.650067	0.2	-0.041341
0.653400	0.2	-0.038063
0.656733	0.2	-0.031344
0.660067	0.2	-0.018771
0.663400	0.2	0.003492
0.666733	0.2	0.040866
0.670067	0.2	0.099433
0.673400	0.2	0.183741
0.676733	0.2	0.293967
0.680067	0.2	0.423905
0.683400	0.2	0.561243
0.686733	0.2	0.689928
0.690067	0.2	0.793850
0.693400	0.2	0.860761
0.696733	0.2	0.884947
0.700067	0.2	0.867601
0.703400	0.2	0.815433
0.706733	0.2	0.738255
0.710067	0.2	0.646459
0.713400	0.2	0.549061
0.716733	0.2	0.452707
0.720067	0.2	0.361307
0.723400	0.2	0.276323
0.726733	0.2	0.197827
0.730067	0.2	0.125435
0.733400	0.2	0.054799
0.736733	0.2	-0.037593
0.740067	0.2	-0.206176
0.743400	0.2	-0.483971
0.746733	0.2	-0.744080
0.750067	0.2	-0.613076
0.753400	0.2	0.384133
0.756733	0.2	2.502105
0.760067	0.2	5.538808
0.763400	0.2	8.870275
0.766733	0.2	11.734949
0.770067	0.2	13.591507
0.773400	0.2	14.316384
0.776733	0.2	14.130520
0.780067	0.2	13.370072
0.783400	0.2	12.302627
0.786733	0.2	11.083242
0.790067	0.2	9.804918
0.793400	0.2	8.556969
0.796733	0.2	7.447484
0.800067	0.2	6.592944
0.803400	0.2	6.093378
0.806733	0.2	6.010649
0.810067	0.2	6.359466
0.813400	0.2	7.108073
0.816733	0.2	8.179331
0.820067	0.2	9.450559
0.823400	0.2	10.766946
0.826733	0.2	11.984911
0.830067	0.2	13.025403
0.833400	0.2	13.885442
0.836733	0.2	14.592186
0.840067	0.2	15.149652
0.843400	0.2	15.525599
0.846733	0.2	15.666196
0.850067	0.2	15.513152
0.853400	0.2	15.032063
0.856733	0.2	14.251238
0.860067	0.2	13.273321
0.863400	0.2	12.240270
0.866733	0.2	11.278759
0.870067	0.2	10.462203
0.873400	0.2	9.802794
0.876733	0.2	9.265402
0.880067	0.2	8.788956
0.883400	0.2	8.307393
0.886733	0.2	7.768623
0.890067	0.2	7.148949
0.893400	0.2	6.458121
0.896733	0.2	5.734013
0.900067	0.2	5.031992
0.903400	0.2	4.413445
0.906733	0.2	3.932184
0.910067	0.2	3.617066
0.913400	0.2	3.456865
0.916733	0.2	3.398922
0.920067	0.2	3.365888
0.923400	0.2	3.282451
0.926733	0.2	3.098869
0.930067	0.2	2.802000
0.933400	0.2	2.412330
0.936733	0.2	1.971349
0.940067	0.2	1.525800
0.943400	0.2	1.114979
0.946733	0.2	0.764248
0.950067	0.2	0.484078
0.953400	0.2	0.272729
0.956733	0.2	0.120713
0.960067	0.2	0.015264
0.963400	0.2	-0.055972
0.966733	0.2	-0.102683
0.970067	0.2	-0.131647
0.973400	0.2	-0.147657
0.976733	0.2	-0.154222
0.980067	0.2	-0.153836
0.983400	0.2	-0.148490
0.986733	0.2	-0.140113
0.990067	0.2	-0.130180
0.993400	0.2	-0.119270
0.996733	0.2	-0.107577
1.000067	0.2	-0.095409
1.003400	0.2	-0.083069
1.006733	0.2	-0.070655
1.010067	0.2	-0.058254
1.013400	0.2	-0.046073
1.016733	0.2	-0.034333
1.020067	0.2	-0.023125
1.023400	0.2	-0.012531
1.026733	0.2	-0.002650
1.030067	0.2	0.006580
1.033400	0.2	0.014929
1.036733	0.2	0.021462
1.040067	0.2	0.025369
1.043400	0.2	0.027115
1.046733	0.2	0.028117
1.050067	0.2	0.029453
1.053400	0.2	0.031344
1.056733	0.2	0.033649
1.060067	0.2	0.036433
1.063400	0.2	0.039879
1.066733	0.2	0.044084
1.070067	0.2	0.048862
1.073400	0.2	0.053295
1.076733	0.2	0.055553
1.080067	0.2	0.053658
1.083400	0.2	0.046445
1.086733	0.2	0.034054
1.090067	0.2	0.017895
1.093400	0.2	0.000242
1.096733	0.2	-0.016508
1.100067	0.2	-0.030450
1.103400	0.2	-0.040415
1.106733	0.2	-0.045821
1.110067	0.2	-0.046394
1.113400	0.2	-0.042249
1.116733	0.2	-0.033933
1.120067	0.2	-0.022072
1.123400	0.2	-0.007292
1.126733	0.2	0.009262
1.130067	0.2	0.025956
1.133400	0.2	0.041276
1.136733	0.2	0.054240
1.140067	0.2	0.064471
1.143400	0.2	0.071977
1.146733	0.2	0.076937
1.150067	0.2	0.079824
1.153400	0.2	0.081356
1.156733	0.2	0.082254
1.160067	0.2	0.082999
1.163400	0.2	0.083572
1.166733	0.2	0.083386
1.170067	0.2	0.081947
1.173400	0.2	0.079540
1.176733	0.2	0.077193
1.180067	0.2	0.076010
1.183400	0.2	0.076322
1.186733	0.2	0.077561
1.190067	0.2	0.078846
1.193400	0.2	0.079470
1.196733	0.2	0.079079
1.200067	0.2	0.077644
1.203400	0.2	0.075437
1.206733	0.2	0.073360
1.210067	0.2	0.072601
1.213400	0.2	0.073314
1.216733	0.2	0.074403
1.220067	0.2	0.074874
1.223400	0.2	0.074622
1.226733	0.2	0.073910
1.230067	0.2	0.072918
1.233400	0.2	0.071879
1.236733	0.2	0.071381
1.240067	0.2	0.072205
1.243400	0.2	0.074618
1.246733	0.2	0.077980
1.250067	0.2	0.081020
1.253400	0.2	0.082492
1.256733	0.2	0.081942
1.260067	0.2	0.079866
1.263400	0.2	0.077211
1.266733	0.2	0.074753
1.270067	0.2	0.072690
1.273400	0.2	0.070720
1.276733	0.2	0.068350
1.280067	0.2	0.065402
1.283400	0.2	0.062361
1.286733	0.2	0.060080
1.290067	0.2	0.059032
1.293400	0.2	0.059139
1.296733	0.2	0.060033
1.300067	0.2	0.061230
1.303400	0.2	0.062371
1.306733	0.2	0.063316
1.310067	0.2	0.064122
1.313400	0.2	0.064713
1.316733	0.2	0.064890
1.320067	0.2	0.064699
1.323400	0.2	0.064382
1.326733	0.2	0.064103
1.330067	0.2	0.063814
1.333400	0.2	0.063200
1.336733	0.2	0.061975
1.340067	0.2	0.060261
1.343400	0.2	0.058580
1.346733	0.2	0.057667
1.350067	0.2	0.058105
1.353400	0.2	0.059907
1.356733	0.2	0.062305
1.360067	0.2	0.064317
1.363400	0.2	0.065621
1.366733	0.2	0.066683
1.370067	0.2	0.068145
1.373400	0.2	0.070096
1.376733	0.2	0.071730
1.380067	0.2	0.072010
1.383400	0.2	0.070669
1.386733	0.2	0.068583
1.390067	0.2	0.067139
1.393400	0.2	0.067046
1.396733	0.2	0.067991
1.400067	0.2	0.069342
1.403400	0.2	0.070683
1.406733	0.2	0.071954
1.410067	0.2	0.073500
1.413400	0.2	0.075931
1.416733	0.2	0.079591
1.420067	0.2	0.084322
1.423400	0.2	0.089910
1.426733	0.2	0.096206
1.430067	0.2	0.102744
1.433400	0.2	0.108797
1.436733	0.2	0.113910
1.440067	0.2	0.118231
1.443400	0.2	0.122283
1.446733	0.2	0.126464
1.450067	0.2	0.130772
1.453400	0.2	0.134958
1.456733	0.2	0.139051
1.460067	0.2	0.143521
1.463400	0.2	0.149081
1.466733	0.2	0.155959
1.470067	0.2	0.163596
1.473400	0.2	0.171363
1.476733	0.2	0.179089
1.480067	0.2	0.186982
1.483400	0.2	0.195531
1.486733	0.2	0.205180
1.490067	0.2	0.215773
1.493400	0.2	0.226656
1.496733	0.2	0.237213
1.500067	0.2	0.247159
1.503400	0.2	0.256500
1.506733	0.2	0.265352
1.510067	0.2	0.273488
1.513400	0.2	0.280468
1.516733	0.2	0.286102
1.520067	0.2	0.290573
1.523400	0.2	0.294144
1.526733	0.2	0.296719
1.530067	0.2	0.297693
1.533400	0.2	0.296449
1.536733	0.2	0.292812
1.540067	0.2	0.287024
1.543400	0.2	0.279611
1.546733	0.2	0.271136
1.550067	0.2	0.261962
1.553400	0.2	0.251904
1.556733	0.2	0.240454
1.560067	0.2	0.227625
1.563400	0.2	0.214181
1.566733	0.2	0.201203
1.570067	0.2	0.189426
1.573400	0.2	0.178893
1.576733	0.2	0.169189
1.580067	0.2	0.159922
1.583400	0.2	0.150660
1.586733	0.2	0.140909
1.590067	0.2	0.130516
1.593400	0.2	0.120043
1.596733	0.2	0.110487
1.600067	0.2	0.102613
1.603400	0.2	0.096760
1.606733	0.2	0.092932
1.610067	0.2	0.090660
1.613400	0.2	0.089318
1.616733	0.2	0.088494
1.620067	0.2	0.087693
1.623400	0.2	0.086268
1.626733	0.2	0.083949
1.630067	0.2	0.081216
1.633400	0.2	0.078897
1.636733	0.2	0.077263
1.640067	0.2	0.075824
1.643400	0.2	0.074315
1.646733	0.2	0.073328
1.650067	0.2	0.073477
1.653400	0.2	0.074436
1.656733	0.2	0.075419
1.660067	0.2	0.076168
1.663400	0.2	0.077146
1.666733	0.2	0.078911
1.670067	0.2	0.081579
1.673400	0.2	0.084774
1.676733	0.2	0.088001
1.680067	0.2	0.090995
1.683400	0.2	0.093621
1.686733	0.2	0.095568
1.690067	0.2	0.096592
1.693400	0.2	0.096853
1.696733	0.2	0.096750
1.700067	0.2	0.096764
1.703400	0.2	0.097235
1.706733	0.2	0.098334
1.710067	0.2	0.100322
1.713400	0.2	0.103530
1.716733	0.2	0.107740
1.720067	0.2	0.112318
1.723400	0.2	0.116900
1.726733	0.2	0.121323
1.730067	0.2	0.125053
1.733400	0.2	0.127628
1.736733	0.2	0.129356
1.740067	0.2	0.131018
1.743400	0.2	0.133137
1.746733	0.2	0.135857
1.750067	0.2	0.139149
1.753400	0.2	0.142939
1.756733	0.2	0.147140
1.760067	0.2	0.151694
1.763400	0.2	0.156378
1.766733	0.2	0.160690
1.770067	0.2	0.164253
1.773400	0.2	0.167121
1.776733	0.2	0.169515
1.780067	0.2	0.171666
1.783400	0.2	0.173892
1.786733	0.2	0.176383
1.790067	0.2	0.178926
1.793400	0.2	0.180868
1.796733	0.2	0.181706
1.800067	0.2	0.181869
1.803400	0.2	0.182292
1.806733	0.2	0.183224
1.810067	0.2	0.184039
1.813400	0.2	0.184197
1.816733	0.2	0.183783
1.820067	0.2	0.183131
1.823400	0.2	0.182395
1.826733	0.2	0.181282
1.830067	0.2	0.179252
1.833400	0.2	0.176169
1.836733	0.2	0.172514
1.840067	0.2	0.168649
1.843400	0.2	0.164164
1.846733	0.2	0.158632
1.850067	0.2	0.152760
1.853400	0.2	0.148001
1.856733	0.2	0.145212
1.860067	0.2	0.144122
1.863400	0.2	0.143717
1.866733	0.2	0.143065
1.870067	0.2	0.141840
1.873400	0.2	0.140290
1.876733	0.2	0.138786
1.880067	0.2	0.137542
1.883400	0.2	0.136518
1.886733	0.2	0.135507
1.890067	0.2	0.134441
1.893400	0.2	0.133468
1.896733	0.2	0.132769
1.900067	0.2	0.132476
1.903400	0.2	0.132606
1.906733	0.2	0.133095
1.910067	0.2	0.133673
1.913400	0.2	0.133677
1.916733	0.2	0.132467
1.920067	0.2	0.130208
1.923400	0.2	0.127908
1.926733	0.2	0.126464
1.930067	0.2	0.126134
1.933400	0.2	0.126963
1.936733	0.2	0.128909
1.940067	0.2	0.131470
1.943400	0.2	0.133901
1.946733	0.2	0.135815
1.950067	0.2	0.137500
1.953400	0.2	0.139712
1.956733	0.2	0.143340
1.960067	0.2	0.149109
1.963400	0.2	0.157487
1.966733	0.2	0.168514
1.970067	0.2	0.181729
1.973400	0.2	0.196309
1.976733	0.2	0.211718
1.980067	0.2	0.228640
1.983400	0.2	0.248635
1.986733	0.2	0.272794
1.990067	0.2	0.301530
1.993400	0.2	0.335029
1.996733	0.2	0.373125
2.000067	0.2	0.415114
2.003400	0.2	0.460264
2.006733	0.2	0.508479
2.010067	0.2	0.560516
2.013400	0.2	0.617555
2.016733	0.2	0.680536
2.020067	0.2	0.749738
2.023400	0.2	0.825035
2.026733	0.2	0.906470
2.030067	0.2	0.994429
2.033400	0.2	1.089200
2.036733	0.2	1.190519
2.040067	0.2	1.297798
2.043400	0.2	1.410791
2.046733	0.2	1.529772
2.050067	0.2	1.655123
2.053400	0.2	1.787185
2.056733	0.2	1.926213
2.060067	0.2	2.071802
2.063400	0.2	2.222904
2.066733	0.2	2.379008
2.070067	0.2	2.540960
2.073400	0.2	2.710144
2.076733	0.2	2.887286
2.080067	0.2	3.072359
2.083400	0.2	3.264919
2.086733	0.2	3.464073
2.090067	0.2	3.669034
2.093400	0.2	3.880160
2.096733	0.2	4.098718
2.100067	0.2	4.325528
2.103400	0.2	4.560067
2.106733	0.2	4.800977
2.110067	0.2	5.047121
2.113400	0.2	5.297996
2.116733	0.2	5.553188
2.120067	0.2	5.811746
2.123400	0.2	6.071948
2.126733	0.2	6.331578
2.130067	0.2	6.588525
2.133400	0.2	6.841221
2.136733	0.2	7.088655
2.140067	0.2	7.329769
2.143400	0.2	7.563038
2.146733	0.2	7.786439
2.150067	0.2	7.997402
2.153400	0.2	8.192961
2.156733	0.2	8.370327
2.160067	0.2	8.527250
2.163400	0.2	8.661780
2.166733	0.2	8.771801
2.170067	0.2	8.855066
2.173400	0.2	8.909428
2.176733	0.2	8.933251
2.180067	0.2	8.925367
2.183400	0.2	8.884687
2.186733	0.2	8.810540
2.190067	0.2	8.703442
2.193400	0.2	8.565043
2.196733	0.2	8.397410
2.200067	0.2	8.203010
2.203400	0.2	7.984927
2.206733	0.2	7.746555
2.210067	0.2	7.491205
2.213400	0.2	7.221974
2.216733	0.2	6.941711
2.220067	0.2	6.653303
2.223400	0.2	6.359844
2.226733	0.2	6.064316
2.230067	0.2	5.769068
2.233400	0.2	5.475525
2.236733	0.2	5.184361
2.240067	0.2	4.896214
2.243400	0.2	4.612161
2.246733	0.2	4.333518
2.250067	0.2	4.061265
2.253400	0.2	3.796029
2.256733	0.2	3.538541
2.260067	0.2	3.289739
2.263400	0.2	3.050440
2.266733	0.2	2.821209
2.270067	0.2	2.602735
2.273400	0.2	2.395995
2.276733	0.2	2.201805
2.280067	0.2	2.020514
2.283400	0.2	1.851986
2.286733	0.2	1.695701
2.290067	0.2	1.551067
2.293400	0.2	1.417724
2.296733	0.2	1.295414
2.300067	0.2	1.183911
2.303400	0.2	1.082900
2.306733	0.2	0.991602
2.310067	0.2	0.908822
2.313400	0.2	0.833562
2.316733	0.2	0.765347
2.320067	0.2	0.703991
2.323400	0.2	0.649290
2.326733	0.2	0.600815
2.330067	0.2	0.557816
2.333400	0.2	0.519441
2.336733	0.2	0.485322
2.340067	0.2	0.455691
2.343400	0.2	0.430448
2.346733	0.2	0.408459
2.350067	0.2	0.388185
2.353400	0.2	0.368608
2.356733	0.2	0.349567
2.360067	0.2	0.331555
2.363400	0.2	0.315192
2.366733	0.2	0.300747
2.370067	0.2	0.288161
2.373400	0.2	0.277166
2.376733	0.2	0.267234
2.380067	0.2	0.257795
2.383400	0.2	0.248468
2.386733	0.2	0.239224
2.390067	0.2	0.230474
2.393400	0.2	0.222684
2.396733	0.2	0.216025
2.400067	0.2	0.210525
2.403400	0.2	0.206213
2.406733	0.2	0.202991
2.410067	0.2	0.200528
2.413400	0.2	0.198358
2.416733	0.2	0.195988
2.420067	0.2	0.192965
2.423400	0.2	0.189063
2.426733	0.2	0.184528
2.430067	0.2	0.179834
2.433400	0.2	0.175317
2.436733	0.2	0.171135
2.440067	0.2	0.167298
2.443400	0.2	0.163727
2.446733	0.2	0.160355
2.450067	0.2	0.157305
2.453400	0.2	0.154735
2.456733	0.2	0.152509
2.460067	0.2	0.150292
2.463400	0.2	0.147866
2.466733	0.2	0.145328
2.470067	0.2	0.142879
2.473400	0.2	0.140611
2.476733	0.2	0.138469
2.480067	0.2	0.136555
2.483400	0.2	0.135093
2.486733	0.2	0.133966
2.490067	0.2	0.132783
2.493400	0.2	0.131610
2.496733	0.2	0.130897
2.500067	0.2	0.130665
2.503400	0.2	0.130441
2.506733	0.2	0.130050
2.510067	0.2	0.129566
2.513400	0.2	0.128802
2.516733	0.2	0.127424
2.520067	0.2	0.125486
2.523400	0.2	0.123577
2.526733	0.2	0.122264
2.530067	0.2	0.121491
2.533400	0.2	0.120816
2.536733	0.2	0.120029
2.540067	0.2	0.119167
2.543400	0.2	0.118162
2.546733	0.2	0.116765
2.550067	0.2	0.114669
2.553400	0.2	0.111903
2.556733	0.2	0.109160
2.560067	0.2	0.107447
2.563400	0.2	0.107256
2.566733	0.2	0.108108
2.570067	0.2	0.108834
2.573400	0.2	0.108606
2.576733	0.2	0.107489
2.580067	0.2	0.105877
2.583400	0.2	0.104108
2.586733	0.2	0.102613
2.590067	0.2	0.101868
2.593400	0.2	0.102152
2.596733	0.2	0.103312
2.600067	0.2	0.104709
2.603400	0.2	0.105728
2.606733	0.2	0.106292
2.610067	0.2	0.106599
2.613400	0.2	0.106636
2.616733	0.2	0.106101
2.620067	0.2	0.104825
2.623400	0.2	0.103023
2.626733	0.2	0.101239
2.630067	0.2	0.099861
2.633400	0.2	0.098790
2.636733	0.2	0.097803
2.640067	0.2	0.096806
2.643400	0.2	0.095582
2.646733	0.2	0.093943
2.650067	0.2	0.092252
2.653400	0.2	0.091358
2.656733	0.2	0.091945
2.660067	0.2	0.093742
2.663400	0.2	0.095638
2.666733	0.2	0.096653
2.670067	0.2	0.096541
2.673400	0.2	0.095586
2.676733	0.2	0.094390
2.680067	0.2	0.093444
2.683400	0.2	0.092848
2.686733	0.2	0.092448
2.690067	0.2	0.092248
2.693400	0.2	0.092401
2.696733	0.2	0.092904
2.700067	0.2	0.093565
2.703400	0.2	0.094124
2.706733	0.2	0.093966
2.710067	0.2	0.092476
2.713400	0.2	0.090059
2.716733	0.2	0.087926
2.720067	0.2	0.086725
2.723400	0.2	0.086119
2.726733	0.2	0.085523
2.730067	0.2	0.084685
2.733400	0.2	0.083568
2.736733	0.2	0.082422
2.740067	0.2	0.081966
2.743400	0.2	0.082818
2.746733	0.2	0.084671
2.750067	0.2	0.086413
2.753400	0.2	0.086981
2.756733	0.2	0.085905
2.760067	0.2	0.083507
2.763400	0.2	0.080871
2.766733	0.2	0.079181
2.770067	0.2	0.078776
2.773400	0.2	0.079148
2.776733	0.2	0.079614
2.780067	0.2	0.079758
2.783400	0.2	0.079400
2.786733	0.2	0.078427
2.790067	0.2	0.076909
2.793400	0.2	0.075321
2.796733	0.2	0.074245
2.800067	0.2	0.073677
2.803400	0.2	0.073141
2.806733	0.2	0.072373
2.810067	0.2	0.071456
2.813400	0.2	0.070548
2.816733	0.2	0.069747
2.820067	0.2	0.069104
2.823400	0.2	0.068597
2.826733	0.2	0.068075
2.830067	0.2	0.067260
2.833400	0.2	0.066059
2.836733	0.2	0.064718
2.840067	0.2	0.063428
2.843400	0.2	0.062180
2.846733	0.2	0.060955
2.850067	0.2	0.059754
2.853400	0.2	0.058673
2.856733	0.2	0.057979
2.860067	0.2	0.057751
2.863400	0.2	0.057654
2.866733	0.2	0.057337
2.870067	0.2	0.056783
2.873400	0.2	0.056140
2.876733	0.2	0.055311
2.880067	0.2	0.053975
2.883400	0.2	0.052215
2.886733	0.2	0.050617
2.890067	0.2	0.049598
2.893400	0.2	0.049267
2.896733	0.2	0.049989
2.900067	0.2	0.052252
2.903400	0.2	0.055758
2.906733	0.2	0.059311
2.910067	0.2	0.061709
2.913400	0.2	0.062417
2.916733	0.2	0.061626
2.920067	0.2	0.059921
2.923400	0.2	0.057914
2.926733	0.2	0.056247
2.930067	0.2	0.055484
2.933400	0.2	0.055721
2.936733	0.2	0.056489
2.940067	0.2	0.056955
2.943400	0.2	0.056420
2.946733	0.2	0.054650
2.950067	0.2	0.051796
2.953400	0.2	0.048405
2.956733	0.2	0.045458
2.960067	0.2	0.044000
2.963400	0.2	0.044578
2.966733	0.2	0.046766
2.970067	0.2	0.049290
2.973400	0.2	0.050981
2.976733	0.2	0.051525
2.980067	0.2	0.051181
2.983400	0.2	0.050282
2.986733	0.2	0.049272
2.990067	0.2	0.048741
2.993400	0.2	0.049118
2.996733	0.2	0.050119
3.000067	0.2	0.050855
3.003400	0.2	0.050762
3.006733	0.2	0.050152
3.010067	0.2	0.049677
3.013400	0.2	0.049719
3.016733	0.2	0.050296
3.020067	0.2	0.051148
3.023400	0.2	0.051954
3.026733	0.2	0.052503
3.030067	0.2	0.052657
3.033400	0.2	0.052243
3.036733	0.2	0.051106
3.040067	0.2	0.049244
3.043400	0.2	0.046897
3.046733	0.2	0.044620
3.050067	0.2	0.042901
3.053400	0.2	0.041835
3.056733	0.2	0.041374
3.060067	0.2	0.041374
3.063400	0.2	0.041267
3.066733	0.2	0.040489
3.070067	0.2	0.039218
3.073400	0.2	0.038031
3.076733	0.2	0.037253
3.080067	0.2	0.036694
3.083400	0.2	0.035879
3.086733	0.2	0.034571
3.090067	0.2	0.033043
3.093400	0.2	0.031670
3.096733	0.2	0.030664
3.100067	0.2	0.030161
3.103400	0.2	0.030063
3.106733	0.2	0.030012
3.110067	0.2	0.029816
3.113400	0.2	0.029276
3.116733	0.2	0.028000
3.120067	0.2	0.025993
3.123400	0.2	0.023907
3.126733	0.2	0.022328
3.130067	0.2	0.021262
3.133400	0.2	0.020498
3.136733	0.2	0.020056
3.140067	0.2	0.019884
3.143400	0.2	0.019609
3.146733	0.2	0.018911
3.150067	0.2	0.017765
3.153400	0.2	0.016382
3.156733	0.2	0.015320
3.160067	0.2	0.015208
3.163400	0.2	0.015879
3.166733	0.2	0.016331
3.170067	0.2	0.015735
3.173400	0.2	0.014226
3.176733	0.2	0.012699
3.180067	0.2	0.012042
3.183400	0.2	0.012522
3.186733	0.2	0.013649
3.190067	0.2	0.014598
3.193400	0.2	0.014785
3.196733	0.2	0.013928
3.200067	0.2	0.011842
3.203400	0.2	0.008596
3.206733	0.2	0.004568
3.210067	0.2	0.000414
3.213400	0.2	-0.002957
3.216733	0.2	-0.004773
3.220067	0.2	-0.004992
3.223400	0.2	-0.004373
3.226733	0.2	-0.003777
3.230067	0.2	-0.003651
3.233400	0.2	-0.004126
3.236733	0.2	-0.005122
3.240067	0.2	-0.006268
3.243400	0.2	-0.007092
3.246733	0.2	-0.007427
3.250067	0.2	-0.007409
3.253400	0.2	-0.007139
3.256733	0.2	-0.006594
3.260067	0.2	-0.005891
3.263400	0.2	-0.005290
3.266733	0.2	-0.005104
3.270067	0.2	-0.005504
3.273400	0.2	-0.006463
3.276733	0.2	-0.008037
3.280067	0.2	-0.010347
3.283400	0.2	-0.013141
3.286733	0.2	-0.015800
3.290067	0.2	-0.017690
3.293400	0.2	-0.018631
3.296733	0.2	-0.019092
3.300067	0.2	-0.019511
3.303400	0.2	-0.019693
3.306733	0.2	-0.019376
3.310067	0.2	-0.019064
3.313400	0.2	-0.019553
3.316733	0.2	-0.020899
3.320067	0.2	-0.022319
3.323400	0.2	-0.022980
3.326733	0.2	-0.022631
3.330067	0.2	-0.021630
3.333400	0.2	-0.020657
3.336733	0.2	-0.020303
3.340067	0.2	-0.020619
3.343400	0.2	-0.021122
3.346733	0.2	-0.021383
3.350067	0.2	-0.021448
3.353400	0.2	-0.021602
3.356733	0.2	-0.021853
3.360067	0.2	-0.021816
3.363400	0.2	-0.021216
3.366733	0.2	-0.020415
3.370067	0.2	-0.020224
3.373400	0.2	-0.020904
3.376733	0.2	-0.021923
3.380067	0.2	-0.022692
3.383400	0.2	-0.022999
3.386733	0.2	-0.022813
3.390067	0.2	-0.022338
3.393400	0.2	-0.022007
3.396733	0.2	-0.022147
3.400067	0.2	-0.022799
3.403400	0.2	-0.023842
3.406733	0.2	-0.025090
3.410067	0.2	-0.026282
3.413400	0.2	-0.027032
3.416733	0.2	-0.026962
3.420067	0.2	-0.026030
3.423400	0.2	-0.024545
3.426733	0.2	-0.022976
3.430067	0.2	-0.021802
3.433400	0.2	-0.021183
3.436733	0.2	-0.020964
3.440067	0.2	-0.021206
3.443400	0.2	-0.022254
3.446733	0.2	-0.024065
3.450067	0.2	-0.026138
3.453400	0.2	-0.028247
3.456733	0.2	-0.030780
3.460067	0.2	-0.034031
3.463400	0.2	-0.037509
3.466733	0.2	-0.040233
3.470067	0.2	-0.041449
3.473400	0.2	-0.041020
3.476733	0.2	-0.039255
3.480067	0.2	-0.036503
3.483400	0.2	-0.033202
3.486733	0.2	-0.030245
3.490067	0.2	-0.028550
3.493400	0.2	-0.028126
3.496733	0.2	-0.028266
3.500067	0.2	-0.028424
3.503400	0.2	-0.028457
3.506733	0.2	-0.028200
3.510067	0.2	-0.027278
3.513400	0.2	-0.025700
3.516733	0.2	-0.024177
3.520067	0.2	-0.023600
3.523400	0.2	-0.024326
3.526733	0.2	-0.026049
3.530067	0.2	-0.027949
3.533400	0.2	-0.029057
3.536733	0.2	-0.028866
3.540067	0.2	-0.027707
3.543400	0.2	-0.026310
3.546733	0.2	-0.025290
3.550067	0.2	-0.025006
3.553400	0.2	-0.025574
3.556733	0.2	-0.026748
3.560067	0.2	-0.028014
3.563400	0.2	-0.029039
3.566733	0.2	-0.029849
3.570067	0.2	-0.030668
3.573400	0.2	-0.031609
3.576733	0.2	-0.032424
3.580067	0.2	-0.032769
3.583400	0.2	-0.032708
3.586733	0.2	-0.032610
3.590067	0.2	-0.032648
3.593400	0.2	-0.032797
3.596733	0.2	-0.033146
3.600067	0.2	-0.033928
3.603400	0.2	-0.035306
3.606733	0.2	-0.037118
3.610067	0.2	-0.038799
3.613400	0.2	-0.039688
3.616733	0.2	-0.039497
3.620067	0.2	-0.038631
3.623400	0.2	-0.037970
3.626733	0.2	-0.037970
3.630067	0.2	-0.038189
3.633400	0.2	-0.038184
3.636733	0.2	-0.038305
3.640067	0.2	-0.039083
3.643400	0.2	-0.040517
3.646733	0.2	-0.042189
3.650067	0.2	-0.043572
3.653400	0.2	-0.044322
3.656733	0.2	-0.044494
3.660067	0.2	-0.044340
3.663400	0.2	-0.044201
3.666733	0.2	-0.044345
3.670067	0.2	-0.044666
3.673400	0.2	-0.044820
3.676733	0.2	-0.044717
3.680067	0.2	-0.044387
3.683400	0.2	-0.043837
3.686733	0.2	-0.043209
3.690067	0.2	-0.042981
3.693400	0.2	-0.043763
3.696733	0.2	-0.045695
3.700067	0.2	-0.048066
3.703400	0.2	-0.049630
3.706733	0.2	-0.049719
3.710067	0.2	-0.048862
3.713400	0.2	-0.048098
3.716733	0.2	-0.047935
3.720067	0.2	-0.048000
3.723400	0.2	-0.047460
3.726733	0.2	-0.046086
3.730067	0.2	-0.044829
3.733400	0.2	-0.044811
3.736733	0.2	-0.045975
3.740067	0.2	-0.047241
3.743400	0.2	-0.047749
3.746733	0.2	-0.047428
3.750067	0.2	-0.046617
3.753400	0.2	-0.045728
3.756733	0.2	-0.045118
3.760067	0.2	-0.044969
3.763400	0.2	-0.045435
3.766733	0.2	-0.046710
3.770067	0.2	-0.048494
3.773400	0.2	-0.049900
3.776733	0.2	-0.050142
3.780067	0.2	-0.049239
3.783400	0.2	-0.048145
3.786733	0.2	-0.048210
3.790067	0.2	-0.049947
3.793400	0.2	-0.052559
3.796733	0.2	-0.054669
3.800067	0.2	-0.055255
3.803400	0.2	-0.054222
3.806733	0.2	-0.052475
3.810067	0.2	-0.051274
3.813400	0.2	-0.051265
3.816733	0.2	-0.052336
3.820067	0.2	-0.054133
3.823400	0.2	-0.056298
3.826733	0.2	-0.058152
3.830067	0.2	-0.058818
3.833400	0.2	-0.057979
3.836733	0.2	-0.056047
3.840067	0.2	-0.053737
3.843400	0.2	-0.051726
3.846733	0.2	-0.050566
3.850067	0.2	-0.050562
3.853400	0.2	-0.051586
3.856733	0.2	-0.053304
3.860067	0.2	-0.055344
3.863400	0.2	-0.057267
3.866733	0.2	-0.058669
3.870067	0.2	-0.059186
3.873400	0.2	-0.058440
3.876733	0.2	-0.056583
3.880067	0.2	-0.054464
3.883400	0.2	-0.052811
3.886733	0.2	-0.051656
3.890067	0.2	-0.050575
3.893400	0.2	-0.049258
3.896733	0.2	-0.047972
3.900067	0.2	-0.047372
3.903400	0.2	-0.047972
3.906733	0.2	-0.049761
3.910067	0.2	-0.052154
3.913400	0.2	-0.054208
3.916733	0.2	-0.055116
3.920067	0.2	-0.054669
3.923400	0.2	-0.053230
3.926733	0.2	-0.051330
3.930067	0.2	-0.049705
3.933400	0.2	-0.049304
3.936733	0.2	-0.050766
3.940067	0.2	-0.054012
3.943400	0.2	-0.058254
3.946733	0.2	-0.062208
3.950067	0.2	-0.064564
3.953400	0.2	-0.064690
3.956733	0.2	-0.062790
3.960067	0.2	-0.059525
3.963400	0.2	-0.056028
3.966733	0.2	-0.053719
3.970067	0.2	-0.053304
3.973400	0.2	-0.054417
3.976733	0.2	-0.056322
3.980067	0.2	-0.058278
3.983400	0.2	-0.059539
3.986733	0.2	-0.059758
3.990067	0.2	-0.059176
3.993400	0.2	-0.058198
3.996733	0.2	-0.057123
4.000067	0.2	-0.056266
4.003400	0.2	-0.055959
4.006733	0.2	-0.056340
4.010067	0.2	-0.057304
4.013400	0.2	-0.058627
4.016733	0.2	-0.060038
4.020067	0.2	-0.061193
4.023400	0.2	-0.061798
4.026733	0.2	-0.061607
4.030067	0.2	-0.060424
4.033400	0.2	-0.058650
4.036733	0.2	-0.057286
4.040067	0.2	-0.057044
4.043400	0.2	-0.057835
4.046733	0.2	-0.059097
4.050067	0.2	-0.060163
4.053400	0.2	-0.060550
4.056733	0.2	-0.060359
4.060067	0.2	-0.060089
4.063400	0.2	-0.060257
4.066733	0.2	-0.061207
4.070067	0.2	-0.062869
4.073400	0.2	-0.064750
4.076733	0.2	-0.066161
4.080067	0.2	-0.066468
4.083400	0.2	-0.065519
4.086733	0.2	-0.063907
4.090067	0.2	-0.062343
4.093400	0.2	-0.061146
4.096733	0.2	-0.060438
4.100067	0.2	-0.060322
4.103400	0.2	-0.060797
4.106733	0.2	-0.061784
4.110067	0.2	-0.063195
4.113400	0.2	-0.064932
4.116733	0.2	-0.066869
4.120067	0.2	-0.068573
4.123400	0.2	-0.069360
4.126733	0.2	-0.068885
4.130067	0.2	-0.067512
4.133400	0.2	-0.065872
4.136733	0.2	-0.064340
4.140067	0.2	-0.062929
4.143400	0.2	-0.061528
4.146733	0.2	-0.060271
4.150067	0.2	-0.059516
4.153400	0.2	-0.059553
4.156733	0.2	-0.060285
4.160067	0.2	-0.061058
4.163400	0.2	-0.061039
4.166733	0.2	-0.060191
4.170067	0.2	-0.059414
4.173400	0.2	-0.059386
4.176733	0.2	-0.059954
4.180067	0.2	-0.060704
4.183400	0.2	-0.061328
4.186733	0.2	-0.061593
4.190067	0.2	-0.061500
4.193400	0.2	-0.061239
4.196733	0.2	-0.060825
4.200067	0.2	-0.060345
4.203400	0.2	-0.060098
4.206733	0.2	-0.060266
4.210067	0.2	-0.060666
4.213400	0.2	-0.060755
4.216733	0.2	-0.059991
4.220067	0.2	-0.058338
4.223400	0.2	-0.056317
4.226733	0.2	-0.054734
4.230067	0.2	-0.054459
4.233400	0.2	-0.055810
4.236733	0.2	-0.058175
4.240067	0.2	-0.060364
4.243400	0.2	-0.061449
4.246733	0.2	-0.061286
4.250067	0.2	-0.060531
4.253400	0.2	-0.060047
4.256733	0.2	-0.060201
4.260067	0.2	-0.060461
4.263400	0.2	-0.060005
4.266733	0.2	-0.058543
4.270067	0.2	-0.056676
4.273400	0.2	-0.055465
4.276733	0.2	-0.055516
4.280067	0.2	-0.056555
4.283400	0.2	-0.058026
4.286733	0.2	-0.059744
4.290067	0.2	-0.061886
4.293400	0.2	-0.064485
4.296733	0.2	-0.067228
4.300067	0.2	-0.069747
4.303400	0.2	-0.071754
4.306733	0.2	-0.072946
4.310067	0.2	-0.073090
4.313400	0.2	-0.072094
4.316733	0.2	-0.070087
4.320067	0.2	-0.067442
4.323400	0.2	-0.064778
4.326733	0.2	-0.062669
4.330067	0.2	-0.061239
4.333400	0.2	-0.060331
4.336733	0.2	-0.059670
4.340067	0.2	-0.058981
4.343400	0.2	-0.058417
4.346733	0.2	-0.058482
4.350067	0.2	-0.059321
4.353400	0.2	-0.060531
4.356733	0.2	-0.061458
4.360067	0.2	-0.061733
4.363400	0.2	-0.061505
4.366733	0.2	-0.061067
4.370067	0.2	-0.060550
4.373400	0.2	-0.059940
4.376733	0.2	-0.059102
4.380067	0.2	-0.058031
4.383400	0.2	-0.057081
4.386733	0.2	-0.056522
4.390067	0.2	-0.056284
4.393400	0.2	-0.056289
4.396733	0.2	-0.056452
4.400067	0.2	-0.056671
4.403400	0.2	-0.057309
4.406733	0.2	-0.059032
4.410067	0.2	-0.061826
4.413400	0.2	-0.064750
4.416733	0.2	-0.066725
4.420067	0.2	-0.067493
4.423400	0.2	-0.067623
4.426733	0.2	-0.067605
4.430067	0.2	-0.067404
4.433400	0.2	-0.066659
4.436733	0.2	-0.065146
4.440067	0.2	-0.063176
4.443400	0.2	-0.061281
4.446733	0.2	-0.059563
4.450067	0.2	-0.057849
4.453400	0.2	-0.056559
4.456733	0.2	-0.056694
4.460067	0.2	-0.058636
4.463400	0.2	-0.061593
4.466733	0.2	-0.064550
4.470067	0.2	-0.067130
4.473400	0.2	-0.069309
4.476733	0.2	-0.070697
4.480067	0.2	-0.070818
4.483400	0.2	-0.069938
4.486733	0.2	-0.068918
4.490067	0.2	-0.068294
4.493400	0.2	-0.068056
4.496733	0.2	-0.068066
4.500067	0.2	-0.068224
4.503400	0.2	-0.068601
4.506733	0.2	-0.069477
4.510067	0.2	-0.070985
4.513400	0.2	-0.072848
4.516733	0.2	-0.074529
4.520067	0.2	-0.075465
4.523400	0.2	-0.075377
4.526733	0.2	-0.074538
4.530067	0.2	-0.073714
4.533400	0.2	-0.073453
4.536733	0.2	-0.073486
4.540067	0.2	-0.073169
4.543400	0.2	-0.072466
4.546733	0.2	-0.071926
4.550067	0.2	-0.071838
4.553400	0.2	-0.071987
4.556733	0.2	-0.072015
4.560067	0.2	-0.071614
4.563400	0.2	-0.070655
4.566733	0.2	-0.069295
4.570067	0.2	-0.068005
4.573400	0.2	-0.067302
4.576733	0.2	-0.067456
4.580067	0.2	-0.068522
4.583400	0.2	-0.070194
4.586733	0.2	-0.071581
4.590067	0.2	-0.071907
4.593400	0.2	-0.071428
4.596733	0.2	-0.071097
4.600067	0.2	-0.071772
4.603400	0.2	-0.073770
4.606733	0.2	-0.076666
4.610067	0.2	-0.079386
4.613400	0.2	-0.080932
4.616733	0.2	-0.081318
4.620067	0.2	-0.081272
4.623400	0.2	-0.081109
4.626733	0.2	-0.080317
4.630067	0.2	-0.078408
4.633400	0.2	-0.075712
4.636733	0.2	-0.073104
4.640067	0.2	-0.071316
4.643400	0.2	-0.070701
4.646733	0.2	-0.071530
4.650067	0.2	-0.074054
4.653400	0.2	-0.078008
4.656733	0.2	-0.082292
4.660067	0.2	-0.085426
4.663400	0.2	-0.086548
4.666733	0.2	-0.085998
4.670067	0.2	-0.084857
4.673400	0.2	-0.083973
4.676733	0.2	-0.083311
4.680067	0.2	-0.082422
4.683400	0.2	-0.081100
4.686733	0.2	-0.079558
4.690067	0.2	-0.078264
4.693400	0.2	-0.077691
4.696733	0.2	-0.077966
4.700067	0.2	-0.078711
4.703400	0.2	-0.079148
4.706733	0.2	-0.078641
4.710067	0.2	-0.077137
4.713400	0.2	-0.075172
4.716733	0.2	-0.073360
4.720067	0.2	-0.072015
4.723400	0.2	-0.071237
4.726733	0.2	-0.071162
4.730067	0.2	-0.071716
4.733400	0.2	-0.072499
4.736733	0.2	-0.073286
4.740067	0.2	-0.074203
4.743400	0.2	-0.075293
4.746733	0.2	-0.076303
4.750067	0.2	-0.077034
4.753400	0.2	-0.077439
4.756733	0.2	-0.077537
4.760067	0.2	-0.077551
4.763400	0.2	-0.077905
4.766733	0.2	-0.078790
4.770067	0.2	-0.079926
4.773400	0.2	-0.080932
4.776733	0.2	-0.081570
4.780067	0.2	-0.081663
4.783400	0.2	-0.081169
4.786733	0.2	-0.080429
4.790067	0.2	-0.079907
4.793400	0.2	-0.079647
4.796733	0.2	-0.079582
4.800067	0.2	-0.080047
4.803400	0.2	-0.081114
4.806733	0.2	-0.082129
4.810067	0.2	-0.082431
4.813400	0.2	-0.081845
4.816733	0.2	-0.080559
4.820067	0.2	-0.079190
4.823400	0.2	-0.078571
4.826733	0.2	-0.079111
4.830067	0.2	-0.080434
4.833400	0.2	-0.081770
4.836733	0.2	-0.082469
4.840067	0.2	-0.082231
4.843400	0.2	-0.081253
4.846733	0.2	-0.079740
4.850067	0.2	-0.077453
4.853400	0.2	-0.074361
4.856733	0.2	-0.071172
4.860067	0.2	-0.068578
4.863400	0.2	-0.066780
4.866733	0.2	-0.065584
4.870067	0.2	-0.064531
4.873400	0.2	-0.063325
4.876733	0.2	-0.062096
4.880067	0.2	-0.061137
4.883400	0.2	-0.060773
4.886733	0.2	-0.061239
4.890067	0.2	-0.062361
4.893400	0.2	-0.063498
4.896733	0.2	-0.063940
4.900067	0.2	-0.063325
4.903400	0.2	-0.061924
4.906733	0.2	-0.060578
4.910067	0.2	-0.059889
4.913400	0.2	-0.059633
4.916733	0.2	-0.059316
4.920067	0.2	-0.058892
4.923400	0.2	-0.058594
4.926733	0.2	-0.058473
4.930067	0.2	-0.058282
4.933400	0.2	-0.057761
4.936733	0.2	-0.056867
4.940067	0.2	-0.055637
4.943400	0.2	-0.054189
4.946733	0.2	-0.053109
4.950067	0.2	-0.053272
4.953400	0.2	-0.054976
4.956733	0.2	-0.057472
4.960067	0.2	-0.059404
4.963400	0.2	-0.059814
4.966733	0.2	-0.058739
4.970067	0.2	-0.057048
4.973400	0.2	-0.055619
4.976733	0.2	-0.054813
4.980067	0.2	-0.054492
4.983400	0.2	-0.054473
4.986733	0.2	-0.054864
4.990067	0.2	-0.055749
4.993400	0.2	-0.056750
4.996733	0.2	-0.057383
5.000067	0.2	-0.057537
5.003400	0.2	-0.057481
5.006733	0.2	-0.057556
5.010067	0.2	-0.058035
5.013400	0.2	-0.058981
5.016733	0.2	-0.060154
5.020067	0.2	-0.061039
5.023400	0.2	-0.061044
5.026733	0.2	-0.060042
5.030067	0.2	-0.058562
5.033400	0.2	-0.057467
5.036733	0.2	-0.057584
5.040067	0.2	-0.059116
5.043400	0.2	-0.061346
5.046733	0.2	-0.063125
5.050067	0.2	-0.063670
5.053400	0.2	-0.063018
5.056733	0.2	-0.061975
5.060067	0.2	-0.061491
5.063400	0.2	-0.062035
5.066733	0.2	-0.063423
5.070067	0.2	-0.065090
5.073400	0.2	-0.066524
5.076733	0.2	-0.067549
5.080067	0.2	-0.068247
5.083400	0.2	-0.068611
5.086733	0.2	-0.068401
5.090067	0.2	-0.067311
5.093400	0.2	-0.065253
5.096733	0.2	-0.062548
5.100067	0.2	-0.059959
5.103400	0.2	-0.058389
5.106733	0.2	-0.058440
5.110067	0.2	-0.060061
5.113400	0.2	-0.062524
5.116733	0.2	-0.065016
5.120067	0.2	-0.067214
5.123400	0.2	-0.069020
5.126733	0.2	-0.070170
5.130067	0.2	-0.070222
5.133400	0.2	-0.069081
5.136733	0.2	-0.067321
5.140067	0.2	-0.065751
5.143400	0.2	-0.064857
5.146733	0.2	-0.064904
5.150067	0.2	-0.066068
5.153400	0.2	-0.068261
5.156733	0.2	-0.071204
5.160067	0.2	-0.074608
5.163400	0.2	-0.078008
5.166733	0.2	-0.080569
5.170067	0.2	-0.081435
5.173400	0.2	-0.080448
5.176733	0.2	-0.078282
5.180067	0.2	-0.075991
5.183400	0.2	-0.074562
5.186733	0.2	-0.074343
5.190067	0.2	-0.074767
5.193400	0.2	-0.075148
5.196733	0.2	-0.075698
5.200067	0.2	-0.077016
5.203400	0.2	-0.078995
5.206733	0.2	-0.080783
5.210067	0.2	-0.081542
5.213400	0.2	-0.080965
5.216733	0.2	-0.079395
5.220067	0.2	-0.077556
5.223400	0.2	-0.076196
5.226733	0.2	-0.075856
5.230067	0.2	-0.076550
5.233400	0.2	-0.077668
5.236733	0.2	-0.078613
5.240067	0.2	-0.079488
5.243400	0.2	-0.080899
5.246733	0.2	-0.083274
5.250067	0.2	-0.086627
5.253400	0.2	-0.090129
5.256733	0.2	-0.092299
5.260067	0.2	-0.092341
5.263400	0.2	-0.090827
5.266733	0.2	-0.088885
5.270067	0.2	-0.087474
5.273400	0.2	-0.087144
5.276733	0.2	-0.088043
5.280067	0.2	-0.089952
5.283400	0.2	-0.092303
5.286733	0.2	-0.094352
5.290067	0.2	-0.095693
5.293400	0.2	-0.096466
5.296733	0.2	-0.097053
5.300067	0.2	-0.097519
5.303400	0.2	-0.097468
5.306733	0.2	-0.096704
5.310067	0.2	-0.095721
5.313400	0.2	-0.095195
5.316733	0.2	-0.095335
5.320067	0.2	-0.095703
5.323400	0.2	-0.095554
5.326733	0.2	-0.094702
5.330067	0.2	-0.093891
5.333400	0.2	-0.093849
5.336733	0.2	-0.094334
5.340067	0.2	-0.094571
5.343400	0.2	-0.094110
5.346733	0.2	-0.093100
5.350067	0.2	-0.092075
5.353400	0.2	-0.091558
5.356733	0.2	-0.091735
5.360067	0.2	-0.092224
5.363400	0.2	-0.092257
5.366733	0.2	-0.091614
5.370067	0.2	-0.091046
5.373400	0.2	-0.091242
5.376733	0.2	-0.091954
5.380067	0.2	-0.092597
5.383400	0.2	-0.093179
5.386733	0.2	-0.094208
5.390067	0.2	-0.096168
5.393400	0.2	-0.099051
5.396733	0.2	-0.102133
5.400067	0.2	-0.104266
5.403400	0.2	-0.104862
5.406733	0.2	-0.104490
5.410067	0.2	-0.104303
5.413400	0.2	-0.104890
5.416733	0.2	-0.106008
5.420067	0.2	-0.107321
5.423400	0.2	-0.108560
5.426733	0.2	-0.109277
5.430067	0.2	-0.108900
5.433400	0.2	-0.107363
5.436733	0.2	-0.105500
5.440067	0.2	-0.104583
5.443400	0.2	-0.105277
5.446733	0.2	-0.107251
5.450067	0.2	-0.109575
5.453400	0.2	-0.111433
5.456733	0.2	-0.112406
5.460067	0.2	-0.112085
5.463400	0.2	-0.110208
5.466733	0.2	-0.107451
5.470067	0.2	-0.105295
5.473400	0.2	-0.104546
5.476733	0.2	-0.104713
5.480067	0.2	-0.105011
5.483400	0.2	-0.105379
5.486733	0.2	-0.106255
5.490067	0.2	-0.107773
5.493400	0.2	-0.109421
5.496733	0.2	-0.110404
5.500067	0.2	-0.110506
5.503400	0.2	-0.110189
5.506733	0.2	-0.109896
5.510067	0.2	-0.109687
5.513400	0.2	-0.109402
5.516733	0.2	-0.109067
5.520067	0.2	-0.109002
5.523400	0.2	-0.109305
5.526733	0.2	-0.109649
5.530067	0.2	-0.109738
5.533400	0.2	-0.109770
5.536733	0.2	-0.110213
5.540067	0.2	-0.111293
5.543400	0.2	-0.112676
5.546733	0.2	-0.113873
5.550067	0.2	-0.114655
5.553400	0.2	-0.114990
5.556733	0.2	-0.114995
5.560067	0.2	-0.114841
5.563400	0.2	-0.114595
5.566733	0.2	-0.114548
5.570067	0.2	-0.115219
5.573400	0.2	-0.116657
5.576733	0.2	-0.118036
5.580067	0.2	-0.118362
5.583400	0.2	-0.117389
5.586733	0.2	-0.115521
5.590067	0.2	-0.113291
5.593400	0.2	-0.111200
5.596733	0.2	-0.109570
5.600067	0.2	-0.108425
5.603400	0.2	-0.107870
5.606733	0.2	-0.108378
5.610067	0.2	-0.110157
5.613400	0.2	-0.112546
5.616733	0.2	-0.114720
5.620067	0.2	-0.116453
5.623400	0.2	-0.117929
5.626733	0.2	-0.119307
5.630067	0.2	-0.120644
5.633400	0.2	-0.121873
5.636733	0.2	-0.122800
5.640067	0.2	-0.123284
5.643400	0.2	-0.123293
5.646733	0.2	-0.122688
5.650067	0.2	-0.121244
5.653400	0.2	-0.119144
5.656733	0.2	-0.117007
5.660067	0.2	-0.115167
5.663400	0.2	-0.113295
5.666733	0.2	-0.111018
5.670067	0.2	-0.108834
5.673400	0.2	-0.107856
5.676733	0.2	-0.108709
5.680067	0.2	-0.110981
5.683400	0.2	-0.113626
5.686733	0.2	-0.115596
5.690067	0.2	-0.116415
5.693400	0.2	-0.116429
5.696733	0.2	-0.116471
5.700067	0.2	-0.116988
5.703400	0.2	-0.117701
5.706733	0.2	-0.117999
5.710067	0.2	-0.117435
5.713400	0.2	-0.116075
5.716733	0.2	-0.114492
5.720067	0.2	-0.113337
5.723400	0.2	-0.112909
5.726733	0.2	-0.112928
5.730067	0.2	-0.112769
5.733400	0.2	-0.112136
5.736733	0.2	-0.111493
5.740067	0.2	-0.111493
5.743400	0.2	-0.112196
5.746733	0.2	-0.112974
5.750067	0.2	-0.113077
5.753400	0.2	-0.112229
5.756733	0.2	-0.110762
5.760067	0.2	-0.109305
5.763400	0.2	-0.108299
5.766733	0.2	-0.107703
5.770067	0.2	-0.107428
5.773400	0.2	-0.107652
5.776733	0.2	-0.108425
5.780067	0.2	-0.109607
5.783400	0.2	-0.111214
5.786733	0.2	-0.113272
5.790067	0.2	-0.115549
5.793400	0.2	-0.117458
5.796733	0.2	-0.118315
5.800067	0.2	-0.118017
5.803400	0.2	-0.117277
5.806733	0.2	-0.117035
5.810067	0.2	-0.117733
5.813400	0.2	-0.118967
5.816733	0.2	-0.119978
5.820067	0.2	-0.120266
5.823400	0.2	-0.119763
5.826733	0.2	-0.118758
5.830067	0.2	-0.117645
5.833400	0.2	-0.116769
5.836733	0.2	-0.116327
5.840067	0.2	-0.116029
5.843400	0.2	-0.115298
5.846733	0.2	-0.114157
5.850067	0.2	-0.113547
5.853400	0.2	-0.114306
5.856733	0.2	-0.116299
5.860067	0.2	-0.118711
5.863400	0.2	-0.120872
5.866733	0.2	-0.122529
5.870067	0.2	-0.123507
5.873400	0.2	-0.123368
5.876733	0.2	-0.121738
5.880067	0.2	-0.119065
5.883400	0.2	-0.116709
5.886733	0.2	-0.115768
5.890067	0.2	-0.116271
5.893400	0.2	-0.117645
5.896733	0.2	-0.119428
5.900067	0.2	-0.121156
5.903400	0.2	-0.122199
5.906733	0.2	-0.122269
5.910067	0.2	-0.121645
5.913400	0.2	-0.120755
5.916733	0.2	-0.119829
5.920067	0.2	-0.118990
5.923400	0.2	-0.118348
5.926733	0.2	-0.117910
5.930067	0.2	-0.117710
5.933400	0.2	-0.117770
5.936733	0.2	-0.117901
5.940067	0.2	-0.117910
5.943400	0.2	-0.118003
5.946733	0.2	-0.118534
5.950067	0.2	-0.119377
5.953400	0.2	-0.119987
5.956733	0.2	-0.120113
5.960067	0.2	-0.119931
5.963400	0.2	-0.119773
5.966733	0.2	-0.119871
5.970067	0.2	-0.120071
5.973400	0.2	-0.119992
5.976733	0.2	-0.119577
5.980067	0.2	-0.119116
5.983400	0.2	-0.118599
5.986733	0.2	-0.117701
5.990067	0.2	-0.116494
5.993400	0.2	-0.115456
5.996733	0.2	-0.114860
6.000067	0.2	-0.114865
