# Supplementary material for: Quantitative profiling of capsaicin content in seven chili pepper cultivars using optimized HPLC
Source: Front Plant Sci. 2026 May 7;17:1749488. doi: 10.3389/fpls.2026.1749488 (PMC13190488; doi:10.3389/fpls.2026.1749488)
Supplement: Supplementary file 2 [file DataSheet2.zip › Raw Chromatogram Data Calibration 220 nm/Capsaicin 200ppm.csv]

URL chrom://desktop-lb30aed/ChromeleonLocal/Capsaicin/CapsaicinTest_1312025.seq/57713.smp/UV_VIS_1.channel
Channel UV_VIS_1
Injection Information:
Data Vault ChromeleonLocal
Sequence CapsaicinTest_1312025
Name CAP200ppm
Number 453
Position Y:F3
Comment
Processing Method Processing_Capsaicin
Instrument Method Capsaicin_222025m1 -Origninal
Type Unknown
Status Finished
Inject Time 3/11/2025 12:20:24 PM -07:00
Volume (�l) 10.00
Dilution Factor 1.0000
Weight 1.0000
Raw Data Information:
Time Min. (min) 0.003383
Time Max. (min) 6.000050
Data Points 1800
Detector UV
Generating Data System Chromeleon 7.2.10.24543
Exporting Data System Chromeleon 7.2.10.0
Operator Instrument Controller
Signal Quantity Absorbance
Signal Unit mAU
Signal Min. -1.519523
Signal Max. 732.622003
Channel UV_VIS_1
Driver Name VDAD.dll
Channel Type Evaluation
Min. Step (s) 0.2
Max. Step (s) 0.2
Average Step (s) 0.2
Signal Parameter Information:
Signal Info WVL:220 nm
Raw Data:
Time (min) Step (s) Value (mAU)
0.003383 n.a. 0.000000
0.006717 0.2 -0.000075
0.010050 0.2 -0.000433
0.013383 0.2 -0.001085
0.016717 0.2 -0.001523
0.020050 0.2 -0.001146
0.023383 0.2 0.000075
0.026717 0.2 0.001728
0.030050 0.2 0.003311
0.033383 0.2 0.004251
0.036717 0.2 0.004205
0.040050 0.2 0.003604
0.043383 0.2 0.003381
0.046717 0.2 0.004065
0.050050 0.2 0.005388
0.053383 0.2 0.006799
0.056717 0.2 0.008051
0.060050 0.2 0.009183
0.063383 0.2 0.010473
0.066717 0.2 0.012121
0.070050 0.2 0.013784
0.073383 0.2 0.014692
0.076717 0.2 0.014398
0.080050 0.2 0.013057
0.083383 0.2 0.011069
0.086717 0.2 0.008992
0.090050 0.2 0.007399
0.093383 0.2 0.006487
0.096717 0.2 0.006105
0.100050 0.2 0.005923
0.103383 0.2 0.005374
0.106717 0.2 0.003939
0.110050 0.2 0.001704
0.113383 0.2 -0.000680
0.116717 0.2 -0.002380
0.120050 0.2 -0.002836
0.123383 0.2 -0.002114
0.126717 0.2 -0.000675
0.130050 0.2 0.001122
0.133383 0.2 0.003153
0.136717 0.2 0.005220
0.140050 0.2 0.006808
0.143383 0.2 0.007348
0.146717 0.2 0.006761
0.150050 0.2 0.005760
0.153383 0.2 0.005276
0.156717 0.2 0.005607
0.160050 0.2 0.006407
0.163383 0.2 0.007423
0.166717 0.2 0.008531
0.170050 0.2 0.009243
0.173383 0.2 0.008955
0.176717 0.2 0.007688
0.180050 0.2 0.006091
0.183383 0.2 0.004577
0.186717 0.2 0.003129
0.190050 0.2 0.001811
0.193383 0.2 0.000792
0.196717 0.2 0.000163
0.200050 0.2 -0.000047
0.203383 0.2 0.000121
0.206717 0.2 0.000424
0.210050 0.2 0.000326
0.213383 0.2 -0.000661
0.216717 0.2 -0.002300
0.220050 0.2 -0.003846
0.223383 0.2 -0.004941
0.226717 0.2 -0.005956
0.230050 0.2 -0.007269
0.233383 0.2 -0.008615
0.236717 0.2 -0.009327
0.240050 0.2 -0.008759
0.243383 0.2 -0.006706
0.246717 0.2 -0.003856
0.250050 0.2 -0.001332
0.253383 0.2 0.000303
0.256717 0.2 0.001113
0.260050 0.2 0.001276
0.263383 0.2 0.001141
0.266717 0.2 0.001276
0.270050 0.2 0.002156
0.273383 0.2 0.003721
0.276717 0.2 0.005197
0.280050 0.2 0.005667
0.283383 0.2 0.004871
0.286717 0.2 0.003316
0.290050 0.2 0.001686
0.293383 0.2 0.000419
0.296717 0.2 -0.000126
0.300050 0.2 0.000154
0.303383 0.2 0.000806
0.306717 0.2 0.001104
0.310050 0.2 0.000694
0.313383 0.2 -0.000098
0.316717 0.2 -0.000689
0.320050 0.2 -0.000964
0.323383 0.2 -0.001271
0.326717 0.2 -0.001760
0.330050 0.2 -0.002086
0.333383 0.2 -0.002016
0.336717 0.2 -0.001770
0.340050 0.2 -0.001653
0.343383 0.2 -0.001928
0.346717 0.2 -0.002789
0.350050 0.2 -0.004093
0.353383 0.2 -0.005481
0.356717 0.2 -0.006743
0.360050 0.2 -0.007874
0.363383 0.2 -0.008829
0.366717 0.2 -0.009378
0.370050 0.2 -0.009369
0.373383 0.2 -0.008876
0.376717 0.2 -0.008182
0.380050 0.2 -0.007697
0.383383 0.2 -0.007842
0.386717 0.2 -0.008713
0.390050 0.2 -0.009974
0.393383 0.2 -0.011148
0.396717 0.2 -0.011944
0.400050 0.2 -0.012531
0.403383 0.2 -0.013257
0.406717 0.2 -0.014161
0.410050 0.2 -0.014817
0.413383 0.2 -0.014659
0.416717 0.2 -0.013653
0.420050 0.2 -0.012447
0.423383 0.2 -0.011437
0.426717 0.2 -0.010431
0.430050 0.2 -0.009383
0.433383 0.2 -0.008820
0.436717 0.2 -0.009276
0.440050 0.2 -0.010924
0.443383 0.2 -0.013583
0.446717 0.2 -0.016731
0.450050 0.2 -0.019479
0.453383 0.2 -0.020876
0.456717 0.2 -0.020498
0.460050 0.2 -0.018794
0.463383 0.2 -0.016680
0.466717 0.2 -0.014789
0.470050 0.2 -0.013197
0.473383 0.2 -0.011814
0.476717 0.2 -0.010449
0.480050 0.2 -0.008857
0.483383 0.2 -0.007031
0.486717 0.2 -0.005355
0.490050 0.2 -0.004349
0.493383 0.2 -0.004321
0.496717 0.2 -0.005336
0.500050 0.2 -0.007474
0.503383 0.2 -0.010766
0.506717 0.2 -0.014966
0.510050 0.2 -0.019684
0.513383 0.2 -0.024410
0.516717 0.2 -0.028317
0.520050 0.2 -0.030636
0.523383 0.2 -0.031213
0.526717 0.2 -0.030426
0.530050 0.2 -0.028922
0.533383 0.2 -0.027656
0.536717 0.2 -0.027544
0.540050 0.2 -0.028862
0.543383 0.2 -0.031227
0.546717 0.2 -0.034021
0.550050 0.2 -0.036680
0.553383 0.2 -0.038818
0.556717 0.2 -0.040224
0.560050 0.2 -0.040946
0.563383 0.2 -0.041164
0.566717 0.2 -0.040811
0.570050 0.2 -0.039665
0.573383 0.2 -0.037947
0.576717 0.2 -0.036424
0.580050 0.2 -0.035991
0.583383 0.2 -0.037113
0.586717 0.2 -0.039497
0.590050 0.2 -0.042198
0.593383 0.2 -0.044219
0.596717 0.2 -0.044955
0.600050 0.2 -0.044163
0.603383 0.2 -0.042049
0.606717 0.2 -0.039618
0.610050 0.2 -0.038119
0.613383 0.2 -0.037733
0.616717 0.2 -0.037500
0.620050 0.2 -0.036680
0.623383 0.2 -0.035730
0.626717 0.2 -0.035702
0.630050 0.2 -0.036899
0.633383 0.2 -0.038734
0.636717 0.2 -0.040466
0.640050 0.2 -0.041625
0.643383 0.2 -0.042026
0.646717 0.2 -0.041514
0.650050 0.2 -0.039879
0.653383 0.2 -0.037053
0.656717 0.2 -0.032797
0.660050 0.2 -0.025714
0.663383 0.2 -0.012154
0.666717 0.2 0.014622
0.670050 0.2 0.064736
0.673383 0.2 0.150702
0.676717 0.2 0.284561
0.680050 0.2 0.472977
0.683383 0.2 0.712289
0.686717 0.2 0.986620
0.690050 0.2 1.269910
0.693383 0.2 1.531127
0.696717 0.2 1.741187
0.700050 0.2 1.879418
0.703383 0.2 1.937486
0.706717 0.2 1.919367
0.710050 0.2 1.838040
0.713383 0.2 1.711180
0.716717 0.2 1.557195
0.720050 0.2 1.392099
0.723383 0.2 1.227879
0.726717 0.2 1.072437
0.730050 0.2 0.929879
0.733383 0.2 0.799722
0.736717 0.2 0.669491
0.740050 0.2 0.499948
0.743383 0.2 0.236505
0.746717 0.2 -0.108089
0.750050 0.2 -0.344152
0.753383 0.2 -0.112457
0.756717 0.2 0.925814
0.760050 0.2 2.845568
0.763383 0.2 5.345610
0.766717 0.2 7.849708
0.770050 0.2 9.775972
0.773383 0.2 10.800138
0.776717 0.2 10.914817
0.780050 0.2 10.284893
0.783383 0.2 9.099427
0.786717 0.2 7.561096
0.790050 0.2 5.951803
0.793383 0.2 4.636478
0.796717 0.2 3.961106
0.800050 0.2 4.120925
0.803383 0.2 5.098968
0.806717 0.2 6.704568
0.810050 0.2 8.669845
0.813383 0.2 10.747220
0.816717 0.2 12.769280
0.820050 0.2 14.657504
0.823383 0.2 16.395105
0.826717 0.2 17.995043
0.830050 0.2 19.484609
0.833383 0.2 20.897957
0.836717 0.2 22.250032
0.840050 0.2 23.493641
0.843383 0.2 24.502552
0.846717 0.2 25.106627
0.850050 0.2 25.145481
0.853383 0.2 24.504233
0.856717 0.2 23.149671
0.860050 0.2 21.178438
0.863383 0.2 18.833634
0.866717 0.2 16.451869
0.870050 0.2 14.358335
0.873383 0.2 12.765653
0.876717 0.2 11.728653
0.880050 0.2 11.167056
0.883383 0.2 10.926542
0.886717 0.2 10.840092
0.890050 0.2 10.769190
0.893383 0.2 10.623075
0.896717 0.2 10.360535
0.900050 0.2 9.979559
0.903383 0.2 9.501413
0.906717 0.2 8.956995
0.910050 0.2 8.381465
0.913383 0.2 7.815082
0.916717 0.2 7.300056
0.920050 0.2 6.866949
0.923383 0.2 6.517149
0.926717 0.2 6.215447
0.930050 0.2 5.900762
0.933383 0.2 5.510650
0.936717 0.2 5.007451
0.940050 0.2 4.393249
0.943383 0.2 3.706929
0.946717 0.2 3.007222
0.950050 0.2 2.352367
0.953383 0.2 1.785075
0.956717 0.2 1.326455
0.960050 0.2 0.977991
0.963383 0.2 0.727507
0.966717 0.2 0.555660
0.970050 0.2 0.441717
0.973383 0.2 0.367952
0.976717 0.2 0.321628
0.980050 0.2 0.294200
0.983383 0.2 0.279499
0.986717 0.2 0.272691
0.990050 0.2 0.269865
0.993383 0.2 0.268035
0.996717 0.2 0.265525
1.000050 0.2 0.261683
1.003383 0.2 0.255844
1.006717 0.2 0.246721
1.010050 0.2 0.232733
1.013383 0.2 0.212993
1.016717 0.2 0.188146
1.020050 0.2 0.160937
1.023383 0.2 0.136644
1.026717 0.2 0.122660
1.030050 0.2 0.127298
1.033383 0.2 0.159061
1.036717 0.2 0.226200
1.040050 0.2 0.335998
1.043383 0.2 0.494053
1.046717 0.2 0.704420
1.050050 0.2 0.971192
1.053383 0.2 1.300718
1.056717 0.2 1.702802
1.060050 0.2 2.189595
1.063383 0.2 2.771271
1.066717 0.2 3.446494
1.070050 0.2 4.184181
1.073383 0.2 4.898119
1.076717 0.2 5.432339
1.080050 0.2 5.587642
1.083383 0.2 5.200566
1.086717 0.2 4.239688
1.090050 0.2 2.854294
1.093383 0.2 1.332918
1.096717 0.2 -0.010347
1.100050 0.2 -0.954787
1.103383 0.2 -1.433687
1.106717 0.2 -1.519523
1.110050 0.2 -1.360918
1.113383 0.2 -1.112684
1.116717 0.2 -0.889031
1.120050 0.2 -0.749142
1.123383 0.2 -0.707414
1.126717 0.2 -0.753663
1.130050 0.2 -0.869576
1.133383 0.2 -1.033209
1.136717 0.2 -1.213131
1.140050 0.2 -1.363521
1.143383 0.2 -1.430367
1.146717 0.2 -1.367242
1.150050 0.2 -1.151236
1.153383 0.2 -0.791349
1.156717 0.2 -0.326652
1.160050 0.2 0.184206
1.163383 0.2 0.677337
1.166717 0.2 1.096209
1.170050 0.2 1.400667
1.173383 0.2 1.576808
1.176717 0.2 1.647966
1.180050 0.2 1.673703
1.183383 0.2 1.724805
1.186717 0.2 1.846049
1.190050 0.2 2.034423
1.193383 0.2 2.247361
1.196717 0.2 2.430622
1.200050 0.2 2.545486
1.203383 0.2 2.582571
1.206717 0.2 2.559638
1.210050 0.2 2.507907
1.213383 0.2 2.455707
1.216717 0.2 2.417779
1.220050 0.2 2.393345
1.223383 0.2 2.371585
1.226717 0.2 2.339920
1.230050 0.2 2.289987
1.233383 0.2 2.219612
1.236717 0.2 2.131998
1.240050 0.2 2.033422
1.243383 0.2 1.930571
1.246717 0.2 1.828549
1.250050 0.2 1.730160
1.253383 0.2 1.636329
1.256717 0.2 1.547071
1.260050 0.2 1.462474
1.263383 0.2 1.383009
1.266717 0.2 1.308932
1.270050 0.2 1.240042
1.273383 0.2 1.175962
1.276717 0.2 1.116483
1.280050 0.2 1.061601
1.283383 0.2 1.011267
1.286717 0.2 0.965404
1.290050 0.2 0.924272
1.293383 0.2 0.888277
1.296717 0.2 0.857096
1.300050 0.2 0.829482
1.303383 0.2 0.803983
1.306717 0.2 0.779661
1.310050 0.2 0.756434
1.313383 0.2 0.734837
1.316717 0.2 0.715367
1.320050 0.2 0.698222
1.323383 0.2 0.683614
1.326717 0.2 0.671879
1.330050 0.2 0.663111
1.333383 0.2 0.656899
1.336717 0.2 0.652545
1.340050 0.2 0.649332
1.343383 0.2 0.646729
1.346717 0.2 0.644447
1.350050 0.2 0.642580
1.353383 0.2 0.641365
1.356717 0.2 0.641001
1.360050 0.2 0.641835
1.363383 0.2 0.644377
1.366717 0.2 0.648838
1.370050 0.2 0.654771
1.373383 0.2 0.661095
1.376717 0.2 0.666613
1.380050 0.2 0.670897
1.383383 0.2 0.674878
1.386717 0.2 0.680359
1.390050 0.2 0.688890
1.393383 0.2 0.701034
1.396717 0.2 0.716839
1.400050 0.2 0.736513
1.403383 0.2 0.760318
1.406717 0.2 0.788304
1.410050 0.2 0.820290
1.413383 0.2 0.855681
1.416717 0.2 0.893367
1.420050 0.2 0.932040
1.423383 0.2 0.970718
1.426717 0.2 1.008874
1.430050 0.2 1.046290
1.433383 0.2 1.083035
1.436717 0.2 1.119240
1.440050 0.2 1.154733
1.443383 0.2 1.189490
1.446717 0.2 1.224414
1.450050 0.2 1.261523
1.453383 0.2 1.303423
1.456717 0.2 1.352392
1.460050 0.2 1.409682
1.463383 0.2 1.475988
1.466717 0.2 1.552491
1.470050 0.2 1.640706
1.473383 0.2 1.741219
1.476717 0.2 1.853020
1.480050 0.2 1.973840
1.483383 0.2 2.100947
1.486717 0.2 2.231929
1.490050 0.2 2.364977
1.493383 0.2 2.498240
1.496717 0.2 2.629110
1.500050 0.2 2.754577
1.503383 0.2 2.871822
1.506717 0.2 2.978384
1.510050 0.2 3.072601
1.513383 0.2 3.153733
1.516717 0.2 3.220770
1.520050 0.2 3.271597
1.523383 0.2 3.304104
1.526717 0.2 3.317385
1.530050 0.2 3.311094
1.533383 0.2 3.284770
1.536717 0.2 3.238581
1.540050 0.2 3.173738
1.543383 0.2 3.092010
1.546717 0.2 2.995315
1.550050 0.2 2.885880
1.553383 0.2 2.766559
1.556717 0.2 2.640691
1.560050 0.2 2.511335
1.563383 0.2 2.380824
1.566717 0.2 2.250876
1.570050 0.2 2.122782
1.573383 0.2 1.997370
1.576717 0.2 1.875134
1.580050 0.2 1.756605
1.583383 0.2 1.642792
1.586717 0.2 1.535155
1.590050 0.2 1.435084
1.593383 0.2 1.343535
1.596717 0.2 1.260974
1.600050 0.2 1.187259
1.603383 0.2 1.121424
1.606717 0.2 1.061945
1.610050 0.2 1.007728
1.613383 0.2 0.958983
1.616717 0.2 0.916836
1.620050 0.2 0.882237
1.623383 0.2 0.855513
1.626717 0.2 0.836356
1.630050 0.2 0.823988
1.633383 0.2 0.817683
1.636717 0.2 0.817194
1.640050 0.2 0.822609
1.643383 0.2 0.833888
1.646717 0.2 0.850647
1.650050 0.2 0.872179
1.653383 0.2 0.897446
1.656717 0.2 0.925334
1.660050 0.2 0.955225
1.663383 0.2 0.986918
1.666717 0.2 1.020399
1.670050 0.2 1.055957
1.673383 0.2 1.093778
1.676717 0.2 1.133699
1.680050 0.2 1.175599
1.683383 0.2 1.219376
1.686717 0.2 1.264601
1.690050 0.2 1.310967
1.693383 0.2 1.359051
1.696717 0.2 1.410088
1.700050 0.2 1.465045
1.703383 0.2 1.524282
1.706717 0.2 1.587919
1.710050 0.2 1.656306
1.713383 0.2 1.730272
1.716717 0.2 1.810989
1.720050 0.2 1.899726
1.723383 0.2 1.997561
1.726717 0.2 2.105087
1.730050 0.2 2.222382
1.733383 0.2 2.349154
1.736717 0.2 2.484554
1.740050 0.2 2.627368
1.743383 0.2 2.776631
1.746717 0.2 2.931743
1.750050 0.2 3.091721
1.753383 0.2 3.254963
1.756717 0.2 3.419677
1.760050 0.2 3.584055
1.763383 0.2 3.746119
1.766717 0.2 3.903746
1.770050 0.2 4.054867
1.773383 0.2 4.197876
1.776717 0.2 4.332080
1.780050 0.2 4.457282
1.783383 0.2 4.572696
1.786717 0.2 4.676487
1.790050 0.2 4.766560
1.793383 0.2 4.841271
1.796717 0.2 4.899083
1.800050 0.2 4.938375
1.803383 0.2 4.958077
1.806717 0.2 4.958119
1.810050 0.2 4.938985
1.813383 0.2 4.900964
1.816717 0.2 4.844172
1.820050 0.2 4.769252
1.823383 0.2 4.677698
1.826717 0.2 4.571821
1.830050 0.2 4.454860
1.833383 0.2 4.330389
1.836717 0.2 4.201196
1.840050 0.2 4.069330
1.843383 0.2 3.936938
1.846717 0.2 3.806390
1.850050 0.2 3.679781
1.853383 0.2 3.558639
1.856717 0.2 3.443942
1.860050 0.2 3.336202
1.863383 0.2 3.235419
1.866717 0.2 3.141239
1.870050 0.2 3.053197
1.873383 0.2 2.970975
1.876717 0.2 2.894448
1.880050 0.2 2.823565
1.883383 0.2 2.758382
1.886717 0.2 2.698847
1.890050 0.2 2.644686
1.893383 0.2 2.595820
1.896717 0.2 2.552434
1.900050 0.2 2.514338
1.903383 0.2 2.480792
1.906717 0.2 2.451013
1.910050 0.2 2.424489
1.913383 0.2 2.400614
1.916717 0.2 2.378216
1.920050 0.2 2.355878
1.923383 0.2 2.332735
1.926717 0.2 2.308679
1.930050 0.2 2.284069
1.933383 0.2 2.259417
1.936717 0.2 2.235314
1.940050 0.2 2.212701
1.943383 0.2 2.193139
1.946717 0.2 2.179188
1.950050 0.2 2.174759
1.953383 0.2 2.185078
1.956717 0.2 2.216846
1.960050 0.2 2.278700
1.963383 0.2 2.381434
1.966717 0.2 2.537915
1.970050 0.2 2.762997
1.973383 0.2 3.073695
1.976717 0.2 3.489242
1.980050 0.2 4.030699
1.983383 0.2 4.720688
1.986717 0.2 5.583279
1.990050 0.2 6.643273
1.993383 0.2 7.925443
1.996717 0.2 9.454163
2.000050 0.2 11.253222
2.003383 0.2 13.345885
2.006717 0.2 15.755123
2.010050 0.2 18.503531
2.013383 0.2 21.613254
2.016717 0.2 25.106929
2.020050 0.2 29.009138
2.023383 0.2 33.347341
2.026717 0.2 38.152342
2.030050 0.2 43.458915
2.033383 0.2 49.306285
2.036717 0.2 55.737183
2.040050 0.2 62.795626
2.043383 0.2 70.525357
2.046717 0.2 78.969374
2.050050 0.2 88.168657
2.053383 0.2 98.159490
2.056717 0.2 108.971214
2.060050 0.2 120.625394
2.063383 0.2 133.135510
2.066717 0.2 146.507691
2.070050 0.2 160.742155
2.073383 0.2 175.834303
2.076717 0.2 191.776087
2.080050 0.2 208.557518
2.083383 0.2 226.166253
2.086717 0.2 244.585439
2.090050 0.2 263.791094
2.093383 0.2 283.749765
2.096717 0.2 304.417219
2.100050 0.2 325.739011
2.103383 0.2 347.651355
2.106717 0.2 370.080341
2.110050 0.2 392.939286
2.113383 0.2 416.126950
2.116717 0.2 439.529303
2.120050 0.2 463.023191
2.123383 0.2 486.477968
2.126717 0.2 509.755342
2.130050 0.2 532.711233
2.133383 0.2 555.199106
2.136717 0.2 577.072190
2.140050 0.2 598.183927
2.143383 0.2 618.386120
2.146717 0.2 637.525167
2.150050 0.2 655.439427
2.153383 0.2 671.958198
2.156717 0.2 686.900551
2.160050 0.2 700.075022
2.163383 0.2 711.282264
2.166717 0.2 720.321313
2.170050 0.2 726.999911
2.173383 0.2 731.146811
2.176717 0.2 732.622003
2.180050 0.2 731.325411
2.183383 0.2 727.206716
2.186717 0.2 720.274607
2.190050 0.2 710.601286
2.193383 0.2 698.320764
2.196717 0.2 683.622314
2.200050 0.2 666.740286
2.203383 0.2 647.941889
2.206717 0.2 627.513659
2.210050 0.2 605.746774
2.213383 0.2 582.923904
2.216717 0.2 559.309512
2.220050 0.2 535.141943
2.223383 0.2 510.627511
2.226717 0.2 485.939542
2.230050 0.2 461.222358
2.233383 0.2 436.596768
2.236717 0.2 412.164946
2.240050 0.2 388.015700
2.243383 0.2 364.230033
2.246717 0.2 340.884929
2.250050 0.2 318.055018
2.253383 0.2 295.813829
2.256717 0.2 274.234941
2.260050 0.2 253.391690
2.263383 0.2 233.354485
2.266717 0.2 214.187671
2.270050 0.2 195.947890
2.273383 0.2 178.683046
2.276717 0.2 162.430918
2.280050 0.2 147.217694
2.283383 0.2 133.056571
2.286717 0.2 119.947256
2.290050 0.2 107.876822
2.293383 0.2 96.821063
2.296717 0.2 86.745708
2.300050 0.2 77.607348
2.303383 0.2 69.354777
2.306717 0.2 61.930898
2.310050 0.2 55.274875
2.313383 0.2 49.324385
2.316717 0.2 44.017285
2.320050 0.2 39.292858
2.323383 0.2 35.093389
2.326717 0.2 31.365547
2.330050 0.2 28.060302
2.333383 0.2 25.132047
2.336717 0.2 22.538505
2.340050 0.2 20.241016
2.343383 0.2 18.204879
2.346717 0.2 16.399496
2.350050 0.2 14.798003
2.353383 0.2 13.376288
2.356717 0.2 12.112320
2.360050 0.2 10.986445
2.363383 0.2 9.981934
2.366717 0.2 9.084875
2.370050 0.2 8.283472
2.373383 0.2 7.567401
2.376717 0.2 6.927135
2.380050 0.2 6.353897
2.383383 0.2 5.839919
2.386717 0.2 5.378183
2.390050 0.2 4.962198
2.393383 0.2 4.586275
2.396717 0.2 4.245639
2.400050 0.2 3.936356
2.403383 0.2 3.655250
2.406717 0.2 3.399821
2.410050 0.2 3.168061
2.413383 0.2 2.958030
2.416717 0.2 2.767509
2.420050 0.2 2.594185
2.423383 0.2 2.435930
2.426717 0.2 2.290672
2.430050 0.2 2.156491
2.433383 0.2 2.032435
2.436717 0.2 1.918655
2.440050 0.2 1.815222
2.443383 0.2 1.721093
2.446717 0.2 1.634578
2.450050 0.2 1.554214
2.453383 0.2 1.479019
2.456717 0.2 1.408448
2.460050 0.2 1.342474
2.463383 0.2 1.281127
2.466717 0.2 1.223874
2.470050 0.2 1.170053
2.473383 0.2 1.119655
2.476717 0.2 1.073047
2.480050 0.2 1.030313
2.483383 0.2 0.991081
2.486717 0.2 0.954759
2.490050 0.2 0.920659
2.493383 0.2 0.888072
2.496717 0.2 0.856365
2.500050 0.2 0.825278
2.503383 0.2 0.795214
2.506717 0.2 0.767168
2.510050 0.2 0.741971
2.513383 0.2 0.719624
2.516717 0.2 0.699456
2.520050 0.2 0.680680
2.523383 0.2 0.662794
2.526717 0.2 0.645821
2.530050 0.2 0.629961
2.533383 0.2 0.614920
2.536717 0.2 0.600084
2.540050 0.2 0.585294
2.543383 0.2 0.570975
2.546717 0.2 0.557406
2.550050 0.2 0.544395
2.553383 0.2 0.531604
2.556717 0.2 0.518770
2.560050 0.2 0.505857
2.563383 0.2 0.493126
2.566717 0.2 0.481056
2.570050 0.2 0.470025
2.573383 0.2 0.460036
2.576717 0.2 0.450825
2.580050 0.2 0.442276
2.583383 0.2 0.434504
2.586717 0.2 0.427607
2.590050 0.2 0.421298
2.593383 0.2 0.414806
2.596717 0.2 0.407435
2.600050 0.2 0.399146
2.603383 0.2 0.390434
2.606717 0.2 0.381819
2.610050 0.2 0.373647
2.613383 0.2 0.366289
2.616717 0.2 0.360035
2.620050 0.2 0.354634
2.623383 0.2 0.349567
2.626717 0.2 0.344766
2.630050 0.2 0.340412
2.633383 0.2 0.336203
2.636717 0.2 0.331304
2.640050 0.2 0.324994
2.643383 0.2 0.317288
2.646717 0.2 0.309274
2.650050 0.2 0.302498
2.653383 0.2 0.297683
2.656717 0.2 0.294386
2.660050 0.2 0.291974
2.663383 0.2 0.290181
2.666717 0.2 0.288510
2.670050 0.2 0.286209
2.673383 0.2 0.282945
2.676717 0.2 0.278694
2.680050 0.2 0.273460
2.683383 0.2 0.267723
2.686717 0.2 0.262409
2.690050 0.2 0.258023
2.693383 0.2 0.254298
2.696717 0.2 0.250819
2.700050 0.2 0.247592
2.703383 0.2 0.244766
2.706717 0.2 0.242149
2.710050 0.2 0.239420
2.713383 0.2 0.236598
2.716717 0.2 0.233981
2.720050 0.2 0.231788
2.723383 0.2 0.230130
2.726717 0.2 0.229003
2.730050 0.2 0.228081
2.733383 0.2 0.226819
2.736717 0.2 0.224919
2.740050 0.2 0.222255
2.743383 0.2 0.218856
2.746717 0.2 0.215350
2.750050 0.2 0.212872
2.753383 0.2 0.212267
2.756717 0.2 0.213394
2.760050 0.2 0.215173
2.763383 0.2 0.216309
2.766717 0.2 0.215811
2.770050 0.2 0.213217
2.773383 0.2 0.209031
2.776717 0.2 0.204616
2.780050 0.2 0.201133
2.783383 0.2 0.198660
2.786717 0.2 0.196630
2.790050 0.2 0.194637
2.793383 0.2 0.192458
2.796717 0.2 0.189990
2.800050 0.2 0.187522
2.803383 0.2 0.185641
2.806717 0.2 0.184877
2.810050 0.2 0.185152
2.813383 0.2 0.185384
2.816717 0.2 0.184262
2.820050 0.2 0.181426
2.823383 0.2 0.177370
2.826717 0.2 0.172840
2.830050 0.2 0.168649
2.833383 0.2 0.165370
2.836717 0.2 0.163089
2.840050 0.2 0.161631
2.843383 0.2 0.160835
2.846717 0.2 0.160439
2.850050 0.2 0.160141
2.853383 0.2 0.159852
2.856717 0.2 0.159554
2.860050 0.2 0.158995
2.863383 0.2 0.158036
2.866717 0.2 0.156984
2.870050 0.2 0.156248
2.873383 0.2 0.156038
2.876717 0.2 0.156318
2.880050 0.2 0.156779
2.883383 0.2 0.156923
2.886717 0.2 0.156551
2.890050 0.2 0.155978
2.893383 0.2 0.155587
2.896717 0.2 0.155610
2.900050 0.2 0.156262
2.903383 0.2 0.157477
2.906717 0.2 0.158786
2.910050 0.2 0.160071
2.913383 0.2 0.161980
2.916717 0.2 0.165170
2.920050 0.2 0.169668
2.923383 0.2 0.174977
2.926717 0.2 0.180136
2.930050 0.2 0.184244
2.933383 0.2 0.187475
2.936717 0.2 0.191210
2.940050 0.2 0.196835
2.943383 0.2 0.204579
2.946717 0.2 0.213459
2.950050 0.2 0.222293
2.953383 0.2 0.230731
2.956717 0.2 0.239266
2.960050 0.2 0.248621
2.963383 0.2 0.259168
2.966717 0.2 0.270684
2.970050 0.2 0.282675
2.973383 0.2 0.294615
2.976717 0.2 0.306214
2.980050 0.2 0.317814
2.983383 0.2 0.330023
2.986717 0.2 0.342932
2.990050 0.2 0.355891
2.993383 0.2 0.368119
2.996717 0.2 0.379323
3.000050 0.2 0.389600
3.003383 0.2 0.399444
3.006717 0.2 0.409959
3.010050 0.2 0.422173
3.013383 0.2 0.436180
3.016717 0.2 0.451119
3.020050 0.2 0.465759
3.023383 0.2 0.479110
3.026717 0.2 0.490854
3.030050 0.2 0.501280
3.033383 0.2 0.510807
3.036717 0.2 0.519706
3.040050 0.2 0.528139
3.043383 0.2 0.536302
3.046717 0.2 0.544391
3.050050 0.2 0.552488
3.053383 0.2 0.560624
3.056717 0.2 0.568843
3.060050 0.2 0.576917
3.063383 0.2 0.583981
3.066717 0.2 0.588824
3.070050 0.2 0.590673
3.073383 0.2 0.589881
3.076717 0.2 0.587758
3.080050 0.2 0.585541
3.083383 0.2 0.583539
3.086717 0.2 0.581406
3.090050 0.2 0.578887
3.093383 0.2 0.576111
3.096717 0.2 0.573164
3.100050 0.2 0.569667
3.103383 0.2 0.565071
3.106717 0.2 0.559082
3.110050 0.2 0.551613
3.113383 0.2 0.542859
3.116717 0.2 0.533466
3.120050 0.2 0.524078
3.123383 0.2 0.514821
3.126717 0.2 0.505536
3.130050 0.2 0.496465
3.133383 0.2 0.488246
3.136717 0.2 0.481028
3.140050 0.2 0.474295
3.143383 0.2 0.467543
3.146717 0.2 0.460627
3.150050 0.2 0.453605
3.153383 0.2 0.446509
3.156717 0.2 0.439095
3.160050 0.2 0.431002
3.163383 0.2 0.422285
3.166717 0.2 0.413354
3.170050 0.2 0.404557
3.173383 0.2 0.396362
3.176717 0.2 0.389316
3.180050 0.2 0.383300
3.183383 0.2 0.377353
3.186717 0.2 0.370555
3.190050 0.2 0.362750
3.193383 0.2 0.354447
3.196717 0.2 0.346326
3.200050 0.2 0.338783
3.203383 0.2 0.331751
3.206717 0.2 0.324976
3.210050 0.2 0.318387
3.213383 0.2 0.311998
3.216717 0.2 0.305665
3.220050 0.2 0.299108
3.223383 0.2 0.292161
3.226717 0.2 0.284901
3.230050 0.2 0.277632
3.233383 0.2 0.270763
3.236717 0.2 0.264705
3.240050 0.2 0.259606
3.243383 0.2 0.255201
3.246717 0.2 0.251029
3.250050 0.2 0.246819
3.253383 0.2 0.242689
3.256717 0.2 0.238982
3.260050 0.2 0.235802
3.263383 0.2 0.232975
3.266717 0.2 0.230507
3.270050 0.2 0.228565
3.273383 0.2 0.227159
3.276717 0.2 0.226097
3.280050 0.2 0.225320
3.283383 0.2 0.224914
3.286717 0.2 0.224747
3.290050 0.2 0.224309
3.293383 0.2 0.223238
3.296717 0.2 0.221492
3.300050 0.2 0.219042
3.303383 0.2 0.216030
3.306717 0.2 0.212984
3.310050 0.2 0.210353
3.313383 0.2 0.207932
3.316717 0.2 0.205119
3.320050 0.2 0.201785
3.323383 0.2 0.198502
3.326717 0.2 0.195890
3.330050 0.2 0.193985
3.333383 0.2 0.192490
3.336717 0.2 0.191224
3.340050 0.2 0.190157
3.343383 0.2 0.189128
3.346717 0.2 0.187727
3.350050 0.2 0.185426
3.353383 0.2 0.182115
3.356717 0.2 0.178558
3.360050 0.2 0.175927
3.363383 0.2 0.174544
3.366717 0.2 0.173543
3.370050 0.2 0.172039
3.373383 0.2 0.169980
3.376717 0.2 0.167568
3.380050 0.2 0.164811
3.383383 0.2 0.161771
3.386717 0.2 0.158702
3.390050 0.2 0.155950
3.393383 0.2 0.153827
3.396717 0.2 0.152448
3.400050 0.2 0.151750
3.403383 0.2 0.151452
3.406717 0.2 0.150921
3.410050 0.2 0.149724
3.413383 0.2 0.148197
3.416717 0.2 0.146828
3.420050 0.2 0.145556
3.423383 0.2 0.144150
3.426717 0.2 0.142767
3.430050 0.2 0.141733
3.433383 0.2 0.141016
3.436717 0.2 0.140197
3.440050 0.2 0.138683
3.443383 0.2 0.136341
3.446717 0.2 0.133896
3.450050 0.2 0.132169
3.453383 0.2 0.131065
3.456717 0.2 0.129817
3.460050 0.2 0.127987
3.463383 0.2 0.125905
3.466717 0.2 0.124122
3.470050 0.2 0.122781
3.473383 0.2 0.121617
3.476717 0.2 0.120476
3.480050 0.2 0.119521
3.483383 0.2 0.119116
3.486717 0.2 0.119498
3.490050 0.2 0.120504
3.493383 0.2 0.121463
3.496717 0.2 0.121542
3.500050 0.2 0.120145
3.503383 0.2 0.117300
3.506717 0.2 0.113854
3.510050 0.2 0.110953
3.513383 0.2 0.109249
3.516717 0.2 0.108723
3.520050 0.2 0.109118
3.523383 0.2 0.110138
3.526717 0.2 0.111097
3.530050 0.2 0.111279
3.533383 0.2 0.110627
3.536717 0.2 0.109659
3.540050 0.2 0.108909
3.543383 0.2 0.108564
3.546717 0.2 0.108439
3.550050 0.2 0.108131
3.553383 0.2 0.107349
3.556717 0.2 0.106259
3.560050 0.2 0.105370
3.563383 0.2 0.105049
3.566717 0.2 0.105421
3.570050 0.2 0.106418
3.573383 0.2 0.107735
3.576717 0.2 0.108867
3.580050 0.2 0.109426
3.583383 0.2 0.109449
3.586717 0.2 0.109337
3.590050 0.2 0.109407
3.593383 0.2 0.109538
3.596717 0.2 0.109272
3.600050 0.2 0.108224
3.603383 0.2 0.106711
3.606717 0.2 0.105603
3.610050 0.2 0.105193
3.613383 0.2 0.104900
3.616717 0.2 0.104276
3.620050 0.2 0.103428
3.623383 0.2 0.102636
3.626717 0.2 0.102283
3.630050 0.2 0.102711
3.633383 0.2 0.103908
3.636717 0.2 0.105598
3.640050 0.2 0.107507
3.643383 0.2 0.109216
3.646717 0.2 0.110120
3.650050 0.2 0.109947
3.653383 0.2 0.109230
3.656717 0.2 0.108760
3.660050 0.2 0.108648
3.663383 0.2 0.108304
3.666717 0.2 0.107195
3.670050 0.2 0.105468
3.673383 0.2 0.103908
3.676717 0.2 0.103489
3.680050 0.2 0.104723
3.683383 0.2 0.107321
3.686717 0.2 0.110469
3.690050 0.2 0.113393
3.693383 0.2 0.115614
3.696717 0.2 0.117156
3.700050 0.2 0.118474
3.703383 0.2 0.119838
3.706717 0.2 0.120988
3.710050 0.2 0.121719
3.713383 0.2 0.122199
3.716717 0.2 0.122613
3.720050 0.2 0.123223
3.723383 0.2 0.124406
3.726717 0.2 0.126101
3.730050 0.2 0.127763
3.733383 0.2 0.128965
3.736717 0.2 0.129798
3.740050 0.2 0.130618
3.743383 0.2 0.131642
3.746717 0.2 0.132886
3.750050 0.2 0.134315
3.753383 0.2 0.135885
3.756717 0.2 0.137445
3.760050 0.2 0.138707
3.763383 0.2 0.139470
3.766717 0.2 0.139838
3.770050 0.2 0.140318
3.773383 0.2 0.141421
3.776717 0.2 0.143163
3.780050 0.2 0.145114
3.783383 0.2 0.147098
3.786717 0.2 0.149249
3.790050 0.2 0.151466
3.793383 0.2 0.153384
3.796717 0.2 0.154814
3.800050 0.2 0.155824
3.803383 0.2 0.156644
3.806717 0.2 0.157570
3.810050 0.2 0.158581
3.813383 0.2 0.159331
3.816717 0.2 0.159773
3.820050 0.2 0.160416
3.823383 0.2 0.161701
3.826717 0.2 0.163754
3.830050 0.2 0.166711
3.833383 0.2 0.170679
3.836717 0.2 0.175219
3.840050 0.2 0.179261
3.843383 0.2 0.181757
3.846717 0.2 0.182241
3.850050 0.2 0.180984
3.853383 0.2 0.179070
3.856717 0.2 0.177938
3.860050 0.2 0.178302
3.863383 0.2 0.179773
3.866717 0.2 0.181934
3.870050 0.2 0.185086
3.873383 0.2 0.189468
3.876717 0.2 0.194530
3.880050 0.2 0.199350
3.883383 0.2 0.203284
3.886717 0.2 0.206195
3.890050 0.2 0.208337
3.893383 0.2 0.210032
3.896717 0.2 0.211466
3.900050 0.2 0.212807
3.903383 0.2 0.214288
3.906717 0.2 0.215783
3.910050 0.2 0.216761
3.913383 0.2 0.217068
3.916717 0.2 0.217152
3.920050 0.2 0.217436
3.923383 0.2 0.218069
3.926717 0.2 0.219108
3.930050 0.2 0.220560
3.933383 0.2 0.222353
3.936717 0.2 0.224374
3.940050 0.2 0.226400
3.943383 0.2 0.228109
3.946717 0.2 0.229306
3.950050 0.2 0.229916
3.953383 0.2 0.229934
3.956717 0.2 0.229510
3.960050 0.2 0.228933
3.963383 0.2 0.228547
3.966717 0.2 0.228602
3.970050 0.2 0.229091
3.973383 0.2 0.229822
3.976717 0.2 0.230581
3.980050 0.2 0.230959
3.983383 0.2 0.230139
3.986717 0.2 0.227657
3.990050 0.2 0.224281
3.993383 0.2 0.221399
3.996717 0.2 0.219848
4.000050 0.2 0.219685
4.003383 0.2 0.220397
4.006717 0.2 0.221049
4.010050 0.2 0.220556
4.013383 0.2 0.218209
4.016717 0.2 0.214404
4.020050 0.2 0.210414
4.023383 0.2 0.207019
4.026717 0.2 0.203932
4.030050 0.2 0.200719
4.033383 0.2 0.197426
4.036717 0.2 0.194432
4.040050 0.2 0.192053
4.043383 0.2 0.190334
4.046717 0.2 0.189170
4.050050 0.2 0.188472
4.053383 0.2 0.188062
4.056717 0.2 0.187606
4.060050 0.2 0.186935
4.063383 0.2 0.186078
4.066717 0.2 0.184975
4.070050 0.2 0.183494
4.073383 0.2 0.181561
4.076717 0.2 0.179117
4.080050 0.2 0.176379
4.083383 0.2 0.174143
4.086717 0.2 0.172951
4.090050 0.2 0.172453
4.093383 0.2 0.171834
4.096717 0.2 0.170427
4.100050 0.2 0.168015
4.103383 0.2 0.164970
4.106717 0.2 0.161836
4.110050 0.2 0.158893
4.113383 0.2 0.156290
4.116717 0.2 0.154334
4.120050 0.2 0.153491
4.123383 0.2 0.153999
4.126717 0.2 0.155391
4.130050 0.2 0.156760
4.133383 0.2 0.157687
4.136717 0.2 0.158348
4.140050 0.2 0.158879
4.143383 0.2 0.159210
4.146717 0.2 0.159410
4.150050 0.2 0.159885
4.153383 0.2 0.161347
4.156717 0.2 0.164290
4.160050 0.2 0.168509
4.163383 0.2 0.173468
4.166717 0.2 0.178758
4.170050 0.2 0.184197
4.173383 0.2 0.189738
4.176717 0.2 0.195177
4.180050 0.2 0.200248
4.183383 0.2 0.205287
4.186717 0.2 0.211243
4.190050 0.2 0.218707
4.193383 0.2 0.227313
4.196717 0.2 0.236342
4.200050 0.2 0.245348
4.203383 0.2 0.254279
4.206717 0.2 0.263485
4.210050 0.2 0.273474
4.213383 0.2 0.284398
4.216717 0.2 0.295793
4.220050 0.2 0.306750
4.223383 0.2 0.316426
4.226717 0.2 0.324561
4.230050 0.2 0.331528
4.233383 0.2 0.337693
4.236717 0.2 0.343085
4.240050 0.2 0.347677
4.243383 0.2 0.351714
4.246717 0.2 0.355700
4.250050 0.2 0.359789
4.253383 0.2 0.363430
4.256717 0.2 0.365926
4.260050 0.2 0.367137
4.263383 0.2 0.367365
4.266717 0.2 0.367067
4.270050 0.2 0.366718
4.273383 0.2 0.366583
4.276717 0.2 0.366550
4.280050 0.2 0.366280
4.283383 0.2 0.365577
4.286717 0.2 0.364613
4.290050 0.2 0.363579
4.293383 0.2 0.362317
4.296717 0.2 0.360757
4.300050 0.2 0.359393
4.303383 0.2 0.358825
4.306717 0.2 0.359146
4.310050 0.2 0.359965
4.313383 0.2 0.360585
4.316717 0.2 0.360287
4.320050 0.2 0.358871
4.323383 0.2 0.356799
4.326717 0.2 0.354606
4.330050 0.2 0.352678
4.333383 0.2 0.351421
4.336717 0.2 0.351067
4.340050 0.2 0.351355
4.343383 0.2 0.351579
4.346717 0.2 0.351113
4.350050 0.2 0.350182
4.353383 0.2 0.349875
4.356717 0.2 0.351230
4.360050 0.2 0.354392
4.363383 0.2 0.358643
4.366717 0.2 0.362843
4.370050 0.2 0.365721
4.373383 0.2 0.366373
4.376717 0.2 0.364743
4.380050 0.2 0.361670
4.383383 0.2 0.358485
4.386717 0.2 0.356375
4.390050 0.2 0.355844
4.393383 0.2 0.356738
4.396717 0.2 0.358447
4.400050 0.2 0.360124
4.403383 0.2 0.361181
4.406717 0.2 0.361539
4.410050 0.2 0.361204
4.413383 0.2 0.360063
4.416717 0.2 0.358298
4.420050 0.2 0.356487
4.423383 0.2 0.355043
4.426717 0.2 0.353879
4.430050 0.2 0.352669
4.433383 0.2 0.351053
4.436717 0.2 0.348636
4.440050 0.2 0.345092
4.443383 0.2 0.340613
4.446717 0.2 0.335956
4.450050 0.2 0.331867
4.453383 0.2 0.328394
4.456717 0.2 0.325246
4.460050 0.2 0.322522
4.463383 0.2 0.320319
4.466717 0.2 0.317828
4.470050 0.2 0.313958
4.473383 0.2 0.308300
4.476717 0.2 0.301213
4.480050 0.2 0.293627
4.483383 0.2 0.286819
4.486717 0.2 0.281697
4.490050 0.2 0.278372
4.493383 0.2 0.276146
4.496717 0.2 0.273939
4.500050 0.2 0.271103
4.503383 0.2 0.267783
4.506717 0.2 0.264198
4.510050 0.2 0.260272
4.513383 0.2 0.256067
4.516717 0.2 0.251872
4.520050 0.2 0.248007
4.523383 0.2 0.244775
4.526717 0.2 0.242218
4.530050 0.2 0.239825
4.533383 0.2 0.236793
4.536717 0.2 0.232784
4.540050 0.2 0.228216
4.543383 0.2 0.224011
4.546717 0.2 0.221119
4.550050 0.2 0.219755
4.553383 0.2 0.219201
4.556717 0.2 0.218656
4.560050 0.2 0.217799
4.563383 0.2 0.216523
4.566717 0.2 0.214665
4.570050 0.2 0.212020
4.573383 0.2 0.208463
4.576717 0.2 0.204034
4.580050 0.2 0.198940
4.583383 0.2 0.193566
4.586717 0.2 0.188649
4.590050 0.2 0.184928
4.593383 0.2 0.182670
4.596717 0.2 0.181533
4.600050 0.2 0.180770
4.603383 0.2 0.179689
4.606717 0.2 0.178078
4.610050 0.2 0.176015
4.613383 0.2 0.173734
4.616717 0.2 0.171643
4.620050 0.2 0.170078
4.623383 0.2 0.169021
4.626717 0.2 0.168150
4.630050 0.2 0.167107
4.633383 0.2 0.165715
4.636717 0.2 0.164048
4.640050 0.2 0.162288
4.643383 0.2 0.160411
4.646717 0.2 0.158111
4.650050 0.2 0.155349
4.653383 0.2 0.152681
4.656717 0.2 0.150762
4.660050 0.2 0.149887
4.663383 0.2 0.149924
4.666717 0.2 0.150269
4.670050 0.2 0.150055
4.673383 0.2 0.148616
4.676717 0.2 0.145785
4.680050 0.2 0.141948
4.683383 0.2 0.138017
4.686717 0.2 0.135107
4.690050 0.2 0.133724
4.693383 0.2 0.133575
4.696717 0.2 0.134222
4.700050 0.2 0.135447
4.703383 0.2 0.136993
4.706717 0.2 0.138474
4.710050 0.2 0.139461
4.713383 0.2 0.139461
4.716717 0.2 0.138222
4.720050 0.2 0.136020
4.723383 0.2 0.133412
4.726717 0.2 0.130809
4.730050 0.2 0.128266
4.733383 0.2 0.125594
4.736717 0.2 0.122814
4.740050 0.2 0.120285
4.743383 0.2 0.118460
4.746717 0.2 0.117710
4.750050 0.2 0.118129
4.753383 0.2 0.119479
4.756717 0.2 0.121314
4.760050 0.2 0.123051
4.763383 0.2 0.124052
4.766717 0.2 0.123950
4.770050 0.2 0.122902
4.773383 0.2 0.121575
4.776717 0.2 0.120699
4.780050 0.2 0.120420
4.783383 0.2 0.120150
4.786717 0.2 0.119228
4.790050 0.2 0.117621
4.793383 0.2 0.115796
4.796717 0.2 0.114106
4.800050 0.2 0.112783
4.803383 0.2 0.112099
4.806717 0.2 0.112038
4.810050 0.2 0.112206
4.813383 0.2 0.112182
4.816717 0.2 0.111856
4.820050 0.2 0.111554
4.823383 0.2 0.111726
4.826717 0.2 0.112262
4.830050 0.2 0.112555
4.833383 0.2 0.112155
4.836717 0.2 0.111177
4.840050 0.2 0.110120
4.843383 0.2 0.109398
4.846717 0.2 0.109128
4.850050 0.2 0.109281
4.853383 0.2 0.109910
4.856717 0.2 0.111153
4.860050 0.2 0.112881
4.863383 0.2 0.114706
4.866717 0.2 0.116383
4.870050 0.2 0.118022
4.873383 0.2 0.119763
4.876717 0.2 0.121584
4.880050 0.2 0.123559
4.883383 0.2 0.126003
4.886717 0.2 0.128988
4.890050 0.2 0.132117
4.893383 0.2 0.135056
4.896717 0.2 0.137938
4.900050 0.2 0.141165
4.903383 0.2 0.145091
4.906717 0.2 0.149910
4.910050 0.2 0.155633
4.913383 0.2 0.162018
4.916717 0.2 0.168700
4.920050 0.2 0.175233
4.923383 0.2 0.181221
4.926717 0.2 0.186502
4.930050 0.2 0.191345
4.933383 0.2 0.196551
4.936717 0.2 0.202963
4.940050 0.2 0.210758
4.943383 0.2 0.219513
4.946717 0.2 0.228793
4.950050 0.2 0.238339
4.953383 0.2 0.248072
4.956717 0.2 0.258107
4.960050 0.2 0.268677
4.963383 0.2 0.279974
4.966717 0.2 0.291895
4.970050 0.2 0.304198
4.973383 0.2 0.317008
4.976717 0.2 0.330517
4.980050 0.2 0.344412
4.983383 0.2 0.358275
4.986717 0.2 0.372031
4.990050 0.2 0.385749
4.993383 0.2 0.399463
4.996717 0.2 0.413335
5.000050 0.2 0.427659
5.003383 0.2 0.442639
5.006717 0.2 0.458178
5.010050 0.2 0.473927
5.013383 0.2 0.489620
5.016717 0.2 0.505336
5.020050 0.2 0.521359
5.023383 0.2 0.537680
5.026717 0.2 0.553722
5.030050 0.2 0.568870
5.033383 0.2 0.583096
5.036717 0.2 0.596917
5.040050 0.2 0.610873
5.043383 0.2 0.624922
5.046717 0.2 0.638324
5.050050 0.2 0.650212
5.053383 0.2 0.660135
5.056717 0.2 0.668168
5.060050 0.2 0.674799
5.063383 0.2 0.680820
5.066717 0.2 0.687130
5.070050 0.2 0.694245
5.073383 0.2 0.702180
5.076717 0.2 0.710739
5.080050 0.2 0.719475
5.083383 0.2 0.727428
5.086717 0.2 0.733389
5.090050 0.2 0.736755
5.093383 0.2 0.737952
5.096717 0.2 0.738003
5.100050 0.2 0.737919
5.103383 0.2 0.738231
5.106717 0.2 0.738613
5.110050 0.2 0.738241
5.113383 0.2 0.736560
5.116717 0.2 0.733635
5.120050 0.2 0.729728
5.123383 0.2 0.724765
5.126717 0.2 0.718744
5.130050 0.2 0.712182
5.133383 0.2 0.705807
5.136717 0.2 0.700005
5.140050 0.2 0.694636
5.143383 0.2 0.689211
5.146717 0.2 0.683321
5.150050 0.2 0.676899
5.153383 0.2 0.670031
5.156717 0.2 0.662692
5.160050 0.2 0.654999
5.163383 0.2 0.647432
5.166717 0.2 0.640485
5.170050 0.2 0.634110
5.173383 0.2 0.627651
5.176717 0.2 0.620345
5.180050 0.2 0.611851
5.183383 0.2 0.602468
5.186717 0.2 0.592829
5.190050 0.2 0.583474
5.193383 0.2 0.574673
5.196717 0.2 0.566537
5.200050 0.2 0.558929
5.203383 0.2 0.551525
5.206717 0.2 0.544041
5.210050 0.2 0.536372
5.213383 0.2 0.528716
5.216717 0.2 0.521364
5.220050 0.2 0.514206
5.223383 0.2 0.506691
5.226717 0.2 0.498085
5.230050 0.2 0.487990
5.233383 0.2 0.476986
5.236717 0.2 0.466486
5.240050 0.2 0.457494
5.243383 0.2 0.449978
5.246717 0.2 0.443528
5.250050 0.2 0.437740
5.253383 0.2 0.431878
5.256717 0.2 0.424860
5.260050 0.2 0.416329
5.263383 0.2 0.407235
5.266717 0.2 0.398634
5.270050 0.2 0.390620
5.273383 0.2 0.382988
5.276717 0.2 0.375984
5.280050 0.2 0.370028
5.283383 0.2 0.365134
5.286717 0.2 0.360599
5.290050 0.2 0.355309
5.293383 0.2 0.348575
5.296717 0.2 0.340361
5.300050 0.2 0.330890
5.303383 0.2 0.320724
5.306717 0.2 0.311043
5.310050 0.2 0.302824
5.313383 0.2 0.295648
5.316717 0.2 0.288356
5.320050 0.2 0.280687
5.323383 0.2 0.273422
5.326717 0.2 0.267155
5.330050 0.2 0.261767
5.333383 0.2 0.256794
5.336717 0.2 0.251923
5.340050 0.2 0.247234
5.343383 0.2 0.242884
5.346717 0.2 0.238810
5.350050 0.2 0.234856
5.353383 0.2 0.230875
5.356717 0.2 0.226595
5.360050 0.2 0.221692
5.363383 0.2 0.216281
5.366717 0.2 0.211024
5.370050 0.2 0.206591
5.373383 0.2 0.202842
5.376717 0.2 0.199052
5.380050 0.2 0.194954
5.383383 0.2 0.190870
5.386717 0.2 0.186940
5.390050 0.2 0.183107
5.393383 0.2 0.179438
5.396717 0.2 0.176127
5.400050 0.2 0.173314
5.403383 0.2 0.170888
5.406717 0.2 0.168788
5.410050 0.2 0.167340
5.413383 0.2 0.166902
5.416717 0.2 0.167447
5.420050 0.2 0.168532
5.423383 0.2 0.169561
5.426717 0.2 0.170153
5.430050 0.2 0.170269
5.433383 0.2 0.169883
5.436717 0.2 0.168779
5.440050 0.2 0.166800
5.443383 0.2 0.164039
5.446717 0.2 0.160751
5.450050 0.2 0.157217
5.453383 0.2 0.153868
5.456717 0.2 0.151242
5.460050 0.2 0.149640
5.463383 0.2 0.148886
5.466717 0.2 0.148532
5.470050 0.2 0.148178
5.473383 0.2 0.147624
5.476717 0.2 0.146935
5.480050 0.2 0.146329
5.483383 0.2 0.145920
5.486717 0.2 0.145710
5.490050 0.2 0.145631
5.493383 0.2 0.145384
5.496717 0.2 0.144569
5.500050 0.2 0.143205
5.503383 0.2 0.141766
5.506717 0.2 0.140616
5.510050 0.2 0.139782
5.513383 0.2 0.139121
5.516717 0.2 0.138511
5.520050 0.2 0.137808
5.523383 0.2 0.136886
5.526717 0.2 0.135805
5.530050 0.2 0.134888
5.533383 0.2 0.134534
5.536717 0.2 0.134795
5.540050 0.2 0.135363
5.543383 0.2 0.135866
5.546717 0.2 0.136150
5.550050 0.2 0.136211
5.553383 0.2 0.135945
5.556717 0.2 0.135093
5.560050 0.2 0.133421
5.563383 0.2 0.131093
5.566717 0.2 0.128634
5.570050 0.2 0.126688
5.573383 0.2 0.125845
5.576717 0.2 0.126124
5.580050 0.2 0.126739
5.583383 0.2 0.126790
5.586717 0.2 0.126138
5.590050 0.2 0.125309
5.593383 0.2 0.124695
5.596717 0.2 0.124127
5.600050 0.2 0.123219
5.603383 0.2 0.122008
5.606717 0.2 0.121044
5.610050 0.2 0.120853
5.613383 0.2 0.121626
5.616717 0.2 0.123251
5.620050 0.2 0.125254
5.623383 0.2 0.126967
5.626717 0.2 0.127894
5.630050 0.2 0.127796
5.633383 0.2 0.126669
5.636717 0.2 0.124886
5.640050 0.2 0.123014
5.643383 0.2 0.121244
5.646717 0.2 0.119503
5.650050 0.2 0.117947
5.653383 0.2 0.117044
5.656717 0.2 0.117063
5.660050 0.2 0.117747
5.663383 0.2 0.118655
5.666717 0.2 0.119344
5.670050 0.2 0.119354
5.673383 0.2 0.118418
5.676717 0.2 0.116648
5.680050 0.2 0.114520
5.683383 0.2 0.112732
5.686717 0.2 0.111880
5.690050 0.2 0.112173
5.693383 0.2 0.113300
5.696717 0.2 0.114683
5.700050 0.2 0.115978
5.703383 0.2 0.117086
5.706717 0.2 0.117985
5.710050 0.2 0.118795
5.713383 0.2 0.119694
5.716717 0.2 0.120550
5.720050 0.2 0.121081
5.723383 0.2 0.121105
5.726717 0.2 0.120481
5.730050 0.2 0.119056
5.733383 0.2 0.116793
5.736717 0.2 0.113975
5.740050 0.2 0.111246
5.743383 0.2 0.109342
5.746717 0.2 0.108639
5.750050 0.2 0.109100
5.753383 0.2 0.110399
5.756717 0.2 0.111973
5.760050 0.2 0.113179
5.763383 0.2 0.113593
5.766717 0.2 0.113305
5.770050 0.2 0.112737
5.773383 0.2 0.112215
5.776717 0.2 0.111810
5.780050 0.2 0.111442
5.783383 0.2 0.110902
5.786717 0.2 0.110008
5.790050 0.2 0.108848
5.793383 0.2 0.107461
5.796717 0.2 0.105859
5.800050 0.2 0.104457
5.803383 0.2 0.103815
5.806717 0.2 0.103996
5.810050 0.2 0.104634
5.813383 0.2 0.105426
5.816717 0.2 0.106362
5.820050 0.2 0.107167
5.823383 0.2 0.107186
5.826717 0.2 0.106134
5.830050 0.2 0.104690
5.833383 0.2 0.103926
5.836717 0.2 0.104308
5.840050 0.2 0.105565
5.843383 0.2 0.106934
5.846717 0.2 0.107465
5.850050 0.2 0.106688
5.853383 0.2 0.104890
5.856717 0.2 0.102883
5.860050 0.2 0.101407
5.863383 0.2 0.100615
5.866717 0.2 0.100252
5.870050 0.2 0.100364
5.873383 0.2 0.101002
5.876717 0.2 0.101631
5.880050 0.2 0.101672
5.883383 0.2 0.101253
5.886717 0.2 0.100927
5.890050 0.2 0.100983
5.893383 0.2 0.101412
5.896717 0.2 0.102189
5.900050 0.2 0.103181
5.903383 0.2 0.103991
5.906717 0.2 0.104336
5.910050 0.2 0.104476
5.913383 0.2 0.104955
5.916717 0.2 0.105929
5.920050 0.2 0.106962
5.923383 0.2 0.107484
5.926717 0.2 0.107163
5.930050 0.2 0.106096
5.933383 0.2 0.104653
5.936717 0.2 0.103018
5.940050 0.2 0.101198
5.943383 0.2 0.099395
5.946717 0.2 0.097794
5.950050 0.2 0.096206
5.953383 0.2 0.094585
5.956717 0.2 0.093337
5.960050 0.2 0.092899
5.963383 0.2 0.093346
5.966717 0.2 0.094478
5.970050 0.2 0.095903
5.973383 0.2 0.096988
5.976717 0.2 0.097174
5.980050 0.2 0.096532
5.983383 0.2 0.095530
5.986717 0.2 0.094511
5.990050 0.2 0.093873
5.993383 0.2 0.094273
5.996717 0.2 0.096117
6.000050 0.2 0.099028
