# Supplementary material for: Quantitative profiling of capsaicin content in seven chili pepper cultivars using optimized HPLC
Source: Front Plant Sci. 2026 May 7;17:1749488. doi: 10.3389/fpls.2026.1749488 (PMC13190488; doi:10.3389/fpls.2026.1749488)
Supplement: Supplementary file 2 [file DataSheet2.zip › Raw Chromatogram Data Calibration 220 nm/Capsaicin 200ppm.txt]

URL	chrom://desktop-lb30aed/ChromeleonLocal/Capsaicin/CapsaicinTest_1312025.seq/57713.smp/UV_VIS_1.channel
Channel	UV_VIS_1

Injection Information:
Data Vault	ChromeleonLocal
Sequence	CapsaicinTest_1312025
Name	CAP200ppm
Number	453
Position	Y:F3
Comment	
Processing Method	Processing_Capsaicin
Instrument Method	Capsaicin_222025m1 -Origninal
Type	Unknown
Status	Finished
Inject Time	3/11/2025 12:20:24 PM -07:00
Volume (µl)	10.00
Dilution Factor	1.0000
Weight	1.0000

Raw Data Information:
Time Min. (min)	0.003383
Time Max. (min)	6.000050
Data Points	1800
Detector	UV
Generating Data System	Chromeleon 7.2.10.24543
Exporting Data System	Chromeleon 7.2.10.0
Operator	Instrument Controller
Signal Quantity	Absorbance
Signal Unit	mAU
Signal Min.	-1.519523
Signal Max.	732.622003
Channel	UV_VIS_1
Driver Name	VDAD.dll
Channel Type	Evaluation
Min. Step (s)	0.2
Max. Step (s)	0.2
Average Step (s)	0.2

Signal Parameter Information:
Signal Info	WVL:220 nm

Raw Data:
Time (min)	Step (s)	Value (mAU)
0.003383	n.a.	0.000000
0.006717	0.2	-0.000075
0.010050	0.2	-0.000433
0.013383	0.2	-0.001085
0.016717	0.2	-0.001523
0.020050	0.2	-0.001146
0.023383	0.2	0.000075
0.026717	0.2	0.001728
0.030050	0.2	0.003311
0.033383	0.2	0.004251
0.036717	0.2	0.004205
0.040050	0.2	0.003604
0.043383	0.2	0.003381
0.046717	0.2	0.004065
0.050050	0.2	0.005388
0.053383	0.2	0.006799
0.056717	0.2	0.008051
0.060050	0.2	0.009183
0.063383	0.2	0.010473
0.066717	0.2	0.012121
0.070050	0.2	0.013784
0.073383	0.2	0.014692
0.076717	0.2	0.014398
0.080050	0.2	0.013057
0.083383	0.2	0.011069
0.086717	0.2	0.008992
0.090050	0.2	0.007399
0.093383	0.2	0.006487
0.096717	0.2	0.006105
0.100050	0.2	0.005923
0.103383	0.2	0.005374
0.106717	0.2	0.003939
0.110050	0.2	0.001704
0.113383	0.2	-0.000680
0.116717	0.2	-0.002380
0.120050	0.2	-0.002836
0.123383	0.2	-0.002114
0.126717	0.2	-0.000675
0.130050	0.2	0.001122
0.133383	0.2	0.003153
0.136717	0.2	0.005220
0.140050	0.2	0.006808
0.143383	0.2	0.007348
0.146717	0.2	0.006761
0.150050	0.2	0.005760
0.153383	0.2	0.005276
0.156717	0.2	0.005607
0.160050	0.2	0.006407
0.163383	0.2	0.007423
0.166717	0.2	0.008531
0.170050	0.2	0.009243
0.173383	0.2	0.008955
0.176717	0.2	0.007688
0.180050	0.2	0.006091
0.183383	0.2	0.004577
0.186717	0.2	0.003129
0.190050	0.2	0.001811
0.193383	0.2	0.000792
0.196717	0.2	0.000163
0.200050	0.2	-0.000047
0.203383	0.2	0.000121
0.206717	0.2	0.000424
0.210050	0.2	0.000326
0.213383	0.2	-0.000661
0.216717	0.2	-0.002300
0.220050	0.2	-0.003846
0.223383	0.2	-0.004941
0.226717	0.2	-0.005956
0.230050	0.2	-0.007269
0.233383	0.2	-0.008615
0.236717	0.2	-0.009327
0.240050	0.2	-0.008759
0.243383	0.2	-0.006706
0.246717	0.2	-0.003856
0.250050	0.2	-0.001332
0.253383	0.2	0.000303
0.256717	0.2	0.001113
0.260050	0.2	0.001276
0.263383	0.2	0.001141
0.266717	0.2	0.001276
0.270050	0.2	0.002156
0.273383	0.2	0.003721
0.276717	0.2	0.005197
0.280050	0.2	0.005667
0.283383	0.2	0.004871
0.286717	0.2	0.003316
0.290050	0.2	0.001686
0.293383	0.2	0.000419
0.296717	0.2	-0.000126
0.300050	0.2	0.000154
0.303383	0.2	0.000806
0.306717	0.2	0.001104
0.310050	0.2	0.000694
0.313383	0.2	-0.000098
0.316717	0.2	-0.000689
0.320050	0.2	-0.000964
0.323383	0.2	-0.001271
0.326717	0.2	-0.001760
0.330050	0.2	-0.002086
0.333383	0.2	-0.002016
0.336717	0.2	-0.001770
0.340050	0.2	-0.001653
0.343383	0.2	-0.001928
0.346717	0.2	-0.002789
0.350050	0.2	-0.004093
0.353383	0.2	-0.005481
0.356717	0.2	-0.006743
0.360050	0.2	-0.007874
0.363383	0.2	-0.008829
0.366717	0.2	-0.009378
0.370050	0.2	-0.009369
0.373383	0.2	-0.008876
0.376717	0.2	-0.008182
0.380050	0.2	-0.007697
0.383383	0.2	-0.007842
0.386717	0.2	-0.008713
0.390050	0.2	-0.009974
0.393383	0.2	-0.011148
0.396717	0.2	-0.011944
0.400050	0.2	-0.012531
0.403383	0.2	-0.013257
0.406717	0.2	-0.014161
0.410050	0.2	-0.014817
0.413383	0.2	-0.014659
0.416717	0.2	-0.013653
0.420050	0.2	-0.012447
0.423383	0.2	-0.011437
0.426717	0.2	-0.010431
0.430050	0.2	-0.009383
0.433383	0.2	-0.008820
0.436717	0.2	-0.009276
0.440050	0.2	-0.010924
0.443383	0.2	-0.013583
0.446717	0.2	-0.016731
0.450050	0.2	-0.019479
0.453383	0.2	-0.020876
0.456717	0.2	-0.020498
0.460050	0.2	-0.018794
0.463383	0.2	-0.016680
0.466717	0.2	-0.014789
0.470050	0.2	-0.013197
0.473383	0.2	-0.011814
0.476717	0.2	-0.010449
0.480050	0.2	-0.008857
0.483383	0.2	-0.007031
0.486717	0.2	-0.005355
0.490050	0.2	-0.004349
0.493383	0.2	-0.004321
0.496717	0.2	-0.005336
0.500050	0.2	-0.007474
0.503383	0.2	-0.010766
0.506717	0.2	-0.014966
0.510050	0.2	-0.019684
0.513383	0.2	-0.024410
0.516717	0.2	-0.028317
0.520050	0.2	-0.030636
0.523383	0.2	-0.031213
0.526717	0.2	-0.030426
0.530050	0.2	-0.028922
0.533383	0.2	-0.027656
0.536717	0.2	-0.027544
0.540050	0.2	-0.028862
0.543383	0.2	-0.031227
0.546717	0.2	-0.034021
0.550050	0.2	-0.036680
0.553383	0.2	-0.038818
0.556717	0.2	-0.040224
0.560050	0.2	-0.040946
0.563383	0.2	-0.041164
0.566717	0.2	-0.040811
0.570050	0.2	-0.039665
0.573383	0.2	-0.037947
0.576717	0.2	-0.036424
0.580050	0.2	-0.035991
0.583383	0.2	-0.037113
0.586717	0.2	-0.039497
0.590050	0.2	-0.042198
0.593383	0.2	-0.044219
0.596717	0.2	-0.044955
0.600050	0.2	-0.044163
0.603383	0.2	-0.042049
0.606717	0.2	-0.039618
0.610050	0.2	-0.038119
0.613383	0.2	-0.037733
0.616717	0.2	-0.037500
0.620050	0.2	-0.036680
0.623383	0.2	-0.035730
0.626717	0.2	-0.035702
0.630050	0.2	-0.036899
0.633383	0.2	-0.038734
0.636717	0.2	-0.040466
0.640050	0.2	-0.041625
0.643383	0.2	-0.042026
0.646717	0.2	-0.041514
0.650050	0.2	-0.039879
0.653383	0.2	-0.037053
0.656717	0.2	-0.032797
0.660050	0.2	-0.025714
0.663383	0.2	-0.012154
0.666717	0.2	0.014622
0.670050	0.2	0.064736
0.673383	0.2	0.150702
0.676717	0.2	0.284561
0.680050	0.2	0.472977
0.683383	0.2	0.712289
0.686717	0.2	0.986620
0.690050	0.2	1.269910
0.693383	0.2	1.531127
0.696717	0.2	1.741187
0.700050	0.2	1.879418
0.703383	0.2	1.937486
0.706717	0.2	1.919367
0.710050	0.2	1.838040
0.713383	0.2	1.711180
0.716717	0.2	1.557195
0.720050	0.2	1.392099
0.723383	0.2	1.227879
0.726717	0.2	1.072437
0.730050	0.2	0.929879
0.733383	0.2	0.799722
0.736717	0.2	0.669491
0.740050	0.2	0.499948
0.743383	0.2	0.236505
0.746717	0.2	-0.108089
0.750050	0.2	-0.344152
0.753383	0.2	-0.112457
0.756717	0.2	0.925814
0.760050	0.2	2.845568
0.763383	0.2	5.345610
0.766717	0.2	7.849708
0.770050	0.2	9.775972
0.773383	0.2	10.800138
0.776717	0.2	10.914817
0.780050	0.2	10.284893
0.783383	0.2	9.099427
0.786717	0.2	7.561096
0.790050	0.2	5.951803
0.793383	0.2	4.636478
0.796717	0.2	3.961106
0.800050	0.2	4.120925
0.803383	0.2	5.098968
0.806717	0.2	6.704568
0.810050	0.2	8.669845
0.813383	0.2	10.747220
0.816717	0.2	12.769280
0.820050	0.2	14.657504
0.823383	0.2	16.395105
0.826717	0.2	17.995043
0.830050	0.2	19.484609
0.833383	0.2	20.897957
0.836717	0.2	22.250032
0.840050	0.2	23.493641
0.843383	0.2	24.502552
0.846717	0.2	25.106627
0.850050	0.2	25.145481
0.853383	0.2	24.504233
0.856717	0.2	23.149671
0.860050	0.2	21.178438
0.863383	0.2	18.833634
0.866717	0.2	16.451869
0.870050	0.2	14.358335
0.873383	0.2	12.765653
0.876717	0.2	11.728653
0.880050	0.2	11.167056
0.883383	0.2	10.926542
0.886717	0.2	10.840092
0.890050	0.2	10.769190
0.893383	0.2	10.623075
0.896717	0.2	10.360535
0.900050	0.2	9.979559
0.903383	0.2	9.501413
0.906717	0.2	8.956995
0.910050	0.2	8.381465
0.913383	0.2	7.815082
0.916717	0.2	7.300056
0.920050	0.2	6.866949
0.923383	0.2	6.517149
0.926717	0.2	6.215447
0.930050	0.2	5.900762
0.933383	0.2	5.510650
0.936717	0.2	5.007451
0.940050	0.2	4.393249
0.943383	0.2	3.706929
0.946717	0.2	3.007222
0.950050	0.2	2.352367
0.953383	0.2	1.785075
0.956717	0.2	1.326455
0.960050	0.2	0.977991
0.963383	0.2	0.727507
0.966717	0.2	0.555660
0.970050	0.2	0.441717
0.973383	0.2	0.367952
0.976717	0.2	0.321628
0.980050	0.2	0.294200
0.983383	0.2	0.279499
0.986717	0.2	0.272691
0.990050	0.2	0.269865
0.993383	0.2	0.268035
0.996717	0.2	0.265525
1.000050	0.2	0.261683
1.003383	0.2	0.255844
1.006717	0.2	0.246721
1.010050	0.2	0.232733
1.013383	0.2	0.212993
1.016717	0.2	0.188146
1.020050	0.2	0.160937
1.023383	0.2	0.136644
1.026717	0.2	0.122660
1.030050	0.2	0.127298
1.033383	0.2	0.159061
1.036717	0.2	0.226200
1.040050	0.2	0.335998
1.043383	0.2	0.494053
1.046717	0.2	0.704420
1.050050	0.2	0.971192
1.053383	0.2	1.300718
1.056717	0.2	1.702802
1.060050	0.2	2.189595
1.063383	0.2	2.771271
1.066717	0.2	3.446494
1.070050	0.2	4.184181
1.073383	0.2	4.898119
1.076717	0.2	5.432339
1.080050	0.2	5.587642
1.083383	0.2	5.200566
1.086717	0.2	4.239688
1.090050	0.2	2.854294
1.093383	0.2	1.332918
1.096717	0.2	-0.010347
1.100050	0.2	-0.954787
1.103383	0.2	-1.433687
1.106717	0.2	-1.519523
1.110050	0.2	-1.360918
1.113383	0.2	-1.112684
1.116717	0.2	-0.889031
1.120050	0.2	-0.749142
1.123383	0.2	-0.707414
1.126717	0.2	-0.753663
1.130050	0.2	-0.869576
1.133383	0.2	-1.033209
1.136717	0.2	-1.213131
1.140050	0.2	-1.363521
1.143383	0.2	-1.430367
1.146717	0.2	-1.367242
1.150050	0.2	-1.151236
1.153383	0.2	-0.791349
1.156717	0.2	-0.326652
1.160050	0.2	0.184206
1.163383	0.2	0.677337
1.166717	0.2	1.096209
1.170050	0.2	1.400667
1.173383	0.2	1.576808
1.176717	0.2	1.647966
1.180050	0.2	1.673703
1.183383	0.2	1.724805
1.186717	0.2	1.846049
1.190050	0.2	2.034423
1.193383	0.2	2.247361
1.196717	0.2	2.430622
1.200050	0.2	2.545486
1.203383	0.2	2.582571
1.206717	0.2	2.559638
1.210050	0.2	2.507907
1.213383	0.2	2.455707
1.216717	0.2	2.417779
1.220050	0.2	2.393345
1.223383	0.2	2.371585
1.226717	0.2	2.339920
1.230050	0.2	2.289987
1.233383	0.2	2.219612
1.236717	0.2	2.131998
1.240050	0.2	2.033422
1.243383	0.2	1.930571
1.246717	0.2	1.828549
1.250050	0.2	1.730160
1.253383	0.2	1.636329
1.256717	0.2	1.547071
1.260050	0.2	1.462474
1.263383	0.2	1.383009
1.266717	0.2	1.308932
1.270050	0.2	1.240042
1.273383	0.2	1.175962
1.276717	0.2	1.116483
1.280050	0.2	1.061601
1.283383	0.2	1.011267
1.286717	0.2	0.965404
1.290050	0.2	0.924272
1.293383	0.2	0.888277
1.296717	0.2	0.857096
1.300050	0.2	0.829482
1.303383	0.2	0.803983
1.306717	0.2	0.779661
1.310050	0.2	0.756434
1.313383	0.2	0.734837
1.316717	0.2	0.715367
1.320050	0.2	0.698222
1.323383	0.2	0.683614
1.326717	0.2	0.671879
1.330050	0.2	0.663111
1.333383	0.2	0.656899
1.336717	0.2	0.652545
1.340050	0.2	0.649332
1.343383	0.2	0.646729
1.346717	0.2	0.644447
1.350050	0.2	0.642580
1.353383	0.2	0.641365
1.356717	0.2	0.641001
1.360050	0.2	0.641835
1.363383	0.2	0.644377
1.366717	0.2	0.648838
1.370050	0.2	0.654771
1.373383	0.2	0.661095
1.376717	0.2	0.666613
1.380050	0.2	0.670897
1.383383	0.2	0.674878
1.386717	0.2	0.680359
1.390050	0.2	0.688890
1.393383	0.2	0.701034
1.396717	0.2	0.716839
1.400050	0.2	0.736513
1.403383	0.2	0.760318
1.406717	0.2	0.788304
1.410050	0.2	0.820290
1.413383	0.2	0.855681
1.416717	0.2	0.893367
1.420050	0.2	0.932040
1.423383	0.2	0.970718
1.426717	0.2	1.008874
1.430050	0.2	1.046290
1.433383	0.2	1.083035
1.436717	0.2	1.119240
1.440050	0.2	1.154733
1.443383	0.2	1.189490
1.446717	0.2	1.224414
1.450050	0.2	1.261523
1.453383	0.2	1.303423
1.456717	0.2	1.352392
1.460050	0.2	1.409682
1.463383	0.2	1.475988
1.466717	0.2	1.552491
1.470050	0.2	1.640706
1.473383	0.2	1.741219
1.476717	0.2	1.853020
1.480050	0.2	1.973840
1.483383	0.2	2.100947
1.486717	0.2	2.231929
1.490050	0.2	2.364977
1.493383	0.2	2.498240
1.496717	0.2	2.629110
1.500050	0.2	2.754577
1.503383	0.2	2.871822
1.506717	0.2	2.978384
1.510050	0.2	3.072601
1.513383	0.2	3.153733
1.516717	0.2	3.220770
1.520050	0.2	3.271597
1.523383	0.2	3.304104
1.526717	0.2	3.317385
1.530050	0.2	3.311094
1.533383	0.2	3.284770
1.536717	0.2	3.238581
1.540050	0.2	3.173738
1.543383	0.2	3.092010
1.546717	0.2	2.995315
1.550050	0.2	2.885880
1.553383	0.2	2.766559
1.556717	0.2	2.640691
1.560050	0.2	2.511335
1.563383	0.2	2.380824
1.566717	0.2	2.250876
1.570050	0.2	2.122782
1.573383	0.2	1.997370
1.576717	0.2	1.875134
1.580050	0.2	1.756605
1.583383	0.2	1.642792
1.586717	0.2	1.535155
1.590050	0.2	1.435084
1.593383	0.2	1.343535
1.596717	0.2	1.260974
1.600050	0.2	1.187259
1.603383	0.2	1.121424
1.606717	0.2	1.061945
1.610050	0.2	1.007728
1.613383	0.2	0.958983
1.616717	0.2	0.916836
1.620050	0.2	0.882237
1.623383	0.2	0.855513
1.626717	0.2	0.836356
1.630050	0.2	0.823988
1.633383	0.2	0.817683
1.636717	0.2	0.817194
1.640050	0.2	0.822609
1.643383	0.2	0.833888
1.646717	0.2	0.850647
1.650050	0.2	0.872179
1.653383	0.2	0.897446
1.656717	0.2	0.925334
1.660050	0.2	0.955225
1.663383	0.2	0.986918
1.666717	0.2	1.020399
1.670050	0.2	1.055957
1.673383	0.2	1.093778
1.676717	0.2	1.133699
1.680050	0.2	1.175599
1.683383	0.2	1.219376
1.686717	0.2	1.264601
1.690050	0.2	1.310967
1.693383	0.2	1.359051
1.696717	0.2	1.410088
1.700050	0.2	1.465045
1.703383	0.2	1.524282
1.706717	0.2	1.587919
1.710050	0.2	1.656306
1.713383	0.2	1.730272
1.716717	0.2	1.810989
1.720050	0.2	1.899726
1.723383	0.2	1.997561
1.726717	0.2	2.105087
1.730050	0.2	2.222382
1.733383	0.2	2.349154
1.736717	0.2	2.484554
1.740050	0.2	2.627368
1.743383	0.2	2.776631
1.746717	0.2	2.931743
1.750050	0.2	3.091721
1.753383	0.2	3.254963
1.756717	0.2	3.419677
1.760050	0.2	3.584055
1.763383	0.2	3.746119
1.766717	0.2	3.903746
1.770050	0.2	4.054867
1.773383	0.2	4.197876
1.776717	0.2	4.332080
1.780050	0.2	4.457282
1.783383	0.2	4.572696
1.786717	0.2	4.676487
1.790050	0.2	4.766560
1.793383	0.2	4.841271
1.796717	0.2	4.899083
1.800050	0.2	4.938375
1.803383	0.2	4.958077
1.806717	0.2	4.958119
1.810050	0.2	4.938985
1.813383	0.2	4.900964
1.816717	0.2	4.844172
1.820050	0.2	4.769252
1.823383	0.2	4.677698
1.826717	0.2	4.571821
1.830050	0.2	4.454860
1.833383	0.2	4.330389
1.836717	0.2	4.201196
1.840050	0.2	4.069330
1.843383	0.2	3.936938
1.846717	0.2	3.806390
1.850050	0.2	3.679781
1.853383	0.2	3.558639
1.856717	0.2	3.443942
1.860050	0.2	3.336202
1.863383	0.2	3.235419
1.866717	0.2	3.141239
1.870050	0.2	3.053197
1.873383	0.2	2.970975
1.876717	0.2	2.894448
1.880050	0.2	2.823565
1.883383	0.2	2.758382
1.886717	0.2	2.698847
1.890050	0.2	2.644686
1.893383	0.2	2.595820
1.896717	0.2	2.552434
1.900050	0.2	2.514338
1.903383	0.2	2.480792
1.906717	0.2	2.451013
1.910050	0.2	2.424489
1.913383	0.2	2.400614
1.916717	0.2	2.378216
1.920050	0.2	2.355878
1.923383	0.2	2.332735
1.926717	0.2	2.308679
1.930050	0.2	2.284069
1.933383	0.2	2.259417
1.936717	0.2	2.235314
1.940050	0.2	2.212701
1.943383	0.2	2.193139
1.946717	0.2	2.179188
1.950050	0.2	2.174759
1.953383	0.2	2.185078
1.956717	0.2	2.216846
1.960050	0.2	2.278700
1.963383	0.2	2.381434
1.966717	0.2	2.537915
1.970050	0.2	2.762997
1.973383	0.2	3.073695
1.976717	0.2	3.489242
1.980050	0.2	4.030699
1.983383	0.2	4.720688
1.986717	0.2	5.583279
1.990050	0.2	6.643273
1.993383	0.2	7.925443
1.996717	0.2	9.454163
2.000050	0.2	11.253222
2.003383	0.2	13.345885
2.006717	0.2	15.755123
2.010050	0.2	18.503531
2.013383	0.2	21.613254
2.016717	0.2	25.106929
2.020050	0.2	29.009138
2.023383	0.2	33.347341
2.026717	0.2	38.152342
2.030050	0.2	43.458915
2.033383	0.2	49.306285
2.036717	0.2	55.737183
2.040050	0.2	62.795626
2.043383	0.2	70.525357
2.046717	0.2	78.969374
2.050050	0.2	88.168657
2.053383	0.2	98.159490
2.056717	0.2	108.971214
2.060050	0.2	120.625394
2.063383	0.2	133.135510
2.066717	0.2	146.507691
2.070050	0.2	160.742155
2.073383	0.2	175.834303
2.076717	0.2	191.776087
2.080050	0.2	208.557518
2.083383	0.2	226.166253
2.086717	0.2	244.585439
2.090050	0.2	263.791094
2.093383	0.2	283.749765
2.096717	0.2	304.417219
2.100050	0.2	325.739011
2.103383	0.2	347.651355
2.106717	0.2	370.080341
2.110050	0.2	392.939286
2.113383	0.2	416.126950
2.116717	0.2	439.529303
2.120050	0.2	463.023191
2.123383	0.2	486.477968
2.126717	0.2	509.755342
2.130050	0.2	532.711233
2.133383	0.2	555.199106
2.136717	0.2	577.072190
2.140050	0.2	598.183927
2.143383	0.2	618.386120
2.146717	0.2	637.525167
2.150050	0.2	655.439427
2.153383	0.2	671.958198
2.156717	0.2	686.900551
2.160050	0.2	700.075022
2.163383	0.2	711.282264
2.166717	0.2	720.321313
2.170050	0.2	726.999911
2.173383	0.2	731.146811
2.176717	0.2	732.622003
2.180050	0.2	731.325411
2.183383	0.2	727.206716
2.186717	0.2	720.274607
2.190050	0.2	710.601286
2.193383	0.2	698.320764
2.196717	0.2	683.622314
2.200050	0.2	666.740286
2.203383	0.2	647.941889
2.206717	0.2	627.513659
2.210050	0.2	605.746774
2.213383	0.2	582.923904
2.216717	0.2	559.309512
2.220050	0.2	535.141943
2.223383	0.2	510.627511
2.226717	0.2	485.939542
2.230050	0.2	461.222358
2.233383	0.2	436.596768
2.236717	0.2	412.164946
2.240050	0.2	388.015700
2.243383	0.2	364.230033
2.246717	0.2	340.884929
2.250050	0.2	318.055018
2.253383	0.2	295.813829
2.256717	0.2	274.234941
2.260050	0.2	253.391690
2.263383	0.2	233.354485
2.266717	0.2	214.187671
2.270050	0.2	195.947890
2.273383	0.2	178.683046
2.276717	0.2	162.430918
2.280050	0.2	147.217694
2.283383	0.2	133.056571
2.286717	0.2	119.947256
2.290050	0.2	107.876822
2.293383	0.2	96.821063
2.296717	0.2	86.745708
2.300050	0.2	77.607348
2.303383	0.2	69.354777
2.306717	0.2	61.930898
2.310050	0.2	55.274875
2.313383	0.2	49.324385
2.316717	0.2	44.017285
2.320050	0.2	39.292858
2.323383	0.2	35.093389
2.326717	0.2	31.365547
2.330050	0.2	28.060302
2.333383	0.2	25.132047
2.336717	0.2	22.538505
2.340050	0.2	20.241016
2.343383	0.2	18.204879
2.346717	0.2	16.399496
2.350050	0.2	14.798003
2.353383	0.2	13.376288
2.356717	0.2	12.112320
2.360050	0.2	10.986445
2.363383	0.2	9.981934
2.366717	0.2	9.084875
2.370050	0.2	8.283472
2.373383	0.2	7.567401
2.376717	0.2	6.927135
2.380050	0.2	6.353897
2.383383	0.2	5.839919
2.386717	0.2	5.378183
2.390050	0.2	4.962198
2.393383	0.2	4.586275
2.396717	0.2	4.245639
2.400050	0.2	3.936356
2.403383	0.2	3.655250
2.406717	0.2	3.399821
2.410050	0.2	3.168061
2.413383	0.2	2.958030
2.416717	0.2	2.767509
2.420050	0.2	2.594185
2.423383	0.2	2.435930
2.426717	0.2	2.290672
2.430050	0.2	2.156491
2.433383	0.2	2.032435
2.436717	0.2	1.918655
2.440050	0.2	1.815222
2.443383	0.2	1.721093
2.446717	0.2	1.634578
2.450050	0.2	1.554214
2.453383	0.2	1.479019
2.456717	0.2	1.408448
2.460050	0.2	1.342474
2.463383	0.2	1.281127
2.466717	0.2	1.223874
2.470050	0.2	1.170053
2.473383	0.2	1.119655
2.476717	0.2	1.073047
2.480050	0.2	1.030313
2.483383	0.2	0.991081
2.486717	0.2	0.954759
2.490050	0.2	0.920659
2.493383	0.2	0.888072
2.496717	0.2	0.856365
2.500050	0.2	0.825278
2.503383	0.2	0.795214
2.506717	0.2	0.767168
2.510050	0.2	0.741971
2.513383	0.2	0.719624
2.516717	0.2	0.699456
2.520050	0.2	0.680680
2.523383	0.2	0.662794
2.526717	0.2	0.645821
2.530050	0.2	0.629961
2.533383	0.2	0.614920
2.536717	0.2	0.600084
2.540050	0.2	0.585294
2.543383	0.2	0.570975
2.546717	0.2	0.557406
2.550050	0.2	0.544395
2.553383	0.2	0.531604
2.556717	0.2	0.518770
2.560050	0.2	0.505857
2.563383	0.2	0.493126
2.566717	0.2	0.481056
2.570050	0.2	0.470025
2.573383	0.2	0.460036
2.576717	0.2	0.450825
2.580050	0.2	0.442276
2.583383	0.2	0.434504
2.586717	0.2	0.427607
2.590050	0.2	0.421298
2.593383	0.2	0.414806
2.596717	0.2	0.407435
2.600050	0.2	0.399146
2.603383	0.2	0.390434
2.606717	0.2	0.381819
2.610050	0.2	0.373647
2.613383	0.2	0.366289
2.616717	0.2	0.360035
2.620050	0.2	0.354634
2.623383	0.2	0.349567
2.626717	0.2	0.344766
2.630050	0.2	0.340412
2.633383	0.2	0.336203
2.636717	0.2	0.331304
2.640050	0.2	0.324994
2.643383	0.2	0.317288
2.646717	0.2	0.309274
2.650050	0.2	0.302498
2.653383	0.2	0.297683
2.656717	0.2	0.294386
2.660050	0.2	0.291974
2.663383	0.2	0.290181
2.666717	0.2	0.288510
2.670050	0.2	0.286209
2.673383	0.2	0.282945
2.676717	0.2	0.278694
2.680050	0.2	0.273460
2.683383	0.2	0.267723
2.686717	0.2	0.262409
2.690050	0.2	0.258023
2.693383	0.2	0.254298
2.696717	0.2	0.250819
2.700050	0.2	0.247592
2.703383	0.2	0.244766
2.706717	0.2	0.242149
2.710050	0.2	0.239420
2.713383	0.2	0.236598
2.716717	0.2	0.233981
2.720050	0.2	0.231788
2.723383	0.2	0.230130
2.726717	0.2	0.229003
2.730050	0.2	0.228081
2.733383	0.2	0.226819
2.736717	0.2	0.224919
2.740050	0.2	0.222255
2.743383	0.2	0.218856
2.746717	0.2	0.215350
2.750050	0.2	0.212872
2.753383	0.2	0.212267
2.756717	0.2	0.213394
2.760050	0.2	0.215173
2.763383	0.2	0.216309
2.766717	0.2	0.215811
2.770050	0.2	0.213217
2.773383	0.2	0.209031
2.776717	0.2	0.204616
2.780050	0.2	0.201133
2.783383	0.2	0.198660
2.786717	0.2	0.196630
2.790050	0.2	0.194637
2.793383	0.2	0.192458
2.796717	0.2	0.189990
2.800050	0.2	0.187522
2.803383	0.2	0.185641
2.806717	0.2	0.184877
2.810050	0.2	0.185152
2.813383	0.2	0.185384
2.816717	0.2	0.184262
2.820050	0.2	0.181426
2.823383	0.2	0.177370
2.826717	0.2	0.172840
2.830050	0.2	0.168649
2.833383	0.2	0.165370
2.836717	0.2	0.163089
2.840050	0.2	0.161631
2.843383	0.2	0.160835
2.846717	0.2	0.160439
2.850050	0.2	0.160141
2.853383	0.2	0.159852
2.856717	0.2	0.159554
2.860050	0.2	0.158995
2.863383	0.2	0.158036
2.866717	0.2	0.156984
2.870050	0.2	0.156248
2.873383	0.2	0.156038
2.876717	0.2	0.156318
2.880050	0.2	0.156779
2.883383	0.2	0.156923
2.886717	0.2	0.156551
2.890050	0.2	0.155978
2.893383	0.2	0.155587
2.896717	0.2	0.155610
2.900050	0.2	0.156262
2.903383	0.2	0.157477
2.906717	0.2	0.158786
2.910050	0.2	0.160071
2.913383	0.2	0.161980
2.916717	0.2	0.165170
2.920050	0.2	0.169668
2.923383	0.2	0.174977
2.926717	0.2	0.180136
2.930050	0.2	0.184244
2.933383	0.2	0.187475
2.936717	0.2	0.191210
2.940050	0.2	0.196835
2.943383	0.2	0.204579
2.946717	0.2	0.213459
2.950050	0.2	0.222293
2.953383	0.2	0.230731
2.956717	0.2	0.239266
2.960050	0.2	0.248621
2.963383	0.2	0.259168
2.966717	0.2	0.270684
2.970050	0.2	0.282675
2.973383	0.2	0.294615
2.976717	0.2	0.306214
2.980050	0.2	0.317814
2.983383	0.2	0.330023
2.986717	0.2	0.342932
2.990050	0.2	0.355891
2.993383	0.2	0.368119
2.996717	0.2	0.379323
3.000050	0.2	0.389600
3.003383	0.2	0.399444
3.006717	0.2	0.409959
3.010050	0.2	0.422173
3.013383	0.2	0.436180
3.016717	0.2	0.451119
3.020050	0.2	0.465759
3.023383	0.2	0.479110
3.026717	0.2	0.490854
3.030050	0.2	0.501280
3.033383	0.2	0.510807
3.036717	0.2	0.519706
3.040050	0.2	0.528139
3.043383	0.2	0.536302
3.046717	0.2	0.544391
3.050050	0.2	0.552488
3.053383	0.2	0.560624
3.056717	0.2	0.568843
3.060050	0.2	0.576917
3.063383	0.2	0.583981
3.066717	0.2	0.588824
3.070050	0.2	0.590673
3.073383	0.2	0.589881
3.076717	0.2	0.587758
3.080050	0.2	0.585541
3.083383	0.2	0.583539
3.086717	0.2	0.581406
3.090050	0.2	0.578887
3.093383	0.2	0.576111
3.096717	0.2	0.573164
3.100050	0.2	0.569667
3.103383	0.2	0.565071
3.106717	0.2	0.559082
3.110050	0.2	0.551613
3.113383	0.2	0.542859
3.116717	0.2	0.533466
3.120050	0.2	0.524078
3.123383	0.2	0.514821
3.126717	0.2	0.505536
3.130050	0.2	0.496465
3.133383	0.2	0.488246
3.136717	0.2	0.481028
3.140050	0.2	0.474295
3.143383	0.2	0.467543
3.146717	0.2	0.460627
3.150050	0.2	0.453605
3.153383	0.2	0.446509
3.156717	0.2	0.439095
3.160050	0.2	0.431002
3.163383	0.2	0.422285
3.166717	0.2	0.413354
3.170050	0.2	0.404557
3.173383	0.2	0.396362
3.176717	0.2	0.389316
3.180050	0.2	0.383300
3.183383	0.2	0.377353
3.186717	0.2	0.370555
3.190050	0.2	0.362750
3.193383	0.2	0.354447
3.196717	0.2	0.346326
3.200050	0.2	0.338783
3.203383	0.2	0.331751
3.206717	0.2	0.324976
3.210050	0.2	0.318387
3.213383	0.2	0.311998
3.216717	0.2	0.305665
3.220050	0.2	0.299108
3.223383	0.2	0.292161
3.226717	0.2	0.284901
3.230050	0.2	0.277632
3.233383	0.2	0.270763
3.236717	0.2	0.264705
3.240050	0.2	0.259606
3.243383	0.2	0.255201
3.246717	0.2	0.251029
3.250050	0.2	0.246819
3.253383	0.2	0.242689
3.256717	0.2	0.238982
3.260050	0.2	0.235802
3.263383	0.2	0.232975
3.266717	0.2	0.230507
3.270050	0.2	0.228565
3.273383	0.2	0.227159
3.276717	0.2	0.226097
3.280050	0.2	0.225320
3.283383	0.2	0.224914
3.286717	0.2	0.224747
3.290050	0.2	0.224309
3.293383	0.2	0.223238
3.296717	0.2	0.221492
3.300050	0.2	0.219042
3.303383	0.2	0.216030
3.306717	0.2	0.212984
3.310050	0.2	0.210353
3.313383	0.2	0.207932
3.316717	0.2	0.205119
3.320050	0.2	0.201785
3.323383	0.2	0.198502
3.326717	0.2	0.195890
3.330050	0.2	0.193985
3.333383	0.2	0.192490
3.336717	0.2	0.191224
3.340050	0.2	0.190157
3.343383	0.2	0.189128
3.346717	0.2	0.187727
3.350050	0.2	0.185426
3.353383	0.2	0.182115
3.356717	0.2	0.178558
3.360050	0.2	0.175927
3.363383	0.2	0.174544
3.366717	0.2	0.173543
3.370050	0.2	0.172039
3.373383	0.2	0.169980
3.376717	0.2	0.167568
3.380050	0.2	0.164811
3.383383	0.2	0.161771
3.386717	0.2	0.158702
3.390050	0.2	0.155950
3.393383	0.2	0.153827
3.396717	0.2	0.152448
3.400050	0.2	0.151750
3.403383	0.2	0.151452
3.406717	0.2	0.150921
3.410050	0.2	0.149724
3.413383	0.2	0.148197
3.416717	0.2	0.146828
3.420050	0.2	0.145556
3.423383	0.2	0.144150
3.426717	0.2	0.142767
3.430050	0.2	0.141733
3.433383	0.2	0.141016
3.436717	0.2	0.140197
3.440050	0.2	0.138683
3.443383	0.2	0.136341
3.446717	0.2	0.133896
3.450050	0.2	0.132169
3.453383	0.2	0.131065
3.456717	0.2	0.129817
3.460050	0.2	0.127987
3.463383	0.2	0.125905
3.466717	0.2	0.124122
3.470050	0.2	0.122781
3.473383	0.2	0.121617
3.476717	0.2	0.120476
3.480050	0.2	0.119521
3.483383	0.2	0.119116
3.486717	0.2	0.119498
3.490050	0.2	0.120504
3.493383	0.2	0.121463
3.496717	0.2	0.121542
3.500050	0.2	0.120145
3.503383	0.2	0.117300
3.506717	0.2	0.113854
3.510050	0.2	0.110953
3.513383	0.2	0.109249
3.516717	0.2	0.108723
3.520050	0.2	0.109118
3.523383	0.2	0.110138
3.526717	0.2	0.111097
3.530050	0.2	0.111279
3.533383	0.2	0.110627
3.536717	0.2	0.109659
3.540050	0.2	0.108909
3.543383	0.2	0.108564
3.546717	0.2	0.108439
3.550050	0.2	0.108131
3.553383	0.2	0.107349
3.556717	0.2	0.106259
3.560050	0.2	0.105370
3.563383	0.2	0.105049
3.566717	0.2	0.105421
3.570050	0.2	0.106418
3.573383	0.2	0.107735
3.576717	0.2	0.108867
3.580050	0.2	0.109426
3.583383	0.2	0.109449
3.586717	0.2	0.109337
3.590050	0.2	0.109407
3.593383	0.2	0.109538
3.596717	0.2	0.109272
3.600050	0.2	0.108224
3.603383	0.2	0.106711
3.606717	0.2	0.105603
3.610050	0.2	0.105193
3.613383	0.2	0.104900
3.616717	0.2	0.104276
3.620050	0.2	0.103428
3.623383	0.2	0.102636
3.626717	0.2	0.102283
3.630050	0.2	0.102711
3.633383	0.2	0.103908
3.636717	0.2	0.105598
3.640050	0.2	0.107507
3.643383	0.2	0.109216
3.646717	0.2	0.110120
3.650050	0.2	0.109947
3.653383	0.2	0.109230
3.656717	0.2	0.108760
3.660050	0.2	0.108648
3.663383	0.2	0.108304
3.666717	0.2	0.107195
3.670050	0.2	0.105468
3.673383	0.2	0.103908
3.676717	0.2	0.103489
3.680050	0.2	0.104723
3.683383	0.2	0.107321
3.686717	0.2	0.110469
3.690050	0.2	0.113393
3.693383	0.2	0.115614
3.696717	0.2	0.117156
3.700050	0.2	0.118474
3.703383	0.2	0.119838
3.706717	0.2	0.120988
3.710050	0.2	0.121719
3.713383	0.2	0.122199
3.716717	0.2	0.122613
3.720050	0.2	0.123223
3.723383	0.2	0.124406
3.726717	0.2	0.126101
3.730050	0.2	0.127763
3.733383	0.2	0.128965
3.736717	0.2	0.129798
3.740050	0.2	0.130618
3.743383	0.2	0.131642
3.746717	0.2	0.132886
3.750050	0.2	0.134315
3.753383	0.2	0.135885
3.756717	0.2	0.137445
3.760050	0.2	0.138707
3.763383	0.2	0.139470
3.766717	0.2	0.139838
3.770050	0.2	0.140318
3.773383	0.2	0.141421
3.776717	0.2	0.143163
3.780050	0.2	0.145114
3.783383	0.2	0.147098
3.786717	0.2	0.149249
3.790050	0.2	0.151466
3.793383	0.2	0.153384
3.796717	0.2	0.154814
3.800050	0.2	0.155824
3.803383	0.2	0.156644
3.806717	0.2	0.157570
3.810050	0.2	0.158581
3.813383	0.2	0.159331
3.816717	0.2	0.159773
3.820050	0.2	0.160416
3.823383	0.2	0.161701
3.826717	0.2	0.163754
3.830050	0.2	0.166711
3.833383	0.2	0.170679
3.836717	0.2	0.175219
3.840050	0.2	0.179261
3.843383	0.2	0.181757
3.846717	0.2	0.182241
3.850050	0.2	0.180984
3.853383	0.2	0.179070
3.856717	0.2	0.177938
3.860050	0.2	0.178302
3.863383	0.2	0.179773
3.866717	0.2	0.181934
3.870050	0.2	0.185086
3.873383	0.2	0.189468
3.876717	0.2	0.194530
3.880050	0.2	0.199350
3.883383	0.2	0.203284
3.886717	0.2	0.206195
3.890050	0.2	0.208337
3.893383	0.2	0.210032
3.896717	0.2	0.211466
3.900050	0.2	0.212807
3.903383	0.2	0.214288
3.906717	0.2	0.215783
3.910050	0.2	0.216761
3.913383	0.2	0.217068
3.916717	0.2	0.217152
3.920050	0.2	0.217436
3.923383	0.2	0.218069
3.926717	0.2	0.219108
3.930050	0.2	0.220560
3.933383	0.2	0.222353
3.936717	0.2	0.224374
3.940050	0.2	0.226400
3.943383	0.2	0.228109
3.946717	0.2	0.229306
3.950050	0.2	0.229916
3.953383	0.2	0.229934
3.956717	0.2	0.229510
3.960050	0.2	0.228933
3.963383	0.2	0.228547
3.966717	0.2	0.228602
3.970050	0.2	0.229091
3.973383	0.2	0.229822
3.976717	0.2	0.230581
3.980050	0.2	0.230959
3.983383	0.2	0.230139
3.986717	0.2	0.227657
3.990050	0.2	0.224281
3.993383	0.2	0.221399
3.996717	0.2	0.219848
4.000050	0.2	0.219685
4.003383	0.2	0.220397
4.006717	0.2	0.221049
4.010050	0.2	0.220556
4.013383	0.2	0.218209
4.016717	0.2	0.214404
4.020050	0.2	0.210414
4.023383	0.2	0.207019
4.026717	0.2	0.203932
4.030050	0.2	0.200719
4.033383	0.2	0.197426
4.036717	0.2	0.194432
4.040050	0.2	0.192053
4.043383	0.2	0.190334
4.046717	0.2	0.189170
4.050050	0.2	0.188472
4.053383	0.2	0.188062
4.056717	0.2	0.187606
4.060050	0.2	0.186935
4.063383	0.2	0.186078
4.066717	0.2	0.184975
4.070050	0.2	0.183494
4.073383	0.2	0.181561
4.076717	0.2	0.179117
4.080050	0.2	0.176379
4.083383	0.2	0.174143
4.086717	0.2	0.172951
4.090050	0.2	0.172453
4.093383	0.2	0.171834
4.096717	0.2	0.170427
4.100050	0.2	0.168015
4.103383	0.2	0.164970
4.106717	0.2	0.161836
4.110050	0.2	0.158893
4.113383	0.2	0.156290
4.116717	0.2	0.154334
4.120050	0.2	0.153491
4.123383	0.2	0.153999
4.126717	0.2	0.155391
4.130050	0.2	0.156760
4.133383	0.2	0.157687
4.136717	0.2	0.158348
4.140050	0.2	0.158879
4.143383	0.2	0.159210
4.146717	0.2	0.159410
4.150050	0.2	0.159885
4.153383	0.2	0.161347
4.156717	0.2	0.164290
4.160050	0.2	0.168509
4.163383	0.2	0.173468
4.166717	0.2	0.178758
4.170050	0.2	0.184197
4.173383	0.2	0.189738
4.176717	0.2	0.195177
4.180050	0.2	0.200248
4.183383	0.2	0.205287
4.186717	0.2	0.211243
4.190050	0.2	0.218707
4.193383	0.2	0.227313
4.196717	0.2	0.236342
4.200050	0.2	0.245348
4.203383	0.2	0.254279
4.206717	0.2	0.263485
4.210050	0.2	0.273474
4.213383	0.2	0.284398
4.216717	0.2	0.295793
4.220050	0.2	0.306750
4.223383	0.2	0.316426
4.226717	0.2	0.324561
4.230050	0.2	0.331528
4.233383	0.2	0.337693
4.236717	0.2	0.343085
4.240050	0.2	0.347677
4.243383	0.2	0.351714
4.246717	0.2	0.355700
4.250050	0.2	0.359789
4.253383	0.2	0.363430
4.256717	0.2	0.365926
4.260050	0.2	0.367137
4.263383	0.2	0.367365
4.266717	0.2	0.367067
4.270050	0.2	0.366718
4.273383	0.2	0.366583
4.276717	0.2	0.366550
4.280050	0.2	0.366280
4.283383	0.2	0.365577
4.286717	0.2	0.364613
4.290050	0.2	0.363579
4.293383	0.2	0.362317
4.296717	0.2	0.360757
4.300050	0.2	0.359393
4.303383	0.2	0.358825
4.306717	0.2	0.359146
4.310050	0.2	0.359965
4.313383	0.2	0.360585
4.316717	0.2	0.360287
4.320050	0.2	0.358871
4.323383	0.2	0.356799
4.326717	0.2	0.354606
4.330050	0.2	0.352678
4.333383	0.2	0.351421
4.336717	0.2	0.351067
4.340050	0.2	0.351355
4.343383	0.2	0.351579
4.346717	0.2	0.351113
4.350050	0.2	0.350182
4.353383	0.2	0.349875
4.356717	0.2	0.351230
4.360050	0.2	0.354392
4.363383	0.2	0.358643
4.366717	0.2	0.362843
4.370050	0.2	0.365721
4.373383	0.2	0.366373
4.376717	0.2	0.364743
4.380050	0.2	0.361670
4.383383	0.2	0.358485
4.386717	0.2	0.356375
4.390050	0.2	0.355844
4.393383	0.2	0.356738
4.396717	0.2	0.358447
4.400050	0.2	0.360124
4.403383	0.2	0.361181
4.406717	0.2	0.361539
4.410050	0.2	0.361204
4.413383	0.2	0.360063
4.416717	0.2	0.358298
4.420050	0.2	0.356487
4.423383	0.2	0.355043
4.426717	0.2	0.353879
4.430050	0.2	0.352669
4.433383	0.2	0.351053
4.436717	0.2	0.348636
4.440050	0.2	0.345092
4.443383	0.2	0.340613
4.446717	0.2	0.335956
4.450050	0.2	0.331867
4.453383	0.2	0.328394
4.456717	0.2	0.325246
4.460050	0.2	0.322522
4.463383	0.2	0.320319
4.466717	0.2	0.317828
4.470050	0.2	0.313958
4.473383	0.2	0.308300
4.476717	0.2	0.301213
4.480050	0.2	0.293627
4.483383	0.2	0.286819
4.486717	0.2	0.281697
4.490050	0.2	0.278372
4.493383	0.2	0.276146
4.496717	0.2	0.273939
4.500050	0.2	0.271103
4.503383	0.2	0.267783
4.506717	0.2	0.264198
4.510050	0.2	0.260272
4.513383	0.2	0.256067
4.516717	0.2	0.251872
4.520050	0.2	0.248007
4.523383	0.2	0.244775
4.526717	0.2	0.242218
4.530050	0.2	0.239825
4.533383	0.2	0.236793
4.536717	0.2	0.232784
4.540050	0.2	0.228216
4.543383	0.2	0.224011
4.546717	0.2	0.221119
4.550050	0.2	0.219755
4.553383	0.2	0.219201
4.556717	0.2	0.218656
4.560050	0.2	0.217799
4.563383	0.2	0.216523
4.566717	0.2	0.214665
4.570050	0.2	0.212020
4.573383	0.2	0.208463
4.576717	0.2	0.204034
4.580050	0.2	0.198940
4.583383	0.2	0.193566
4.586717	0.2	0.188649
4.590050	0.2	0.184928
4.593383	0.2	0.182670
4.596717	0.2	0.181533
4.600050	0.2	0.180770
4.603383	0.2	0.179689
4.606717	0.2	0.178078
4.610050	0.2	0.176015
4.613383	0.2	0.173734
4.616717	0.2	0.171643
4.620050	0.2	0.170078
4.623383	0.2	0.169021
4.626717	0.2	0.168150
4.630050	0.2	0.167107
4.633383	0.2	0.165715
4.636717	0.2	0.164048
4.640050	0.2	0.162288
4.643383	0.2	0.160411
4.646717	0.2	0.158111
4.650050	0.2	0.155349
4.653383	0.2	0.152681
4.656717	0.2	0.150762
4.660050	0.2	0.149887
4.663383	0.2	0.149924
4.666717	0.2	0.150269
4.670050	0.2	0.150055
4.673383	0.2	0.148616
4.676717	0.2	0.145785
4.680050	0.2	0.141948
4.683383	0.2	0.138017
4.686717	0.2	0.135107
4.690050	0.2	0.133724
4.693383	0.2	0.133575
4.696717	0.2	0.134222
4.700050	0.2	0.135447
4.703383	0.2	0.136993
4.706717	0.2	0.138474
4.710050	0.2	0.139461
4.713383	0.2	0.139461
4.716717	0.2	0.138222
4.720050	0.2	0.136020
4.723383	0.2	0.133412
4.726717	0.2	0.130809
4.730050	0.2	0.128266
4.733383	0.2	0.125594
4.736717	0.2	0.122814
4.740050	0.2	0.120285
4.743383	0.2	0.118460
4.746717	0.2	0.117710
4.750050	0.2	0.118129
4.753383	0.2	0.119479
4.756717	0.2	0.121314
4.760050	0.2	0.123051
4.763383	0.2	0.124052
4.766717	0.2	0.123950
4.770050	0.2	0.122902
4.773383	0.2	0.121575
4.776717	0.2	0.120699
4.780050	0.2	0.120420
4.783383	0.2	0.120150
4.786717	0.2	0.119228
4.790050	0.2	0.117621
4.793383	0.2	0.115796
4.796717	0.2	0.114106
4.800050	0.2	0.112783
4.803383	0.2	0.112099
4.806717	0.2	0.112038
4.810050	0.2	0.112206
4.813383	0.2	0.112182
4.816717	0.2	0.111856
4.820050	0.2	0.111554
4.823383	0.2	0.111726
4.826717	0.2	0.112262
4.830050	0.2	0.112555
4.833383	0.2	0.112155
4.836717	0.2	0.111177
4.840050	0.2	0.110120
4.843383	0.2	0.109398
4.846717	0.2	0.109128
4.850050	0.2	0.109281
4.853383	0.2	0.109910
4.856717	0.2	0.111153
4.860050	0.2	0.112881
4.863383	0.2	0.114706
4.866717	0.2	0.116383
4.870050	0.2	0.118022
4.873383	0.2	0.119763
4.876717	0.2	0.121584
4.880050	0.2	0.123559
4.883383	0.2	0.126003
4.886717	0.2	0.128988
4.890050	0.2	0.132117
4.893383	0.2	0.135056
4.896717	0.2	0.137938
4.900050	0.2	0.141165
4.903383	0.2	0.145091
4.906717	0.2	0.149910
4.910050	0.2	0.155633
4.913383	0.2	0.162018
4.916717	0.2	0.168700
4.920050	0.2	0.175233
4.923383	0.2	0.181221
4.926717	0.2	0.186502
4.930050	0.2	0.191345
4.933383	0.2	0.196551
4.936717	0.2	0.202963
4.940050	0.2	0.210758
4.943383	0.2	0.219513
4.946717	0.2	0.228793
4.950050	0.2	0.238339
4.953383	0.2	0.248072
4.956717	0.2	0.258107
4.960050	0.2	0.268677
4.963383	0.2	0.279974
4.966717	0.2	0.291895
4.970050	0.2	0.304198
4.973383	0.2	0.317008
4.976717	0.2	0.330517
4.980050	0.2	0.344412
4.983383	0.2	0.358275
4.986717	0.2	0.372031
4.990050	0.2	0.385749
4.993383	0.2	0.399463
4.996717	0.2	0.413335
5.000050	0.2	0.427659
5.003383	0.2	0.442639
5.006717	0.2	0.458178
5.010050	0.2	0.473927
5.013383	0.2	0.489620
5.016717	0.2	0.505336
5.020050	0.2	0.521359
5.023383	0.2	0.537680
5.026717	0.2	0.553722
5.030050	0.2	0.568870
5.033383	0.2	0.583096
5.036717	0.2	0.596917
5.040050	0.2	0.610873
5.043383	0.2	0.624922
5.046717	0.2	0.638324
5.050050	0.2	0.650212
5.053383	0.2	0.660135
5.056717	0.2	0.668168
5.060050	0.2	0.674799
5.063383	0.2	0.680820
5.066717	0.2	0.687130
5.070050	0.2	0.694245
5.073383	0.2	0.702180
5.076717	0.2	0.710739
5.080050	0.2	0.719475
5.083383	0.2	0.727428
5.086717	0.2	0.733389
5.090050	0.2	0.736755
5.093383	0.2	0.737952
5.096717	0.2	0.738003
5.100050	0.2	0.737919
5.103383	0.2	0.738231
5.106717	0.2	0.738613
5.110050	0.2	0.738241
5.113383	0.2	0.736560
5.116717	0.2	0.733635
5.120050	0.2	0.729728
5.123383	0.2	0.724765
5.126717	0.2	0.718744
5.130050	0.2	0.712182
5.133383	0.2	0.705807
5.136717	0.2	0.700005
5.140050	0.2	0.694636
5.143383	0.2	0.689211
5.146717	0.2	0.683321
5.150050	0.2	0.676899
5.153383	0.2	0.670031
5.156717	0.2	0.662692
5.160050	0.2	0.654999
5.163383	0.2	0.647432
5.166717	0.2	0.640485
5.170050	0.2	0.634110
5.173383	0.2	0.627651
5.176717	0.2	0.620345
5.180050	0.2	0.611851
5.183383	0.2	0.602468
5.186717	0.2	0.592829
5.190050	0.2	0.583474
5.193383	0.2	0.574673
5.196717	0.2	0.566537
5.200050	0.2	0.558929
5.203383	0.2	0.551525
5.206717	0.2	0.544041
5.210050	0.2	0.536372
5.213383	0.2	0.528716
5.216717	0.2	0.521364
5.220050	0.2	0.514206
5.223383	0.2	0.506691
5.226717	0.2	0.498085
5.230050	0.2	0.487990
5.233383	0.2	0.476986
5.236717	0.2	0.466486
5.240050	0.2	0.457494
5.243383	0.2	0.449978
5.246717	0.2	0.443528
5.250050	0.2	0.437740
5.253383	0.2	0.431878
5.256717	0.2	0.424860
5.260050	0.2	0.416329
5.263383	0.2	0.407235
5.266717	0.2	0.398634
5.270050	0.2	0.390620
5.273383	0.2	0.382988
5.276717	0.2	0.375984
5.280050	0.2	0.370028
5.283383	0.2	0.365134
5.286717	0.2	0.360599
5.290050	0.2	0.355309
5.293383	0.2	0.348575
5.296717	0.2	0.340361
5.300050	0.2	0.330890
5.303383	0.2	0.320724
5.306717	0.2	0.311043
5.310050	0.2	0.302824
5.313383	0.2	0.295648
5.316717	0.2	0.288356
5.320050	0.2	0.280687
5.323383	0.2	0.273422
5.326717	0.2	0.267155
5.330050	0.2	0.261767
5.333383	0.2	0.256794
5.336717	0.2	0.251923
5.340050	0.2	0.247234
5.343383	0.2	0.242884
5.346717	0.2	0.238810
5.350050	0.2	0.234856
5.353383	0.2	0.230875
5.356717	0.2	0.226595
5.360050	0.2	0.221692
5.363383	0.2	0.216281
5.366717	0.2	0.211024
5.370050	0.2	0.206591
5.373383	0.2	0.202842
5.376717	0.2	0.199052
5.380050	0.2	0.194954
5.383383	0.2	0.190870
5.386717	0.2	0.186940
5.390050	0.2	0.183107
5.393383	0.2	0.179438
5.396717	0.2	0.176127
5.400050	0.2	0.173314
5.403383	0.2	0.170888
5.406717	0.2	0.168788
5.410050	0.2	0.167340
5.413383	0.2	0.166902
5.416717	0.2	0.167447
5.420050	0.2	0.168532
5.423383	0.2	0.169561
5.426717	0.2	0.170153
5.430050	0.2	0.170269
5.433383	0.2	0.169883
5.436717	0.2	0.168779
5.440050	0.2	0.166800
5.443383	0.2	0.164039
5.446717	0.2	0.160751
5.450050	0.2	0.157217
5.453383	0.2	0.153868
5.456717	0.2	0.151242
5.460050	0.2	0.149640
5.463383	0.2	0.148886
5.466717	0.2	0.148532
5.470050	0.2	0.148178
5.473383	0.2	0.147624
5.476717	0.2	0.146935
5.480050	0.2	0.146329
5.483383	0.2	0.145920
5.486717	0.2	0.145710
5.490050	0.2	0.145631
5.493383	0.2	0.145384
5.496717	0.2	0.144569
5.500050	0.2	0.143205
5.503383	0.2	0.141766
5.506717	0.2	0.140616
5.510050	0.2	0.139782
5.513383	0.2	0.139121
5.516717	0.2	0.138511
5.520050	0.2	0.137808
5.523383	0.2	0.136886
5.526717	0.2	0.135805
5.530050	0.2	0.134888
5.533383	0.2	0.134534
5.536717	0.2	0.134795
5.540050	0.2	0.135363
5.543383	0.2	0.135866
5.546717	0.2	0.136150
5.550050	0.2	0.136211
5.553383	0.2	0.135945
5.556717	0.2	0.135093
5.560050	0.2	0.133421
5.563383	0.2	0.131093
5.566717	0.2	0.128634
5.570050	0.2	0.126688
5.573383	0.2	0.125845
5.576717	0.2	0.126124
5.580050	0.2	0.126739
5.583383	0.2	0.126790
5.586717	0.2	0.126138
5.590050	0.2	0.125309
5.593383	0.2	0.124695
5.596717	0.2	0.124127
5.600050	0.2	0.123219
5.603383	0.2	0.122008
5.606717	0.2	0.121044
5.610050	0.2	0.120853
5.613383	0.2	0.121626
5.616717	0.2	0.123251
5.620050	0.2	0.125254
5.623383	0.2	0.126967
5.626717	0.2	0.127894
5.630050	0.2	0.127796
5.633383	0.2	0.126669
5.636717	0.2	0.124886
5.640050	0.2	0.123014
5.643383	0.2	0.121244
5.646717	0.2	0.119503
5.650050	0.2	0.117947
5.653383	0.2	0.117044
5.656717	0.2	0.117063
5.660050	0.2	0.117747
5.663383	0.2	0.118655
5.666717	0.2	0.119344
5.670050	0.2	0.119354
5.673383	0.2	0.118418
5.676717	0.2	0.116648
5.680050	0.2	0.114520
5.683383	0.2	0.112732
5.686717	0.2	0.111880
5.690050	0.2	0.112173
5.693383	0.2	0.113300
5.696717	0.2	0.114683
5.700050	0.2	0.115978
5.703383	0.2	0.117086
5.706717	0.2	0.117985
5.710050	0.2	0.118795
5.713383	0.2	0.119694
5.716717	0.2	0.120550
5.720050	0.2	0.121081
5.723383	0.2	0.121105
5.726717	0.2	0.120481
5.730050	0.2	0.119056
5.733383	0.2	0.116793
5.736717	0.2	0.113975
5.740050	0.2	0.111246
5.743383	0.2	0.109342
5.746717	0.2	0.108639
5.750050	0.2	0.109100
5.753383	0.2	0.110399
5.756717	0.2	0.111973
5.760050	0.2	0.113179
5.763383	0.2	0.113593
5.766717	0.2	0.113305
5.770050	0.2	0.112737
5.773383	0.2	0.112215
5.776717	0.2	0.111810
5.780050	0.2	0.111442
5.783383	0.2	0.110902
5.786717	0.2	0.110008
5.790050	0.2	0.108848
5.793383	0.2	0.107461
5.796717	0.2	0.105859
5.800050	0.2	0.104457
5.803383	0.2	0.103815
5.806717	0.2	0.103996
5.810050	0.2	0.104634
5.813383	0.2	0.105426
5.816717	0.2	0.106362
5.820050	0.2	0.107167
5.823383	0.2	0.107186
5.826717	0.2	0.106134
5.830050	0.2	0.104690
5.833383	0.2	0.103926
5.836717	0.2	0.104308
5.840050	0.2	0.105565
5.843383	0.2	0.106934
5.846717	0.2	0.107465
5.850050	0.2	0.106688
5.853383	0.2	0.104890
5.856717	0.2	0.102883
5.860050	0.2	0.101407
5.863383	0.2	0.100615
5.866717	0.2	0.100252
5.870050	0.2	0.100364
5.873383	0.2	0.101002
5.876717	0.2	0.101631
5.880050	0.2	0.101672
5.883383	0.2	0.101253
5.886717	0.2	0.100927
5.890050	0.2	0.100983
5.893383	0.2	0.101412
5.896717	0.2	0.102189
5.900050	0.2	0.103181
5.903383	0.2	0.103991
5.906717	0.2	0.104336
5.910050	0.2	0.104476
5.913383	0.2	0.104955
5.916717	0.2	0.105929
5.920050	0.2	0.106962
5.923383	0.2	0.107484
5.926717	0.2	0.107163
5.930050	0.2	0.106096
5.933383	0.2	0.104653
5.936717	0.2	0.103018
5.940050	0.2	0.101198
5.943383	0.2	0.099395
5.946717	0.2	0.097794
5.950050	0.2	0.096206
5.953383	0.2	0.094585
5.956717	0.2	0.093337
5.960050	0.2	0.092899
5.963383	0.2	0.093346
5.966717	0.2	0.094478
5.970050	0.2	0.095903
5.973383	0.2	0.096988
5.976717	0.2	0.097174
5.980050	0.2	0.096532
5.983383	0.2	0.095530
5.986717	0.2	0.094511
5.990050	0.2	0.093873
5.993383	0.2	0.094273
5.996717	0.2	0.096117
6.000050	0.2	0.099028
