# Supplementary material for: Quantitative profiling of capsaicin content in seven chili pepper cultivars using optimized HPLC
Source: Front Plant Sci. 2026 May 7;17:1749488. doi: 10.3389/fpls.2026.1749488 (PMC13190488; doi:10.3389/fpls.2026.1749488)
Supplement: Supplementary file 2 [file DataSheet2.zip › Raw Chromatogram Data Calibration 220 nm/Capsaicin 25 ppm.csv]

URL chrom://desktop-lb30aed/ChromeleonLocal/Capsaicin/CapsaicinTest_1312025.seq/97979.smp/UV_VIS_1.channel
Channel UV_VIS_1
Injection Information:
Data Vault ChromeleonLocal
Sequence CapsaicinTest_1312025
Name CAP25ppm
Number 534
Position Y:E9
Comment
Processing Method Processing_Capsaicin
Instrument Method Capsaicin_222025m1 -Origninal
Type Unknown
Status Finished
Inject Time 3/29/2025 12:50:50 PM -07:00
Volume (�l) 10.00
Dilution Factor 1.0000
Weight 1.0000
Raw Data Information:
Time Min. (min) 0.003333
Time Max. (min) 6.000000
Data Points 1800
Detector UV
Generating Data System Chromeleon 7.2.10.24543
Exporting Data System Chromeleon 7.2.10.0
Operator Instrument Controller
Signal Quantity Absorbance
Signal Unit mAU
Signal Min. -1.100525
Signal Max. 107.675907
Channel UV_VIS_1
Driver Name VDAD.dll
Channel Type Evaluation
Min. Step (s) 0.2
Max. Step (s) 0.2
Average Step (s) 0.2
Signal Parameter Information:
Signal Info WVL:220 nm
Raw Data:
Time (min) Step (s) Value (mAU)
0.003333 n.a. 0.000000
0.006667 0.2 -0.000033
0.010000 0.2 -0.000224
0.013333 0.2 -0.000726
0.016667 0.2 -0.001444
0.020000 0.2 -0.002077
0.023333 0.2 -0.002412
0.026667 0.2 -0.002291
0.030000 0.2 -0.001518
0.033333 0.2 -0.000191
0.036667 0.2 0.001159
0.040000 0.2 0.002002
0.043333 0.2 0.002100
0.046667 0.2 0.001565
0.050000 0.2 0.000848
0.053333 0.2 0.000517
0.056667 0.2 0.000899
0.060000 0.2 0.001867
0.063333 0.2 0.002719
0.066667 0.2 0.002664
0.070000 0.2 0.001467
0.073333 0.2 -0.000549
0.076667 0.2 -0.002864
0.080000 0.2 -0.005187
0.083333 0.2 -0.007399
0.086667 0.2 -0.008973
0.090000 0.2 -0.008955
0.093333 0.2 -0.006938
0.096667 0.2 -0.003665
0.100000 0.2 -0.000540
0.103333 0.2 0.001262
0.106667 0.2 0.001541
0.110000 0.2 0.001015
0.113333 0.2 0.000610
0.116667 0.2 0.000568
0.120000 0.2 0.000228
0.123333 0.2 -0.001057
0.126667 0.2 -0.002980
0.130000 0.2 -0.004661
0.133333 0.2 -0.005532
0.136667 0.2 -0.005779
0.140000 0.2 -0.005825
0.143333 0.2 -0.005849
0.146667 0.2 -0.005946
0.150000 0.2 -0.006123
0.153333 0.2 -0.005900
0.156667 0.2 -0.004596
0.160000 0.2 -0.002254
0.163333 0.2 0.000088
0.166667 0.2 0.001122
0.170000 0.2 0.000293
0.173333 0.2 -0.001909
0.176667 0.2 -0.004326
0.180000 0.2 -0.005681
0.183333 0.2 -0.005257
0.186667 0.2 -0.003278
0.190000 0.2 -0.000643
0.193333 0.2 0.001816
0.196667 0.2 0.003707
0.200000 0.2 0.004661
0.203333 0.2 0.004349
0.206667 0.2 0.003013
0.210000 0.2 0.001285
0.213333 0.2 -0.000359
0.216667 0.2 -0.001621
0.220000 0.2 -0.002468
0.223333 0.2 -0.003288
0.226667 0.2 -0.004354
0.230000 0.2 -0.005285
0.233333 0.2 -0.005383
0.236667 0.2 -0.004512
0.240000 0.2 -0.003101
0.243333 0.2 -0.001625
0.246667 0.2 -0.000377
0.250000 0.2 0.000596
0.253333 0.2 0.001271
0.256667 0.2 0.001364
0.260000 0.2 0.000536
0.263333 0.2 -0.001327
0.266667 0.2 -0.003888
0.270000 0.2 -0.006286
0.273333 0.2 -0.007479
0.276667 0.2 -0.006990
0.280000 0.2 -0.005164
0.283333 0.2 -0.002850
0.286667 0.2 -0.001024
0.290000 0.2 -0.000331
0.293333 0.2 -0.000563
0.296667 0.2 -0.001062
0.300000 0.2 -0.001425
0.303333 0.2 -0.001737
0.306667 0.2 -0.002361
0.310000 0.2 -0.003530
0.313333 0.2 -0.004987
0.316667 0.2 -0.006375
0.320000 0.2 -0.007534
0.323333 0.2 -0.008289
0.326667 0.2 -0.008340
0.330000 0.2 -0.007609
0.333333 0.2 -0.006449
0.336667 0.2 -0.005332
0.340000 0.2 -0.004433
0.343333 0.2 -0.003721
0.346667 0.2 -0.003274
0.350000 0.2 -0.003288
0.353333 0.2 -0.003874
0.356667 0.2 -0.005020
0.360000 0.2 -0.006370
0.363333 0.2 -0.007376
0.366667 0.2 -0.007921
0.370000 0.2 -0.008424
0.373333 0.2 -0.009146
0.376667 0.2 -0.009844
0.380000 0.2 -0.010105
0.383333 0.2 -0.009988
0.386667 0.2 -0.009928
0.390000 0.2 -0.010049
0.393333 0.2 -0.010021
0.396667 0.2 -0.009472
0.400000 0.2 -0.008470
0.403333 0.2 -0.007562
0.406667 0.2 -0.007129
0.410000 0.2 -0.006827
0.413333 0.2 -0.006272
0.416667 0.2 -0.005797
0.420000 0.2 -0.005965
0.423333 0.2 -0.006887
0.426667 0.2 -0.008047
0.430000 0.2 -0.008559
0.433333 0.2 -0.007888
0.436667 0.2 -0.006487
0.440000 0.2 -0.005513
0.443333 0.2 -0.005919
0.446667 0.2 -0.007660
0.450000 0.2 -0.009583
0.453333 0.2 -0.010375
0.456667 0.2 -0.009630
0.460000 0.2 -0.007986
0.463333 0.2 -0.006468
0.466667 0.2 -0.005811
0.470000 0.2 -0.006082
0.473333 0.2 -0.006808
0.476667 0.2 -0.007609
0.480000 0.2 -0.008615
0.483333 0.2 -0.010082
0.486667 0.2 -0.011767
0.490000 0.2 -0.013052
0.493333 0.2 -0.013807
0.496667 0.2 -0.014515
0.500000 0.2 -0.015409
0.503333 0.2 -0.016191
0.506667 0.2 -0.016470
0.510000 0.2 -0.016023
0.513333 0.2 -0.014766
0.516667 0.2 -0.012754
0.520000 0.2 -0.010314
0.523333 0.2 -0.007916
0.526667 0.2 -0.005891
0.530000 0.2 -0.004238
0.533333 0.2 -0.002822
0.536667 0.2 -0.001704
0.540000 0.2 -0.001118
0.543333 0.2 -0.000899
0.546667 0.2 -0.000373
0.550000 0.2 0.000838
0.553333 0.2 0.002352
0.556667 0.2 0.003530
0.560000 0.2 0.004107
0.563333 0.2 0.004200
0.566667 0.2 0.003986
0.570000 0.2 0.003404
0.573333 0.2 0.002426
0.576667 0.2 0.001402
0.580000 0.2 0.000708
0.583333 0.2 0.000414
0.586667 0.2 0.000428
0.590000 0.2 0.000703
0.593333 0.2 0.001066
0.596667 0.2 0.001267
0.600000 0.2 0.001253
0.603333 0.2 0.001206
0.606667 0.2 0.001290
0.610000 0.2 0.001397
0.613333 0.2 0.001141
0.616667 0.2 0.000233
0.620000 0.2 -0.001253
0.623333 0.2 -0.002738
0.626667 0.2 -0.003283
0.630000 0.2 -0.002477
0.633333 0.2 -0.001071
0.636667 0.2 -0.000251
0.640000 0.2 -0.000717
0.643333 0.2 -0.002705
0.646667 0.2 -0.006100
0.650000 0.2 -0.010249
0.653333 0.2 -0.014002
0.656667 0.2 -0.015767
0.660000 0.2 -0.013658
0.663333 0.2 -0.005104
0.666667 0.2 0.014235
0.670000 0.2 0.051721
0.673333 0.2 0.117645
0.676667 0.2 0.222498
0.680000 0.2 0.371863
0.683333 0.2 0.562053
0.686667 0.2 0.778688
0.690000 0.2 0.998625
0.693333 0.2 1.194747
0.696667 0.2 1.342176
0.700000 0.2 1.423820
0.703333 0.2 1.433846
0.706667 0.2 1.377752
0.710000 0.2 1.269355
0.713333 0.2 1.126789
0.716667 0.2 0.968361
0.720000 0.2 0.808886
0.723333 0.2 0.658161
0.726667 0.2 0.521406
0.730000 0.2 0.400133
0.733333 0.2 0.292826
0.736667 0.2 0.189412
0.740000 0.2 0.054105
0.743333 0.2 -0.177678
0.746667 0.2 -0.539585
0.750000 0.2 -0.931565
0.753333 0.2 -1.100525
0.756667 0.2 -0.788174
0.760000 0.2 0.058566
0.763333 0.2 1.206775
0.766667 0.2 2.265498
0.770000 0.2 2.923398
0.773333 0.2 3.109062
0.776667 0.2 2.973946
0.780000 0.2 2.762498
0.783333 0.2 2.687047
0.786667 0.2 2.864273
0.790000 0.2 3.309981
0.793333 0.2 3.966819
0.796667 0.2 4.739771
0.800000 0.2 5.522957
0.803333 0.2 6.214934
0.806667 0.2 6.731297
0.810000 0.2 7.020752
0.813333 0.2 7.074415
0.816667 0.2 6.914623
0.820000 0.2 6.571775
0.823333 0.2 6.077737
0.826667 0.2 5.491129
0.830000 0.2 4.930878
0.833333 0.2 4.570237
0.836667 0.2 4.568980
0.840000 0.2 4.982734
0.843333 0.2 5.718549
0.846667 0.2 6.563743
0.850000 0.2 7.259259
0.853333 0.2 7.589008
0.856667 0.2 7.464718
0.860000 0.2 6.960472
0.863333 0.2 6.265175
0.866667 0.2 5.585030
0.870000 0.2 5.058576
0.873333 0.2 4.723188
0.876667 0.2 4.533711
0.880000 0.2 4.407722
0.883333 0.2 4.268172
0.886667 0.2 4.068254
0.890000 0.2 3.799256
0.893333 0.2 3.486476
0.896667 0.2 3.176495
0.900000 0.2 2.920562
0.903333 0.2 2.760501
0.906667 0.2 2.719401
0.910000 0.2 2.794624
0.913333 0.2 2.953839
0.916667 0.2 3.139260
0.920000 0.2 3.281967
0.923333 0.2 3.321473
0.926667 0.2 3.222167
0.930000 0.2 2.980884
0.933333 0.2 2.624411
0.936667 0.2 2.198978
0.940000 0.2 1.756405
0.943333 0.2 1.341789
0.946667 0.2 0.985824
0.950000 0.2 0.702366
0.953333 0.2 0.490816
0.956667 0.2 0.341441
0.960000 0.2 0.240849
0.963333 0.2 0.175987
0.966667 0.2 0.136383
0.970000 0.2 0.114772
0.973333 0.2 0.106548
0.976667 0.2 0.108574
0.980000 0.2 0.118264
0.983333 0.2 0.133328
0.986667 0.2 0.151908
0.990000 0.2 0.172923
0.993333 0.2 0.196057
0.996667 0.2 0.221101
1.000000 0.2 0.247592
1.003333 0.2 0.275262
1.006667 0.2 0.304612
1.010000 0.2 0.336720
1.013333 0.2 0.372445
1.016667 0.2 0.411975
1.020000 0.2 0.454872
1.023333 0.2 0.500567
1.026667 0.2 0.548810
1.030000 0.2 0.599693
1.033333 0.2 0.653449
1.036667 0.2 0.709980
1.040000 0.2 0.768136
1.043333 0.2 0.825198
1.046667 0.2 0.876980
1.050000 0.2 0.919211
1.053333 0.2 0.949814
1.056667 0.2 0.971188
1.060000 0.2 0.991179
1.063333 0.2 1.022303
1.066667 0.2 1.078770
1.070000 0.2 1.171101
1.073333 0.2 1.299391
1.076667 0.2 1.447806
1.080000 0.2 1.583067
1.083333 0.2 1.660446
1.086667 0.2 1.638485
1.090000 0.2 1.497511
1.093333 0.2 1.252475
1.096667 0.2 0.952119
1.100000 0.2 0.663130
1.103333 0.2 0.446532
1.106667 0.2 0.338121
1.110000 0.2 0.341050
1.113333 0.2 0.431025
1.116667 0.2 0.569285
1.120000 0.2 0.716881
1.123333 0.2 0.844621
1.126667 0.2 0.936734
1.130000 0.2 0.989572
1.133333 0.2 1.007924
1.136667 0.2 1.000823
1.140000 0.2 0.977726
1.143333 0.2 0.946121
1.146667 0.2 0.910945
1.150000 0.2 0.874978
1.153333 0.2 0.839201
1.156667 0.2 0.803284
1.160000 0.2 0.766413
1.163333 0.2 0.728094
1.166667 0.2 0.688503
1.170000 0.2 0.648517
1.173333 0.2 0.609411
1.176667 0.2 0.572409
1.180000 0.2 0.538398
1.183333 0.2 0.507520
1.186667 0.2 0.479328
1.190000 0.2 0.453675
1.193333 0.2 0.430960
1.196667 0.2 0.411361
1.200000 0.2 0.394308
1.203333 0.2 0.378937
1.206667 0.2 0.364557
1.210000 0.2 0.350713
1.213333 0.2 0.337255
1.216667 0.2 0.324696
1.220000 0.2 0.313865
1.223333 0.2 0.305069
1.226667 0.2 0.298000
1.230000 0.2 0.292063
1.233333 0.2 0.286577
1.236667 0.2 0.280933
1.240000 0.2 0.274633
1.243333 0.2 0.267359
1.246667 0.2 0.259331
1.250000 0.2 0.251275
1.253333 0.2 0.243718
1.256667 0.2 0.236505
1.260000 0.2 0.229087
1.263333 0.2 0.221105
1.266667 0.2 0.212756
1.270000 0.2 0.204518
1.273333 0.2 0.196826
1.276667 0.2 0.190195
1.280000 0.2 0.185170
1.283333 0.2 0.181687
1.286667 0.2 0.178865
1.290000 0.2 0.175806
1.293333 0.2 0.172509
1.296667 0.2 0.169533
1.300000 0.2 0.166986
1.303333 0.2 0.164518
1.306667 0.2 0.162004
1.310000 0.2 0.159582
1.313333 0.2 0.157221
1.316667 0.2 0.154958
1.320000 0.2 0.153407
1.323333 0.2 0.153328
1.326667 0.2 0.154846
1.330000 0.2 0.157580
1.333333 0.2 0.161240
1.336667 0.2 0.165403
1.340000 0.2 0.169142
1.343333 0.2 0.171494
1.346667 0.2 0.172225
1.350000 0.2 0.171750
1.353333 0.2 0.170511
1.356667 0.2 0.168956
1.360000 0.2 0.167941
1.363333 0.2 0.168155
1.366667 0.2 0.169384
1.370000 0.2 0.170954
1.373333 0.2 0.172593
1.376667 0.2 0.174283
1.380000 0.2 0.175908
1.383333 0.2 0.177533
1.386667 0.2 0.179359
1.390000 0.2 0.181063
1.393333 0.2 0.182050
1.396667 0.2 0.182334
1.400000 0.2 0.182446
1.403333 0.2 0.182935
1.406667 0.2 0.184174
1.410000 0.2 0.186502
1.413333 0.2 0.190325
1.416667 0.2 0.195713
1.420000 0.2 0.202325
1.423333 0.2 0.209841
1.426667 0.2 0.217836
1.430000 0.2 0.225324
1.433333 0.2 0.231126
1.436667 0.2 0.234921
1.440000 0.2 0.237534
1.443333 0.2 0.240225
1.446667 0.2 0.243839
1.450000 0.2 0.248523
1.453333 0.2 0.254163
1.456667 0.2 0.260784
1.460000 0.2 0.268673
1.463333 0.2 0.278200
1.466667 0.2 0.289418
1.470000 0.2 0.301888
1.473333 0.2 0.315136
1.476667 0.2 0.329227
1.480000 0.2 0.344655
1.483333 0.2 0.361460
1.486667 0.2 0.379081
1.490000 0.2 0.397312
1.493333 0.2 0.416627
1.496667 0.2 0.437181
1.500000 0.2 0.458420
1.503333 0.2 0.479748
1.506667 0.2 0.500646
1.510000 0.2 0.520302
1.513333 0.2 0.537788
1.516667 0.2 0.552372
1.520000 0.2 0.563334
1.523333 0.2 0.569872
1.526667 0.2 0.571311
1.530000 0.2 0.567636
1.533333 0.2 0.559711
1.536667 0.2 0.548754
1.540000 0.2 0.535618
1.543333 0.2 0.520465
1.546667 0.2 0.502705
1.550000 0.2 0.481801
1.553333 0.2 0.458485
1.556667 0.2 0.434481
1.560000 0.2 0.411007
1.563333 0.2 0.388362
1.566667 0.2 0.366569
1.570000 0.2 0.345600
1.573333 0.2 0.325176
1.576667 0.2 0.304952
1.580000 0.2 0.284943
1.583333 0.2 0.265539
1.586667 0.2 0.247136
1.590000 0.2 0.230176
1.593333 0.2 0.215191
1.596667 0.2 0.202539
1.600000 0.2 0.192253
1.603333 0.2 0.183964
1.606667 0.2 0.177091
1.610000 0.2 0.171233
1.613333 0.2 0.166348
1.616667 0.2 0.162427
1.620000 0.2 0.159270
1.623333 0.2 0.156639
1.626667 0.2 0.154362
1.630000 0.2 0.152704
1.633333 0.2 0.152392
1.636667 0.2 0.153687
1.640000 0.2 0.156136
1.643333 0.2 0.159368
1.646667 0.2 0.163307
1.650000 0.2 0.168025
1.653333 0.2 0.173668
1.656667 0.2 0.180057
1.660000 0.2 0.186702
1.663333 0.2 0.193315
1.666667 0.2 0.199769
1.670000 0.2 0.205869
1.673333 0.2 0.211746
1.676667 0.2 0.218032
1.680000 0.2 0.225040
1.683333 0.2 0.232160
1.686667 0.2 0.238549
1.690000 0.2 0.244151
1.693333 0.2 0.249702
1.696667 0.2 0.255988
1.700000 0.2 0.263383
1.703333 0.2 0.271886
1.706667 0.2 0.281190
1.710000 0.2 0.290764
1.713333 0.2 0.300258
1.716667 0.2 0.309860
1.720000 0.2 0.320035
1.723333 0.2 0.331295
1.726667 0.2 0.344487
1.730000 0.2 0.360468
1.733333 0.2 0.379020
1.736667 0.2 0.398746
1.740000 0.2 0.418327
1.743333 0.2 0.437568
1.746667 0.2 0.457475
1.750000 0.2 0.479305
1.753333 0.2 0.503324
1.756667 0.2 0.528609
1.760000 0.2 0.553918
1.763333 0.2 0.578454
1.766667 0.2 0.602049
1.770000 0.2 0.624838
1.773333 0.2 0.646738
1.776667 0.2 0.667302
1.780000 0.2 0.686022
1.783333 0.2 0.702753
1.786667 0.2 0.717905
1.790000 0.2 0.731954
1.793333 0.2 0.744867
1.796667 0.2 0.756006
1.800000 0.2 0.764267
1.803333 0.2 0.768383
1.806667 0.2 0.767619
1.810000 0.2 0.762152
1.813333 0.2 0.752695
1.816667 0.2 0.739843
1.820000 0.2 0.723754
1.823333 0.2 0.704662
1.826667 0.2 0.683451
1.830000 0.2 0.661309
1.833333 0.2 0.638836
1.836667 0.2 0.616023
1.840000 0.2 0.593159
1.843333 0.2 0.571189
1.846667 0.2 0.551087
1.850000 0.2 0.533150
1.853333 0.2 0.516577
1.856667 0.2 0.500069
1.860000 0.2 0.483231
1.863333 0.2 0.466886
1.866667 0.2 0.451971
1.870000 0.2 0.438895
1.873333 0.2 0.427766
1.876667 0.2 0.418411
1.880000 0.2 0.410373
1.883333 0.2 0.403188
1.886667 0.2 0.396809
1.890000 0.2 0.391649
1.893333 0.2 0.387984
1.896667 0.2 0.385321
1.900000 0.2 0.382634
1.903333 0.2 0.379202
1.906667 0.2 0.375025
1.910000 0.2 0.370611
1.913333 0.2 0.366638
1.916667 0.2 0.363640
1.920000 0.2 0.361633
1.923333 0.2 0.360208
1.926667 0.2 0.359081
1.930000 0.2 0.358447
1.933333 0.2 0.358582
1.936667 0.2 0.359546
1.940000 0.2 0.361404
1.943333 0.2 0.364417
1.946667 0.2 0.369474
1.950000 0.2 0.378629
1.953333 0.2 0.394746
1.956667 0.2 0.420297
1.960000 0.2 0.456618
1.963333 0.2 0.504325
1.966667 0.2 0.564316
1.970000 0.2 0.638743
1.973333 0.2 0.731386
1.976667 0.2 0.847089
1.980000 0.2 0.990727
1.983333 0.2 1.166593
1.986667 0.2 1.378371
1.990000 0.2 1.629652
1.993333 0.2 1.924345
1.996667 0.2 2.266490
2.000000 0.2 2.660104
2.003333 0.2 3.109272
2.006667 0.2 3.618067
2.010000 0.2 4.190197
2.013333 0.2 4.829117
2.016667 0.2 5.538394
2.020000 0.2 6.321478
2.023333 0.2 7.180809
2.026667 0.2 8.117352
2.030000 0.2 9.131194
2.033333 0.2 10.222537
2.036667 0.2 11.391807
2.040000 0.2 12.638895
2.043333 0.2 13.962616
2.046667 0.2 15.361081
2.050000 0.2 16.832333
2.053333 0.2 18.374682
2.056667 0.2 19.986536
2.060000 0.2 21.666316
2.063333 0.2 23.412635
2.066667 0.2 25.224974
2.070000 0.2 27.104402
2.073333 0.2 29.053697
2.076667 0.2 31.077159
2.080000 0.2 33.180304
2.083333 0.2 35.369257
2.086667 0.2 37.650601
2.090000 0.2 40.031527
2.093333 0.2 42.518852
2.096667 0.2 45.117866
2.100000 0.2 47.832280
2.103333 0.2 50.664311
2.106667 0.2 53.613959
2.110000 0.2 56.678071
2.113333 0.2 59.849680
2.116667 0.2 63.117812
2.120000 0.2 66.467058
2.123333 0.2 69.877263
2.126667 0.2 73.324121
2.130000 0.2 76.780501
2.133333 0.2 80.217524
2.136667 0.2 83.604823
2.140000 0.2 86.910543
2.143333 0.2 90.101347
2.146667 0.2 93.142302
2.150000 0.2 95.996838
2.153333 0.2 98.626954
2.156667 0.2 100.993584
2.160000 0.2 103.057730
2.163333 0.2 104.782223
2.166667 0.2 106.133116
2.170000 0.2 107.080815
2.173333 0.2 107.601145
2.176667 0.2 107.675907
2.180000 0.2 107.293665
2.183333 0.2 106.451488
2.186667 0.2 105.156573
2.190000 0.2 103.426804
2.193333 0.2 101.290043
2.196667 0.2 98.782294
2.200000 0.2 95.945671
2.203333 0.2 92.826369
2.206667 0.2 89.472421
2.210000 0.2 85.931765
2.213333 0.2 82.250787
2.216667 0.2 78.472658
2.220000 0.2 74.635674
2.223333 0.2 70.772655
2.226667 0.2 66.911685
2.230000 0.2 63.077072
2.233333 0.2 59.290123
2.236667 0.2 55.569597
2.240000 0.2 51.931455
2.243333 0.2 48.388564
2.246667 0.2 44.951341
2.250000 0.2 41.628932
2.253333 0.2 38.429871
2.256667 0.2 35.362206
2.260000 0.2 32.433397
2.263333 0.2 29.650019
2.266667 0.2 27.017356
2.270000 0.2 24.539302
2.273333 0.2 22.218614
2.276667 0.2 20.057140
2.280000 0.2 18.055365
2.283333 0.2 16.211411
2.286667 0.2 14.520832
2.290000 0.2 12.977831
2.293333 0.2 11.576354
2.296667 0.2 10.310174
2.300000 0.2 9.172438
2.303333 0.2 8.155215
2.306667 0.2 7.249312
2.310000 0.2 6.444659
2.313333 0.2 5.731396
2.316667 0.2 5.100425
2.320000 0.2 4.543345
2.323333 0.2 4.052678
2.326667 0.2 3.621792
2.330000 0.2 3.244351
2.333333 0.2 2.914038
2.336667 0.2 2.624630
2.340000 0.2 2.370239
2.343333 0.2 2.145856
2.346667 0.2 1.947680
2.350000 0.2 1.773038
2.353333 0.2 1.619924
2.356667 0.2 1.486070
2.360000 0.2 1.368560
2.363333 0.2 1.264452
2.366667 0.2 1.171231
2.370000 0.2 1.087068
2.373333 0.2 1.010876
2.376667 0.2 0.941828
2.380000 0.2 0.879085
2.383333 0.2 0.821971
2.386667 0.2 0.769962
2.390000 0.2 0.722692
2.393333 0.2 0.680112
2.396667 0.2 0.642305
2.400000 0.2 0.609006
2.403333 0.2 0.579357
2.406667 0.2 0.552409
2.410000 0.2 0.527627
2.413333 0.2 0.504451
2.416667 0.2 0.482169
2.420000 0.2 0.460641
2.423333 0.2 0.440287
2.426667 0.2 0.421139
2.430000 0.2 0.402601
2.433333 0.2 0.384385
2.436667 0.2 0.366918
2.440000 0.2 0.350783
2.443333 0.2 0.336198
2.446667 0.2 0.322955
2.450000 0.2 0.310461
2.453333 0.2 0.298140
2.456667 0.2 0.286107
2.460000 0.2 0.275094
2.463333 0.2 0.265697
2.466667 0.2 0.257888
2.470000 0.2 0.250936
2.473333 0.2 0.243690
2.476667 0.2 0.235462
2.480000 0.2 0.226847
2.483333 0.2 0.219136
2.486667 0.2 0.212695
2.490000 0.2 0.206768
2.493333 0.2 0.200747
2.496667 0.2 0.194698
2.500000 0.2 0.188909
2.503333 0.2 0.183550
2.506667 0.2 0.178739
2.510000 0.2 0.174483
2.513333 0.2 0.170646
2.516667 0.2 0.167103
2.520000 0.2 0.163880
2.523333 0.2 0.160947
2.526667 0.2 0.157906
2.530000 0.2 0.154041
2.533333 0.2 0.148937
2.536667 0.2 0.143019
2.540000 0.2 0.137384
2.543333 0.2 0.133021
2.546667 0.2 0.130017
2.550000 0.2 0.127763
2.553333 0.2 0.125845
2.556667 0.2 0.124313
2.560000 0.2 0.123126
2.563333 0.2 0.121952
2.566667 0.2 0.120490
2.570000 0.2 0.118655
2.573333 0.2 0.116504
2.576667 0.2 0.114068
2.580000 0.2 0.111354
2.583333 0.2 0.108592
2.586667 0.2 0.106157
2.590000 0.2 0.104290
2.593333 0.2 0.102976
2.596667 0.2 0.101859
2.600000 0.2 0.100415
2.603333 0.2 0.098464
2.606667 0.2 0.096266
2.610000 0.2 0.094334
2.613333 0.2 0.093067
2.616667 0.2 0.092494
2.620000 0.2 0.092220
2.623333 0.2 0.091703
2.626667 0.2 0.090767
2.630000 0.2 0.089733
2.633333 0.2 0.088867
2.636667 0.2 0.087987
2.640000 0.2 0.086781
2.643333 0.2 0.085155
2.646667 0.2 0.083158
2.650000 0.2 0.080881
2.653333 0.2 0.078543
2.656667 0.2 0.076531
2.660000 0.2 0.075344
2.663333 0.2 0.075269
2.666667 0.2 0.076131
2.670000 0.2 0.077304
2.673333 0.2 0.078026
2.676667 0.2 0.077751
2.680000 0.2 0.076378
2.683333 0.2 0.074399
2.686667 0.2 0.072657
2.690000 0.2 0.071852
2.693333 0.2 0.072094
2.696667 0.2 0.073072
2.700000 0.2 0.074464
2.703333 0.2 0.075907
2.706667 0.2 0.076862
2.710000 0.2 0.076839
2.713333 0.2 0.075693
2.716667 0.2 0.073742
2.720000 0.2 0.071586
2.723333 0.2 0.069821
2.726667 0.2 0.068634
2.730000 0.2 0.067679
2.733333 0.2 0.066645
2.736667 0.2 0.065621
2.740000 0.2 0.064657
2.743333 0.2 0.063572
2.746667 0.2 0.062361
2.750000 0.2 0.061365
2.753333 0.2 0.060904
2.756667 0.2 0.061109
2.760000 0.2 0.062096
2.763333 0.2 0.063856
2.766667 0.2 0.065798
2.770000 0.2 0.067046
2.773333 0.2 0.067269
2.776667 0.2 0.066864
2.780000 0.2 0.066212
2.783333 0.2 0.065449
2.786667 0.2 0.064797
2.790000 0.2 0.064457
2.793333 0.2 0.064271
2.796667 0.2 0.063940
2.800000 0.2 0.063465
2.803333 0.2 0.063078
2.806667 0.2 0.062981
2.810000 0.2 0.062999
2.813333 0.2 0.062673
2.816667 0.2 0.061798
2.820000 0.2 0.060759
2.823333 0.2 0.060112
2.826667 0.2 0.060108
2.830000 0.2 0.060513
2.833333 0.2 0.060927
2.836667 0.2 0.061258
2.840000 0.2 0.061425
2.843333 0.2 0.061155
2.846667 0.2 0.060317
2.850000 0.2 0.058943
2.853333 0.2 0.057034
2.856667 0.2 0.054860
2.860000 0.2 0.052974
2.863333 0.2 0.051772
2.866667 0.2 0.051293
2.870000 0.2 0.051362
2.873333 0.2 0.051823
2.876667 0.2 0.052531
2.880000 0.2 0.053109
2.883333 0.2 0.053225
2.886667 0.2 0.052876
2.890000 0.2 0.052173
2.893333 0.2 0.051148
2.896667 0.2 0.049872
2.900000 0.2 0.048475
2.903333 0.2 0.047358
2.906667 0.2 0.047209
2.910000 0.2 0.048219
2.913333 0.2 0.049612
2.916667 0.2 0.050417
2.920000 0.2 0.050375
2.923333 0.2 0.049830
2.926667 0.2 0.049407
2.930000 0.2 0.049658
2.933333 0.2 0.050622
2.936667 0.2 0.051889
2.940000 0.2 0.053374
2.943333 0.2 0.055423
2.946667 0.2 0.058096
2.950000 0.2 0.060736
2.953333 0.2 0.062361
2.956667 0.2 0.062571
2.960000 0.2 0.062077
2.963333 0.2 0.062082
2.966667 0.2 0.063120
2.970000 0.2 0.064890
2.973333 0.2 0.067060
2.976667 0.2 0.069677
2.980000 0.2 0.072881
2.983333 0.2 0.076620
2.986667 0.2 0.080662
2.990000 0.2 0.084592
2.993333 0.2 0.087908
2.996667 0.2 0.090362
3.000000 0.2 0.092201
3.003333 0.2 0.094031
3.006667 0.2 0.096238
3.010000 0.2 0.098529
3.013333 0.2 0.100262
3.016667 0.2 0.101440
3.020000 0.2 0.102897
3.023333 0.2 0.105356
3.026667 0.2 0.108904
3.030000 0.2 0.112974
3.033333 0.2 0.116471
3.036667 0.2 0.118492
3.040000 0.2 0.119009
3.043333 0.2 0.118515
3.046667 0.2 0.117566
3.050000 0.2 0.116942
3.053333 0.2 0.117593
3.056667 0.2 0.119633
3.060000 0.2 0.121775
3.063333 0.2 0.122543
3.066667 0.2 0.121817
3.070000 0.2 0.120527
3.073333 0.2 0.119540
3.076667 0.2 0.119158
3.080000 0.2 0.119139
3.083333 0.2 0.119130
3.086667 0.2 0.119079
3.090000 0.2 0.119209
3.093333 0.2 0.119624
3.096667 0.2 0.119917
3.100000 0.2 0.119382
3.103333 0.2 0.117677
3.106667 0.2 0.115242
3.110000 0.2 0.112848
3.113333 0.2 0.110972
3.116667 0.2 0.109905
3.120000 0.2 0.109905
3.123333 0.2 0.110953
3.126667 0.2 0.112704
3.130000 0.2 0.114464
3.133333 0.2 0.115293
3.136667 0.2 0.114683
3.140000 0.2 0.113174
3.143333 0.2 0.111721
3.146667 0.2 0.110706
3.150000 0.2 0.109794
3.153333 0.2 0.108387
3.156667 0.2 0.106082
3.160000 0.2 0.102823
3.163333 0.2 0.098827
3.166667 0.2 0.094450
3.170000 0.2 0.090059
3.173333 0.2 0.085980
3.176667 0.2 0.082548
3.180000 0.2 0.080206
3.183333 0.2 0.079307
3.186667 0.2 0.079763
3.190000 0.2 0.080885
3.193333 0.2 0.081756
3.196667 0.2 0.081654
3.200000 0.2 0.080299
3.203333 0.2 0.077784
3.206667 0.2 0.074422
3.210000 0.2 0.070804
3.213333 0.2 0.067488
3.216667 0.2 0.064662
3.220000 0.2 0.062305
3.223333 0.2 0.060354
3.226667 0.2 0.058734
3.230000 0.2 0.057481
3.233333 0.2 0.056564
3.236667 0.2 0.055674
3.240000 0.2 0.054622
3.243333 0.2 0.053635
3.246667 0.2 0.053025
3.250000 0.2 0.052885
3.253333 0.2 0.053006
3.256667 0.2 0.052890
3.260000 0.2 0.052135
3.263333 0.2 0.050776
3.266667 0.2 0.049202
3.270000 0.2 0.047907
3.273333 0.2 0.047418
3.276667 0.2 0.048103
3.280000 0.2 0.049728
3.283333 0.2 0.051623
3.286667 0.2 0.053165
3.290000 0.2 0.053942
3.293333 0.2 0.053793
3.296667 0.2 0.052834
3.300000 0.2 0.051251
3.303333 0.2 0.049244
3.306667 0.2 0.047195
3.310000 0.2 0.045360
3.313333 0.2 0.043563
3.316667 0.2 0.041476
3.320000 0.2 0.039185
3.323333 0.2 0.037323
3.326667 0.2 0.036773
3.330000 0.2 0.038096
3.333333 0.2 0.040904
3.336667 0.2 0.043949
3.340000 0.2 0.045975
3.343333 0.2 0.046538
3.346667 0.2 0.046063
3.350000 0.2 0.045183
3.353333 0.2 0.044275
3.356667 0.2 0.043432
3.360000 0.2 0.042492
3.363333 0.2 0.041281
3.366667 0.2 0.040079
3.370000 0.2 0.039320
3.373333 0.2 0.038957
3.376667 0.2 0.038622
3.380000 0.2 0.038315
3.383333 0.2 0.038575
3.386667 0.2 0.039982
3.390000 0.2 0.042496
3.393333 0.2 0.045244
3.396667 0.2 0.046985
3.400000 0.2 0.047083
3.403333 0.2 0.045863
3.406667 0.2 0.044238
3.410000 0.2 0.043092
3.413333 0.2 0.042710
3.416667 0.2 0.042780
3.420000 0.2 0.042906
3.423333 0.2 0.042859
3.426667 0.2 0.042757
3.430000 0.2 0.043018
3.433333 0.2 0.043954
3.436667 0.2 0.045397
3.440000 0.2 0.046669
3.443333 0.2 0.046962
3.446667 0.2 0.046035
3.450000 0.2 0.044517
3.453333 0.2 0.043302
3.456667 0.2 0.042887
3.460000 0.2 0.043330
3.463333 0.2 0.044378
3.466667 0.2 0.045635
3.470000 0.2 0.046678
3.473333 0.2 0.047251
3.476667 0.2 0.047507
3.480000 0.2 0.047777
3.483333 0.2 0.048084
3.486667 0.2 0.048159
3.490000 0.2 0.047903
3.493333 0.2 0.047567
3.496667 0.2 0.047670
3.500000 0.2 0.048568
3.503333 0.2 0.050124
3.506667 0.2 0.051744
3.510000 0.2 0.052848
3.513333 0.2 0.053323
3.516667 0.2 0.053374
3.520000 0.2 0.053053
3.523333 0.2 0.052154
3.526667 0.2 0.050552
3.530000 0.2 0.048308
3.533333 0.2 0.045644
3.536667 0.2 0.043013
3.540000 0.2 0.040941
3.543333 0.2 0.039716
3.546667 0.2 0.039325
3.550000 0.2 0.039553
3.553333 0.2 0.040210
3.556667 0.2 0.041211
3.560000 0.2 0.042487
3.563333 0.2 0.044075
3.566667 0.2 0.046017
3.570000 0.2 0.048145
3.573333 0.2 0.050059
3.576667 0.2 0.051302
3.580000 0.2 0.051442
3.583333 0.2 0.050198
3.586667 0.2 0.047600
3.590000 0.2 0.044261
3.593333 0.2 0.041449
3.596667 0.2 0.040489
3.600000 0.2 0.041788
3.603333 0.2 0.044494
3.606667 0.2 0.047260
3.610000 0.2 0.048997
3.613333 0.2 0.049276
3.616667 0.2 0.048513
3.620000 0.2 0.047558
3.623333 0.2 0.046804
3.626667 0.2 0.045924
3.630000 0.2 0.044387
3.633333 0.2 0.042128
3.636667 0.2 0.039628
3.640000 0.2 0.037546
3.643333 0.2 0.036461
3.646667 0.2 0.036494
3.650000 0.2 0.037062
3.653333 0.2 0.037448
3.656667 0.2 0.037332
3.660000 0.2 0.036880
3.663333 0.2 0.036606
3.666667 0.2 0.036797
3.670000 0.2 0.037374
3.673333 0.2 0.038245
3.676667 0.2 0.039288
3.680000 0.2 0.040298
3.683333 0.2 0.041039
3.686667 0.2 0.041192
3.690000 0.2 0.040708
3.693333 0.2 0.040168
3.696667 0.2 0.040159
3.700000 0.2 0.040610
3.703333 0.2 0.041118
3.706667 0.2 0.041374
3.710000 0.2 0.041248
3.713333 0.2 0.041020
3.716667 0.2 0.041123
3.720000 0.2 0.041658
3.723333 0.2 0.042389
3.726667 0.2 0.042948
3.730000 0.2 0.042985
3.733333 0.2 0.042547
3.736667 0.2 0.042072
3.740000 0.2 0.041872
3.743333 0.2 0.041933
3.746667 0.2 0.042273
3.750000 0.2 0.042957
3.753333 0.2 0.043833
3.756667 0.2 0.044657
3.760000 0.2 0.045425
3.763333 0.2 0.046385
3.766667 0.2 0.047823
3.770000 0.2 0.049518
3.773333 0.2 0.050743
3.776667 0.2 0.051172
3.780000 0.2 0.051055
3.783333 0.2 0.050562
3.786667 0.2 0.049719
3.790000 0.2 0.048885
3.793333 0.2 0.048536
3.796667 0.2 0.048638
3.800000 0.2 0.048759
3.803333 0.2 0.048680
3.806667 0.2 0.048610
3.810000 0.2 0.048876
3.813333 0.2 0.049463
3.816667 0.2 0.049914
3.820000 0.2 0.049709
3.823333 0.2 0.048624
3.826667 0.2 0.046794
3.830000 0.2 0.044541
3.833333 0.2 0.042398
3.836667 0.2 0.041043
3.840000 0.2 0.040960
3.843333 0.2 0.042319
3.846667 0.2 0.044857
3.850000 0.2 0.047660
3.853333 0.2 0.049681
3.856667 0.2 0.050417
3.860000 0.2 0.049998
3.863333 0.2 0.048880
3.866667 0.2 0.047763
3.870000 0.2 0.047539
3.873333 0.2 0.048648
3.876667 0.2 0.050669
3.880000 0.2 0.052736
3.883333 0.2 0.054194
3.886667 0.2 0.055083
3.890000 0.2 0.055959
3.893333 0.2 0.057193
3.896667 0.2 0.058548
3.900000 0.2 0.059521
3.903333 0.2 0.059917
3.906667 0.2 0.059935
3.910000 0.2 0.059931
3.913333 0.2 0.060219
3.916667 0.2 0.061095
3.920000 0.2 0.062697
3.923333 0.2 0.064909
3.926667 0.2 0.067367
3.930000 0.2 0.069640
3.933333 0.2 0.071432
3.936667 0.2 0.072508
3.940000 0.2 0.072648
3.943333 0.2 0.071856
3.946667 0.2 0.070613
3.950000 0.2 0.069509
3.953333 0.2 0.068704
3.956667 0.2 0.067893
3.960000 0.2 0.066874
3.963333 0.2 0.065886
3.966667 0.2 0.065123
3.970000 0.2 0.064317
3.973333 0.2 0.063465
3.976667 0.2 0.063176
3.980000 0.2 0.063805
3.983333 0.2 0.064932
3.986667 0.2 0.066054
3.990000 0.2 0.067074
3.993333 0.2 0.067828
3.996667 0.2 0.067931
4.000000 0.2 0.067349
4.003333 0.2 0.066557
4.006667 0.2 0.066031
4.010000 0.2 0.065919
4.013333 0.2 0.066198
4.016667 0.2 0.067037
4.020000 0.2 0.068424
4.023333 0.2 0.069621
4.026667 0.2 0.069728
4.030000 0.2 0.068620
4.033333 0.2 0.066869
4.036667 0.2 0.065044
4.040000 0.2 0.063325
4.043333 0.2 0.061626
4.046667 0.2 0.059833
4.050000 0.2 0.058007
4.053333 0.2 0.056508
4.056667 0.2 0.055931
4.060000 0.2 0.056569
4.063333 0.2 0.057942
4.066667 0.2 0.059172
4.070000 0.2 0.059730
4.073333 0.2 0.059661
4.076667 0.2 0.059311
4.080000 0.2 0.058981
4.083333 0.2 0.058659
4.086667 0.2 0.058231
4.090000 0.2 0.057938
4.093333 0.2 0.058175
4.096667 0.2 0.058822
4.100000 0.2 0.059190
4.103333 0.2 0.058990
4.106667 0.2 0.058813
4.110000 0.2 0.059339
4.113333 0.2 0.060434
4.116667 0.2 0.061360
4.120000 0.2 0.061607
4.123333 0.2 0.061234
4.126667 0.2 0.060690
4.130000 0.2 0.060541
4.133333 0.2 0.061048
4.136667 0.2 0.061840
4.140000 0.2 0.062147
4.143333 0.2 0.061560
4.146667 0.2 0.060359
4.150000 0.2 0.059092
4.153333 0.2 0.058063
4.156667 0.2 0.057262
4.160000 0.2 0.056871
4.163333 0.2 0.057262
4.166667 0.2 0.058562
4.170000 0.2 0.060522
4.173333 0.2 0.062697
4.176667 0.2 0.064624
4.180000 0.2 0.065998
4.183333 0.2 0.066776
4.186667 0.2 0.067228
4.190000 0.2 0.067707
4.193333 0.2 0.068336
4.196667 0.2 0.068978
4.200000 0.2 0.069365
4.203333 0.2 0.069332
4.206667 0.2 0.068964
4.210000 0.2 0.068396
4.213333 0.2 0.067730
4.216667 0.2 0.067241
4.220000 0.2 0.067283
4.223333 0.2 0.068024
4.226667 0.2 0.069318
4.230000 0.2 0.070827
4.233333 0.2 0.072373
4.236667 0.2 0.073989
4.240000 0.2 0.075572
4.243333 0.2 0.076955
4.246667 0.2 0.078292
4.250000 0.2 0.079926
4.253333 0.2 0.081863
4.256667 0.2 0.083689
4.260000 0.2 0.085100
4.263333 0.2 0.086199
4.266667 0.2 0.087209
4.270000 0.2 0.088234
4.273333 0.2 0.089263
4.276667 0.2 0.090133
4.280000 0.2 0.090906
4.283333 0.2 0.091991
4.286667 0.2 0.093631
4.290000 0.2 0.095665
4.293333 0.2 0.097854
4.296667 0.2 0.100043
4.300000 0.2 0.101947
4.303333 0.2 0.103083
4.306667 0.2 0.103251
4.310000 0.2 0.102855
4.313333 0.2 0.102562
4.316667 0.2 0.102906
4.320000 0.2 0.104127
4.323333 0.2 0.105915
4.326667 0.2 0.107447
4.330000 0.2 0.108015
4.333333 0.2 0.107512
4.336667 0.2 0.106380
4.340000 0.2 0.105337
4.343333 0.2 0.104993
4.346667 0.2 0.105449
4.350000 0.2 0.106227
4.353333 0.2 0.106650
4.356667 0.2 0.106478
4.360000 0.2 0.106096
4.363333 0.2 0.105933
4.366667 0.2 0.105985
4.370000 0.2 0.106003
4.373333 0.2 0.105673
4.376667 0.2 0.104615
4.380000 0.2 0.102692
4.383333 0.2 0.100392
4.386667 0.2 0.098664
4.390000 0.2 0.098133
4.393333 0.2 0.098641
4.396667 0.2 0.099731
4.400000 0.2 0.101021
4.403333 0.2 0.101943
4.406667 0.2 0.101686
4.410000 0.2 0.099982
4.413333 0.2 0.097523
4.416667 0.2 0.095335
4.420000 0.2 0.093803
4.423333 0.2 0.092569
4.426667 0.2 0.091130
4.430000 0.2 0.089393
4.433333 0.2 0.087698
4.436667 0.2 0.086455
4.440000 0.2 0.085803
4.443333 0.2 0.085607
4.446667 0.2 0.085789
4.450000 0.2 0.086427
4.453333 0.2 0.087493
4.456667 0.2 0.088564
4.460000 0.2 0.089002
4.463333 0.2 0.088410
4.466667 0.2 0.086748
4.470000 0.2 0.084327
4.473333 0.2 0.081691
4.476667 0.2 0.079186
4.480000 0.2 0.076820
4.483333 0.2 0.074529
4.486667 0.2 0.072503
4.490000 0.2 0.071209
4.493333 0.2 0.071093
4.496667 0.2 0.072210
4.500000 0.2 0.074068
4.503333 0.2 0.075838
4.506667 0.2 0.076829
4.510000 0.2 0.076802
4.513333 0.2 0.075772
4.516667 0.2 0.073966
4.520000 0.2 0.071907
4.523333 0.2 0.070278
4.526667 0.2 0.069449
4.530000 0.2 0.069500
4.533333 0.2 0.070250
4.536667 0.2 0.071195
4.540000 0.2 0.071768
4.543333 0.2 0.071661
4.546667 0.2 0.070874
4.550000 0.2 0.069765
4.553333 0.2 0.068787
4.556667 0.2 0.067917
4.560000 0.2 0.066799
4.563333 0.2 0.065416
4.566667 0.2 0.064210
4.570000 0.2 0.063498
4.573333 0.2 0.062985
4.576667 0.2 0.062045
4.580000 0.2 0.060392
4.583333 0.2 0.058403
4.586667 0.2 0.056825
4.590000 0.2 0.056173
4.593333 0.2 0.056433
4.596667 0.2 0.057356
4.600000 0.2 0.058776
4.603333 0.2 0.060387
4.606667 0.2 0.061505
4.610000 0.2 0.061323
4.613333 0.2 0.059619
4.616667 0.2 0.057085
4.620000 0.2 0.054874
4.623333 0.2 0.053742
4.626667 0.2 0.053593
4.630000 0.2 0.053728
4.633333 0.2 0.053728
4.636667 0.2 0.053649
4.640000 0.2 0.053332
4.643333 0.2 0.052419
4.646667 0.2 0.050878
4.650000 0.2 0.049230
4.653333 0.2 0.048112
4.656667 0.2 0.047674
4.660000 0.2 0.047702
4.663333 0.2 0.048140
4.666667 0.2 0.048964
4.670000 0.2 0.049816
4.673333 0.2 0.050175
4.676667 0.2 0.050045
4.680000 0.2 0.049965
4.683333 0.2 0.050198
4.686667 0.2 0.050357
4.690000 0.2 0.049979
4.693333 0.2 0.048890
4.696667 0.2 0.047232
4.700000 0.2 0.045481
4.703333 0.2 0.044205
4.706667 0.2 0.043726
4.710000 0.2 0.043907
4.713333 0.2 0.044489
4.716667 0.2 0.045374
4.720000 0.2 0.046534
4.723333 0.2 0.047749
4.726667 0.2 0.048610
4.730000 0.2 0.048643
4.733333 0.2 0.047581
4.736667 0.2 0.045579
4.740000 0.2 0.043316
4.743333 0.2 0.041784
4.746667 0.2 0.041551
4.750000 0.2 0.042398
4.753333 0.2 0.043772
4.756667 0.2 0.045230
4.760000 0.2 0.046520
4.763333 0.2 0.047577
4.766667 0.2 0.048340
4.770000 0.2 0.048671
4.773333 0.2 0.048568
4.776667 0.2 0.048205
4.780000 0.2 0.047809
4.783333 0.2 0.047702
4.786667 0.2 0.048028
4.790000 0.2 0.048252
4.793333 0.2 0.047465
4.796667 0.2 0.045500
4.800000 0.2 0.043306
4.803333 0.2 0.041998
4.806667 0.2 0.042082
4.810000 0.2 0.043409
4.813333 0.2 0.045267
4.816667 0.2 0.046804
4.820000 0.2 0.047684
4.823333 0.2 0.048070
4.826667 0.2 0.048354
4.830000 0.2 0.048862
4.833333 0.2 0.049523
4.836667 0.2 0.049802
4.840000 0.2 0.049267
4.843333 0.2 0.048308
4.846667 0.2 0.047893
4.850000 0.2 0.048555
4.853333 0.2 0.050049
4.856667 0.2 0.051954
4.860000 0.2 0.054170
4.863333 0.2 0.056652
4.866667 0.2 0.059013
4.870000 0.2 0.060759
4.873333 0.2 0.061849
4.876667 0.2 0.062659
4.880000 0.2 0.063553
4.883333 0.2 0.064741
4.886667 0.2 0.066273
4.890000 0.2 0.067879
4.893333 0.2 0.069044
4.896667 0.2 0.069295
4.900000 0.2 0.068555
4.903333 0.2 0.067404
4.906667 0.2 0.066948
4.910000 0.2 0.067847
4.913333 0.2 0.069854
4.916667 0.2 0.072289
4.920000 0.2 0.074455
4.923333 0.2 0.075819
4.926667 0.2 0.076368
4.930000 0.2 0.076592
4.933333 0.2 0.077044
4.936667 0.2 0.078105
4.940000 0.2 0.080005
4.943333 0.2 0.082678
4.946667 0.2 0.085523
4.950000 0.2 0.087768
4.953333 0.2 0.089211
4.956667 0.2 0.090268
4.960000 0.2 0.091484
4.963333 0.2 0.093188
4.966667 0.2 0.095149
4.970000 0.2 0.096918
4.973333 0.2 0.098767
4.976667 0.2 0.101640
4.980000 0.2 0.105961
4.983333 0.2 0.111051
4.986667 0.2 0.115763
4.990000 0.2 0.119433
4.993333 0.2 0.122199
4.996667 0.2 0.124583
5.000000 0.2 0.126967
5.003333 0.2 0.129454
5.006667 0.2 0.131903
5.010000 0.2 0.134120
5.013333 0.2 0.135954
5.016667 0.2 0.137477
5.020000 0.2 0.138879
5.023333 0.2 0.140104
5.026667 0.2 0.140802
5.030000 0.2 0.140946
5.033333 0.2 0.141151
5.036667 0.2 0.142101
5.040000 0.2 0.143792
5.043333 0.2 0.145682
5.046667 0.2 0.147298
5.050000 0.2 0.148467
5.053333 0.2 0.149473
5.056667 0.2 0.151014
5.060000 0.2 0.153426
5.063333 0.2 0.156118
5.066667 0.2 0.158167
5.070000 0.2 0.159144
5.073333 0.2 0.159256
5.076667 0.2 0.159065
5.080000 0.2 0.158981
5.083333 0.2 0.158940
5.086667 0.2 0.158884
5.090000 0.2 0.158963
5.093333 0.2 0.159014
5.096667 0.2 0.158623
5.100000 0.2 0.157556
5.103333 0.2 0.155661
5.106667 0.2 0.153231
5.110000 0.2 0.151182
5.113333 0.2 0.150152
5.116667 0.2 0.149650
5.120000 0.2 0.148732
5.123333 0.2 0.146972
5.126667 0.2 0.144592
5.130000 0.2 0.142199
5.133333 0.2 0.140439
5.136667 0.2 0.139493
5.140000 0.2 0.138804
5.143333 0.2 0.137570
5.146667 0.2 0.135582
5.150000 0.2 0.133230
5.153333 0.2 0.130669
5.156667 0.2 0.127717
5.160000 0.2 0.124522
5.163333 0.2 0.121682
5.166667 0.2 0.119507
5.170000 0.2 0.117798
5.173333 0.2 0.116513
5.176667 0.2 0.115996
5.180000 0.2 0.116308
5.183333 0.2 0.116886
5.186667 0.2 0.116955
5.190000 0.2 0.116089
5.193333 0.2 0.114334
5.196667 0.2 0.111856
5.200000 0.2 0.108811
5.203333 0.2 0.105705
5.206667 0.2 0.103116
5.210000 0.2 0.100997
5.213333 0.2 0.098920
5.216667 0.2 0.096797
5.220000 0.2 0.094790
5.223333 0.2 0.093044
5.226667 0.2 0.091582
5.230000 0.2 0.090096
5.233333 0.2 0.088220
5.236667 0.2 0.086068
5.240000 0.2 0.084154
5.243333 0.2 0.082944
5.246667 0.2 0.082506
5.250000 0.2 0.082608
5.253333 0.2 0.082920
5.256667 0.2 0.083148
5.260000 0.2 0.083051
5.263333 0.2 0.082385
5.266667 0.2 0.080946
5.270000 0.2 0.078841
5.273333 0.2 0.076517
5.276667 0.2 0.074417
5.280000 0.2 0.072559
5.283333 0.2 0.070804
5.286667 0.2 0.069235
5.290000 0.2 0.067907
5.293333 0.2 0.066604
5.296667 0.2 0.065113
5.300000 0.2 0.063521
5.303333 0.2 0.062236
5.306667 0.2 0.061872
5.310000 0.2 0.062827
5.313333 0.2 0.065002
5.316667 0.2 0.067716
5.320000 0.2 0.069761
5.323333 0.2 0.069891
5.326667 0.2 0.067870
5.330000 0.2 0.064834
5.333333 0.2 0.062166
5.336667 0.2 0.060373
5.340000 0.2 0.059046
5.343333 0.2 0.057579
5.346667 0.2 0.055758
5.350000 0.2 0.053770
5.353333 0.2 0.052005
5.356667 0.2 0.050799
5.360000 0.2 0.050189
5.363333 0.2 0.050031
5.366667 0.2 0.050082
5.370000 0.2 0.050012
5.373333 0.2 0.049681
5.376667 0.2 0.049202
5.380000 0.2 0.048643
5.383333 0.2 0.047800
5.386667 0.2 0.046245
5.390000 0.2 0.043726
5.393333 0.2 0.040699
5.396667 0.2 0.038398
5.400000 0.2 0.037891
5.403333 0.2 0.039083
5.406667 0.2 0.040932
5.410000 0.2 0.042366
5.413333 0.2 0.042715
5.416667 0.2 0.041882
5.420000 0.2 0.040345
5.423333 0.2 0.038901
5.426667 0.2 0.038268
5.430000 0.2 0.038757
5.433333 0.2 0.040000
5.436667 0.2 0.040908
5.440000 0.2 0.040662
5.443333 0.2 0.039567
5.446667 0.2 0.038338
5.450000 0.2 0.037267
5.453333 0.2 0.036536
5.456667 0.2 0.036429
5.460000 0.2 0.037090
5.463333 0.2 0.038417
5.466667 0.2 0.039940
5.470000 0.2 0.040918
5.473333 0.2 0.040899
5.476667 0.2 0.040005
5.480000 0.2 0.038855
5.483333 0.2 0.038450
5.486667 0.2 0.039474
5.490000 0.2 0.041481
5.493333 0.2 0.043367
5.496667 0.2 0.044499
5.500000 0.2 0.044932
5.503333 0.2 0.044666
5.506667 0.2 0.043409
5.510000 0.2 0.041220
5.513333 0.2 0.038724
5.516667 0.2 0.036606
5.520000 0.2 0.035269
5.523333 0.2 0.034766
5.526667 0.2 0.034724
5.530000 0.2 0.034589
5.533333 0.2 0.034072
5.536667 0.2 0.033346
5.540000 0.2 0.032955
5.543333 0.2 0.033481
5.546667 0.2 0.034962
5.550000 0.2 0.036675
5.553333 0.2 0.037821
5.556667 0.2 0.038245
5.560000 0.2 0.038105
5.563333 0.2 0.037313
5.566667 0.2 0.035726
5.570000 0.2 0.033742
5.573333 0.2 0.032182
5.576667 0.2 0.031460
5.580000 0.2 0.031264
5.583333 0.2 0.031297
5.586667 0.2 0.031712
5.590000 0.2 0.032778
5.593333 0.2 0.034454
5.596667 0.2 0.036429
5.600000 0.2 0.038380
5.603333 0.2 0.040038
5.606667 0.2 0.041085
5.610000 0.2 0.041104
5.613333 0.2 0.039977
5.616667 0.2 0.038305
5.620000 0.2 0.037001
5.623333 0.2 0.036624
5.626667 0.2 0.037011
5.630000 0.2 0.037635
5.633333 0.2 0.038105
5.636667 0.2 0.038235
5.640000 0.2 0.037979
5.643333 0.2 0.037663
5.646667 0.2 0.037756
5.650000 0.2 0.038412
5.653333 0.2 0.039116
5.656667 0.2 0.038901
5.660000 0.2 0.037267
5.663333 0.2 0.034478
5.666667 0.2 0.031223
5.670000 0.2 0.028345
5.673333 0.2 0.026510
5.676667 0.2 0.025854
5.680000 0.2 0.026119
5.683333 0.2 0.026971
5.686667 0.2 0.028140
5.690000 0.2 0.029686
5.693333 0.2 0.031693
5.696667 0.2 0.033649
5.700000 0.2 0.034738
5.703333 0.2 0.034715
5.706667 0.2 0.034152
5.710000 0.2 0.034017
5.713333 0.2 0.034822
5.716667 0.2 0.036154
5.720000 0.2 0.037393
5.723333 0.2 0.038422
5.726667 0.2 0.039316
5.730000 0.2 0.039870
5.733333 0.2 0.039930
5.736667 0.2 0.039679
5.740000 0.2 0.039218
5.743333 0.2 0.038305
5.746667 0.2 0.036941
5.750000 0.2 0.035767
5.753333 0.2 0.035586
5.756667 0.2 0.036652
5.760000 0.2 0.038329
5.763333 0.2 0.039586
5.766667 0.2 0.039754
5.770000 0.2 0.038715
5.773333 0.2 0.036815
5.776667 0.2 0.034701
5.780000 0.2 0.032918
5.783333 0.2 0.031646
5.786667 0.2 0.031055
5.790000 0.2 0.031316
5.793333 0.2 0.032331
5.796667 0.2 0.033667
5.800000 0.2 0.034766
5.803333 0.2 0.035288
5.806667 0.2 0.035334
5.810000 0.2 0.035185
5.813333 0.2 0.035083
5.816667 0.2 0.035209
5.820000 0.2 0.035600
5.823333 0.2 0.036117
5.826667 0.2 0.036680
5.830000 0.2 0.037467
5.833333 0.2 0.038482
5.836667 0.2 0.039241
5.840000 0.2 0.039185
5.843333 0.2 0.038198
5.846667 0.2 0.036648
5.850000 0.2 0.035255
5.853333 0.2 0.034645
5.856667 0.2 0.034892
5.860000 0.2 0.035479
5.863333 0.2 0.035833
5.866667 0.2 0.035763
5.870000 0.2 0.035497
5.873333 0.2 0.035176
5.876667 0.2 0.034557
5.880000 0.2 0.033383
5.883333 0.2 0.031809
5.886667 0.2 0.030459
5.890000 0.2 0.030054
5.893333 0.2 0.030892
5.896667 0.2 0.032578
5.900000 0.2 0.034315
5.903333 0.2 0.035441
5.906667 0.2 0.035898
5.910000 0.2 0.036187
5.913333 0.2 0.036662
5.916667 0.2 0.037095
5.920000 0.2 0.037062
5.923333 0.2 0.036629
5.926667 0.2 0.036336
5.930000 0.2 0.036419
5.933333 0.2 0.036308
5.936667 0.2 0.035348
5.940000 0.2 0.033844
5.943333 0.2 0.032708
5.946667 0.2 0.032433
5.950000 0.2 0.032960
5.953333 0.2 0.033970
5.956667 0.2 0.034971
5.960000 0.2 0.035679
5.963333 0.2 0.036331
5.966667 0.2 0.037309
5.970000 0.2 0.038669
5.973333 0.2 0.040024
5.976667 0.2 0.040638
5.980000 0.2 0.040000
5.983333 0.2 0.038198
5.986667 0.2 0.035940
5.990000 0.2 0.034207
5.993333 0.2 0.033728
5.996667 0.2 0.034492
6.000000 0.2 0.035726
