# Supplementary material for: Quantitative profiling of capsaicin content in seven chili pepper cultivars using optimized HPLC
Source: Front Plant Sci. 2026 May 7;17:1749488. doi: 10.3389/fpls.2026.1749488 (PMC13190488; doi:10.3389/fpls.2026.1749488)
Supplement: Supplementary file 2 [file DataSheet2.zip › Raw Chromatogram Data Calibration 220 nm/Capsaicin 25 ppm.txt]

URL	chrom://desktop-lb30aed/ChromeleonLocal/Capsaicin/CapsaicinTest_1312025.seq/97979.smp/UV_VIS_1.channel
Channel	UV_VIS_1

Injection Information:
Data Vault	ChromeleonLocal
Sequence	CapsaicinTest_1312025
Name	CAP25ppm
Number	534
Position	Y:E9
Comment	
Processing Method	Processing_Capsaicin
Instrument Method	Capsaicin_222025m1 -Origninal
Type	Unknown
Status	Finished
Inject Time	3/29/2025 12:50:50 PM -07:00
Volume (µl)	10.00
Dilution Factor	1.0000
Weight	1.0000

Raw Data Information:
Time Min. (min)	0.003333
Time Max. (min)	6.000000
Data Points	1800
Detector	UV
Generating Data System	Chromeleon 7.2.10.24543
Exporting Data System	Chromeleon 7.2.10.0
Operator	Instrument Controller
Signal Quantity	Absorbance
Signal Unit	mAU
Signal Min.	-1.100525
Signal Max.	107.675907
Channel	UV_VIS_1
Driver Name	VDAD.dll
Channel Type	Evaluation
Min. Step (s)	0.2
Max. Step (s)	0.2
Average Step (s)	0.2

Signal Parameter Information:
Signal Info	WVL:220 nm

Raw Data:
Time (min)	Step (s)	Value (mAU)
0.003333	n.a.	0.000000
0.006667	0.2	-0.000033
0.010000	0.2	-0.000224
0.013333	0.2	-0.000726
0.016667	0.2	-0.001444
0.020000	0.2	-0.002077
0.023333	0.2	-0.002412
0.026667	0.2	-0.002291
0.030000	0.2	-0.001518
0.033333	0.2	-0.000191
0.036667	0.2	0.001159
0.040000	0.2	0.002002
0.043333	0.2	0.002100
0.046667	0.2	0.001565
0.050000	0.2	0.000848
0.053333	0.2	0.000517
0.056667	0.2	0.000899
0.060000	0.2	0.001867
0.063333	0.2	0.002719
0.066667	0.2	0.002664
0.070000	0.2	0.001467
0.073333	0.2	-0.000549
0.076667	0.2	-0.002864
0.080000	0.2	-0.005187
0.083333	0.2	-0.007399
0.086667	0.2	-0.008973
0.090000	0.2	-0.008955
0.093333	0.2	-0.006938
0.096667	0.2	-0.003665
0.100000	0.2	-0.000540
0.103333	0.2	0.001262
0.106667	0.2	0.001541
0.110000	0.2	0.001015
0.113333	0.2	0.000610
0.116667	0.2	0.000568
0.120000	0.2	0.000228
0.123333	0.2	-0.001057
0.126667	0.2	-0.002980
0.130000	0.2	-0.004661
0.133333	0.2	-0.005532
0.136667	0.2	-0.005779
0.140000	0.2	-0.005825
0.143333	0.2	-0.005849
0.146667	0.2	-0.005946
0.150000	0.2	-0.006123
0.153333	0.2	-0.005900
0.156667	0.2	-0.004596
0.160000	0.2	-0.002254
0.163333	0.2	0.000088
0.166667	0.2	0.001122
0.170000	0.2	0.000293
0.173333	0.2	-0.001909
0.176667	0.2	-0.004326
0.180000	0.2	-0.005681
0.183333	0.2	-0.005257
0.186667	0.2	-0.003278
0.190000	0.2	-0.000643
0.193333	0.2	0.001816
0.196667	0.2	0.003707
0.200000	0.2	0.004661
0.203333	0.2	0.004349
0.206667	0.2	0.003013
0.210000	0.2	0.001285
0.213333	0.2	-0.000359
0.216667	0.2	-0.001621
0.220000	0.2	-0.002468
0.223333	0.2	-0.003288
0.226667	0.2	-0.004354
0.230000	0.2	-0.005285
0.233333	0.2	-0.005383
0.236667	0.2	-0.004512
0.240000	0.2	-0.003101
0.243333	0.2	-0.001625
0.246667	0.2	-0.000377
0.250000	0.2	0.000596
0.253333	0.2	0.001271
0.256667	0.2	0.001364
0.260000	0.2	0.000536
0.263333	0.2	-0.001327
0.266667	0.2	-0.003888
0.270000	0.2	-0.006286
0.273333	0.2	-0.007479
0.276667	0.2	-0.006990
0.280000	0.2	-0.005164
0.283333	0.2	-0.002850
0.286667	0.2	-0.001024
0.290000	0.2	-0.000331
0.293333	0.2	-0.000563
0.296667	0.2	-0.001062
0.300000	0.2	-0.001425
0.303333	0.2	-0.001737
0.306667	0.2	-0.002361
0.310000	0.2	-0.003530
0.313333	0.2	-0.004987
0.316667	0.2	-0.006375
0.320000	0.2	-0.007534
0.323333	0.2	-0.008289
0.326667	0.2	-0.008340
0.330000	0.2	-0.007609
0.333333	0.2	-0.006449
0.336667	0.2	-0.005332
0.340000	0.2	-0.004433
0.343333	0.2	-0.003721
0.346667	0.2	-0.003274
0.350000	0.2	-0.003288
0.353333	0.2	-0.003874
0.356667	0.2	-0.005020
0.360000	0.2	-0.006370
0.363333	0.2	-0.007376
0.366667	0.2	-0.007921
0.370000	0.2	-0.008424
0.373333	0.2	-0.009146
0.376667	0.2	-0.009844
0.380000	0.2	-0.010105
0.383333	0.2	-0.009988
0.386667	0.2	-0.009928
0.390000	0.2	-0.010049
0.393333	0.2	-0.010021
0.396667	0.2	-0.009472
0.400000	0.2	-0.008470
0.403333	0.2	-0.007562
0.406667	0.2	-0.007129
0.410000	0.2	-0.006827
0.413333	0.2	-0.006272
0.416667	0.2	-0.005797
0.420000	0.2	-0.005965
0.423333	0.2	-0.006887
0.426667	0.2	-0.008047
0.430000	0.2	-0.008559
0.433333	0.2	-0.007888
0.436667	0.2	-0.006487
0.440000	0.2	-0.005513
0.443333	0.2	-0.005919
0.446667	0.2	-0.007660
0.450000	0.2	-0.009583
0.453333	0.2	-0.010375
0.456667	0.2	-0.009630
0.460000	0.2	-0.007986
0.463333	0.2	-0.006468
0.466667	0.2	-0.005811
0.470000	0.2	-0.006082
0.473333	0.2	-0.006808
0.476667	0.2	-0.007609
0.480000	0.2	-0.008615
0.483333	0.2	-0.010082
0.486667	0.2	-0.011767
0.490000	0.2	-0.013052
0.493333	0.2	-0.013807
0.496667	0.2	-0.014515
0.500000	0.2	-0.015409
0.503333	0.2	-0.016191
0.506667	0.2	-0.016470
0.510000	0.2	-0.016023
0.513333	0.2	-0.014766
0.516667	0.2	-0.012754
0.520000	0.2	-0.010314
0.523333	0.2	-0.007916
0.526667	0.2	-0.005891
0.530000	0.2	-0.004238
0.533333	0.2	-0.002822
0.536667	0.2	-0.001704
0.540000	0.2	-0.001118
0.543333	0.2	-0.000899
0.546667	0.2	-0.000373
0.550000	0.2	0.000838
0.553333	0.2	0.002352
0.556667	0.2	0.003530
0.560000	0.2	0.004107
0.563333	0.2	0.004200
0.566667	0.2	0.003986
0.570000	0.2	0.003404
0.573333	0.2	0.002426
0.576667	0.2	0.001402
0.580000	0.2	0.000708
0.583333	0.2	0.000414
0.586667	0.2	0.000428
0.590000	0.2	0.000703
0.593333	0.2	0.001066
0.596667	0.2	0.001267
0.600000	0.2	0.001253
0.603333	0.2	0.001206
0.606667	0.2	0.001290
0.610000	0.2	0.001397
0.613333	0.2	0.001141
0.616667	0.2	0.000233
0.620000	0.2	-0.001253
0.623333	0.2	-0.002738
0.626667	0.2	-0.003283
0.630000	0.2	-0.002477
0.633333	0.2	-0.001071
0.636667	0.2	-0.000251
0.640000	0.2	-0.000717
0.643333	0.2	-0.002705
0.646667	0.2	-0.006100
0.650000	0.2	-0.010249
0.653333	0.2	-0.014002
0.656667	0.2	-0.015767
0.660000	0.2	-0.013658
0.663333	0.2	-0.005104
0.666667	0.2	0.014235
0.670000	0.2	0.051721
0.673333	0.2	0.117645
0.676667	0.2	0.222498
0.680000	0.2	0.371863
0.683333	0.2	0.562053
0.686667	0.2	0.778688
0.690000	0.2	0.998625
0.693333	0.2	1.194747
0.696667	0.2	1.342176
0.700000	0.2	1.423820
0.703333	0.2	1.433846
0.706667	0.2	1.377752
0.710000	0.2	1.269355
0.713333	0.2	1.126789
0.716667	0.2	0.968361
0.720000	0.2	0.808886
0.723333	0.2	0.658161
0.726667	0.2	0.521406
0.730000	0.2	0.400133
0.733333	0.2	0.292826
0.736667	0.2	0.189412
0.740000	0.2	0.054105
0.743333	0.2	-0.177678
0.746667	0.2	-0.539585
0.750000	0.2	-0.931565
0.753333	0.2	-1.100525
0.756667	0.2	-0.788174
0.760000	0.2	0.058566
0.763333	0.2	1.206775
0.766667	0.2	2.265498
0.770000	0.2	2.923398
0.773333	0.2	3.109062
0.776667	0.2	2.973946
0.780000	0.2	2.762498
0.783333	0.2	2.687047
0.786667	0.2	2.864273
0.790000	0.2	3.309981
0.793333	0.2	3.966819
0.796667	0.2	4.739771
0.800000	0.2	5.522957
0.803333	0.2	6.214934
0.806667	0.2	6.731297
0.810000	0.2	7.020752
0.813333	0.2	7.074415
0.816667	0.2	6.914623
0.820000	0.2	6.571775
0.823333	0.2	6.077737
0.826667	0.2	5.491129
0.830000	0.2	4.930878
0.833333	0.2	4.570237
0.836667	0.2	4.568980
0.840000	0.2	4.982734
0.843333	0.2	5.718549
0.846667	0.2	6.563743
0.850000	0.2	7.259259
0.853333	0.2	7.589008
0.856667	0.2	7.464718
0.860000	0.2	6.960472
0.863333	0.2	6.265175
0.866667	0.2	5.585030
0.870000	0.2	5.058576
0.873333	0.2	4.723188
0.876667	0.2	4.533711
0.880000	0.2	4.407722
0.883333	0.2	4.268172
0.886667	0.2	4.068254
0.890000	0.2	3.799256
0.893333	0.2	3.486476
0.896667	0.2	3.176495
0.900000	0.2	2.920562
0.903333	0.2	2.760501
0.906667	0.2	2.719401
0.910000	0.2	2.794624
0.913333	0.2	2.953839
0.916667	0.2	3.139260
0.920000	0.2	3.281967
0.923333	0.2	3.321473
0.926667	0.2	3.222167
0.930000	0.2	2.980884
0.933333	0.2	2.624411
0.936667	0.2	2.198978
0.940000	0.2	1.756405
0.943333	0.2	1.341789
0.946667	0.2	0.985824
0.950000	0.2	0.702366
0.953333	0.2	0.490816
0.956667	0.2	0.341441
0.960000	0.2	0.240849
0.963333	0.2	0.175987
0.966667	0.2	0.136383
0.970000	0.2	0.114772
0.973333	0.2	0.106548
0.976667	0.2	0.108574
0.980000	0.2	0.118264
0.983333	0.2	0.133328
0.986667	0.2	0.151908
0.990000	0.2	0.172923
0.993333	0.2	0.196057
0.996667	0.2	0.221101
1.000000	0.2	0.247592
1.003333	0.2	0.275262
1.006667	0.2	0.304612
1.010000	0.2	0.336720
1.013333	0.2	0.372445
1.016667	0.2	0.411975
1.020000	0.2	0.454872
1.023333	0.2	0.500567
1.026667	0.2	0.548810
1.030000	0.2	0.599693
1.033333	0.2	0.653449
1.036667	0.2	0.709980
1.040000	0.2	0.768136
1.043333	0.2	0.825198
1.046667	0.2	0.876980
1.050000	0.2	0.919211
1.053333	0.2	0.949814
1.056667	0.2	0.971188
1.060000	0.2	0.991179
1.063333	0.2	1.022303
1.066667	0.2	1.078770
1.070000	0.2	1.171101
1.073333	0.2	1.299391
1.076667	0.2	1.447806
1.080000	0.2	1.583067
1.083333	0.2	1.660446
1.086667	0.2	1.638485
1.090000	0.2	1.497511
1.093333	0.2	1.252475
1.096667	0.2	0.952119
1.100000	0.2	0.663130
1.103333	0.2	0.446532
1.106667	0.2	0.338121
1.110000	0.2	0.341050
1.113333	0.2	0.431025
1.116667	0.2	0.569285
1.120000	0.2	0.716881
1.123333	0.2	0.844621
1.126667	0.2	0.936734
1.130000	0.2	0.989572
1.133333	0.2	1.007924
1.136667	0.2	1.000823
1.140000	0.2	0.977726
1.143333	0.2	0.946121
1.146667	0.2	0.910945
1.150000	0.2	0.874978
1.153333	0.2	0.839201
1.156667	0.2	0.803284
1.160000	0.2	0.766413
1.163333	0.2	0.728094
1.166667	0.2	0.688503
1.170000	0.2	0.648517
1.173333	0.2	0.609411
1.176667	0.2	0.572409
1.180000	0.2	0.538398
1.183333	0.2	0.507520
1.186667	0.2	0.479328
1.190000	0.2	0.453675
1.193333	0.2	0.430960
1.196667	0.2	0.411361
1.200000	0.2	0.394308
1.203333	0.2	0.378937
1.206667	0.2	0.364557
1.210000	0.2	0.350713
1.213333	0.2	0.337255
1.216667	0.2	0.324696
1.220000	0.2	0.313865
1.223333	0.2	0.305069
1.226667	0.2	0.298000
1.230000	0.2	0.292063
1.233333	0.2	0.286577
1.236667	0.2	0.280933
1.240000	0.2	0.274633
1.243333	0.2	0.267359
1.246667	0.2	0.259331
1.250000	0.2	0.251275
1.253333	0.2	0.243718
1.256667	0.2	0.236505
1.260000	0.2	0.229087
1.263333	0.2	0.221105
1.266667	0.2	0.212756
1.270000	0.2	0.204518
1.273333	0.2	0.196826
1.276667	0.2	0.190195
1.280000	0.2	0.185170
1.283333	0.2	0.181687
1.286667	0.2	0.178865
1.290000	0.2	0.175806
1.293333	0.2	0.172509
1.296667	0.2	0.169533
1.300000	0.2	0.166986
1.303333	0.2	0.164518
1.306667	0.2	0.162004
1.310000	0.2	0.159582
1.313333	0.2	0.157221
1.316667	0.2	0.154958
1.320000	0.2	0.153407
1.323333	0.2	0.153328
1.326667	0.2	0.154846
1.330000	0.2	0.157580
1.333333	0.2	0.161240
1.336667	0.2	0.165403
1.340000	0.2	0.169142
1.343333	0.2	0.171494
1.346667	0.2	0.172225
1.350000	0.2	0.171750
1.353333	0.2	0.170511
1.356667	0.2	0.168956
1.360000	0.2	0.167941
1.363333	0.2	0.168155
1.366667	0.2	0.169384
1.370000	0.2	0.170954
1.373333	0.2	0.172593
1.376667	0.2	0.174283
1.380000	0.2	0.175908
1.383333	0.2	0.177533
1.386667	0.2	0.179359
1.390000	0.2	0.181063
1.393333	0.2	0.182050
1.396667	0.2	0.182334
1.400000	0.2	0.182446
1.403333	0.2	0.182935
1.406667	0.2	0.184174
1.410000	0.2	0.186502
1.413333	0.2	0.190325
1.416667	0.2	0.195713
1.420000	0.2	0.202325
1.423333	0.2	0.209841
1.426667	0.2	0.217836
1.430000	0.2	0.225324
1.433333	0.2	0.231126
1.436667	0.2	0.234921
1.440000	0.2	0.237534
1.443333	0.2	0.240225
1.446667	0.2	0.243839
1.450000	0.2	0.248523
1.453333	0.2	0.254163
1.456667	0.2	0.260784
1.460000	0.2	0.268673
1.463333	0.2	0.278200
1.466667	0.2	0.289418
1.470000	0.2	0.301888
1.473333	0.2	0.315136
1.476667	0.2	0.329227
1.480000	0.2	0.344655
1.483333	0.2	0.361460
1.486667	0.2	0.379081
1.490000	0.2	0.397312
1.493333	0.2	0.416627
1.496667	0.2	0.437181
1.500000	0.2	0.458420
1.503333	0.2	0.479748
1.506667	0.2	0.500646
1.510000	0.2	0.520302
1.513333	0.2	0.537788
1.516667	0.2	0.552372
1.520000	0.2	0.563334
1.523333	0.2	0.569872
1.526667	0.2	0.571311
1.530000	0.2	0.567636
1.533333	0.2	0.559711
1.536667	0.2	0.548754
1.540000	0.2	0.535618
1.543333	0.2	0.520465
1.546667	0.2	0.502705
1.550000	0.2	0.481801
1.553333	0.2	0.458485
1.556667	0.2	0.434481
1.560000	0.2	0.411007
1.563333	0.2	0.388362
1.566667	0.2	0.366569
1.570000	0.2	0.345600
1.573333	0.2	0.325176
1.576667	0.2	0.304952
1.580000	0.2	0.284943
1.583333	0.2	0.265539
1.586667	0.2	0.247136
1.590000	0.2	0.230176
1.593333	0.2	0.215191
1.596667	0.2	0.202539
1.600000	0.2	0.192253
1.603333	0.2	0.183964
1.606667	0.2	0.177091
1.610000	0.2	0.171233
1.613333	0.2	0.166348
1.616667	0.2	0.162427
1.620000	0.2	0.159270
1.623333	0.2	0.156639
1.626667	0.2	0.154362
1.630000	0.2	0.152704
1.633333	0.2	0.152392
1.636667	0.2	0.153687
1.640000	0.2	0.156136
1.643333	0.2	0.159368
1.646667	0.2	0.163307
1.650000	0.2	0.168025
1.653333	0.2	0.173668
1.656667	0.2	0.180057
1.660000	0.2	0.186702
1.663333	0.2	0.193315
1.666667	0.2	0.199769
1.670000	0.2	0.205869
1.673333	0.2	0.211746
1.676667	0.2	0.218032
1.680000	0.2	0.225040
1.683333	0.2	0.232160
1.686667	0.2	0.238549
1.690000	0.2	0.244151
1.693333	0.2	0.249702
1.696667	0.2	0.255988
1.700000	0.2	0.263383
1.703333	0.2	0.271886
1.706667	0.2	0.281190
1.710000	0.2	0.290764
1.713333	0.2	0.300258
1.716667	0.2	0.309860
1.720000	0.2	0.320035
1.723333	0.2	0.331295
1.726667	0.2	0.344487
1.730000	0.2	0.360468
1.733333	0.2	0.379020
1.736667	0.2	0.398746
1.740000	0.2	0.418327
1.743333	0.2	0.437568
1.746667	0.2	0.457475
1.750000	0.2	0.479305
1.753333	0.2	0.503324
1.756667	0.2	0.528609
1.760000	0.2	0.553918
1.763333	0.2	0.578454
1.766667	0.2	0.602049
1.770000	0.2	0.624838
1.773333	0.2	0.646738
1.776667	0.2	0.667302
1.780000	0.2	0.686022
1.783333	0.2	0.702753
1.786667	0.2	0.717905
1.790000	0.2	0.731954
1.793333	0.2	0.744867
1.796667	0.2	0.756006
1.800000	0.2	0.764267
1.803333	0.2	0.768383
1.806667	0.2	0.767619
1.810000	0.2	0.762152
1.813333	0.2	0.752695
1.816667	0.2	0.739843
1.820000	0.2	0.723754
1.823333	0.2	0.704662
1.826667	0.2	0.683451
1.830000	0.2	0.661309
1.833333	0.2	0.638836
1.836667	0.2	0.616023
1.840000	0.2	0.593159
1.843333	0.2	0.571189
1.846667	0.2	0.551087
1.850000	0.2	0.533150
1.853333	0.2	0.516577
1.856667	0.2	0.500069
1.860000	0.2	0.483231
1.863333	0.2	0.466886
1.866667	0.2	0.451971
1.870000	0.2	0.438895
1.873333	0.2	0.427766
1.876667	0.2	0.418411
1.880000	0.2	0.410373
1.883333	0.2	0.403188
1.886667	0.2	0.396809
1.890000	0.2	0.391649
1.893333	0.2	0.387984
1.896667	0.2	0.385321
1.900000	0.2	0.382634
1.903333	0.2	0.379202
1.906667	0.2	0.375025
1.910000	0.2	0.370611
1.913333	0.2	0.366638
1.916667	0.2	0.363640
1.920000	0.2	0.361633
1.923333	0.2	0.360208
1.926667	0.2	0.359081
1.930000	0.2	0.358447
1.933333	0.2	0.358582
1.936667	0.2	0.359546
1.940000	0.2	0.361404
1.943333	0.2	0.364417
1.946667	0.2	0.369474
1.950000	0.2	0.378629
1.953333	0.2	0.394746
1.956667	0.2	0.420297
1.960000	0.2	0.456618
1.963333	0.2	0.504325
1.966667	0.2	0.564316
1.970000	0.2	0.638743
1.973333	0.2	0.731386
1.976667	0.2	0.847089
1.980000	0.2	0.990727
1.983333	0.2	1.166593
1.986667	0.2	1.378371
1.990000	0.2	1.629652
1.993333	0.2	1.924345
1.996667	0.2	2.266490
2.000000	0.2	2.660104
2.003333	0.2	3.109272
2.006667	0.2	3.618067
2.010000	0.2	4.190197
2.013333	0.2	4.829117
2.016667	0.2	5.538394
2.020000	0.2	6.321478
2.023333	0.2	7.180809
2.026667	0.2	8.117352
2.030000	0.2	9.131194
2.033333	0.2	10.222537
2.036667	0.2	11.391807
2.040000	0.2	12.638895
2.043333	0.2	13.962616
2.046667	0.2	15.361081
2.050000	0.2	16.832333
2.053333	0.2	18.374682
2.056667	0.2	19.986536
2.060000	0.2	21.666316
2.063333	0.2	23.412635
2.066667	0.2	25.224974
2.070000	0.2	27.104402
2.073333	0.2	29.053697
2.076667	0.2	31.077159
2.080000	0.2	33.180304
2.083333	0.2	35.369257
2.086667	0.2	37.650601
2.090000	0.2	40.031527
2.093333	0.2	42.518852
2.096667	0.2	45.117866
2.100000	0.2	47.832280
2.103333	0.2	50.664311
2.106667	0.2	53.613959
2.110000	0.2	56.678071
2.113333	0.2	59.849680
2.116667	0.2	63.117812
2.120000	0.2	66.467058
2.123333	0.2	69.877263
2.126667	0.2	73.324121
2.130000	0.2	76.780501
2.133333	0.2	80.217524
2.136667	0.2	83.604823
2.140000	0.2	86.910543
2.143333	0.2	90.101347
2.146667	0.2	93.142302
2.150000	0.2	95.996838
2.153333	0.2	98.626954
2.156667	0.2	100.993584
2.160000	0.2	103.057730
2.163333	0.2	104.782223
2.166667	0.2	106.133116
2.170000	0.2	107.080815
2.173333	0.2	107.601145
2.176667	0.2	107.675907
2.180000	0.2	107.293665
2.183333	0.2	106.451488
2.186667	0.2	105.156573
2.190000	0.2	103.426804
2.193333	0.2	101.290043
2.196667	0.2	98.782294
2.200000	0.2	95.945671
2.203333	0.2	92.826369
2.206667	0.2	89.472421
2.210000	0.2	85.931765
2.213333	0.2	82.250787
2.216667	0.2	78.472658
2.220000	0.2	74.635674
2.223333	0.2	70.772655
2.226667	0.2	66.911685
2.230000	0.2	63.077072
2.233333	0.2	59.290123
2.236667	0.2	55.569597
2.240000	0.2	51.931455
2.243333	0.2	48.388564
2.246667	0.2	44.951341
2.250000	0.2	41.628932
2.253333	0.2	38.429871
2.256667	0.2	35.362206
2.260000	0.2	32.433397
2.263333	0.2	29.650019
2.266667	0.2	27.017356
2.270000	0.2	24.539302
2.273333	0.2	22.218614
2.276667	0.2	20.057140
2.280000	0.2	18.055365
2.283333	0.2	16.211411
2.286667	0.2	14.520832
2.290000	0.2	12.977831
2.293333	0.2	11.576354
2.296667	0.2	10.310174
2.300000	0.2	9.172438
2.303333	0.2	8.155215
2.306667	0.2	7.249312
2.310000	0.2	6.444659
2.313333	0.2	5.731396
2.316667	0.2	5.100425
2.320000	0.2	4.543345
2.323333	0.2	4.052678
2.326667	0.2	3.621792
2.330000	0.2	3.244351
2.333333	0.2	2.914038
2.336667	0.2	2.624630
2.340000	0.2	2.370239
2.343333	0.2	2.145856
2.346667	0.2	1.947680
2.350000	0.2	1.773038
2.353333	0.2	1.619924
2.356667	0.2	1.486070
2.360000	0.2	1.368560
2.363333	0.2	1.264452
2.366667	0.2	1.171231
2.370000	0.2	1.087068
2.373333	0.2	1.010876
2.376667	0.2	0.941828
2.380000	0.2	0.879085
2.383333	0.2	0.821971
2.386667	0.2	0.769962
2.390000	0.2	0.722692
2.393333	0.2	0.680112
2.396667	0.2	0.642305
2.400000	0.2	0.609006
2.403333	0.2	0.579357
2.406667	0.2	0.552409
2.410000	0.2	0.527627
2.413333	0.2	0.504451
2.416667	0.2	0.482169
2.420000	0.2	0.460641
2.423333	0.2	0.440287
2.426667	0.2	0.421139
2.430000	0.2	0.402601
2.433333	0.2	0.384385
2.436667	0.2	0.366918
2.440000	0.2	0.350783
2.443333	0.2	0.336198
2.446667	0.2	0.322955
2.450000	0.2	0.310461
2.453333	0.2	0.298140
2.456667	0.2	0.286107
2.460000	0.2	0.275094
2.463333	0.2	0.265697
2.466667	0.2	0.257888
2.470000	0.2	0.250936
2.473333	0.2	0.243690
2.476667	0.2	0.235462
2.480000	0.2	0.226847
2.483333	0.2	0.219136
2.486667	0.2	0.212695
2.490000	0.2	0.206768
2.493333	0.2	0.200747
2.496667	0.2	0.194698
2.500000	0.2	0.188909
2.503333	0.2	0.183550
2.506667	0.2	0.178739
2.510000	0.2	0.174483
2.513333	0.2	0.170646
2.516667	0.2	0.167103
2.520000	0.2	0.163880
2.523333	0.2	0.160947
2.526667	0.2	0.157906
2.530000	0.2	0.154041
2.533333	0.2	0.148937
2.536667	0.2	0.143019
2.540000	0.2	0.137384
2.543333	0.2	0.133021
2.546667	0.2	0.130017
2.550000	0.2	0.127763
2.553333	0.2	0.125845
2.556667	0.2	0.124313
2.560000	0.2	0.123126
2.563333	0.2	0.121952
2.566667	0.2	0.120490
2.570000	0.2	0.118655
2.573333	0.2	0.116504
2.576667	0.2	0.114068
2.580000	0.2	0.111354
2.583333	0.2	0.108592
2.586667	0.2	0.106157
2.590000	0.2	0.104290
2.593333	0.2	0.102976
2.596667	0.2	0.101859
2.600000	0.2	0.100415
2.603333	0.2	0.098464
2.606667	0.2	0.096266
2.610000	0.2	0.094334
2.613333	0.2	0.093067
2.616667	0.2	0.092494
2.620000	0.2	0.092220
2.623333	0.2	0.091703
2.626667	0.2	0.090767
2.630000	0.2	0.089733
2.633333	0.2	0.088867
2.636667	0.2	0.087987
2.640000	0.2	0.086781
2.643333	0.2	0.085155
2.646667	0.2	0.083158
2.650000	0.2	0.080881
2.653333	0.2	0.078543
2.656667	0.2	0.076531
2.660000	0.2	0.075344
2.663333	0.2	0.075269
2.666667	0.2	0.076131
2.670000	0.2	0.077304
2.673333	0.2	0.078026
2.676667	0.2	0.077751
2.680000	0.2	0.076378
2.683333	0.2	0.074399
2.686667	0.2	0.072657
2.690000	0.2	0.071852
2.693333	0.2	0.072094
2.696667	0.2	0.073072
2.700000	0.2	0.074464
2.703333	0.2	0.075907
2.706667	0.2	0.076862
2.710000	0.2	0.076839
2.713333	0.2	0.075693
2.716667	0.2	0.073742
2.720000	0.2	0.071586
2.723333	0.2	0.069821
2.726667	0.2	0.068634
2.730000	0.2	0.067679
2.733333	0.2	0.066645
2.736667	0.2	0.065621
2.740000	0.2	0.064657
2.743333	0.2	0.063572
2.746667	0.2	0.062361
2.750000	0.2	0.061365
2.753333	0.2	0.060904
2.756667	0.2	0.061109
2.760000	0.2	0.062096
2.763333	0.2	0.063856
2.766667	0.2	0.065798
2.770000	0.2	0.067046
2.773333	0.2	0.067269
2.776667	0.2	0.066864
2.780000	0.2	0.066212
2.783333	0.2	0.065449
2.786667	0.2	0.064797
2.790000	0.2	0.064457
2.793333	0.2	0.064271
2.796667	0.2	0.063940
2.800000	0.2	0.063465
2.803333	0.2	0.063078
2.806667	0.2	0.062981
2.810000	0.2	0.062999
2.813333	0.2	0.062673
2.816667	0.2	0.061798
2.820000	0.2	0.060759
2.823333	0.2	0.060112
2.826667	0.2	0.060108
2.830000	0.2	0.060513
2.833333	0.2	0.060927
2.836667	0.2	0.061258
2.840000	0.2	0.061425
2.843333	0.2	0.061155
2.846667	0.2	0.060317
2.850000	0.2	0.058943
2.853333	0.2	0.057034
2.856667	0.2	0.054860
2.860000	0.2	0.052974
2.863333	0.2	0.051772
2.866667	0.2	0.051293
2.870000	0.2	0.051362
2.873333	0.2	0.051823
2.876667	0.2	0.052531
2.880000	0.2	0.053109
2.883333	0.2	0.053225
2.886667	0.2	0.052876
2.890000	0.2	0.052173
2.893333	0.2	0.051148
2.896667	0.2	0.049872
2.900000	0.2	0.048475
2.903333	0.2	0.047358
2.906667	0.2	0.047209
2.910000	0.2	0.048219
2.913333	0.2	0.049612
2.916667	0.2	0.050417
2.920000	0.2	0.050375
2.923333	0.2	0.049830
2.926667	0.2	0.049407
2.930000	0.2	0.049658
2.933333	0.2	0.050622
2.936667	0.2	0.051889
2.940000	0.2	0.053374
2.943333	0.2	0.055423
2.946667	0.2	0.058096
2.950000	0.2	0.060736
2.953333	0.2	0.062361
2.956667	0.2	0.062571
2.960000	0.2	0.062077
2.963333	0.2	0.062082
2.966667	0.2	0.063120
2.970000	0.2	0.064890
2.973333	0.2	0.067060
2.976667	0.2	0.069677
2.980000	0.2	0.072881
2.983333	0.2	0.076620
2.986667	0.2	0.080662
2.990000	0.2	0.084592
2.993333	0.2	0.087908
2.996667	0.2	0.090362
3.000000	0.2	0.092201
3.003333	0.2	0.094031
3.006667	0.2	0.096238
3.010000	0.2	0.098529
3.013333	0.2	0.100262
3.016667	0.2	0.101440
3.020000	0.2	0.102897
3.023333	0.2	0.105356
3.026667	0.2	0.108904
3.030000	0.2	0.112974
3.033333	0.2	0.116471
3.036667	0.2	0.118492
3.040000	0.2	0.119009
3.043333	0.2	0.118515
3.046667	0.2	0.117566
3.050000	0.2	0.116942
3.053333	0.2	0.117593
3.056667	0.2	0.119633
3.060000	0.2	0.121775
3.063333	0.2	0.122543
3.066667	0.2	0.121817
3.070000	0.2	0.120527
3.073333	0.2	0.119540
3.076667	0.2	0.119158
3.080000	0.2	0.119139
3.083333	0.2	0.119130
3.086667	0.2	0.119079
3.090000	0.2	0.119209
3.093333	0.2	0.119624
3.096667	0.2	0.119917
3.100000	0.2	0.119382
3.103333	0.2	0.117677
3.106667	0.2	0.115242
3.110000	0.2	0.112848
3.113333	0.2	0.110972
3.116667	0.2	0.109905
3.120000	0.2	0.109905
3.123333	0.2	0.110953
3.126667	0.2	0.112704
3.130000	0.2	0.114464
3.133333	0.2	0.115293
3.136667	0.2	0.114683
3.140000	0.2	0.113174
3.143333	0.2	0.111721
3.146667	0.2	0.110706
3.150000	0.2	0.109794
3.153333	0.2	0.108387
3.156667	0.2	0.106082
3.160000	0.2	0.102823
3.163333	0.2	0.098827
3.166667	0.2	0.094450
3.170000	0.2	0.090059
3.173333	0.2	0.085980
3.176667	0.2	0.082548
3.180000	0.2	0.080206
3.183333	0.2	0.079307
3.186667	0.2	0.079763
3.190000	0.2	0.080885
3.193333	0.2	0.081756
3.196667	0.2	0.081654
3.200000	0.2	0.080299
3.203333	0.2	0.077784
3.206667	0.2	0.074422
3.210000	0.2	0.070804
3.213333	0.2	0.067488
3.216667	0.2	0.064662
3.220000	0.2	0.062305
3.223333	0.2	0.060354
3.226667	0.2	0.058734
3.230000	0.2	0.057481
3.233333	0.2	0.056564
3.236667	0.2	0.055674
3.240000	0.2	0.054622
3.243333	0.2	0.053635
3.246667	0.2	0.053025
3.250000	0.2	0.052885
3.253333	0.2	0.053006
3.256667	0.2	0.052890
3.260000	0.2	0.052135
3.263333	0.2	0.050776
3.266667	0.2	0.049202
3.270000	0.2	0.047907
3.273333	0.2	0.047418
3.276667	0.2	0.048103
3.280000	0.2	0.049728
3.283333	0.2	0.051623
3.286667	0.2	0.053165
3.290000	0.2	0.053942
3.293333	0.2	0.053793
3.296667	0.2	0.052834
3.300000	0.2	0.051251
3.303333	0.2	0.049244
3.306667	0.2	0.047195
3.310000	0.2	0.045360
3.313333	0.2	0.043563
3.316667	0.2	0.041476
3.320000	0.2	0.039185
3.323333	0.2	0.037323
3.326667	0.2	0.036773
3.330000	0.2	0.038096
3.333333	0.2	0.040904
3.336667	0.2	0.043949
3.340000	0.2	0.045975
3.343333	0.2	0.046538
3.346667	0.2	0.046063
3.350000	0.2	0.045183
3.353333	0.2	0.044275
3.356667	0.2	0.043432
3.360000	0.2	0.042492
3.363333	0.2	0.041281
3.366667	0.2	0.040079
3.370000	0.2	0.039320
3.373333	0.2	0.038957
3.376667	0.2	0.038622
3.380000	0.2	0.038315
3.383333	0.2	0.038575
3.386667	0.2	0.039982
3.390000	0.2	0.042496
3.393333	0.2	0.045244
3.396667	0.2	0.046985
3.400000	0.2	0.047083
3.403333	0.2	0.045863
3.406667	0.2	0.044238
3.410000	0.2	0.043092
3.413333	0.2	0.042710
3.416667	0.2	0.042780
3.420000	0.2	0.042906
3.423333	0.2	0.042859
3.426667	0.2	0.042757
3.430000	0.2	0.043018
3.433333	0.2	0.043954
3.436667	0.2	0.045397
3.440000	0.2	0.046669
3.443333	0.2	0.046962
3.446667	0.2	0.046035
3.450000	0.2	0.044517
3.453333	0.2	0.043302
3.456667	0.2	0.042887
3.460000	0.2	0.043330
3.463333	0.2	0.044378
3.466667	0.2	0.045635
3.470000	0.2	0.046678
3.473333	0.2	0.047251
3.476667	0.2	0.047507
3.480000	0.2	0.047777
3.483333	0.2	0.048084
3.486667	0.2	0.048159
3.490000	0.2	0.047903
3.493333	0.2	0.047567
3.496667	0.2	0.047670
3.500000	0.2	0.048568
3.503333	0.2	0.050124
3.506667	0.2	0.051744
3.510000	0.2	0.052848
3.513333	0.2	0.053323
3.516667	0.2	0.053374
3.520000	0.2	0.053053
3.523333	0.2	0.052154
3.526667	0.2	0.050552
3.530000	0.2	0.048308
3.533333	0.2	0.045644
3.536667	0.2	0.043013
3.540000	0.2	0.040941
3.543333	0.2	0.039716
3.546667	0.2	0.039325
3.550000	0.2	0.039553
3.553333	0.2	0.040210
3.556667	0.2	0.041211
3.560000	0.2	0.042487
3.563333	0.2	0.044075
3.566667	0.2	0.046017
3.570000	0.2	0.048145
3.573333	0.2	0.050059
3.576667	0.2	0.051302
3.580000	0.2	0.051442
3.583333	0.2	0.050198
3.586667	0.2	0.047600
3.590000	0.2	0.044261
3.593333	0.2	0.041449
3.596667	0.2	0.040489
3.600000	0.2	0.041788
3.603333	0.2	0.044494
3.606667	0.2	0.047260
3.610000	0.2	0.048997
3.613333	0.2	0.049276
3.616667	0.2	0.048513
3.620000	0.2	0.047558
3.623333	0.2	0.046804
3.626667	0.2	0.045924
3.630000	0.2	0.044387
3.633333	0.2	0.042128
3.636667	0.2	0.039628
3.640000	0.2	0.037546
3.643333	0.2	0.036461
3.646667	0.2	0.036494
3.650000	0.2	0.037062
3.653333	0.2	0.037448
3.656667	0.2	0.037332
3.660000	0.2	0.036880
3.663333	0.2	0.036606
3.666667	0.2	0.036797
3.670000	0.2	0.037374
3.673333	0.2	0.038245
3.676667	0.2	0.039288
3.680000	0.2	0.040298
3.683333	0.2	0.041039
3.686667	0.2	0.041192
3.690000	0.2	0.040708
3.693333	0.2	0.040168
3.696667	0.2	0.040159
3.700000	0.2	0.040610
3.703333	0.2	0.041118
3.706667	0.2	0.041374
3.710000	0.2	0.041248
3.713333	0.2	0.041020
3.716667	0.2	0.041123
3.720000	0.2	0.041658
3.723333	0.2	0.042389
3.726667	0.2	0.042948
3.730000	0.2	0.042985
3.733333	0.2	0.042547
3.736667	0.2	0.042072
3.740000	0.2	0.041872
3.743333	0.2	0.041933
3.746667	0.2	0.042273
3.750000	0.2	0.042957
3.753333	0.2	0.043833
3.756667	0.2	0.044657
3.760000	0.2	0.045425
3.763333	0.2	0.046385
3.766667	0.2	0.047823
3.770000	0.2	0.049518
3.773333	0.2	0.050743
3.776667	0.2	0.051172
3.780000	0.2	0.051055
3.783333	0.2	0.050562
3.786667	0.2	0.049719
3.790000	0.2	0.048885
3.793333	0.2	0.048536
3.796667	0.2	0.048638
3.800000	0.2	0.048759
3.803333	0.2	0.048680
3.806667	0.2	0.048610
3.810000	0.2	0.048876
3.813333	0.2	0.049463
3.816667	0.2	0.049914
3.820000	0.2	0.049709
3.823333	0.2	0.048624
3.826667	0.2	0.046794
3.830000	0.2	0.044541
3.833333	0.2	0.042398
3.836667	0.2	0.041043
3.840000	0.2	0.040960
3.843333	0.2	0.042319
3.846667	0.2	0.044857
3.850000	0.2	0.047660
3.853333	0.2	0.049681
3.856667	0.2	0.050417
3.860000	0.2	0.049998
3.863333	0.2	0.048880
3.866667	0.2	0.047763
3.870000	0.2	0.047539
3.873333	0.2	0.048648
3.876667	0.2	0.050669
3.880000	0.2	0.052736
3.883333	0.2	0.054194
3.886667	0.2	0.055083
3.890000	0.2	0.055959
3.893333	0.2	0.057193
3.896667	0.2	0.058548
3.900000	0.2	0.059521
3.903333	0.2	0.059917
3.906667	0.2	0.059935
3.910000	0.2	0.059931
3.913333	0.2	0.060219
3.916667	0.2	0.061095
3.920000	0.2	0.062697
3.923333	0.2	0.064909
3.926667	0.2	0.067367
3.930000	0.2	0.069640
3.933333	0.2	0.071432
3.936667	0.2	0.072508
3.940000	0.2	0.072648
3.943333	0.2	0.071856
3.946667	0.2	0.070613
3.950000	0.2	0.069509
3.953333	0.2	0.068704
3.956667	0.2	0.067893
3.960000	0.2	0.066874
3.963333	0.2	0.065886
3.966667	0.2	0.065123
3.970000	0.2	0.064317
3.973333	0.2	0.063465
3.976667	0.2	0.063176
3.980000	0.2	0.063805
3.983333	0.2	0.064932
3.986667	0.2	0.066054
3.990000	0.2	0.067074
3.993333	0.2	0.067828
3.996667	0.2	0.067931
4.000000	0.2	0.067349
4.003333	0.2	0.066557
4.006667	0.2	0.066031
4.010000	0.2	0.065919
4.013333	0.2	0.066198
4.016667	0.2	0.067037
4.020000	0.2	0.068424
4.023333	0.2	0.069621
4.026667	0.2	0.069728
4.030000	0.2	0.068620
4.033333	0.2	0.066869
4.036667	0.2	0.065044
4.040000	0.2	0.063325
4.043333	0.2	0.061626
4.046667	0.2	0.059833
4.050000	0.2	0.058007
4.053333	0.2	0.056508
4.056667	0.2	0.055931
4.060000	0.2	0.056569
4.063333	0.2	0.057942
4.066667	0.2	0.059172
4.070000	0.2	0.059730
4.073333	0.2	0.059661
4.076667	0.2	0.059311
4.080000	0.2	0.058981
4.083333	0.2	0.058659
4.086667	0.2	0.058231
4.090000	0.2	0.057938
4.093333	0.2	0.058175
4.096667	0.2	0.058822
4.100000	0.2	0.059190
4.103333	0.2	0.058990
4.106667	0.2	0.058813
4.110000	0.2	0.059339
4.113333	0.2	0.060434
4.116667	0.2	0.061360
4.120000	0.2	0.061607
4.123333	0.2	0.061234
4.126667	0.2	0.060690
4.130000	0.2	0.060541
4.133333	0.2	0.061048
4.136667	0.2	0.061840
4.140000	0.2	0.062147
4.143333	0.2	0.061560
4.146667	0.2	0.060359
4.150000	0.2	0.059092
4.153333	0.2	0.058063
4.156667	0.2	0.057262
4.160000	0.2	0.056871
4.163333	0.2	0.057262
4.166667	0.2	0.058562
4.170000	0.2	0.060522
4.173333	0.2	0.062697
4.176667	0.2	0.064624
4.180000	0.2	0.065998
4.183333	0.2	0.066776
4.186667	0.2	0.067228
4.190000	0.2	0.067707
4.193333	0.2	0.068336
4.196667	0.2	0.068978
4.200000	0.2	0.069365
4.203333	0.2	0.069332
4.206667	0.2	0.068964
4.210000	0.2	0.068396
4.213333	0.2	0.067730
4.216667	0.2	0.067241
4.220000	0.2	0.067283
4.223333	0.2	0.068024
4.226667	0.2	0.069318
4.230000	0.2	0.070827
4.233333	0.2	0.072373
4.236667	0.2	0.073989
4.240000	0.2	0.075572
4.243333	0.2	0.076955
4.246667	0.2	0.078292
4.250000	0.2	0.079926
4.253333	0.2	0.081863
4.256667	0.2	0.083689
4.260000	0.2	0.085100
4.263333	0.2	0.086199
4.266667	0.2	0.087209
4.270000	0.2	0.088234
4.273333	0.2	0.089263
4.276667	0.2	0.090133
4.280000	0.2	0.090906
4.283333	0.2	0.091991
4.286667	0.2	0.093631
4.290000	0.2	0.095665
4.293333	0.2	0.097854
4.296667	0.2	0.100043
4.300000	0.2	0.101947
4.303333	0.2	0.103083
4.306667	0.2	0.103251
4.310000	0.2	0.102855
4.313333	0.2	0.102562
4.316667	0.2	0.102906
4.320000	0.2	0.104127
4.323333	0.2	0.105915
4.326667	0.2	0.107447
4.330000	0.2	0.108015
4.333333	0.2	0.107512
4.336667	0.2	0.106380
4.340000	0.2	0.105337
4.343333	0.2	0.104993
4.346667	0.2	0.105449
4.350000	0.2	0.106227
4.353333	0.2	0.106650
4.356667	0.2	0.106478
4.360000	0.2	0.106096
4.363333	0.2	0.105933
4.366667	0.2	0.105985
4.370000	0.2	0.106003
4.373333	0.2	0.105673
4.376667	0.2	0.104615
4.380000	0.2	0.102692
4.383333	0.2	0.100392
4.386667	0.2	0.098664
4.390000	0.2	0.098133
4.393333	0.2	0.098641
4.396667	0.2	0.099731
4.400000	0.2	0.101021
4.403333	0.2	0.101943
4.406667	0.2	0.101686
4.410000	0.2	0.099982
4.413333	0.2	0.097523
4.416667	0.2	0.095335
4.420000	0.2	0.093803
4.423333	0.2	0.092569
4.426667	0.2	0.091130
4.430000	0.2	0.089393
4.433333	0.2	0.087698
4.436667	0.2	0.086455
4.440000	0.2	0.085803
4.443333	0.2	0.085607
4.446667	0.2	0.085789
4.450000	0.2	0.086427
4.453333	0.2	0.087493
4.456667	0.2	0.088564
4.460000	0.2	0.089002
4.463333	0.2	0.088410
4.466667	0.2	0.086748
4.470000	0.2	0.084327
4.473333	0.2	0.081691
4.476667	0.2	0.079186
4.480000	0.2	0.076820
4.483333	0.2	0.074529
4.486667	0.2	0.072503
4.490000	0.2	0.071209
4.493333	0.2	0.071093
4.496667	0.2	0.072210
4.500000	0.2	0.074068
4.503333	0.2	0.075838
4.506667	0.2	0.076829
4.510000	0.2	0.076802
4.513333	0.2	0.075772
4.516667	0.2	0.073966
4.520000	0.2	0.071907
4.523333	0.2	0.070278
4.526667	0.2	0.069449
4.530000	0.2	0.069500
4.533333	0.2	0.070250
4.536667	0.2	0.071195
4.540000	0.2	0.071768
4.543333	0.2	0.071661
4.546667	0.2	0.070874
4.550000	0.2	0.069765
4.553333	0.2	0.068787
4.556667	0.2	0.067917
4.560000	0.2	0.066799
4.563333	0.2	0.065416
4.566667	0.2	0.064210
4.570000	0.2	0.063498
4.573333	0.2	0.062985
4.576667	0.2	0.062045
4.580000	0.2	0.060392
4.583333	0.2	0.058403
4.586667	0.2	0.056825
4.590000	0.2	0.056173
4.593333	0.2	0.056433
4.596667	0.2	0.057356
4.600000	0.2	0.058776
4.603333	0.2	0.060387
4.606667	0.2	0.061505
4.610000	0.2	0.061323
4.613333	0.2	0.059619
4.616667	0.2	0.057085
4.620000	0.2	0.054874
4.623333	0.2	0.053742
4.626667	0.2	0.053593
4.630000	0.2	0.053728
4.633333	0.2	0.053728
4.636667	0.2	0.053649
4.640000	0.2	0.053332
4.643333	0.2	0.052419
4.646667	0.2	0.050878
4.650000	0.2	0.049230
4.653333	0.2	0.048112
4.656667	0.2	0.047674
4.660000	0.2	0.047702
4.663333	0.2	0.048140
4.666667	0.2	0.048964
4.670000	0.2	0.049816
4.673333	0.2	0.050175
4.676667	0.2	0.050045
4.680000	0.2	0.049965
4.683333	0.2	0.050198
4.686667	0.2	0.050357
4.690000	0.2	0.049979
4.693333	0.2	0.048890
4.696667	0.2	0.047232
4.700000	0.2	0.045481
4.703333	0.2	0.044205
4.706667	0.2	0.043726
4.710000	0.2	0.043907
4.713333	0.2	0.044489
4.716667	0.2	0.045374
4.720000	0.2	0.046534
4.723333	0.2	0.047749
4.726667	0.2	0.048610
4.730000	0.2	0.048643
4.733333	0.2	0.047581
4.736667	0.2	0.045579
4.740000	0.2	0.043316
4.743333	0.2	0.041784
4.746667	0.2	0.041551
4.750000	0.2	0.042398
4.753333	0.2	0.043772
4.756667	0.2	0.045230
4.760000	0.2	0.046520
4.763333	0.2	0.047577
4.766667	0.2	0.048340
4.770000	0.2	0.048671
4.773333	0.2	0.048568
4.776667	0.2	0.048205
4.780000	0.2	0.047809
4.783333	0.2	0.047702
4.786667	0.2	0.048028
4.790000	0.2	0.048252
4.793333	0.2	0.047465
4.796667	0.2	0.045500
4.800000	0.2	0.043306
4.803333	0.2	0.041998
4.806667	0.2	0.042082
4.810000	0.2	0.043409
4.813333	0.2	0.045267
4.816667	0.2	0.046804
4.820000	0.2	0.047684
4.823333	0.2	0.048070
4.826667	0.2	0.048354
4.830000	0.2	0.048862
4.833333	0.2	0.049523
4.836667	0.2	0.049802
4.840000	0.2	0.049267
4.843333	0.2	0.048308
4.846667	0.2	0.047893
4.850000	0.2	0.048555
4.853333	0.2	0.050049
4.856667	0.2	0.051954
4.860000	0.2	0.054170
4.863333	0.2	0.056652
4.866667	0.2	0.059013
4.870000	0.2	0.060759
4.873333	0.2	0.061849
4.876667	0.2	0.062659
4.880000	0.2	0.063553
4.883333	0.2	0.064741
4.886667	0.2	0.066273
4.890000	0.2	0.067879
4.893333	0.2	0.069044
4.896667	0.2	0.069295
4.900000	0.2	0.068555
4.903333	0.2	0.067404
4.906667	0.2	0.066948
4.910000	0.2	0.067847
4.913333	0.2	0.069854
4.916667	0.2	0.072289
4.920000	0.2	0.074455
4.923333	0.2	0.075819
4.926667	0.2	0.076368
4.930000	0.2	0.076592
4.933333	0.2	0.077044
4.936667	0.2	0.078105
4.940000	0.2	0.080005
4.943333	0.2	0.082678
4.946667	0.2	0.085523
4.950000	0.2	0.087768
4.953333	0.2	0.089211
4.956667	0.2	0.090268
4.960000	0.2	0.091484
4.963333	0.2	0.093188
4.966667	0.2	0.095149
4.970000	0.2	0.096918
4.973333	0.2	0.098767
4.976667	0.2	0.101640
4.980000	0.2	0.105961
4.983333	0.2	0.111051
4.986667	0.2	0.115763
4.990000	0.2	0.119433
4.993333	0.2	0.122199
4.996667	0.2	0.124583
5.000000	0.2	0.126967
5.003333	0.2	0.129454
5.006667	0.2	0.131903
5.010000	0.2	0.134120
5.013333	0.2	0.135954
5.016667	0.2	0.137477
5.020000	0.2	0.138879
5.023333	0.2	0.140104
5.026667	0.2	0.140802
5.030000	0.2	0.140946
5.033333	0.2	0.141151
5.036667	0.2	0.142101
5.040000	0.2	0.143792
5.043333	0.2	0.145682
5.046667	0.2	0.147298
5.050000	0.2	0.148467
5.053333	0.2	0.149473
5.056667	0.2	0.151014
5.060000	0.2	0.153426
5.063333	0.2	0.156118
5.066667	0.2	0.158167
5.070000	0.2	0.159144
5.073333	0.2	0.159256
5.076667	0.2	0.159065
5.080000	0.2	0.158981
5.083333	0.2	0.158940
5.086667	0.2	0.158884
5.090000	0.2	0.158963
5.093333	0.2	0.159014
5.096667	0.2	0.158623
5.100000	0.2	0.157556
5.103333	0.2	0.155661
5.106667	0.2	0.153231
5.110000	0.2	0.151182
5.113333	0.2	0.150152
5.116667	0.2	0.149650
5.120000	0.2	0.148732
5.123333	0.2	0.146972
5.126667	0.2	0.144592
5.130000	0.2	0.142199
5.133333	0.2	0.140439
5.136667	0.2	0.139493
5.140000	0.2	0.138804
5.143333	0.2	0.137570
5.146667	0.2	0.135582
5.150000	0.2	0.133230
5.153333	0.2	0.130669
5.156667	0.2	0.127717
5.160000	0.2	0.124522
5.163333	0.2	0.121682
5.166667	0.2	0.119507
5.170000	0.2	0.117798
5.173333	0.2	0.116513
5.176667	0.2	0.115996
5.180000	0.2	0.116308
5.183333	0.2	0.116886
5.186667	0.2	0.116955
5.190000	0.2	0.116089
5.193333	0.2	0.114334
5.196667	0.2	0.111856
5.200000	0.2	0.108811
5.203333	0.2	0.105705
5.206667	0.2	0.103116
5.210000	0.2	0.100997
5.213333	0.2	0.098920
5.216667	0.2	0.096797
5.220000	0.2	0.094790
5.223333	0.2	0.093044
5.226667	0.2	0.091582
5.230000	0.2	0.090096
5.233333	0.2	0.088220
5.236667	0.2	0.086068
5.240000	0.2	0.084154
5.243333	0.2	0.082944
5.246667	0.2	0.082506
5.250000	0.2	0.082608
5.253333	0.2	0.082920
5.256667	0.2	0.083148
5.260000	0.2	0.083051
5.263333	0.2	0.082385
5.266667	0.2	0.080946
5.270000	0.2	0.078841
5.273333	0.2	0.076517
5.276667	0.2	0.074417
5.280000	0.2	0.072559
5.283333	0.2	0.070804
5.286667	0.2	0.069235
5.290000	0.2	0.067907
5.293333	0.2	0.066604
5.296667	0.2	0.065113
5.300000	0.2	0.063521
5.303333	0.2	0.062236
5.306667	0.2	0.061872
5.310000	0.2	0.062827
5.313333	0.2	0.065002
5.316667	0.2	0.067716
5.320000	0.2	0.069761
5.323333	0.2	0.069891
5.326667	0.2	0.067870
5.330000	0.2	0.064834
5.333333	0.2	0.062166
5.336667	0.2	0.060373
5.340000	0.2	0.059046
5.343333	0.2	0.057579
5.346667	0.2	0.055758
5.350000	0.2	0.053770
5.353333	0.2	0.052005
5.356667	0.2	0.050799
5.360000	0.2	0.050189
5.363333	0.2	0.050031
5.366667	0.2	0.050082
5.370000	0.2	0.050012
5.373333	0.2	0.049681
5.376667	0.2	0.049202
5.380000	0.2	0.048643
5.383333	0.2	0.047800
5.386667	0.2	0.046245
5.390000	0.2	0.043726
5.393333	0.2	0.040699
5.396667	0.2	0.038398
5.400000	0.2	0.037891
5.403333	0.2	0.039083
5.406667	0.2	0.040932
5.410000	0.2	0.042366
5.413333	0.2	0.042715
5.416667	0.2	0.041882
5.420000	0.2	0.040345
5.423333	0.2	0.038901
5.426667	0.2	0.038268
5.430000	0.2	0.038757
5.433333	0.2	0.040000
5.436667	0.2	0.040908
5.440000	0.2	0.040662
5.443333	0.2	0.039567
5.446667	0.2	0.038338
5.450000	0.2	0.037267
5.453333	0.2	0.036536
5.456667	0.2	0.036429
5.460000	0.2	0.037090
5.463333	0.2	0.038417
5.466667	0.2	0.039940
5.470000	0.2	0.040918
5.473333	0.2	0.040899
5.476667	0.2	0.040005
5.480000	0.2	0.038855
5.483333	0.2	0.038450
5.486667	0.2	0.039474
5.490000	0.2	0.041481
5.493333	0.2	0.043367
5.496667	0.2	0.044499
5.500000	0.2	0.044932
5.503333	0.2	0.044666
5.506667	0.2	0.043409
5.510000	0.2	0.041220
5.513333	0.2	0.038724
5.516667	0.2	0.036606
5.520000	0.2	0.035269
5.523333	0.2	0.034766
5.526667	0.2	0.034724
5.530000	0.2	0.034589
5.533333	0.2	0.034072
5.536667	0.2	0.033346
5.540000	0.2	0.032955
5.543333	0.2	0.033481
5.546667	0.2	0.034962
5.550000	0.2	0.036675
5.553333	0.2	0.037821
5.556667	0.2	0.038245
5.560000	0.2	0.038105
5.563333	0.2	0.037313
5.566667	0.2	0.035726
5.570000	0.2	0.033742
5.573333	0.2	0.032182
5.576667	0.2	0.031460
5.580000	0.2	0.031264
5.583333	0.2	0.031297
5.586667	0.2	0.031712
5.590000	0.2	0.032778
5.593333	0.2	0.034454
5.596667	0.2	0.036429
5.600000	0.2	0.038380
5.603333	0.2	0.040038
5.606667	0.2	0.041085
5.610000	0.2	0.041104
5.613333	0.2	0.039977
5.616667	0.2	0.038305
5.620000	0.2	0.037001
5.623333	0.2	0.036624
5.626667	0.2	0.037011
5.630000	0.2	0.037635
5.633333	0.2	0.038105
5.636667	0.2	0.038235
5.640000	0.2	0.037979
5.643333	0.2	0.037663
5.646667	0.2	0.037756
5.650000	0.2	0.038412
5.653333	0.2	0.039116
5.656667	0.2	0.038901
5.660000	0.2	0.037267
5.663333	0.2	0.034478
5.666667	0.2	0.031223
5.670000	0.2	0.028345
5.673333	0.2	0.026510
5.676667	0.2	0.025854
5.680000	0.2	0.026119
5.683333	0.2	0.026971
5.686667	0.2	0.028140
5.690000	0.2	0.029686
5.693333	0.2	0.031693
5.696667	0.2	0.033649
5.700000	0.2	0.034738
5.703333	0.2	0.034715
5.706667	0.2	0.034152
5.710000	0.2	0.034017
5.713333	0.2	0.034822
5.716667	0.2	0.036154
5.720000	0.2	0.037393
5.723333	0.2	0.038422
5.726667	0.2	0.039316
5.730000	0.2	0.039870
5.733333	0.2	0.039930
5.736667	0.2	0.039679
5.740000	0.2	0.039218
5.743333	0.2	0.038305
5.746667	0.2	0.036941
5.750000	0.2	0.035767
5.753333	0.2	0.035586
5.756667	0.2	0.036652
5.760000	0.2	0.038329
5.763333	0.2	0.039586
5.766667	0.2	0.039754
5.770000	0.2	0.038715
5.773333	0.2	0.036815
5.776667	0.2	0.034701
5.780000	0.2	0.032918
5.783333	0.2	0.031646
5.786667	0.2	0.031055
5.790000	0.2	0.031316
5.793333	0.2	0.032331
5.796667	0.2	0.033667
5.800000	0.2	0.034766
5.803333	0.2	0.035288
5.806667	0.2	0.035334
5.810000	0.2	0.035185
5.813333	0.2	0.035083
5.816667	0.2	0.035209
5.820000	0.2	0.035600
5.823333	0.2	0.036117
5.826667	0.2	0.036680
5.830000	0.2	0.037467
5.833333	0.2	0.038482
5.836667	0.2	0.039241
5.840000	0.2	0.039185
5.843333	0.2	0.038198
5.846667	0.2	0.036648
5.850000	0.2	0.035255
5.853333	0.2	0.034645
5.856667	0.2	0.034892
5.860000	0.2	0.035479
5.863333	0.2	0.035833
5.866667	0.2	0.035763
5.870000	0.2	0.035497
5.873333	0.2	0.035176
5.876667	0.2	0.034557
5.880000	0.2	0.033383
5.883333	0.2	0.031809
5.886667	0.2	0.030459
5.890000	0.2	0.030054
5.893333	0.2	0.030892
5.896667	0.2	0.032578
5.900000	0.2	0.034315
5.903333	0.2	0.035441
5.906667	0.2	0.035898
5.910000	0.2	0.036187
5.913333	0.2	0.036662
5.916667	0.2	0.037095
5.920000	0.2	0.037062
5.923333	0.2	0.036629
5.926667	0.2	0.036336
5.930000	0.2	0.036419
5.933333	0.2	0.036308
5.936667	0.2	0.035348
5.940000	0.2	0.033844
5.943333	0.2	0.032708
5.946667	0.2	0.032433
5.950000	0.2	0.032960
5.953333	0.2	0.033970
5.956667	0.2	0.034971
5.960000	0.2	0.035679
5.963333	0.2	0.036331
5.966667	0.2	0.037309
5.970000	0.2	0.038669
5.973333	0.2	0.040024
5.976667	0.2	0.040638
5.980000	0.2	0.040000
5.983333	0.2	0.038198
5.986667	0.2	0.035940
5.990000	0.2	0.034207
5.993333	0.2	0.033728
5.996667	0.2	0.034492
6.000000	0.2	0.035726
