# Supplementary material for: Quantitative profiling of capsaicin content in seven chili pepper cultivars using optimized HPLC
Source: Front Plant Sci. 2026 May 7;17:1749488. doi: 10.3389/fpls.2026.1749488 (PMC13190488; doi:10.3389/fpls.2026.1749488)
Supplement: Supplementary file 2 [file DataSheet2.zip › Raw Chromatogram Data Calibration 220 nm/Capsaicin 25ppm.txt]

URL	chrom://desktop-lb30aed/ChromeleonLocal/Capsaicin/CapsaicinTest_1312025.seq/21410.smp/UV_VIS_1.channel
Channel	UV_VIS_1

Injection Information:
Data Vault	ChromeleonLocal
Sequence	CapsaicinTest_1312025
Name	CAP25ppm
Number	450
Position	Y:E9
Comment	
Processing Method	Processing_Capsaicin
Instrument Method	Capsaicin_222025m1 -Origninal
Type	Unknown
Status	Finished
Inject Time	3/11/2025 12:00:59 PM -07:00
Volume (µl)	10.00
Dilution Factor	1.0000
Weight	1.0000

Raw Data Information:
Time Min. (min)	0.003367
Time Max. (min)	6.000033
Data Points	1800
Detector	UV
Generating Data System	Chromeleon 7.2.10.24543
Exporting Data System	Chromeleon 7.2.10.0
Operator	Instrument Controller
Signal Quantity	Absorbance
Signal Unit	mAU
Signal Min.	-1.130970
Signal Max.	88.730687
Channel	UV_VIS_1
Driver Name	VDAD.dll
Channel Type	Evaluation
Min. Step (s)	0.2
Max. Step (s)	0.2
Average Step (s)	0.2

Signal Parameter Information:
Signal Info	WVL:220 nm

Raw Data:
Time (min)	Step (s)	Value (mAU)
0.003367	n.a.	0.000000
0.006700	0.2	-0.000033
0.010033	0.2	-0.000289
0.013367	0.2	-0.001183
0.016700	0.2	-0.003125
0.020033	0.2	-0.005998
0.023367	0.2	-0.008899
0.026700	0.2	-0.010724
0.030033	0.2	-0.011143
0.033367	0.2	-0.010692
0.036700	0.2	-0.009886
0.040033	0.2	-0.008866
0.043367	0.2	-0.007702
0.046700	0.2	-0.006645
0.050033	0.2	-0.005816
0.053367	0.2	-0.005048
0.056700	0.2	-0.004065
0.060033	0.2	-0.002761
0.063367	0.2	-0.001332
0.066700	0.2	-0.000219
0.070033	0.2	0.000182
0.073367	0.2	-0.000079
0.076700	0.2	-0.000722
0.080033	0.2	-0.001807
0.083367	0.2	-0.003371
0.086700	0.2	-0.004885
0.090033	0.2	-0.005788
0.093367	0.2	-0.006114
0.096700	0.2	-0.006221
0.100033	0.2	-0.006305
0.103367	0.2	-0.006235
0.106700	0.2	-0.005797
0.110033	0.2	-0.005122
0.113367	0.2	-0.004689
0.116700	0.2	-0.004959
0.120033	0.2	-0.006142
0.123367	0.2	-0.008191
0.126700	0.2	-0.010761
0.130033	0.2	-0.013220
0.133367	0.2	-0.015004
0.136700	0.2	-0.016131
0.140033	0.2	-0.016904
0.143367	0.2	-0.017369
0.146700	0.2	-0.017448
0.150033	0.2	-0.017206
0.153367	0.2	-0.016727
0.156700	0.2	-0.015995
0.160033	0.2	-0.014920
0.163367	0.2	-0.013555
0.166700	0.2	-0.012140
0.170033	0.2	-0.010976
0.173367	0.2	-0.010603
0.176700	0.2	-0.011544
0.180033	0.2	-0.013313
0.183367	0.2	-0.014487
0.186700	0.2	-0.014142
0.190033	0.2	-0.012633
0.193367	0.2	-0.010934
0.196700	0.2	-0.009662
0.200033	0.2	-0.008773
0.203367	0.2	-0.008154
0.206700	0.2	-0.007865
0.210033	0.2	-0.007791
0.213367	0.2	-0.007553
0.216700	0.2	-0.006892
0.220033	0.2	-0.006035
0.223367	0.2	-0.005593
0.226700	0.2	-0.006007
0.230033	0.2	-0.007162
0.233367	0.2	-0.008610
0.236700	0.2	-0.009891
0.240033	0.2	-0.010724
0.243367	0.2	-0.011246
0.246700	0.2	-0.011837
0.250033	0.2	-0.012638
0.253367	0.2	-0.013243
0.256700	0.2	-0.013080
0.260033	0.2	-0.012098
0.263367	0.2	-0.010836
0.266700	0.2	-0.009811
0.270033	0.2	-0.009071
0.273367	0.2	-0.008587
0.276700	0.2	-0.008759
0.280033	0.2	-0.009951
0.283367	0.2	-0.011828
0.286700	0.2	-0.013728
0.290033	0.2	-0.015409
0.293367	0.2	-0.016913
0.296700	0.2	-0.017951
0.300033	0.2	-0.018072
0.303367	0.2	-0.017160
0.306700	0.2	-0.015525
0.310033	0.2	-0.013593
0.313367	0.2	-0.011832
0.316700	0.2	-0.010789
0.320033	0.2	-0.010869
0.323367	0.2	-0.011972
0.326700	0.2	-0.013351
0.330033	0.2	-0.013891
0.333367	0.2	-0.013094
0.336700	0.2	-0.011446
0.340033	0.2	-0.009700
0.343367	0.2	-0.008289
0.346700	0.2	-0.007651
0.350033	0.2	-0.008419
0.353367	0.2	-0.010999
0.356700	0.2	-0.014966
0.360033	0.2	-0.019097
0.363367	0.2	-0.022226
0.366700	0.2	-0.024051
0.370033	0.2	-0.024857
0.373367	0.2	-0.024764
0.376700	0.2	-0.023809
0.380033	0.2	-0.022273
0.383367	0.2	-0.020657
0.386700	0.2	-0.019530
0.390033	0.2	-0.019185
0.393367	0.2	-0.019162
0.396700	0.2	-0.018710
0.400033	0.2	-0.017863
0.403367	0.2	-0.017388
0.406700	0.2	-0.017462
0.410033	0.2	-0.017453
0.413367	0.2	-0.016936
0.416700	0.2	-0.016200
0.420033	0.2	-0.015614
0.423367	0.2	-0.015236
0.426700	0.2	-0.014952
0.430033	0.2	-0.014510
0.433367	0.2	-0.013718
0.436700	0.2	-0.012768
0.440033	0.2	-0.012103
0.443367	0.2	-0.012224
0.446700	0.2	-0.013458
0.450033	0.2	-0.015567
0.453367	0.2	-0.017853
0.456700	0.2	-0.019576
0.460033	0.2	-0.020317
0.463367	0.2	-0.020075
0.466700	0.2	-0.019157
0.470033	0.2	-0.017872
0.473367	0.2	-0.016340
0.476700	0.2	-0.014747
0.480033	0.2	-0.013583
0.483367	0.2	-0.013295
0.486700	0.2	-0.013663
0.490033	0.2	-0.013974
0.493367	0.2	-0.013714
0.496700	0.2	-0.012876
0.500033	0.2	-0.011800
0.503367	0.2	-0.010813
0.506700	0.2	-0.010072
0.510033	0.2	-0.009588
0.513367	0.2	-0.009215
0.516700	0.2	-0.008782
0.520033	0.2	-0.008414
0.523367	0.2	-0.008536
0.526700	0.2	-0.009215
0.530033	0.2	-0.009737
0.533367	0.2	-0.009285
0.536700	0.2	-0.007828
0.540033	0.2	-0.005797
0.543367	0.2	-0.003474
0.546700	0.2	-0.001215
0.550033	0.2	0.000237
0.553367	0.2	0.000363
0.556700	0.2	-0.000442
0.560033	0.2	-0.001369
0.563367	0.2	-0.002030
0.566700	0.2	-0.002589
0.570033	0.2	-0.003395
0.573367	0.2	-0.004484
0.576700	0.2	-0.005262
0.580033	0.2	-0.005076
0.583367	0.2	-0.003870
0.586700	0.2	-0.001942
0.590033	0.2	0.000456
0.593367	0.2	0.002831
0.596700	0.2	0.004275
0.600033	0.2	0.003967
0.603367	0.2	0.001951
0.606700	0.2	-0.000913
0.610033	0.2	-0.003688
0.613367	0.2	-0.005821
0.616700	0.2	-0.007018
0.620033	0.2	-0.007120
0.623367	0.2	-0.006189
0.626700	0.2	-0.004857
0.630033	0.2	-0.003851
0.633367	0.2	-0.003213
0.636700	0.2	-0.002859
0.640033	0.2	-0.003199
0.643367	0.2	-0.004517
0.646700	0.2	-0.006375
0.650033	0.2	-0.007744
0.653367	0.2	-0.007460
0.656700	0.2	-0.004233
0.660033	0.2	0.003916
0.663367	0.2	0.020131
0.666700	0.2	0.049034
0.670033	0.2	0.096727
0.673367	0.2	0.169538
0.676700	0.2	0.271560
0.680033	0.2	0.401777
0.683367	0.2	0.552004
0.686700	0.2	0.707177
0.690033	0.2	0.848472
0.693367	0.2	0.957847
0.696700	0.2	1.022317
0.700033	0.2	1.036925
0.703367	0.2	1.005116
0.706700	0.2	0.936287
0.710033	0.2	0.842349
0.713367	0.2	0.735107
0.716700	0.2	0.624573
0.720033	0.2	0.517559
0.723367	0.2	0.417302
0.726700	0.2	0.324482
0.730033	0.2	0.238623
0.733367	0.2	0.155852
0.736700	0.2	0.056266
0.740033	0.2	-0.109221
0.743367	0.2	-0.380697
0.746700	0.2	-0.668047
0.750033	0.2	-0.652582
0.753367	0.2	0.116206
0.756700	0.2	1.938213
0.760033	0.2	4.715649
0.763367	0.2	7.928605
0.766700	0.2	10.850667
0.770033	0.2	12.883213
0.773367	0.2	13.793111
0.776700	0.2	13.695098
0.780033	0.2	12.849318
0.783367	0.2	11.492507
0.786700	0.2	9.822389
0.790033	0.2	8.068196
0.793367	0.2	6.523491
0.796700	0.2	5.492307
0.800033	0.2	5.189404
0.803367	0.2	5.667121
0.806700	0.2	6.810459
0.810033	0.2	8.388334
0.813367	0.2	10.123295
0.816700	0.2	11.752085
0.820033	0.2	13.070744
0.823367	0.2	13.971007
0.826700	0.2	14.467649
0.830033	0.2	14.691581
0.833367	0.2	14.824127
0.836700	0.2	14.999779
0.840033	0.2	15.245443
0.843367	0.2	15.486791
0.846700	0.2	15.589767
0.850033	0.2	15.408522
0.853367	0.2	14.843997
0.856700	0.2	13.899300
0.860033	0.2	12.691012
0.863367	0.2	11.402811
0.866700	0.2	10.212022
0.870033	0.2	9.230510
0.873367	0.2	8.484931
0.876700	0.2	7.935688
0.880033	0.2	7.516379
0.883367	0.2	7.171743
0.886700	0.2	6.877836
0.890033	0.2	6.637718
0.893367	0.2	6.458811
0.896700	0.2	6.329999
0.900033	0.2	6.217258
0.903367	0.2	6.081290
0.906700	0.2	5.901498
0.910033	0.2	5.685189
0.913367	0.2	5.454128
0.916700	0.2	5.221055
0.920033	0.2	4.975200
0.923367	0.2	4.686029
0.926700	0.2	4.320988
0.930033	0.2	3.864486
0.933367	0.2	3.327033
0.936700	0.2	2.741939
0.940033	0.2	2.154103
0.943367	0.2	1.607034
0.946700	0.2	1.132665
0.950033	0.2	0.746697
0.953367	0.2	0.449568
0.956700	0.2	0.231364
0.960033	0.2	0.077416
0.963367	0.2	-0.027674
0.966700	0.2	-0.097677
0.970033	0.2	-0.143261
0.973367	0.2	-0.171657
0.976700	0.2	-0.187620
0.980033	0.2	-0.194530
0.983367	0.2	-0.194861
0.986700	0.2	-0.190483
0.990033	0.2	-0.182842
0.993367	0.2	-0.172607
0.996700	0.2	-0.159917
1.000033	0.2	-0.145244
1.003367	0.2	-0.129556
1.006700	0.2	-0.113552
1.010033	0.2	-0.097044
1.013367	0.2	-0.079060
1.016700	0.2	-0.058552
1.020033	0.2	-0.035074
1.023367	0.2	-0.008834
1.026700	0.2	0.019222
1.030033	0.2	0.047181
1.033367	0.2	0.072513
1.036700	0.2	0.092667
1.040033	0.2	0.105682
1.043367	0.2	0.110720
1.046700	0.2	0.108192
1.050033	0.2	0.099819
1.053367	0.2	0.088685
1.056700	0.2	0.078953
1.060033	0.2	0.075963
1.063367	0.2	0.086538
1.066700	0.2	0.117747
1.070033	0.2	0.173021
1.073367	0.2	0.247112
1.076700	0.2	0.322666
1.080033	0.2	0.370168
1.083367	0.2	0.353451
1.086700	0.2	0.242083
1.090033	0.2	0.027074
1.093367	0.2	-0.268514
1.096700	0.2	-0.591762
1.100033	0.2	-0.876356
1.103367	0.2	-1.065750
1.106700	0.2	-1.130970
1.110033	0.2	-1.075561
1.113367	0.2	-0.928454
1.116700	0.2	-0.730394
1.120033	0.2	-0.520498
1.123367	0.2	-0.327686
1.126700	0.2	-0.167731
1.130033	0.2	-0.044433
1.133367	0.2	0.046468
1.136700	0.2	0.112932
1.140033	0.2	0.163452
1.143367	0.2	0.204914
1.146700	0.2	0.241213
1.150033	0.2	0.273213
1.153367	0.2	0.300207
1.156700	0.2	0.321302
1.160033	0.2	0.335779
1.163367	0.2	0.343136
1.166700	0.2	0.343383
1.170033	0.2	0.337237
1.173367	0.2	0.326140
1.176700	0.2	0.312114
1.180033	0.2	0.297045
1.183367	0.2	0.282014
1.186700	0.2	0.267448
1.190033	0.2	0.253622
1.193367	0.2	0.240887
1.196700	0.2	0.229524
1.200033	0.2	0.219517
1.203367	0.2	0.210521
1.206700	0.2	0.202074
1.210033	0.2	0.193613
1.213367	0.2	0.184812
1.216700	0.2	0.175983
1.220033	0.2	0.167727
1.223367	0.2	0.160234
1.226700	0.2	0.153356
1.230033	0.2	0.147093
1.233367	0.2	0.141715
1.236700	0.2	0.137296
1.240033	0.2	0.133323
1.243367	0.2	0.129095
1.246700	0.2	0.124588
1.250033	0.2	0.120592
1.253367	0.2	0.117859
1.256700	0.2	0.116103
1.260033	0.2	0.114008
1.263367	0.2	0.110292
1.266700	0.2	0.104681
1.270033	0.2	0.097747
1.273367	0.2	0.090357
1.276700	0.2	0.083465
1.280033	0.2	0.077775
1.283367	0.2	0.073370
1.286700	0.2	0.069821
1.290033	0.2	0.066790
1.293367	0.2	0.064564
1.296700	0.2	0.063628
1.300033	0.2	0.063740
1.303367	0.2	0.063926
1.306700	0.2	0.063279
1.310033	0.2	0.061491
1.313367	0.2	0.059064
1.316700	0.2	0.056908
1.320033	0.2	0.055558
1.323367	0.2	0.054976
1.326700	0.2	0.054673
1.330033	0.2	0.054012
1.333367	0.2	0.053011
1.336700	0.2	0.052750
1.340033	0.2	0.054208
1.343367	0.2	0.056885
1.346700	0.2	0.059148
1.350033	0.2	0.059917
1.353367	0.2	0.059544
1.356700	0.2	0.059134
1.360033	0.2	0.059609
1.363367	0.2	0.061304
1.366700	0.2	0.063824
1.370033	0.2	0.066436
1.373367	0.2	0.068620
1.376700	0.2	0.070352
1.380033	0.2	0.071852
1.383367	0.2	0.073155
1.386700	0.2	0.074096
1.390033	0.2	0.074594
1.393367	0.2	0.074967
1.396700	0.2	0.075786
1.400033	0.2	0.077467
1.403367	0.2	0.080098
1.406700	0.2	0.083516
1.410033	0.2	0.087363
1.413367	0.2	0.091200
1.416700	0.2	0.094594
1.420033	0.2	0.097472
1.423367	0.2	0.100220
1.426700	0.2	0.103326
1.430033	0.2	0.107260
1.433367	0.2	0.112555
1.436700	0.2	0.119386
1.440033	0.2	0.127209
1.443367	0.2	0.135410
1.446700	0.2	0.143987
1.450033	0.2	0.153077
1.453367	0.2	0.162399
1.456700	0.2	0.171703
1.460033	0.2	0.181268
1.463367	0.2	0.191526
1.466700	0.2	0.202488
1.470033	0.2	0.214004
1.473367	0.2	0.226311
1.476700	0.2	0.239760
1.480033	0.2	0.254172
1.483367	0.2	0.268929
1.486700	0.2	0.283816
1.490033	0.2	0.299057
1.493367	0.2	0.314610
1.496700	0.2	0.330079
1.500033	0.2	0.345060
1.503367	0.2	0.359328
1.506700	0.2	0.372985
1.510033	0.2	0.386089
1.513367	0.2	0.398299
1.516700	0.2	0.408776
1.520033	0.2	0.416264
1.523367	0.2	0.419794
1.526700	0.2	0.419486
1.530033	0.2	0.416120
1.533367	0.2	0.410159
1.536700	0.2	0.401782
1.540033	0.2	0.391342
1.543367	0.2	0.379328
1.546700	0.2	0.366010
1.550033	0.2	0.351481
1.553367	0.2	0.335886
1.556700	0.2	0.319597
1.560033	0.2	0.302950
1.563367	0.2	0.286000
1.566700	0.2	0.268589
1.570033	0.2	0.250675
1.573367	0.2	0.232481
1.576700	0.2	0.214502
1.580033	0.2	0.197240
1.583367	0.2	0.181017
1.586700	0.2	0.165985
1.590033	0.2	0.152392
1.593367	0.2	0.140402
1.596700	0.2	0.129645
1.600033	0.2	0.119461
1.603367	0.2	0.109933
1.606700	0.2	0.102040
1.610033	0.2	0.096336
1.613367	0.2	0.092140
1.616700	0.2	0.088201
1.620033	0.2	0.083889
1.623367	0.2	0.079740
1.626700	0.2	0.077034
1.630033	0.2	0.076699
1.633367	0.2	0.078371
1.636700	0.2	0.080876
1.640033	0.2	0.083647
1.643367	0.2	0.086944
1.646700	0.2	0.090827
1.650033	0.2	0.094804
1.653367	0.2	0.098436
1.656700	0.2	0.101719
1.660033	0.2	0.104923
1.663367	0.2	0.108327
1.666700	0.2	0.112024
1.670033	0.2	0.115992
1.673367	0.2	0.120397
1.676700	0.2	0.125468
1.680033	0.2	0.131219
1.683367	0.2	0.137319
1.686700	0.2	0.143163
1.690033	0.2	0.148290
1.693367	0.2	0.152714
1.696700	0.2	0.156919
1.700033	0.2	0.161659
1.703367	0.2	0.167624
1.706700	0.2	0.175382
1.710033	0.2	0.185296
1.713367	0.2	0.197021
1.716700	0.2	0.209403
1.720033	0.2	0.221287
1.723367	0.2	0.232100
1.726700	0.2	0.241841
1.730033	0.2	0.251411
1.733367	0.2	0.262354
1.736700	0.2	0.275462
1.740033	0.2	0.290237
1.743367	0.2	0.306033
1.746700	0.2	0.322773
1.750033	0.2	0.340696
1.753367	0.2	0.359709
1.756700	0.2	0.379276
1.760033	0.2	0.398899
1.763367	0.2	0.418415
1.766700	0.2	0.437656
1.770033	0.2	0.456059
1.773367	0.2	0.472954
1.776700	0.2	0.488046
1.780033	0.2	0.501573
1.783367	0.2	0.514002
1.786700	0.2	0.525466
1.790033	0.2	0.535678
1.793367	0.2	0.544237
1.796700	0.2	0.550798
1.800033	0.2	0.554901
1.803367	0.2	0.556069
1.806700	0.2	0.554114
1.810033	0.2	0.549457
1.813367	0.2	0.543040
1.816700	0.2	0.535487
1.820033	0.2	0.526584
1.823367	0.2	0.515678
1.826700	0.2	0.502430
1.830033	0.2	0.487189
1.833367	0.2	0.470760
1.836700	0.2	0.453917
1.840033	0.2	0.437279
1.843367	0.2	0.421214
1.846700	0.2	0.405810
1.850033	0.2	0.391123
1.853367	0.2	0.377377
1.856700	0.2	0.364827
1.860033	0.2	0.353395
1.863367	0.2	0.342433
1.866700	0.2	0.331090
1.870033	0.2	0.319201
1.873367	0.2	0.307513
1.876700	0.2	0.296715
1.880033	0.2	0.286927
1.883367	0.2	0.278219
1.886700	0.2	0.271033
1.890033	0.2	0.265953
1.893367	0.2	0.263038
1.896700	0.2	0.261315
1.900033	0.2	0.259290
1.903367	0.2	0.256207
1.906700	0.2	0.252388
1.910033	0.2	0.248575
1.913367	0.2	0.245301
1.916700	0.2	0.242624
1.920033	0.2	0.240030
1.923367	0.2	0.236789
1.926700	0.2	0.232686
1.930033	0.2	0.228486
1.933367	0.2	0.225622
1.936700	0.2	0.225287
1.940033	0.2	0.228039
1.943367	0.2	0.233990
1.946700	0.2	0.243359
1.950033	0.2	0.257241
1.953367	0.2	0.277474
1.956700	0.2	0.305614
1.960033	0.2	0.342629
1.963367	0.2	0.389572
1.966700	0.2	0.448050
1.970033	0.2	0.520619
1.973367	0.2	0.610831
1.976700	0.2	0.722413
1.980033	0.2	0.858330
1.983367	0.2	1.020995
1.986700	0.2	1.213071
1.990033	0.2	1.437422
1.993367	0.2	1.696553
1.996700	0.2	1.992700
2.000033	0.2	2.328162
2.003367	0.2	2.705539
2.006700	0.2	3.127647
2.010033	0.2	3.597210
2.013367	0.2	4.116837
2.016700	0.2	4.689470
2.020033	0.2	5.318304
2.023367	0.2	6.006528
2.026700	0.2	6.757178
2.030033	0.2	7.573213
2.033367	0.2	8.457350
2.036700	0.2	9.411764
2.040033	0.2	10.437979
2.043367	0.2	11.536889
2.046700	0.2	12.708865
2.050033	0.2	13.954085
2.053367	0.2	15.272670
2.056700	0.2	16.664201
2.060033	0.2	18.127342
2.063367	0.2	19.660266
2.066700	0.2	21.261731
2.070033	0.2	22.931737
2.073367	0.2	24.671261
2.076700	0.2	26.481692
2.080033	0.2	28.364612
2.083367	0.2	30.321772
2.086700	0.2	32.354752
2.090033	0.2	34.464626
2.093367	0.2	36.651986
2.096700	0.2	38.916701
2.100033	0.2	41.257069
2.103367	0.2	43.669539
2.106700	0.2	46.149283
2.110033	0.2	48.690056
2.113367	0.2	51.283352
2.116700	0.2	53.918385
2.120033	0.2	56.582643
2.123367	0.2	59.261685
2.126700	0.2	61.938758
2.130033	0.2	64.595318
2.133367	0.2	67.212298
2.136700	0.2	69.770971
2.140033	0.2	72.253104
2.143367	0.2	74.640838
2.146700	0.2	76.915952
2.150033	0.2	79.059065
2.153367	0.2	81.049479
2.156700	0.2	82.865176
2.160033	0.2	84.482571
2.163367	0.2	85.876626
2.166700	0.2	87.021906
2.170033	0.2	87.893899
2.173367	0.2	88.469982
2.176700	0.2	88.730687
2.180033	0.2	88.661579
2.183367	0.2	88.254334
2.186700	0.2	87.506776
2.190033	0.2	86.423247
2.193367	0.2	85.015833
2.196700	0.2	83.304704
2.200033	0.2	81.316815
2.203367	0.2	79.083666
2.206700	0.2	76.639387
2.210033	0.2	74.019269
2.213367	0.2	71.258429
2.216700	0.2	68.390351
2.220033	0.2	65.445616
2.223367	0.2	62.451339
2.226700	0.2	59.431004
2.230033	0.2	56.404737
2.233367	0.2	53.389948
2.236700	0.2	50.401632
2.240033	0.2	47.452208
2.243367	0.2	44.551943
2.246700	0.2	41.710017
2.250033	0.2	38.935142
2.253367	0.2	36.235787
2.256700	0.2	33.620466
2.260033	0.2	31.097741
2.263367	0.2	28.675473
2.266700	0.2	26.360406
2.270033	0.2	24.158349
2.273367	0.2	22.074152
2.276700	0.2	20.111632
2.280033	0.2	18.273727
2.283367	0.2	16.562310
2.286700	0.2	14.977609
2.290033	0.2	13.517770
2.293367	0.2	12.178882
2.296700	0.2	10.955627
2.300033	0.2	9.842091
2.303367	0.2	8.832221
2.306700	0.2	7.919832
2.310033	0.2	7.098489
2.313367	0.2	6.361492
2.316700	0.2	5.701920
2.320033	0.2	5.112505
2.323367	0.2	4.585870
2.326700	0.2	4.115417
2.330033	0.2	3.695851
2.333367	0.2	3.322810
2.336700	0.2	2.992111
2.340033	0.2	2.699355
2.343367	0.2	2.439981
2.346700	0.2	2.209325
2.350033	0.2	2.003047
2.353367	0.2	1.817802
2.356700	0.2	1.651319
2.360033	0.2	1.501823
2.363367	0.2	1.367615
2.366700	0.2	1.246976
2.370033	0.2	1.138253
2.373367	0.2	1.039929
2.376700	0.2	0.950852
2.380033	0.2	0.870554
2.383367	0.2	0.799065
2.386700	0.2	0.736020
2.390033	0.2	0.680196
2.393367	0.2	0.630049
2.396700	0.2	0.584312
2.400033	0.2	0.542360
2.403367	0.2	0.503915
2.406700	0.2	0.468404
2.410033	0.2	0.435077
2.413367	0.2	0.403612
2.416700	0.2	0.374373
2.420033	0.2	0.348003
2.423367	0.2	0.324645
2.426700	0.2	0.303686
2.430033	0.2	0.284379
2.433367	0.2	0.266470
2.436700	0.2	0.250107
2.440033	0.2	0.235531
2.443367	0.2	0.222535
2.446700	0.2	0.210106
2.450033	0.2	0.197222
2.453367	0.2	0.183810
2.456700	0.2	0.170646
2.460033	0.2	0.158586
2.463367	0.2	0.148062
2.466700	0.2	0.139000
2.470033	0.2	0.131102
2.473367	0.2	0.124085
2.476700	0.2	0.117538
2.480033	0.2	0.111065
2.483367	0.2	0.104532
2.486700	0.2	0.098255
2.490033	0.2	0.092681
2.493367	0.2	0.087772
2.496700	0.2	0.082990
2.500033	0.2	0.077966
2.503367	0.2	0.072652
2.506700	0.2	0.067134
2.510033	0.2	0.061761
2.513367	0.2	0.057053
2.516700	0.2	0.053137
2.520033	0.2	0.049621
2.523367	0.2	0.046035
2.526700	0.2	0.042189
2.530033	0.2	0.038282
2.533367	0.2	0.034608
2.536700	0.2	0.031176
2.540033	0.2	0.027996
2.543367	0.2	0.025299
2.546700	0.2	0.023171
2.550033	0.2	0.021504
2.553367	0.2	0.020368
2.556700	0.2	0.019870
2.560033	0.2	0.019670
2.563367	0.2	0.019050
2.566700	0.2	0.017630
2.570033	0.2	0.015581
2.573367	0.2	0.013323
2.576700	0.2	0.011306
2.580033	0.2	0.009900
2.583367	0.2	0.009136
2.586700	0.2	0.008633
2.590033	0.2	0.007851
2.593367	0.2	0.006482
2.596700	0.2	0.004480
2.600033	0.2	0.001821
2.603367	0.2	-0.001802
2.606700	0.2	-0.006510
2.610033	0.2	-0.011493
2.613367	0.2	-0.015520
2.616700	0.2	-0.018114
2.620033	0.2	-0.019390
2.623367	0.2	-0.019372
2.626700	0.2	-0.018310
2.630033	0.2	-0.016978
2.633367	0.2	-0.016242
2.636700	0.2	-0.016475
2.640033	0.2	-0.017416
2.643367	0.2	-0.018342
2.646700	0.2	-0.018678
2.650033	0.2	-0.018640
2.653367	0.2	-0.019008
2.656700	0.2	-0.020345
2.660033	0.2	-0.022603
2.663367	0.2	-0.025039
2.666700	0.2	-0.026668
2.670033	0.2	-0.027167
2.673367	0.2	-0.026966
2.676700	0.2	-0.026640
2.680033	0.2	-0.026547
2.683367	0.2	-0.027013
2.686700	0.2	-0.028224
2.690033	0.2	-0.029746
2.693367	0.2	-0.030822
2.696700	0.2	-0.031334
2.700033	0.2	-0.031879
2.703367	0.2	-0.032885
2.706700	0.2	-0.034217
2.710033	0.2	-0.035493
2.713367	0.2	-0.036485
2.716700	0.2	-0.037220
2.720033	0.2	-0.037723
2.723367	0.2	-0.037947
2.726700	0.2	-0.038068
2.730033	0.2	-0.038412
2.733367	0.2	-0.039176
2.736700	0.2	-0.040489
2.740033	0.2	-0.042408
2.743367	0.2	-0.044596
2.746700	0.2	-0.046273
2.750033	0.2	-0.046724
2.753367	0.2	-0.045821
2.756700	0.2	-0.044163
2.760033	0.2	-0.042953
2.763367	0.2	-0.043134
2.766700	0.2	-0.044620
2.770033	0.2	-0.046552
2.773367	0.2	-0.048047
2.776700	0.2	-0.048527
2.780033	0.2	-0.047996
2.783367	0.2	-0.047134
2.786700	0.2	-0.046655
2.790033	0.2	-0.046804
2.793367	0.2	-0.047572
2.796700	0.2	-0.049043
2.800033	0.2	-0.051288
2.803367	0.2	-0.054073
2.806700	0.2	-0.056885
2.810033	0.2	-0.059227
2.813367	0.2	-0.060801
2.816700	0.2	-0.061463
2.820033	0.2	-0.061225
2.823367	0.2	-0.060271
2.826700	0.2	-0.058883
2.830033	0.2	-0.057537
2.833367	0.2	-0.056745
2.836700	0.2	-0.056564
2.840033	0.2	-0.056638
2.843367	0.2	-0.056890
2.846700	0.2	-0.057532
2.850033	0.2	-0.058529
2.853367	0.2	-0.059633
2.856700	0.2	-0.060727
2.860033	0.2	-0.061719
2.863367	0.2	-0.062571
2.866700	0.2	-0.063446
2.870033	0.2	-0.064461
2.873367	0.2	-0.065630
2.876700	0.2	-0.066943
2.880033	0.2	-0.068280
2.883367	0.2	-0.069477
2.886700	0.2	-0.070347
2.890033	0.2	-0.070739
2.893367	0.2	-0.070781
2.896700	0.2	-0.070855
2.900033	0.2	-0.071162
2.903367	0.2	-0.071488
2.906700	0.2	-0.071516
2.910033	0.2	-0.071162
2.913367	0.2	-0.070506
2.916700	0.2	-0.069682
2.920033	0.2	-0.068867
2.923367	0.2	-0.068308
2.926700	0.2	-0.068299
2.930033	0.2	-0.068829
2.933367	0.2	-0.069439
2.936700	0.2	-0.069574
2.940033	0.2	-0.069044
2.943367	0.2	-0.068024
2.946700	0.2	-0.066943
2.950033	0.2	-0.066166
2.953367	0.2	-0.065439
2.956700	0.2	-0.064122
2.960033	0.2	-0.062035
2.963367	0.2	-0.059628
2.966700	0.2	-0.057444
2.970033	0.2	-0.055968
2.973367	0.2	-0.055428
2.976700	0.2	-0.055335
2.980033	0.2	-0.054766
2.983367	0.2	-0.053197
2.986700	0.2	-0.050832
2.990033	0.2	-0.048289
2.993367	0.2	-0.046254
2.996700	0.2	-0.044913
3.000033	0.2	-0.043833
3.003367	0.2	-0.042645
3.006700	0.2	-0.041290
3.010033	0.2	-0.039763
3.013367	0.2	-0.038119
3.016700	0.2	-0.036466
3.020033	0.2	-0.034831
3.023367	0.2	-0.033141
3.026700	0.2	-0.031432
3.030033	0.2	-0.029719
3.033367	0.2	-0.027712
3.036700	0.2	-0.025262
3.040033	0.2	-0.022813
3.043367	0.2	-0.021039
3.046700	0.2	-0.020135
3.050033	0.2	-0.019786
3.053367	0.2	-0.019791
3.056700	0.2	-0.020326
3.060033	0.2	-0.021365
3.063367	0.2	-0.022426
3.066700	0.2	-0.023101
3.070033	0.2	-0.023278
3.073367	0.2	-0.022962
3.076700	0.2	-0.022259
3.080033	0.2	-0.021397
3.083367	0.2	-0.020633
3.086700	0.2	-0.020368
3.090033	0.2	-0.021085
3.093367	0.2	-0.022827
3.096700	0.2	-0.024978
3.100033	0.2	-0.026817
3.103367	0.2	-0.028149
3.106700	0.2	-0.029369
3.110033	0.2	-0.030920
3.113367	0.2	-0.032806
3.116700	0.2	-0.034636
3.120033	0.2	-0.036042
3.123367	0.2	-0.037015
3.126700	0.2	-0.037830
3.130033	0.2	-0.038752
3.133367	0.2	-0.039940
3.136700	0.2	-0.041514
3.140033	0.2	-0.043679
3.143367	0.2	-0.046389
3.146700	0.2	-0.049244
3.150033	0.2	-0.051861
3.153367	0.2	-0.053993
3.156700	0.2	-0.055484
3.160033	0.2	-0.056410
3.163367	0.2	-0.057183
3.166700	0.2	-0.058268
3.170033	0.2	-0.059949
3.173367	0.2	-0.062301
3.176700	0.2	-0.064992
3.180033	0.2	-0.067400
3.183367	0.2	-0.069025
3.186700	0.2	-0.069826
3.190033	0.2	-0.070119
3.193367	0.2	-0.070315
3.196700	0.2	-0.070650
3.200033	0.2	-0.071162
3.203367	0.2	-0.071861
3.206700	0.2	-0.072625
3.210033	0.2	-0.073314
3.213367	0.2	-0.074035
3.216700	0.2	-0.075065
3.220033	0.2	-0.076550
3.223367	0.2	-0.078725
3.226700	0.2	-0.081849
3.230033	0.2	-0.085621
3.233367	0.2	-0.089277
3.236700	0.2	-0.092108
3.240033	0.2	-0.093649
3.243367	0.2	-0.093719
3.246700	0.2	-0.092848
3.250033	0.2	-0.092173
3.253367	0.2	-0.092424
3.256700	0.2	-0.093351
3.260033	0.2	-0.094320
3.263367	0.2	-0.095060
3.266700	0.2	-0.095661
3.270033	0.2	-0.096122
3.273367	0.2	-0.096564
3.276700	0.2	-0.097402
3.280033	0.2	-0.098669
3.283367	0.2	-0.099805
3.286700	0.2	-0.100541
3.290033	0.2	-0.101146
3.293367	0.2	-0.101756
3.296700	0.2	-0.102241
3.300033	0.2	-0.102557
3.303367	0.2	-0.102608
3.306700	0.2	-0.102054
3.310033	0.2	-0.100797
3.313367	0.2	-0.099330
3.316700	0.2	-0.098278
3.320033	0.2	-0.098045
3.323367	0.2	-0.099009
3.326700	0.2	-0.101216
3.330033	0.2	-0.103866
3.333367	0.2	-0.105803
3.336700	0.2	-0.106455
3.340033	0.2	-0.106003
3.343367	0.2	-0.104932
3.346700	0.2	-0.103684
3.350033	0.2	-0.102669
3.353367	0.2	-0.102390
3.356700	0.2	-0.103279
3.360033	0.2	-0.105379
3.363367	0.2	-0.108280
3.366700	0.2	-0.111372
3.370033	0.2	-0.114045
3.373367	0.2	-0.115787
3.376700	0.2	-0.116350
3.380033	0.2	-0.115894
3.383367	0.2	-0.114921
3.386700	0.2	-0.114013
3.390033	0.2	-0.113547
3.393367	0.2	-0.113528
3.396700	0.2	-0.113659
3.400033	0.2	-0.113561
3.403367	0.2	-0.112914
3.406700	0.2	-0.111535
3.410033	0.2	-0.109761
3.413367	0.2	-0.108611
3.416700	0.2	-0.108951
3.420033	0.2	-0.110539
3.423367	0.2	-0.112359
3.426700	0.2	-0.113593
3.430033	0.2	-0.114143
3.433367	0.2	-0.114366
3.436700	0.2	-0.114376
3.440033	0.2	-0.113971
3.443367	0.2	-0.113267
3.446700	0.2	-0.112746
3.450033	0.2	-0.112653
3.453367	0.2	-0.112900
3.456700	0.2	-0.113277
3.460033	0.2	-0.113733
3.463367	0.2	-0.114557
3.466700	0.2	-0.115903
3.470033	0.2	-0.117267
3.473367	0.2	-0.117947
3.476700	0.2	-0.117985
3.480033	0.2	-0.118068
3.483367	0.2	-0.118758
3.486700	0.2	-0.120183
3.490033	0.2	-0.122129
3.493367	0.2	-0.124262
3.496700	0.2	-0.126367
3.500033	0.2	-0.128406
3.503367	0.2	-0.130283
3.506700	0.2	-0.131689
3.510033	0.2	-0.132425
3.513367	0.2	-0.132485
3.516700	0.2	-0.131847
3.520033	0.2	-0.130497
3.523367	0.2	-0.128639
3.526700	0.2	-0.126846
3.530033	0.2	-0.125710
3.533367	0.2	-0.125361
3.536700	0.2	-0.125421
3.540033	0.2	-0.125319
3.543367	0.2	-0.124606
3.546700	0.2	-0.123451
3.550033	0.2	-0.122748
3.553367	0.2	-0.123312
3.556700	0.2	-0.125221
3.560033	0.2	-0.128038
3.563367	0.2	-0.131186
3.566700	0.2	-0.134041
3.570033	0.2	-0.135843
3.573367	0.2	-0.135922
3.576700	0.2	-0.134329
3.580033	0.2	-0.132052
3.583367	0.2	-0.130390
3.586700	0.2	-0.129882
3.590033	0.2	-0.130152
3.593367	0.2	-0.130683
3.596700	0.2	-0.131344
3.600033	0.2	-0.132173
3.603367	0.2	-0.133226
3.606700	0.2	-0.134646
3.610033	0.2	-0.136509
3.613367	0.2	-0.138646
3.616700	0.2	-0.140695
3.620033	0.2	-0.142255
3.623367	0.2	-0.142981
3.626700	0.2	-0.142762
3.630033	0.2	-0.141952
3.633367	0.2	-0.141044
3.636700	0.2	-0.140220
3.640033	0.2	-0.139456
3.643367	0.2	-0.138977
3.646700	0.2	-0.139237
3.650033	0.2	-0.140471
3.653367	0.2	-0.142381
3.656700	0.2	-0.144262
3.660033	0.2	-0.145482
3.663367	0.2	-0.145836
3.666700	0.2	-0.145561
3.670033	0.2	-0.145119
3.673367	0.2	-0.144923
3.676700	0.2	-0.145179
3.680033	0.2	-0.145864
3.683367	0.2	-0.146795
3.686700	0.2	-0.147694
3.690033	0.2	-0.148416
3.693367	0.2	-0.149133
3.696700	0.2	-0.150115
3.700033	0.2	-0.151331
3.703367	0.2	-0.152588
3.706700	0.2	-0.153841
3.710033	0.2	-0.154912
3.713367	0.2	-0.155400
3.716700	0.2	-0.155163
3.720033	0.2	-0.154544
3.723367	0.2	-0.154236
3.726700	0.2	-0.154921
3.730033	0.2	-0.156811
3.733367	0.2	-0.159289
3.736700	0.2	-0.161175
3.740033	0.2	-0.161640
3.743367	0.2	-0.160541
3.746700	0.2	-0.158190
3.750033	0.2	-0.155345
3.753367	0.2	-0.153100
3.756700	0.2	-0.152192
3.760033	0.2	-0.152546
3.763367	0.2	-0.153710
3.766700	0.2	-0.155247
3.770033	0.2	-0.156574
3.773367	0.2	-0.156811
3.776700	0.2	-0.155559
3.780033	0.2	-0.153496
3.783367	0.2	-0.151773
3.786700	0.2	-0.151265
3.790033	0.2	-0.152281
3.793367	0.2	-0.154478
3.796700	0.2	-0.157142
3.800033	0.2	-0.159647
3.803367	0.2	-0.161584
3.806700	0.2	-0.162534
3.810033	0.2	-0.162045
3.813367	0.2	-0.160332
3.816700	0.2	-0.158530
3.820033	0.2	-0.157719
3.823367	0.2	-0.158111
3.826700	0.2	-0.159214
3.830033	0.2	-0.160234
3.833367	0.2	-0.160513
3.836700	0.2	-0.160099
3.840033	0.2	-0.159563
3.843367	0.2	-0.159265
3.846700	0.2	-0.159270
3.850033	0.2	-0.159699
3.853367	0.2	-0.160690
3.856700	0.2	-0.162278
3.860033	0.2	-0.164234
3.863367	0.2	-0.166139
3.866700	0.2	-0.167713
3.870033	0.2	-0.168812
3.873367	0.2	-0.169296
3.876700	0.2	-0.169161
3.880033	0.2	-0.168718
3.883367	0.2	-0.168388
3.886700	0.2	-0.168262
3.890033	0.2	-0.167945
3.893367	0.2	-0.166907
3.896700	0.2	-0.164974
3.900033	0.2	-0.162683
3.903367	0.2	-0.161072
3.906700	0.2	-0.160611
3.910033	0.2	-0.160616
3.913367	0.2	-0.160118
3.916700	0.2	-0.158953
3.920033	0.2	-0.157724
3.923367	0.2	-0.157175
3.926700	0.2	-0.157719
3.930033	0.2	-0.159163
3.933367	0.2	-0.160728
3.936700	0.2	-0.161645
3.940033	0.2	-0.161664
3.943367	0.2	-0.160909
3.946700	0.2	-0.159806
3.950033	0.2	-0.159247
3.953367	0.2	-0.160108
3.956700	0.2	-0.162148
3.960033	0.2	-0.164085
3.963367	0.2	-0.165077
3.966700	0.2	-0.165561
3.970033	0.2	-0.166362
3.973367	0.2	-0.167652
3.976700	0.2	-0.168961
3.980033	0.2	-0.169980
3.983367	0.2	-0.170902
3.986700	0.2	-0.171908
3.990033	0.2	-0.172863
3.993367	0.2	-0.173510
3.996700	0.2	-0.173929
4.000033	0.2	-0.174562
4.003367	0.2	-0.175596
4.006700	0.2	-0.176560
4.010033	0.2	-0.176746
4.013367	0.2	-0.175880
4.016700	0.2	-0.174269
4.020033	0.2	-0.172276
4.023367	0.2	-0.170148
4.026700	0.2	-0.168290
4.030033	0.2	-0.167247
4.033367	0.2	-0.167540
4.036700	0.2	-0.169352
4.040033	0.2	-0.172001
4.043367	0.2	-0.174176
4.046700	0.2	-0.175103
4.050033	0.2	-0.174986
4.053367	0.2	-0.174474
4.056700	0.2	-0.174115
4.060033	0.2	-0.174311
4.063367	0.2	-0.175396
4.066700	0.2	-0.177231
4.070033	0.2	-0.179079
4.073367	0.2	-0.180304
4.076700	0.2	-0.180714
4.080033	0.2	-0.180341
4.083367	0.2	-0.179568
4.086700	0.2	-0.179079
4.090033	0.2	-0.179256
4.093367	0.2	-0.179918
4.096700	0.2	-0.180826
4.100033	0.2	-0.182074
4.103367	0.2	-0.183810
4.106700	0.2	-0.185817
4.110033	0.2	-0.187522
4.113367	0.2	-0.188383
4.116700	0.2	-0.188323
4.120033	0.2	-0.187680
4.123367	0.2	-0.186781
4.126700	0.2	-0.185813
4.130033	0.2	-0.185068
4.133367	0.2	-0.184840
4.136700	0.2	-0.185040
4.140033	0.2	-0.185254
4.143367	0.2	-0.185254
4.146700	0.2	-0.185273
4.150033	0.2	-0.185841
4.153367	0.2	-0.187140
4.156700	0.2	-0.188635
4.160033	0.2	-0.189561
4.163367	0.2	-0.189696
4.166700	0.2	-0.189394
4.170033	0.2	-0.189142
4.173367	0.2	-0.189240
4.176700	0.2	-0.189575
4.180033	0.2	-0.189752
4.183367	0.2	-0.189538
4.186700	0.2	-0.188984
4.190033	0.2	-0.188216
4.193367	0.2	-0.187242
4.196700	0.2	-0.186251
4.200033	0.2	-0.185710
4.203367	0.2	-0.185836
4.206700	0.2	-0.186344
4.210033	0.2	-0.186977
4.213367	0.2	-0.187871
4.216700	0.2	-0.189142
4.220033	0.2	-0.190455
4.223367	0.2	-0.191261
4.226700	0.2	-0.191242
4.230033	0.2	-0.190176
4.233367	0.2	-0.187932
4.236700	0.2	-0.184877
4.240033	0.2	-0.181827
4.243367	0.2	-0.179587
4.246700	0.2	-0.178353
4.250033	0.2	-0.177580
4.253367	0.2	-0.176858
4.256700	0.2	-0.176532
4.260033	0.2	-0.177063
4.263367	0.2	-0.178157
4.266700	0.2	-0.178916
4.270033	0.2	-0.178493
4.273367	0.2	-0.176509
4.276700	0.2	-0.173417
4.280033	0.2	-0.170586
4.283367	0.2	-0.169356
4.286700	0.2	-0.170050
4.290033	0.2	-0.171936
4.293367	0.2	-0.173799
4.296700	0.2	-0.174507
4.300033	0.2	-0.173436
4.303367	0.2	-0.170786
4.306700	0.2	-0.167396
4.310033	0.2	-0.164160
4.313367	0.2	-0.161692
4.316700	0.2	-0.160304
4.320033	0.2	-0.160011
4.323367	0.2	-0.160625
4.326700	0.2	-0.161775
4.330033	0.2	-0.162809
4.333367	0.2	-0.163056
4.336700	0.2	-0.162534
4.340033	0.2	-0.161906
4.343367	0.2	-0.161547
4.346700	0.2	-0.161291
4.350033	0.2	-0.160914
4.353367	0.2	-0.160397
4.356700	0.2	-0.160001
4.360033	0.2	-0.160229
4.363367	0.2	-0.161170
4.366700	0.2	-0.162157
4.370033	0.2	-0.162660
4.373367	0.2	-0.163098
4.376700	0.2	-0.164332
4.380033	0.2	-0.166572
4.383367	0.2	-0.169300
4.386700	0.2	-0.171885
4.390033	0.2	-0.173636
4.393367	0.2	-0.173938
4.396700	0.2	-0.172914
4.400033	0.2	-0.171559
4.403367	0.2	-0.170860
4.406700	0.2	-0.170749
4.410033	0.2	-0.170120
4.413367	0.2	-0.168225
4.416700	0.2	-0.165701
4.420033	0.2	-0.164085
4.423367	0.2	-0.164369
4.426700	0.2	-0.166302
4.430033	0.2	-0.168798
4.433367	0.2	-0.170744
4.436700	0.2	-0.171647
4.440033	0.2	-0.171708
4.443367	0.2	-0.171266
4.446700	0.2	-0.170474
4.450033	0.2	-0.169533
4.453367	0.2	-0.168844
4.456700	0.2	-0.168830
4.460033	0.2	-0.169580
4.463367	0.2	-0.170651
4.466700	0.2	-0.171685
4.470033	0.2	-0.172900
4.473367	0.2	-0.174590
4.476700	0.2	-0.176579
4.480033	0.2	-0.178423
4.483367	0.2	-0.179866
4.486700	0.2	-0.180914
4.490033	0.2	-0.181613
4.493367	0.2	-0.182074
4.496700	0.2	-0.182404
4.500033	0.2	-0.182427
4.503367	0.2	-0.181813
4.506700	0.2	-0.180779
4.510033	0.2	-0.180043
4.513367	0.2	-0.180104
4.516700	0.2	-0.180854
4.520033	0.2	-0.181822
4.523367	0.2	-0.182623
4.526700	0.2	-0.183280
4.530033	0.2	-0.184011
4.533367	0.2	-0.184840
4.536700	0.2	-0.185478
4.540033	0.2	-0.185780
4.543367	0.2	-0.186004
4.546700	0.2	-0.186446
4.550033	0.2	-0.187121
4.553367	0.2	-0.187834
4.556700	0.2	-0.188309
4.560033	0.2	-0.188211
4.563367	0.2	-0.187401
4.566700	0.2	-0.186199
4.570033	0.2	-0.185184
4.573367	0.2	-0.184919
4.576700	0.2	-0.185748
4.580033	0.2	-0.187606
4.583367	0.2	-0.189934
4.586700	0.2	-0.192001
4.590033	0.2	-0.193403
4.593367	0.2	-0.194120
4.596700	0.2	-0.194306
4.600033	0.2	-0.194097
4.603367	0.2	-0.193515
4.606700	0.2	-0.192542
4.610033	0.2	-0.191391
4.613367	0.2	-0.190414
4.616700	0.2	-0.189804
4.620033	0.2	-0.189738
4.623367	0.2	-0.190502
4.626700	0.2	-0.192164
4.630033	0.2	-0.194283
4.633367	0.2	-0.196169
4.636700	0.2	-0.197417
4.640033	0.2	-0.198148
4.643367	0.2	-0.198619
4.646700	0.2	-0.198660
4.650033	0.2	-0.197832
4.653367	0.2	-0.196160
4.656700	0.2	-0.194260
4.660033	0.2	-0.192760
4.663367	0.2	-0.192034
4.666700	0.2	-0.192183
4.670033	0.2	-0.192937
4.673367	0.2	-0.194008
4.676700	0.2	-0.195536
4.680033	0.2	-0.197799
4.683367	0.2	-0.200709
4.686700	0.2	-0.203797
4.690033	0.2	-0.206386
4.693367	0.2	-0.208002
4.696700	0.2	-0.208691
4.700033	0.2	-0.208844
4.703367	0.2	-0.208695
4.706700	0.2	-0.208109
4.710033	0.2	-0.207014
4.713367	0.2	-0.205813
4.716700	0.2	-0.204933
4.720033	0.2	-0.204290
4.723367	0.2	-0.203564
4.726700	0.2	-0.202581
4.730033	0.2	-0.201403
4.733367	0.2	-0.200444
4.736700	0.2	-0.200225
4.740033	0.2	-0.200826
4.743367	0.2	-0.201901
4.746700	0.2	-0.203075
4.750033	0.2	-0.204127
4.753367	0.2	-0.204928
4.756700	0.2	-0.205305
4.760033	0.2	-0.205156
4.763367	0.2	-0.204737
4.766700	0.2	-0.204453
4.770033	0.2	-0.204463
4.773367	0.2	-0.204700
4.776700	0.2	-0.205035
4.780033	0.2	-0.205408
4.783367	0.2	-0.205846
4.786700	0.2	-0.206344
4.790033	0.2	-0.206851
4.793367	0.2	-0.207233
4.796700	0.2	-0.207499
4.800033	0.2	-0.207862
4.803367	0.2	-0.208300
4.806700	0.2	-0.208369
4.810033	0.2	-0.207811
4.813367	0.2	-0.206903
4.816700	0.2	-0.206344
4.820033	0.2	-0.206768
4.823367	0.2	-0.208267
4.826700	0.2	-0.210190
4.830033	0.2	-0.211284
4.833367	0.2	-0.210614
4.836700	0.2	-0.208509
4.840033	0.2	-0.206279
4.843367	0.2	-0.204984
4.846700	0.2	-0.204686
4.850033	0.2	-0.204821
4.853367	0.2	-0.205077
4.856700	0.2	-0.205510
4.860033	0.2	-0.206088
4.863367	0.2	-0.206628
4.866700	0.2	-0.206898
4.870033	0.2	-0.206772
4.873367	0.2	-0.206400
4.876700	0.2	-0.205943
4.880033	0.2	-0.205250
4.883367	0.2	-0.204132
4.886700	0.2	-0.202744
4.890033	0.2	-0.201249
4.893367	0.2	-0.199676
4.896700	0.2	-0.198162
4.900033	0.2	-0.196956
4.903367	0.2	-0.196146
4.906700	0.2	-0.195792
4.910033	0.2	-0.195974
4.913367	0.2	-0.196570
4.916700	0.2	-0.197142
4.920033	0.2	-0.197073
4.923367	0.2	-0.196081
4.926700	0.2	-0.194618
4.930033	0.2	-0.193324
4.933367	0.2	-0.192407
4.936700	0.2	-0.191764
4.940033	0.2	-0.191415
4.943367	0.2	-0.191559
4.946700	0.2	-0.192164
4.950033	0.2	-0.192681
4.953367	0.2	-0.192411
4.956700	0.2	-0.191317
4.960033	0.2	-0.190083
4.963367	0.2	-0.189212
4.966700	0.2	-0.188570
4.970033	0.2	-0.187885
4.973367	0.2	-0.187093
4.976700	0.2	-0.186311
4.980033	0.2	-0.185734
4.983367	0.2	-0.185403
4.986700	0.2	-0.185166
4.990033	0.2	-0.184742
4.993367	0.2	-0.183722
4.996700	0.2	-0.181734
5.000033	0.2	-0.178856
5.003367	0.2	-0.175685
5.006700	0.2	-0.172788
5.010033	0.2	-0.170344
5.013367	0.2	-0.168453
5.016700	0.2	-0.167275
5.020033	0.2	-0.166600
5.023367	0.2	-0.165896
5.026700	0.2	-0.165082
5.030033	0.2	-0.164537
5.033367	0.2	-0.164234
5.036700	0.2	-0.163545
5.040033	0.2	-0.162055
5.043367	0.2	-0.159983
5.046700	0.2	-0.157859
5.050033	0.2	-0.156085
5.053367	0.2	-0.154767
5.056700	0.2	-0.153785
5.060033	0.2	-0.152919
5.063367	0.2	-0.151847
5.066700	0.2	-0.150460
5.070033	0.2	-0.149542
5.073367	0.2	-0.150162
5.076700	0.2	-0.152043
5.080033	0.2	-0.153668
5.083367	0.2	-0.154041
5.086700	0.2	-0.153338
5.090033	0.2	-0.152225
5.093367	0.2	-0.151480
5.096700	0.2	-0.151806
5.100033	0.2	-0.153342
5.103367	0.2	-0.155517
5.106700	0.2	-0.157650
5.110033	0.2	-0.159498
5.113367	0.2	-0.161161
5.116700	0.2	-0.162506
5.120033	0.2	-0.163191
5.123367	0.2	-0.163214
5.126700	0.2	-0.163061
5.130033	0.2	-0.163261
5.133367	0.2	-0.163922
5.136700	0.2	-0.164662
5.140033	0.2	-0.165142
5.143367	0.2	-0.165571
5.146700	0.2	-0.166479
5.150033	0.2	-0.168248
5.153367	0.2	-0.170874
5.156700	0.2	-0.173883
5.160033	0.2	-0.176560
5.163367	0.2	-0.178483
5.166700	0.2	-0.179713
5.170033	0.2	-0.180425
5.173367	0.2	-0.180504
5.176700	0.2	-0.179675
5.180033	0.2	-0.178157
5.183367	0.2	-0.176858
5.186700	0.2	-0.176746
5.190033	0.2	-0.178050
5.193367	0.2	-0.180239
5.196700	0.2	-0.182823
5.200033	0.2	-0.185822
5.203367	0.2	-0.189352
5.206700	0.2	-0.193082
5.210033	0.2	-0.196295
5.213367	0.2	-0.198595
5.216700	0.2	-0.200369
5.220033	0.2	-0.202609
5.223367	0.2	-0.205869
5.226700	0.2	-0.209454
5.230033	0.2	-0.212109
5.233367	0.2	-0.213352
5.236700	0.2	-0.213804
5.240033	0.2	-0.214479
5.243367	0.2	-0.216067
5.246700	0.2	-0.218586
5.250033	0.2	-0.221501
5.253367	0.2	-0.224374
5.256700	0.2	-0.227159
5.260033	0.2	-0.229767
5.263367	0.2	-0.232030
5.266700	0.2	-0.233902
5.270033	0.2	-0.235373
5.273367	0.2	-0.236174
5.276700	0.2	-0.235899
5.280033	0.2	-0.234684
5.283367	0.2	-0.233375
5.286700	0.2	-0.232779
5.290033	0.2	-0.233320
5.293367	0.2	-0.235117
5.296700	0.2	-0.238009
5.300033	0.2	-0.241618
5.303367	0.2	-0.245362
5.306700	0.2	-0.248468
5.310033	0.2	-0.250377
5.313367	0.2	-0.251266
5.316700	0.2	-0.251723
5.320033	0.2	-0.252081
5.323367	0.2	-0.252523
5.326700	0.2	-0.253310
5.330033	0.2	-0.254638
5.333367	0.2	-0.256575
5.336700	0.2	-0.258926
5.340033	0.2	-0.261110
5.343367	0.2	-0.262638
5.346700	0.2	-0.263522
5.350033	0.2	-0.263946
5.353367	0.2	-0.264053
5.356700	0.2	-0.264132
5.360033	0.2	-0.264575
5.363367	0.2	-0.265571
5.366700	0.2	-0.266884
5.370033	0.2	-0.267830
5.373367	0.2	-0.267834
5.376700	0.2	-0.267187
5.380033	0.2	-0.266898
5.383367	0.2	-0.267830
5.386700	0.2	-0.270023
5.390033	0.2	-0.272896
5.393367	0.2	-0.275848
5.396700	0.2	-0.278577
5.400033	0.2	-0.280924
5.403367	0.2	-0.282573
5.406700	0.2	-0.283341
5.410033	0.2	-0.283583
5.413367	0.2	-0.283881
5.416700	0.2	-0.284496
5.420033	0.2	-0.285436
5.423367	0.2	-0.286740
5.426700	0.2	-0.288244
5.430033	0.2	-0.289199
5.433367	0.2	-0.288738
5.436700	0.2	-0.286982
5.440033	0.2	-0.285171
5.443367	0.2	-0.284459
5.446700	0.2	-0.285115
5.450033	0.2	-0.286601
5.453367	0.2	-0.288109
5.456700	0.2	-0.289059
5.460033	0.2	-0.289190
5.463367	0.2	-0.288463
5.466700	0.2	-0.287299
5.470033	0.2	-0.286507
5.473367	0.2	-0.286605
5.476700	0.2	-0.287471
5.480033	0.2	-0.288794
5.483367	0.2	-0.290372
5.486700	0.2	-0.291998
5.490033	0.2	-0.293427
5.493367	0.2	-0.294577
5.496700	0.2	-0.295406
5.500033	0.2	-0.295718
5.503367	0.2	-0.295406
5.506700	0.2	-0.294591
5.510033	0.2	-0.293488
5.513367	0.2	-0.292147
5.516700	0.2	-0.290577
5.520033	0.2	-0.289078
5.523367	0.2	-0.288184
5.526700	0.2	-0.288328
5.530033	0.2	-0.289571
5.533367	0.2	-0.291527
5.536700	0.2	-0.293427
5.540033	0.2	-0.294507
5.543367	0.2	-0.294517
5.546700	0.2	-0.293865
5.550033	0.2	-0.293166
5.553367	0.2	-0.292668
5.556700	0.2	-0.292426
5.560033	0.2	-0.292775
5.563367	0.2	-0.294098
5.566700	0.2	-0.296091
5.570033	0.2	-0.297870
5.573367	0.2	-0.298806
5.576700	0.2	-0.298875
5.580033	0.2	-0.298279
5.583367	0.2	-0.297371
5.586700	0.2	-0.296696
5.590033	0.2	-0.296542
5.593367	0.2	-0.296640
5.596700	0.2	-0.296459
5.600033	0.2	-0.295797
5.603367	0.2	-0.295104
5.606700	0.2	-0.295113
5.610033	0.2	-0.296109
5.613367	0.2	-0.297809
5.616700	0.2	-0.299690
5.620033	0.2	-0.301343
5.623367	0.2	-0.302647
5.626700	0.2	-0.303611
5.630033	0.2	-0.304268
5.633367	0.2	-0.304608
5.636700	0.2	-0.304547
5.640033	0.2	-0.304175
5.643367	0.2	-0.303760
5.646700	0.2	-0.303406
5.650033	0.2	-0.303076
5.653367	0.2	-0.302801
5.656700	0.2	-0.302764
5.660033	0.2	-0.302936
5.663367	0.2	-0.302917
5.666700	0.2	-0.302345
5.670033	0.2	-0.301176
5.673367	0.2	-0.299574
5.676700	0.2	-0.297725
5.680033	0.2	-0.296040
5.683367	0.2	-0.295099
5.686700	0.2	-0.295034
5.690033	0.2	-0.295113
5.693367	0.2	-0.294475
5.696700	0.2	-0.293083
5.700033	0.2	-0.291714
5.703367	0.2	-0.291308
5.706700	0.2	-0.292496
5.710033	0.2	-0.294973
5.713367	0.2	-0.297306
5.716700	0.2	-0.298033
5.720033	0.2	-0.296789
5.723367	0.2	-0.294358
5.726700	0.2	-0.292156
5.730033	0.2	-0.291443
5.733367	0.2	-0.292538
5.736700	0.2	-0.294889
5.740033	0.2	-0.297618
5.743367	0.2	-0.300035
5.746700	0.2	-0.301772
5.750033	0.2	-0.302545
5.753367	0.2	-0.302172
5.756700	0.2	-0.300943
5.760033	0.2	-0.299402
5.763367	0.2	-0.297823
5.766700	0.2	-0.296147
5.770033	0.2	-0.294251
5.773367	0.2	-0.292328
5.776700	0.2	-0.290908
5.780033	0.2	-0.290335
5.783367	0.2	-0.290652
5.786700	0.2	-0.291970
5.790033	0.2	-0.294177
5.793367	0.2	-0.296435
5.796700	0.2	-0.297907
5.800033	0.2	-0.298563
5.803367	0.2	-0.298889
5.806700	0.2	-0.299285
5.810033	0.2	-0.299914
5.813367	0.2	-0.300733
5.816700	0.2	-0.301627
5.820033	0.2	-0.302605
5.823367	0.2	-0.303518
5.826700	0.2	-0.303718
5.830033	0.2	-0.302834
5.833367	0.2	-0.301343
5.836700	0.2	-0.299956
5.840033	0.2	-0.298833
5.843367	0.2	-0.297679
5.846700	0.2	-0.296338
5.850033	0.2	-0.295248
5.853367	0.2	-0.295104
5.856700	0.2	-0.296254
5.860033	0.2	-0.298372
5.863367	0.2	-0.300566
5.866700	0.2	-0.302158
5.870033	0.2	-0.303104
5.873367	0.2	-0.303565
5.876700	0.2	-0.303425
5.880033	0.2	-0.302587
5.883367	0.2	-0.301399
5.886700	0.2	-0.300473
5.890033	0.2	-0.299960
5.893367	0.2	-0.299485
5.896700	0.2	-0.298717
5.900033	0.2	-0.297772
5.903367	0.2	-0.297199
5.906700	0.2	-0.297539
5.910033	0.2	-0.298680
5.913367	0.2	-0.299918
5.916700	0.2	-0.300677
5.920033	0.2	-0.300859
5.923367	0.2	-0.300636
5.926700	0.2	-0.300151
5.930033	0.2	-0.299565
5.933367	0.2	-0.299038
5.936700	0.2	-0.298764
5.940033	0.2	-0.299043
5.943367	0.2	-0.300049
5.946700	0.2	-0.301423
5.950033	0.2	-0.302629
5.953367	0.2	-0.303630
5.956700	0.2	-0.304743
5.960033	0.2	-0.306149
5.963367	0.2	-0.307751
5.966700	0.2	-0.309078
5.970033	0.2	-0.309306
5.973367	0.2	-0.307984
5.976700	0.2	-0.305511
5.980033	0.2	-0.302852
5.983367	0.2	-0.300976
5.986700	0.2	-0.300552
5.990033	0.2	-0.301627
5.993367	0.2	-0.303448
5.996700	0.2	-0.304799
6.000033	0.2	-0.304766
