# Supplementary material for: Quantitative profiling of capsaicin content in seven chili pepper cultivars using optimized HPLC
Source: Front Plant Sci. 2026 May 7;17:1749488. doi: 10.3389/fpls.2026.1749488 (PMC13190488; doi:10.3389/fpls.2026.1749488)
Supplement: Supplementary file 2 [file DataSheet2.zip › Raw Chromatogram Data Calibration 220 nm/Capsaicin 5 ppm.csv]

URL chrom://desktop-lb30aed/ChromeleonLocal/Capsaicin/CapsaicinTest_1312025.seq/16613.smp/UV_VIS_1.channel
Channel UV_VIS_1
Injection Information:
Data Vault ChromeleonLocal
Sequence CapsaicinTest_1312025
Name CAP5ppm
Number 532
Position Y:E7
Comment
Processing Method Processing_Capsaicin
Instrument Method Capsaicin_222025m1 -Origninal
Type Unknown
Status Finished
Inject Time 3/29/2025 12:37:54 PM -07:00
Volume (�l) 10.00
Dilution Factor 1.0000
Weight 1.0000
Raw Data Information:
Time Min. (min) 0.003400
Time Max. (min) 6.000067
Data Points 1800
Detector UV
Generating Data System Chromeleon 7.2.10.24543
Exporting Data System Chromeleon 7.2.10.0
Operator Instrument Controller
Signal Quantity Absorbance
Signal Unit mAU
Signal Min. -1.181825
Signal Max. 23.141606
Channel UV_VIS_1
Driver Name VDAD.dll
Channel Type Evaluation
Min. Step (s) 0.2
Max. Step (s) 0.2
Average Step (s) 0.2
Signal Parameter Information:
Signal Info WVL:220 nm
Raw Data:
Time (min) Step (s) Value (mAU)
0.003400 n.a. 0.000000
0.006733 0.2 -0.000009
0.010067 0.2 -0.000088
0.013400 0.2 -0.000359
0.016733 0.2 -0.001001
0.020067 0.2 -0.002249
0.023400 0.2 -0.004098
0.026733 0.2 -0.005956
0.030067 0.2 -0.006906
0.033400 0.2 -0.006473
0.036733 0.2 -0.004945
0.040067 0.2 -0.003036
0.043400 0.2 -0.001234
0.046733 0.2 0.000424
0.050067 0.2 0.002054
0.053400 0.2 0.003646
0.056733 0.2 0.004955
0.060067 0.2 0.005644
0.063400 0.2 0.005593
0.066733 0.2 0.005211
0.070067 0.2 0.005090
0.073400 0.2 0.005295
0.076733 0.2 0.005225
0.080067 0.2 0.004405
0.083400 0.2 0.003213
0.086733 0.2 0.002501
0.090067 0.2 0.002547
0.093400 0.2 0.002785
0.096733 0.2 0.002538
0.100067 0.2 0.001872
0.103400 0.2 0.001383
0.106733 0.2 0.001341
0.110067 0.2 0.001504
0.113400 0.2 0.001499
0.116733 0.2 0.001066
0.120067 0.2 0.000182
0.123400 0.2 -0.000740
0.126733 0.2 -0.001015
0.130067 0.2 -0.000140
0.133400 0.2 0.001756
0.136733 0.2 0.003949
0.140067 0.2 0.005700
0.143400 0.2 0.006729
0.146733 0.2 0.007227
0.150067 0.2 0.007516
0.153400 0.2 0.007637
0.156733 0.2 0.007330
0.160067 0.2 0.006543
0.163400 0.2 0.005458
0.166733 0.2 0.004275
0.170067 0.2 0.003143
0.173400 0.2 0.002300
0.176733 0.2 0.001891
0.180067 0.2 0.001802
0.183400 0.2 0.001900
0.186733 0.2 0.002198
0.190067 0.2 0.002743
0.193400 0.2 0.003777
0.196733 0.2 0.005537
0.200067 0.2 0.007632
0.203400 0.2 0.009122
0.206733 0.2 0.009411
0.210067 0.2 0.008703
0.213400 0.2 0.007390
0.216733 0.2 0.005583
0.220067 0.2 0.003530
0.223400 0.2 0.001937
0.226733 0.2 0.001504
0.230067 0.2 0.002421
0.233400 0.2 0.004321
0.236733 0.2 0.006552
0.240067 0.2 0.008601
0.243400 0.2 0.010417
0.246733 0.2 0.012247
0.250067 0.2 0.014165
0.253400 0.2 0.015902
0.256733 0.2 0.017029
0.260067 0.2 0.017318
0.263400 0.2 0.016857
0.266733 0.2 0.015842
0.270067 0.2 0.014482
0.273400 0.2 0.013229
0.276733 0.2 0.012778
0.280067 0.2 0.013285
0.283400 0.2 0.014016
0.286733 0.2 0.014226
0.290067 0.2 0.014002
0.293400 0.2 0.013914
0.296733 0.2 0.014328
0.300067 0.2 0.015232
0.303400 0.2 0.016177
0.306733 0.2 0.016750
0.310067 0.2 0.016945
0.313400 0.2 0.016941
0.316733 0.2 0.016759
0.320067 0.2 0.016177
0.323400 0.2 0.014822
0.326733 0.2 0.012605
0.330067 0.2 0.009984
0.333400 0.2 0.007758
0.336733 0.2 0.006645
0.340067 0.2 0.006901
0.343400 0.2 0.008298
0.346733 0.2 0.010435
0.350067 0.2 0.012973
0.353400 0.2 0.015520
0.356733 0.2 0.017732
0.360067 0.2 0.019353
0.363400 0.2 0.020065
0.366733 0.2 0.019800
0.370067 0.2 0.019101
0.373400 0.2 0.018482
0.376733 0.2 0.017933
0.380067 0.2 0.017388
0.383400 0.2 0.017108
0.386733 0.2 0.017392
0.390067 0.2 0.018389
0.393400 0.2 0.019958
0.396733 0.2 0.021537
0.400067 0.2 0.022347
0.403400 0.2 0.022040
0.406733 0.2 0.020992
0.410067 0.2 0.019758
0.413400 0.2 0.018640
0.416733 0.2 0.017965
0.420067 0.2 0.018165
0.423400 0.2 0.019381
0.426733 0.2 0.021253
0.430067 0.2 0.023120
0.433400 0.2 0.024517
0.436733 0.2 0.025393
0.440067 0.2 0.026012
0.443400 0.2 0.026841
0.446733 0.2 0.027977
0.450067 0.2 0.028834
0.453400 0.2 0.028950
0.456733 0.2 0.028550
0.460067 0.2 0.028163
0.463400 0.2 0.028159
0.466733 0.2 0.028624
0.470067 0.2 0.029416
0.473400 0.2 0.030240
0.476733 0.2 0.030594
0.480067 0.2 0.030124
0.483400 0.2 0.029029
0.486733 0.2 0.028028
0.490067 0.2 0.027753
0.493400 0.2 0.028354
0.496733 0.2 0.029374
0.500067 0.2 0.030142
0.503400 0.2 0.030277
0.506733 0.2 0.029807
0.510067 0.2 0.028936
0.513400 0.2 0.027865
0.516733 0.2 0.026785
0.520067 0.2 0.025863
0.523400 0.2 0.025099
0.526733 0.2 0.024452
0.530067 0.2 0.024014
0.533400 0.2 0.023954
0.536733 0.2 0.024498
0.540067 0.2 0.025858
0.543400 0.2 0.027772
0.546733 0.2 0.029528
0.550067 0.2 0.030533
0.553400 0.2 0.030631
0.556733 0.2 0.030114
0.560067 0.2 0.029625
0.563400 0.2 0.029728
0.566733 0.2 0.030492
0.570067 0.2 0.031535
0.573400 0.2 0.032550
0.576733 0.2 0.033434
0.580067 0.2 0.034068
0.583400 0.2 0.034305
0.586733 0.2 0.034212
0.590067 0.2 0.034058
0.593400 0.2 0.034031
0.596733 0.2 0.033956
0.600067 0.2 0.033402
0.603400 0.2 0.032210
0.606733 0.2 0.031055
0.610067 0.2 0.031167
0.613400 0.2 0.032960
0.616733 0.2 0.035241
0.620067 0.2 0.036443
0.623400 0.2 0.036145
0.626733 0.2 0.034957
0.630067 0.2 0.033518
0.633400 0.2 0.031865
0.636733 0.2 0.029737
0.640067 0.2 0.027241
0.643400 0.2 0.024880
0.646733 0.2 0.023157
0.650067 0.2 0.022282
0.653400 0.2 0.022380
0.656733 0.2 0.023833
0.660067 0.2 0.027837
0.663400 0.2 0.036983
0.666733 0.2 0.055931
0.670067 0.2 0.091912
0.673400 0.2 0.154078
0.676733 0.2 0.250586
0.680067 0.2 0.384673
0.683400 0.2 0.551678
0.686733 0.2 0.738031
0.690067 0.2 0.922405
0.693400 0.2 1.080004
0.696733 0.2 1.189215
0.700067 0.2 1.237337
0.703400 0.2 1.222710
0.706733 0.2 1.153280
0.710067 0.2 1.043053
0.713400 0.2 0.908198
0.716733 0.2 0.763661
0.720067 0.2 0.620922
0.723400 0.2 0.487305
0.726733 0.2 0.366298
0.730067 0.2 0.258498
0.733400 0.2 0.161701
0.736733 0.2 0.064401
0.740067 0.2 -0.069989
0.743400 0.2 -0.302191
0.746733 0.2 -0.657132
0.750067 0.2 -1.030937
0.753400 0.2 -1.181825
0.756733 0.2 -0.871704
0.760067 0.2 -0.059274
0.763400 0.2 1.026578
0.766733 0.2 2.005794
0.770067 0.2 2.573496
0.773400 0.2 2.662851
0.776733 0.2 2.443637
0.780067 0.2 2.200888
0.783400 0.2 2.194750
0.786733 0.2 2.565407
0.790067 0.2 3.302279
0.793400 0.2 4.272545
0.796733 0.2 5.289027
0.800067 0.2 6.184629
0.803400 0.2 6.859070
0.806733 0.2 7.283506
0.810067 0.2 7.476825
0.813400 0.2 7.476448
0.816733 0.2 7.314673
0.820067 0.2 7.004207
0.823400 0.2 6.542257
0.826733 0.2 5.941670
0.830067 0.2 5.274978
0.833400 0.2 4.689358
0.836733 0.2 4.357337
0.840067 0.2 4.382953
0.843400 0.2 4.736702
0.846733 0.2 5.275193
0.850067 0.2 5.823094
0.853400 0.2 6.250655
0.856733 0.2 6.507989
0.860067 0.2 6.615925
0.863400 0.2 6.628502
0.866733 0.2 6.589643
0.870067 0.2 6.506052
0.873400 0.2 6.345487
0.876733 0.2 6.056312
0.880067 0.2 5.598390
0.883400 0.2 4.973141
0.886733 0.2 4.238985
0.890067 0.2 3.499920
0.893400 0.2 2.868930
0.896733 0.2 2.427166
0.900067 0.2 2.203677
0.903400 0.2 2.182499
0.906733 0.2 2.321731
0.910067 0.2 2.566758
0.913400 0.2 2.854425
0.916733 0.2 3.116354
0.920067 0.2 3.287210
0.923400 0.2 3.317078
0.926733 0.2 3.183098
0.930067 0.2 2.894863
0.933400 0.2 2.490333
0.936733 0.2 2.023624
0.940067 0.2 1.549912
0.943400 0.2 1.113531
0.946733 0.2 0.742502
0.950067 0.2 0.448544
0.953400 0.2 0.230391
0.956733 0.2 0.078455
0.960067 0.2 -0.020885
0.963400 0.2 -0.082026
0.966733 0.2 -0.117817
0.970067 0.2 -0.138078
0.973400 0.2 -0.148849
0.976733 0.2 -0.152611
0.980067 0.2 -0.149999
0.983400 0.2 -0.141906
0.986733 0.2 -0.129994
0.990067 0.2 -0.115791
0.993400 0.2 -0.100266
0.996733 0.2 -0.083912
1.000067 0.2 -0.066929
1.003400 0.2 -0.049686
1.006733 0.2 -0.032731
1.010067 0.2 -0.016061
1.013400 0.2 0.000871
1.016733 0.2 0.018366
1.020067 0.2 0.036308
1.023400 0.2 0.054669
1.026733 0.2 0.073304
1.030067 0.2 0.091540
1.033400 0.2 0.108248
1.036733 0.2 0.122134
1.040067 0.2 0.131824
1.043400 0.2 0.136425
1.046733 0.2 0.136239
1.050067 0.2 0.132993
1.053400 0.2 0.129184
1.056733 0.2 0.127289
1.060067 0.2 0.129482
1.063400 0.2 0.137286
1.066733 0.2 0.150939
1.070067 0.2 0.169384
1.073400 0.2 0.190311
1.076733 0.2 0.209785
1.080067 0.2 0.222749
1.083400 0.2 0.224565
1.086733 0.2 0.212677
1.090067 0.2 0.187852
1.093400 0.2 0.154204
1.096733 0.2 0.117682
1.100067 0.2 0.084317
1.103400 0.2 0.059227
1.106733 0.2 0.046007
1.110067 0.2 0.046031
1.113400 0.2 0.058222
1.116733 0.2 0.079675
1.120067 0.2 0.106781
1.123400 0.2 0.136127
1.126733 0.2 0.164863
1.130067 0.2 0.190753
1.133400 0.2 0.212328
1.136733 0.2 0.228975
1.140067 0.2 0.240989
1.143400 0.2 0.249390
1.146733 0.2 0.255206
1.150067 0.2 0.259089
1.153400 0.2 0.261669
1.156733 0.2 0.263681
1.160067 0.2 0.265525
1.163400 0.2 0.267038
1.166733 0.2 0.267797
1.170067 0.2 0.267844
1.173400 0.2 0.267737
1.176733 0.2 0.267685
1.180067 0.2 0.267047
1.183400 0.2 0.265124
1.186733 0.2 0.262205
1.190067 0.2 0.259518
1.193400 0.2 0.258260
1.196733 0.2 0.258712
1.200067 0.2 0.260333
1.203400 0.2 0.262526
1.206733 0.2 0.265078
1.210067 0.2 0.267867
1.213400 0.2 0.270489
1.216733 0.2 0.272584
1.220067 0.2 0.274195
1.223400 0.2 0.275467
1.226733 0.2 0.276375
1.230067 0.2 0.276864
1.233400 0.2 0.276901
1.236733 0.2 0.276431
1.240067 0.2 0.275481
1.243400 0.2 0.274181
1.246733 0.2 0.272458
1.250067 0.2 0.269949
1.253400 0.2 0.266680
1.256733 0.2 0.263415
1.260067 0.2 0.260826
1.263400 0.2 0.258875
1.266733 0.2 0.257208
1.270067 0.2 0.255564
1.273400 0.2 0.253636
1.276733 0.2 0.251164
1.280067 0.2 0.248230
1.283400 0.2 0.245050
1.286733 0.2 0.241613
1.290067 0.2 0.237841
1.293400 0.2 0.234111
1.296733 0.2 0.231117
1.300067 0.2 0.229268
1.303400 0.2 0.228356
1.306733 0.2 0.227974
1.310067 0.2 0.228053
1.313400 0.2 0.229008
1.316733 0.2 0.231354
1.320067 0.2 0.235070
1.323400 0.2 0.239494
1.326733 0.2 0.243918
1.330067 0.2 0.247965
1.333400 0.2 0.251369
1.336733 0.2 0.254051
1.340067 0.2 0.256356
1.343400 0.2 0.258661
1.346733 0.2 0.260854
1.350067 0.2 0.262619
1.353400 0.2 0.264100
1.356733 0.2 0.265874
1.360067 0.2 0.268193
1.363400 0.2 0.270563
1.366733 0.2 0.272300
1.370067 0.2 0.273203
1.373400 0.2 0.273474
1.376733 0.2 0.273371
1.380067 0.2 0.273390
1.383400 0.2 0.274042
1.386733 0.2 0.275192
1.390067 0.2 0.276230
1.393400 0.2 0.276938
1.396733 0.2 0.277595
1.400067 0.2 0.278801
1.403400 0.2 0.281306
1.406733 0.2 0.285520
1.410067 0.2 0.291383
1.413400 0.2 0.298545
1.416733 0.2 0.306335
1.420067 0.2 0.313921
1.423400 0.2 0.320901
1.426733 0.2 0.327486
1.430067 0.2 0.334117
1.433400 0.2 0.340883
1.436733 0.2 0.347639
1.440067 0.2 0.354722
1.443400 0.2 0.362867
1.446733 0.2 0.372389
1.450067 0.2 0.382871
1.453400 0.2 0.393577
1.456733 0.2 0.404078
1.460067 0.2 0.414704
1.463400 0.2 0.426429
1.466733 0.2 0.440083
1.470067 0.2 0.455650
1.473400 0.2 0.472488
1.476733 0.2 0.490271
1.480067 0.2 0.509606
1.483400 0.2 0.531515
1.486733 0.2 0.556484
1.490067 0.2 0.584191
1.493400 0.2 0.613732
1.496733 0.2 0.643795
1.500067 0.2 0.673151
1.503400 0.2 0.701020
1.506733 0.2 0.726972
1.510067 0.2 0.750627
1.513400 0.2 0.771517
1.516733 0.2 0.788756
1.520067 0.2 0.800979
1.523400 0.2 0.807266
1.526733 0.2 0.807731
1.530067 0.2 0.802972
1.533400 0.2 0.793631
1.536733 0.2 0.780341
1.540067 0.2 0.763210
1.543400 0.2 0.741729
1.546733 0.2 0.715638
1.550067 0.2 0.685588
1.553400 0.2 0.652857
1.556733 0.2 0.618761
1.560067 0.2 0.584340
1.563400 0.2 0.550337
1.566733 0.2 0.517205
1.570067 0.2 0.485294
1.573400 0.2 0.455230
1.576733 0.2 0.427621
1.580067 0.2 0.402504
1.583400 0.2 0.379402
1.586733 0.2 0.357833
1.590067 0.2 0.337455
1.593400 0.2 0.318219
1.596733 0.2 0.300510
1.600067 0.2 0.284626
1.603400 0.2 0.270344
1.606733 0.2 0.257404
1.610067 0.2 0.245832
1.613400 0.2 0.235615
1.616733 0.2 0.226800
1.620067 0.2 0.219578
1.623400 0.2 0.213808
1.626733 0.2 0.209128
1.630067 0.2 0.205408
1.633400 0.2 0.202623
1.636733 0.2 0.200588
1.640067 0.2 0.199270
1.643400 0.2 0.198991
1.646733 0.2 0.199922
1.650067 0.2 0.201687
1.653400 0.2 0.203694
1.656733 0.2 0.205636
1.660067 0.2 0.207522
1.663400 0.2 0.209394
1.666733 0.2 0.211438
1.670067 0.2 0.214074
1.673400 0.2 0.217627
1.676733 0.2 0.221846
1.680067 0.2 0.225999
1.683400 0.2 0.229436
1.686733 0.2 0.232169
1.690067 0.2 0.234819
1.693400 0.2 0.238116
1.696733 0.2 0.242493
1.700067 0.2 0.247965
1.703400 0.2 0.254111
1.706733 0.2 0.260239
1.710067 0.2 0.265851
1.713400 0.2 0.270968
1.716733 0.2 0.275732
1.720067 0.2 0.280202
1.723400 0.2 0.284584
1.726733 0.2 0.289390
1.730067 0.2 0.295057
1.733400 0.2 0.301730
1.736733 0.2 0.309404
1.740067 0.2 0.318019
1.743400 0.2 0.327304
1.746733 0.2 0.336794
1.750067 0.2 0.346205
1.753400 0.2 0.355775
1.756733 0.2 0.366052
1.760067 0.2 0.377484
1.763400 0.2 0.389991
1.766733 0.2 0.402625
1.770067 0.2 0.413954
1.773400 0.2 0.423151
1.776733 0.2 0.430574
1.780067 0.2 0.437368
1.783400 0.2 0.444436
1.786733 0.2 0.451650
1.790067 0.2 0.458099
1.793400 0.2 0.462867
1.796733 0.2 0.465214
1.800067 0.2 0.464716
1.803400 0.2 0.461759
1.806733 0.2 0.457438
1.810067 0.2 0.452832
1.813400 0.2 0.448404
1.816733 0.2 0.443701
1.820067 0.2 0.437703
1.823400 0.2 0.429652
1.826733 0.2 0.419542
1.830067 0.2 0.408175
1.833400 0.2 0.396599
1.836733 0.2 0.385386
1.840067 0.2 0.374313
1.843400 0.2 0.362811
1.846733 0.2 0.350750
1.850067 0.2 0.338783
1.853400 0.2 0.327891
1.856733 0.2 0.318782
1.860067 0.2 0.311541
1.863400 0.2 0.305655
1.866733 0.2 0.300477
1.870067 0.2 0.295690
1.873400 0.2 0.291290
1.876733 0.2 0.287029
1.880067 0.2 0.282400
1.883400 0.2 0.277171
1.886733 0.2 0.271541
1.890067 0.2 0.265921
1.893400 0.2 0.260621
1.896733 0.2 0.255862
1.900067 0.2 0.252035
1.903400 0.2 0.249394
1.906733 0.2 0.247611
1.910067 0.2 0.246093
1.913400 0.2 0.244551
1.916733 0.2 0.243289
1.920067 0.2 0.243038
1.923400 0.2 0.244309
1.926733 0.2 0.246894
1.930067 0.2 0.249911
1.933400 0.2 0.252067
1.936733 0.2 0.252514
1.940067 0.2 0.251667
1.943400 0.2 0.250875
1.946733 0.2 0.251527
1.950067 0.2 0.254521
1.953400 0.2 0.260170
1.956733 0.2 0.268347
1.960067 0.2 0.278987
1.963400 0.2 0.292491
1.966733 0.2 0.309725
1.970067 0.2 0.331639
1.973400 0.2 0.359090
1.976733 0.2 0.392869
1.980067 0.2 0.433601
1.983400 0.2 0.481820
1.986733 0.2 0.538351
1.990067 0.2 0.604317
1.993400 0.2 0.680685
1.996733 0.2 0.768220
2.000067 0.2 0.867839
2.003400 0.2 0.980785
2.006733 0.2 1.108102
2.010067 0.2 1.249933
2.013400 0.2 1.405925
2.016733 0.2 1.576245
2.020067 0.2 1.761606
2.023400 0.2 1.962814
2.026733 0.2 2.180827
2.030067 0.2 2.416624
2.033400 0.2 2.670316
2.036733 0.2 2.940604
2.040067 0.2 3.225617
2.043400 0.2 3.524167
2.046733 0.2 3.835936
2.050067 0.2 4.161177
2.053400 0.2 4.500300
2.056733 0.2 4.853415
2.060067 0.2 5.220189
2.063400 0.2 5.600289
2.066733 0.2 5.993913
2.070067 0.2 6.401693
2.073400 0.2 6.824243
2.076733 0.2 7.262272
2.080067 0.2 7.716883
2.083400 0.2 8.189408
2.086733 0.2 8.681351
2.090067 0.2 9.194631
2.093400 0.2 9.731371
2.096733 0.2 10.293326
2.100067 0.2 10.881382
2.103400 0.2 11.495436
2.106733 0.2 12.134793
2.110067 0.2 12.798468
2.113400 0.2 13.484894
2.116733 0.2 14.191256
2.120067 0.2 14.913399
2.123400 0.2 15.646350
2.126733 0.2 16.384427
2.130067 0.2 17.121201
2.133400 0.2 17.849952
2.136733 0.2 18.563792
2.140067 0.2 19.255010
2.143400 0.2 19.914862
2.146733 0.2 20.534573
2.150067 0.2 21.106112
2.153400 0.2 21.622046
2.156733 0.2 22.074794
2.160067 0.2 22.456371
2.163400 0.2 22.759382
2.166733 0.2 22.977861
2.170067 0.2 23.106807
2.173400 0.2 23.141606
2.176733 0.2 23.078411
2.180067 0.2 22.915327
2.183400 0.2 22.653649
2.186733 0.2 22.297800
2.190067 0.2 21.854322
2.193400 0.2 21.331254
2.196733 0.2 20.737732
2.200067 0.2 20.083138
2.203400 0.2 19.376609
2.206733 0.2 18.627634
2.210067 0.2 17.846427
2.213400 0.2 17.043017
2.216733 0.2 16.226121
2.220067 0.2 15.403214
2.223400 0.2 14.581028
2.226733 0.2 13.765492
2.230067 0.2 12.961393
2.233400 0.2 12.172358
2.236733 0.2 11.401214
2.240067 0.2 10.650195
2.243400 0.2 9.920690
2.246733 0.2 9.213770
2.250067 0.2 8.531320
2.253400 0.2 7.875972
2.256733 0.2 7.249950
2.260067 0.2 6.654719
2.263400 0.2 6.091483
2.266733 0.2 5.561486
2.270067 0.2 5.065557
2.273400 0.2 4.603597
2.276733 0.2 4.174807
2.280067 0.2 3.778213
2.283400 0.2 3.412990
2.286733 0.2 3.078589
2.290067 0.2 2.774554
2.293400 0.2 2.499996
2.296733 0.2 2.253302
2.300067 0.2 2.032542
2.303400 0.2 1.836102
2.306733 0.2 1.662294
2.310067 0.2 1.508622
2.313400 0.2 1.372369
2.316733 0.2 1.251507
2.320067 0.2 1.144717
2.323400 0.2 1.050956
2.326733 0.2 0.969125
2.330067 0.2 0.897865
2.333400 0.2 0.835736
2.336733 0.2 0.781538
2.340067 0.2 0.734339
2.343400 0.2 0.693095
2.346733 0.2 0.656690
2.350067 0.2 0.624233
2.353400 0.2 0.595078
2.356733 0.2 0.568773
2.360067 0.2 0.545103
2.363400 0.2 0.523934
2.366733 0.2 0.505224
2.370067 0.2 0.488912
2.373400 0.2 0.474765
2.376733 0.2 0.462253
2.380067 0.2 0.450634
2.383400 0.2 0.439533
2.386733 0.2 0.429447
2.390067 0.2 0.420809
2.393400 0.2 0.413195
2.396733 0.2 0.405884
2.400067 0.2 0.398457
2.403400 0.2 0.390662
2.406733 0.2 0.382462
2.410067 0.2 0.374326
2.413400 0.2 0.367118
2.416733 0.2 0.361479
2.420067 0.2 0.357335
2.423400 0.2 0.353949
2.426733 0.2 0.350261
2.430067 0.2 0.345483
2.433400 0.2 0.339635
2.436733 0.2 0.333497
2.440067 0.2 0.328114
2.443400 0.2 0.324091
2.446733 0.2 0.321041
2.450067 0.2 0.317916
2.453400 0.2 0.313935
2.456733 0.2 0.309087
2.460067 0.2 0.303891
2.463400 0.2 0.298810
2.466733 0.2 0.293977
2.470067 0.2 0.289343
2.473400 0.2 0.285013
2.476733 0.2 0.281269
2.480067 0.2 0.278288
2.483400 0.2 0.275774
2.486733 0.2 0.273222
2.490067 0.2 0.270419
2.493400 0.2 0.267494
2.496733 0.2 0.264687
2.500067 0.2 0.262237
2.503400 0.2 0.260198
2.506733 0.2 0.258270
2.510067 0.2 0.256118
2.513400 0.2 0.253608
2.516733 0.2 0.250540
2.520067 0.2 0.246852
2.523400 0.2 0.243001
2.526733 0.2 0.239676
2.530067 0.2 0.237250
2.533400 0.2 0.235769
2.536733 0.2 0.235108
2.540067 0.2 0.234940
2.543400 0.2 0.235052
2.546733 0.2 0.235587
2.550067 0.2 0.236616
2.553400 0.2 0.237701
2.556733 0.2 0.238111
2.560067 0.2 0.237357
2.563400 0.2 0.235736
2.566733 0.2 0.234204
2.570067 0.2 0.233343
2.573400 0.2 0.232933
2.576733 0.2 0.232607
2.580067 0.2 0.232197
2.583400 0.2 0.231452
2.586733 0.2 0.230279
2.590067 0.2 0.229036
2.593400 0.2 0.228011
2.596733 0.2 0.227313
2.600067 0.2 0.227224
2.603400 0.2 0.227732
2.606733 0.2 0.228127
2.610067 0.2 0.227843
2.613400 0.2 0.227308
2.616733 0.2 0.227289
2.620067 0.2 0.227652
2.623400 0.2 0.227289
2.626733 0.2 0.225455
2.630067 0.2 0.222833
2.633400 0.2 0.220900
2.636733 0.2 0.220453
2.640067 0.2 0.221147
2.643400 0.2 0.222204
2.646733 0.2 0.223126
2.650067 0.2 0.223513
2.653400 0.2 0.222875
2.656733 0.2 0.221287
2.660067 0.2 0.219755
2.663400 0.2 0.219392
2.666733 0.2 0.220356
2.670067 0.2 0.221790
2.673400 0.2 0.222670
2.676733 0.2 0.222623
2.680067 0.2 0.222065
2.683400 0.2 0.221636
2.686733 0.2 0.221725
2.690067 0.2 0.222195
2.693400 0.2 0.222470
2.696733 0.2 0.222027
2.700067 0.2 0.220807
2.703400 0.2 0.219070
2.706733 0.2 0.217198
2.710067 0.2 0.215722
2.713400 0.2 0.215122
2.716733 0.2 0.215485
2.720067 0.2 0.216477
2.723400 0.2 0.217636
2.726733 0.2 0.218591
2.730067 0.2 0.219028
2.733400 0.2 0.218716
2.736733 0.2 0.217608
2.740067 0.2 0.215806
2.743400 0.2 0.213692
2.746733 0.2 0.212169
2.750067 0.2 0.212262
2.753400 0.2 0.214251
2.756733 0.2 0.217231
2.760067 0.2 0.219964
2.763400 0.2 0.221827
2.766733 0.2 0.222730
2.770067 0.2 0.222828
2.773400 0.2 0.222418
2.776733 0.2 0.221706
2.780067 0.2 0.220616
2.783400 0.2 0.218856
2.786733 0.2 0.216300
2.790067 0.2 0.213468
2.793400 0.2 0.211303
2.796733 0.2 0.210344
2.800067 0.2 0.210530
2.803400 0.2 0.211652
2.806733 0.2 0.213375
2.810067 0.2 0.215233
2.813400 0.2 0.216849
2.816733 0.2 0.217948
2.820067 0.2 0.218521
2.823400 0.2 0.219005
2.826733 0.2 0.219918
2.830067 0.2 0.221319
2.833400 0.2 0.222772
2.836733 0.2 0.223718
2.840067 0.2 0.223927
2.843400 0.2 0.223489
2.846733 0.2 0.222763
2.850067 0.2 0.222428
2.853400 0.2 0.222865
2.856733 0.2 0.223638
2.860067 0.2 0.223997
2.863400 0.2 0.223825
2.866733 0.2 0.223531
2.870067 0.2 0.223205
2.873400 0.2 0.222553
2.876733 0.2 0.221548
2.880067 0.2 0.220556
2.883400 0.2 0.219904
2.886733 0.2 0.219583
2.890067 0.2 0.219545
2.893400 0.2 0.220104
2.896733 0.2 0.221552
2.900067 0.2 0.223722
2.903400 0.2 0.226051
2.906733 0.2 0.227960
2.910067 0.2 0.229259
2.913400 0.2 0.230172
2.916733 0.2 0.230907
2.920067 0.2 0.231559
2.923400 0.2 0.232216
2.926733 0.2 0.232873
2.930067 0.2 0.233380
2.933400 0.2 0.233627
2.936733 0.2 0.233683
2.940067 0.2 0.233906
2.943400 0.2 0.234856
2.946733 0.2 0.236793
2.950067 0.2 0.239434
2.953400 0.2 0.242260
2.956733 0.2 0.244584
2.960067 0.2 0.245641
2.963400 0.2 0.245324
2.966733 0.2 0.244309
2.970067 0.2 0.243364
2.973400 0.2 0.242917
2.976733 0.2 0.243098
2.980067 0.2 0.243741
2.983400 0.2 0.244458
2.986733 0.2 0.244919
2.990067 0.2 0.245185
2.993400 0.2 0.245669
2.996733 0.2 0.246787
3.000067 0.2 0.248849
3.003400 0.2 0.252002
3.006733 0.2 0.255718
3.010067 0.2 0.258880
3.013400 0.2 0.260733
3.016733 0.2 0.261432
3.020067 0.2 0.261744
3.023400 0.2 0.262358
3.026733 0.2 0.263457
3.030067 0.2 0.264766
3.033400 0.2 0.265944
3.036733 0.2 0.266922
3.040067 0.2 0.268011
3.043400 0.2 0.269390
3.046733 0.2 0.270647
3.050067 0.2 0.271318
3.053400 0.2 0.271583
3.056733 0.2 0.271946
3.060067 0.2 0.272533
3.063400 0.2 0.273255
3.066733 0.2 0.274335
3.070067 0.2 0.275904
3.073400 0.2 0.277371
3.076733 0.2 0.277939
3.080067 0.2 0.277469
3.083400 0.2 0.276216
3.086733 0.2 0.274493
3.090067 0.2 0.272784
3.093400 0.2 0.271704
3.096733 0.2 0.271560
3.100067 0.2 0.272067
3.103400 0.2 0.272621
3.106733 0.2 0.272864
3.110067 0.2 0.272980
3.113400 0.2 0.273311
3.116733 0.2 0.273678
3.120067 0.2 0.273394
3.123400 0.2 0.271918
3.126733 0.2 0.269460
3.130067 0.2 0.266959
3.133400 0.2 0.265609
3.136733 0.2 0.265990
3.140067 0.2 0.267481
3.143400 0.2 0.268994
3.146733 0.2 0.269939
3.150067 0.2 0.269981
3.153400 0.2 0.268859
3.156733 0.2 0.266777
3.160067 0.2 0.264221
3.163400 0.2 0.261646
3.166733 0.2 0.259397
3.170067 0.2 0.257487
3.173400 0.2 0.255918
3.176733 0.2 0.255131
3.180067 0.2 0.255438
3.183400 0.2 0.256114
3.186733 0.2 0.256118
3.190067 0.2 0.255322
3.193400 0.2 0.254405
3.196733 0.2 0.253869
3.200067 0.2 0.253692
3.203400 0.2 0.253739
3.206733 0.2 0.254130
3.210067 0.2 0.254763
3.213400 0.2 0.255122
3.216733 0.2 0.254898
3.220067 0.2 0.254279
3.223400 0.2 0.253534
3.226733 0.2 0.252747
3.230067 0.2 0.252021
3.233400 0.2 0.251597
3.236733 0.2 0.251494
3.240067 0.2 0.251252
3.243400 0.2 0.250228
3.246733 0.2 0.248072
3.250067 0.2 0.244924
3.253400 0.2 0.241511
3.256733 0.2 0.238908
3.260067 0.2 0.237757
3.263400 0.2 0.237883
3.266733 0.2 0.238549
3.270067 0.2 0.239052
3.273400 0.2 0.239243
3.276733 0.2 0.239480
3.280067 0.2 0.240044
3.283400 0.2 0.240603
3.286733 0.2 0.240556
3.290067 0.2 0.239690
3.293400 0.2 0.238307
3.296733 0.2 0.237017
3.300067 0.2 0.236700
3.303400 0.2 0.238041
3.306733 0.2 0.240919
3.310067 0.2 0.244398
3.313400 0.2 0.247136
3.316733 0.2 0.248174
3.320067 0.2 0.247592
3.323400 0.2 0.246246
3.326733 0.2 0.245003
3.330067 0.2 0.244081
3.333400 0.2 0.243001
3.336733 0.2 0.241185
3.340067 0.2 0.238535
3.343400 0.2 0.235611
3.346733 0.2 0.233450
3.350067 0.2 0.232938
3.353400 0.2 0.234148
3.356733 0.2 0.236426
3.360067 0.2 0.238861
3.363400 0.2 0.240672
3.366733 0.2 0.241445
3.370067 0.2 0.241282
3.373400 0.2 0.240672
3.376733 0.2 0.240197
3.380067 0.2 0.240267
3.383400 0.2 0.240766
3.386733 0.2 0.241366
3.390067 0.2 0.242223
3.393400 0.2 0.243778
3.396733 0.2 0.245916
3.400067 0.2 0.248030
3.403400 0.2 0.249585
3.406733 0.2 0.250395
3.410067 0.2 0.250661
3.413400 0.2 0.250875
3.416733 0.2 0.251485
3.420067 0.2 0.252463
3.423400 0.2 0.253161
3.426733 0.2 0.252659
3.430067 0.2 0.250586
3.433400 0.2 0.247536
3.436733 0.2 0.244584
3.440067 0.2 0.242773
3.443400 0.2 0.242610
3.446733 0.2 0.243778
3.450067 0.2 0.245557
3.453400 0.2 0.247364
3.456733 0.2 0.248752
3.460067 0.2 0.249455
3.463400 0.2 0.249478
3.466733 0.2 0.249017
3.470067 0.2 0.248272
3.473400 0.2 0.247564
3.476733 0.2 0.247248
3.480067 0.2 0.247327
3.483400 0.2 0.247215
3.486733 0.2 0.246284
3.490067 0.2 0.244379
3.493400 0.2 0.241869
3.496733 0.2 0.239499
3.500067 0.2 0.238093
3.503400 0.2 0.237999
3.506733 0.2 0.238884
3.510067 0.2 0.240179
3.513400 0.2 0.241632
3.516733 0.2 0.243215
3.520067 0.2 0.244798
3.523400 0.2 0.246023
3.526733 0.2 0.246400
3.530067 0.2 0.245655
3.533400 0.2 0.244039
3.536733 0.2 0.242037
3.540067 0.2 0.240225
3.543400 0.2 0.239206
3.546733 0.2 0.239150
3.550067 0.2 0.239741
3.553400 0.2 0.240416
3.556733 0.2 0.240523
3.560067 0.2 0.239885
3.563400 0.2 0.239215
3.566733 0.2 0.239359
3.570067 0.2 0.240323
3.573400 0.2 0.241292
3.576733 0.2 0.241515
3.580067 0.2 0.241054
3.583400 0.2 0.240677
3.586733 0.2 0.240910
3.590067 0.2 0.241548
3.593400 0.2 0.242051
3.596733 0.2 0.241916
3.600067 0.2 0.240793
3.603400 0.2 0.238670
3.606733 0.2 0.235974
3.610067 0.2 0.233264
3.613400 0.2 0.230987
3.616733 0.2 0.229636
3.620067 0.2 0.229538
3.623400 0.2 0.230181
3.626733 0.2 0.230502
3.630067 0.2 0.229985
3.633400 0.2 0.228980
3.636733 0.2 0.228165
3.640067 0.2 0.227978
3.643400 0.2 0.228235
3.646733 0.2 0.228342
3.650067 0.2 0.228132
3.653400 0.2 0.227853
3.656733 0.2 0.227769
3.660067 0.2 0.228081
3.663400 0.2 0.228705
3.666733 0.2 0.229185
3.670067 0.2 0.229259
3.673400 0.2 0.229040
3.676733 0.2 0.228519
3.680067 0.2 0.227722
3.683400 0.2 0.227191
3.686733 0.2 0.227639
3.690067 0.2 0.229096
3.693400 0.2 0.230982
3.696733 0.2 0.232938
3.700067 0.2 0.234693
3.703400 0.2 0.235350
3.706733 0.2 0.233962
3.710067 0.2 0.230717
3.713400 0.2 0.226679
3.716733 0.2 0.222810
3.720067 0.2 0.219634
3.723400 0.2 0.217450
3.726733 0.2 0.216272
3.730067 0.2 0.215820
3.733400 0.2 0.215755
3.736733 0.2 0.215964
3.740067 0.2 0.216584
3.743400 0.2 0.217622
3.746733 0.2 0.218647
3.750067 0.2 0.219173
3.753400 0.2 0.219271
3.756733 0.2 0.219354
3.760067 0.2 0.219620
3.763400 0.2 0.220099
3.766733 0.2 0.220924
3.770067 0.2 0.222083
3.773400 0.2 0.223145
3.776733 0.2 0.223545
3.780067 0.2 0.223122
3.783400 0.2 0.222297
3.786733 0.2 0.221748
3.790067 0.2 0.221864
3.793400 0.2 0.222647
3.796733 0.2 0.223876
3.800067 0.2 0.225096
3.803400 0.2 0.225687
3.806733 0.2 0.225222
3.810067 0.2 0.223839
3.813400 0.2 0.222214
3.816733 0.2 0.221073
3.820067 0.2 0.220900
3.823400 0.2 0.221753
3.826733 0.2 0.223122
3.830067 0.2 0.224304
3.833400 0.2 0.224770
3.836733 0.2 0.224300
3.840067 0.2 0.223103
3.843400 0.2 0.221487
3.846733 0.2 0.219536
3.850067 0.2 0.217413
3.853400 0.2 0.215601
3.856733 0.2 0.214479
3.860067 0.2 0.213929
3.863400 0.2 0.213850
3.866733 0.2 0.214381
3.870067 0.2 0.215564
3.873400 0.2 0.217156
3.876733 0.2 0.218833
3.880067 0.2 0.220183
3.883400 0.2 0.220593
3.886733 0.2 0.219699
3.890067 0.2 0.217874
3.893400 0.2 0.216030
3.896733 0.2 0.214814
3.900067 0.2 0.214241
3.903400 0.2 0.213985
3.906733 0.2 0.213808
3.910067 0.2 0.213664
3.913400 0.2 0.213683
3.916733 0.2 0.214172
3.920067 0.2 0.215569
3.923400 0.2 0.217850
3.926733 0.2 0.220216
3.930067 0.2 0.221608
3.933400 0.2 0.221543
3.936733 0.2 0.220528
3.940067 0.2 0.219727
3.943400 0.2 0.219867
3.946733 0.2 0.220630
3.950067 0.2 0.221343
3.953400 0.2 0.221925
3.956733 0.2 0.222693
3.960067 0.2 0.223531
3.963400 0.2 0.223988
3.966733 0.2 0.223937
3.970067 0.2 0.223704
3.973400 0.2 0.223648
3.976733 0.2 0.223885
3.980067 0.2 0.224514
3.983400 0.2 0.225594
3.986733 0.2 0.226782
3.990067 0.2 0.227396
3.993400 0.2 0.226982
3.996733 0.2 0.225655
4.000067 0.2 0.224053
4.003400 0.2 0.222977
4.006733 0.2 0.222884
4.010067 0.2 0.223708
4.013400 0.2 0.225008
4.016733 0.2 0.226228
4.020067 0.2 0.226870
4.023400 0.2 0.226740
4.026733 0.2 0.226018
4.030067 0.2 0.225301
4.033400 0.2 0.225399
4.036733 0.2 0.226526
4.040067 0.2 0.227881
4.043400 0.2 0.228337
4.046733 0.2 0.227350
4.050067 0.2 0.225101
4.053400 0.2 0.222232
4.056733 0.2 0.219587
4.060067 0.2 0.217934
4.063400 0.2 0.217678
4.066733 0.2 0.218428
4.070067 0.2 0.219201
4.073400 0.2 0.219238
4.076733 0.2 0.218512
4.080067 0.2 0.217482
4.083400 0.2 0.216621
4.086733 0.2 0.216048
4.090067 0.2 0.215494
4.093400 0.2 0.214656
4.096733 0.2 0.213711
4.100067 0.2 0.213282
4.103400 0.2 0.213645
4.106733 0.2 0.214395
4.110067 0.2 0.215038
4.113400 0.2 0.215457
4.116733 0.2 0.215699
4.120067 0.2 0.215806
4.123400 0.2 0.215797
4.126733 0.2 0.215606
4.130067 0.2 0.215108
4.133400 0.2 0.214512
4.136733 0.2 0.214456
4.140067 0.2 0.215154
4.143400 0.2 0.215978
4.146733 0.2 0.216230
4.150067 0.2 0.215895
4.153400 0.2 0.215569
4.156733 0.2 0.216034
4.160067 0.2 0.217813
4.163400 0.2 0.220723
4.166733 0.2 0.223746
4.170067 0.2 0.225594
4.173400 0.2 0.225934
4.176733 0.2 0.225687
4.180067 0.2 0.225850
4.183400 0.2 0.226740
4.186733 0.2 0.228295
4.190067 0.2 0.230274
4.193400 0.2 0.232258
4.196733 0.2 0.233860
4.200067 0.2 0.234935
4.203400 0.2 0.235527
4.206733 0.2 0.235685
4.210067 0.2 0.235611
4.213400 0.2 0.235601
4.216733 0.2 0.235816
4.220067 0.2 0.236314
4.223400 0.2 0.237199
4.226733 0.2 0.238568
4.230067 0.2 0.240351
4.233400 0.2 0.242260
4.236733 0.2 0.243918
4.240067 0.2 0.245008
4.243400 0.2 0.245245
4.246733 0.2 0.244617
4.250067 0.2 0.243434
4.253400 0.2 0.241860
4.256733 0.2 0.239904
4.260067 0.2 0.238139
4.263400 0.2 0.237552
4.266733 0.2 0.238591
4.270067 0.2 0.240928
4.273400 0.2 0.244002
4.276733 0.2 0.247243
4.280067 0.2 0.249869
4.283400 0.2 0.251248
4.286733 0.2 0.251494
4.290067 0.2 0.251168
4.293400 0.2 0.250684
4.296733 0.2 0.250312
4.300067 0.2 0.250200
4.303400 0.2 0.250149
4.306733 0.2 0.249869
4.310067 0.2 0.249478
4.313400 0.2 0.249264
4.316733 0.2 0.249078
4.320067 0.2 0.248621
4.323400 0.2 0.247825
4.326733 0.2 0.246703
4.330067 0.2 0.245213
4.333400 0.2 0.243434
4.336733 0.2 0.241646
4.340067 0.2 0.240104
4.343400 0.2 0.238763
4.346733 0.2 0.237478
4.350067 0.2 0.236328
4.353400 0.2 0.235508
4.356733 0.2 0.235206
4.360067 0.2 0.235420
4.363400 0.2 0.235802
4.366733 0.2 0.235965
4.370067 0.2 0.235941
4.373400 0.2 0.236081
4.376733 0.2 0.236589
4.380067 0.2 0.237254
4.383400 0.2 0.237594
4.386733 0.2 0.237031
4.390067 0.2 0.235257
4.393400 0.2 0.232682
4.396733 0.2 0.230060
4.400067 0.2 0.227708
4.403400 0.2 0.225506
4.406733 0.2 0.223354
4.410067 0.2 0.221296
4.413400 0.2 0.219531
4.416733 0.2 0.218316
4.420067 0.2 0.218013
4.423400 0.2 0.218996
4.426733 0.2 0.220928
4.430067 0.2 0.222432
4.433400 0.2 0.222316
4.436733 0.2 0.220719
4.440067 0.2 0.218474
4.443400 0.2 0.216155
4.446733 0.2 0.214167
4.450067 0.2 0.212910
4.453400 0.2 0.212090
4.456733 0.2 0.210539
4.460067 0.2 0.207433
4.463400 0.2 0.203280
4.466733 0.2 0.199373
4.470067 0.2 0.196747
4.473400 0.2 0.195601
4.476733 0.2 0.195606
4.480067 0.2 0.196248
4.483400 0.2 0.196830
4.486733 0.2 0.196770
4.490067 0.2 0.196095
4.493400 0.2 0.195256
4.496733 0.2 0.194665
4.500067 0.2 0.194511
4.503400 0.2 0.194563
4.506733 0.2 0.194362
4.510067 0.2 0.193845
4.513400 0.2 0.193366
4.516733 0.2 0.193259
4.520067 0.2 0.193785
4.523400 0.2 0.195187
4.526733 0.2 0.197128
4.530067 0.2 0.198563
4.533400 0.2 0.198469
4.536733 0.2 0.196509
4.540067 0.2 0.192882
4.543400 0.2 0.188323
4.546733 0.2 0.184174
4.550067 0.2 0.181990
4.553400 0.2 0.182497
4.556733 0.2 0.184886
4.560067 0.2 0.187298
4.563400 0.2 0.188309
4.566733 0.2 0.187899
4.570067 0.2 0.186884
4.573400 0.2 0.185720
4.576733 0.2 0.184458
4.580067 0.2 0.183294
4.583400 0.2 0.182479
4.586733 0.2 0.182134
4.590067 0.2 0.182260
4.593400 0.2 0.182777
4.596733 0.2 0.183256
4.600067 0.2 0.182958
4.603400 0.2 0.181561
4.606733 0.2 0.179508
4.610067 0.2 0.177589
4.613400 0.2 0.176271
4.616733 0.2 0.175484
4.620067 0.2 0.174865
4.623400 0.2 0.174274
4.626733 0.2 0.174129
4.630067 0.2 0.175112
4.633400 0.2 0.177249
4.636733 0.2 0.179596
4.640067 0.2 0.181044
4.643400 0.2 0.181091
4.646733 0.2 0.179894
4.650067 0.2 0.178218
4.653400 0.2 0.177175
4.656733 0.2 0.177170
4.660067 0.2 0.177450
4.663400 0.2 0.177049
4.666733 0.2 0.175759
4.670067 0.2 0.174134
4.673400 0.2 0.173026
4.676733 0.2 0.172844
4.680067 0.2 0.173301
4.683400 0.2 0.173836
4.686733 0.2 0.173943
4.690067 0.2 0.173370
4.693400 0.2 0.172430
4.696733 0.2 0.171787
4.700067 0.2 0.171806
4.703400 0.2 0.172337
4.706733 0.2 0.172989
4.710067 0.2 0.173249
4.713400 0.2 0.172737
4.716733 0.2 0.171508
4.720067 0.2 0.170050
4.723400 0.2 0.168849
4.726733 0.2 0.168136
4.730067 0.2 0.167936
4.733400 0.2 0.168136
4.736733 0.2 0.168453
4.740067 0.2 0.168579
4.743400 0.2 0.168514
4.746733 0.2 0.168658
4.750067 0.2 0.169254
4.753400 0.2 0.169999
4.756733 0.2 0.170381
4.760067 0.2 0.170334
4.763400 0.2 0.169859
4.766733 0.2 0.168686
4.770067 0.2 0.166991
4.773400 0.2 0.165808
4.776733 0.2 0.165915
4.780067 0.2 0.167107
4.783400 0.2 0.168765
4.786733 0.2 0.170423
4.790067 0.2 0.171778
4.793400 0.2 0.172677
4.796733 0.2 0.173133
4.800067 0.2 0.173142
4.803400 0.2 0.172569
4.806733 0.2 0.171377
4.810067 0.2 0.169883
4.813400 0.2 0.168770
4.816733 0.2 0.168709
4.820067 0.2 0.169557
4.823400 0.2 0.170409
4.826733 0.2 0.170702
4.830067 0.2 0.170772
4.833400 0.2 0.171228
4.836733 0.2 0.172150
4.840067 0.2 0.173273
4.843400 0.2 0.174372
4.846733 0.2 0.175009
4.850067 0.2 0.174511
4.853400 0.2 0.172858
4.856733 0.2 0.170935
4.860067 0.2 0.169645
4.863400 0.2 0.169361
4.866733 0.2 0.170083
4.870067 0.2 0.171419
4.873400 0.2 0.172774
4.876733 0.2 0.173901
4.880067 0.2 0.174916
4.883400 0.2 0.175941
4.886733 0.2 0.176923
4.890067 0.2 0.177789
4.893400 0.2 0.178553
4.896733 0.2 0.179210
4.900067 0.2 0.179750
4.903400 0.2 0.180327
4.906733 0.2 0.181152
4.910067 0.2 0.182204
4.913400 0.2 0.183238
4.916733 0.2 0.183955
4.920067 0.2 0.184085
4.923400 0.2 0.183601
4.926733 0.2 0.182805
4.930067 0.2 0.182120
4.933400 0.2 0.181859
4.936733 0.2 0.182041
4.940067 0.2 0.182479
4.943400 0.2 0.183126
4.946733 0.2 0.184220
4.950067 0.2 0.185920
4.953400 0.2 0.187769
4.956733 0.2 0.188784
4.960067 0.2 0.188658
4.963400 0.2 0.188313
4.966733 0.2 0.188807
4.970067 0.2 0.190516
4.973400 0.2 0.193445
4.976733 0.2 0.197366
4.980067 0.2 0.201520
4.983400 0.2 0.204733
4.986733 0.2 0.205943
4.990067 0.2 0.204667
4.993400 0.2 0.201245
4.996733 0.2 0.196770
5.000067 0.2 0.192649
5.003400 0.2 0.190050
5.006733 0.2 0.189245
5.010067 0.2 0.189706
5.013400 0.2 0.190721
5.016733 0.2 0.191769
5.020067 0.2 0.192565
5.023400 0.2 0.192830
5.026733 0.2 0.192304
5.030067 0.2 0.191126
5.033400 0.2 0.189664
5.036733 0.2 0.188020
5.040067 0.2 0.186292
5.043400 0.2 0.184979
5.046733 0.2 0.184570
5.050067 0.2 0.185128
5.053400 0.2 0.186544
5.056733 0.2 0.188737
5.060067 0.2 0.191340
5.063400 0.2 0.193687
5.066733 0.2 0.195336
5.070067 0.2 0.196239
5.073400 0.2 0.196393
5.076733 0.2 0.195750
5.080067 0.2 0.194390
5.083400 0.2 0.192546
5.086733 0.2 0.190432
5.090067 0.2 0.188411
5.093400 0.2 0.186744
5.096733 0.2 0.185063
5.100067 0.2 0.183117
5.103400 0.2 0.181519
5.106733 0.2 0.181110
5.110067 0.2 0.181985
5.113400 0.2 0.183531
5.116733 0.2 0.184765
5.120067 0.2 0.184863
5.123400 0.2 0.183904
5.126733 0.2 0.182814
5.130067 0.2 0.182264
5.133400 0.2 0.182111
5.136733 0.2 0.181957
5.140067 0.2 0.181552
5.143400 0.2 0.180616
5.146733 0.2 0.178940
5.150067 0.2 0.176611
5.153400 0.2 0.174046
5.156733 0.2 0.171857
5.160067 0.2 0.170572
5.163400 0.2 0.170423
5.166733 0.2 0.171429
5.170067 0.2 0.173263
5.173400 0.2 0.175191
5.176733 0.2 0.176430
5.180067 0.2 0.176728
5.183400 0.2 0.176420
5.186733 0.2 0.175629
5.190067 0.2 0.174190
5.193400 0.2 0.172337
5.196733 0.2 0.170679
5.200067 0.2 0.169598
5.203400 0.2 0.168993
5.206733 0.2 0.168416
5.210067 0.2 0.167489
5.213400 0.2 0.166162
5.216733 0.2 0.164737
5.220067 0.2 0.163773
5.223400 0.2 0.163582
5.226733 0.2 0.163773
5.230067 0.2 0.163685
5.233400 0.2 0.163028
5.236733 0.2 0.161803
5.240067 0.2 0.159969
5.243400 0.2 0.157626
5.246733 0.2 0.155182
5.250067 0.2 0.153054
5.253400 0.2 0.151661
5.256733 0.2 0.151512
5.260067 0.2 0.152802
5.263400 0.2 0.155079
5.266733 0.2 0.157594
5.270067 0.2 0.159801
5.273400 0.2 0.161435
5.276733 0.2 0.162390
5.280067 0.2 0.162618
5.283400 0.2 0.162097
5.286733 0.2 0.160891
5.290067 0.2 0.159191
5.293400 0.2 0.157207
5.296733 0.2 0.154991
5.300067 0.2 0.152695
5.303400 0.2 0.150641
5.306733 0.2 0.149044
5.310067 0.2 0.147820
5.313400 0.2 0.147009
5.316733 0.2 0.146949
5.320067 0.2 0.147643
5.323400 0.2 0.148462
5.326733 0.2 0.148765
5.330067 0.2 0.148560
5.333400 0.2 0.148304
5.336733 0.2 0.148374
5.340067 0.2 0.148844
5.343400 0.2 0.149678
5.346733 0.2 0.150925
5.350067 0.2 0.152653
5.353400 0.2 0.154702
5.356733 0.2 0.156625
5.360067 0.2 0.157780
5.363400 0.2 0.157403
5.366733 0.2 0.155168
5.370067 0.2 0.151778
5.373400 0.2 0.148369
5.376733 0.2 0.145673
5.380067 0.2 0.143852
5.383400 0.2 0.142669
5.386733 0.2 0.141785
5.390067 0.2 0.141128
5.393400 0.2 0.140895
5.396733 0.2 0.141384
5.400067 0.2 0.142744
5.403400 0.2 0.144602
5.406733 0.2 0.146073
5.410067 0.2 0.146371
5.413400 0.2 0.145603
5.416733 0.2 0.144807
5.420067 0.2 0.144914
5.423400 0.2 0.146101
5.426733 0.2 0.148043
5.430067 0.2 0.150129
5.433400 0.2 0.151582
5.436733 0.2 0.151796
5.440067 0.2 0.150902
5.443400 0.2 0.149570
5.446733 0.2 0.148262
5.450067 0.2 0.147093
5.453400 0.2 0.146218
5.456733 0.2 0.145799
5.460067 0.2 0.145598
5.463400 0.2 0.144891
5.466733 0.2 0.142935
5.470067 0.2 0.139810
5.473400 0.2 0.136564
5.476733 0.2 0.134320
5.480067 0.2 0.133533
5.483400 0.2 0.134227
5.486733 0.2 0.136402
5.490067 0.2 0.139675
5.493400 0.2 0.143014
5.496733 0.2 0.145412
5.500067 0.2 0.146385
5.503400 0.2 0.146045
5.506733 0.2 0.144863
5.510067 0.2 0.143298
5.513400 0.2 0.141854
5.516733 0.2 0.141114
5.520067 0.2 0.141417
5.523400 0.2 0.142744
5.526733 0.2 0.144672
5.530067 0.2 0.146385
5.533400 0.2 0.147079
5.536733 0.2 0.146334
5.540067 0.2 0.144313
5.543400 0.2 0.141896
5.546733 0.2 0.140145
5.550067 0.2 0.139428
5.553400 0.2 0.139251
5.556733 0.2 0.138888
5.560067 0.2 0.138087
5.563400 0.2 0.137249
5.566733 0.2 0.136886
5.570067 0.2 0.137188
5.573400 0.2 0.138199
5.576733 0.2 0.139782
5.580067 0.2 0.141342
5.583400 0.2 0.142180
5.586733 0.2 0.142222
5.590067 0.2 0.142003
5.593400 0.2 0.141887
5.596733 0.2 0.141738
5.600067 0.2 0.141491
5.603400 0.2 0.141310
5.606733 0.2 0.141272
5.610067 0.2 0.141165
5.613400 0.2 0.140695
5.616733 0.2 0.139959
5.620067 0.2 0.139433
5.623400 0.2 0.139358
5.626733 0.2 0.139689
5.630067 0.2 0.140541
5.633400 0.2 0.142092
5.636733 0.2 0.144169
5.640067 0.2 0.146395
5.643400 0.2 0.148509
5.646733 0.2 0.150385
5.650067 0.2 0.151764
5.653400 0.2 0.152290
5.656733 0.2 0.151759
5.660067 0.2 0.150362
5.663400 0.2 0.148658
5.666733 0.2 0.147303
5.670067 0.2 0.146646
5.673400 0.2 0.146409
5.676733 0.2 0.145584
5.680067 0.2 0.143321
5.683400 0.2 0.140052
5.686733 0.2 0.137277
5.690067 0.2 0.136122
5.693400 0.2 0.136755
5.696733 0.2 0.138823
5.700067 0.2 0.141645
5.703400 0.2 0.144471
5.706733 0.2 0.146842
5.710067 0.2 0.148462
5.713400 0.2 0.149235
5.716733 0.2 0.149524
5.720067 0.2 0.149743
5.723400 0.2 0.149892
5.726733 0.2 0.149757
5.730067 0.2 0.149361
5.733400 0.2 0.148923
5.736733 0.2 0.148625
5.740067 0.2 0.148527
5.743400 0.2 0.148583
5.746733 0.2 0.148606
5.750067 0.2 0.148290
5.753400 0.2 0.147568
5.756733 0.2 0.146711
5.760067 0.2 0.145934
5.763400 0.2 0.145193
5.766733 0.2 0.144625
5.770067 0.2 0.144574
5.773400 0.2 0.145007
5.776733 0.2 0.145542
5.780067 0.2 0.146152
5.783400 0.2 0.147084
5.786733 0.2 0.147922
5.790067 0.2 0.147698
5.793400 0.2 0.146194
5.796733 0.2 0.144644
5.800067 0.2 0.144555
5.803400 0.2 0.145976
5.806733 0.2 0.147591
5.810067 0.2 0.148290
5.813400 0.2 0.147857
5.816733 0.2 0.146637
5.820067 0.2 0.145100
5.823400 0.2 0.143740
5.826733 0.2 0.142986
5.830067 0.2 0.142902
5.833400 0.2 0.142986
5.836733 0.2 0.142758
5.840067 0.2 0.142581
5.843400 0.2 0.143358
5.846733 0.2 0.145491
5.850067 0.2 0.148420
5.853400 0.2 0.151023
5.856733 0.2 0.152588
5.860067 0.2 0.153170
5.863400 0.2 0.153123
5.866733 0.2 0.152807
5.870067 0.2 0.152350
5.873400 0.2 0.151461
5.876733 0.2 0.149859
5.880067 0.2 0.147950
5.883400 0.2 0.146544
5.886733 0.2 0.146003
5.890067 0.2 0.146073
5.893400 0.2 0.146395
5.896733 0.2 0.146609
5.900067 0.2 0.146241
5.903400 0.2 0.145203
5.906733 0.2 0.144066
5.910067 0.2 0.143391
5.913400 0.2 0.143209
5.916733 0.2 0.143517
5.920067 0.2 0.144425
5.923400 0.2 0.145640
5.926733 0.2 0.146516
5.930067 0.2 0.146893
5.933400 0.2 0.147205
5.936733 0.2 0.147652
5.940067 0.2 0.147838
5.943400 0.2 0.147242
5.946733 0.2 0.145962
5.950067 0.2 0.144695
5.953400 0.2 0.144150
5.956733 0.2 0.144700
5.960067 0.2 0.146287
5.963400 0.2 0.148392
5.966733 0.2 0.150218
5.970067 0.2 0.151163
5.973400 0.2 0.151214
5.976733 0.2 0.150688
5.980067 0.2 0.149724
5.983400 0.2 0.148537
5.986733 0.2 0.147703
5.990067 0.2 0.147610
5.993400 0.2 0.148080
5.996733 0.2 0.148611
6.000067 0.2 0.148867
