# Supplementary material for: Quantitative profiling of capsaicin content in seven chili pepper cultivars using optimized HPLC
Source: Front Plant Sci. 2026 May 7;17:1749488. doi: 10.3389/fpls.2026.1749488 (PMC13190488; doi:10.3389/fpls.2026.1749488)
Supplement: Supplementary file 2 [file DataSheet2.zip › Raw Chromatogram Data Calibration 220 nm/Capsaicin 5 ppm.txt]

URL	chrom://desktop-lb30aed/ChromeleonLocal/Capsaicin/CapsaicinTest_1312025.seq/16613.smp/UV_VIS_1.channel
Channel	UV_VIS_1

Injection Information:
Data Vault	ChromeleonLocal
Sequence	CapsaicinTest_1312025
Name	CAP5ppm
Number	532
Position	Y:E7
Comment	
Processing Method	Processing_Capsaicin
Instrument Method	Capsaicin_222025m1 -Origninal
Type	Unknown
Status	Finished
Inject Time	3/29/2025 12:37:54 PM -07:00
Volume (µl)	10.00
Dilution Factor	1.0000
Weight	1.0000

Raw Data Information:
Time Min. (min)	0.003400
Time Max. (min)	6.000067
Data Points	1800
Detector	UV
Generating Data System	Chromeleon 7.2.10.24543
Exporting Data System	Chromeleon 7.2.10.0
Operator	Instrument Controller
Signal Quantity	Absorbance
Signal Unit	mAU
Signal Min.	-1.181825
Signal Max.	23.141606
Channel	UV_VIS_1
Driver Name	VDAD.dll
Channel Type	Evaluation
Min. Step (s)	0.2
Max. Step (s)	0.2
Average Step (s)	0.2

Signal Parameter Information:
Signal Info	WVL:220 nm

Raw Data:
Time (min)	Step (s)	Value (mAU)
0.003400	n.a.	0.000000
0.006733	0.2	-0.000009
0.010067	0.2	-0.000088
0.013400	0.2	-0.000359
0.016733	0.2	-0.001001
0.020067	0.2	-0.002249
0.023400	0.2	-0.004098
0.026733	0.2	-0.005956
0.030067	0.2	-0.006906
0.033400	0.2	-0.006473
0.036733	0.2	-0.004945
0.040067	0.2	-0.003036
0.043400	0.2	-0.001234
0.046733	0.2	0.000424
0.050067	0.2	0.002054
0.053400	0.2	0.003646
0.056733	0.2	0.004955
0.060067	0.2	0.005644
0.063400	0.2	0.005593
0.066733	0.2	0.005211
0.070067	0.2	0.005090
0.073400	0.2	0.005295
0.076733	0.2	0.005225
0.080067	0.2	0.004405
0.083400	0.2	0.003213
0.086733	0.2	0.002501
0.090067	0.2	0.002547
0.093400	0.2	0.002785
0.096733	0.2	0.002538
0.100067	0.2	0.001872
0.103400	0.2	0.001383
0.106733	0.2	0.001341
0.110067	0.2	0.001504
0.113400	0.2	0.001499
0.116733	0.2	0.001066
0.120067	0.2	0.000182
0.123400	0.2	-0.000740
0.126733	0.2	-0.001015
0.130067	0.2	-0.000140
0.133400	0.2	0.001756
0.136733	0.2	0.003949
0.140067	0.2	0.005700
0.143400	0.2	0.006729
0.146733	0.2	0.007227
0.150067	0.2	0.007516
0.153400	0.2	0.007637
0.156733	0.2	0.007330
0.160067	0.2	0.006543
0.163400	0.2	0.005458
0.166733	0.2	0.004275
0.170067	0.2	0.003143
0.173400	0.2	0.002300
0.176733	0.2	0.001891
0.180067	0.2	0.001802
0.183400	0.2	0.001900
0.186733	0.2	0.002198
0.190067	0.2	0.002743
0.193400	0.2	0.003777
0.196733	0.2	0.005537
0.200067	0.2	0.007632
0.203400	0.2	0.009122
0.206733	0.2	0.009411
0.210067	0.2	0.008703
0.213400	0.2	0.007390
0.216733	0.2	0.005583
0.220067	0.2	0.003530
0.223400	0.2	0.001937
0.226733	0.2	0.001504
0.230067	0.2	0.002421
0.233400	0.2	0.004321
0.236733	0.2	0.006552
0.240067	0.2	0.008601
0.243400	0.2	0.010417
0.246733	0.2	0.012247
0.250067	0.2	0.014165
0.253400	0.2	0.015902
0.256733	0.2	0.017029
0.260067	0.2	0.017318
0.263400	0.2	0.016857
0.266733	0.2	0.015842
0.270067	0.2	0.014482
0.273400	0.2	0.013229
0.276733	0.2	0.012778
0.280067	0.2	0.013285
0.283400	0.2	0.014016
0.286733	0.2	0.014226
0.290067	0.2	0.014002
0.293400	0.2	0.013914
0.296733	0.2	0.014328
0.300067	0.2	0.015232
0.303400	0.2	0.016177
0.306733	0.2	0.016750
0.310067	0.2	0.016945
0.313400	0.2	0.016941
0.316733	0.2	0.016759
0.320067	0.2	0.016177
0.323400	0.2	0.014822
0.326733	0.2	0.012605
0.330067	0.2	0.009984
0.333400	0.2	0.007758
0.336733	0.2	0.006645
0.340067	0.2	0.006901
0.343400	0.2	0.008298
0.346733	0.2	0.010435
0.350067	0.2	0.012973
0.353400	0.2	0.015520
0.356733	0.2	0.017732
0.360067	0.2	0.019353
0.363400	0.2	0.020065
0.366733	0.2	0.019800
0.370067	0.2	0.019101
0.373400	0.2	0.018482
0.376733	0.2	0.017933
0.380067	0.2	0.017388
0.383400	0.2	0.017108
0.386733	0.2	0.017392
0.390067	0.2	0.018389
0.393400	0.2	0.019958
0.396733	0.2	0.021537
0.400067	0.2	0.022347
0.403400	0.2	0.022040
0.406733	0.2	0.020992
0.410067	0.2	0.019758
0.413400	0.2	0.018640
0.416733	0.2	0.017965
0.420067	0.2	0.018165
0.423400	0.2	0.019381
0.426733	0.2	0.021253
0.430067	0.2	0.023120
0.433400	0.2	0.024517
0.436733	0.2	0.025393
0.440067	0.2	0.026012
0.443400	0.2	0.026841
0.446733	0.2	0.027977
0.450067	0.2	0.028834
0.453400	0.2	0.028950
0.456733	0.2	0.028550
0.460067	0.2	0.028163
0.463400	0.2	0.028159
0.466733	0.2	0.028624
0.470067	0.2	0.029416
0.473400	0.2	0.030240
0.476733	0.2	0.030594
0.480067	0.2	0.030124
0.483400	0.2	0.029029
0.486733	0.2	0.028028
0.490067	0.2	0.027753
0.493400	0.2	0.028354
0.496733	0.2	0.029374
0.500067	0.2	0.030142
0.503400	0.2	0.030277
0.506733	0.2	0.029807
0.510067	0.2	0.028936
0.513400	0.2	0.027865
0.516733	0.2	0.026785
0.520067	0.2	0.025863
0.523400	0.2	0.025099
0.526733	0.2	0.024452
0.530067	0.2	0.024014
0.533400	0.2	0.023954
0.536733	0.2	0.024498
0.540067	0.2	0.025858
0.543400	0.2	0.027772
0.546733	0.2	0.029528
0.550067	0.2	0.030533
0.553400	0.2	0.030631
0.556733	0.2	0.030114
0.560067	0.2	0.029625
0.563400	0.2	0.029728
0.566733	0.2	0.030492
0.570067	0.2	0.031535
0.573400	0.2	0.032550
0.576733	0.2	0.033434
0.580067	0.2	0.034068
0.583400	0.2	0.034305
0.586733	0.2	0.034212
0.590067	0.2	0.034058
0.593400	0.2	0.034031
0.596733	0.2	0.033956
0.600067	0.2	0.033402
0.603400	0.2	0.032210
0.606733	0.2	0.031055
0.610067	0.2	0.031167
0.613400	0.2	0.032960
0.616733	0.2	0.035241
0.620067	0.2	0.036443
0.623400	0.2	0.036145
0.626733	0.2	0.034957
0.630067	0.2	0.033518
0.633400	0.2	0.031865
0.636733	0.2	0.029737
0.640067	0.2	0.027241
0.643400	0.2	0.024880
0.646733	0.2	0.023157
0.650067	0.2	0.022282
0.653400	0.2	0.022380
0.656733	0.2	0.023833
0.660067	0.2	0.027837
0.663400	0.2	0.036983
0.666733	0.2	0.055931
0.670067	0.2	0.091912
0.673400	0.2	0.154078
0.676733	0.2	0.250586
0.680067	0.2	0.384673
0.683400	0.2	0.551678
0.686733	0.2	0.738031
0.690067	0.2	0.922405
0.693400	0.2	1.080004
0.696733	0.2	1.189215
0.700067	0.2	1.237337
0.703400	0.2	1.222710
0.706733	0.2	1.153280
0.710067	0.2	1.043053
0.713400	0.2	0.908198
0.716733	0.2	0.763661
0.720067	0.2	0.620922
0.723400	0.2	0.487305
0.726733	0.2	0.366298
0.730067	0.2	0.258498
0.733400	0.2	0.161701
0.736733	0.2	0.064401
0.740067	0.2	-0.069989
0.743400	0.2	-0.302191
0.746733	0.2	-0.657132
0.750067	0.2	-1.030937
0.753400	0.2	-1.181825
0.756733	0.2	-0.871704
0.760067	0.2	-0.059274
0.763400	0.2	1.026578
0.766733	0.2	2.005794
0.770067	0.2	2.573496
0.773400	0.2	2.662851
0.776733	0.2	2.443637
0.780067	0.2	2.200888
0.783400	0.2	2.194750
0.786733	0.2	2.565407
0.790067	0.2	3.302279
0.793400	0.2	4.272545
0.796733	0.2	5.289027
0.800067	0.2	6.184629
0.803400	0.2	6.859070
0.806733	0.2	7.283506
0.810067	0.2	7.476825
0.813400	0.2	7.476448
0.816733	0.2	7.314673
0.820067	0.2	7.004207
0.823400	0.2	6.542257
0.826733	0.2	5.941670
0.830067	0.2	5.274978
0.833400	0.2	4.689358
0.836733	0.2	4.357337
0.840067	0.2	4.382953
0.843400	0.2	4.736702
0.846733	0.2	5.275193
0.850067	0.2	5.823094
0.853400	0.2	6.250655
0.856733	0.2	6.507989
0.860067	0.2	6.615925
0.863400	0.2	6.628502
0.866733	0.2	6.589643
0.870067	0.2	6.506052
0.873400	0.2	6.345487
0.876733	0.2	6.056312
0.880067	0.2	5.598390
0.883400	0.2	4.973141
0.886733	0.2	4.238985
0.890067	0.2	3.499920
0.893400	0.2	2.868930
0.896733	0.2	2.427166
0.900067	0.2	2.203677
0.903400	0.2	2.182499
0.906733	0.2	2.321731
0.910067	0.2	2.566758
0.913400	0.2	2.854425
0.916733	0.2	3.116354
0.920067	0.2	3.287210
0.923400	0.2	3.317078
0.926733	0.2	3.183098
0.930067	0.2	2.894863
0.933400	0.2	2.490333
0.936733	0.2	2.023624
0.940067	0.2	1.549912
0.943400	0.2	1.113531
0.946733	0.2	0.742502
0.950067	0.2	0.448544
0.953400	0.2	0.230391
0.956733	0.2	0.078455
0.960067	0.2	-0.020885
0.963400	0.2	-0.082026
0.966733	0.2	-0.117817
0.970067	0.2	-0.138078
0.973400	0.2	-0.148849
0.976733	0.2	-0.152611
0.980067	0.2	-0.149999
0.983400	0.2	-0.141906
0.986733	0.2	-0.129994
0.990067	0.2	-0.115791
0.993400	0.2	-0.100266
0.996733	0.2	-0.083912
1.000067	0.2	-0.066929
1.003400	0.2	-0.049686
1.006733	0.2	-0.032731
1.010067	0.2	-0.016061
1.013400	0.2	0.000871
1.016733	0.2	0.018366
1.020067	0.2	0.036308
1.023400	0.2	0.054669
1.026733	0.2	0.073304
1.030067	0.2	0.091540
1.033400	0.2	0.108248
1.036733	0.2	0.122134
1.040067	0.2	0.131824
1.043400	0.2	0.136425
1.046733	0.2	0.136239
1.050067	0.2	0.132993
1.053400	0.2	0.129184
1.056733	0.2	0.127289
1.060067	0.2	0.129482
1.063400	0.2	0.137286
1.066733	0.2	0.150939
1.070067	0.2	0.169384
1.073400	0.2	0.190311
1.076733	0.2	0.209785
1.080067	0.2	0.222749
1.083400	0.2	0.224565
1.086733	0.2	0.212677
1.090067	0.2	0.187852
1.093400	0.2	0.154204
1.096733	0.2	0.117682
1.100067	0.2	0.084317
1.103400	0.2	0.059227
1.106733	0.2	0.046007
1.110067	0.2	0.046031
1.113400	0.2	0.058222
1.116733	0.2	0.079675
1.120067	0.2	0.106781
1.123400	0.2	0.136127
1.126733	0.2	0.164863
1.130067	0.2	0.190753
1.133400	0.2	0.212328
1.136733	0.2	0.228975
1.140067	0.2	0.240989
1.143400	0.2	0.249390
1.146733	0.2	0.255206
1.150067	0.2	0.259089
1.153400	0.2	0.261669
1.156733	0.2	0.263681
1.160067	0.2	0.265525
1.163400	0.2	0.267038
1.166733	0.2	0.267797
1.170067	0.2	0.267844
1.173400	0.2	0.267737
1.176733	0.2	0.267685
1.180067	0.2	0.267047
1.183400	0.2	0.265124
1.186733	0.2	0.262205
1.190067	0.2	0.259518
1.193400	0.2	0.258260
1.196733	0.2	0.258712
1.200067	0.2	0.260333
1.203400	0.2	0.262526
1.206733	0.2	0.265078
1.210067	0.2	0.267867
1.213400	0.2	0.270489
1.216733	0.2	0.272584
1.220067	0.2	0.274195
1.223400	0.2	0.275467
1.226733	0.2	0.276375
1.230067	0.2	0.276864
1.233400	0.2	0.276901
1.236733	0.2	0.276431
1.240067	0.2	0.275481
1.243400	0.2	0.274181
1.246733	0.2	0.272458
1.250067	0.2	0.269949
1.253400	0.2	0.266680
1.256733	0.2	0.263415
1.260067	0.2	0.260826
1.263400	0.2	0.258875
1.266733	0.2	0.257208
1.270067	0.2	0.255564
1.273400	0.2	0.253636
1.276733	0.2	0.251164
1.280067	0.2	0.248230
1.283400	0.2	0.245050
1.286733	0.2	0.241613
1.290067	0.2	0.237841
1.293400	0.2	0.234111
1.296733	0.2	0.231117
1.300067	0.2	0.229268
1.303400	0.2	0.228356
1.306733	0.2	0.227974
1.310067	0.2	0.228053
1.313400	0.2	0.229008
1.316733	0.2	0.231354
1.320067	0.2	0.235070
1.323400	0.2	0.239494
1.326733	0.2	0.243918
1.330067	0.2	0.247965
1.333400	0.2	0.251369
1.336733	0.2	0.254051
1.340067	0.2	0.256356
1.343400	0.2	0.258661
1.346733	0.2	0.260854
1.350067	0.2	0.262619
1.353400	0.2	0.264100
1.356733	0.2	0.265874
1.360067	0.2	0.268193
1.363400	0.2	0.270563
1.366733	0.2	0.272300
1.370067	0.2	0.273203
1.373400	0.2	0.273474
1.376733	0.2	0.273371
1.380067	0.2	0.273390
1.383400	0.2	0.274042
1.386733	0.2	0.275192
1.390067	0.2	0.276230
1.393400	0.2	0.276938
1.396733	0.2	0.277595
1.400067	0.2	0.278801
1.403400	0.2	0.281306
1.406733	0.2	0.285520
1.410067	0.2	0.291383
1.413400	0.2	0.298545
1.416733	0.2	0.306335
1.420067	0.2	0.313921
1.423400	0.2	0.320901
1.426733	0.2	0.327486
1.430067	0.2	0.334117
1.433400	0.2	0.340883
1.436733	0.2	0.347639
1.440067	0.2	0.354722
1.443400	0.2	0.362867
1.446733	0.2	0.372389
1.450067	0.2	0.382871
1.453400	0.2	0.393577
1.456733	0.2	0.404078
1.460067	0.2	0.414704
1.463400	0.2	0.426429
1.466733	0.2	0.440083
1.470067	0.2	0.455650
1.473400	0.2	0.472488
1.476733	0.2	0.490271
1.480067	0.2	0.509606
1.483400	0.2	0.531515
1.486733	0.2	0.556484
1.490067	0.2	0.584191
1.493400	0.2	0.613732
1.496733	0.2	0.643795
1.500067	0.2	0.673151
1.503400	0.2	0.701020
1.506733	0.2	0.726972
1.510067	0.2	0.750627
1.513400	0.2	0.771517
1.516733	0.2	0.788756
1.520067	0.2	0.800979
1.523400	0.2	0.807266
1.526733	0.2	0.807731
1.530067	0.2	0.802972
1.533400	0.2	0.793631
1.536733	0.2	0.780341
1.540067	0.2	0.763210
1.543400	0.2	0.741729
1.546733	0.2	0.715638
1.550067	0.2	0.685588
1.553400	0.2	0.652857
1.556733	0.2	0.618761
1.560067	0.2	0.584340
1.563400	0.2	0.550337
1.566733	0.2	0.517205
1.570067	0.2	0.485294
1.573400	0.2	0.455230
1.576733	0.2	0.427621
1.580067	0.2	0.402504
1.583400	0.2	0.379402
1.586733	0.2	0.357833
1.590067	0.2	0.337455
1.593400	0.2	0.318219
1.596733	0.2	0.300510
1.600067	0.2	0.284626
1.603400	0.2	0.270344
1.606733	0.2	0.257404
1.610067	0.2	0.245832
1.613400	0.2	0.235615
1.616733	0.2	0.226800
1.620067	0.2	0.219578
1.623400	0.2	0.213808
1.626733	0.2	0.209128
1.630067	0.2	0.205408
1.633400	0.2	0.202623
1.636733	0.2	0.200588
1.640067	0.2	0.199270
1.643400	0.2	0.198991
1.646733	0.2	0.199922
1.650067	0.2	0.201687
1.653400	0.2	0.203694
1.656733	0.2	0.205636
1.660067	0.2	0.207522
1.663400	0.2	0.209394
1.666733	0.2	0.211438
1.670067	0.2	0.214074
1.673400	0.2	0.217627
1.676733	0.2	0.221846
1.680067	0.2	0.225999
1.683400	0.2	0.229436
1.686733	0.2	0.232169
1.690067	0.2	0.234819
1.693400	0.2	0.238116
1.696733	0.2	0.242493
1.700067	0.2	0.247965
1.703400	0.2	0.254111
1.706733	0.2	0.260239
1.710067	0.2	0.265851
1.713400	0.2	0.270968
1.716733	0.2	0.275732
1.720067	0.2	0.280202
1.723400	0.2	0.284584
1.726733	0.2	0.289390
1.730067	0.2	0.295057
1.733400	0.2	0.301730
1.736733	0.2	0.309404
1.740067	0.2	0.318019
1.743400	0.2	0.327304
1.746733	0.2	0.336794
1.750067	0.2	0.346205
1.753400	0.2	0.355775
1.756733	0.2	0.366052
1.760067	0.2	0.377484
1.763400	0.2	0.389991
1.766733	0.2	0.402625
1.770067	0.2	0.413954
1.773400	0.2	0.423151
1.776733	0.2	0.430574
1.780067	0.2	0.437368
1.783400	0.2	0.444436
1.786733	0.2	0.451650
1.790067	0.2	0.458099
1.793400	0.2	0.462867
1.796733	0.2	0.465214
1.800067	0.2	0.464716
1.803400	0.2	0.461759
1.806733	0.2	0.457438
1.810067	0.2	0.452832
1.813400	0.2	0.448404
1.816733	0.2	0.443701
1.820067	0.2	0.437703
1.823400	0.2	0.429652
1.826733	0.2	0.419542
1.830067	0.2	0.408175
1.833400	0.2	0.396599
1.836733	0.2	0.385386
1.840067	0.2	0.374313
1.843400	0.2	0.362811
1.846733	0.2	0.350750
1.850067	0.2	0.338783
1.853400	0.2	0.327891
1.856733	0.2	0.318782
1.860067	0.2	0.311541
1.863400	0.2	0.305655
1.866733	0.2	0.300477
1.870067	0.2	0.295690
1.873400	0.2	0.291290
1.876733	0.2	0.287029
1.880067	0.2	0.282400
1.883400	0.2	0.277171
1.886733	0.2	0.271541
1.890067	0.2	0.265921
1.893400	0.2	0.260621
1.896733	0.2	0.255862
1.900067	0.2	0.252035
1.903400	0.2	0.249394
1.906733	0.2	0.247611
1.910067	0.2	0.246093
1.913400	0.2	0.244551
1.916733	0.2	0.243289
1.920067	0.2	0.243038
1.923400	0.2	0.244309
1.926733	0.2	0.246894
1.930067	0.2	0.249911
1.933400	0.2	0.252067
1.936733	0.2	0.252514
1.940067	0.2	0.251667
1.943400	0.2	0.250875
1.946733	0.2	0.251527
1.950067	0.2	0.254521
1.953400	0.2	0.260170
1.956733	0.2	0.268347
1.960067	0.2	0.278987
1.963400	0.2	0.292491
1.966733	0.2	0.309725
1.970067	0.2	0.331639
1.973400	0.2	0.359090
1.976733	0.2	0.392869
1.980067	0.2	0.433601
1.983400	0.2	0.481820
1.986733	0.2	0.538351
1.990067	0.2	0.604317
1.993400	0.2	0.680685
1.996733	0.2	0.768220
2.000067	0.2	0.867839
2.003400	0.2	0.980785
2.006733	0.2	1.108102
2.010067	0.2	1.249933
2.013400	0.2	1.405925
2.016733	0.2	1.576245
2.020067	0.2	1.761606
2.023400	0.2	1.962814
2.026733	0.2	2.180827
2.030067	0.2	2.416624
2.033400	0.2	2.670316
2.036733	0.2	2.940604
2.040067	0.2	3.225617
2.043400	0.2	3.524167
2.046733	0.2	3.835936
2.050067	0.2	4.161177
2.053400	0.2	4.500300
2.056733	0.2	4.853415
2.060067	0.2	5.220189
2.063400	0.2	5.600289
2.066733	0.2	5.993913
2.070067	0.2	6.401693
2.073400	0.2	6.824243
2.076733	0.2	7.262272
2.080067	0.2	7.716883
2.083400	0.2	8.189408
2.086733	0.2	8.681351
2.090067	0.2	9.194631
2.093400	0.2	9.731371
2.096733	0.2	10.293326
2.100067	0.2	10.881382
2.103400	0.2	11.495436
2.106733	0.2	12.134793
2.110067	0.2	12.798468
2.113400	0.2	13.484894
2.116733	0.2	14.191256
2.120067	0.2	14.913399
2.123400	0.2	15.646350
2.126733	0.2	16.384427
2.130067	0.2	17.121201
2.133400	0.2	17.849952
2.136733	0.2	18.563792
2.140067	0.2	19.255010
2.143400	0.2	19.914862
2.146733	0.2	20.534573
2.150067	0.2	21.106112
2.153400	0.2	21.622046
2.156733	0.2	22.074794
2.160067	0.2	22.456371
2.163400	0.2	22.759382
2.166733	0.2	22.977861
2.170067	0.2	23.106807
2.173400	0.2	23.141606
2.176733	0.2	23.078411
2.180067	0.2	22.915327
2.183400	0.2	22.653649
2.186733	0.2	22.297800
2.190067	0.2	21.854322
2.193400	0.2	21.331254
2.196733	0.2	20.737732
2.200067	0.2	20.083138
2.203400	0.2	19.376609
2.206733	0.2	18.627634
2.210067	0.2	17.846427
2.213400	0.2	17.043017
2.216733	0.2	16.226121
2.220067	0.2	15.403214
2.223400	0.2	14.581028
2.226733	0.2	13.765492
2.230067	0.2	12.961393
2.233400	0.2	12.172358
2.236733	0.2	11.401214
2.240067	0.2	10.650195
2.243400	0.2	9.920690
2.246733	0.2	9.213770
2.250067	0.2	8.531320
2.253400	0.2	7.875972
2.256733	0.2	7.249950
2.260067	0.2	6.654719
2.263400	0.2	6.091483
2.266733	0.2	5.561486
2.270067	0.2	5.065557
2.273400	0.2	4.603597
2.276733	0.2	4.174807
2.280067	0.2	3.778213
2.283400	0.2	3.412990
2.286733	0.2	3.078589
2.290067	0.2	2.774554
2.293400	0.2	2.499996
2.296733	0.2	2.253302
2.300067	0.2	2.032542
2.303400	0.2	1.836102
2.306733	0.2	1.662294
2.310067	0.2	1.508622
2.313400	0.2	1.372369
2.316733	0.2	1.251507
2.320067	0.2	1.144717
2.323400	0.2	1.050956
2.326733	0.2	0.969125
2.330067	0.2	0.897865
2.333400	0.2	0.835736
2.336733	0.2	0.781538
2.340067	0.2	0.734339
2.343400	0.2	0.693095
2.346733	0.2	0.656690
2.350067	0.2	0.624233
2.353400	0.2	0.595078
2.356733	0.2	0.568773
2.360067	0.2	0.545103
2.363400	0.2	0.523934
2.366733	0.2	0.505224
2.370067	0.2	0.488912
2.373400	0.2	0.474765
2.376733	0.2	0.462253
2.380067	0.2	0.450634
2.383400	0.2	0.439533
2.386733	0.2	0.429447
2.390067	0.2	0.420809
2.393400	0.2	0.413195
2.396733	0.2	0.405884
2.400067	0.2	0.398457
2.403400	0.2	0.390662
2.406733	0.2	0.382462
2.410067	0.2	0.374326
2.413400	0.2	0.367118
2.416733	0.2	0.361479
2.420067	0.2	0.357335
2.423400	0.2	0.353949
2.426733	0.2	0.350261
2.430067	0.2	0.345483
2.433400	0.2	0.339635
2.436733	0.2	0.333497
2.440067	0.2	0.328114
2.443400	0.2	0.324091
2.446733	0.2	0.321041
2.450067	0.2	0.317916
2.453400	0.2	0.313935
2.456733	0.2	0.309087
2.460067	0.2	0.303891
2.463400	0.2	0.298810
2.466733	0.2	0.293977
2.470067	0.2	0.289343
2.473400	0.2	0.285013
2.476733	0.2	0.281269
2.480067	0.2	0.278288
2.483400	0.2	0.275774
2.486733	0.2	0.273222
2.490067	0.2	0.270419
2.493400	0.2	0.267494
2.496733	0.2	0.264687
2.500067	0.2	0.262237
2.503400	0.2	0.260198
2.506733	0.2	0.258270
2.510067	0.2	0.256118
2.513400	0.2	0.253608
2.516733	0.2	0.250540
2.520067	0.2	0.246852
2.523400	0.2	0.243001
2.526733	0.2	0.239676
2.530067	0.2	0.237250
2.533400	0.2	0.235769
2.536733	0.2	0.235108
2.540067	0.2	0.234940
2.543400	0.2	0.235052
2.546733	0.2	0.235587
2.550067	0.2	0.236616
2.553400	0.2	0.237701
2.556733	0.2	0.238111
2.560067	0.2	0.237357
2.563400	0.2	0.235736
2.566733	0.2	0.234204
2.570067	0.2	0.233343
2.573400	0.2	0.232933
2.576733	0.2	0.232607
2.580067	0.2	0.232197
2.583400	0.2	0.231452
2.586733	0.2	0.230279
2.590067	0.2	0.229036
2.593400	0.2	0.228011
2.596733	0.2	0.227313
2.600067	0.2	0.227224
2.603400	0.2	0.227732
2.606733	0.2	0.228127
2.610067	0.2	0.227843
2.613400	0.2	0.227308
2.616733	0.2	0.227289
2.620067	0.2	0.227652
2.623400	0.2	0.227289
2.626733	0.2	0.225455
2.630067	0.2	0.222833
2.633400	0.2	0.220900
2.636733	0.2	0.220453
2.640067	0.2	0.221147
2.643400	0.2	0.222204
2.646733	0.2	0.223126
2.650067	0.2	0.223513
2.653400	0.2	0.222875
2.656733	0.2	0.221287
2.660067	0.2	0.219755
2.663400	0.2	0.219392
2.666733	0.2	0.220356
2.670067	0.2	0.221790
2.673400	0.2	0.222670
2.676733	0.2	0.222623
2.680067	0.2	0.222065
2.683400	0.2	0.221636
2.686733	0.2	0.221725
2.690067	0.2	0.222195
2.693400	0.2	0.222470
2.696733	0.2	0.222027
2.700067	0.2	0.220807
2.703400	0.2	0.219070
2.706733	0.2	0.217198
2.710067	0.2	0.215722
2.713400	0.2	0.215122
2.716733	0.2	0.215485
2.720067	0.2	0.216477
2.723400	0.2	0.217636
2.726733	0.2	0.218591
2.730067	0.2	0.219028
2.733400	0.2	0.218716
2.736733	0.2	0.217608
2.740067	0.2	0.215806
2.743400	0.2	0.213692
2.746733	0.2	0.212169
2.750067	0.2	0.212262
2.753400	0.2	0.214251
2.756733	0.2	0.217231
2.760067	0.2	0.219964
2.763400	0.2	0.221827
2.766733	0.2	0.222730
2.770067	0.2	0.222828
2.773400	0.2	0.222418
2.776733	0.2	0.221706
2.780067	0.2	0.220616
2.783400	0.2	0.218856
2.786733	0.2	0.216300
2.790067	0.2	0.213468
2.793400	0.2	0.211303
2.796733	0.2	0.210344
2.800067	0.2	0.210530
2.803400	0.2	0.211652
2.806733	0.2	0.213375
2.810067	0.2	0.215233
2.813400	0.2	0.216849
2.816733	0.2	0.217948
2.820067	0.2	0.218521
2.823400	0.2	0.219005
2.826733	0.2	0.219918
2.830067	0.2	0.221319
2.833400	0.2	0.222772
2.836733	0.2	0.223718
2.840067	0.2	0.223927
2.843400	0.2	0.223489
2.846733	0.2	0.222763
2.850067	0.2	0.222428
2.853400	0.2	0.222865
2.856733	0.2	0.223638
2.860067	0.2	0.223997
2.863400	0.2	0.223825
2.866733	0.2	0.223531
2.870067	0.2	0.223205
2.873400	0.2	0.222553
2.876733	0.2	0.221548
2.880067	0.2	0.220556
2.883400	0.2	0.219904
2.886733	0.2	0.219583
2.890067	0.2	0.219545
2.893400	0.2	0.220104
2.896733	0.2	0.221552
2.900067	0.2	0.223722
2.903400	0.2	0.226051
2.906733	0.2	0.227960
2.910067	0.2	0.229259
2.913400	0.2	0.230172
2.916733	0.2	0.230907
2.920067	0.2	0.231559
2.923400	0.2	0.232216
2.926733	0.2	0.232873
2.930067	0.2	0.233380
2.933400	0.2	0.233627
2.936733	0.2	0.233683
2.940067	0.2	0.233906
2.943400	0.2	0.234856
2.946733	0.2	0.236793
2.950067	0.2	0.239434
2.953400	0.2	0.242260
2.956733	0.2	0.244584
2.960067	0.2	0.245641
2.963400	0.2	0.245324
2.966733	0.2	0.244309
2.970067	0.2	0.243364
2.973400	0.2	0.242917
2.976733	0.2	0.243098
2.980067	0.2	0.243741
2.983400	0.2	0.244458
2.986733	0.2	0.244919
2.990067	0.2	0.245185
2.993400	0.2	0.245669
2.996733	0.2	0.246787
3.000067	0.2	0.248849
3.003400	0.2	0.252002
3.006733	0.2	0.255718
3.010067	0.2	0.258880
3.013400	0.2	0.260733
3.016733	0.2	0.261432
3.020067	0.2	0.261744
3.023400	0.2	0.262358
3.026733	0.2	0.263457
3.030067	0.2	0.264766
3.033400	0.2	0.265944
3.036733	0.2	0.266922
3.040067	0.2	0.268011
3.043400	0.2	0.269390
3.046733	0.2	0.270647
3.050067	0.2	0.271318
3.053400	0.2	0.271583
3.056733	0.2	0.271946
3.060067	0.2	0.272533
3.063400	0.2	0.273255
3.066733	0.2	0.274335
3.070067	0.2	0.275904
3.073400	0.2	0.277371
3.076733	0.2	0.277939
3.080067	0.2	0.277469
3.083400	0.2	0.276216
3.086733	0.2	0.274493
3.090067	0.2	0.272784
3.093400	0.2	0.271704
3.096733	0.2	0.271560
3.100067	0.2	0.272067
3.103400	0.2	0.272621
3.106733	0.2	0.272864
3.110067	0.2	0.272980
3.113400	0.2	0.273311
3.116733	0.2	0.273678
3.120067	0.2	0.273394
3.123400	0.2	0.271918
3.126733	0.2	0.269460
3.130067	0.2	0.266959
3.133400	0.2	0.265609
3.136733	0.2	0.265990
3.140067	0.2	0.267481
3.143400	0.2	0.268994
3.146733	0.2	0.269939
3.150067	0.2	0.269981
3.153400	0.2	0.268859
3.156733	0.2	0.266777
3.160067	0.2	0.264221
3.163400	0.2	0.261646
3.166733	0.2	0.259397
3.170067	0.2	0.257487
3.173400	0.2	0.255918
3.176733	0.2	0.255131
3.180067	0.2	0.255438
3.183400	0.2	0.256114
3.186733	0.2	0.256118
3.190067	0.2	0.255322
3.193400	0.2	0.254405
3.196733	0.2	0.253869
3.200067	0.2	0.253692
3.203400	0.2	0.253739
3.206733	0.2	0.254130
3.210067	0.2	0.254763
3.213400	0.2	0.255122
3.216733	0.2	0.254898
3.220067	0.2	0.254279
3.223400	0.2	0.253534
3.226733	0.2	0.252747
3.230067	0.2	0.252021
3.233400	0.2	0.251597
3.236733	0.2	0.251494
3.240067	0.2	0.251252
3.243400	0.2	0.250228
3.246733	0.2	0.248072
3.250067	0.2	0.244924
3.253400	0.2	0.241511
3.256733	0.2	0.238908
3.260067	0.2	0.237757
3.263400	0.2	0.237883
3.266733	0.2	0.238549
3.270067	0.2	0.239052
3.273400	0.2	0.239243
3.276733	0.2	0.239480
3.280067	0.2	0.240044
3.283400	0.2	0.240603
3.286733	0.2	0.240556
3.290067	0.2	0.239690
3.293400	0.2	0.238307
3.296733	0.2	0.237017
3.300067	0.2	0.236700
3.303400	0.2	0.238041
3.306733	0.2	0.240919
3.310067	0.2	0.244398
3.313400	0.2	0.247136
3.316733	0.2	0.248174
3.320067	0.2	0.247592
3.323400	0.2	0.246246
3.326733	0.2	0.245003
3.330067	0.2	0.244081
3.333400	0.2	0.243001
3.336733	0.2	0.241185
3.340067	0.2	0.238535
3.343400	0.2	0.235611
3.346733	0.2	0.233450
3.350067	0.2	0.232938
3.353400	0.2	0.234148
3.356733	0.2	0.236426
3.360067	0.2	0.238861
3.363400	0.2	0.240672
3.366733	0.2	0.241445
3.370067	0.2	0.241282
3.373400	0.2	0.240672
3.376733	0.2	0.240197
3.380067	0.2	0.240267
3.383400	0.2	0.240766
3.386733	0.2	0.241366
3.390067	0.2	0.242223
3.393400	0.2	0.243778
3.396733	0.2	0.245916
3.400067	0.2	0.248030
3.403400	0.2	0.249585
3.406733	0.2	0.250395
3.410067	0.2	0.250661
3.413400	0.2	0.250875
3.416733	0.2	0.251485
3.420067	0.2	0.252463
3.423400	0.2	0.253161
3.426733	0.2	0.252659
3.430067	0.2	0.250586
3.433400	0.2	0.247536
3.436733	0.2	0.244584
3.440067	0.2	0.242773
3.443400	0.2	0.242610
3.446733	0.2	0.243778
3.450067	0.2	0.245557
3.453400	0.2	0.247364
3.456733	0.2	0.248752
3.460067	0.2	0.249455
3.463400	0.2	0.249478
3.466733	0.2	0.249017
3.470067	0.2	0.248272
3.473400	0.2	0.247564
3.476733	0.2	0.247248
3.480067	0.2	0.247327
3.483400	0.2	0.247215
3.486733	0.2	0.246284
3.490067	0.2	0.244379
3.493400	0.2	0.241869
3.496733	0.2	0.239499
3.500067	0.2	0.238093
3.503400	0.2	0.237999
3.506733	0.2	0.238884
3.510067	0.2	0.240179
3.513400	0.2	0.241632
3.516733	0.2	0.243215
3.520067	0.2	0.244798
3.523400	0.2	0.246023
3.526733	0.2	0.246400
3.530067	0.2	0.245655
3.533400	0.2	0.244039
3.536733	0.2	0.242037
3.540067	0.2	0.240225
3.543400	0.2	0.239206
3.546733	0.2	0.239150
3.550067	0.2	0.239741
3.553400	0.2	0.240416
3.556733	0.2	0.240523
3.560067	0.2	0.239885
3.563400	0.2	0.239215
3.566733	0.2	0.239359
3.570067	0.2	0.240323
3.573400	0.2	0.241292
3.576733	0.2	0.241515
3.580067	0.2	0.241054
3.583400	0.2	0.240677
3.586733	0.2	0.240910
3.590067	0.2	0.241548
3.593400	0.2	0.242051
3.596733	0.2	0.241916
3.600067	0.2	0.240793
3.603400	0.2	0.238670
3.606733	0.2	0.235974
3.610067	0.2	0.233264
3.613400	0.2	0.230987
3.616733	0.2	0.229636
3.620067	0.2	0.229538
3.623400	0.2	0.230181
3.626733	0.2	0.230502
3.630067	0.2	0.229985
3.633400	0.2	0.228980
3.636733	0.2	0.228165
3.640067	0.2	0.227978
3.643400	0.2	0.228235
3.646733	0.2	0.228342
3.650067	0.2	0.228132
3.653400	0.2	0.227853
3.656733	0.2	0.227769
3.660067	0.2	0.228081
3.663400	0.2	0.228705
3.666733	0.2	0.229185
3.670067	0.2	0.229259
3.673400	0.2	0.229040
3.676733	0.2	0.228519
3.680067	0.2	0.227722
3.683400	0.2	0.227191
3.686733	0.2	0.227639
3.690067	0.2	0.229096
3.693400	0.2	0.230982
3.696733	0.2	0.232938
3.700067	0.2	0.234693
3.703400	0.2	0.235350
3.706733	0.2	0.233962
3.710067	0.2	0.230717
3.713400	0.2	0.226679
3.716733	0.2	0.222810
3.720067	0.2	0.219634
3.723400	0.2	0.217450
3.726733	0.2	0.216272
3.730067	0.2	0.215820
3.733400	0.2	0.215755
3.736733	0.2	0.215964
3.740067	0.2	0.216584
3.743400	0.2	0.217622
3.746733	0.2	0.218647
3.750067	0.2	0.219173
3.753400	0.2	0.219271
3.756733	0.2	0.219354
3.760067	0.2	0.219620
3.763400	0.2	0.220099
3.766733	0.2	0.220924
3.770067	0.2	0.222083
3.773400	0.2	0.223145
3.776733	0.2	0.223545
3.780067	0.2	0.223122
3.783400	0.2	0.222297
3.786733	0.2	0.221748
3.790067	0.2	0.221864
3.793400	0.2	0.222647
3.796733	0.2	0.223876
3.800067	0.2	0.225096
3.803400	0.2	0.225687
3.806733	0.2	0.225222
3.810067	0.2	0.223839
3.813400	0.2	0.222214
3.816733	0.2	0.221073
3.820067	0.2	0.220900
3.823400	0.2	0.221753
3.826733	0.2	0.223122
3.830067	0.2	0.224304
3.833400	0.2	0.224770
3.836733	0.2	0.224300
3.840067	0.2	0.223103
3.843400	0.2	0.221487
3.846733	0.2	0.219536
3.850067	0.2	0.217413
3.853400	0.2	0.215601
3.856733	0.2	0.214479
3.860067	0.2	0.213929
3.863400	0.2	0.213850
3.866733	0.2	0.214381
3.870067	0.2	0.215564
3.873400	0.2	0.217156
3.876733	0.2	0.218833
3.880067	0.2	0.220183
3.883400	0.2	0.220593
3.886733	0.2	0.219699
3.890067	0.2	0.217874
3.893400	0.2	0.216030
3.896733	0.2	0.214814
3.900067	0.2	0.214241
3.903400	0.2	0.213985
3.906733	0.2	0.213808
3.910067	0.2	0.213664
3.913400	0.2	0.213683
3.916733	0.2	0.214172
3.920067	0.2	0.215569
3.923400	0.2	0.217850
3.926733	0.2	0.220216
3.930067	0.2	0.221608
3.933400	0.2	0.221543
3.936733	0.2	0.220528
3.940067	0.2	0.219727
3.943400	0.2	0.219867
3.946733	0.2	0.220630
3.950067	0.2	0.221343
3.953400	0.2	0.221925
3.956733	0.2	0.222693
3.960067	0.2	0.223531
3.963400	0.2	0.223988
3.966733	0.2	0.223937
3.970067	0.2	0.223704
3.973400	0.2	0.223648
3.976733	0.2	0.223885
3.980067	0.2	0.224514
3.983400	0.2	0.225594
3.986733	0.2	0.226782
3.990067	0.2	0.227396
3.993400	0.2	0.226982
3.996733	0.2	0.225655
4.000067	0.2	0.224053
4.003400	0.2	0.222977
4.006733	0.2	0.222884
4.010067	0.2	0.223708
4.013400	0.2	0.225008
4.016733	0.2	0.226228
4.020067	0.2	0.226870
4.023400	0.2	0.226740
4.026733	0.2	0.226018
4.030067	0.2	0.225301
4.033400	0.2	0.225399
4.036733	0.2	0.226526
4.040067	0.2	0.227881
4.043400	0.2	0.228337
4.046733	0.2	0.227350
4.050067	0.2	0.225101
4.053400	0.2	0.222232
4.056733	0.2	0.219587
4.060067	0.2	0.217934
4.063400	0.2	0.217678
4.066733	0.2	0.218428
4.070067	0.2	0.219201
4.073400	0.2	0.219238
4.076733	0.2	0.218512
4.080067	0.2	0.217482
4.083400	0.2	0.216621
4.086733	0.2	0.216048
4.090067	0.2	0.215494
4.093400	0.2	0.214656
4.096733	0.2	0.213711
4.100067	0.2	0.213282
4.103400	0.2	0.213645
4.106733	0.2	0.214395
4.110067	0.2	0.215038
4.113400	0.2	0.215457
4.116733	0.2	0.215699
4.120067	0.2	0.215806
4.123400	0.2	0.215797
4.126733	0.2	0.215606
4.130067	0.2	0.215108
4.133400	0.2	0.214512
4.136733	0.2	0.214456
4.140067	0.2	0.215154
4.143400	0.2	0.215978
4.146733	0.2	0.216230
4.150067	0.2	0.215895
4.153400	0.2	0.215569
4.156733	0.2	0.216034
4.160067	0.2	0.217813
4.163400	0.2	0.220723
4.166733	0.2	0.223746
4.170067	0.2	0.225594
4.173400	0.2	0.225934
4.176733	0.2	0.225687
4.180067	0.2	0.225850
4.183400	0.2	0.226740
4.186733	0.2	0.228295
4.190067	0.2	0.230274
4.193400	0.2	0.232258
4.196733	0.2	0.233860
4.200067	0.2	0.234935
4.203400	0.2	0.235527
4.206733	0.2	0.235685
4.210067	0.2	0.235611
4.213400	0.2	0.235601
4.216733	0.2	0.235816
4.220067	0.2	0.236314
4.223400	0.2	0.237199
4.226733	0.2	0.238568
4.230067	0.2	0.240351
4.233400	0.2	0.242260
4.236733	0.2	0.243918
4.240067	0.2	0.245008
4.243400	0.2	0.245245
4.246733	0.2	0.244617
4.250067	0.2	0.243434
4.253400	0.2	0.241860
4.256733	0.2	0.239904
4.260067	0.2	0.238139
4.263400	0.2	0.237552
4.266733	0.2	0.238591
4.270067	0.2	0.240928
4.273400	0.2	0.244002
4.276733	0.2	0.247243
4.280067	0.2	0.249869
4.283400	0.2	0.251248
4.286733	0.2	0.251494
4.290067	0.2	0.251168
4.293400	0.2	0.250684
4.296733	0.2	0.250312
4.300067	0.2	0.250200
4.303400	0.2	0.250149
4.306733	0.2	0.249869
4.310067	0.2	0.249478
4.313400	0.2	0.249264
4.316733	0.2	0.249078
4.320067	0.2	0.248621
4.323400	0.2	0.247825
4.326733	0.2	0.246703
4.330067	0.2	0.245213
4.333400	0.2	0.243434
4.336733	0.2	0.241646
4.340067	0.2	0.240104
4.343400	0.2	0.238763
4.346733	0.2	0.237478
4.350067	0.2	0.236328
4.353400	0.2	0.235508
4.356733	0.2	0.235206
4.360067	0.2	0.235420
4.363400	0.2	0.235802
4.366733	0.2	0.235965
4.370067	0.2	0.235941
4.373400	0.2	0.236081
4.376733	0.2	0.236589
4.380067	0.2	0.237254
4.383400	0.2	0.237594
4.386733	0.2	0.237031
4.390067	0.2	0.235257
4.393400	0.2	0.232682
4.396733	0.2	0.230060
4.400067	0.2	0.227708
4.403400	0.2	0.225506
4.406733	0.2	0.223354
4.410067	0.2	0.221296
4.413400	0.2	0.219531
4.416733	0.2	0.218316
4.420067	0.2	0.218013
4.423400	0.2	0.218996
4.426733	0.2	0.220928
4.430067	0.2	0.222432
4.433400	0.2	0.222316
4.436733	0.2	0.220719
4.440067	0.2	0.218474
4.443400	0.2	0.216155
4.446733	0.2	0.214167
4.450067	0.2	0.212910
4.453400	0.2	0.212090
4.456733	0.2	0.210539
4.460067	0.2	0.207433
4.463400	0.2	0.203280
4.466733	0.2	0.199373
4.470067	0.2	0.196747
4.473400	0.2	0.195601
4.476733	0.2	0.195606
4.480067	0.2	0.196248
4.483400	0.2	0.196830
4.486733	0.2	0.196770
4.490067	0.2	0.196095
4.493400	0.2	0.195256
4.496733	0.2	0.194665
4.500067	0.2	0.194511
4.503400	0.2	0.194563
4.506733	0.2	0.194362
4.510067	0.2	0.193845
4.513400	0.2	0.193366
4.516733	0.2	0.193259
4.520067	0.2	0.193785
4.523400	0.2	0.195187
4.526733	0.2	0.197128
4.530067	0.2	0.198563
4.533400	0.2	0.198469
4.536733	0.2	0.196509
4.540067	0.2	0.192882
4.543400	0.2	0.188323
4.546733	0.2	0.184174
4.550067	0.2	0.181990
4.553400	0.2	0.182497
4.556733	0.2	0.184886
4.560067	0.2	0.187298
4.563400	0.2	0.188309
4.566733	0.2	0.187899
4.570067	0.2	0.186884
4.573400	0.2	0.185720
4.576733	0.2	0.184458
4.580067	0.2	0.183294
4.583400	0.2	0.182479
4.586733	0.2	0.182134
4.590067	0.2	0.182260
4.593400	0.2	0.182777
4.596733	0.2	0.183256
4.600067	0.2	0.182958
4.603400	0.2	0.181561
4.606733	0.2	0.179508
4.610067	0.2	0.177589
4.613400	0.2	0.176271
4.616733	0.2	0.175484
4.620067	0.2	0.174865
4.623400	0.2	0.174274
4.626733	0.2	0.174129
4.630067	0.2	0.175112
4.633400	0.2	0.177249
4.636733	0.2	0.179596
4.640067	0.2	0.181044
4.643400	0.2	0.181091
4.646733	0.2	0.179894
4.650067	0.2	0.178218
4.653400	0.2	0.177175
4.656733	0.2	0.177170
4.660067	0.2	0.177450
4.663400	0.2	0.177049
4.666733	0.2	0.175759
4.670067	0.2	0.174134
4.673400	0.2	0.173026
4.676733	0.2	0.172844
4.680067	0.2	0.173301
4.683400	0.2	0.173836
4.686733	0.2	0.173943
4.690067	0.2	0.173370
4.693400	0.2	0.172430
4.696733	0.2	0.171787
4.700067	0.2	0.171806
4.703400	0.2	0.172337
4.706733	0.2	0.172989
4.710067	0.2	0.173249
4.713400	0.2	0.172737
4.716733	0.2	0.171508
4.720067	0.2	0.170050
4.723400	0.2	0.168849
4.726733	0.2	0.168136
4.730067	0.2	0.167936
4.733400	0.2	0.168136
4.736733	0.2	0.168453
4.740067	0.2	0.168579
4.743400	0.2	0.168514
4.746733	0.2	0.168658
4.750067	0.2	0.169254
4.753400	0.2	0.169999
4.756733	0.2	0.170381
4.760067	0.2	0.170334
4.763400	0.2	0.169859
4.766733	0.2	0.168686
4.770067	0.2	0.166991
4.773400	0.2	0.165808
4.776733	0.2	0.165915
4.780067	0.2	0.167107
4.783400	0.2	0.168765
4.786733	0.2	0.170423
4.790067	0.2	0.171778
4.793400	0.2	0.172677
4.796733	0.2	0.173133
4.800067	0.2	0.173142
4.803400	0.2	0.172569
4.806733	0.2	0.171377
4.810067	0.2	0.169883
4.813400	0.2	0.168770
4.816733	0.2	0.168709
4.820067	0.2	0.169557
4.823400	0.2	0.170409
4.826733	0.2	0.170702
4.830067	0.2	0.170772
4.833400	0.2	0.171228
4.836733	0.2	0.172150
4.840067	0.2	0.173273
4.843400	0.2	0.174372
4.846733	0.2	0.175009
4.850067	0.2	0.174511
4.853400	0.2	0.172858
4.856733	0.2	0.170935
4.860067	0.2	0.169645
4.863400	0.2	0.169361
4.866733	0.2	0.170083
4.870067	0.2	0.171419
4.873400	0.2	0.172774
4.876733	0.2	0.173901
4.880067	0.2	0.174916
4.883400	0.2	0.175941
4.886733	0.2	0.176923
4.890067	0.2	0.177789
4.893400	0.2	0.178553
4.896733	0.2	0.179210
4.900067	0.2	0.179750
4.903400	0.2	0.180327
4.906733	0.2	0.181152
4.910067	0.2	0.182204
4.913400	0.2	0.183238
4.916733	0.2	0.183955
4.920067	0.2	0.184085
4.923400	0.2	0.183601
4.926733	0.2	0.182805
4.930067	0.2	0.182120
4.933400	0.2	0.181859
4.936733	0.2	0.182041
4.940067	0.2	0.182479
4.943400	0.2	0.183126
4.946733	0.2	0.184220
4.950067	0.2	0.185920
4.953400	0.2	0.187769
4.956733	0.2	0.188784
4.960067	0.2	0.188658
4.963400	0.2	0.188313
4.966733	0.2	0.188807
4.970067	0.2	0.190516
4.973400	0.2	0.193445
4.976733	0.2	0.197366
4.980067	0.2	0.201520
4.983400	0.2	0.204733
4.986733	0.2	0.205943
4.990067	0.2	0.204667
4.993400	0.2	0.201245
4.996733	0.2	0.196770
5.000067	0.2	0.192649
5.003400	0.2	0.190050
5.006733	0.2	0.189245
5.010067	0.2	0.189706
5.013400	0.2	0.190721
5.016733	0.2	0.191769
5.020067	0.2	0.192565
5.023400	0.2	0.192830
5.026733	0.2	0.192304
5.030067	0.2	0.191126
5.033400	0.2	0.189664
5.036733	0.2	0.188020
5.040067	0.2	0.186292
5.043400	0.2	0.184979
5.046733	0.2	0.184570
5.050067	0.2	0.185128
5.053400	0.2	0.186544
5.056733	0.2	0.188737
5.060067	0.2	0.191340
5.063400	0.2	0.193687
5.066733	0.2	0.195336
5.070067	0.2	0.196239
5.073400	0.2	0.196393
5.076733	0.2	0.195750
5.080067	0.2	0.194390
5.083400	0.2	0.192546
5.086733	0.2	0.190432
5.090067	0.2	0.188411
5.093400	0.2	0.186744
5.096733	0.2	0.185063
5.100067	0.2	0.183117
5.103400	0.2	0.181519
5.106733	0.2	0.181110
5.110067	0.2	0.181985
5.113400	0.2	0.183531
5.116733	0.2	0.184765
5.120067	0.2	0.184863
5.123400	0.2	0.183904
5.126733	0.2	0.182814
5.130067	0.2	0.182264
5.133400	0.2	0.182111
5.136733	0.2	0.181957
5.140067	0.2	0.181552
5.143400	0.2	0.180616
5.146733	0.2	0.178940
5.150067	0.2	0.176611
5.153400	0.2	0.174046
5.156733	0.2	0.171857
5.160067	0.2	0.170572
5.163400	0.2	0.170423
5.166733	0.2	0.171429
5.170067	0.2	0.173263
5.173400	0.2	0.175191
5.176733	0.2	0.176430
5.180067	0.2	0.176728
5.183400	0.2	0.176420
5.186733	0.2	0.175629
5.190067	0.2	0.174190
5.193400	0.2	0.172337
5.196733	0.2	0.170679
5.200067	0.2	0.169598
5.203400	0.2	0.168993
5.206733	0.2	0.168416
5.210067	0.2	0.167489
5.213400	0.2	0.166162
5.216733	0.2	0.164737
5.220067	0.2	0.163773
5.223400	0.2	0.163582
5.226733	0.2	0.163773
5.230067	0.2	0.163685
5.233400	0.2	0.163028
5.236733	0.2	0.161803
5.240067	0.2	0.159969
5.243400	0.2	0.157626
5.246733	0.2	0.155182
5.250067	0.2	0.153054
5.253400	0.2	0.151661
5.256733	0.2	0.151512
5.260067	0.2	0.152802
5.263400	0.2	0.155079
5.266733	0.2	0.157594
5.270067	0.2	0.159801
5.273400	0.2	0.161435
5.276733	0.2	0.162390
5.280067	0.2	0.162618
5.283400	0.2	0.162097
5.286733	0.2	0.160891
5.290067	0.2	0.159191
5.293400	0.2	0.157207
5.296733	0.2	0.154991
5.300067	0.2	0.152695
5.303400	0.2	0.150641
5.306733	0.2	0.149044
5.310067	0.2	0.147820
5.313400	0.2	0.147009
5.316733	0.2	0.146949
5.320067	0.2	0.147643
5.323400	0.2	0.148462
5.326733	0.2	0.148765
5.330067	0.2	0.148560
5.333400	0.2	0.148304
5.336733	0.2	0.148374
5.340067	0.2	0.148844
5.343400	0.2	0.149678
5.346733	0.2	0.150925
5.350067	0.2	0.152653
5.353400	0.2	0.154702
5.356733	0.2	0.156625
5.360067	0.2	0.157780
5.363400	0.2	0.157403
5.366733	0.2	0.155168
5.370067	0.2	0.151778
5.373400	0.2	0.148369
5.376733	0.2	0.145673
5.380067	0.2	0.143852
5.383400	0.2	0.142669
5.386733	0.2	0.141785
5.390067	0.2	0.141128
5.393400	0.2	0.140895
5.396733	0.2	0.141384
5.400067	0.2	0.142744
5.403400	0.2	0.144602
5.406733	0.2	0.146073
5.410067	0.2	0.146371
5.413400	0.2	0.145603
5.416733	0.2	0.144807
5.420067	0.2	0.144914
5.423400	0.2	0.146101
5.426733	0.2	0.148043
5.430067	0.2	0.150129
5.433400	0.2	0.151582
5.436733	0.2	0.151796
5.440067	0.2	0.150902
5.443400	0.2	0.149570
5.446733	0.2	0.148262
5.450067	0.2	0.147093
5.453400	0.2	0.146218
5.456733	0.2	0.145799
5.460067	0.2	0.145598
5.463400	0.2	0.144891
5.466733	0.2	0.142935
5.470067	0.2	0.139810
5.473400	0.2	0.136564
5.476733	0.2	0.134320
5.480067	0.2	0.133533
5.483400	0.2	0.134227
5.486733	0.2	0.136402
5.490067	0.2	0.139675
5.493400	0.2	0.143014
5.496733	0.2	0.145412
5.500067	0.2	0.146385
5.503400	0.2	0.146045
5.506733	0.2	0.144863
5.510067	0.2	0.143298
5.513400	0.2	0.141854
5.516733	0.2	0.141114
5.520067	0.2	0.141417
5.523400	0.2	0.142744
5.526733	0.2	0.144672
5.530067	0.2	0.146385
5.533400	0.2	0.147079
5.536733	0.2	0.146334
5.540067	0.2	0.144313
5.543400	0.2	0.141896
5.546733	0.2	0.140145
5.550067	0.2	0.139428
5.553400	0.2	0.139251
5.556733	0.2	0.138888
5.560067	0.2	0.138087
5.563400	0.2	0.137249
5.566733	0.2	0.136886
5.570067	0.2	0.137188
5.573400	0.2	0.138199
5.576733	0.2	0.139782
5.580067	0.2	0.141342
5.583400	0.2	0.142180
5.586733	0.2	0.142222
5.590067	0.2	0.142003
5.593400	0.2	0.141887
5.596733	0.2	0.141738
5.600067	0.2	0.141491
5.603400	0.2	0.141310
5.606733	0.2	0.141272
5.610067	0.2	0.141165
5.613400	0.2	0.140695
5.616733	0.2	0.139959
5.620067	0.2	0.139433
5.623400	0.2	0.139358
5.626733	0.2	0.139689
5.630067	0.2	0.140541
5.633400	0.2	0.142092
5.636733	0.2	0.144169
5.640067	0.2	0.146395
5.643400	0.2	0.148509
5.646733	0.2	0.150385
5.650067	0.2	0.151764
5.653400	0.2	0.152290
5.656733	0.2	0.151759
5.660067	0.2	0.150362
5.663400	0.2	0.148658
5.666733	0.2	0.147303
5.670067	0.2	0.146646
5.673400	0.2	0.146409
5.676733	0.2	0.145584
5.680067	0.2	0.143321
5.683400	0.2	0.140052
5.686733	0.2	0.137277
5.690067	0.2	0.136122
5.693400	0.2	0.136755
5.696733	0.2	0.138823
5.700067	0.2	0.141645
5.703400	0.2	0.144471
5.706733	0.2	0.146842
5.710067	0.2	0.148462
5.713400	0.2	0.149235
5.716733	0.2	0.149524
5.720067	0.2	0.149743
5.723400	0.2	0.149892
5.726733	0.2	0.149757
5.730067	0.2	0.149361
5.733400	0.2	0.148923
5.736733	0.2	0.148625
5.740067	0.2	0.148527
5.743400	0.2	0.148583
5.746733	0.2	0.148606
5.750067	0.2	0.148290
5.753400	0.2	0.147568
5.756733	0.2	0.146711
5.760067	0.2	0.145934
5.763400	0.2	0.145193
5.766733	0.2	0.144625
5.770067	0.2	0.144574
5.773400	0.2	0.145007
5.776733	0.2	0.145542
5.780067	0.2	0.146152
5.783400	0.2	0.147084
5.786733	0.2	0.147922
5.790067	0.2	0.147698
5.793400	0.2	0.146194
5.796733	0.2	0.144644
5.800067	0.2	0.144555
5.803400	0.2	0.145976
5.806733	0.2	0.147591
5.810067	0.2	0.148290
5.813400	0.2	0.147857
5.816733	0.2	0.146637
5.820067	0.2	0.145100
5.823400	0.2	0.143740
5.826733	0.2	0.142986
5.830067	0.2	0.142902
5.833400	0.2	0.142986
5.836733	0.2	0.142758
5.840067	0.2	0.142581
5.843400	0.2	0.143358
5.846733	0.2	0.145491
5.850067	0.2	0.148420
5.853400	0.2	0.151023
5.856733	0.2	0.152588
5.860067	0.2	0.153170
5.863400	0.2	0.153123
5.866733	0.2	0.152807
5.870067	0.2	0.152350
5.873400	0.2	0.151461
5.876733	0.2	0.149859
5.880067	0.2	0.147950
5.883400	0.2	0.146544
5.886733	0.2	0.146003
5.890067	0.2	0.146073
5.893400	0.2	0.146395
5.896733	0.2	0.146609
5.900067	0.2	0.146241
5.903400	0.2	0.145203
5.906733	0.2	0.144066
5.910067	0.2	0.143391
5.913400	0.2	0.143209
5.916733	0.2	0.143517
5.920067	0.2	0.144425
5.923400	0.2	0.145640
5.926733	0.2	0.146516
5.930067	0.2	0.146893
5.933400	0.2	0.147205
5.936733	0.2	0.147652
5.940067	0.2	0.147838
5.943400	0.2	0.147242
5.946733	0.2	0.145962
5.950067	0.2	0.144695
5.953400	0.2	0.144150
5.956733	0.2	0.144700
5.960067	0.2	0.146287
5.963400	0.2	0.148392
5.966733	0.2	0.150218
5.970067	0.2	0.151163
5.973400	0.2	0.151214
5.976733	0.2	0.150688
5.980067	0.2	0.149724
5.983400	0.2	0.148537
5.986733	0.2	0.147703
5.990067	0.2	0.147610
5.993400	0.2	0.148080
5.996733	0.2	0.148611
6.000067	0.2	0.148867
