# Supplementary material for: Quantitative profiling of capsaicin content in seven chili pepper cultivars using optimized HPLC
Source: Front Plant Sci. 2026 May 7;17:1749488. doi: 10.3389/fpls.2026.1749488 (PMC13190488; doi:10.3389/fpls.2026.1749488)
Supplement: Supplementary file 2 [file DataSheet2.zip › Raw Chromatogram Data Calibration 220 nm/Capsaicin 50 ppm.csv]

URL chrom://desktop-lb30aed/ChromeleonLocal/Capsaicin/CapsaicinTest_1312025.seq/72833.smp/UV_VIS_1.channel
Channel UV_VIS_1
Injection Information:
Data Vault ChromeleonLocal
Sequence CapsaicinTest_1312025
Name CAP50ppm
Number 535
Position Y:F1
Comment
Processing Method Processing_Capsaicin
Instrument Method Capsaicin_222025m1 -Origninal
Type Unknown
Status Finished
Inject Time 3/29/2025 12:57:20 PM -07:00
Volume (�l) 10.00
Dilution Factor 1.0000
Weight 1.0000
Raw Data Information:
Time Min. (min) 0.003367
Time Max. (min) 6.000033
Data Points 1800
Detector UV
Generating Data System Chromeleon 7.2.10.24543
Exporting Data System Chromeleon 7.2.10.0
Operator Instrument Controller
Signal Quantity Absorbance
Signal Unit mAU
Signal Min. -1.165825
Signal Max. 245.528929
Channel UV_VIS_1
Driver Name VDAD.dll
Channel Type Evaluation
Min. Step (s) 0.2
Max. Step (s) 0.2
Average Step (s) 0.2
Signal Parameter Information:
Signal Info WVL:220 nm
Raw Data:
Time (min) Step (s) Value (mAU)
0.003367 n.a. 0.000000
0.006700 0.2 -0.000023
0.010033 0.2 -0.000065
0.013367 0.2 -0.000037
0.016700 0.2 0.000070
0.020033 0.2 0.000019
0.023367 0.2 -0.000307
0.026700 0.2 -0.000685
0.030033 0.2 -0.000801
0.033367 0.2 -0.000456
0.036700 0.2 0.000498
0.040033 0.2 0.002007
0.043367 0.2 0.003595
0.046700 0.2 0.004624
0.050033 0.2 0.004987
0.053367 0.2 0.005239
0.056700 0.2 0.005825
0.060033 0.2 0.006459
0.063367 0.2 0.006561
0.066700 0.2 0.006128
0.070033 0.2 0.005807
0.073367 0.2 0.006077
0.076700 0.2 0.006869
0.080033 0.2 0.007642
0.083367 0.2 0.007679
0.086700 0.2 0.006706
0.090033 0.2 0.005309
0.093367 0.2 0.004382
0.096700 0.2 0.004219
0.100033 0.2 0.004563
0.103367 0.2 0.005346
0.106700 0.2 0.006603
0.110033 0.2 0.007977
0.113367 0.2 0.008750
0.116700 0.2 0.008363
0.120033 0.2 0.006859
0.123367 0.2 0.004992
0.126700 0.2 0.003707
0.130033 0.2 0.003288
0.133367 0.2 0.003250
0.136700 0.2 0.003041
0.140033 0.2 0.002491
0.143367 0.2 0.001718
0.146700 0.2 0.000740
0.150033 0.2 -0.000619
0.153367 0.2 -0.002319
0.156700 0.2 -0.003763
0.160033 0.2 -0.004047
0.163367 0.2 -0.002622
0.166700 0.2 0.000242
0.170033 0.2 0.003516
0.173367 0.2 0.006021
0.176700 0.2 0.007171
0.180033 0.2 0.007111
0.183367 0.2 0.006482
0.186700 0.2 0.005905
0.190033 0.2 0.005532
0.193367 0.2 0.005225
0.196700 0.2 0.004927
0.200033 0.2 0.004619
0.203367 0.2 0.004186
0.206700 0.2 0.003539
0.210033 0.2 0.002761
0.213367 0.2 0.002100
0.216700 0.2 0.001919
0.220033 0.2 0.002678
0.223367 0.2 0.004820
0.226700 0.2 0.008252
0.230033 0.2 0.012079
0.233367 0.2 0.015055
0.236700 0.2 0.016321
0.240033 0.2 0.015674
0.243367 0.2 0.013378
0.246700 0.2 0.010035
0.250033 0.2 0.006678
0.253367 0.2 0.004526
0.256700 0.2 0.004186
0.260033 0.2 0.005374
0.263367 0.2 0.007432
0.266700 0.2 0.009649
0.270033 0.2 0.011269
0.273367 0.2 0.011721
0.276700 0.2 0.011027
0.280033 0.2 0.009798
0.283367 0.2 0.008643
0.286700 0.2 0.007655
0.290033 0.2 0.006524
0.293367 0.2 0.005052
0.296700 0.2 0.003469
0.300033 0.2 0.002077
0.303367 0.2 0.000945
0.306700 0.2 0.000075
0.310033 0.2 -0.000577
0.313367 0.2 -0.001169
0.316700 0.2 -0.001946
0.320033 0.2 -0.003027
0.323367 0.2 -0.004182
0.326700 0.2 -0.004875
0.330033 0.2 -0.004577
0.333367 0.2 -0.003218
0.336700 0.2 -0.001295
0.340033 0.2 0.000549
0.343367 0.2 0.001942
0.346700 0.2 0.002687
0.350033 0.2 0.002650
0.353367 0.2 0.001998
0.356700 0.2 0.001313
0.360033 0.2 0.001006
0.363367 0.2 0.000843
0.366700 0.2 0.000349
0.370033 0.2 -0.000466
0.373367 0.2 -0.001071
0.376700 0.2 -0.000908
0.380033 0.2 0.000028
0.383367 0.2 0.000983
0.386700 0.2 0.001146
0.390033 0.2 0.000591
0.393367 0.2 0.000112
0.396700 0.2 0.000219
0.400033 0.2 0.000685
0.403367 0.2 0.000964
0.406700 0.2 0.000698
0.410033 0.2 -0.000154
0.413367 0.2 -0.001402
0.416700 0.2 -0.002636
0.420033 0.2 -0.003427
0.423367 0.2 -0.003558
0.426700 0.2 -0.003125
0.430033 0.2 -0.002380
0.433367 0.2 -0.001551
0.436700 0.2 -0.000894
0.440033 0.2 -0.000652
0.443367 0.2 -0.000866
0.446700 0.2 -0.001341
0.450033 0.2 -0.001993
0.453367 0.2 -0.002817
0.456700 0.2 -0.003506
0.460033 0.2 -0.003558
0.463367 0.2 -0.002878
0.466700 0.2 -0.001960
0.470033 0.2 -0.001541
0.473367 0.2 -0.002198
0.476700 0.2 -0.003874
0.480033 0.2 -0.005662
0.483367 0.2 -0.006617
0.486700 0.2 -0.006482
0.490033 0.2 -0.005579
0.493367 0.2 -0.004396
0.496700 0.2 -0.003404
0.500033 0.2 -0.002855
0.503367 0.2 -0.002673
0.506700 0.2 -0.002719
0.510033 0.2 -0.002957
0.513367 0.2 -0.003446
0.516700 0.2 -0.004228
0.520033 0.2 -0.004931
0.523367 0.2 -0.004782
0.526700 0.2 -0.003446
0.530033 0.2 -0.001662
0.533367 0.2 -0.000633
0.536700 0.2 -0.000871
0.540033 0.2 -0.001974
0.543367 0.2 -0.003288
0.546700 0.2 -0.004363
0.550033 0.2 -0.004815
0.553367 0.2 -0.004326
0.556700 0.2 -0.002957
0.560033 0.2 -0.001136
0.563367 0.2 0.000782
0.566700 0.2 0.002664
0.570033 0.2 0.004345
0.573367 0.2 0.005593
0.576700 0.2 0.006207
0.580033 0.2 0.006142
0.583367 0.2 0.005770
0.586700 0.2 0.005737
0.590033 0.2 0.006291
0.593367 0.2 0.007031
0.596700 0.2 0.007423
0.600033 0.2 0.007316
0.603367 0.2 0.007004
0.606700 0.2 0.007036
0.610033 0.2 0.007926
0.613367 0.2 0.009709
0.616700 0.2 0.011800
0.620033 0.2 0.013276
0.623367 0.2 0.013374
0.626700 0.2 0.012014
0.630033 0.2 0.009849
0.633367 0.2 0.007725
0.636700 0.2 0.006254
0.640033 0.2 0.005593
0.643367 0.2 0.005360
0.646700 0.2 0.004745
0.650033 0.2 0.003087
0.653367 0.2 0.000787
0.656700 0.2 -0.000610
0.660033 0.2 0.001164
0.663367 0.2 0.009481
0.666700 0.2 0.030142
0.670033 0.2 0.072531
0.673367 0.2 0.148783
0.676700 0.2 0.270260
0.680033 0.2 0.442429
0.683367 0.2 0.660624
0.686700 0.2 0.908528
0.690033 0.2 1.160097
0.693367 0.2 1.385189
0.696700 0.2 1.557306
0.700033 0.2 1.659617
0.703367 0.2 1.687137
0.706700 0.2 1.645666
0.710033 0.2 1.548785
0.713367 0.2 1.413981
0.716700 0.2 1.258752
0.720033 0.2 1.097652
0.723367 0.2 0.941046
0.726700 0.2 0.795359
0.730033 0.2 0.663702
0.733367 0.2 0.545108
0.736700 0.2 0.426793
0.740033 0.2 0.268733
0.743367 0.2 0.008135
0.746700 0.2 -0.375607
0.750033 0.2 -0.766478
0.753367 0.2 -0.908123
0.756700 0.2 -0.555879
0.760033 0.2 0.322214
0.763367 0.2 1.474773
0.766700 0.2 2.501379
0.770033 0.2 3.093914
0.773367 0.2 3.194902
0.776700 0.2 2.974686
0.780033 0.2 2.696919
0.783367 0.2 2.588700
0.786700 0.2 2.770554
0.790033 0.2 3.247862
0.793367 0.2 3.943862
0.796700 0.2 4.747068
0.800033 0.2 5.548452
0.803367 0.2 6.257505
0.806700 0.2 6.804606
0.810033 0.2 7.144115
0.813367 0.2 7.260344
0.816700 0.2 7.163272
0.820033 0.2 6.871470
0.823367 0.2 6.405944
0.826700 0.2 5.816235
0.830033 0.2 5.218163
0.833367 0.2 4.790504
0.836700 0.2 4.705405
0.840033 0.2 5.035410
0.843367 0.2 5.709771
0.846700 0.2 6.547640
0.850033 0.2 7.331190
0.853367 0.2 7.875562
0.856700 0.2 8.084639
0.860033 0.2 7.977984
0.863367 0.2 7.662922
0.866700 0.2 7.263264
0.870033 0.2 6.852718
0.873367 0.2 6.429511
0.876700 0.2 5.937452
0.880033 0.2 5.317247
0.883367 0.2 4.560687
0.886700 0.2 3.736718
0.890033 0.2 2.972051
0.893367 0.2 2.397494
0.896700 0.2 2.093506
0.900033 0.2 2.065683
0.903367 0.2 2.257698
0.906700 0.2 2.584630
0.910033 0.2 2.962458
0.913367 0.2 3.321110
0.916700 0.2 3.604377
0.920033 0.2 3.766976
0.923367 0.2 3.776387
0.926700 0.2 3.619585
0.930033 0.2 3.308565
0.933367 0.2 2.878979
0.936700 0.2 2.381797
0.940033 0.2 1.871651
0.943367 0.2 1.395466
0.946700 0.2 0.985065
0.950033 0.2 0.655334
0.953367 0.2 0.406313
0.956700 0.2 0.227792
0.960033 0.2 0.105249
0.963367 0.2 0.024396
0.966700 0.2 -0.026720
0.970033 0.2 -0.056997
0.973367 0.2 -0.072466
0.976700 0.2 -0.076937
0.980033 0.2 -0.072741
0.983367 0.2 -0.061472
0.986700 0.2 -0.044466
0.990033 0.2 -0.023078
0.993367 0.2 0.001220
0.996700 0.2 0.027199
1.000033 0.2 0.054203
1.003367 0.2 0.082226
1.006700 0.2 0.111419
1.010033 0.2 0.141212
1.013367 0.2 0.170292
1.016700 0.2 0.197827
1.020033 0.2 0.224584
1.023367 0.2 0.252519
1.026700 0.2 0.283606
1.030033 0.2 0.319378
1.033367 0.2 0.361288
1.036700 0.2 0.410811
1.040033 0.2 0.469266
1.043367 0.2 0.536935
1.046700 0.2 0.611157
1.050033 0.2 0.684811
1.053367 0.2 0.747349
1.056700 0.2 0.788774
1.060033 0.2 0.805021
1.063367 0.2 0.802428
1.066700 0.2 0.799093
1.070033 0.2 0.820938
1.073367 0.2 0.891332
1.076700 0.2 1.016739
1.080033 0.2 1.172787
1.083367 0.2 1.297966
1.086700 0.2 1.305905
1.090033 0.2 1.120446
1.093367 0.2 0.719577
1.096700 0.2 0.161161
1.100033 0.2 -0.429740
1.103367 0.2 -0.908235
1.106700 0.2 -1.165825
1.110033 0.2 -1.165778
1.113367 0.2 -0.944175
1.116700 0.2 -0.584302
1.120033 0.2 -0.181966
1.123367 0.2 0.183526
1.126700 0.2 0.465275
1.130033 0.2 0.650631
1.133367 0.2 0.752849
1.136700 0.2 0.798814
1.140033 0.2 0.817575
1.143367 0.2 0.832030
1.146700 0.2 0.854651
1.150033 0.2 0.887704
1.153367 0.2 0.926456
1.156700 0.2 0.963202
1.160033 0.2 0.990750
1.163367 0.2 1.004520
1.166700 0.2 1.002909
1.170033 0.2 0.987006
1.173367 0.2 0.960063
1.176700 0.2 0.926317
1.180033 0.2 0.889478
1.183367 0.2 0.851974
1.186700 0.2 0.815359
1.190033 0.2 0.780933
1.193367 0.2 0.749822
1.196700 0.2 0.722632
1.200033 0.2 0.699321
1.203367 0.2 0.679307
1.206700 0.2 0.661975
1.210033 0.2 0.647171
1.213367 0.2 0.634775
1.216700 0.2 0.623846
1.220033 0.2 0.612754
1.223367 0.2 0.600438
1.226700 0.2 0.587087
1.230033 0.2 0.573392
1.233367 0.2 0.559795
1.236700 0.2 0.546537
1.240033 0.2 0.533685
1.243367 0.2 0.521061
1.246700 0.2 0.508581
1.250033 0.2 0.496418
1.253367 0.2 0.484474
1.256700 0.2 0.472176
1.260033 0.2 0.459170
1.263367 0.2 0.445750
1.266700 0.2 0.432506
1.270033 0.2 0.419924
1.273367 0.2 0.408534
1.276700 0.2 0.398899
1.280033 0.2 0.391067
1.283367 0.2 0.384287
1.286700 0.2 0.377558
1.290033 0.2 0.370429
1.293367 0.2 0.363048
1.296700 0.2 0.355914
1.300033 0.2 0.349777
1.303367 0.2 0.345320
1.306700 0.2 0.342638
1.310033 0.2 0.341209
1.313367 0.2 0.340519
1.316700 0.2 0.340319
1.320033 0.2 0.340277
1.323367 0.2 0.340021
1.326700 0.2 0.339719
1.330033 0.2 0.340110
1.333367 0.2 0.341646
1.336700 0.2 0.343788
1.340033 0.2 0.345600
1.343367 0.2 0.346596
1.346700 0.2 0.346941
1.350033 0.2 0.347202
1.353367 0.2 0.347975
1.356700 0.2 0.349479
1.360033 0.2 0.351639
1.363367 0.2 0.354298
1.366700 0.2 0.357307
1.370033 0.2 0.360389
1.373367 0.2 0.362978
1.376700 0.2 0.364580
1.380033 0.2 0.365255
1.383367 0.2 0.365470
1.386700 0.2 0.365977
1.390033 0.2 0.367835
1.393367 0.2 0.371505
1.396700 0.2 0.376161
1.400033 0.2 0.380790
1.403367 0.2 0.385474
1.406700 0.2 0.391197
1.410033 0.2 0.399100
1.413367 0.2 0.409656
1.416700 0.2 0.422136
1.420033 0.2 0.435133
1.423367 0.2 0.447799
1.426700 0.2 0.460022
1.430033 0.2 0.471938
1.433367 0.2 0.483827
1.436700 0.2 0.496195
1.440033 0.2 0.509396
1.443367 0.2 0.523231
1.446700 0.2 0.537387
1.450033 0.2 0.551832
1.453367 0.2 0.566668
1.456700 0.2 0.582146
1.460033 0.2 0.599003
1.463367 0.2 0.618254
1.466700 0.2 0.640606
1.470033 0.2 0.666175
1.473367 0.2 0.694692
1.476700 0.2 0.725887
1.480033 0.2 0.759740
1.483367 0.2 0.796495
1.486700 0.2 0.836332
1.490033 0.2 0.879071
1.493367 0.2 0.924519
1.496700 0.2 0.972655
1.500033 0.2 1.023002
1.503367 0.2 1.073992
1.506700 0.2 1.123254
1.510033 0.2 1.168372
1.513367 0.2 1.207357
1.516700 0.2 1.238687
1.520033 0.2 1.261351
1.523367 0.2 1.274934
1.526700 0.2 1.279591
1.530033 0.2 1.275949
1.533367 0.2 1.264969
1.536700 0.2 1.247283
1.540033 0.2 1.222887
1.543367 0.2 1.191404
1.546700 0.2 1.152605
1.550033 0.2 1.107319
1.553367 0.2 1.057819
1.556700 0.2 1.006490
1.560033 0.2 0.954578
1.563367 0.2 0.902554
1.566700 0.2 0.850861
1.570033 0.2 0.800071
1.573367 0.2 0.750781
1.576700 0.2 0.703624
1.580033 0.2 0.659339
1.583367 0.2 0.618612
1.586700 0.2 0.581550
1.590033 0.2 0.547720
1.593367 0.2 0.516791
1.596700 0.2 0.488842
1.600033 0.2 0.464162
1.603367 0.2 0.442755
1.606700 0.2 0.424129
1.610033 0.2 0.407770
1.613367 0.2 0.393554
1.616700 0.2 0.381535
1.620033 0.2 0.371789
1.623367 0.2 0.364594
1.626700 0.2 0.360501
1.630033 0.2 0.359942
1.633367 0.2 0.362382
1.636700 0.2 0.366382
1.640033 0.2 0.371044
1.643367 0.2 0.377083
1.646700 0.2 0.385721
1.650033 0.2 0.397032
1.653367 0.2 0.410005
1.656700 0.2 0.423514
1.660033 0.2 0.436753
1.663367 0.2 0.449480
1.666700 0.2 0.462127
1.670033 0.2 0.475454
1.673367 0.2 0.490053
1.676700 0.2 0.506039
1.680033 0.2 0.522858
1.683367 0.2 0.539627
1.686700 0.2 0.555944
1.690033 0.2 0.572139
1.693367 0.2 0.588768
1.696700 0.2 0.606230
1.700033 0.2 0.624754
1.703367 0.2 0.644540
1.706700 0.2 0.665742
1.710033 0.2 0.688140
1.713367 0.2 0.711307
1.716700 0.2 0.735386
1.720033 0.2 0.761230
1.723367 0.2 0.789547
1.726700 0.2 0.820430
1.730033 0.2 0.853739
1.733367 0.2 0.889422
1.736700 0.2 0.927504
1.740033 0.2 0.968198
1.743367 0.2 1.011817
1.746700 0.2 1.058318
1.750033 0.2 1.107254
1.753367 0.2 1.158542
1.756700 0.2 1.212545
1.760033 0.2 1.268946
1.763367 0.2 1.326133
1.766700 0.2 1.382288
1.770033 0.2 1.436649
1.773367 0.2 1.489236
1.776700 0.2 1.539686
1.780033 0.2 1.586936
1.783367 0.2 1.629838
1.786700 0.2 1.667608
1.790033 0.2 1.699636
1.793367 0.2 1.725317
1.796700 0.2 1.744097
1.800033 0.2 1.755427
1.803367 0.2 1.758649
1.806700 0.2 1.753480
1.810033 0.2 1.740651
1.813367 0.2 1.721354
1.816700 0.2 1.696059
1.820033 0.2 1.664520
1.823367 0.2 1.626927
1.826700 0.2 1.584473
1.830033 0.2 1.538666
1.833367 0.2 1.490545
1.836700 0.2 1.440886
1.840033 0.2 1.390828
1.843367 0.2 1.341803
1.846700 0.2 1.294948
1.850033 0.2 1.250594
1.853367 0.2 1.208275
1.856700 0.2 1.167404
1.860033 0.2 1.128106
1.863367 0.2 1.091263
1.866700 0.2 1.057694
1.870033 0.2 1.027556
1.873367 0.2 1.000660
1.876700 0.2 0.976804
1.880033 0.2 0.955900
1.883367 0.2 0.937968
1.886700 0.2 0.923239
1.890033 0.2 0.911904
1.893367 0.2 0.903509
1.896700 0.2 0.896961
1.900033 0.2 0.891034
1.903367 0.2 0.884971
1.906700 0.2 0.878838
1.910033 0.2 0.873213
1.913367 0.2 0.868379
1.916700 0.2 0.864053
1.920033 0.2 0.859732
1.923367 0.2 0.854968
1.926700 0.2 0.849538
1.930033 0.2 0.843829
1.933367 0.2 0.838842
1.936700 0.2 0.835629
1.940033 0.2 0.835005
1.943367 0.2 0.837808
1.946700 0.2 0.845254
1.950033 0.2 0.859094
1.953367 0.2 0.882098
1.956700 0.2 0.918205
1.960033 0.2 0.971952
1.963367 0.2 1.048157
1.966700 0.2 1.151715
1.970033 0.2 1.287372
1.973367 0.2 1.460291
1.976700 0.2 1.677172
1.980033 0.2 1.946473
1.983367 0.2 2.277708
1.986700 0.2 2.680644
1.990033 0.2 3.164937
1.993367 0.2 3.740266
1.996700 0.2 4.416807
2.000033 0.2 5.205413
2.003367 0.2 6.116936
2.006700 0.2 7.161275
2.010033 0.2 8.347356
2.013367 0.2 9.683757
2.016700 0.2 11.178912
2.020033 0.2 12.840959
2.023367 0.2 14.677509
2.026700 0.2 16.694884
2.030033 0.2 18.897611
2.033367 0.2 21.288465
2.036700 0.2 23.868587
2.040033 0.2 26.637549
2.043367 0.2 29.593715
2.046700 0.2 32.734550
2.050033 0.2 36.056791
2.053367 0.2 39.556557
2.056700 0.2 43.229712
2.060033 0.2 47.072447
2.063367 0.2 51.081949
2.066700 0.2 55.256994
2.070033 0.2 59.598279
2.073367 0.2 64.108726
2.076700 0.2 68.793995
2.080033 0.2 73.662768
2.083367 0.2 78.726201
2.086700 0.2 83.996938
2.090033 0.2 89.488477
2.093367 0.2 95.214667
2.096700 0.2 101.188780
2.100033 0.2 107.422033
2.103367 0.2 113.921785
2.106700 0.2 120.689636
2.110033 0.2 127.719846
2.113367 0.2 134.997727
2.116700 0.2 142.498175
2.120033 0.2 150.185684
2.123367 0.2 158.015750
2.126700 0.2 165.936048
2.130033 0.2 173.886959
2.133367 0.2 181.802437
2.136700 0.2 189.611195
2.140033 0.2 197.237516
2.143367 0.2 204.602047
2.146700 0.2 211.622599
2.150033 0.2 218.214984
2.153367 0.2 224.293671
2.156700 0.2 229.772409
2.160033 0.2 234.565009
2.163367 0.2 238.587228
2.166700 0.2 241.759927
2.170033 0.2 244.012149
2.173367 0.2 245.283754
2.176700 0.2 245.528929
2.180033 0.2 244.720271
2.183367 0.2 242.852066
2.186700 0.2 239.941799
2.190033 0.2 236.029569
2.193367 0.2 231.176466
2.196700 0.2 225.462551
2.200033 0.2 218.983796
2.203367 0.2 211.847378
2.206700 0.2 204.165667
2.210033 0.2 196.050471
2.213367 0.2 187.609093
2.216700 0.2 178.941507
2.220033 0.2 170.137882
2.223367 0.2 161.276749
2.226700 0.2 152.424919
2.230033 0.2 143.638938
2.233367 0.2 134.966369
2.236700 0.2 126.447091
2.240033 0.2 118.115181
2.243367 0.2 110.000130
2.246700 0.2 102.127446
2.250033 0.2 94.519532
2.253367 0.2 87.196427
2.256700 0.2 80.176145
2.260033 0.2 73.475335
2.263367 0.2 67.109522
2.266700 0.2 61.092246
2.270033 0.2 55.433679
2.273367 0.2 50.139902
2.276700 0.2 45.213257
2.280033 0.2 40.652501
2.283367 0.2 36.452655
2.286700 0.2 32.605436
2.290033 0.2 29.099621
2.293367 0.2 25.921031
2.296700 0.2 23.053158
2.300033 0.2 20.478014
2.303367 0.2 18.176246
2.306700 0.2 16.127010
2.310033 0.2 14.308593
2.313367 0.2 12.699440
2.316700 0.2 11.278912
2.320033 0.2 10.027564
2.323367 0.2 8.927309
2.326700 0.2 7.961662
2.330033 0.2 7.115602
2.333367 0.2 6.375071
2.336700 0.2 5.726716
2.340033 0.2 5.158251
2.343367 0.2 4.658983
2.346700 0.2 4.219799
2.350033 0.2 3.832877
2.353367 0.2 3.491552
2.356700 0.2 3.190194
2.360033 0.2 2.923934
2.363367 0.2 2.688481
2.366700 0.2 2.479884
2.370033 0.2 2.294350
2.373367 0.2 2.128566
2.376700 0.2 1.980271
2.380033 0.2 1.848009
2.383367 0.2 1.730039
2.386700 0.2 1.623835
2.390033 0.2 1.527038
2.393367 0.2 1.438414
2.396700 0.2 1.357412
2.400033 0.2 1.283335
2.403367 0.2 1.215059
2.406700 0.2 1.151483
2.410033 0.2 1.092157
2.413367 0.2 1.037274
2.416700 0.2 0.986881
2.420033 0.2 0.940696
2.423367 0.2 0.898251
2.426700 0.2 0.858768
2.430033 0.2 0.821557
2.433367 0.2 0.786427
2.436700 0.2 0.753407
2.440033 0.2 0.722441
2.443367 0.2 0.693356
2.446700 0.2 0.665775
2.450033 0.2 0.639530
2.453367 0.2 0.615008
2.456700 0.2 0.592717
2.460033 0.2 0.572754
2.463367 0.2 0.554654
2.466700 0.2 0.537741
2.470033 0.2 0.521555
2.473367 0.2 0.505988
2.476700 0.2 0.491138
2.480033 0.2 0.477056
2.483367 0.2 0.463505
2.486700 0.2 0.450276
2.490033 0.2 0.437563
2.493367 0.2 0.425722
2.496700 0.2 0.414830
2.500033 0.2 0.404525
2.503367 0.2 0.394266
2.506700 0.2 0.383677
2.510033 0.2 0.372473
2.513367 0.2 0.360706
2.516700 0.2 0.349083
2.520033 0.2 0.338703
2.523367 0.2 0.330312
2.526700 0.2 0.323835
2.530033 0.2 0.318619
2.533367 0.2 0.313940
2.536700 0.2 0.309264
2.540033 0.2 0.304207
2.543367 0.2 0.298591
2.546700 0.2 0.292570
2.550033 0.2 0.286573
2.553367 0.2 0.281041
2.556700 0.2 0.276295
2.560033 0.2 0.272472
2.563367 0.2 0.269376
2.566700 0.2 0.266456
2.570033 0.2 0.262959
2.573367 0.2 0.258400
2.576700 0.2 0.252989
2.580033 0.2 0.247471
2.583367 0.2 0.242479
2.586700 0.2 0.238256
2.590033 0.2 0.234661
2.593367 0.2 0.231378
2.596700 0.2 0.228174
2.600033 0.2 0.224849
2.603367 0.2 0.221180
2.606700 0.2 0.217338
2.610033 0.2 0.214046
2.613367 0.2 0.211815
2.616700 0.2 0.210521
2.620033 0.2 0.209664
2.623367 0.2 0.208681
2.626700 0.2 0.207089
2.630033 0.2 0.204663
2.633367 0.2 0.201534
2.636700 0.2 0.198036
2.640033 0.2 0.194525
2.643367 0.2 0.191419
2.646700 0.2 0.189082
2.650033 0.2 0.187540
2.653367 0.2 0.186358
2.656700 0.2 0.184905
2.660033 0.2 0.182702
2.663367 0.2 0.179750
2.666700 0.2 0.176635
2.670033 0.2 0.174074
2.673367 0.2 0.172365
2.676700 0.2 0.171280
2.680033 0.2 0.170544
2.683367 0.2 0.170181
2.686700 0.2 0.170097
2.690033 0.2 0.169757
2.693367 0.2 0.168835
2.696700 0.2 0.167703
2.700033 0.2 0.166809
2.703367 0.2 0.166232
2.706700 0.2 0.165850
2.710033 0.2 0.165375
2.713367 0.2 0.164341
2.716700 0.2 0.162683
2.720033 0.2 0.160965
2.723367 0.2 0.159591
2.726700 0.2 0.158399
2.730033 0.2 0.157077
2.733367 0.2 0.155573
2.736700 0.2 0.154162
2.740033 0.2 0.153142
2.743367 0.2 0.152397
2.746700 0.2 0.151484
2.750033 0.2 0.150120
2.753367 0.2 0.148281
2.756700 0.2 0.146176
2.760033 0.2 0.144225
2.763367 0.2 0.142739
2.766700 0.2 0.141612
2.770033 0.2 0.140476
2.773367 0.2 0.139079
2.776700 0.2 0.137389
2.780033 0.2 0.135652
2.783367 0.2 0.134199
2.786700 0.2 0.133142
2.790033 0.2 0.132588
2.793367 0.2 0.132890
2.796700 0.2 0.134064
2.800033 0.2 0.135256
2.803367 0.2 0.135647
2.806700 0.2 0.135456
2.810033 0.2 0.135470
2.813367 0.2 0.136034
2.816700 0.2 0.136904
2.820033 0.2 0.137570
2.823367 0.2 0.137459
2.826700 0.2 0.136383
2.830033 0.2 0.134828
2.833367 0.2 0.133337
2.836700 0.2 0.131810
2.840033 0.2 0.129808
2.843367 0.2 0.127149
2.846700 0.2 0.123996
2.850033 0.2 0.120662
2.853367 0.2 0.117589
2.856700 0.2 0.115396
2.860033 0.2 0.114553
2.863367 0.2 0.114972
2.866700 0.2 0.115968
2.870033 0.2 0.116867
2.873367 0.2 0.117486
2.876700 0.2 0.118013
2.880033 0.2 0.118371
2.883367 0.2 0.117882
2.886700 0.2 0.115810
2.890033 0.2 0.112304
2.893367 0.2 0.108592
2.896700 0.2 0.106068
2.900033 0.2 0.105449
2.903367 0.2 0.106683
2.906700 0.2 0.109351
2.910033 0.2 0.112862
2.913367 0.2 0.116471
2.916700 0.2 0.119382
2.920033 0.2 0.121025
2.923367 0.2 0.121426
2.926700 0.2 0.121184
2.930033 0.2 0.121212
2.933367 0.2 0.122380
2.936700 0.2 0.124974
2.940033 0.2 0.128495
2.943367 0.2 0.132076
2.946700 0.2 0.134977
2.950033 0.2 0.136923
2.953367 0.2 0.138208
2.956700 0.2 0.139480
2.960033 0.2 0.141473
2.963367 0.2 0.144630
2.966700 0.2 0.148779
2.970033 0.2 0.153240
2.973367 0.2 0.157245
2.976700 0.2 0.160355
2.980033 0.2 0.162758
2.983367 0.2 0.165044
2.986700 0.2 0.167815
2.990033 0.2 0.171550
2.993367 0.2 0.176318
2.996700 0.2 0.181608
3.000033 0.2 0.186767
3.003367 0.2 0.191615
3.006700 0.2 0.196281
3.010033 0.2 0.200816
3.013367 0.2 0.205366
3.016700 0.2 0.210172
3.020033 0.2 0.215024
3.023367 0.2 0.219257
3.026700 0.2 0.222516
3.030033 0.2 0.225161
3.033367 0.2 0.227834
3.036700 0.2 0.231061
3.040033 0.2 0.235233
3.043367 0.2 0.240388
3.046700 0.2 0.245916
3.050033 0.2 0.250894
3.053367 0.2 0.254852
3.056700 0.2 0.258051
3.060033 0.2 0.261208
3.063367 0.2 0.264798
3.066700 0.2 0.268370
3.070033 0.2 0.270843
3.073367 0.2 0.271713
3.076700 0.2 0.271448
3.080033 0.2 0.270810
3.083367 0.2 0.270167
3.086700 0.2 0.269217
3.090033 0.2 0.267229
3.093367 0.2 0.263848
3.096700 0.2 0.259774
3.100033 0.2 0.256235
3.103367 0.2 0.253785
3.106700 0.2 0.252048
3.110033 0.2 0.250391
3.113367 0.2 0.248281
3.116700 0.2 0.245441
3.120033 0.2 0.241855
3.123367 0.2 0.237599
3.126700 0.2 0.232728
3.130033 0.2 0.227382
3.133367 0.2 0.222186
3.136700 0.2 0.218293
3.140033 0.2 0.216374
3.143367 0.2 0.215764
3.146700 0.2 0.214973
3.150033 0.2 0.212844
3.153367 0.2 0.209138
3.156700 0.2 0.204341
3.160033 0.2 0.199256
3.163367 0.2 0.194525
3.166700 0.2 0.190362
3.170033 0.2 0.186651
3.173367 0.2 0.183182
3.176700 0.2 0.179731
3.180033 0.2 0.176183
3.183367 0.2 0.172700
3.186700 0.2 0.169505
3.190033 0.2 0.166688
3.193367 0.2 0.164160
3.196700 0.2 0.161733
3.200033 0.2 0.159168
3.203367 0.2 0.156108
3.206700 0.2 0.152271
3.210033 0.2 0.147847
3.213367 0.2 0.143666
3.216700 0.2 0.140294
3.220033 0.2 0.137440
3.223367 0.2 0.134730
3.226700 0.2 0.132308
3.230033 0.2 0.130227
3.233367 0.2 0.128173
3.236700 0.2 0.125775
3.240033 0.2 0.122995
3.243367 0.2 0.120224
3.246700 0.2 0.117919
3.250033 0.2 0.116020
3.253367 0.2 0.114050
3.256700 0.2 0.111819
3.260033 0.2 0.109486
3.263367 0.2 0.107107
3.266700 0.2 0.104653
3.270033 0.2 0.102227
3.273367 0.2 0.099996
3.276700 0.2 0.098264
3.280033 0.2 0.097323
3.283367 0.2 0.096965
3.286700 0.2 0.096681
3.290033 0.2 0.096359
3.293367 0.2 0.096229
3.296700 0.2 0.096285
3.300033 0.2 0.096289
3.303367 0.2 0.096094
3.306700 0.2 0.095647
3.310033 0.2 0.094669
3.313367 0.2 0.092634
3.316700 0.2 0.089388
3.320033 0.2 0.085593
3.323367 0.2 0.082287
3.326700 0.2 0.080266
3.330033 0.2 0.079689
3.333367 0.2 0.079991
3.336700 0.2 0.080466
3.340033 0.2 0.080806
3.343367 0.2 0.080965
3.346700 0.2 0.080774
3.350033 0.2 0.080271
3.353367 0.2 0.079977
3.356700 0.2 0.080187
3.360033 0.2 0.080480
3.363367 0.2 0.080368
3.366700 0.2 0.079810
3.370033 0.2 0.079125
3.373367 0.2 0.078664
3.376700 0.2 0.078306
3.380033 0.2 0.077402
3.383367 0.2 0.075726
3.386700 0.2 0.073905
3.390033 0.2 0.072657
3.393367 0.2 0.072075
3.396700 0.2 0.071740
3.400033 0.2 0.071148
3.403367 0.2 0.070017
3.406700 0.2 0.068485
3.410033 0.2 0.066943
3.413367 0.2 0.065551
3.416700 0.2 0.064350
3.420033 0.2 0.063595
3.423367 0.2 0.063586
3.426700 0.2 0.064238
3.430033 0.2 0.065141
3.433367 0.2 0.065747
3.436700 0.2 0.065654
3.440033 0.2 0.064843
3.443367 0.2 0.063698
3.446700 0.2 0.062697
3.450033 0.2 0.062240
3.453367 0.2 0.062431
3.456700 0.2 0.063078
3.460033 0.2 0.063959
3.463367 0.2 0.064969
3.466700 0.2 0.066087
3.470033 0.2 0.067148
3.473367 0.2 0.067712
3.476700 0.2 0.067358
3.480033 0.2 0.066115
3.483367 0.2 0.064336
3.486700 0.2 0.062501
3.490033 0.2 0.061137
3.493367 0.2 0.060503
3.496700 0.2 0.060392
3.500033 0.2 0.060559
3.503367 0.2 0.061113
3.506700 0.2 0.062115
3.510033 0.2 0.063186
3.513367 0.2 0.063758
3.516700 0.2 0.063679
3.520033 0.2 0.063297
3.523367 0.2 0.062948
3.526700 0.2 0.062617
3.530033 0.2 0.062250
3.533367 0.2 0.062021
3.536700 0.2 0.062184
3.540033 0.2 0.062757
3.543367 0.2 0.063283
3.546700 0.2 0.063032
3.550033 0.2 0.061663
3.553367 0.2 0.059577
3.556700 0.2 0.057546
3.560033 0.2 0.056229
3.563367 0.2 0.055810
3.566700 0.2 0.055833
3.570033 0.2 0.055581
3.573367 0.2 0.054887
3.576700 0.2 0.054128
3.580033 0.2 0.053518
3.583367 0.2 0.052969
3.586700 0.2 0.052410
3.590033 0.2 0.051935
3.593367 0.2 0.051609
3.596700 0.2 0.051246
3.600033 0.2 0.050422
3.603367 0.2 0.048992
3.606700 0.2 0.047493
3.610033 0.2 0.046580
3.613367 0.2 0.046319
3.616700 0.2 0.046408
3.620033 0.2 0.046617
3.623367 0.2 0.046808
3.626700 0.2 0.046883
3.630033 0.2 0.046836
3.633367 0.2 0.046846
3.636700 0.2 0.047167
3.640033 0.2 0.047828
3.643367 0.2 0.048252
3.646700 0.2 0.047632
3.650033 0.2 0.045961
3.653367 0.2 0.044177
3.656700 0.2 0.043153
3.660033 0.2 0.042981
3.663367 0.2 0.043320
3.666700 0.2 0.043982
3.670033 0.2 0.044783
3.673367 0.2 0.045421
3.676700 0.2 0.045667
3.680033 0.2 0.045439
3.683367 0.2 0.044722
3.686700 0.2 0.043716
3.690033 0.2 0.042678
3.693367 0.2 0.041821
3.696700 0.2 0.041467
3.700033 0.2 0.041872
3.703367 0.2 0.043018
3.706700 0.2 0.044592
3.710033 0.2 0.046017
3.713367 0.2 0.046780
3.716700 0.2 0.046855
3.720033 0.2 0.046464
3.723367 0.2 0.045658
3.726700 0.2 0.044638
3.730033 0.2 0.043954
3.733367 0.2 0.044093
3.736700 0.2 0.045104
3.740033 0.2 0.046631
3.743367 0.2 0.048140
3.746700 0.2 0.049281
3.750033 0.2 0.049919
3.753367 0.2 0.050031
3.756700 0.2 0.049942
3.760033 0.2 0.050138
3.763367 0.2 0.050720
3.766700 0.2 0.051335
3.770033 0.2 0.051651
3.773367 0.2 0.051712
3.776700 0.2 0.051754
3.780033 0.2 0.051931
3.783367 0.2 0.052536
3.786700 0.2 0.053933
3.790033 0.2 0.055986
3.793367 0.2 0.057849
3.796700 0.2 0.058846
3.800033 0.2 0.059055
3.803367 0.2 0.058645
3.806700 0.2 0.057509
3.810033 0.2 0.055870
3.813367 0.2 0.054454
3.816700 0.2 0.053947
3.820033 0.2 0.054827
3.823367 0.2 0.057104
3.826700 0.2 0.059842
3.830033 0.2 0.061812
3.833367 0.2 0.062520
3.836700 0.2 0.062152
3.840033 0.2 0.061062
3.843367 0.2 0.059498
3.846700 0.2 0.057775
3.850033 0.2 0.056461
3.853367 0.2 0.056098
3.856700 0.2 0.056769
3.860033 0.2 0.058007
3.863367 0.2 0.059120
3.866700 0.2 0.059772
3.870033 0.2 0.060266
3.873367 0.2 0.061044
3.876700 0.2 0.062273
3.880033 0.2 0.063842
3.883367 0.2 0.065654
3.886700 0.2 0.067600
3.890033 0.2 0.069169
3.893367 0.2 0.069654
3.896700 0.2 0.068978
3.900033 0.2 0.067679
3.903367 0.2 0.066250
3.906700 0.2 0.065016
3.910033 0.2 0.064266
3.913367 0.2 0.064191
3.916700 0.2 0.064964
3.920033 0.2 0.066538
3.923367 0.2 0.068401
3.926700 0.2 0.069812
3.930033 0.2 0.070208
3.933367 0.2 0.069495
3.936700 0.2 0.068294
3.940033 0.2 0.067572
3.943367 0.2 0.067637
3.946700 0.2 0.067838
3.950033 0.2 0.067558
3.953367 0.2 0.067074
3.956700 0.2 0.067162
3.960033 0.2 0.068052
3.963367 0.2 0.069118
3.966700 0.2 0.069817
3.970033 0.2 0.070333
3.973367 0.2 0.071074
3.976700 0.2 0.072033
3.980033 0.2 0.072690
3.983367 0.2 0.072476
3.986700 0.2 0.071405
3.990033 0.2 0.070026
3.993367 0.2 0.068685
3.996700 0.2 0.067344
4.000033 0.2 0.066054
4.003367 0.2 0.065039
4.006700 0.2 0.064373
4.010033 0.2 0.063875
4.013367 0.2 0.063451
4.016700 0.2 0.063158
4.020033 0.2 0.062818
4.023367 0.2 0.062054
4.026700 0.2 0.060722
4.030033 0.2 0.059111
4.033367 0.2 0.057779
4.036700 0.2 0.056936
4.040033 0.2 0.056080
4.043367 0.2 0.054659
4.046700 0.2 0.052806
4.050033 0.2 0.051134
4.053367 0.2 0.050184
4.056700 0.2 0.050077
4.060033 0.2 0.050450
4.063367 0.2 0.050627
4.066700 0.2 0.050045
4.070033 0.2 0.048634
4.073367 0.2 0.046990
4.076700 0.2 0.045942
4.080033 0.2 0.045816
4.083367 0.2 0.046152
4.086700 0.2 0.046371
4.090033 0.2 0.046552
4.093367 0.2 0.046887
4.096700 0.2 0.046790
4.100033 0.2 0.045677
4.103367 0.2 0.043837
4.106700 0.2 0.041910
4.110033 0.2 0.040159
4.113367 0.2 0.038794
4.116700 0.2 0.038245
4.120033 0.2 0.038580
4.123367 0.2 0.039279
4.126700 0.2 0.039879
4.130033 0.2 0.040005
4.133367 0.2 0.039404
4.136700 0.2 0.038529
4.140033 0.2 0.038245
4.143367 0.2 0.038734
4.146700 0.2 0.039483
4.150033 0.2 0.040056
4.153367 0.2 0.040480
4.156700 0.2 0.041174
4.160033 0.2 0.042534
4.163367 0.2 0.044429
4.166700 0.2 0.046166
4.170033 0.2 0.046762
4.173367 0.2 0.045639
4.176700 0.2 0.043442
4.180033 0.2 0.041784
4.183367 0.2 0.041788
4.186700 0.2 0.042999
4.190033 0.2 0.044038
4.193367 0.2 0.044145
4.196700 0.2 0.043814
4.200033 0.2 0.044187
4.203367 0.2 0.045840
4.206700 0.2 0.048224
4.210033 0.2 0.050394
4.213367 0.2 0.052056
4.216700 0.2 0.053518
4.220033 0.2 0.054901
4.223367 0.2 0.055940
4.226700 0.2 0.056634
4.230033 0.2 0.057477
4.233367 0.2 0.058967
4.236700 0.2 0.061225
4.240033 0.2 0.064168
4.243367 0.2 0.067651
4.246700 0.2 0.071493
4.250033 0.2 0.075307
4.253367 0.2 0.078399
4.256700 0.2 0.080401
4.260033 0.2 0.081770
4.263367 0.2 0.083377
4.266700 0.2 0.085924
4.270033 0.2 0.089491
4.273367 0.2 0.093477
4.276700 0.2 0.097165
4.280033 0.2 0.100271
4.283367 0.2 0.102874
4.286700 0.2 0.105142
4.290033 0.2 0.107274
4.293367 0.2 0.109398
4.296700 0.2 0.111405
4.300033 0.2 0.113072
4.303367 0.2 0.114297
4.306700 0.2 0.115070
4.310033 0.2 0.115596
4.313367 0.2 0.116215
4.316700 0.2 0.117170
4.320033 0.2 0.118562
4.323367 0.2 0.120136
4.326700 0.2 0.121300
4.330033 0.2 0.121999
4.333367 0.2 0.123046
4.336700 0.2 0.124918
4.340033 0.2 0.127056
4.343367 0.2 0.128760
4.346700 0.2 0.129775
4.350033 0.2 0.130157
4.353367 0.2 0.130013
4.356700 0.2 0.129235
4.360033 0.2 0.127498
4.363367 0.2 0.124746
4.366700 0.2 0.121496
4.370033 0.2 0.118483
4.373367 0.2 0.116201
4.376700 0.2 0.114669
4.380033 0.2 0.113477
4.383367 0.2 0.111978
4.386700 0.2 0.109752
4.390033 0.2 0.107223
4.393367 0.2 0.105565
4.396700 0.2 0.105537
4.400033 0.2 0.106422
4.403367 0.2 0.106674
4.406700 0.2 0.105174
4.410033 0.2 0.101896
4.413367 0.2 0.097873
4.416700 0.2 0.094473
4.420033 0.2 0.092261
4.423367 0.2 0.090809
4.426700 0.2 0.089477
4.430033 0.2 0.088029
4.433367 0.2 0.086594
4.436700 0.2 0.085393
4.440033 0.2 0.084480
4.443367 0.2 0.083810
4.446700 0.2 0.083321
4.450033 0.2 0.082864
4.453367 0.2 0.082003
4.456700 0.2 0.080182
4.460033 0.2 0.077328
4.463367 0.2 0.073914
4.466700 0.2 0.070473
4.470033 0.2 0.067386
4.473367 0.2 0.065058
4.476700 0.2 0.063856
4.480033 0.2 0.063665
4.483367 0.2 0.063875
4.486700 0.2 0.063945
4.490033 0.2 0.063544
4.493367 0.2 0.062413
4.496700 0.2 0.060732
4.500033 0.2 0.059004
4.503367 0.2 0.057407
4.506700 0.2 0.055926
4.510033 0.2 0.054487
4.513367 0.2 0.052741
4.516700 0.2 0.050608
4.520033 0.2 0.048932
4.523367 0.2 0.048513
4.526700 0.2 0.048787
4.530033 0.2 0.048745
4.533367 0.2 0.048410
4.536700 0.2 0.048396
4.540033 0.2 0.048722
4.543367 0.2 0.048773
4.546700 0.2 0.048061
4.550033 0.2 0.046627
4.553367 0.2 0.044620
4.556700 0.2 0.041905
4.560033 0.2 0.038547
4.563367 0.2 0.034976
4.566700 0.2 0.031567
4.570033 0.2 0.028526
4.573367 0.2 0.025947
4.576700 0.2 0.023809
4.580033 0.2 0.021984
4.583367 0.2 0.020284
4.586700 0.2 0.018813
4.590033 0.2 0.017961
4.593367 0.2 0.017858
4.596700 0.2 0.018259
4.600033 0.2 0.018915
4.603367 0.2 0.019451
4.606700 0.2 0.019306
4.610033 0.2 0.018063
4.613367 0.2 0.015693
4.616700 0.2 0.012792
4.620033 0.2 0.010487
4.623367 0.2 0.009816
4.626700 0.2 0.010841
4.630033 0.2 0.012517
4.633367 0.2 0.013555
4.636700 0.2 0.013346
4.640033 0.2 0.012098
4.643367 0.2 0.010789
4.646700 0.2 0.010608
4.650033 0.2 0.011777
4.653367 0.2 0.013332
4.656700 0.2 0.014370
4.660033 0.2 0.014668
4.663367 0.2 0.014259
4.666700 0.2 0.013104
4.670033 0.2 0.011264
4.673367 0.2 0.009150
4.676700 0.2 0.007404
4.680033 0.2 0.006384
4.683367 0.2 0.005979
4.686700 0.2 0.005797
4.690033 0.2 0.005472
4.693367 0.2 0.004782
4.696700 0.2 0.003721
4.700033 0.2 0.002468
4.703367 0.2 0.001378
4.706700 0.2 0.000671
4.710033 0.2 0.000154
4.713367 0.2 -0.000536
4.716700 0.2 -0.001397
4.720033 0.2 -0.002063
4.723367 0.2 -0.002272
4.726700 0.2 -0.001984
4.730033 0.2 -0.001253
4.733367 0.2 -0.000172
4.736700 0.2 0.001159
4.740033 0.2 0.002524
4.743367 0.2 0.003637
4.746700 0.2 0.004410
4.750033 0.2 0.004801
4.753367 0.2 0.004517
4.756700 0.2 0.003264
4.760033 0.2 0.001309
4.763367 0.2 -0.000778
4.766700 0.2 -0.002850
4.770033 0.2 -0.005150
4.773367 0.2 -0.007753
4.776700 0.2 -0.010305
4.780033 0.2 -0.012247
4.783367 0.2 -0.013066
4.786700 0.2 -0.012368
4.790033 0.2 -0.010165
4.793367 0.2 -0.007167
4.796700 0.2 -0.004414
4.800033 0.2 -0.002584
4.803367 0.2 -0.001714
4.806700 0.2 -0.001485
4.810033 0.2 -0.001830
4.813367 0.2 -0.002789
4.816700 0.2 -0.003893
4.820033 0.2 -0.004242
4.823367 0.2 -0.003492
4.826700 0.2 -0.002212
4.830033 0.2 -0.001085
4.833367 0.2 -0.000158
4.836700 0.2 0.000969
4.840033 0.2 0.002580
4.843367 0.2 0.004647
4.846700 0.2 0.006761
4.850033 0.2 0.008396
4.853367 0.2 0.009388
4.856700 0.2 0.009947
4.860033 0.2 0.010123
4.863367 0.2 0.009965
4.866700 0.2 0.009849
4.870033 0.2 0.010137
4.873367 0.2 0.010584
4.876700 0.2 0.010636
4.880033 0.2 0.010398
4.883367 0.2 0.010724
4.886700 0.2 0.012321
4.890033 0.2 0.014976
4.893367 0.2 0.017979
4.896700 0.2 0.020792
4.900033 0.2 0.023004
4.903367 0.2 0.024484
4.906700 0.2 0.025937
4.910033 0.2 0.028228
4.913367 0.2 0.031278
4.916700 0.2 0.034585
4.920033 0.2 0.038026
4.923367 0.2 0.041542
4.926700 0.2 0.044680
4.930033 0.2 0.046920
4.933367 0.2 0.048317
4.936700 0.2 0.049500
4.940033 0.2 0.051125
4.943367 0.2 0.053849
4.946700 0.2 0.058371
4.950033 0.2 0.064988
4.953367 0.2 0.073095
4.956700 0.2 0.081169
4.960033 0.2 0.087740
4.963367 0.2 0.092564
4.966700 0.2 0.096560
4.970033 0.2 0.100662
4.973367 0.2 0.105170
4.976700 0.2 0.109905
4.980033 0.2 0.114408
4.983367 0.2 0.118390
4.986700 0.2 0.122087
4.990033 0.2 0.125864
4.993367 0.2 0.129859
4.996700 0.2 0.134232
5.000033 0.2 0.139200
5.003367 0.2 0.144760
5.006700 0.2 0.150688
5.010033 0.2 0.156770
5.013367 0.2 0.162954
5.016700 0.2 0.169366
5.020033 0.2 0.176048
5.023367 0.2 0.182660
5.026700 0.2 0.188481
5.030033 0.2 0.193128
5.033367 0.2 0.197049
5.036700 0.2 0.200905
5.040033 0.2 0.204798
5.043367 0.2 0.208463
5.046700 0.2 0.211773
5.050033 0.2 0.214791
5.053367 0.2 0.217683
5.056700 0.2 0.220584
5.060033 0.2 0.223438
5.063367 0.2 0.226125
5.066700 0.2 0.228891
5.070033 0.2 0.232020
5.073367 0.2 0.235131
5.076700 0.2 0.237375
5.080033 0.2 0.238060
5.083367 0.2 0.237171
5.086700 0.2 0.235243
5.090033 0.2 0.232980
5.093367 0.2 0.231029
5.096700 0.2 0.229934
5.100033 0.2 0.229944
5.103367 0.2 0.230689
5.106700 0.2 0.231154
5.110033 0.2 0.230288
5.113367 0.2 0.227825
5.116700 0.2 0.224393
5.120033 0.2 0.220858
5.123367 0.2 0.217631
5.126700 0.2 0.214525
5.130033 0.2 0.211266
5.133367 0.2 0.207894
5.136700 0.2 0.204504
5.140033 0.2 0.201026
5.143367 0.2 0.197273
5.146700 0.2 0.193017
5.150033 0.2 0.188095
5.153367 0.2 0.182576
5.156700 0.2 0.176760
5.160033 0.2 0.171163
5.163367 0.2 0.166278
5.166700 0.2 0.162236
5.170033 0.2 0.158860
5.173367 0.2 0.156011
5.176700 0.2 0.153640
5.180033 0.2 0.151563
5.183367 0.2 0.149426
5.186700 0.2 0.146902
5.190033 0.2 0.143694
5.193367 0.2 0.139717
5.196700 0.2 0.135335
5.200033 0.2 0.131098
5.203367 0.2 0.127242
5.206700 0.2 0.123479
5.210033 0.2 0.119354
5.213367 0.2 0.114855
5.216700 0.2 0.110338
5.220033 0.2 0.106134
5.223367 0.2 0.102245
5.226700 0.2 0.098352
5.230033 0.2 0.094203
5.233367 0.2 0.090171
5.236700 0.2 0.087083
5.240033 0.2 0.085426
5.243367 0.2 0.085002
5.246700 0.2 0.084997
5.250033 0.2 0.084341
5.253367 0.2 0.082515
5.256700 0.2 0.079945
5.260033 0.2 0.077519
5.263367 0.2 0.075838
5.266700 0.2 0.074874
5.270033 0.2 0.073966
5.273367 0.2 0.072243
5.276700 0.2 0.069421
5.280033 0.2 0.066049
5.283367 0.2 0.062780
5.286700 0.2 0.059726
5.290033 0.2 0.056601
5.293367 0.2 0.053234
5.296700 0.2 0.049900
5.300033 0.2 0.047106
5.303367 0.2 0.045011
5.306700 0.2 0.043218
5.310033 0.2 0.041169
5.313367 0.2 0.038622
5.316700 0.2 0.035726
5.320033 0.2 0.032843
5.323367 0.2 0.030147
5.326700 0.2 0.027558
5.330033 0.2 0.025122
5.333367 0.2 0.023167
5.336700 0.2 0.021760
5.340033 0.2 0.020373
5.343367 0.2 0.018519
5.346700 0.2 0.016405
5.350033 0.2 0.014529
5.353367 0.2 0.013080
5.356700 0.2 0.012112
5.360033 0.2 0.011660
5.363367 0.2 0.011595
5.366700 0.2 0.011805
5.370033 0.2 0.012191
5.373367 0.2 0.012428
5.376700 0.2 0.012056
5.380033 0.2 0.010799
5.383367 0.2 0.008619
5.386700 0.2 0.005709
5.390033 0.2 0.002636
5.393367 0.2 0.000233
5.396700 0.2 -0.001094
5.400033 0.2 -0.001509
5.403367 0.2 -0.001416
5.406700 0.2 -0.001411
5.410033 0.2 -0.002338
5.413367 0.2 -0.004494
5.416700 0.2 -0.007097
5.420033 0.2 -0.009029
5.423367 0.2 -0.009849
5.426700 0.2 -0.009881
5.430033 0.2 -0.009774
5.433367 0.2 -0.009970
5.436700 0.2 -0.010519
5.440033 0.2 -0.011199
5.443367 0.2 -0.011870
5.446700 0.2 -0.012568
5.450033 0.2 -0.013178
5.453367 0.2 -0.013253
5.456700 0.2 -0.012424
5.460033 0.2 -0.010873
5.463367 0.2 -0.009262
5.466700 0.2 -0.008405
5.470033 0.2 -0.008852
5.473367 0.2 -0.010384
5.476700 0.2 -0.012061
5.480033 0.2 -0.013150
5.483367 0.2 -0.013574
5.486700 0.2 -0.013574
5.490033 0.2 -0.013299
5.493367 0.2 -0.012834
5.496700 0.2 -0.012396
5.500033 0.2 -0.012163
5.503367 0.2 -0.012084
5.506700 0.2 -0.012112
5.510033 0.2 -0.012359
5.513367 0.2 -0.012941
5.516700 0.2 -0.013728
5.520033 0.2 -0.014422
5.523367 0.2 -0.014785
5.526700 0.2 -0.014747
5.530033 0.2 -0.014552
5.533367 0.2 -0.014734
5.536700 0.2 -0.015656
5.540033 0.2 -0.016969
5.543367 0.2 -0.017886
5.546700 0.2 -0.017975
5.550033 0.2 -0.017416
5.553367 0.2 -0.016703
5.556700 0.2 -0.016368
5.560033 0.2 -0.016494
5.563367 0.2 -0.016605
5.566700 0.2 -0.016443
5.570033 0.2 -0.016340
5.573367 0.2 -0.016773
5.576700 0.2 -0.017909
5.580033 0.2 -0.019441
5.583367 0.2 -0.020745
5.586700 0.2 -0.021257
5.590033 0.2 -0.020680
5.593367 0.2 -0.018999
5.596700 0.2 -0.016689
5.600033 0.2 -0.014645
5.603367 0.2 -0.013709
5.606700 0.2 -0.014179
5.610033 0.2 -0.015683
5.613367 0.2 -0.017518
5.616700 0.2 -0.019264
5.620033 0.2 -0.020717
5.623367 0.2 -0.021611
5.626700 0.2 -0.021840
5.630033 0.2 -0.021751
5.633367 0.2 -0.021942
5.636700 0.2 -0.022729
5.640033 0.2 -0.023767
5.643367 0.2 -0.024191
5.646700 0.2 -0.023521
5.650033 0.2 -0.022124
5.653367 0.2 -0.020713
5.656700 0.2 -0.019898
5.660033 0.2 -0.020103
5.663367 0.2 -0.021313
5.666700 0.2 -0.022836
5.670033 0.2 -0.023707
5.673367 0.2 -0.023623
5.676700 0.2 -0.023162
5.680033 0.2 -0.022831
5.683367 0.2 -0.022519
5.686700 0.2 -0.021784
5.690033 0.2 -0.020317
5.693367 0.2 -0.018259
5.696700 0.2 -0.016289
5.700033 0.2 -0.015264
5.703367 0.2 -0.015474
5.706700 0.2 -0.016401
5.710033 0.2 -0.017360
5.713367 0.2 -0.018207
5.716700 0.2 -0.019129
5.720033 0.2 -0.020186
5.723367 0.2 -0.021034
5.726700 0.2 -0.020964
5.730033 0.2 -0.019618
5.733367 0.2 -0.017481
5.736700 0.2 -0.015455
5.740033 0.2 -0.014324
5.743367 0.2 -0.014366
5.746700 0.2 -0.015344
5.750033 0.2 -0.016708
5.753367 0.2 -0.017853
5.756700 0.2 -0.018529
5.760033 0.2 -0.019013
5.763367 0.2 -0.019534
5.766700 0.2 -0.019842
5.770033 0.2 -0.019856
5.773367 0.2 -0.019940
5.776700 0.2 -0.020419
5.780033 0.2 -0.021304
5.783367 0.2 -0.022352
5.786700 0.2 -0.023185
5.790033 0.2 -0.023521
5.793367 0.2 -0.023334
5.796700 0.2 -0.022892
5.800033 0.2 -0.022696
5.803367 0.2 -0.023330
5.806700 0.2 -0.025090
5.810033 0.2 -0.027586
5.813367 0.2 -0.029742
5.816700 0.2 -0.030510
5.820033 0.2 -0.029565
5.823367 0.2 -0.027106
5.826700 0.2 -0.023711
5.830033 0.2 -0.020657
5.833367 0.2 -0.019344
5.836700 0.2 -0.020061
5.840033 0.2 -0.021816
5.843367 0.2 -0.023404
5.846700 0.2 -0.024196
5.850033 0.2 -0.024093
5.853367 0.2 -0.023358
5.856700 0.2 -0.022813
5.860033 0.2 -0.023292
5.863367 0.2 -0.024699
5.866700 0.2 -0.026249
5.870033 0.2 -0.027404
5.873367 0.2 -0.028182
5.876700 0.2 -0.028638
5.880033 0.2 -0.028680
5.883367 0.2 -0.028312
5.886700 0.2 -0.027777
5.890033 0.2 -0.027311
5.893367 0.2 -0.027032
5.896700 0.2 -0.027008
5.900033 0.2 -0.027348
5.903367 0.2 -0.028014
5.906700 0.2 -0.028722
5.910033 0.2 -0.029029
5.913367 0.2 -0.028596
5.916700 0.2 -0.027609
5.920033 0.2 -0.026789
5.923367 0.2 -0.026640
5.926700 0.2 -0.026990
5.930033 0.2 -0.027614
5.933367 0.2 -0.028540
5.936700 0.2 -0.029597
5.940033 0.2 -0.030445
5.943367 0.2 -0.031013
5.946700 0.2 -0.031288
5.950033 0.2 -0.030864
5.953367 0.2 -0.029383
5.956700 0.2 -0.026966
5.960033 0.2 -0.024284
5.963367 0.2 -0.022384
5.966700 0.2 -0.022249
5.970033 0.2 -0.023926
5.973367 0.2 -0.026352
5.976700 0.2 -0.028401
5.980033 0.2 -0.029686
5.983367 0.2 -0.030315
5.986700 0.2 -0.030687
5.990033 0.2 -0.031423
5.993367 0.2 -0.032699
5.996700 0.2 -0.033933
6.000033 0.2 -0.034580
