# Supplementary material for: Quantitative profiling of capsaicin content in seven chili pepper cultivars using optimized HPLC
Source: Front Plant Sci. 2026 May 7;17:1749488. doi: 10.3389/fpls.2026.1749488 (PMC13190488; doi:10.3389/fpls.2026.1749488)
Supplement: Supplementary file 2 [file DataSheet2.zip › Raw Chromatogram Data Calibration 220 nm/Capsaicin 50 ppm.txt]

URL	chrom://desktop-lb30aed/ChromeleonLocal/Capsaicin/CapsaicinTest_1312025.seq/72833.smp/UV_VIS_1.channel
Channel	UV_VIS_1

Injection Information:
Data Vault	ChromeleonLocal
Sequence	CapsaicinTest_1312025
Name	CAP50ppm
Number	535
Position	Y:F1
Comment	
Processing Method	Processing_Capsaicin
Instrument Method	Capsaicin_222025m1 -Origninal
Type	Unknown
Status	Finished
Inject Time	3/29/2025 12:57:20 PM -07:00
Volume (µl)	10.00
Dilution Factor	1.0000
Weight	1.0000

Raw Data Information:
Time Min. (min)	0.003367
Time Max. (min)	6.000033
Data Points	1800
Detector	UV
Generating Data System	Chromeleon 7.2.10.24543
Exporting Data System	Chromeleon 7.2.10.0
Operator	Instrument Controller
Signal Quantity	Absorbance
Signal Unit	mAU
Signal Min.	-1.165825
Signal Max.	245.528929
Channel	UV_VIS_1
Driver Name	VDAD.dll
Channel Type	Evaluation
Min. Step (s)	0.2
Max. Step (s)	0.2
Average Step (s)	0.2

Signal Parameter Information:
Signal Info	WVL:220 nm

Raw Data:
Time (min)	Step (s)	Value (mAU)
0.003367	n.a.	0.000000
0.006700	0.2	-0.000023
0.010033	0.2	-0.000065
0.013367	0.2	-0.000037
0.016700	0.2	0.000070
0.020033	0.2	0.000019
0.023367	0.2	-0.000307
0.026700	0.2	-0.000685
0.030033	0.2	-0.000801
0.033367	0.2	-0.000456
0.036700	0.2	0.000498
0.040033	0.2	0.002007
0.043367	0.2	0.003595
0.046700	0.2	0.004624
0.050033	0.2	0.004987
0.053367	0.2	0.005239
0.056700	0.2	0.005825
0.060033	0.2	0.006459
0.063367	0.2	0.006561
0.066700	0.2	0.006128
0.070033	0.2	0.005807
0.073367	0.2	0.006077
0.076700	0.2	0.006869
0.080033	0.2	0.007642
0.083367	0.2	0.007679
0.086700	0.2	0.006706
0.090033	0.2	0.005309
0.093367	0.2	0.004382
0.096700	0.2	0.004219
0.100033	0.2	0.004563
0.103367	0.2	0.005346
0.106700	0.2	0.006603
0.110033	0.2	0.007977
0.113367	0.2	0.008750
0.116700	0.2	0.008363
0.120033	0.2	0.006859
0.123367	0.2	0.004992
0.126700	0.2	0.003707
0.130033	0.2	0.003288
0.133367	0.2	0.003250
0.136700	0.2	0.003041
0.140033	0.2	0.002491
0.143367	0.2	0.001718
0.146700	0.2	0.000740
0.150033	0.2	-0.000619
0.153367	0.2	-0.002319
0.156700	0.2	-0.003763
0.160033	0.2	-0.004047
0.163367	0.2	-0.002622
0.166700	0.2	0.000242
0.170033	0.2	0.003516
0.173367	0.2	0.006021
0.176700	0.2	0.007171
0.180033	0.2	0.007111
0.183367	0.2	0.006482
0.186700	0.2	0.005905
0.190033	0.2	0.005532
0.193367	0.2	0.005225
0.196700	0.2	0.004927
0.200033	0.2	0.004619
0.203367	0.2	0.004186
0.206700	0.2	0.003539
0.210033	0.2	0.002761
0.213367	0.2	0.002100
0.216700	0.2	0.001919
0.220033	0.2	0.002678
0.223367	0.2	0.004820
0.226700	0.2	0.008252
0.230033	0.2	0.012079
0.233367	0.2	0.015055
0.236700	0.2	0.016321
0.240033	0.2	0.015674
0.243367	0.2	0.013378
0.246700	0.2	0.010035
0.250033	0.2	0.006678
0.253367	0.2	0.004526
0.256700	0.2	0.004186
0.260033	0.2	0.005374
0.263367	0.2	0.007432
0.266700	0.2	0.009649
0.270033	0.2	0.011269
0.273367	0.2	0.011721
0.276700	0.2	0.011027
0.280033	0.2	0.009798
0.283367	0.2	0.008643
0.286700	0.2	0.007655
0.290033	0.2	0.006524
0.293367	0.2	0.005052
0.296700	0.2	0.003469
0.300033	0.2	0.002077
0.303367	0.2	0.000945
0.306700	0.2	0.000075
0.310033	0.2	-0.000577
0.313367	0.2	-0.001169
0.316700	0.2	-0.001946
0.320033	0.2	-0.003027
0.323367	0.2	-0.004182
0.326700	0.2	-0.004875
0.330033	0.2	-0.004577
0.333367	0.2	-0.003218
0.336700	0.2	-0.001295
0.340033	0.2	0.000549
0.343367	0.2	0.001942
0.346700	0.2	0.002687
0.350033	0.2	0.002650
0.353367	0.2	0.001998
0.356700	0.2	0.001313
0.360033	0.2	0.001006
0.363367	0.2	0.000843
0.366700	0.2	0.000349
0.370033	0.2	-0.000466
0.373367	0.2	-0.001071
0.376700	0.2	-0.000908
0.380033	0.2	0.000028
0.383367	0.2	0.000983
0.386700	0.2	0.001146
0.390033	0.2	0.000591
0.393367	0.2	0.000112
0.396700	0.2	0.000219
0.400033	0.2	0.000685
0.403367	0.2	0.000964
0.406700	0.2	0.000698
0.410033	0.2	-0.000154
0.413367	0.2	-0.001402
0.416700	0.2	-0.002636
0.420033	0.2	-0.003427
0.423367	0.2	-0.003558
0.426700	0.2	-0.003125
0.430033	0.2	-0.002380
0.433367	0.2	-0.001551
0.436700	0.2	-0.000894
0.440033	0.2	-0.000652
0.443367	0.2	-0.000866
0.446700	0.2	-0.001341
0.450033	0.2	-0.001993
0.453367	0.2	-0.002817
0.456700	0.2	-0.003506
0.460033	0.2	-0.003558
0.463367	0.2	-0.002878
0.466700	0.2	-0.001960
0.470033	0.2	-0.001541
0.473367	0.2	-0.002198
0.476700	0.2	-0.003874
0.480033	0.2	-0.005662
0.483367	0.2	-0.006617
0.486700	0.2	-0.006482
0.490033	0.2	-0.005579
0.493367	0.2	-0.004396
0.496700	0.2	-0.003404
0.500033	0.2	-0.002855
0.503367	0.2	-0.002673
0.506700	0.2	-0.002719
0.510033	0.2	-0.002957
0.513367	0.2	-0.003446
0.516700	0.2	-0.004228
0.520033	0.2	-0.004931
0.523367	0.2	-0.004782
0.526700	0.2	-0.003446
0.530033	0.2	-0.001662
0.533367	0.2	-0.000633
0.536700	0.2	-0.000871
0.540033	0.2	-0.001974
0.543367	0.2	-0.003288
0.546700	0.2	-0.004363
0.550033	0.2	-0.004815
0.553367	0.2	-0.004326
0.556700	0.2	-0.002957
0.560033	0.2	-0.001136
0.563367	0.2	0.000782
0.566700	0.2	0.002664
0.570033	0.2	0.004345
0.573367	0.2	0.005593
0.576700	0.2	0.006207
0.580033	0.2	0.006142
0.583367	0.2	0.005770
0.586700	0.2	0.005737
0.590033	0.2	0.006291
0.593367	0.2	0.007031
0.596700	0.2	0.007423
0.600033	0.2	0.007316
0.603367	0.2	0.007004
0.606700	0.2	0.007036
0.610033	0.2	0.007926
0.613367	0.2	0.009709
0.616700	0.2	0.011800
0.620033	0.2	0.013276
0.623367	0.2	0.013374
0.626700	0.2	0.012014
0.630033	0.2	0.009849
0.633367	0.2	0.007725
0.636700	0.2	0.006254
0.640033	0.2	0.005593
0.643367	0.2	0.005360
0.646700	0.2	0.004745
0.650033	0.2	0.003087
0.653367	0.2	0.000787
0.656700	0.2	-0.000610
0.660033	0.2	0.001164
0.663367	0.2	0.009481
0.666700	0.2	0.030142
0.670033	0.2	0.072531
0.673367	0.2	0.148783
0.676700	0.2	0.270260
0.680033	0.2	0.442429
0.683367	0.2	0.660624
0.686700	0.2	0.908528
0.690033	0.2	1.160097
0.693367	0.2	1.385189
0.696700	0.2	1.557306
0.700033	0.2	1.659617
0.703367	0.2	1.687137
0.706700	0.2	1.645666
0.710033	0.2	1.548785
0.713367	0.2	1.413981
0.716700	0.2	1.258752
0.720033	0.2	1.097652
0.723367	0.2	0.941046
0.726700	0.2	0.795359
0.730033	0.2	0.663702
0.733367	0.2	0.545108
0.736700	0.2	0.426793
0.740033	0.2	0.268733
0.743367	0.2	0.008135
0.746700	0.2	-0.375607
0.750033	0.2	-0.766478
0.753367	0.2	-0.908123
0.756700	0.2	-0.555879
0.760033	0.2	0.322214
0.763367	0.2	1.474773
0.766700	0.2	2.501379
0.770033	0.2	3.093914
0.773367	0.2	3.194902
0.776700	0.2	2.974686
0.780033	0.2	2.696919
0.783367	0.2	2.588700
0.786700	0.2	2.770554
0.790033	0.2	3.247862
0.793367	0.2	3.943862
0.796700	0.2	4.747068
0.800033	0.2	5.548452
0.803367	0.2	6.257505
0.806700	0.2	6.804606
0.810033	0.2	7.144115
0.813367	0.2	7.260344
0.816700	0.2	7.163272
0.820033	0.2	6.871470
0.823367	0.2	6.405944
0.826700	0.2	5.816235
0.830033	0.2	5.218163
0.833367	0.2	4.790504
0.836700	0.2	4.705405
0.840033	0.2	5.035410
0.843367	0.2	5.709771
0.846700	0.2	6.547640
0.850033	0.2	7.331190
0.853367	0.2	7.875562
0.856700	0.2	8.084639
0.860033	0.2	7.977984
0.863367	0.2	7.662922
0.866700	0.2	7.263264
0.870033	0.2	6.852718
0.873367	0.2	6.429511
0.876700	0.2	5.937452
0.880033	0.2	5.317247
0.883367	0.2	4.560687
0.886700	0.2	3.736718
0.890033	0.2	2.972051
0.893367	0.2	2.397494
0.896700	0.2	2.093506
0.900033	0.2	2.065683
0.903367	0.2	2.257698
0.906700	0.2	2.584630
0.910033	0.2	2.962458
0.913367	0.2	3.321110
0.916700	0.2	3.604377
0.920033	0.2	3.766976
0.923367	0.2	3.776387
0.926700	0.2	3.619585
0.930033	0.2	3.308565
0.933367	0.2	2.878979
0.936700	0.2	2.381797
0.940033	0.2	1.871651
0.943367	0.2	1.395466
0.946700	0.2	0.985065
0.950033	0.2	0.655334
0.953367	0.2	0.406313
0.956700	0.2	0.227792
0.960033	0.2	0.105249
0.963367	0.2	0.024396
0.966700	0.2	-0.026720
0.970033	0.2	-0.056997
0.973367	0.2	-0.072466
0.976700	0.2	-0.076937
0.980033	0.2	-0.072741
0.983367	0.2	-0.061472
0.986700	0.2	-0.044466
0.990033	0.2	-0.023078
0.993367	0.2	0.001220
0.996700	0.2	0.027199
1.000033	0.2	0.054203
1.003367	0.2	0.082226
1.006700	0.2	0.111419
1.010033	0.2	0.141212
1.013367	0.2	0.170292
1.016700	0.2	0.197827
1.020033	0.2	0.224584
1.023367	0.2	0.252519
1.026700	0.2	0.283606
1.030033	0.2	0.319378
1.033367	0.2	0.361288
1.036700	0.2	0.410811
1.040033	0.2	0.469266
1.043367	0.2	0.536935
1.046700	0.2	0.611157
1.050033	0.2	0.684811
1.053367	0.2	0.747349
1.056700	0.2	0.788774
1.060033	0.2	0.805021
1.063367	0.2	0.802428
1.066700	0.2	0.799093
1.070033	0.2	0.820938
1.073367	0.2	0.891332
1.076700	0.2	1.016739
1.080033	0.2	1.172787
1.083367	0.2	1.297966
1.086700	0.2	1.305905
1.090033	0.2	1.120446
1.093367	0.2	0.719577
1.096700	0.2	0.161161
1.100033	0.2	-0.429740
1.103367	0.2	-0.908235
1.106700	0.2	-1.165825
1.110033	0.2	-1.165778
1.113367	0.2	-0.944175
1.116700	0.2	-0.584302
1.120033	0.2	-0.181966
1.123367	0.2	0.183526
1.126700	0.2	0.465275
1.130033	0.2	0.650631
1.133367	0.2	0.752849
1.136700	0.2	0.798814
1.140033	0.2	0.817575
1.143367	0.2	0.832030
1.146700	0.2	0.854651
1.150033	0.2	0.887704
1.153367	0.2	0.926456
1.156700	0.2	0.963202
1.160033	0.2	0.990750
1.163367	0.2	1.004520
1.166700	0.2	1.002909
1.170033	0.2	0.987006
1.173367	0.2	0.960063
1.176700	0.2	0.926317
1.180033	0.2	0.889478
1.183367	0.2	0.851974
1.186700	0.2	0.815359
1.190033	0.2	0.780933
1.193367	0.2	0.749822
1.196700	0.2	0.722632
1.200033	0.2	0.699321
1.203367	0.2	0.679307
1.206700	0.2	0.661975
1.210033	0.2	0.647171
1.213367	0.2	0.634775
1.216700	0.2	0.623846
1.220033	0.2	0.612754
1.223367	0.2	0.600438
1.226700	0.2	0.587087
1.230033	0.2	0.573392
1.233367	0.2	0.559795
1.236700	0.2	0.546537
1.240033	0.2	0.533685
1.243367	0.2	0.521061
1.246700	0.2	0.508581
1.250033	0.2	0.496418
1.253367	0.2	0.484474
1.256700	0.2	0.472176
1.260033	0.2	0.459170
1.263367	0.2	0.445750
1.266700	0.2	0.432506
1.270033	0.2	0.419924
1.273367	0.2	0.408534
1.276700	0.2	0.398899
1.280033	0.2	0.391067
1.283367	0.2	0.384287
1.286700	0.2	0.377558
1.290033	0.2	0.370429
1.293367	0.2	0.363048
1.296700	0.2	0.355914
1.300033	0.2	0.349777
1.303367	0.2	0.345320
1.306700	0.2	0.342638
1.310033	0.2	0.341209
1.313367	0.2	0.340519
1.316700	0.2	0.340319
1.320033	0.2	0.340277
1.323367	0.2	0.340021
1.326700	0.2	0.339719
1.330033	0.2	0.340110
1.333367	0.2	0.341646
1.336700	0.2	0.343788
1.340033	0.2	0.345600
1.343367	0.2	0.346596
1.346700	0.2	0.346941
1.350033	0.2	0.347202
1.353367	0.2	0.347975
1.356700	0.2	0.349479
1.360033	0.2	0.351639
1.363367	0.2	0.354298
1.366700	0.2	0.357307
1.370033	0.2	0.360389
1.373367	0.2	0.362978
1.376700	0.2	0.364580
1.380033	0.2	0.365255
1.383367	0.2	0.365470
1.386700	0.2	0.365977
1.390033	0.2	0.367835
1.393367	0.2	0.371505
1.396700	0.2	0.376161
1.400033	0.2	0.380790
1.403367	0.2	0.385474
1.406700	0.2	0.391197
1.410033	0.2	0.399100
1.413367	0.2	0.409656
1.416700	0.2	0.422136
1.420033	0.2	0.435133
1.423367	0.2	0.447799
1.426700	0.2	0.460022
1.430033	0.2	0.471938
1.433367	0.2	0.483827
1.436700	0.2	0.496195
1.440033	0.2	0.509396
1.443367	0.2	0.523231
1.446700	0.2	0.537387
1.450033	0.2	0.551832
1.453367	0.2	0.566668
1.456700	0.2	0.582146
1.460033	0.2	0.599003
1.463367	0.2	0.618254
1.466700	0.2	0.640606
1.470033	0.2	0.666175
1.473367	0.2	0.694692
1.476700	0.2	0.725887
1.480033	0.2	0.759740
1.483367	0.2	0.796495
1.486700	0.2	0.836332
1.490033	0.2	0.879071
1.493367	0.2	0.924519
1.496700	0.2	0.972655
1.500033	0.2	1.023002
1.503367	0.2	1.073992
1.506700	0.2	1.123254
1.510033	0.2	1.168372
1.513367	0.2	1.207357
1.516700	0.2	1.238687
1.520033	0.2	1.261351
1.523367	0.2	1.274934
1.526700	0.2	1.279591
1.530033	0.2	1.275949
1.533367	0.2	1.264969
1.536700	0.2	1.247283
1.540033	0.2	1.222887
1.543367	0.2	1.191404
1.546700	0.2	1.152605
1.550033	0.2	1.107319
1.553367	0.2	1.057819
1.556700	0.2	1.006490
1.560033	0.2	0.954578
1.563367	0.2	0.902554
1.566700	0.2	0.850861
1.570033	0.2	0.800071
1.573367	0.2	0.750781
1.576700	0.2	0.703624
1.580033	0.2	0.659339
1.583367	0.2	0.618612
1.586700	0.2	0.581550
1.590033	0.2	0.547720
1.593367	0.2	0.516791
1.596700	0.2	0.488842
1.600033	0.2	0.464162
1.603367	0.2	0.442755
1.606700	0.2	0.424129
1.610033	0.2	0.407770
1.613367	0.2	0.393554
1.616700	0.2	0.381535
1.620033	0.2	0.371789
1.623367	0.2	0.364594
1.626700	0.2	0.360501
1.630033	0.2	0.359942
1.633367	0.2	0.362382
1.636700	0.2	0.366382
1.640033	0.2	0.371044
1.643367	0.2	0.377083
1.646700	0.2	0.385721
1.650033	0.2	0.397032
1.653367	0.2	0.410005
1.656700	0.2	0.423514
1.660033	0.2	0.436753
1.663367	0.2	0.449480
1.666700	0.2	0.462127
1.670033	0.2	0.475454
1.673367	0.2	0.490053
1.676700	0.2	0.506039
1.680033	0.2	0.522858
1.683367	0.2	0.539627
1.686700	0.2	0.555944
1.690033	0.2	0.572139
1.693367	0.2	0.588768
1.696700	0.2	0.606230
1.700033	0.2	0.624754
1.703367	0.2	0.644540
1.706700	0.2	0.665742
1.710033	0.2	0.688140
1.713367	0.2	0.711307
1.716700	0.2	0.735386
1.720033	0.2	0.761230
1.723367	0.2	0.789547
1.726700	0.2	0.820430
1.730033	0.2	0.853739
1.733367	0.2	0.889422
1.736700	0.2	0.927504
1.740033	0.2	0.968198
1.743367	0.2	1.011817
1.746700	0.2	1.058318
1.750033	0.2	1.107254
1.753367	0.2	1.158542
1.756700	0.2	1.212545
1.760033	0.2	1.268946
1.763367	0.2	1.326133
1.766700	0.2	1.382288
1.770033	0.2	1.436649
1.773367	0.2	1.489236
1.776700	0.2	1.539686
1.780033	0.2	1.586936
1.783367	0.2	1.629838
1.786700	0.2	1.667608
1.790033	0.2	1.699636
1.793367	0.2	1.725317
1.796700	0.2	1.744097
1.800033	0.2	1.755427
1.803367	0.2	1.758649
1.806700	0.2	1.753480
1.810033	0.2	1.740651
1.813367	0.2	1.721354
1.816700	0.2	1.696059
1.820033	0.2	1.664520
1.823367	0.2	1.626927
1.826700	0.2	1.584473
1.830033	0.2	1.538666
1.833367	0.2	1.490545
1.836700	0.2	1.440886
1.840033	0.2	1.390828
1.843367	0.2	1.341803
1.846700	0.2	1.294948
1.850033	0.2	1.250594
1.853367	0.2	1.208275
1.856700	0.2	1.167404
1.860033	0.2	1.128106
1.863367	0.2	1.091263
1.866700	0.2	1.057694
1.870033	0.2	1.027556
1.873367	0.2	1.000660
1.876700	0.2	0.976804
1.880033	0.2	0.955900
1.883367	0.2	0.937968
1.886700	0.2	0.923239
1.890033	0.2	0.911904
1.893367	0.2	0.903509
1.896700	0.2	0.896961
1.900033	0.2	0.891034
1.903367	0.2	0.884971
1.906700	0.2	0.878838
1.910033	0.2	0.873213
1.913367	0.2	0.868379
1.916700	0.2	0.864053
1.920033	0.2	0.859732
1.923367	0.2	0.854968
1.926700	0.2	0.849538
1.930033	0.2	0.843829
1.933367	0.2	0.838842
1.936700	0.2	0.835629
1.940033	0.2	0.835005
1.943367	0.2	0.837808
1.946700	0.2	0.845254
1.950033	0.2	0.859094
1.953367	0.2	0.882098
1.956700	0.2	0.918205
1.960033	0.2	0.971952
1.963367	0.2	1.048157
1.966700	0.2	1.151715
1.970033	0.2	1.287372
1.973367	0.2	1.460291
1.976700	0.2	1.677172
1.980033	0.2	1.946473
1.983367	0.2	2.277708
1.986700	0.2	2.680644
1.990033	0.2	3.164937
1.993367	0.2	3.740266
1.996700	0.2	4.416807
2.000033	0.2	5.205413
2.003367	0.2	6.116936
2.006700	0.2	7.161275
2.010033	0.2	8.347356
2.013367	0.2	9.683757
2.016700	0.2	11.178912
2.020033	0.2	12.840959
2.023367	0.2	14.677509
2.026700	0.2	16.694884
2.030033	0.2	18.897611
2.033367	0.2	21.288465
2.036700	0.2	23.868587
2.040033	0.2	26.637549
2.043367	0.2	29.593715
2.046700	0.2	32.734550
2.050033	0.2	36.056791
2.053367	0.2	39.556557
2.056700	0.2	43.229712
2.060033	0.2	47.072447
2.063367	0.2	51.081949
2.066700	0.2	55.256994
2.070033	0.2	59.598279
2.073367	0.2	64.108726
2.076700	0.2	68.793995
2.080033	0.2	73.662768
2.083367	0.2	78.726201
2.086700	0.2	83.996938
2.090033	0.2	89.488477
2.093367	0.2	95.214667
2.096700	0.2	101.188780
2.100033	0.2	107.422033
2.103367	0.2	113.921785
2.106700	0.2	120.689636
2.110033	0.2	127.719846
2.113367	0.2	134.997727
2.116700	0.2	142.498175
2.120033	0.2	150.185684
2.123367	0.2	158.015750
2.126700	0.2	165.936048
2.130033	0.2	173.886959
2.133367	0.2	181.802437
2.136700	0.2	189.611195
2.140033	0.2	197.237516
2.143367	0.2	204.602047
2.146700	0.2	211.622599
2.150033	0.2	218.214984
2.153367	0.2	224.293671
2.156700	0.2	229.772409
2.160033	0.2	234.565009
2.163367	0.2	238.587228
2.166700	0.2	241.759927
2.170033	0.2	244.012149
2.173367	0.2	245.283754
2.176700	0.2	245.528929
2.180033	0.2	244.720271
2.183367	0.2	242.852066
2.186700	0.2	239.941799
2.190033	0.2	236.029569
2.193367	0.2	231.176466
2.196700	0.2	225.462551
2.200033	0.2	218.983796
2.203367	0.2	211.847378
2.206700	0.2	204.165667
2.210033	0.2	196.050471
2.213367	0.2	187.609093
2.216700	0.2	178.941507
2.220033	0.2	170.137882
2.223367	0.2	161.276749
2.226700	0.2	152.424919
2.230033	0.2	143.638938
2.233367	0.2	134.966369
2.236700	0.2	126.447091
2.240033	0.2	118.115181
2.243367	0.2	110.000130
2.246700	0.2	102.127446
2.250033	0.2	94.519532
2.253367	0.2	87.196427
2.256700	0.2	80.176145
2.260033	0.2	73.475335
2.263367	0.2	67.109522
2.266700	0.2	61.092246
2.270033	0.2	55.433679
2.273367	0.2	50.139902
2.276700	0.2	45.213257
2.280033	0.2	40.652501
2.283367	0.2	36.452655
2.286700	0.2	32.605436
2.290033	0.2	29.099621
2.293367	0.2	25.921031
2.296700	0.2	23.053158
2.300033	0.2	20.478014
2.303367	0.2	18.176246
2.306700	0.2	16.127010
2.310033	0.2	14.308593
2.313367	0.2	12.699440
2.316700	0.2	11.278912
2.320033	0.2	10.027564
2.323367	0.2	8.927309
2.326700	0.2	7.961662
2.330033	0.2	7.115602
2.333367	0.2	6.375071
2.336700	0.2	5.726716
2.340033	0.2	5.158251
2.343367	0.2	4.658983
2.346700	0.2	4.219799
2.350033	0.2	3.832877
2.353367	0.2	3.491552
2.356700	0.2	3.190194
2.360033	0.2	2.923934
2.363367	0.2	2.688481
2.366700	0.2	2.479884
2.370033	0.2	2.294350
2.373367	0.2	2.128566
2.376700	0.2	1.980271
2.380033	0.2	1.848009
2.383367	0.2	1.730039
2.386700	0.2	1.623835
2.390033	0.2	1.527038
2.393367	0.2	1.438414
2.396700	0.2	1.357412
2.400033	0.2	1.283335
2.403367	0.2	1.215059
2.406700	0.2	1.151483
2.410033	0.2	1.092157
2.413367	0.2	1.037274
2.416700	0.2	0.986881
2.420033	0.2	0.940696
2.423367	0.2	0.898251
2.426700	0.2	0.858768
2.430033	0.2	0.821557
2.433367	0.2	0.786427
2.436700	0.2	0.753407
2.440033	0.2	0.722441
2.443367	0.2	0.693356
2.446700	0.2	0.665775
2.450033	0.2	0.639530
2.453367	0.2	0.615008
2.456700	0.2	0.592717
2.460033	0.2	0.572754
2.463367	0.2	0.554654
2.466700	0.2	0.537741
2.470033	0.2	0.521555
2.473367	0.2	0.505988
2.476700	0.2	0.491138
2.480033	0.2	0.477056
2.483367	0.2	0.463505
2.486700	0.2	0.450276
2.490033	0.2	0.437563
2.493367	0.2	0.425722
2.496700	0.2	0.414830
2.500033	0.2	0.404525
2.503367	0.2	0.394266
2.506700	0.2	0.383677
2.510033	0.2	0.372473
2.513367	0.2	0.360706
2.516700	0.2	0.349083
2.520033	0.2	0.338703
2.523367	0.2	0.330312
2.526700	0.2	0.323835
2.530033	0.2	0.318619
2.533367	0.2	0.313940
2.536700	0.2	0.309264
2.540033	0.2	0.304207
2.543367	0.2	0.298591
2.546700	0.2	0.292570
2.550033	0.2	0.286573
2.553367	0.2	0.281041
2.556700	0.2	0.276295
2.560033	0.2	0.272472
2.563367	0.2	0.269376
2.566700	0.2	0.266456
2.570033	0.2	0.262959
2.573367	0.2	0.258400
2.576700	0.2	0.252989
2.580033	0.2	0.247471
2.583367	0.2	0.242479
2.586700	0.2	0.238256
2.590033	0.2	0.234661
2.593367	0.2	0.231378
2.596700	0.2	0.228174
2.600033	0.2	0.224849
2.603367	0.2	0.221180
2.606700	0.2	0.217338
2.610033	0.2	0.214046
2.613367	0.2	0.211815
2.616700	0.2	0.210521
2.620033	0.2	0.209664
2.623367	0.2	0.208681
2.626700	0.2	0.207089
2.630033	0.2	0.204663
2.633367	0.2	0.201534
2.636700	0.2	0.198036
2.640033	0.2	0.194525
2.643367	0.2	0.191419
2.646700	0.2	0.189082
2.650033	0.2	0.187540
2.653367	0.2	0.186358
2.656700	0.2	0.184905
2.660033	0.2	0.182702
2.663367	0.2	0.179750
2.666700	0.2	0.176635
2.670033	0.2	0.174074
2.673367	0.2	0.172365
2.676700	0.2	0.171280
2.680033	0.2	0.170544
2.683367	0.2	0.170181
2.686700	0.2	0.170097
2.690033	0.2	0.169757
2.693367	0.2	0.168835
2.696700	0.2	0.167703
2.700033	0.2	0.166809
2.703367	0.2	0.166232
2.706700	0.2	0.165850
2.710033	0.2	0.165375
2.713367	0.2	0.164341
2.716700	0.2	0.162683
2.720033	0.2	0.160965
2.723367	0.2	0.159591
2.726700	0.2	0.158399
2.730033	0.2	0.157077
2.733367	0.2	0.155573
2.736700	0.2	0.154162
2.740033	0.2	0.153142
2.743367	0.2	0.152397
2.746700	0.2	0.151484
2.750033	0.2	0.150120
2.753367	0.2	0.148281
2.756700	0.2	0.146176
2.760033	0.2	0.144225
2.763367	0.2	0.142739
2.766700	0.2	0.141612
2.770033	0.2	0.140476
2.773367	0.2	0.139079
2.776700	0.2	0.137389
2.780033	0.2	0.135652
2.783367	0.2	0.134199
2.786700	0.2	0.133142
2.790033	0.2	0.132588
2.793367	0.2	0.132890
2.796700	0.2	0.134064
2.800033	0.2	0.135256
2.803367	0.2	0.135647
2.806700	0.2	0.135456
2.810033	0.2	0.135470
2.813367	0.2	0.136034
2.816700	0.2	0.136904
2.820033	0.2	0.137570
2.823367	0.2	0.137459
2.826700	0.2	0.136383
2.830033	0.2	0.134828
2.833367	0.2	0.133337
2.836700	0.2	0.131810
2.840033	0.2	0.129808
2.843367	0.2	0.127149
2.846700	0.2	0.123996
2.850033	0.2	0.120662
2.853367	0.2	0.117589
2.856700	0.2	0.115396
2.860033	0.2	0.114553
2.863367	0.2	0.114972
2.866700	0.2	0.115968
2.870033	0.2	0.116867
2.873367	0.2	0.117486
2.876700	0.2	0.118013
2.880033	0.2	0.118371
2.883367	0.2	0.117882
2.886700	0.2	0.115810
2.890033	0.2	0.112304
2.893367	0.2	0.108592
2.896700	0.2	0.106068
2.900033	0.2	0.105449
2.903367	0.2	0.106683
2.906700	0.2	0.109351
2.910033	0.2	0.112862
2.913367	0.2	0.116471
2.916700	0.2	0.119382
2.920033	0.2	0.121025
2.923367	0.2	0.121426
2.926700	0.2	0.121184
2.930033	0.2	0.121212
2.933367	0.2	0.122380
2.936700	0.2	0.124974
2.940033	0.2	0.128495
2.943367	0.2	0.132076
2.946700	0.2	0.134977
2.950033	0.2	0.136923
2.953367	0.2	0.138208
2.956700	0.2	0.139480
2.960033	0.2	0.141473
2.963367	0.2	0.144630
2.966700	0.2	0.148779
2.970033	0.2	0.153240
2.973367	0.2	0.157245
2.976700	0.2	0.160355
2.980033	0.2	0.162758
2.983367	0.2	0.165044
2.986700	0.2	0.167815
2.990033	0.2	0.171550
2.993367	0.2	0.176318
2.996700	0.2	0.181608
3.000033	0.2	0.186767
3.003367	0.2	0.191615
3.006700	0.2	0.196281
3.010033	0.2	0.200816
3.013367	0.2	0.205366
3.016700	0.2	0.210172
3.020033	0.2	0.215024
3.023367	0.2	0.219257
3.026700	0.2	0.222516
3.030033	0.2	0.225161
3.033367	0.2	0.227834
3.036700	0.2	0.231061
3.040033	0.2	0.235233
3.043367	0.2	0.240388
3.046700	0.2	0.245916
3.050033	0.2	0.250894
3.053367	0.2	0.254852
3.056700	0.2	0.258051
3.060033	0.2	0.261208
3.063367	0.2	0.264798
3.066700	0.2	0.268370
3.070033	0.2	0.270843
3.073367	0.2	0.271713
3.076700	0.2	0.271448
3.080033	0.2	0.270810
3.083367	0.2	0.270167
3.086700	0.2	0.269217
3.090033	0.2	0.267229
3.093367	0.2	0.263848
3.096700	0.2	0.259774
3.100033	0.2	0.256235
3.103367	0.2	0.253785
3.106700	0.2	0.252048
3.110033	0.2	0.250391
3.113367	0.2	0.248281
3.116700	0.2	0.245441
3.120033	0.2	0.241855
3.123367	0.2	0.237599
3.126700	0.2	0.232728
3.130033	0.2	0.227382
3.133367	0.2	0.222186
3.136700	0.2	0.218293
3.140033	0.2	0.216374
3.143367	0.2	0.215764
3.146700	0.2	0.214973
3.150033	0.2	0.212844
3.153367	0.2	0.209138
3.156700	0.2	0.204341
3.160033	0.2	0.199256
3.163367	0.2	0.194525
3.166700	0.2	0.190362
3.170033	0.2	0.186651
3.173367	0.2	0.183182
3.176700	0.2	0.179731
3.180033	0.2	0.176183
3.183367	0.2	0.172700
3.186700	0.2	0.169505
3.190033	0.2	0.166688
3.193367	0.2	0.164160
3.196700	0.2	0.161733
3.200033	0.2	0.159168
3.203367	0.2	0.156108
3.206700	0.2	0.152271
3.210033	0.2	0.147847
3.213367	0.2	0.143666
3.216700	0.2	0.140294
3.220033	0.2	0.137440
3.223367	0.2	0.134730
3.226700	0.2	0.132308
3.230033	0.2	0.130227
3.233367	0.2	0.128173
3.236700	0.2	0.125775
3.240033	0.2	0.122995
3.243367	0.2	0.120224
3.246700	0.2	0.117919
3.250033	0.2	0.116020
3.253367	0.2	0.114050
3.256700	0.2	0.111819
3.260033	0.2	0.109486
3.263367	0.2	0.107107
3.266700	0.2	0.104653
3.270033	0.2	0.102227
3.273367	0.2	0.099996
3.276700	0.2	0.098264
3.280033	0.2	0.097323
3.283367	0.2	0.096965
3.286700	0.2	0.096681
3.290033	0.2	0.096359
3.293367	0.2	0.096229
3.296700	0.2	0.096285
3.300033	0.2	0.096289
3.303367	0.2	0.096094
3.306700	0.2	0.095647
3.310033	0.2	0.094669
3.313367	0.2	0.092634
3.316700	0.2	0.089388
3.320033	0.2	0.085593
3.323367	0.2	0.082287
3.326700	0.2	0.080266
3.330033	0.2	0.079689
3.333367	0.2	0.079991
3.336700	0.2	0.080466
3.340033	0.2	0.080806
3.343367	0.2	0.080965
3.346700	0.2	0.080774
3.350033	0.2	0.080271
3.353367	0.2	0.079977
3.356700	0.2	0.080187
3.360033	0.2	0.080480
3.363367	0.2	0.080368
3.366700	0.2	0.079810
3.370033	0.2	0.079125
3.373367	0.2	0.078664
3.376700	0.2	0.078306
3.380033	0.2	0.077402
3.383367	0.2	0.075726
3.386700	0.2	0.073905
3.390033	0.2	0.072657
3.393367	0.2	0.072075
3.396700	0.2	0.071740
3.400033	0.2	0.071148
3.403367	0.2	0.070017
3.406700	0.2	0.068485
3.410033	0.2	0.066943
3.413367	0.2	0.065551
3.416700	0.2	0.064350
3.420033	0.2	0.063595
3.423367	0.2	0.063586
3.426700	0.2	0.064238
3.430033	0.2	0.065141
3.433367	0.2	0.065747
3.436700	0.2	0.065654
3.440033	0.2	0.064843
3.443367	0.2	0.063698
3.446700	0.2	0.062697
3.450033	0.2	0.062240
3.453367	0.2	0.062431
3.456700	0.2	0.063078
3.460033	0.2	0.063959
3.463367	0.2	0.064969
3.466700	0.2	0.066087
3.470033	0.2	0.067148
3.473367	0.2	0.067712
3.476700	0.2	0.067358
3.480033	0.2	0.066115
3.483367	0.2	0.064336
3.486700	0.2	0.062501
3.490033	0.2	0.061137
3.493367	0.2	0.060503
3.496700	0.2	0.060392
3.500033	0.2	0.060559
3.503367	0.2	0.061113
3.506700	0.2	0.062115
3.510033	0.2	0.063186
3.513367	0.2	0.063758
3.516700	0.2	0.063679
3.520033	0.2	0.063297
3.523367	0.2	0.062948
3.526700	0.2	0.062617
3.530033	0.2	0.062250
3.533367	0.2	0.062021
3.536700	0.2	0.062184
3.540033	0.2	0.062757
3.543367	0.2	0.063283
3.546700	0.2	0.063032
3.550033	0.2	0.061663
3.553367	0.2	0.059577
3.556700	0.2	0.057546
3.560033	0.2	0.056229
3.563367	0.2	0.055810
3.566700	0.2	0.055833
3.570033	0.2	0.055581
3.573367	0.2	0.054887
3.576700	0.2	0.054128
3.580033	0.2	0.053518
3.583367	0.2	0.052969
3.586700	0.2	0.052410
3.590033	0.2	0.051935
3.593367	0.2	0.051609
3.596700	0.2	0.051246
3.600033	0.2	0.050422
3.603367	0.2	0.048992
3.606700	0.2	0.047493
3.610033	0.2	0.046580
3.613367	0.2	0.046319
3.616700	0.2	0.046408
3.620033	0.2	0.046617
3.623367	0.2	0.046808
3.626700	0.2	0.046883
3.630033	0.2	0.046836
3.633367	0.2	0.046846
3.636700	0.2	0.047167
3.640033	0.2	0.047828
3.643367	0.2	0.048252
3.646700	0.2	0.047632
3.650033	0.2	0.045961
3.653367	0.2	0.044177
3.656700	0.2	0.043153
3.660033	0.2	0.042981
3.663367	0.2	0.043320
3.666700	0.2	0.043982
3.670033	0.2	0.044783
3.673367	0.2	0.045421
3.676700	0.2	0.045667
3.680033	0.2	0.045439
3.683367	0.2	0.044722
3.686700	0.2	0.043716
3.690033	0.2	0.042678
3.693367	0.2	0.041821
3.696700	0.2	0.041467
3.700033	0.2	0.041872
3.703367	0.2	0.043018
3.706700	0.2	0.044592
3.710033	0.2	0.046017
3.713367	0.2	0.046780
3.716700	0.2	0.046855
3.720033	0.2	0.046464
3.723367	0.2	0.045658
3.726700	0.2	0.044638
3.730033	0.2	0.043954
3.733367	0.2	0.044093
3.736700	0.2	0.045104
3.740033	0.2	0.046631
3.743367	0.2	0.048140
3.746700	0.2	0.049281
3.750033	0.2	0.049919
3.753367	0.2	0.050031
3.756700	0.2	0.049942
3.760033	0.2	0.050138
3.763367	0.2	0.050720
3.766700	0.2	0.051335
3.770033	0.2	0.051651
3.773367	0.2	0.051712
3.776700	0.2	0.051754
3.780033	0.2	0.051931
3.783367	0.2	0.052536
3.786700	0.2	0.053933
3.790033	0.2	0.055986
3.793367	0.2	0.057849
3.796700	0.2	0.058846
3.800033	0.2	0.059055
3.803367	0.2	0.058645
3.806700	0.2	0.057509
3.810033	0.2	0.055870
3.813367	0.2	0.054454
3.816700	0.2	0.053947
3.820033	0.2	0.054827
3.823367	0.2	0.057104
3.826700	0.2	0.059842
3.830033	0.2	0.061812
3.833367	0.2	0.062520
3.836700	0.2	0.062152
3.840033	0.2	0.061062
3.843367	0.2	0.059498
3.846700	0.2	0.057775
3.850033	0.2	0.056461
3.853367	0.2	0.056098
3.856700	0.2	0.056769
3.860033	0.2	0.058007
3.863367	0.2	0.059120
3.866700	0.2	0.059772
3.870033	0.2	0.060266
3.873367	0.2	0.061044
3.876700	0.2	0.062273
3.880033	0.2	0.063842
3.883367	0.2	0.065654
3.886700	0.2	0.067600
3.890033	0.2	0.069169
3.893367	0.2	0.069654
3.896700	0.2	0.068978
3.900033	0.2	0.067679
3.903367	0.2	0.066250
3.906700	0.2	0.065016
3.910033	0.2	0.064266
3.913367	0.2	0.064191
3.916700	0.2	0.064964
3.920033	0.2	0.066538
3.923367	0.2	0.068401
3.926700	0.2	0.069812
3.930033	0.2	0.070208
3.933367	0.2	0.069495
3.936700	0.2	0.068294
3.940033	0.2	0.067572
3.943367	0.2	0.067637
3.946700	0.2	0.067838
3.950033	0.2	0.067558
3.953367	0.2	0.067074
3.956700	0.2	0.067162
3.960033	0.2	0.068052
3.963367	0.2	0.069118
3.966700	0.2	0.069817
3.970033	0.2	0.070333
3.973367	0.2	0.071074
3.976700	0.2	0.072033
3.980033	0.2	0.072690
3.983367	0.2	0.072476
3.986700	0.2	0.071405
3.990033	0.2	0.070026
3.993367	0.2	0.068685
3.996700	0.2	0.067344
4.000033	0.2	0.066054
4.003367	0.2	0.065039
4.006700	0.2	0.064373
4.010033	0.2	0.063875
4.013367	0.2	0.063451
4.016700	0.2	0.063158
4.020033	0.2	0.062818
4.023367	0.2	0.062054
4.026700	0.2	0.060722
4.030033	0.2	0.059111
4.033367	0.2	0.057779
4.036700	0.2	0.056936
4.040033	0.2	0.056080
4.043367	0.2	0.054659
4.046700	0.2	0.052806
4.050033	0.2	0.051134
4.053367	0.2	0.050184
4.056700	0.2	0.050077
4.060033	0.2	0.050450
4.063367	0.2	0.050627
4.066700	0.2	0.050045
4.070033	0.2	0.048634
4.073367	0.2	0.046990
4.076700	0.2	0.045942
4.080033	0.2	0.045816
4.083367	0.2	0.046152
4.086700	0.2	0.046371
4.090033	0.2	0.046552
4.093367	0.2	0.046887
4.096700	0.2	0.046790
4.100033	0.2	0.045677
4.103367	0.2	0.043837
4.106700	0.2	0.041910
4.110033	0.2	0.040159
4.113367	0.2	0.038794
4.116700	0.2	0.038245
4.120033	0.2	0.038580
4.123367	0.2	0.039279
4.126700	0.2	0.039879
4.130033	0.2	0.040005
4.133367	0.2	0.039404
4.136700	0.2	0.038529
4.140033	0.2	0.038245
4.143367	0.2	0.038734
4.146700	0.2	0.039483
4.150033	0.2	0.040056
4.153367	0.2	0.040480
4.156700	0.2	0.041174
4.160033	0.2	0.042534
4.163367	0.2	0.044429
4.166700	0.2	0.046166
4.170033	0.2	0.046762
4.173367	0.2	0.045639
4.176700	0.2	0.043442
4.180033	0.2	0.041784
4.183367	0.2	0.041788
4.186700	0.2	0.042999
4.190033	0.2	0.044038
4.193367	0.2	0.044145
4.196700	0.2	0.043814
4.200033	0.2	0.044187
4.203367	0.2	0.045840
4.206700	0.2	0.048224
4.210033	0.2	0.050394
4.213367	0.2	0.052056
4.216700	0.2	0.053518
4.220033	0.2	0.054901
4.223367	0.2	0.055940
4.226700	0.2	0.056634
4.230033	0.2	0.057477
4.233367	0.2	0.058967
4.236700	0.2	0.061225
4.240033	0.2	0.064168
4.243367	0.2	0.067651
4.246700	0.2	0.071493
4.250033	0.2	0.075307
4.253367	0.2	0.078399
4.256700	0.2	0.080401
4.260033	0.2	0.081770
4.263367	0.2	0.083377
4.266700	0.2	0.085924
4.270033	0.2	0.089491
4.273367	0.2	0.093477
4.276700	0.2	0.097165
4.280033	0.2	0.100271
4.283367	0.2	0.102874
4.286700	0.2	0.105142
4.290033	0.2	0.107274
4.293367	0.2	0.109398
4.296700	0.2	0.111405
4.300033	0.2	0.113072
4.303367	0.2	0.114297
4.306700	0.2	0.115070
4.310033	0.2	0.115596
4.313367	0.2	0.116215
4.316700	0.2	0.117170
4.320033	0.2	0.118562
4.323367	0.2	0.120136
4.326700	0.2	0.121300
4.330033	0.2	0.121999
4.333367	0.2	0.123046
4.336700	0.2	0.124918
4.340033	0.2	0.127056
4.343367	0.2	0.128760
4.346700	0.2	0.129775
4.350033	0.2	0.130157
4.353367	0.2	0.130013
4.356700	0.2	0.129235
4.360033	0.2	0.127498
4.363367	0.2	0.124746
4.366700	0.2	0.121496
4.370033	0.2	0.118483
4.373367	0.2	0.116201
4.376700	0.2	0.114669
4.380033	0.2	0.113477
4.383367	0.2	0.111978
4.386700	0.2	0.109752
4.390033	0.2	0.107223
4.393367	0.2	0.105565
4.396700	0.2	0.105537
4.400033	0.2	0.106422
4.403367	0.2	0.106674
4.406700	0.2	0.105174
4.410033	0.2	0.101896
4.413367	0.2	0.097873
4.416700	0.2	0.094473
4.420033	0.2	0.092261
4.423367	0.2	0.090809
4.426700	0.2	0.089477
4.430033	0.2	0.088029
4.433367	0.2	0.086594
4.436700	0.2	0.085393
4.440033	0.2	0.084480
4.443367	0.2	0.083810
4.446700	0.2	0.083321
4.450033	0.2	0.082864
4.453367	0.2	0.082003
4.456700	0.2	0.080182
4.460033	0.2	0.077328
4.463367	0.2	0.073914
4.466700	0.2	0.070473
4.470033	0.2	0.067386
4.473367	0.2	0.065058
4.476700	0.2	0.063856
4.480033	0.2	0.063665
4.483367	0.2	0.063875
4.486700	0.2	0.063945
4.490033	0.2	0.063544
4.493367	0.2	0.062413
4.496700	0.2	0.060732
4.500033	0.2	0.059004
4.503367	0.2	0.057407
4.506700	0.2	0.055926
4.510033	0.2	0.054487
4.513367	0.2	0.052741
4.516700	0.2	0.050608
4.520033	0.2	0.048932
4.523367	0.2	0.048513
4.526700	0.2	0.048787
4.530033	0.2	0.048745
4.533367	0.2	0.048410
4.536700	0.2	0.048396
4.540033	0.2	0.048722
4.543367	0.2	0.048773
4.546700	0.2	0.048061
4.550033	0.2	0.046627
4.553367	0.2	0.044620
4.556700	0.2	0.041905
4.560033	0.2	0.038547
4.563367	0.2	0.034976
4.566700	0.2	0.031567
4.570033	0.2	0.028526
4.573367	0.2	0.025947
4.576700	0.2	0.023809
4.580033	0.2	0.021984
4.583367	0.2	0.020284
4.586700	0.2	0.018813
4.590033	0.2	0.017961
4.593367	0.2	0.017858
4.596700	0.2	0.018259
4.600033	0.2	0.018915
4.603367	0.2	0.019451
4.606700	0.2	0.019306
4.610033	0.2	0.018063
4.613367	0.2	0.015693
4.616700	0.2	0.012792
4.620033	0.2	0.010487
4.623367	0.2	0.009816
4.626700	0.2	0.010841
4.630033	0.2	0.012517
4.633367	0.2	0.013555
4.636700	0.2	0.013346
4.640033	0.2	0.012098
4.643367	0.2	0.010789
4.646700	0.2	0.010608
4.650033	0.2	0.011777
4.653367	0.2	0.013332
4.656700	0.2	0.014370
4.660033	0.2	0.014668
4.663367	0.2	0.014259
4.666700	0.2	0.013104
4.670033	0.2	0.011264
4.673367	0.2	0.009150
4.676700	0.2	0.007404
4.680033	0.2	0.006384
4.683367	0.2	0.005979
4.686700	0.2	0.005797
4.690033	0.2	0.005472
4.693367	0.2	0.004782
4.696700	0.2	0.003721
4.700033	0.2	0.002468
4.703367	0.2	0.001378
4.706700	0.2	0.000671
4.710033	0.2	0.000154
4.713367	0.2	-0.000536
4.716700	0.2	-0.001397
4.720033	0.2	-0.002063
4.723367	0.2	-0.002272
4.726700	0.2	-0.001984
4.730033	0.2	-0.001253
4.733367	0.2	-0.000172
4.736700	0.2	0.001159
4.740033	0.2	0.002524
4.743367	0.2	0.003637
4.746700	0.2	0.004410
4.750033	0.2	0.004801
4.753367	0.2	0.004517
4.756700	0.2	0.003264
4.760033	0.2	0.001309
4.763367	0.2	-0.000778
4.766700	0.2	-0.002850
4.770033	0.2	-0.005150
4.773367	0.2	-0.007753
4.776700	0.2	-0.010305
4.780033	0.2	-0.012247
4.783367	0.2	-0.013066
4.786700	0.2	-0.012368
4.790033	0.2	-0.010165
4.793367	0.2	-0.007167
4.796700	0.2	-0.004414
4.800033	0.2	-0.002584
4.803367	0.2	-0.001714
4.806700	0.2	-0.001485
4.810033	0.2	-0.001830
4.813367	0.2	-0.002789
4.816700	0.2	-0.003893
4.820033	0.2	-0.004242
4.823367	0.2	-0.003492
4.826700	0.2	-0.002212
4.830033	0.2	-0.001085
4.833367	0.2	-0.000158
4.836700	0.2	0.000969
4.840033	0.2	0.002580
4.843367	0.2	0.004647
4.846700	0.2	0.006761
4.850033	0.2	0.008396
4.853367	0.2	0.009388
4.856700	0.2	0.009947
4.860033	0.2	0.010123
4.863367	0.2	0.009965
4.866700	0.2	0.009849
4.870033	0.2	0.010137
4.873367	0.2	0.010584
4.876700	0.2	0.010636
4.880033	0.2	0.010398
4.883367	0.2	0.010724
4.886700	0.2	0.012321
4.890033	0.2	0.014976
4.893367	0.2	0.017979
4.896700	0.2	0.020792
4.900033	0.2	0.023004
4.903367	0.2	0.024484
4.906700	0.2	0.025937
4.910033	0.2	0.028228
4.913367	0.2	0.031278
4.916700	0.2	0.034585
4.920033	0.2	0.038026
4.923367	0.2	0.041542
4.926700	0.2	0.044680
4.930033	0.2	0.046920
4.933367	0.2	0.048317
4.936700	0.2	0.049500
4.940033	0.2	0.051125
4.943367	0.2	0.053849
4.946700	0.2	0.058371
4.950033	0.2	0.064988
4.953367	0.2	0.073095
4.956700	0.2	0.081169
4.960033	0.2	0.087740
4.963367	0.2	0.092564
4.966700	0.2	0.096560
4.970033	0.2	0.100662
4.973367	0.2	0.105170
4.976700	0.2	0.109905
4.980033	0.2	0.114408
4.983367	0.2	0.118390
4.986700	0.2	0.122087
4.990033	0.2	0.125864
4.993367	0.2	0.129859
4.996700	0.2	0.134232
5.000033	0.2	0.139200
5.003367	0.2	0.144760
5.006700	0.2	0.150688
5.010033	0.2	0.156770
5.013367	0.2	0.162954
5.016700	0.2	0.169366
5.020033	0.2	0.176048
5.023367	0.2	0.182660
5.026700	0.2	0.188481
5.030033	0.2	0.193128
5.033367	0.2	0.197049
5.036700	0.2	0.200905
5.040033	0.2	0.204798
5.043367	0.2	0.208463
5.046700	0.2	0.211773
5.050033	0.2	0.214791
5.053367	0.2	0.217683
5.056700	0.2	0.220584
5.060033	0.2	0.223438
5.063367	0.2	0.226125
5.066700	0.2	0.228891
5.070033	0.2	0.232020
5.073367	0.2	0.235131
5.076700	0.2	0.237375
5.080033	0.2	0.238060
5.083367	0.2	0.237171
5.086700	0.2	0.235243
5.090033	0.2	0.232980
5.093367	0.2	0.231029
5.096700	0.2	0.229934
5.100033	0.2	0.229944
5.103367	0.2	0.230689
5.106700	0.2	0.231154
5.110033	0.2	0.230288
5.113367	0.2	0.227825
5.116700	0.2	0.224393
5.120033	0.2	0.220858
5.123367	0.2	0.217631
5.126700	0.2	0.214525
5.130033	0.2	0.211266
5.133367	0.2	0.207894
5.136700	0.2	0.204504
5.140033	0.2	0.201026
5.143367	0.2	0.197273
5.146700	0.2	0.193017
5.150033	0.2	0.188095
5.153367	0.2	0.182576
5.156700	0.2	0.176760
5.160033	0.2	0.171163
5.163367	0.2	0.166278
5.166700	0.2	0.162236
5.170033	0.2	0.158860
5.173367	0.2	0.156011
5.176700	0.2	0.153640
5.180033	0.2	0.151563
5.183367	0.2	0.149426
5.186700	0.2	0.146902
5.190033	0.2	0.143694
5.193367	0.2	0.139717
5.196700	0.2	0.135335
5.200033	0.2	0.131098
5.203367	0.2	0.127242
5.206700	0.2	0.123479
5.210033	0.2	0.119354
5.213367	0.2	0.114855
5.216700	0.2	0.110338
5.220033	0.2	0.106134
5.223367	0.2	0.102245
5.226700	0.2	0.098352
5.230033	0.2	0.094203
5.233367	0.2	0.090171
5.236700	0.2	0.087083
5.240033	0.2	0.085426
5.243367	0.2	0.085002
5.246700	0.2	0.084997
5.250033	0.2	0.084341
5.253367	0.2	0.082515
5.256700	0.2	0.079945
5.260033	0.2	0.077519
5.263367	0.2	0.075838
5.266700	0.2	0.074874
5.270033	0.2	0.073966
5.273367	0.2	0.072243
5.276700	0.2	0.069421
5.280033	0.2	0.066049
5.283367	0.2	0.062780
5.286700	0.2	0.059726
5.290033	0.2	0.056601
5.293367	0.2	0.053234
5.296700	0.2	0.049900
5.300033	0.2	0.047106
5.303367	0.2	0.045011
5.306700	0.2	0.043218
5.310033	0.2	0.041169
5.313367	0.2	0.038622
5.316700	0.2	0.035726
5.320033	0.2	0.032843
5.323367	0.2	0.030147
5.326700	0.2	0.027558
5.330033	0.2	0.025122
5.333367	0.2	0.023167
5.336700	0.2	0.021760
5.340033	0.2	0.020373
5.343367	0.2	0.018519
5.346700	0.2	0.016405
5.350033	0.2	0.014529
5.353367	0.2	0.013080
5.356700	0.2	0.012112
5.360033	0.2	0.011660
5.363367	0.2	0.011595
5.366700	0.2	0.011805
5.370033	0.2	0.012191
5.373367	0.2	0.012428
5.376700	0.2	0.012056
5.380033	0.2	0.010799
5.383367	0.2	0.008619
5.386700	0.2	0.005709
5.390033	0.2	0.002636
5.393367	0.2	0.000233
5.396700	0.2	-0.001094
5.400033	0.2	-0.001509
5.403367	0.2	-0.001416
5.406700	0.2	-0.001411
5.410033	0.2	-0.002338
5.413367	0.2	-0.004494
5.416700	0.2	-0.007097
5.420033	0.2	-0.009029
5.423367	0.2	-0.009849
5.426700	0.2	-0.009881
5.430033	0.2	-0.009774
5.433367	0.2	-0.009970
5.436700	0.2	-0.010519
5.440033	0.2	-0.011199
5.443367	0.2	-0.011870
5.446700	0.2	-0.012568
5.450033	0.2	-0.013178
5.453367	0.2	-0.013253
5.456700	0.2	-0.012424
5.460033	0.2	-0.010873
5.463367	0.2	-0.009262
5.466700	0.2	-0.008405
5.470033	0.2	-0.008852
5.473367	0.2	-0.010384
5.476700	0.2	-0.012061
5.480033	0.2	-0.013150
5.483367	0.2	-0.013574
5.486700	0.2	-0.013574
5.490033	0.2	-0.013299
5.493367	0.2	-0.012834
5.496700	0.2	-0.012396
5.500033	0.2	-0.012163
5.503367	0.2	-0.012084
5.506700	0.2	-0.012112
5.510033	0.2	-0.012359
5.513367	0.2	-0.012941
5.516700	0.2	-0.013728
5.520033	0.2	-0.014422
5.523367	0.2	-0.014785
5.526700	0.2	-0.014747
5.530033	0.2	-0.014552
5.533367	0.2	-0.014734
5.536700	0.2	-0.015656
5.540033	0.2	-0.016969
5.543367	0.2	-0.017886
5.546700	0.2	-0.017975
5.550033	0.2	-0.017416
5.553367	0.2	-0.016703
5.556700	0.2	-0.016368
5.560033	0.2	-0.016494
5.563367	0.2	-0.016605
5.566700	0.2	-0.016443
5.570033	0.2	-0.016340
5.573367	0.2	-0.016773
5.576700	0.2	-0.017909
5.580033	0.2	-0.019441
5.583367	0.2	-0.020745
5.586700	0.2	-0.021257
5.590033	0.2	-0.020680
5.593367	0.2	-0.018999
5.596700	0.2	-0.016689
5.600033	0.2	-0.014645
5.603367	0.2	-0.013709
5.606700	0.2	-0.014179
5.610033	0.2	-0.015683
5.613367	0.2	-0.017518
5.616700	0.2	-0.019264
5.620033	0.2	-0.020717
5.623367	0.2	-0.021611
5.626700	0.2	-0.021840
5.630033	0.2	-0.021751
5.633367	0.2	-0.021942
5.636700	0.2	-0.022729
5.640033	0.2	-0.023767
5.643367	0.2	-0.024191
5.646700	0.2	-0.023521
5.650033	0.2	-0.022124
5.653367	0.2	-0.020713
5.656700	0.2	-0.019898
5.660033	0.2	-0.020103
5.663367	0.2	-0.021313
5.666700	0.2	-0.022836
5.670033	0.2	-0.023707
5.673367	0.2	-0.023623
5.676700	0.2	-0.023162
5.680033	0.2	-0.022831
5.683367	0.2	-0.022519
5.686700	0.2	-0.021784
5.690033	0.2	-0.020317
5.693367	0.2	-0.018259
5.696700	0.2	-0.016289
5.700033	0.2	-0.015264
5.703367	0.2	-0.015474
5.706700	0.2	-0.016401
5.710033	0.2	-0.017360
5.713367	0.2	-0.018207
5.716700	0.2	-0.019129
5.720033	0.2	-0.020186
5.723367	0.2	-0.021034
5.726700	0.2	-0.020964
5.730033	0.2	-0.019618
5.733367	0.2	-0.017481
5.736700	0.2	-0.015455
5.740033	0.2	-0.014324
5.743367	0.2	-0.014366
5.746700	0.2	-0.015344
5.750033	0.2	-0.016708
5.753367	0.2	-0.017853
5.756700	0.2	-0.018529
5.760033	0.2	-0.019013
5.763367	0.2	-0.019534
5.766700	0.2	-0.019842
5.770033	0.2	-0.019856
5.773367	0.2	-0.019940
5.776700	0.2	-0.020419
5.780033	0.2	-0.021304
5.783367	0.2	-0.022352
5.786700	0.2	-0.023185
5.790033	0.2	-0.023521
5.793367	0.2	-0.023334
5.796700	0.2	-0.022892
5.800033	0.2	-0.022696
5.803367	0.2	-0.023330
5.806700	0.2	-0.025090
5.810033	0.2	-0.027586
5.813367	0.2	-0.029742
5.816700	0.2	-0.030510
5.820033	0.2	-0.029565
5.823367	0.2	-0.027106
5.826700	0.2	-0.023711
5.830033	0.2	-0.020657
5.833367	0.2	-0.019344
5.836700	0.2	-0.020061
5.840033	0.2	-0.021816
5.843367	0.2	-0.023404
5.846700	0.2	-0.024196
5.850033	0.2	-0.024093
5.853367	0.2	-0.023358
5.856700	0.2	-0.022813
5.860033	0.2	-0.023292
5.863367	0.2	-0.024699
5.866700	0.2	-0.026249
5.870033	0.2	-0.027404
5.873367	0.2	-0.028182
5.876700	0.2	-0.028638
5.880033	0.2	-0.028680
5.883367	0.2	-0.028312
5.886700	0.2	-0.027777
5.890033	0.2	-0.027311
5.893367	0.2	-0.027032
5.896700	0.2	-0.027008
5.900033	0.2	-0.027348
5.903367	0.2	-0.028014
5.906700	0.2	-0.028722
5.910033	0.2	-0.029029
5.913367	0.2	-0.028596
5.916700	0.2	-0.027609
5.920033	0.2	-0.026789
5.923367	0.2	-0.026640
5.926700	0.2	-0.026990
5.930033	0.2	-0.027614
5.933367	0.2	-0.028540
5.936700	0.2	-0.029597
5.940033	0.2	-0.030445
5.943367	0.2	-0.031013
5.946700	0.2	-0.031288
5.950033	0.2	-0.030864
5.953367	0.2	-0.029383
5.956700	0.2	-0.026966
5.960033	0.2	-0.024284
5.963367	0.2	-0.022384
5.966700	0.2	-0.022249
5.970033	0.2	-0.023926
5.973367	0.2	-0.026352
5.976700	0.2	-0.028401
5.980033	0.2	-0.029686
5.983367	0.2	-0.030315
5.986700	0.2	-0.030687
5.990033	0.2	-0.031423
5.993367	0.2	-0.032699
5.996700	0.2	-0.033933
6.000033	0.2	-0.034580
