# Supplementary material for: Quantitative profiling of capsaicin content in seven chili pepper cultivars using optimized HPLC
Source: Front Plant Sci. 2026 May 7;17:1749488. doi: 10.3389/fpls.2026.1749488 (PMC13190488; doi:10.3389/fpls.2026.1749488)
Supplement: Supplementary file 2 [file DataSheet2.zip › Raw Chromatogram Data Calibration 220 nm/Capsaicin 50ppm.txt]

URL	chrom://desktop-lb30aed/ChromeleonLocal/Capsaicin/CapsaicinTest_1312025.seq/53225.smp/UV_VIS_1.channel
Channel	UV_VIS_1

Injection Information:
Data Vault	ChromeleonLocal
Sequence	CapsaicinTest_1312025
Name	CAP50ppm
Number	451
Position	Y:F1
Comment	
Processing Method	Processing_Capsaicin
Instrument Method	Capsaicin_222025m1 -Origninal
Type	Unknown
Status	Finished
Inject Time	3/11/2025 12:07:29 PM -07:00
Volume (µl)	10.00
Dilution Factor	1.0000
Weight	1.0000

Raw Data Information:
Time Min. (min)	0.003367
Time Max. (min)	6.000033
Data Points	1800
Detector	UV
Generating Data System	Chromeleon 7.2.10.24543
Exporting Data System	Chromeleon 7.2.10.0
Operator	Instrument Controller
Signal Quantity	Absorbance
Signal Unit	mAU
Signal Min.	-2.196277
Signal Max.	175.387366
Channel	UV_VIS_1
Driver Name	VDAD.dll
Channel Type	Evaluation
Min. Step (s)	0.2
Max. Step (s)	0.2
Average Step (s)	0.2

Signal Parameter Information:
Signal Info	WVL:220 nm

Raw Data:
Time (min)	Step (s)	Value (mAU)
0.003367	n.a.	0.000000
0.006700	0.2	-0.000009
0.010033	0.2	-0.000140
0.013367	0.2	-0.000591
0.016700	0.2	-0.001411
0.020033	0.2	-0.002370
0.023367	0.2	-0.003316
0.026700	0.2	-0.004210
0.030033	0.2	-0.004908
0.033367	0.2	-0.005318
0.036700	0.2	-0.005690
0.040033	0.2	-0.006338
0.043367	0.2	-0.007078
0.046700	0.2	-0.007362
0.050033	0.2	-0.007022
0.053367	0.2	-0.006650
0.056700	0.2	-0.007069
0.060033	0.2	-0.008419
0.063367	0.2	-0.010142
0.066700	0.2	-0.011460
0.070033	0.2	-0.011832
0.073367	0.2	-0.011455
0.076700	0.2	-0.011297
0.080033	0.2	-0.012238
0.083367	0.2	-0.014333
0.086700	0.2	-0.016727
0.090033	0.2	-0.018128
0.093367	0.2	-0.017835
0.096700	0.2	-0.016405
0.100033	0.2	-0.014924
0.103367	0.2	-0.013942
0.106700	0.2	-0.013444
0.110033	0.2	-0.013332
0.113367	0.2	-0.013527
0.116700	0.2	-0.013928
0.120033	0.2	-0.014459
0.123367	0.2	-0.015227
0.126700	0.2	-0.016256
0.130033	0.2	-0.017257
0.133367	0.2	-0.018110
0.136700	0.2	-0.019101
0.140033	0.2	-0.020065
0.143367	0.2	-0.020158
0.146700	0.2	-0.018994
0.150033	0.2	-0.017141
0.153367	0.2	-0.015358
0.156700	0.2	-0.014007
0.160033	0.2	-0.013206
0.163367	0.2	-0.013164
0.166700	0.2	-0.014156
0.170033	0.2	-0.015842
0.173367	0.2	-0.017113
0.176700	0.2	-0.017197
0.180033	0.2	-0.016456
0.183367	0.2	-0.015725
0.186700	0.2	-0.015255
0.190033	0.2	-0.014850
0.193367	0.2	-0.014524
0.196700	0.2	-0.014598
0.200033	0.2	-0.015451
0.203367	0.2	-0.017136
0.206700	0.2	-0.019241
0.210033	0.2	-0.021360
0.213367	0.2	-0.023455
0.216700	0.2	-0.025453
0.220033	0.2	-0.026831
0.223367	0.2	-0.027139
0.226700	0.2	-0.026594
0.230033	0.2	-0.025835
0.233367	0.2	-0.025379
0.236700	0.2	-0.025267
0.240033	0.2	-0.025239
0.243367	0.2	-0.025048
0.246700	0.2	-0.024680
0.250033	0.2	-0.024354
0.253367	0.2	-0.024396
0.256700	0.2	-0.024927
0.260033	0.2	-0.025756
0.263367	0.2	-0.026613
0.266700	0.2	-0.027320
0.270033	0.2	-0.027604
0.273367	0.2	-0.027223
0.276700	0.2	-0.026193
0.280033	0.2	-0.024778
0.283367	0.2	-0.023348
0.286700	0.2	-0.022380
0.290033	0.2	-0.022040
0.293367	0.2	-0.022049
0.296700	0.2	-0.022366
0.300033	0.2	-0.023474
0.303367	0.2	-0.025718
0.306700	0.2	-0.028796
0.310033	0.2	-0.031930
0.313367	0.2	-0.034319
0.316700	0.2	-0.035823
0.320033	0.2	-0.036848
0.323367	0.2	-0.037737
0.326700	0.2	-0.038678
0.330033	0.2	-0.039847
0.333367	0.2	-0.041383
0.336700	0.2	-0.043325
0.340033	0.2	-0.045341
0.343367	0.2	-0.046701
0.346700	0.2	-0.046929
0.350033	0.2	-0.046240
0.353367	0.2	-0.045248
0.356700	0.2	-0.044564
0.360033	0.2	-0.044489
0.363367	0.2	-0.045015
0.366700	0.2	-0.045951
0.370033	0.2	-0.047055
0.373367	0.2	-0.048084
0.376700	0.2	-0.048871
0.380033	0.2	-0.049407
0.383367	0.2	-0.049747
0.386700	0.2	-0.049649
0.390033	0.2	-0.048615
0.393367	0.2	-0.046613
0.396700	0.2	-0.044354
0.400033	0.2	-0.042794
0.403367	0.2	-0.042594
0.406700	0.2	-0.043889
0.410033	0.2	-0.046194
0.413367	0.2	-0.048601
0.416700	0.2	-0.050333
0.420033	0.2	-0.051139
0.423367	0.2	-0.051288
0.426700	0.2	-0.051195
0.430033	0.2	-0.051018
0.433367	0.2	-0.050836
0.436700	0.2	-0.050864
0.440033	0.2	-0.051158
0.443367	0.2	-0.051595
0.446700	0.2	-0.052294
0.450033	0.2	-0.053551
0.453367	0.2	-0.055237
0.456700	0.2	-0.056522
0.460033	0.2	-0.056266
0.463367	0.2	-0.054161
0.466700	0.2	-0.051255
0.470033	0.2	-0.049029
0.473367	0.2	-0.048052
0.476700	0.2	-0.048075
0.480033	0.2	-0.048950
0.483367	0.2	-0.050724
0.486700	0.2	-0.052853
0.490033	0.2	-0.054240
0.493367	0.2	-0.054175
0.496700	0.2	-0.052731
0.500033	0.2	-0.050426
0.503367	0.2	-0.048033
0.506700	0.2	-0.046487
0.510033	0.2	-0.046291
0.513367	0.2	-0.046911
0.516700	0.2	-0.047120
0.520033	0.2	-0.046124
0.523367	0.2	-0.044089
0.526700	0.2	-0.041751
0.530033	0.2	-0.039847
0.533367	0.2	-0.038804
0.536700	0.2	-0.038692
0.540033	0.2	-0.039274
0.543367	0.2	-0.040173
0.546700	0.2	-0.041169
0.550033	0.2	-0.042296
0.553367	0.2	-0.043758
0.556700	0.2	-0.045747
0.560033	0.2	-0.047972
0.563367	0.2	-0.049560
0.566700	0.2	-0.049779
0.570033	0.2	-0.048806
0.573367	0.2	-0.047409
0.576700	0.2	-0.046170
0.580033	0.2	-0.045206
0.583367	0.2	-0.044545
0.586700	0.2	-0.044582
0.590033	0.2	-0.045886
0.593367	0.2	-0.048503
0.596700	0.2	-0.051782
0.600033	0.2	-0.054743
0.603367	0.2	-0.056536
0.606700	0.2	-0.056974
0.610033	0.2	-0.056499
0.613367	0.2	-0.055707
0.616700	0.2	-0.055055
0.620033	0.2	-0.054785
0.623367	0.2	-0.054780
0.626700	0.2	-0.054734
0.630033	0.2	-0.054520
0.633367	0.2	-0.054385
0.636700	0.2	-0.054799
0.640033	0.2	-0.055898
0.643367	0.2	-0.057179
0.646700	0.2	-0.057979
0.650033	0.2	-0.058049
0.653367	0.2	-0.057234
0.656700	0.2	-0.054655
0.660033	0.2	-0.048247
0.663367	0.2	-0.034561
0.666700	0.2	-0.008489
0.670033	0.2	0.036634
0.673367	0.2	0.107745
0.676700	0.2	0.209403
0.680033	0.2	0.340734
0.683367	0.2	0.493522
0.686700	0.2	0.652717
0.690033	0.2	0.799540
0.693367	0.2	0.916081
0.696700	0.2	0.989363
0.700033	0.2	1.013568
0.703367	0.2	0.990392
0.706700	0.2	0.927714
0.710033	0.2	0.836989
0.713367	0.2	0.730399
0.716700	0.2	0.618398
0.720033	0.2	0.508092
0.723367	0.2	0.403016
0.726700	0.2	0.304454
0.730033	0.2	0.212681
0.733367	0.2	0.124020
0.736700	0.2	0.017728
0.740033	0.2	-0.156024
0.743367	0.2	-0.438699
0.746700	0.2	-0.749654
0.750033	0.2	-0.791345
0.753367	0.2	-0.129137
0.756700	0.2	1.551826
0.760033	0.2	4.201252
0.763367	0.2	7.348657
0.766700	0.2	10.282272
0.770033	0.2	12.375140
0.773367	0.2	13.351389
0.776700	0.2	13.300972
0.780033	0.2	12.480058
0.783367	0.2	11.124406
0.786700	0.2	9.422065
0.790033	0.2	7.588035
0.793367	0.2	5.910951
0.796700	0.2	4.711309
0.800033	0.2	4.240219
0.803367	0.2	4.591229
0.806700	0.2	5.678772
0.810033	0.2	7.280097
0.813367	0.2	9.104148
0.816700	0.2	10.859570
0.820033	0.2	12.312573
0.823367	0.2	13.334085
0.826700	0.2	13.929941
0.830033	0.2	14.230474
0.833367	0.2	14.421106
0.836700	0.2	14.644638
0.840033	0.2	14.940673
0.843367	0.2	15.248014
0.846700	0.2	15.437193
0.850033	0.2	15.350529
0.853367	0.2	14.862446
0.856700	0.2	13.947417
0.860033	0.2	12.706262
0.863367	0.2	11.328352
0.866700	0.2	10.015974
0.870033	0.2	8.912873
0.873367	0.2	8.069207
0.876700	0.2	7.453058
0.880033	0.2	6.993394
0.883367	0.2	6.626695
0.886700	0.2	6.324910
0.890033	0.2	6.095101
0.893367	0.2	5.954388
0.896700	0.2	5.898871
0.900033	0.2	5.890918
0.903367	0.2	5.875025
0.906700	0.2	5.808254
0.910033	0.2	5.679410
0.913367	0.2	5.503115
0.916700	0.2	5.297260
0.920033	0.2	5.063335
0.923367	0.2	4.782891
0.926700	0.2	4.429733
0.930033	0.2	3.987495
0.933367	0.2	3.461693
0.936700	0.2	2.880949
0.940033	0.2	2.288278
0.943367	0.2	1.727804
0.946700	0.2	1.233355
0.950033	0.2	0.823103
0.953367	0.2	0.500479
0.956700	0.2	0.258568
0.960033	0.2	0.084862
0.963367	0.2	-0.035041
0.966700	0.2	-0.114832
0.970033	0.2	-0.165855
0.973367	0.2	-0.196579
0.976700	0.2	-0.212961
0.980033	0.2	-0.219163
0.983367	0.2	-0.218172
0.986700	0.2	-0.211988
0.990033	0.2	-0.202018
0.993367	0.2	-0.189524
0.996700	0.2	-0.175461
1.000033	0.2	-0.160309
1.003367	0.2	-0.144364
1.006700	0.2	-0.127894
1.010033	0.2	-0.110720
1.013367	0.2	-0.091973
1.016700	0.2	-0.070385
1.020033	0.2	-0.044885
1.023367	0.2	-0.015246
1.026700	0.2	0.017476
1.030033	0.2	0.051586
1.033367	0.2	0.086208
1.036700	0.2	0.121850
1.040033	0.2	0.159577
1.043367	0.2	0.200025
1.046700	0.2	0.242745
1.050033	0.2	0.286028
1.053367	0.2	0.327453
1.056700	0.2	0.365195
1.060033	0.2	0.399901
1.063367	0.2	0.436739
1.066700	0.2	0.486090
1.070033	0.2	0.560926
1.073367	0.2	0.670473
1.076700	0.2	0.810316
1.080033	0.2	0.950024
1.083367	0.2	1.025046
1.086700	0.2	0.946559
1.090033	0.2	0.637895
1.093367	0.2	0.084708
1.096700	0.2	-0.634068
1.100033	0.2	-1.362008
1.103367	0.2	-1.924313
1.106700	0.2	-2.196277
1.110033	0.2	-2.143751
1.113367	0.2	-1.821253
1.116700	0.2	-1.338781
1.120033	0.2	-0.818335
1.123367	0.2	-0.358601
1.126700	0.2	-0.016955
1.130033	0.2	0.191727
1.133367	0.2	0.285911
1.136700	0.2	0.303937
1.140033	0.2	0.289613
1.143367	0.2	0.279765
1.146700	0.2	0.296440
1.150033	0.2	0.345199
1.153367	0.2	0.418616
1.156700	0.2	0.502472
1.160033	0.2	0.581727
1.163367	0.2	0.644606
1.166700	0.2	0.684406
1.170033	0.2	0.699488
1.173367	0.2	0.692573
1.176700	0.2	0.669328
1.180033	0.2	0.636126
1.183367	0.2	0.598324
1.186700	0.2	0.559757
1.190033	0.2	0.522700
1.193367	0.2	0.488069
1.196700	0.2	0.456078
1.200033	0.2	0.426560
1.203367	0.2	0.399048
1.206700	0.2	0.373246
1.210033	0.2	0.349460
1.213367	0.2	0.328226
1.216700	0.2	0.309618
1.220033	0.2	0.293171
1.223367	0.2	0.278354
1.226700	0.2	0.264784
1.230033	0.2	0.252132
1.233367	0.2	0.240211
1.236700	0.2	0.228938
1.240033	0.2	0.218167
1.243367	0.2	0.207750
1.246700	0.2	0.197617
1.250033	0.2	0.187745
1.253367	0.2	0.178181
1.256700	0.2	0.168979
1.260033	0.2	0.160215
1.263367	0.2	0.152099
1.266700	0.2	0.144849
1.270033	0.2	0.138558
1.273367	0.2	0.132937
1.276700	0.2	0.127298
1.280033	0.2	0.121123
1.283367	0.2	0.114567
1.286700	0.2	0.108238
1.290033	0.2	0.102771
1.293367	0.2	0.098632
1.296700	0.2	0.095703
1.300033	0.2	0.093305
1.303367	0.2	0.090776
1.306700	0.2	0.087884
1.310033	0.2	0.084871
1.313367	0.2	0.082371
1.316700	0.2	0.080899
1.320033	0.2	0.080327
1.323367	0.2	0.080033
1.326700	0.2	0.079540
1.330033	0.2	0.079023
1.333367	0.2	0.079088
1.336700	0.2	0.080089
1.340033	0.2	0.081742
1.343367	0.2	0.083451
1.346700	0.2	0.084997
1.350033	0.2	0.086748
1.353367	0.2	0.088909
1.356700	0.2	0.091037
1.360033	0.2	0.092546
1.363367	0.2	0.093528
1.366700	0.2	0.094478
1.370033	0.2	0.095437
1.373367	0.2	0.095977
1.376700	0.2	0.095698
1.380033	0.2	0.094790
1.383367	0.2	0.094031
1.386700	0.2	0.094147
1.390033	0.2	0.095307
1.393367	0.2	0.097374
1.396700	0.2	0.100276
1.400033	0.2	0.104085
1.403367	0.2	0.108876
1.406700	0.2	0.114758
1.410033	0.2	0.121831
1.413367	0.2	0.129882
1.416700	0.2	0.138353
1.420033	0.2	0.146874
1.423367	0.2	0.155806
1.426700	0.2	0.165780
1.430033	0.2	0.176695
1.433367	0.2	0.187722
1.436700	0.2	0.198525
1.440033	0.2	0.209613
1.443367	0.2	0.221441
1.446700	0.2	0.233962
1.450033	0.2	0.247038
1.453367	0.2	0.261082
1.456700	0.2	0.276919
1.460033	0.2	0.295099
1.463367	0.2	0.315467
1.466700	0.2	0.337353
1.470033	0.2	0.360119
1.473367	0.2	0.383463
1.476700	0.2	0.407607
1.480033	0.2	0.433386
1.483367	0.2	0.461824
1.486700	0.2	0.493228
1.490033	0.2	0.526747
1.493367	0.2	0.560842
1.496700	0.2	0.594142
1.500033	0.2	0.625695
1.503367	0.2	0.654729
1.506700	0.2	0.680643
1.510033	0.2	0.703288
1.513367	0.2	0.722893
1.516700	0.2	0.739410
1.520033	0.2	0.752192
1.523367	0.2	0.760392
1.526700	0.2	0.763545
1.530033	0.2	0.761570
1.533367	0.2	0.754232
1.536700	0.2	0.741095
1.540033	0.2	0.721961
1.543367	0.2	0.697132
1.546700	0.2	0.667651
1.550033	0.2	0.635046
1.553367	0.2	0.600452
1.556700	0.2	0.564433
1.560033	0.2	0.527529
1.563367	0.2	0.490486
1.566700	0.2	0.454029
1.570033	0.2	0.418737
1.573367	0.2	0.385046
1.576700	0.2	0.353334
1.580033	0.2	0.323863
1.583367	0.2	0.296547
1.586700	0.2	0.271075
1.590033	0.2	0.247289
1.593367	0.2	0.225343
1.596700	0.2	0.205394
1.600033	0.2	0.187340
1.603367	0.2	0.170963
1.606700	0.2	0.156318
1.610033	0.2	0.143461
1.613367	0.2	0.132071
1.616700	0.2	0.121826
1.620033	0.2	0.113049
1.623367	0.2	0.106571
1.626700	0.2	0.102948
1.630033	0.2	0.101924
1.633367	0.2	0.102697
1.636700	0.2	0.104443
1.640033	0.2	0.106571
1.643367	0.2	0.108848
1.646700	0.2	0.111489
1.650033	0.2	0.115135
1.653367	0.2	0.120541
1.656700	0.2	0.127796
1.660033	0.2	0.135899
1.663367	0.2	0.143596
1.666700	0.2	0.150544
1.670033	0.2	0.157435
1.673367	0.2	0.165259
1.676700	0.2	0.174707
1.680033	0.2	0.186092
1.683367	0.2	0.199461
1.686700	0.2	0.214465
1.690033	0.2	0.230293
1.693367	0.2	0.246321
1.696700	0.2	0.262489
1.700033	0.2	0.278722
1.703367	0.2	0.294838
1.706700	0.2	0.311127
1.710033	0.2	0.328221
1.713367	0.2	0.346499
1.716700	0.2	0.366005
1.720033	0.2	0.386895
1.723367	0.2	0.409684
1.726700	0.2	0.434704
1.730033	0.2	0.461475
1.733367	0.2	0.489168
1.736700	0.2	0.517569
1.740033	0.2	0.547194
1.743367	0.2	0.578547
1.746700	0.2	0.611707
1.750033	0.2	0.646482
1.753367	0.2	0.682469
1.756700	0.2	0.718948
1.760033	0.2	0.754860
1.763367	0.2	0.789277
1.766700	0.2	0.822013
1.770033	0.2	0.853608
1.773367	0.2	0.884673
1.776700	0.2	0.915341
1.780033	0.2	0.945223
1.783367	0.2	0.973376
1.786700	0.2	0.998373
1.790033	0.2	1.018890
1.793367	0.2	1.034383
1.796700	0.2	1.045112
1.800033	0.2	1.051645
1.803367	0.2	1.054374
1.806700	0.2	1.053223
1.810033	0.2	1.047864
1.813367	0.2	1.037987
1.816700	0.2	1.023365
1.820033	0.2	1.004194
1.823367	0.2	0.981130
1.826700	0.2	0.954764
1.830033	0.2	0.925553
1.833367	0.2	0.894088
1.836700	0.2	0.861362
1.840033	0.2	0.828677
1.843367	0.2	0.797012
1.846700	0.2	0.766595
1.850033	0.2	0.737389
1.853367	0.2	0.709556
1.856700	0.2	0.683316
1.860033	0.2	0.658608
1.863367	0.2	0.634887
1.866700	0.2	0.611483
1.870033	0.2	0.588368
1.873367	0.2	0.566337
1.876700	0.2	0.546253
1.880033	0.2	0.528586
1.883367	0.2	0.513643
1.886700	0.2	0.501340
1.890033	0.2	0.490746
1.893367	0.2	0.480744
1.896700	0.2	0.471110
1.900033	0.2	0.462462
1.903367	0.2	0.455319
1.906700	0.2	0.449517
1.910033	0.2	0.444334
1.913367	0.2	0.439025
1.916700	0.2	0.433400
1.920033	0.2	0.427971
1.923367	0.2	0.423421
1.926700	0.2	0.420017
1.930033	0.2	0.417773
1.933367	0.2	0.417070
1.936700	0.2	0.418657
1.940033	0.2	0.423240
1.943367	0.2	0.431486
1.946700	0.2	0.444436
1.950033	0.2	0.463594
1.953367	0.2	0.491110
1.956700	0.2	0.530309
1.960033	0.2	0.585383
1.963367	0.2	0.660480
1.966700	0.2	0.759833
1.970033	0.2	0.888151
1.973367	0.2	1.050411
1.976700	0.2	1.251958
1.980033	0.2	1.498787
1.983367	0.2	1.796689
1.986700	0.2	2.150727
1.990033	0.2	2.566129
1.993367	0.2	3.048852
1.996700	0.2	3.604894
2.000033	0.2	4.239720
2.003367	0.2	4.958580
2.006700	0.2	5.766931
2.010033	0.2	6.670533
2.013367	0.2	7.675057
2.016700	0.2	8.785613
2.020033	0.2	10.006884
2.023367	0.2	11.344166
2.026700	0.2	12.804088
2.030033	0.2	14.394163
2.033367	0.2	16.121697
2.036700	0.2	17.992998
2.040033	0.2	20.012879
2.043367	0.2	22.184341
2.046700	0.2	24.508936
2.050033	0.2	26.987479
2.053367	0.2	29.619942
2.056700	0.2	32.404838
2.060033	0.2	35.339529
2.063367	0.2	38.421457
2.066700	0.2	41.648974
2.070033	0.2	45.021423
2.073367	0.2	48.538838
2.076700	0.2	52.201650
2.080033	0.2	56.010652
2.083367	0.2	59.967036
2.086700	0.2	64.072083
2.090033	0.2	68.326695
2.093367	0.2	72.731068
2.096700	0.2	77.284230
2.100033	0.2	81.983036
2.103367	0.2	86.820950
2.106700	0.2	91.787288
2.110033	0.2	96.867383
2.113367	0.2	102.042779
2.116700	0.2	107.290810
2.120033	0.2	112.584243
2.123367	0.2	117.892227
2.126700	0.2	123.181986
2.130033	0.2	128.419753
2.133367	0.2	133.571322
2.136700	0.2	138.602564
2.140033	0.2	143.479342
2.143367	0.2	148.166660
2.146700	0.2	152.627682
2.150033	0.2	156.823136
2.153367	0.2	160.710877
2.156700	0.2	164.245744
2.160033	0.2	167.380334
2.163367	0.2	170.066292
2.166700	0.2	172.255258
2.170033	0.2	173.900058
2.173367	0.2	174.956760
2.176700	0.2	175.387366
2.180033	0.2	175.162875
2.183367	0.2	174.266435
2.186700	0.2	172.695336
2.190033	0.2	170.461415
2.193367	0.2	167.591060
2.196700	0.2	164.124910
2.200033	0.2	160.116377
2.203367	0.2	155.628701
2.206700	0.2	150.730978
2.210033	0.2	145.494323
2.213367	0.2	139.988628
2.216700	0.2	134.279984
2.220033	0.2	128.428764
2.223367	0.2	122.488192
2.226700	0.2	116.503639
2.230033	0.2	110.513219
2.233367	0.2	104.549299
2.236700	0.2	98.639801
2.240033	0.2	92.809070
2.243367	0.2	87.078838
2.246700	0.2	81.469123
2.250033	0.2	75.998250
2.253367	0.2	70.682466
2.256700	0.2	65.536853
2.260033	0.2	60.576615
2.263367	0.2	55.816849
2.266700	0.2	51.271110
2.270033	0.2	46.950756
2.273367	0.2	42.865239
2.276700	0.2	39.022085
2.280033	0.2	35.426281
2.283367	0.2	32.079825
2.286700	0.2	28.981860
2.290033	0.2	26.128823
2.293367	0.2	23.514391
2.296700	0.2	21.129539
2.300033	0.2	18.962845
2.303367	0.2	17.000842
2.306700	0.2	15.229126
2.310033	0.2	13.633659
2.313367	0.2	12.201173
2.316700	0.2	10.918998
2.320033	0.2	9.774528
2.323367	0.2	8.754735
2.326700	0.2	7.846826
2.330033	0.2	7.039192
2.333367	0.2	6.321059
2.336700	0.2	5.682036
2.340033	0.2	5.112891
2.343367	0.2	4.606307
2.346700	0.2	4.156074
2.350033	0.2	3.755661
2.353367	0.2	3.398219
2.356700	0.2	3.077840
2.360033	0.2	2.790457
2.363367	0.2	2.533323
2.366700	0.2	2.303738
2.370033	0.2	2.098633
2.373367	0.2	1.914944
2.376700	0.2	1.749829
2.380033	0.2	1.600734
2.383367	0.2	1.465478
2.386700	0.2	1.342297
2.390033	0.2	1.229998
2.393367	0.2	1.128027
2.396700	0.2	1.036124
2.400033	0.2	0.953758
2.403367	0.2	0.879932
2.406700	0.2	0.813361
2.410033	0.2	0.752765
2.413367	0.2	0.697039
2.416700	0.2	0.645458
2.420033	0.2	0.597960
2.423367	0.2	0.554933
2.426700	0.2	0.516358
2.430033	0.2	0.481568
2.433367	0.2	0.449638
2.436700	0.2	0.419756
2.440033	0.2	0.391412
2.443367	0.2	0.364496
2.446700	0.2	0.339360
2.450033	0.2	0.316384
2.453367	0.2	0.295471
2.456700	0.2	0.276002
2.460033	0.2	0.257343
2.463367	0.2	0.239187
2.466700	0.2	0.221459
2.470033	0.2	0.204188
2.473367	0.2	0.187643
2.476700	0.2	0.172327
2.480033	0.2	0.158646
2.483367	0.2	0.146488
2.486700	0.2	0.135312
2.490033	0.2	0.125011
2.493367	0.2	0.116238
2.496700	0.2	0.109510
2.500033	0.2	0.104276
2.503367	0.2	0.099177
2.506700	0.2	0.093244
2.510033	0.2	0.086618
2.513367	0.2	0.080070
2.516700	0.2	0.074054
2.520033	0.2	0.068396
2.523367	0.2	0.062743
2.526700	0.2	0.057090
2.530033	0.2	0.051609
2.533367	0.2	0.046273
2.536700	0.2	0.041020
2.540033	0.2	0.035991
2.543367	0.2	0.031283
2.546700	0.2	0.026650
2.550033	0.2	0.021970
2.553367	0.2	0.017718
2.556700	0.2	0.014603
2.560033	0.2	0.012587
2.563367	0.2	0.010831
2.566700	0.2	0.008554
2.570033	0.2	0.005621
2.573367	0.2	0.002114
2.576700	0.2	-0.002114
2.580033	0.2	-0.007027
2.583367	0.2	-0.011967
2.586700	0.2	-0.016242
2.590033	0.2	-0.019586
2.593367	0.2	-0.022026
2.596700	0.2	-0.023851
2.600033	0.2	-0.025635
2.603367	0.2	-0.027725
2.606700	0.2	-0.029891
2.610033	0.2	-0.031861
2.613367	0.2	-0.033784
2.616700	0.2	-0.035823
2.620033	0.2	-0.037793
2.623367	0.2	-0.039535
2.626700	0.2	-0.041062
2.630033	0.2	-0.042501
2.633367	0.2	-0.044103
2.636700	0.2	-0.046114
2.640033	0.2	-0.048513
2.643367	0.2	-0.050953
2.646700	0.2	-0.052885
2.650033	0.2	-0.054059
2.653367	0.2	-0.054673
2.656700	0.2	-0.054999
2.660033	0.2	-0.055218
2.663367	0.2	-0.055823
2.666700	0.2	-0.057495
2.670033	0.2	-0.060559
2.673367	0.2	-0.064676
2.676700	0.2	-0.068918
2.680033	0.2	-0.072285
2.683367	0.2	-0.074399
2.686700	0.2	-0.075647
2.690033	0.2	-0.076550
2.693367	0.2	-0.077258
2.696700	0.2	-0.077896
2.700033	0.2	-0.078790
2.703367	0.2	-0.080061
2.706700	0.2	-0.081444
2.710033	0.2	-0.082622
2.713367	0.2	-0.083447
2.716700	0.2	-0.083894
2.720033	0.2	-0.084103
2.723367	0.2	-0.084476
2.726700	0.2	-0.085351
2.730033	0.2	-0.086538
2.733367	0.2	-0.087391
2.736700	0.2	-0.087498
2.740033	0.2	-0.087162
2.743367	0.2	-0.086869
2.746700	0.2	-0.086739
2.750033	0.2	-0.086701
2.753367	0.2	-0.086799
2.756700	0.2	-0.087256
2.760033	0.2	-0.088508
2.763367	0.2	-0.090841
2.766700	0.2	-0.093780
2.770033	0.2	-0.096289
2.773367	0.2	-0.097579
2.776700	0.2	-0.097840
2.780033	0.2	-0.098147
2.783367	0.2	-0.099437
2.786700	0.2	-0.101668
2.790033	0.2	-0.104136
2.793367	0.2	-0.105961
2.796700	0.2	-0.106362
2.800033	0.2	-0.105323
2.803367	0.2	-0.103670
2.806700	0.2	-0.102464
2.810033	0.2	-0.102515
2.813367	0.2	-0.103922
2.816700	0.2	-0.106110
2.820033	0.2	-0.108415
2.823367	0.2	-0.110469
2.826700	0.2	-0.112168
2.830033	0.2	-0.113519
2.833367	0.2	-0.114636
2.836700	0.2	-0.115852
2.840033	0.2	-0.117673
2.843367	0.2	-0.120145
2.846700	0.2	-0.122567
2.850033	0.2	-0.124197
2.853367	0.2	-0.124769
2.856700	0.2	-0.124369
2.860033	0.2	-0.123414
2.863367	0.2	-0.122795
2.866700	0.2	-0.123293
2.870033	0.2	-0.124695
2.873367	0.2	-0.126180
2.876700	0.2	-0.127391
2.880033	0.2	-0.128560
2.883367	0.2	-0.129812
2.886700	0.2	-0.130883
2.890033	0.2	-0.131284
2.893367	0.2	-0.130734
2.896700	0.2	-0.129500
2.900033	0.2	-0.128397
2.903367	0.2	-0.128071
2.906700	0.2	-0.128536
2.910033	0.2	-0.129552
2.913367	0.2	-0.130902
2.916700	0.2	-0.132225
2.920033	0.2	-0.132942
2.923367	0.2	-0.132644
2.926700	0.2	-0.131503
2.930033	0.2	-0.130152
2.933367	0.2	-0.128872
2.936700	0.2	-0.127251
2.940033	0.2	-0.124937
2.943367	0.2	-0.122176
2.946700	0.2	-0.119517
2.950033	0.2	-0.117500
2.953367	0.2	-0.116541
2.956700	0.2	-0.116760
2.960033	0.2	-0.117728
2.963367	0.2	-0.118441
2.966700	0.2	-0.117859
2.970033	0.2	-0.115419
2.973367	0.2	-0.110990
2.976700	0.2	-0.105072
2.980033	0.2	-0.098981
2.983367	0.2	-0.093938
2.986700	0.2	-0.090078
2.990033	0.2	-0.086944
2.993367	0.2	-0.084220
2.996700	0.2	-0.081686
3.000033	0.2	-0.078939
3.003367	0.2	-0.075758
3.006700	0.2	-0.072494
3.010033	0.2	-0.069668
3.013367	0.2	-0.067605
3.016700	0.2	-0.066403
3.020033	0.2	-0.065747
3.023367	0.2	-0.064992
3.026700	0.2	-0.063661
3.030033	0.2	-0.061709
3.033367	0.2	-0.059442
3.036700	0.2	-0.057141
3.040033	0.2	-0.054883
3.043367	0.2	-0.052787
3.046700	0.2	-0.051023
3.050033	0.2	-0.049588
3.053367	0.2	-0.048419
3.056700	0.2	-0.047628
3.060033	0.2	-0.047404
3.063367	0.2	-0.047679
3.066700	0.2	-0.048215
3.070033	0.2	-0.048983
3.073367	0.2	-0.050073
3.076700	0.2	-0.051344
3.080033	0.2	-0.052406
3.083367	0.2	-0.052759
3.086700	0.2	-0.052163
3.090033	0.2	-0.051074
3.093367	0.2	-0.050310
3.096700	0.2	-0.050426
3.100033	0.2	-0.051702
3.103367	0.2	-0.054194
3.106700	0.2	-0.057444
3.110033	0.2	-0.060764
3.113367	0.2	-0.063842
3.116700	0.2	-0.066985
3.120033	0.2	-0.070594
3.123367	0.2	-0.074641
3.126700	0.2	-0.078706
3.130033	0.2	-0.082254
3.133367	0.2	-0.084843
3.136700	0.2	-0.086594
3.140033	0.2	-0.088257
3.143367	0.2	-0.090511
3.146700	0.2	-0.093435
3.150033	0.2	-0.096681
3.153367	0.2	-0.099530
3.156700	0.2	-0.101333
3.160033	0.2	-0.102283
3.163367	0.2	-0.103284
3.166700	0.2	-0.105058
3.170033	0.2	-0.107754
3.173367	0.2	-0.111056
3.176700	0.2	-0.114464
3.180033	0.2	-0.117514
3.183367	0.2	-0.119987
3.186700	0.2	-0.122003
3.190033	0.2	-0.123796
3.193367	0.2	-0.125477
3.196700	0.2	-0.127088
3.200033	0.2	-0.128611
3.203367	0.2	-0.129938
3.206700	0.2	-0.131167
3.210033	0.2	-0.132732
3.213367	0.2	-0.134939
3.216700	0.2	-0.137677
3.220033	0.2	-0.140648
3.223367	0.2	-0.143652
3.226700	0.2	-0.146809
3.230033	0.2	-0.150376
3.233367	0.2	-0.154218
3.236700	0.2	-0.157719
3.240033	0.2	-0.160439
3.243367	0.2	-0.162437
3.246700	0.2	-0.163894
3.250033	0.2	-0.164919
3.253367	0.2	-0.165515
3.256700	0.2	-0.165608
3.260033	0.2	-0.165245
3.263367	0.2	-0.164923
3.266700	0.2	-0.165286
3.270033	0.2	-0.166418
3.273367	0.2	-0.167633
3.276700	0.2	-0.168253
3.280033	0.2	-0.168215
3.283367	0.2	-0.167987
3.286700	0.2	-0.168146
3.290033	0.2	-0.169035
3.293367	0.2	-0.170725
3.296700	0.2	-0.173007
3.300033	0.2	-0.175475
3.303367	0.2	-0.177976
3.306700	0.2	-0.180630
3.310033	0.2	-0.183219
3.313367	0.2	-0.185124
3.316700	0.2	-0.185734
3.320033	0.2	-0.184975
3.323367	0.2	-0.183578
3.326700	0.2	-0.182386
3.330033	0.2	-0.181464
3.333367	0.2	-0.180393
3.336700	0.2	-0.178902
3.340033	0.2	-0.177310
3.343367	0.2	-0.176597
3.346700	0.2	-0.177473
3.350033	0.2	-0.179457
3.353367	0.2	-0.181580
3.356700	0.2	-0.183401
3.360033	0.2	-0.184914
3.363367	0.2	-0.186241
3.366700	0.2	-0.187587
3.370033	0.2	-0.189105
3.373367	0.2	-0.190763
3.376700	0.2	-0.192462
3.380033	0.2	-0.194227
3.383367	0.2	-0.196164
3.386700	0.2	-0.198144
3.390033	0.2	-0.199578
3.393367	0.2	-0.199722
3.396700	0.2	-0.198269
3.400033	0.2	-0.195736
3.403367	0.2	-0.193217
3.406700	0.2	-0.191624
3.410033	0.2	-0.190996
3.413367	0.2	-0.190823
3.416700	0.2	-0.191047
3.420033	0.2	-0.192081
3.423367	0.2	-0.194083
3.426700	0.2	-0.196616
3.430033	0.2	-0.198898
3.433367	0.2	-0.200518
3.436700	0.2	-0.201743
3.440033	0.2	-0.202744
3.443367	0.2	-0.203205
3.446700	0.2	-0.202954
3.450033	0.2	-0.202279
3.453367	0.2	-0.201510
3.456700	0.2	-0.200802
3.460033	0.2	-0.200276
3.463367	0.2	-0.199997
3.466700	0.2	-0.199890
3.470033	0.2	-0.199797
3.473367	0.2	-0.199606
3.476700	0.2	-0.199424
3.480033	0.2	-0.199703
3.483367	0.2	-0.200802
3.486700	0.2	-0.202400
3.490033	0.2	-0.203885
3.493367	0.2	-0.205026
3.496700	0.2	-0.205841
3.500033	0.2	-0.206148
3.503367	0.2	-0.205808
3.506700	0.2	-0.205035
3.510033	0.2	-0.204211
3.513367	0.2	-0.203541
3.516700	0.2	-0.203098
3.520033	0.2	-0.203135
3.523367	0.2	-0.203960
3.526700	0.2	-0.205357
3.530033	0.2	-0.206600
3.533367	0.2	-0.207140
3.536700	0.2	-0.207019
3.540033	0.2	-0.206670
3.543367	0.2	-0.206339
3.546700	0.2	-0.205990
3.550033	0.2	-0.205771
3.553367	0.2	-0.206199
3.556700	0.2	-0.207596
3.560033	0.2	-0.209655
3.563367	0.2	-0.211736
3.566700	0.2	-0.213208
3.570033	0.2	-0.213599
3.573367	0.2	-0.212896
3.576700	0.2	-0.211666
3.580033	0.2	-0.210651
3.583367	0.2	-0.210186
3.586700	0.2	-0.209999
3.590033	0.2	-0.209594
3.593367	0.2	-0.208858
3.596700	0.2	-0.208281
3.600033	0.2	-0.208598
3.603367	0.2	-0.210251
3.606700	0.2	-0.213254
3.610033	0.2	-0.217129
3.613367	0.2	-0.220779
3.616700	0.2	-0.222982
3.620033	0.2	-0.223326
3.623367	0.2	-0.222153
3.626700	0.2	-0.220072
3.630033	0.2	-0.217925
3.633367	0.2	-0.216481
3.636700	0.2	-0.215881
3.640033	0.2	-0.215694
3.643367	0.2	-0.215760
3.646700	0.2	-0.216491
3.650033	0.2	-0.218069
3.653367	0.2	-0.219829
3.656700	0.2	-0.220793
3.660033	0.2	-0.220719
3.663367	0.2	-0.220328
3.666700	0.2	-0.220309
3.670033	0.2	-0.220612
3.673367	0.2	-0.220947
3.676700	0.2	-0.221184
3.680033	0.2	-0.221110
3.683367	0.2	-0.220621
3.686700	0.2	-0.220081
3.690033	0.2	-0.219918
3.693367	0.2	-0.220197
3.696700	0.2	-0.220775
3.700033	0.2	-0.221431
3.703367	0.2	-0.221762
3.706700	0.2	-0.221296
3.710033	0.2	-0.219885
3.713367	0.2	-0.217925
3.716700	0.2	-0.216099
3.720033	0.2	-0.214814
3.723367	0.2	-0.214051
3.726700	0.2	-0.213734
3.730033	0.2	-0.213953
3.733367	0.2	-0.214716
3.736700	0.2	-0.215778
3.740033	0.2	-0.216858
3.743367	0.2	-0.217916
3.746700	0.2	-0.219042
3.750033	0.2	-0.220109
3.753367	0.2	-0.220602
3.756700	0.2	-0.220062
3.760033	0.2	-0.218442
3.763367	0.2	-0.216118
3.766700	0.2	-0.213874
3.770033	0.2	-0.212523
3.773367	0.2	-0.212304
3.776700	0.2	-0.212877
3.780033	0.2	-0.213673
3.783367	0.2	-0.214027
3.786700	0.2	-0.213687
3.790033	0.2	-0.213096
3.793367	0.2	-0.212705
3.796700	0.2	-0.212612
3.800033	0.2	-0.213068
3.803367	0.2	-0.214293
3.806700	0.2	-0.215690
3.810033	0.2	-0.216253
3.813367	0.2	-0.215741
3.816700	0.2	-0.214842
3.820033	0.2	-0.214381
3.823367	0.2	-0.214512
3.826700	0.2	-0.214693
3.830033	0.2	-0.214563
3.833367	0.2	-0.214344
3.836700	0.2	-0.214307
3.840033	0.2	-0.214423
3.843367	0.2	-0.214595
3.846700	0.2	-0.214777
3.850033	0.2	-0.214991
3.853367	0.2	-0.215322
3.856700	0.2	-0.215755
3.860033	0.2	-0.216151
3.863367	0.2	-0.216397
3.866700	0.2	-0.216397
3.870033	0.2	-0.216030
3.873367	0.2	-0.215322
3.876700	0.2	-0.214432
3.880033	0.2	-0.213268
3.883367	0.2	-0.211559
3.886700	0.2	-0.209403
3.890033	0.2	-0.207177
3.893367	0.2	-0.205105
3.896700	0.2	-0.203396
3.900033	0.2	-0.202274
3.903367	0.2	-0.201678
3.906700	0.2	-0.201282
3.910033	0.2	-0.200798
3.913367	0.2	-0.200188
3.916700	0.2	-0.199531
3.920033	0.2	-0.198632
3.923367	0.2	-0.197040
3.926700	0.2	-0.194805
3.930033	0.2	-0.192919
3.933367	0.2	-0.192598
3.936700	0.2	-0.194176
3.940033	0.2	-0.197017
3.943367	0.2	-0.200132
3.946700	0.2	-0.202698
3.950033	0.2	-0.204216
3.953367	0.2	-0.204486
3.956700	0.2	-0.203918
3.960033	0.2	-0.203364
3.963367	0.2	-0.203238
3.966700	0.2	-0.203131
3.970033	0.2	-0.202493
3.973367	0.2	-0.201445
3.976700	0.2	-0.200737
3.980033	0.2	-0.200975
3.983367	0.2	-0.202232
3.986700	0.2	-0.204165
3.990033	0.2	-0.206274
3.993367	0.2	-0.208383
3.996700	0.2	-0.210637
4.000033	0.2	-0.212919
4.003367	0.2	-0.214693
4.006700	0.2	-0.215457
4.010033	0.2	-0.215145
4.013367	0.2	-0.214167
4.016700	0.2	-0.212858
4.020033	0.2	-0.211312
4.023367	0.2	-0.209915
4.026700	0.2	-0.209427
4.030033	0.2	-0.210260
4.033367	0.2	-0.212211
4.036700	0.2	-0.214977
4.040033	0.2	-0.218344
4.043367	0.2	-0.221781
4.046700	0.2	-0.224430
4.050033	0.2	-0.225753
4.053367	0.2	-0.225771
4.056700	0.2	-0.224733
4.060033	0.2	-0.223028
4.063367	0.2	-0.221469
4.066700	0.2	-0.220938
4.070033	0.2	-0.221599
4.073367	0.2	-0.222852
4.076700	0.2	-0.224165
4.080033	0.2	-0.225431
4.083367	0.2	-0.226349
4.086700	0.2	-0.226344
4.090033	0.2	-0.225068
4.093367	0.2	-0.222814
4.096700	0.2	-0.220556
4.100033	0.2	-0.219354
4.103367	0.2	-0.219294
4.106700	0.2	-0.219312
4.110033	0.2	-0.218614
4.113367	0.2	-0.217753
4.116700	0.2	-0.217916
4.120033	0.2	-0.219685
4.123367	0.2	-0.222730
4.126700	0.2	-0.226074
4.130033	0.2	-0.228742
4.133367	0.2	-0.230446
4.136700	0.2	-0.231494
4.140033	0.2	-0.232114
4.143367	0.2	-0.232277
4.146700	0.2	-0.232020
4.150033	0.2	-0.231396
4.153367	0.2	-0.230544
4.156700	0.2	-0.229860
4.160033	0.2	-0.229715
4.163367	0.2	-0.230107
4.166700	0.2	-0.230777
4.170033	0.2	-0.231555
4.173367	0.2	-0.232230
4.176700	0.2	-0.232500
4.180033	0.2	-0.232141
4.183367	0.2	-0.231178
4.186700	0.2	-0.230023
4.190033	0.2	-0.229282
4.193367	0.2	-0.229431
4.196700	0.2	-0.230605
4.200033	0.2	-0.232481
4.203367	0.2	-0.234446
4.206700	0.2	-0.235830
4.210033	0.2	-0.236016
4.213367	0.2	-0.234982
4.216700	0.2	-0.233538
4.220033	0.2	-0.232304
4.223367	0.2	-0.230893
4.226700	0.2	-0.228626
4.230033	0.2	-0.225371
4.233367	0.2	-0.221543
4.236700	0.2	-0.217743
4.240033	0.2	-0.214460
4.243367	0.2	-0.212048
4.246700	0.2	-0.210702
4.250033	0.2	-0.210316
4.253367	0.2	-0.210176
4.256700	0.2	-0.209375
4.260033	0.2	-0.207382
4.263367	0.2	-0.204206
4.266700	0.2	-0.200383
4.270033	0.2	-0.196686
4.273367	0.2	-0.193622
4.276700	0.2	-0.191419
4.280033	0.2	-0.190246
4.283367	0.2	-0.190032
4.286700	0.2	-0.190432
4.290033	0.2	-0.191028
4.293367	0.2	-0.191480
4.296700	0.2	-0.191592
4.300033	0.2	-0.191154
4.303367	0.2	-0.189920
4.306700	0.2	-0.187973
4.310033	0.2	-0.185869
4.313367	0.2	-0.184216
4.316700	0.2	-0.183405
4.320033	0.2	-0.183643
4.323367	0.2	-0.184905
4.326700	0.2	-0.186907
4.330033	0.2	-0.189198
4.333367	0.2	-0.191219
4.336700	0.2	-0.192472
4.340033	0.2	-0.192835
4.343367	0.2	-0.192714
4.346700	0.2	-0.192663
4.350033	0.2	-0.192896
4.353367	0.2	-0.193235
4.356700	0.2	-0.193384
4.360033	0.2	-0.193315
4.363367	0.2	-0.193529
4.366700	0.2	-0.194549
4.370033	0.2	-0.196383
4.373367	0.2	-0.198586
4.376700	0.2	-0.200467
4.380033	0.2	-0.201329
4.383367	0.2	-0.200858
4.386700	0.2	-0.199247
4.390033	0.2	-0.197119
4.393367	0.2	-0.195345
4.396700	0.2	-0.194567
4.400033	0.2	-0.194861
4.403367	0.2	-0.196067
4.406700	0.2	-0.198116
4.410033	0.2	-0.200653
4.413367	0.2	-0.202940
4.416700	0.2	-0.204276
4.420033	0.2	-0.204593
4.423367	0.2	-0.204598
4.426700	0.2	-0.205222
4.430033	0.2	-0.206651
4.433367	0.2	-0.208300
4.436700	0.2	-0.209520
4.440033	0.2	-0.210097
4.443367	0.2	-0.210162
4.446700	0.2	-0.209850
4.450033	0.2	-0.209147
4.453367	0.2	-0.207941
4.456700	0.2	-0.206199
4.460033	0.2	-0.204346
4.463367	0.2	-0.203289
4.466700	0.2	-0.203876
4.470033	0.2	-0.206311
4.473367	0.2	-0.210013
4.476700	0.2	-0.213869
4.480033	0.2	-0.216682
4.483367	0.2	-0.217846
4.486700	0.2	-0.217729
4.490033	0.2	-0.217231
4.493367	0.2	-0.217119
4.496700	0.2	-0.217748
4.500033	0.2	-0.219163
4.503367	0.2	-0.221310
4.506700	0.2	-0.223890
4.510033	0.2	-0.226307
4.513367	0.2	-0.228086
4.516700	0.2	-0.229259
4.520033	0.2	-0.230190
4.523367	0.2	-0.231210
4.526700	0.2	-0.232309
4.530033	0.2	-0.233352
4.533367	0.2	-0.234134
4.536700	0.2	-0.234297
4.540033	0.2	-0.233655
4.543367	0.2	-0.232696
4.546700	0.2	-0.232486
4.550033	0.2	-0.233799
4.553367	0.2	-0.236449
4.556700	0.2	-0.239755
4.560033	0.2	-0.243140
4.563367	0.2	-0.245878
4.566700	0.2	-0.247154
4.570033	0.2	-0.246740
4.573367	0.2	-0.245250
4.576700	0.2	-0.243871
4.580033	0.2	-0.243713
4.583367	0.2	-0.245105
4.586700	0.2	-0.247457
4.590033	0.2	-0.249827
4.593367	0.2	-0.251499
4.596700	0.2	-0.252104
4.600033	0.2	-0.251643
4.603367	0.2	-0.250526
4.606700	0.2	-0.249464
4.610033	0.2	-0.249194
4.613367	0.2	-0.250181
4.616700	0.2	-0.252444
4.620033	0.2	-0.255504
4.623367	0.2	-0.258517
4.626700	0.2	-0.260654
4.630033	0.2	-0.261539
4.633367	0.2	-0.261194
4.636700	0.2	-0.259941
4.640033	0.2	-0.258489
4.643367	0.2	-0.257553
4.646700	0.2	-0.257194
4.650033	0.2	-0.257068
4.653367	0.2	-0.257031
4.656700	0.2	-0.257194
4.660033	0.2	-0.257716
4.663367	0.2	-0.258870
4.666700	0.2	-0.260966
4.670033	0.2	-0.263876
4.673367	0.2	-0.266726
4.676700	0.2	-0.268500
4.680033	0.2	-0.268896
4.683367	0.2	-0.268389
4.686700	0.2	-0.267527
4.690033	0.2	-0.266423
4.693367	0.2	-0.265320
4.696700	0.2	-0.264933
4.700033	0.2	-0.265739
4.703367	0.2	-0.267257
4.706700	0.2	-0.268519
4.710033	0.2	-0.268905
4.713367	0.2	-0.268389
4.716700	0.2	-0.267560
4.720033	0.2	-0.267327
4.723367	0.2	-0.268114
4.726700	0.2	-0.269613
4.730033	0.2	-0.271113
4.733367	0.2	-0.271960
4.736700	0.2	-0.272137
4.740033	0.2	-0.272417
4.743367	0.2	-0.273380
4.746700	0.2	-0.274787
4.750033	0.2	-0.276053
4.753367	0.2	-0.276985
4.756700	0.2	-0.277678
4.760033	0.2	-0.278070
4.763367	0.2	-0.277953
4.766700	0.2	-0.277399
4.770033	0.2	-0.276892
4.773367	0.2	-0.276966
4.776700	0.2	-0.277637
4.780033	0.2	-0.278288
4.783367	0.2	-0.278326
4.786700	0.2	-0.277665
4.790033	0.2	-0.276538
4.793367	0.2	-0.274968
4.796700	0.2	-0.272645
4.800033	0.2	-0.269650
4.803367	0.2	-0.267094
4.806700	0.2	-0.266363
4.810033	0.2	-0.267788
4.813367	0.2	-0.270451
4.816700	0.2	-0.272854
4.820033	0.2	-0.273688
4.823367	0.2	-0.272570
4.826700	0.2	-0.270428
4.830033	0.2	-0.268910
4.833367	0.2	-0.269124
4.836700	0.2	-0.270884
4.840033	0.2	-0.273092
4.843367	0.2	-0.274563
4.846700	0.2	-0.274661
4.850033	0.2	-0.273730
4.853367	0.2	-0.272607
4.856700	0.2	-0.271550
4.860033	0.2	-0.270195
4.863367	0.2	-0.268538
4.866700	0.2	-0.267406
4.870033	0.2	-0.267569
4.873367	0.2	-0.268696
4.876700	0.2	-0.269539
4.880033	0.2	-0.269087
4.883367	0.2	-0.267476
4.886700	0.2	-0.265813
4.890033	0.2	-0.265255
4.893367	0.2	-0.266107
4.896700	0.2	-0.267657
4.900033	0.2	-0.268929
4.903367	0.2	-0.269380
4.906700	0.2	-0.269092
4.910033	0.2	-0.268500
4.913367	0.2	-0.267937
4.916700	0.2	-0.267299
4.920033	0.2	-0.265902
4.923367	0.2	-0.263029
4.926700	0.2	-0.258936
4.930033	0.2	-0.254833
4.933367	0.2	-0.251709
4.936700	0.2	-0.249534
4.940033	0.2	-0.247639
4.943367	0.2	-0.245464
4.946700	0.2	-0.243075
4.950033	0.2	-0.240868
4.953367	0.2	-0.238833
4.956700	0.2	-0.236551
4.960033	0.2	-0.233841
4.963367	0.2	-0.230982
4.966700	0.2	-0.228491
4.970033	0.2	-0.226721
4.973367	0.2	-0.225487
4.976700	0.2	-0.224146
4.980033	0.2	-0.222134
4.983367	0.2	-0.219471
4.986700	0.2	-0.216402
4.990033	0.2	-0.212868
4.993367	0.2	-0.208816
4.996700	0.2	-0.204658
5.000033	0.2	-0.200877
5.003367	0.2	-0.197487
5.006700	0.2	-0.194144
5.010033	0.2	-0.190493
5.013367	0.2	-0.186474
5.016700	0.2	-0.182386
5.020033	0.2	-0.178656
5.023367	0.2	-0.175680
5.026700	0.2	-0.173552
5.030033	0.2	-0.171778
5.033367	0.2	-0.169477
5.036700	0.2	-0.166199
5.040033	0.2	-0.162283
5.043367	0.2	-0.158353
5.046700	0.2	-0.154818
5.050033	0.2	-0.151978
5.053367	0.2	-0.149994
5.056700	0.2	-0.148532
5.060033	0.2	-0.146846
5.063367	0.2	-0.144686
5.066700	0.2	-0.142544
5.070033	0.2	-0.140932
5.073367	0.2	-0.139987
5.076700	0.2	-0.139582
5.080033	0.2	-0.139191
5.083367	0.2	-0.138064
5.086700	0.2	-0.136038
5.090033	0.2	-0.133640
5.093367	0.2	-0.131386
5.096700	0.2	-0.129389
5.100033	0.2	-0.127754
5.103367	0.2	-0.126772
5.106700	0.2	-0.126492
5.110033	0.2	-0.126646
5.113367	0.2	-0.127163
5.116700	0.2	-0.128052
5.120033	0.2	-0.128932
5.123367	0.2	-0.129417
5.126700	0.2	-0.129715
5.130033	0.2	-0.130334
5.133367	0.2	-0.131410
5.136700	0.2	-0.132849
5.140033	0.2	-0.134697
5.143367	0.2	-0.137002
5.146700	0.2	-0.139591
5.150033	0.2	-0.142101
5.153367	0.2	-0.144122
5.156700	0.2	-0.145566
5.160033	0.2	-0.146888
5.163367	0.2	-0.148774
5.166700	0.2	-0.151568
5.170033	0.2	-0.154995
5.173367	0.2	-0.158418
5.176700	0.2	-0.161459
5.180033	0.2	-0.164043
5.183367	0.2	-0.166153
5.186700	0.2	-0.167787
5.190033	0.2	-0.169231
5.193367	0.2	-0.170888
5.196700	0.2	-0.172751
5.200033	0.2	-0.174674
5.203367	0.2	-0.176923
5.206700	0.2	-0.179769
5.210033	0.2	-0.182963
5.213367	0.2	-0.186116
5.216700	0.2	-0.189045
5.220033	0.2	-0.191773
5.223367	0.2	-0.194362
5.226700	0.2	-0.196691
5.230033	0.2	-0.198460
5.233367	0.2	-0.199536
5.236700	0.2	-0.200118
5.240033	0.2	-0.200728
5.243367	0.2	-0.201860
5.246700	0.2	-0.203676
5.250033	0.2	-0.206255
5.253367	0.2	-0.209440
5.256700	0.2	-0.212411
5.260033	0.2	-0.214009
5.263367	0.2	-0.213753
5.266700	0.2	-0.212546
5.270033	0.2	-0.212169
5.273367	0.2	-0.213748
5.276700	0.2	-0.216826
5.280033	0.2	-0.220020
5.283367	0.2	-0.222609
5.286700	0.2	-0.224914
5.290033	0.2	-0.227257
5.293367	0.2	-0.229264
5.296700	0.2	-0.230554
5.300033	0.2	-0.231653
5.303367	0.2	-0.233715
5.306700	0.2	-0.237371
5.310033	0.2	-0.242060
5.313367	0.2	-0.246582
5.316700	0.2	-0.249953
5.320033	0.2	-0.251736
5.323367	0.2	-0.252142
5.326700	0.2	-0.251927
5.330033	0.2	-0.252062
5.333367	0.2	-0.253054
5.336700	0.2	-0.254717
5.340033	0.2	-0.256752
5.343367	0.2	-0.259159
5.346700	0.2	-0.261888
5.350033	0.2	-0.264449
5.353367	0.2	-0.266209
5.356700	0.2	-0.266875
5.360033	0.2	-0.266731
5.363367	0.2	-0.266451
5.366700	0.2	-0.266698
5.370033	0.2	-0.267699
5.373367	0.2	-0.269259
5.376700	0.2	-0.271318
5.380033	0.2	-0.273990
5.383367	0.2	-0.277110
5.386700	0.2	-0.280212
5.390033	0.2	-0.282759
5.393367	0.2	-0.284384
5.396700	0.2	-0.285064
5.400033	0.2	-0.285115
5.403367	0.2	-0.284896
5.406700	0.2	-0.284552
5.410033	0.2	-0.284119
5.413367	0.2	-0.283839
5.416700	0.2	-0.284086
5.420033	0.2	-0.284966
5.423367	0.2	-0.286312
5.426700	0.2	-0.287769
5.430033	0.2	-0.289013
5.433367	0.2	-0.289851
5.436700	0.2	-0.290200
5.440033	0.2	-0.290116
5.443367	0.2	-0.289930
5.446700	0.2	-0.289967
5.450033	0.2	-0.290233
5.453367	0.2	-0.290498
5.456700	0.2	-0.290801
5.460033	0.2	-0.291448
5.463367	0.2	-0.292538
5.466700	0.2	-0.293935
5.470033	0.2	-0.295527
5.473367	0.2	-0.296994
5.476700	0.2	-0.297721
5.480033	0.2	-0.297287
5.483367	0.2	-0.296049
5.486700	0.2	-0.294950
5.490033	0.2	-0.294703
5.493367	0.2	-0.295239
5.496700	0.2	-0.296086
5.500033	0.2	-0.296910
5.503367	0.2	-0.297688
5.506700	0.2	-0.298615
5.510033	0.2	-0.299755
5.513367	0.2	-0.300836
5.516700	0.2	-0.301623
5.520033	0.2	-0.302196
5.523367	0.2	-0.302633
5.526700	0.2	-0.302787
5.530033	0.2	-0.302517
5.533367	0.2	-0.301972
5.536700	0.2	-0.301506
5.540033	0.2	-0.301464
5.543367	0.2	-0.302061
5.546700	0.2	-0.303206
5.550033	0.2	-0.304589
5.553367	0.2	-0.305879
5.556700	0.2	-0.306717
5.560033	0.2	-0.306615
5.563367	0.2	-0.305362
5.566700	0.2	-0.303453
5.570033	0.2	-0.301790
5.573367	0.2	-0.301260
5.576700	0.2	-0.302377
5.580033	0.2	-0.304747
5.583367	0.2	-0.307187
5.586700	0.2	-0.308789
5.590033	0.2	-0.309492
5.593367	0.2	-0.309614
5.596700	0.2	-0.309534
5.600033	0.2	-0.309660
5.603367	0.2	-0.310261
5.606700	0.2	-0.311113
5.610033	0.2	-0.311714
5.613367	0.2	-0.311784
5.616700	0.2	-0.311374
5.620033	0.2	-0.310787
5.623367	0.2	-0.310321
5.626700	0.2	-0.309893
5.630033	0.2	-0.309194
5.633367	0.2	-0.308296
5.636700	0.2	-0.307588
5.640033	0.2	-0.307285
5.643367	0.2	-0.307369
5.646700	0.2	-0.307625
5.650033	0.2	-0.307737
5.653367	0.2	-0.307560
5.656700	0.2	-0.307537
5.660033	0.2	-0.308231
5.663367	0.2	-0.309469
5.666700	0.2	-0.310554
5.670033	0.2	-0.311183
5.673367	0.2	-0.311579
5.676700	0.2	-0.311993
5.680033	0.2	-0.312524
5.683367	0.2	-0.313199
5.686700	0.2	-0.313944
5.690033	0.2	-0.314554
5.693367	0.2	-0.314745
5.696700	0.2	-0.314475
5.700033	0.2	-0.314321
5.703367	0.2	-0.315020
5.706700	0.2	-0.316687
5.710033	0.2	-0.318675
5.713367	0.2	-0.320189
5.716700	0.2	-0.320729
5.720033	0.2	-0.320268
5.723367	0.2	-0.319397
5.726700	0.2	-0.318955
5.730033	0.2	-0.319364
5.733367	0.2	-0.320338
5.736700	0.2	-0.321208
5.740033	0.2	-0.321455
5.743367	0.2	-0.320859
5.746700	0.2	-0.319681
5.750033	0.2	-0.318796
5.753367	0.2	-0.318796
5.756700	0.2	-0.319341
5.760033	0.2	-0.319900
5.763367	0.2	-0.320398
5.766700	0.2	-0.321157
5.770033	0.2	-0.322787
5.773367	0.2	-0.325548
5.776700	0.2	-0.329027
5.780033	0.2	-0.332706
5.783367	0.2	-0.336175
5.786700	0.2	-0.338880
5.790033	0.2	-0.340212
5.793367	0.2	-0.339663
5.796700	0.2	-0.337255
5.800033	0.2	-0.333870
5.803367	0.2	-0.330452
5.806700	0.2	-0.327262
5.810033	0.2	-0.324324
5.813367	0.2	-0.321977
5.816700	0.2	-0.320557
5.820033	0.2	-0.320012
5.823367	0.2	-0.320137
5.826700	0.2	-0.320836
5.830033	0.2	-0.322065
5.833367	0.2	-0.323677
5.836700	0.2	-0.325525
5.840033	0.2	-0.327714
5.843367	0.2	-0.330405
5.846700	0.2	-0.333274
5.850033	0.2	-0.335439
5.853367	0.2	-0.335933
5.856700	0.2	-0.334145
5.860033	0.2	-0.330461
5.863367	0.2	-0.326619
5.866700	0.2	-0.324594
5.870033	0.2	-0.325078
5.873367	0.2	-0.327225
5.876700	0.2	-0.329614
5.880033	0.2	-0.331267
5.883367	0.2	-0.332198
5.886700	0.2	-0.332952
5.890033	0.2	-0.333791
5.893367	0.2	-0.334587
5.896700	0.2	-0.335118
5.900033	0.2	-0.335188
5.903367	0.2	-0.334829
5.906700	0.2	-0.334401
5.910033	0.2	-0.334210
5.913367	0.2	-0.334415
5.916700	0.2	-0.335127
5.920033	0.2	-0.336040
5.923367	0.2	-0.336422
5.926700	0.2	-0.336105
5.930033	0.2	-0.335709
5.933367	0.2	-0.335672
5.936700	0.2	-0.335886
5.940033	0.2	-0.336245
5.943367	0.2	-0.336785
5.946700	0.2	-0.337227
5.950033	0.2	-0.337134
5.953367	0.2	-0.336552
5.956700	0.2	-0.336240
5.960033	0.2	-0.337129
5.963367	0.2	-0.339532
5.966700	0.2	-0.342834
5.970033	0.2	-0.346010
5.973367	0.2	-0.348110
5.976700	0.2	-0.348608
5.980033	0.2	-0.347621
5.983367	0.2	-0.345749
5.986700	0.2	-0.343658
5.990033	0.2	-0.341912
5.993367	0.2	-0.340976
5.996700	0.2	-0.341036
6.000033	0.2	-0.341828
