# Supplementary material for: Quantitative profiling of capsaicin content in seven chili pepper cultivars using optimized HPLC
Source: Front Plant Sci. 2026 May 7;17:1749488. doi: 10.3389/fpls.2026.1749488 (PMC13190488; doi:10.3389/fpls.2026.1749488)
Supplement: Supplementary file 2 [file DataSheet2.zip › Raw Chromatogram Data Calibration 220 nm/Capsaicin 5ppm.txt]

URL	chrom://desktop-lb30aed/ChromeleonLocal/Capsaicin/CapsaicinTest_1312025.seq/42015.smp/UV_VIS_1.channel
Channel	UV_VIS_1

Injection Information:
Data Vault	ChromeleonLocal
Sequence	CapsaicinTest_1312025
Name	CAP5ppm
Number	448
Position	Y:E7
Comment	
Processing Method	Processing_Capsaicin
Instrument Method	Capsaicin_222025m1 -Origninal
Type	Unknown
Status	Finished
Inject Time	3/11/2025 11:48:03 AM -07:00
Volume (µl)	10.00
Dilution Factor	1.0000
Weight	1.0000

Raw Data Information:
Time Min. (min)	0.003400
Time Max. (min)	6.000067
Data Points	1800
Detector	UV
Generating Data System	Chromeleon 7.2.10.24543
Exporting Data System	Chromeleon 7.2.10.0
Operator	Instrument Controller
Signal Quantity	Absorbance
Signal Unit	mAU
Signal Min.	-0.788388
Signal Max.	17.411402
Channel	UV_VIS_1
Driver Name	VDAD.dll
Channel Type	Evaluation
Min. Step (s)	0.2
Max. Step (s)	0.2
Average Step (s)	0.2

Signal Parameter Information:
Signal Info	WVL:220 nm

Raw Data:
Time (min)	Step (s)	Value (mAU)
0.003400	n.a.	0.000000
0.006733	0.2	-0.000061
0.010067	0.2	-0.000447
0.013400	0.2	-0.001490
0.016733	0.2	-0.003092
0.020067	0.2	-0.004638
0.023400	0.2	-0.005611
0.026733	0.2	-0.006133
0.030067	0.2	-0.006566
0.033400	0.2	-0.006892
0.036733	0.2	-0.006906
0.040067	0.2	-0.006789
0.043400	0.2	-0.006882
0.046733	0.2	-0.007064
0.050067	0.2	-0.006836
0.053400	0.2	-0.006096
0.056733	0.2	-0.005318
0.060067	0.2	-0.005187
0.063400	0.2	-0.006012
0.066733	0.2	-0.007353
0.070067	0.2	-0.008284
0.073400	0.2	-0.008494
0.076733	0.2	-0.008647
0.080067	0.2	-0.009462
0.083400	0.2	-0.011069
0.086733	0.2	-0.013201
0.090067	0.2	-0.015246
0.093400	0.2	-0.016508
0.096733	0.2	-0.017099
0.100067	0.2	-0.018077
0.103400	0.2	-0.020289
0.106733	0.2	-0.023623
0.110067	0.2	-0.027311
0.113400	0.2	-0.030361
0.116733	0.2	-0.031940
0.120067	0.2	-0.031884
0.123400	0.2	-0.030608
0.126733	0.2	-0.028685
0.130067	0.2	-0.026631
0.133400	0.2	-0.025029
0.136733	0.2	-0.024587
0.140067	0.2	-0.025635
0.143400	0.2	-0.027698
0.146733	0.2	-0.029774
0.150067	0.2	-0.031111
0.153400	0.2	-0.031595
0.156733	0.2	-0.031595
0.160067	0.2	-0.031632
0.163400	0.2	-0.032037
0.166733	0.2	-0.032699
0.170067	0.2	-0.033160
0.173400	0.2	-0.033006
0.176733	0.2	-0.032480
0.180067	0.2	-0.032359
0.183400	0.2	-0.033025
0.186733	0.2	-0.034175
0.190067	0.2	-0.035460
0.193400	0.2	-0.036824
0.196733	0.2	-0.038049
0.200067	0.2	-0.038776
0.203400	0.2	-0.038994
0.206733	0.2	-0.039046
0.210067	0.2	-0.039330
0.213400	0.2	-0.040047
0.216733	0.2	-0.040997
0.220067	0.2	-0.041872
0.223400	0.2	-0.042557
0.226733	0.2	-0.043027
0.230067	0.2	-0.043260
0.233400	0.2	-0.043190
0.236733	0.2	-0.042771
0.240067	0.2	-0.042096
0.243400	0.2	-0.041211
0.246733	0.2	-0.040126
0.250067	0.2	-0.039083
0.253400	0.2	-0.038515
0.256733	0.2	-0.038897
0.260067	0.2	-0.040596
0.263400	0.2	-0.043511
0.266733	0.2	-0.047246
0.270067	0.2	-0.051269
0.273400	0.2	-0.054757
0.276733	0.2	-0.056904
0.280067	0.2	-0.057574
0.283400	0.2	-0.057346
0.286733	0.2	-0.056876
0.290067	0.2	-0.056243
0.293400	0.2	-0.055041
0.296733	0.2	-0.053132
0.300067	0.2	-0.051060
0.303400	0.2	-0.049779
0.306733	0.2	-0.050068
0.310067	0.2	-0.052019
0.313400	0.2	-0.054920
0.316733	0.2	-0.057882
0.320067	0.2	-0.060373
0.323400	0.2	-0.062087
0.326733	0.2	-0.062822
0.330067	0.2	-0.062808
0.333400	0.2	-0.062645
0.336733	0.2	-0.062869
0.340067	0.2	-0.063814
0.343400	0.2	-0.065421
0.346733	0.2	-0.067139
0.350067	0.2	-0.068485
0.353400	0.2	-0.069425
0.356733	0.2	-0.070077
0.360067	0.2	-0.070538
0.363400	0.2	-0.070874
0.366733	0.2	-0.070976
0.370067	0.2	-0.070659
0.373400	0.2	-0.070026
0.376733	0.2	-0.069379
0.380067	0.2	-0.068918
0.383400	0.2	-0.068676
0.386733	0.2	-0.068783
0.390067	0.2	-0.069509
0.393400	0.2	-0.071037
0.396733	0.2	-0.073109
0.400067	0.2	-0.074962
0.403400	0.2	-0.075805
0.406733	0.2	-0.075460
0.410067	0.2	-0.074259
0.413400	0.2	-0.072592
0.416733	0.2	-0.070953
0.420067	0.2	-0.069812
0.423400	0.2	-0.069244
0.426733	0.2	-0.068983
0.430067	0.2	-0.068904
0.433400	0.2	-0.069072
0.436733	0.2	-0.069672
0.440067	0.2	-0.071158
0.443400	0.2	-0.074017
0.446733	0.2	-0.078031
0.450067	0.2	-0.082031
0.453400	0.2	-0.084699
0.456733	0.2	-0.085714
0.460067	0.2	-0.085756
0.463400	0.2	-0.085658
0.466733	0.2	-0.085877
0.470067	0.2	-0.086338
0.473400	0.2	-0.086441
0.476733	0.2	-0.085630
0.480067	0.2	-0.084150
0.483400	0.2	-0.082850
0.486733	0.2	-0.082450
0.490067	0.2	-0.083041
0.493400	0.2	-0.084201
0.496733	0.2	-0.085072
0.500067	0.2	-0.084615
0.503400	0.2	-0.082459
0.506733	0.2	-0.079344
0.510067	0.2	-0.076280
0.513400	0.2	-0.073612
0.516733	0.2	-0.071004
0.520067	0.2	-0.068219
0.523400	0.2	-0.065658
0.526733	0.2	-0.063982
0.530067	0.2	-0.063432
0.533400	0.2	-0.063647
0.536733	0.2	-0.063833
0.540067	0.2	-0.063237
0.543400	0.2	-0.061593
0.546733	0.2	-0.059148
0.550067	0.2	-0.056452
0.553400	0.2	-0.054021
0.556733	0.2	-0.051898
0.560067	0.2	-0.049742
0.563400	0.2	-0.047609
0.566733	0.2	-0.046100
0.570067	0.2	-0.045630
0.573400	0.2	-0.046133
0.576733	0.2	-0.047619
0.580067	0.2	-0.050128
0.583400	0.2	-0.052964
0.586733	0.2	-0.054818
0.590067	0.2	-0.054771
0.593400	0.2	-0.052955
0.596733	0.2	-0.050352
0.600067	0.2	-0.048140
0.603400	0.2	-0.047036
0.606733	0.2	-0.046990
0.610067	0.2	-0.047609
0.613400	0.2	-0.048736
0.616733	0.2	-0.050324
0.620067	0.2	-0.052052
0.623400	0.2	-0.053402
0.626733	0.2	-0.054152
0.630067	0.2	-0.054576
0.633400	0.2	-0.055037
0.636733	0.2	-0.055702
0.640067	0.2	-0.056606
0.643400	0.2	-0.057681
0.646733	0.2	-0.058613
0.650067	0.2	-0.058520
0.653400	0.2	-0.055917
0.656733	0.2	-0.049039
0.660067	0.2	-0.035916
0.663400	0.2	-0.013425
0.666733	0.2	0.024200
0.670067	0.2	0.085076
0.673400	0.2	0.176453
0.676733	0.2	0.300333
0.680067	0.2	0.450592
0.683400	0.2	0.612978
0.686733	0.2	0.768011
0.690067	0.2	0.895760
0.693400	0.2	0.980869
0.696733	0.2	1.015910
0.700067	0.2	1.001623
0.703400	0.2	0.945088
0.706733	0.2	0.857133
0.710067	0.2	0.749659
0.713400	0.2	0.633448
0.716733	0.2	0.517000
0.720067	0.2	0.406024
0.723400	0.2	0.303383
0.726733	0.2	0.209669
0.730067	0.2	0.124038
0.733400	0.2	0.041509
0.736733	0.2	-0.061370
0.740067	0.2	-0.238041
0.743400	0.2	-0.521289
0.746733	0.2	-0.788388
0.750067	0.2	-0.674599
0.753400	0.2	0.290051
0.756733	0.2	2.367371
0.760067	0.2	5.374500
0.763400	0.2	8.708490
0.766733	0.2	11.617285
0.770067	0.2	13.550501
0.773400	0.2	14.364026
0.776733	0.2	14.263541
0.780067	0.2	13.586245
0.783400	0.2	12.612124
0.786733	0.2	11.505024
0.790067	0.2	10.351725
0.793400	0.2	9.218813
0.796733	0.2	8.182507
0.800067	0.2	7.331963
0.803400	0.2	6.758925
0.806733	0.2	6.540921
0.810067	0.2	6.722175
0.813400	0.2	7.296307
0.816733	0.2	8.196891
0.820067	0.2	9.304625
0.823400	0.2	10.477225
0.826733	0.2	11.596284
0.830067	0.2	12.604110
0.833400	0.2	13.497206
0.836733	0.2	14.280388
0.840067	0.2	14.928719
0.843400	0.2	15.390143
0.846733	0.2	15.607183
0.850067	0.2	15.527871
0.853400	0.2	15.119049
0.856733	0.2	14.397972
0.860067	0.2	13.453374
0.863400	0.2	12.424095
0.866733	0.2	11.448059
0.870067	0.2	10.616509
0.873400	0.2	9.954548
0.876733	0.2	9.428151
0.880067	0.2	8.967444
0.883400	0.2	8.496121
0.886733	0.2	7.957732
0.890067	0.2	7.330161
0.893400	0.2	6.625429
0.896733	0.2	5.880822
0.900067	0.2	5.149711
0.903400	0.2	4.494055
0.906733	0.2	3.972580
0.910067	0.2	3.621159
0.913400	0.2	3.433884
0.916733	0.2	3.359448
0.920067	0.2	3.318288
0.923400	0.2	3.231470
0.926733	0.2	3.046161
0.930067	0.2	2.747178
0.933400	0.2	2.353671
0.936733	0.2	1.906450
0.940067	0.2	1.452556
0.943400	0.2	1.032487
0.946733	0.2	0.673095
0.950067	0.2	0.386070
0.953400	0.2	0.170288
0.956733	0.2	0.016359
0.960067	0.2	-0.088653
0.963400	0.2	-0.157771
0.966733	0.2	-0.201869
0.970067	0.2	-0.228831
0.973400	0.2	-0.243983
0.976733	0.2	-0.250917
0.980067	0.2	-0.251969
0.983400	0.2	-0.248598
0.986733	0.2	-0.241804
0.990067	0.2	-0.232509
0.993400	0.2	-0.221520
0.996733	0.2	-0.209389
1.000067	0.2	-0.196653
1.003400	0.2	-0.183890
1.006733	0.2	-0.171396
1.010067	0.2	-0.159042
1.013400	0.2	-0.146404
1.016733	0.2	-0.133091
1.020067	0.2	-0.118981
1.023400	0.2	-0.104136
1.026733	0.2	-0.088629
1.030067	0.2	-0.072871
1.033400	0.2	-0.057961
1.036733	0.2	-0.045612
1.040067	0.2	-0.037560
1.043400	0.2	-0.034706
1.046733	0.2	-0.036545
1.050067	0.2	-0.041085
1.053400	0.2	-0.045658
1.056733	0.2	-0.047986
1.060067	0.2	-0.046534
1.063400	0.2	-0.040513
1.066733	0.2	-0.030166
1.070067	0.2	-0.017178
1.073400	0.2	-0.005146
1.076733	0.2	0.000820
1.080067	0.2	-0.003790
1.083400	0.2	-0.020722
1.086733	0.2	-0.048834
1.090067	0.2	-0.084899
1.093400	0.2	-0.124206
1.096733	0.2	-0.161636
1.100067	0.2	-0.192658
1.103400	0.2	-0.213557
1.106733	0.2	-0.221743
1.110067	0.2	-0.216542
1.113400	0.2	-0.199308
1.116733	0.2	-0.172877
1.120067	0.2	-0.140914
1.123400	0.2	-0.107042
1.126733	0.2	-0.074231
1.130067	0.2	-0.044643
1.133400	0.2	-0.019637
1.136733	0.2	0.000251
1.140067	0.2	0.015250
1.143400	0.2	0.026212
1.146733	0.2	0.034226
1.150067	0.2	0.039991
1.153400	0.2	0.043735
1.156733	0.2	0.045677
1.160067	0.2	0.046259
1.163400	0.2	0.046012
1.166733	0.2	0.045407
1.170067	0.2	0.044852
1.173400	0.2	0.044424
1.176733	0.2	0.043632
1.180067	0.2	0.041891
1.183400	0.2	0.039190
1.186733	0.2	0.036317
1.190067	0.2	0.034380
1.193400	0.2	0.034147
1.196733	0.2	0.035521
1.200067	0.2	0.037546
1.203400	0.2	0.039353
1.206733	0.2	0.040997
1.210067	0.2	0.043027
1.213400	0.2	0.045332
1.216733	0.2	0.046883
1.220067	0.2	0.046808
1.223400	0.2	0.045421
1.226733	0.2	0.043674
1.230067	0.2	0.042119
1.233400	0.2	0.040969
1.236733	0.2	0.040513
1.240067	0.2	0.040871
1.243400	0.2	0.041686
1.246733	0.2	0.042384
1.250067	0.2	0.042478
1.253400	0.2	0.041556
1.256733	0.2	0.039358
1.260067	0.2	0.036042
1.263400	0.2	0.032247
1.266733	0.2	0.028675
1.270067	0.2	0.025546
1.273400	0.2	0.022771
1.276733	0.2	0.020391
1.280067	0.2	0.018585
1.283400	0.2	0.017369
1.286733	0.2	0.016419
1.290067	0.2	0.015395
1.293400	0.2	0.014519
1.296733	0.2	0.014403
1.300067	0.2	0.015171
1.303400	0.2	0.016200
1.306733	0.2	0.016754
1.310067	0.2	0.016866
1.313400	0.2	0.017299
1.316733	0.2	0.018505
1.320067	0.2	0.020075
1.323400	0.2	0.021341
1.326733	0.2	0.021956
1.330067	0.2	0.021844
1.333400	0.2	0.021271
1.336733	0.2	0.020638
1.340067	0.2	0.019982
1.343400	0.2	0.019227
1.346733	0.2	0.018757
1.350067	0.2	0.019022
1.353400	0.2	0.019902
1.356733	0.2	0.020768
1.360067	0.2	0.021062
1.363400	0.2	0.020731
1.366733	0.2	0.020457
1.370067	0.2	0.021183
1.373400	0.2	0.023134
1.376733	0.2	0.025616
1.380067	0.2	0.028131
1.383400	0.2	0.030706
1.386733	0.2	0.033109
1.390067	0.2	0.034911
1.393400	0.2	0.036168
1.396733	0.2	0.037318
1.400067	0.2	0.038785
1.403400	0.2	0.040904
1.406733	0.2	0.043768
1.410067	0.2	0.047158
1.413400	0.2	0.050883
1.416733	0.2	0.055125
1.420067	0.2	0.060224
1.423400	0.2	0.066389
1.426733	0.2	0.073775
1.430067	0.2	0.082324
1.433400	0.2	0.091391
1.436733	0.2	0.099977
1.440067	0.2	0.107577
1.443400	0.2	0.114520
1.446733	0.2	0.121491
1.450067	0.2	0.128946
1.453400	0.2	0.137142
1.456733	0.2	0.146506
1.460067	0.2	0.157584
1.463400	0.2	0.170497
1.466733	0.2	0.184583
1.470067	0.2	0.199052
1.473400	0.2	0.213725
1.476733	0.2	0.229022
1.480067	0.2	0.245450
1.483400	0.2	0.263206
1.486733	0.2	0.281939
1.490067	0.2	0.301041
1.493400	0.2	0.320179
1.496733	0.2	0.339574
1.500067	0.2	0.359295
1.503400	0.2	0.378587
1.506733	0.2	0.396390
1.510067	0.2	0.412138
1.513400	0.2	0.425591
1.516733	0.2	0.436469
1.520067	0.2	0.444567
1.523400	0.2	0.449647
1.526733	0.2	0.451086
1.530067	0.2	0.448124
1.533400	0.2	0.440772
1.536733	0.2	0.429945
1.540067	0.2	0.416446
1.543400	0.2	0.400417
1.546733	0.2	0.381749
1.550067	0.2	0.360473
1.553400	0.2	0.336915
1.556733	0.2	0.311853
1.560067	0.2	0.286275
1.563400	0.2	0.260971
1.566733	0.2	0.236514
1.570067	0.2	0.213315
1.573400	0.2	0.191443
1.576733	0.2	0.170465
1.580067	0.2	0.149845
1.583400	0.2	0.129617
1.586733	0.2	0.110352
1.590067	0.2	0.092518
1.593400	0.2	0.076191
1.596733	0.2	0.061439
1.600067	0.2	0.048326
1.603400	0.2	0.036438
1.606733	0.2	0.025085
1.610067	0.2	0.014156
1.613400	0.2	0.004289
1.616733	0.2	-0.003986
1.620067	0.2	-0.010775
1.623400	0.2	-0.016508
1.626733	0.2	-0.021611
1.630067	0.2	-0.026305
1.633400	0.2	-0.030408
1.636733	0.2	-0.033411
1.640067	0.2	-0.034776
1.643400	0.2	-0.034361
1.646733	0.2	-0.032871
1.650067	0.2	-0.031474
1.653400	0.2	-0.030892
1.656733	0.2	-0.031060
1.660067	0.2	-0.031558
1.663400	0.2	-0.031893
1.666733	0.2	-0.031483
1.670067	0.2	-0.030012
1.673400	0.2	-0.027753
1.676733	0.2	-0.025178
1.680067	0.2	-0.022342
1.683400	0.2	-0.018938
1.686733	0.2	-0.014999
1.690067	0.2	-0.011069
1.693400	0.2	-0.007492
1.696733	0.2	-0.004102
1.700067	0.2	-0.000731
1.703400	0.2	0.002426
1.706733	0.2	0.005099
1.710067	0.2	0.007288
1.713400	0.2	0.009313
1.716733	0.2	0.011693
1.720067	0.2	0.014938
1.723400	0.2	0.019390
1.726733	0.2	0.025043
1.730067	0.2	0.031493
1.733400	0.2	0.037989
1.736733	0.2	0.043940
1.740067	0.2	0.049309
1.743400	0.2	0.054403
1.746733	0.2	0.059539
1.750067	0.2	0.064885
1.753400	0.2	0.070548
1.756733	0.2	0.076676
1.760067	0.2	0.083428
1.763400	0.2	0.090837
1.766733	0.2	0.098664
1.770067	0.2	0.106394
1.773400	0.2	0.113416
1.776733	0.2	0.119256
1.780067	0.2	0.123763
1.783400	0.2	0.127167
1.786733	0.2	0.129933
1.790067	0.2	0.132676
1.793400	0.2	0.135773
1.796733	0.2	0.138767
1.800067	0.2	0.140704
1.803400	0.2	0.141077
1.806733	0.2	0.139973
1.810067	0.2	0.137752
1.813400	0.2	0.134869
1.816733	0.2	0.131694
1.820067	0.2	0.128290
1.823400	0.2	0.124392
1.826733	0.2	0.119447
1.830067	0.2	0.112960
1.833400	0.2	0.105137
1.836733	0.2	0.096862
1.840067	0.2	0.089025
1.843400	0.2	0.082059
1.846733	0.2	0.075921
1.850067	0.2	0.070245
1.853400	0.2	0.064662
1.856733	0.2	0.059204
1.860067	0.2	0.054268
1.863400	0.2	0.050017
1.866733	0.2	0.046007
1.870067	0.2	0.041514
1.873400	0.2	0.036098
1.876733	0.2	0.029956
1.880067	0.2	0.023665
1.883400	0.2	0.017649
1.886733	0.2	0.012107
1.890067	0.2	0.007339
1.893400	0.2	0.003655
1.896733	0.2	0.001211
1.900067	0.2	-0.000061
1.903400	0.2	-0.000582
1.906733	0.2	-0.000987
1.910067	0.2	-0.001793
1.913400	0.2	-0.003148
1.916733	0.2	-0.004778
1.920067	0.2	-0.006114
1.923400	0.2	-0.007004
1.926733	0.2	-0.007935
1.930067	0.2	-0.009141
1.933400	0.2	-0.009988
1.936733	0.2	-0.009569
1.940067	0.2	-0.007409
1.943400	0.2	-0.003790
1.946733	0.2	0.000475
1.950067	0.2	0.004931
1.953400	0.2	0.010128
1.956733	0.2	0.017053
1.960067	0.2	0.026170
1.963400	0.2	0.037509
1.966733	0.2	0.051572
1.970067	0.2	0.069514
1.973400	0.2	0.092364
1.976733	0.2	0.120741
1.980067	0.2	0.155005
1.983400	0.2	0.195163
1.986733	0.2	0.241189
1.990067	0.2	0.293572
1.993400	0.2	0.353032
1.996733	0.2	0.419952
2.000067	0.2	0.494546
2.003400	0.2	0.577271
2.006733	0.2	0.668685
2.010067	0.2	0.769128
2.013400	0.2	0.878782
2.016733	0.2	0.998178
2.020067	0.2	1.128176
2.023400	0.2	1.269528
2.026733	0.2	1.423019
2.030067	0.2	1.589851
2.033400	0.2	1.771324
2.036733	0.2	1.967964
2.040067	0.2	2.179169
2.043400	0.2	2.403953
2.046733	0.2	2.641897
2.050067	0.2	2.893121
2.053400	0.2	3.157719
2.056733	0.2	3.435491
2.060067	0.2	3.725854
2.063400	0.2	4.028268
2.066733	0.2	4.342804
2.070067	0.2	4.669949
2.073400	0.2	5.010087
2.076733	0.2	5.363380
2.080067	0.2	5.730116
2.083400	0.2	6.110938
2.086733	0.2	6.506448
2.090067	0.2	6.916719
2.093400	0.2	7.341495
2.096733	0.2	7.780665
2.100067	0.2	8.234172
2.103400	0.2	8.701589
2.106733	0.2	9.182221
2.110067	0.2	9.675319
2.113400	0.2	10.179784
2.116733	0.2	10.693804
2.120067	0.2	11.214577
2.123400	0.2	11.738441
2.126733	0.2	12.261570
2.130067	0.2	12.780544
2.133400	0.2	13.292097
2.136733	0.2	13.792547
2.140067	0.2	14.277599
2.143400	0.2	14.742659
2.146733	0.2	15.183394
2.150067	0.2	15.596049
2.153400	0.2	15.977253
2.156733	0.2	16.323621
2.160067	0.2	16.631200
2.163400	0.2	16.895034
2.166733	0.2	17.109597
2.170067	0.2	17.269817
2.173400	0.2	17.371513
2.176733	0.2	17.411402
2.180067	0.2	17.387141
2.183400	0.2	17.297273
2.186733	0.2	17.141146
2.190067	0.2	16.919356
2.193400	0.2	16.634329
2.196733	0.2	16.290359
2.200067	0.2	15.893010
2.203400	0.2	15.448630
2.206733	0.2	14.964179
2.210067	0.2	14.446909
2.213400	0.2	13.903766
2.216733	0.2	13.341000
2.220067	0.2	12.764302
2.223400	0.2	12.179022
2.226733	0.2	11.589862
2.230067	0.2	11.000731
2.233400	0.2	10.414915
2.236733	0.2	9.834887
2.240067	0.2	9.262445
2.243400	0.2	8.699130
2.246733	0.2	8.146428
2.250067	0.2	7.606084
2.253400	0.2	7.080049
2.256733	0.2	6.570215
2.260067	0.2	6.078510
2.263400	0.2	5.606897
2.266733	0.2	5.156952
2.270067	0.2	4.729829
2.273400	0.2	4.326408
2.276733	0.2	3.947015
2.280067	0.2	3.591520
2.283400	0.2	3.260057
2.286733	0.2	2.953075
2.290067	0.2	2.670474
2.293400	0.2	2.411334
2.296733	0.2	2.174592
2.300067	0.2	1.959386
2.303400	0.2	1.764712
2.306733	0.2	1.589088
2.310067	0.2	1.430721
2.313400	0.2	1.287884
2.316733	0.2	1.159091
2.320067	0.2	1.043295
2.323400	0.2	0.939905
2.326733	0.2	0.848230
2.330067	0.2	0.767242
2.333400	0.2	0.695828
2.336733	0.2	0.632848
2.340067	0.2	0.576884
2.343400	0.2	0.526318
2.346733	0.2	0.479892
2.350067	0.2	0.437102
2.353400	0.2	0.398238
2.356733	0.2	0.364021
2.360067	0.2	0.334601
2.363400	0.2	0.309176
2.366733	0.2	0.286796
2.370067	0.2	0.267192
2.373400	0.2	0.250274
2.376733	0.2	0.234987
2.380067	0.2	0.219690
2.383400	0.2	0.203904
2.386733	0.2	0.188714
2.390067	0.2	0.175354
2.393400	0.2	0.164206
2.396733	0.2	0.154907
2.400067	0.2	0.146548
2.403400	0.2	0.137938
2.406733	0.2	0.128555
2.410067	0.2	0.119144
2.413400	0.2	0.110739
2.416733	0.2	0.103335
2.420067	0.2	0.096262
2.423400	0.2	0.089332
2.426733	0.2	0.082948
2.430067	0.2	0.077509
2.433400	0.2	0.073109
2.436733	0.2	0.069630
2.440067	0.2	0.066878
2.443400	0.2	0.064578
2.446733	0.2	0.062450
2.450067	0.2	0.060326
2.453400	0.2	0.058198
2.456733	0.2	0.055935
2.460067	0.2	0.053132
2.463400	0.2	0.049518
2.466733	0.2	0.045542
2.470067	0.2	0.042068
2.473400	0.2	0.039614
2.476733	0.2	0.037900
2.480067	0.2	0.036159
2.483400	0.2	0.033733
2.486733	0.2	0.030547
2.490067	0.2	0.027115
2.493400	0.2	0.024210
2.496733	0.2	0.022235
2.500067	0.2	0.020880
2.503400	0.2	0.019483
2.506733	0.2	0.017658
2.510067	0.2	0.015516
2.513400	0.2	0.013378
2.516733	0.2	0.011493
2.520067	0.2	0.009905
2.523400	0.2	0.008317
2.526733	0.2	0.006366
2.530067	0.2	0.004126
2.533400	0.2	0.002091
2.536733	0.2	0.000810
2.540067	0.2	0.000619
2.543400	0.2	0.001444
2.546733	0.2	0.002668
2.550067	0.2	0.003488
2.553400	0.2	0.003469
2.556733	0.2	0.002705
2.560067	0.2	0.001588
2.563400	0.2	0.000489
2.566733	0.2	-0.000442
2.570067	0.2	-0.001132
2.573400	0.2	-0.001593
2.576733	0.2	-0.002082
2.580067	0.2	-0.002715
2.583400	0.2	-0.003227
2.586733	0.2	-0.003395
2.590067	0.2	-0.003385
2.593400	0.2	-0.003511
2.596733	0.2	-0.003907
2.600067	0.2	-0.004694
2.603400	0.2	-0.006072
2.606733	0.2	-0.008051
2.610067	0.2	-0.010296
2.613400	0.2	-0.012433
2.616733	0.2	-0.014286
2.620067	0.2	-0.015870
2.623400	0.2	-0.017243
2.626733	0.2	-0.018231
2.630067	0.2	-0.018589
2.633400	0.2	-0.018468
2.636733	0.2	-0.018389
2.640067	0.2	-0.018855
2.643400	0.2	-0.020037
2.646733	0.2	-0.021663
2.650067	0.2	-0.023246
2.653400	0.2	-0.024419
2.656733	0.2	-0.024801
2.660067	0.2	-0.023865
2.663400	0.2	-0.021602
2.666733	0.2	-0.019022
2.670067	0.2	-0.017141
2.673400	0.2	-0.016182
2.676733	0.2	-0.016200
2.680067	0.2	-0.017341
2.683400	0.2	-0.019283
2.686733	0.2	-0.021164
2.690067	0.2	-0.022389
2.693400	0.2	-0.023074
2.696733	0.2	-0.023702
2.700067	0.2	-0.024741
2.703400	0.2	-0.026361
2.706733	0.2	-0.028410
2.710067	0.2	-0.030384
2.713400	0.2	-0.031483
2.716733	0.2	-0.031027
2.720067	0.2	-0.029234
2.723400	0.2	-0.027386
2.726733	0.2	-0.026827
2.730067	0.2	-0.027684
2.733400	0.2	-0.028987
2.736733	0.2	-0.029961
2.740067	0.2	-0.030794
2.743400	0.2	-0.032084
2.746733	0.2	-0.033965
2.750067	0.2	-0.035926
2.753400	0.2	-0.037327
2.756733	0.2	-0.037877
2.760067	0.2	-0.037644
2.763400	0.2	-0.036918
2.766733	0.2	-0.036024
2.770067	0.2	-0.035274
2.773400	0.2	-0.034878
2.776733	0.2	-0.034831
2.780067	0.2	-0.034850
2.783400	0.2	-0.034482
2.786733	0.2	-0.033416
2.790067	0.2	-0.031679
2.793400	0.2	-0.029728
2.796733	0.2	-0.028298
2.800067	0.2	-0.027954
2.803400	0.2	-0.028778
2.806733	0.2	-0.030659
2.810067	0.2	-0.033388
2.813400	0.2	-0.036294
2.816733	0.2	-0.038533
2.820067	0.2	-0.040075
2.823400	0.2	-0.041672
2.826733	0.2	-0.043525
2.830067	0.2	-0.044839
2.833400	0.2	-0.044876
2.836733	0.2	-0.043660
2.840067	0.2	-0.041653
2.843400	0.2	-0.039455
2.846733	0.2	-0.037751
2.850067	0.2	-0.037048
2.853400	0.2	-0.037402
2.856733	0.2	-0.038552
2.860067	0.2	-0.040159
2.863400	0.2	-0.041779
2.866733	0.2	-0.043064
2.870067	0.2	-0.044126
2.873400	0.2	-0.045216
2.876733	0.2	-0.046138
2.880067	0.2	-0.046459
2.883400	0.2	-0.046291
2.886733	0.2	-0.046464
2.890067	0.2	-0.047586
2.893400	0.2	-0.049174
2.896733	0.2	-0.050301
2.900067	0.2	-0.050655
2.903400	0.2	-0.050361
2.906733	0.2	-0.049430
2.910067	0.2	-0.047819
2.913400	0.2	-0.045663
2.916733	0.2	-0.043446
2.920067	0.2	-0.041844
2.923400	0.2	-0.041202
2.926733	0.2	-0.041337
2.930067	0.2	-0.041770
2.933400	0.2	-0.042114
2.936733	0.2	-0.042319
2.940067	0.2	-0.042450
2.943400	0.2	-0.042380
2.946733	0.2	-0.041900
2.950067	0.2	-0.041146
2.953400	0.2	-0.040545
2.956733	0.2	-0.040340
2.960067	0.2	-0.040336
2.963400	0.2	-0.040177
2.966733	0.2	-0.039712
2.970067	0.2	-0.038981
2.973400	0.2	-0.038389
2.976733	0.2	-0.038398
2.980067	0.2	-0.038822
2.983400	0.2	-0.038976
2.986733	0.2	-0.038445
2.990067	0.2	-0.037211
2.993400	0.2	-0.035604
2.996733	0.2	-0.034473
3.000067	0.2	-0.034850
3.003400	0.2	-0.037113
3.006733	0.2	-0.040396
3.010067	0.2	-0.043111
3.013400	0.2	-0.043940
3.016733	0.2	-0.042520
3.020067	0.2	-0.039469
3.023400	0.2	-0.035763
3.026733	0.2	-0.032266
3.030067	0.2	-0.029793
3.033400	0.2	-0.028918
3.036733	0.2	-0.029500
3.040067	0.2	-0.030766
3.043400	0.2	-0.031972
3.046733	0.2	-0.032755
3.050067	0.2	-0.032964
3.053400	0.2	-0.032545
3.056733	0.2	-0.031628
3.060067	0.2	-0.030468
3.063400	0.2	-0.029556
3.066733	0.2	-0.029490
3.070067	0.2	-0.030319
3.073400	0.2	-0.031390
3.076733	0.2	-0.032005
3.080067	0.2	-0.031926
3.083400	0.2	-0.031386
3.086733	0.2	-0.030953
3.090067	0.2	-0.031088
3.093400	0.2	-0.031861
3.096733	0.2	-0.033122
3.100067	0.2	-0.034478
3.103400	0.2	-0.035246
3.106733	0.2	-0.035046
3.110067	0.2	-0.034310
3.113400	0.2	-0.033975
3.116733	0.2	-0.034631
3.120067	0.2	-0.035944
3.123400	0.2	-0.037118
3.126733	0.2	-0.037802
3.130067	0.2	-0.038231
3.133400	0.2	-0.038678
3.136733	0.2	-0.039209
3.140067	0.2	-0.039912
3.143400	0.2	-0.041001
3.146733	0.2	-0.042524
3.150067	0.2	-0.044093
3.153400	0.2	-0.044936
3.156733	0.2	-0.044522
3.160067	0.2	-0.043209
3.163400	0.2	-0.041844
3.166733	0.2	-0.041025
3.170067	0.2	-0.041085
3.173400	0.2	-0.042361
3.176733	0.2	-0.044904
3.180067	0.2	-0.048093
3.183400	0.2	-0.050850
3.186733	0.2	-0.052191
3.190067	0.2	-0.051865
3.193400	0.2	-0.050496
3.196733	0.2	-0.049165
3.200067	0.2	-0.048717
3.203400	0.2	-0.049239
3.206733	0.2	-0.049961
3.210067	0.2	-0.050096
3.213400	0.2	-0.049574
3.216733	0.2	-0.049006
3.220067	0.2	-0.049234
3.223400	0.2	-0.050729
3.226733	0.2	-0.053332
3.230067	0.2	-0.056406
3.233400	0.2	-0.059037
3.236733	0.2	-0.060336
3.240067	0.2	-0.060080
3.243400	0.2	-0.058953
3.246733	0.2	-0.057952
3.250067	0.2	-0.057518
3.253400	0.2	-0.057351
3.256733	0.2	-0.057206
3.260067	0.2	-0.057234
3.263400	0.2	-0.057607
3.266733	0.2	-0.058305
3.270067	0.2	-0.059232
3.273400	0.2	-0.060047
3.276733	0.2	-0.060187
3.280067	0.2	-0.059363
3.283400	0.2	-0.058096
3.286733	0.2	-0.057383
3.290067	0.2	-0.057756
3.293400	0.2	-0.058869
3.296733	0.2	-0.059912
3.300067	0.2	-0.060285
3.303400	0.2	-0.059879
3.306733	0.2	-0.059274
3.310067	0.2	-0.059651
3.313400	0.2	-0.061584
3.316733	0.2	-0.064168
3.320067	0.2	-0.066063
3.323400	0.2	-0.066818
3.326733	0.2	-0.066734
3.330067	0.2	-0.066296
3.333400	0.2	-0.065970
3.336733	0.2	-0.066096
3.340067	0.2	-0.066780
3.343400	0.2	-0.068010
3.346733	0.2	-0.069626
3.350067	0.2	-0.071204
3.353400	0.2	-0.072038
3.356733	0.2	-0.071297
3.360067	0.2	-0.068713
3.363400	0.2	-0.064909
3.366733	0.2	-0.061109
3.370067	0.2	-0.058459
3.373400	0.2	-0.057379
3.376733	0.2	-0.057467
3.380067	0.2	-0.057993
3.383400	0.2	-0.058427
3.386733	0.2	-0.058883
3.390067	0.2	-0.059814
3.393400	0.2	-0.061383
3.396733	0.2	-0.063470
3.400067	0.2	-0.065784
3.403400	0.2	-0.067907
3.406733	0.2	-0.069481
3.410067	0.2	-0.070157
3.413400	0.2	-0.069677
3.416733	0.2	-0.068364
3.420067	0.2	-0.066869
3.423400	0.2	-0.065384
3.426733	0.2	-0.063679
3.430067	0.2	-0.061803
3.433400	0.2	-0.060210
3.436733	0.2	-0.059181
3.440067	0.2	-0.058780
3.443400	0.2	-0.058971
3.446733	0.2	-0.059451
3.450067	0.2	-0.059903
3.453400	0.2	-0.060559
3.456733	0.2	-0.061728
3.460067	0.2	-0.063004
3.463400	0.2	-0.063651
3.466733	0.2	-0.063451
3.470067	0.2	-0.062720
3.473400	0.2	-0.061854
3.476733	0.2	-0.061188
3.480067	0.2	-0.060992
3.483400	0.2	-0.061272
3.486733	0.2	-0.061668
3.490067	0.2	-0.061886
3.493400	0.2	-0.062231
3.496733	0.2	-0.062967
3.500067	0.2	-0.063679
3.503400	0.2	-0.063805
3.506733	0.2	-0.063237
3.510067	0.2	-0.062240
3.513400	0.2	-0.061281
3.516733	0.2	-0.060704
3.520067	0.2	-0.060517
3.523400	0.2	-0.060466
3.526733	0.2	-0.060275
3.530067	0.2	-0.059945
3.533400	0.2	-0.059735
3.536733	0.2	-0.059740
3.540067	0.2	-0.059674
3.543400	0.2	-0.059251
3.546733	0.2	-0.058436
3.550067	0.2	-0.057286
3.553400	0.2	-0.056028
3.556733	0.2	-0.055297
3.560067	0.2	-0.055758
3.563400	0.2	-0.057551
3.566733	0.2	-0.060103
3.570067	0.2	-0.062278
3.573400	0.2	-0.062939
3.576733	0.2	-0.061761
3.580067	0.2	-0.059521
3.583400	0.2	-0.057537
3.586733	0.2	-0.056713
3.590067	0.2	-0.056913
3.593400	0.2	-0.057262
3.596733	0.2	-0.057099
3.600067	0.2	-0.056308
3.603400	0.2	-0.054906
3.606733	0.2	-0.053062
3.610067	0.2	-0.051670
3.613400	0.2	-0.051861
3.616733	0.2	-0.053803
3.620067	0.2	-0.056466
3.623400	0.2	-0.058641
3.626733	0.2	-0.060024
3.630067	0.2	-0.061323
3.633400	0.2	-0.063162
3.636733	0.2	-0.065174
3.640067	0.2	-0.066329
3.643400	0.2	-0.065947
3.646733	0.2	-0.064159
3.650067	0.2	-0.061770
3.653400	0.2	-0.059931
3.656733	0.2	-0.059567
3.660067	0.2	-0.060885
3.663400	0.2	-0.063283
3.666733	0.2	-0.065565
3.670067	0.2	-0.066459
3.673400	0.2	-0.065565
3.676733	0.2	-0.063665
3.680067	0.2	-0.061947
3.683400	0.2	-0.060992
3.686733	0.2	-0.060648
3.690067	0.2	-0.060652
3.693400	0.2	-0.061030
3.696733	0.2	-0.061840
3.700067	0.2	-0.063041
3.703400	0.2	-0.064624
3.706733	0.2	-0.066655
3.710067	0.2	-0.069002
3.713400	0.2	-0.071106
3.716733	0.2	-0.072136
3.720067	0.2	-0.071721
3.723400	0.2	-0.070073
3.726733	0.2	-0.067600
3.730067	0.2	-0.064946
3.733400	0.2	-0.063083
3.736733	0.2	-0.062888
3.740067	0.2	-0.064448
3.743400	0.2	-0.066934
3.746733	0.2	-0.069137
3.750067	0.2	-0.070105
3.753400	0.2	-0.069444
3.756733	0.2	-0.067349
3.760067	0.2	-0.064531
3.763400	0.2	-0.061900
3.766733	0.2	-0.060205
3.770067	0.2	-0.059758
3.773400	0.2	-0.060294
3.776733	0.2	-0.061281
3.780067	0.2	-0.062287
3.783400	0.2	-0.062971
3.786733	0.2	-0.062962
3.790067	0.2	-0.062101
3.793400	0.2	-0.060634
3.796733	0.2	-0.059083
3.800067	0.2	-0.058198
3.803400	0.2	-0.058706
3.806733	0.2	-0.060615
3.810067	0.2	-0.063074
3.813400	0.2	-0.065081
3.816733	0.2	-0.065956
3.820067	0.2	-0.065360
3.823400	0.2	-0.063390
3.826733	0.2	-0.060825
3.830067	0.2	-0.058967
3.833400	0.2	-0.058711
3.836733	0.2	-0.059712
3.840067	0.2	-0.060843
3.843400	0.2	-0.061663
3.846733	0.2	-0.062641
3.850067	0.2	-0.063879
3.853400	0.2	-0.064583
3.856733	0.2	-0.064070
3.860067	0.2	-0.062552
3.863400	0.2	-0.060750
3.866733	0.2	-0.059223
3.870067	0.2	-0.058138
3.873400	0.2	-0.057467
3.876733	0.2	-0.057137
3.880067	0.2	-0.056899
3.883400	0.2	-0.056508
3.886733	0.2	-0.055861
3.890067	0.2	-0.055116
3.893400	0.2	-0.054706
3.896733	0.2	-0.055018
3.900067	0.2	-0.055856
3.903400	0.2	-0.056429
3.906733	0.2	-0.056229
3.910067	0.2	-0.055744
3.913400	0.2	-0.055912
3.916733	0.2	-0.057006
3.920067	0.2	-0.058613
3.923400	0.2	-0.060247
3.926733	0.2	-0.061542
3.930067	0.2	-0.062189
3.933400	0.2	-0.062101
3.936733	0.2	-0.061542
3.940067	0.2	-0.061039
3.943400	0.2	-0.061039
3.946733	0.2	-0.061477
3.950067	0.2	-0.061831
3.953400	0.2	-0.061514
3.956733	0.2	-0.060215
3.960067	0.2	-0.058142
3.963400	0.2	-0.055898
3.966733	0.2	-0.054077
3.970067	0.2	-0.053183
3.973400	0.2	-0.053504
3.976733	0.2	-0.054771
3.980067	0.2	-0.056317
3.983400	0.2	-0.057705
3.986733	0.2	-0.058976
3.990067	0.2	-0.060373
3.993400	0.2	-0.061900
3.996733	0.2	-0.063255
4.000067	0.2	-0.064103
4.003400	0.2	-0.064382
4.006733	0.2	-0.064387
4.010067	0.2	-0.064634
4.013400	0.2	-0.065481
4.016733	0.2	-0.066771
4.020067	0.2	-0.067982
4.023400	0.2	-0.068666
4.026733	0.2	-0.068806
4.030067	0.2	-0.068634
4.033400	0.2	-0.068150
4.036733	0.2	-0.067018
4.040067	0.2	-0.065039
4.043400	0.2	-0.062492
4.046733	0.2	-0.060014
4.050067	0.2	-0.058231
4.053400	0.2	-0.057491
4.056733	0.2	-0.057924
4.060067	0.2	-0.059521
4.063400	0.2	-0.061831
4.066733	0.2	-0.064149
4.070067	0.2	-0.066101
4.073400	0.2	-0.067521
4.076733	0.2	-0.067954
4.080067	0.2	-0.067158
4.083400	0.2	-0.065695
4.086733	0.2	-0.064378
4.090067	0.2	-0.063716
4.093400	0.2	-0.064005
4.096733	0.2	-0.065123
4.100067	0.2	-0.066152
4.103400	0.2	-0.065998
4.106733	0.2	-0.064489
4.110067	0.2	-0.062562
4.113400	0.2	-0.061365
4.116733	0.2	-0.061393
4.120067	0.2	-0.062319
4.123400	0.2	-0.063470
4.126733	0.2	-0.064168
4.130067	0.2	-0.063968
4.133400	0.2	-0.063027
4.136733	0.2	-0.061933
4.140067	0.2	-0.061020
4.143400	0.2	-0.060266
4.146733	0.2	-0.059735
4.150067	0.2	-0.059474
4.153400	0.2	-0.059223
4.156733	0.2	-0.058720
4.160067	0.2	-0.058329
4.163400	0.2	-0.058683
4.166733	0.2	-0.059698
4.170067	0.2	-0.060610
4.173400	0.2	-0.060927
4.176733	0.2	-0.060983
4.180067	0.2	-0.061304
4.183400	0.2	-0.061840
4.186733	0.2	-0.062278
4.190067	0.2	-0.062543
4.193400	0.2	-0.062650
4.196733	0.2	-0.062427
4.200067	0.2	-0.061789
4.203400	0.2	-0.061071
4.206733	0.2	-0.060871
4.210067	0.2	-0.061388
4.213400	0.2	-0.062268
4.216733	0.2	-0.062850
4.220067	0.2	-0.062706
4.223400	0.2	-0.062068
4.226733	0.2	-0.061574
4.230067	0.2	-0.061546
4.233400	0.2	-0.061858
4.236733	0.2	-0.062445
4.240067	0.2	-0.063237
4.243400	0.2	-0.063754
4.246733	0.2	-0.063628
4.250067	0.2	-0.063218
4.253400	0.2	-0.063102
4.256733	0.2	-0.063484
4.260067	0.2	-0.064289
4.263400	0.2	-0.065449
4.266733	0.2	-0.066934
4.270067	0.2	-0.068485
4.273400	0.2	-0.069533
4.276733	0.2	-0.069486
4.280067	0.2	-0.068042
4.283400	0.2	-0.065328
4.286733	0.2	-0.061975
4.290067	0.2	-0.059120
4.293400	0.2	-0.057863
4.296733	0.2	-0.058338
4.300067	0.2	-0.059670
4.303400	0.2	-0.060969
4.306733	0.2	-0.061826
4.310067	0.2	-0.062124
4.313400	0.2	-0.062049
4.316733	0.2	-0.062087
4.320067	0.2	-0.062385
4.323400	0.2	-0.062501
4.326733	0.2	-0.062194
4.330067	0.2	-0.061630
4.333400	0.2	-0.060867
4.336733	0.2	-0.060075
4.340067	0.2	-0.059800
4.343400	0.2	-0.060294
4.346733	0.2	-0.061262
4.350067	0.2	-0.062403
4.353400	0.2	-0.063521
4.356733	0.2	-0.064345
4.360067	0.2	-0.064578
4.363400	0.2	-0.063959
4.366733	0.2	-0.062385
4.370067	0.2	-0.060103
4.373400	0.2	-0.057649
4.376733	0.2	-0.055521
4.380067	0.2	-0.054194
4.383400	0.2	-0.054142
4.386733	0.2	-0.055255
4.390067	0.2	-0.056578
4.393400	0.2	-0.057267
4.396733	0.2	-0.057337
4.400067	0.2	-0.057360
4.403400	0.2	-0.057756
4.406733	0.2	-0.058464
4.410067	0.2	-0.059074
4.413400	0.2	-0.059186
4.416733	0.2	-0.059060
4.420067	0.2	-0.059688
4.423400	0.2	-0.061612
4.426733	0.2	-0.064145
4.430067	0.2	-0.066031
4.433400	0.2	-0.066618
4.436733	0.2	-0.066198
4.440067	0.2	-0.065388
4.443400	0.2	-0.064382
4.446733	0.2	-0.063200
4.450067	0.2	-0.062301
4.453400	0.2	-0.062119
4.456733	0.2	-0.062422
4.460067	0.2	-0.062673
4.463400	0.2	-0.062473
4.466733	0.2	-0.061532
4.470067	0.2	-0.060019
4.473400	0.2	-0.058939
4.476733	0.2	-0.059409
4.480067	0.2	-0.061593
4.483400	0.2	-0.064564
4.486733	0.2	-0.067023
4.490067	0.2	-0.068061
4.493400	0.2	-0.067512
4.496733	0.2	-0.065831
4.500067	0.2	-0.063917
4.503400	0.2	-0.062799
4.506733	0.2	-0.062999
4.510067	0.2	-0.064173
4.513400	0.2	-0.065449
4.516733	0.2	-0.066138
4.520067	0.2	-0.066017
4.523400	0.2	-0.065225
4.526733	0.2	-0.064080
4.530067	0.2	-0.062869
4.533400	0.2	-0.061728
4.536733	0.2	-0.060899
4.540067	0.2	-0.060685
4.543400	0.2	-0.061099
4.546733	0.2	-0.061947
4.550067	0.2	-0.062869
4.553400	0.2	-0.063577
4.556733	0.2	-0.064187
4.560067	0.2	-0.064927
4.563400	0.2	-0.065714
4.566733	0.2	-0.066468
4.570067	0.2	-0.067106
4.573400	0.2	-0.067414
4.576733	0.2	-0.067409
4.580067	0.2	-0.067404
4.583400	0.2	-0.067609
4.586733	0.2	-0.067963
4.590067	0.2	-0.068294
4.593400	0.2	-0.068485
4.596733	0.2	-0.068480
4.600067	0.2	-0.068326
4.603400	0.2	-0.068131
4.606733	0.2	-0.067907
4.610067	0.2	-0.067535
4.613400	0.2	-0.067009
4.616733	0.2	-0.066664
4.620067	0.2	-0.066953
4.623400	0.2	-0.067982
4.626733	0.2	-0.069425
4.630067	0.2	-0.070957
4.633400	0.2	-0.072443
4.636733	0.2	-0.073737
4.640067	0.2	-0.074618
4.643400	0.2	-0.075041
4.646733	0.2	-0.075223
4.650067	0.2	-0.075237
4.653400	0.2	-0.074939
4.656733	0.2	-0.074250
4.660067	0.2	-0.073267
4.663400	0.2	-0.072219
4.666733	0.2	-0.071474
4.670067	0.2	-0.071521
4.673400	0.2	-0.072592
4.676733	0.2	-0.074646
4.680067	0.2	-0.077565
4.683400	0.2	-0.080974
4.686733	0.2	-0.084010
4.690067	0.2	-0.085910
4.693400	0.2	-0.086636
4.696733	0.2	-0.086664
4.700067	0.2	-0.086380
4.703400	0.2	-0.086031
4.706733	0.2	-0.085933
4.710067	0.2	-0.086324
4.713400	0.2	-0.087218
4.716733	0.2	-0.088550
4.720067	0.2	-0.090157
4.723400	0.2	-0.091330
4.726733	0.2	-0.091242
4.730067	0.2	-0.090040
4.733400	0.2	-0.088559
4.736733	0.2	-0.087083
4.740067	0.2	-0.085435
4.743400	0.2	-0.083921
4.746733	0.2	-0.083460
4.750067	0.2	-0.084350
4.753400	0.2	-0.085575
4.756733	0.2	-0.085915
4.760067	0.2	-0.085370
4.763400	0.2	-0.084839
4.766733	0.2	-0.085044
4.770067	0.2	-0.085998
4.773400	0.2	-0.087037
4.776733	0.2	-0.087358
4.780067	0.2	-0.086660
4.783400	0.2	-0.085421
4.786733	0.2	-0.084448
4.790067	0.2	-0.084178
4.793400	0.2	-0.084536
4.796733	0.2	-0.085323
4.800067	0.2	-0.086431
4.803400	0.2	-0.087693
4.806733	0.2	-0.088625
4.810067	0.2	-0.088727
4.813400	0.2	-0.088010
4.816733	0.2	-0.086869
4.820067	0.2	-0.085691
4.823400	0.2	-0.084778
4.826733	0.2	-0.084308
4.830067	0.2	-0.084080
4.833400	0.2	-0.083745
4.836733	0.2	-0.083214
4.840067	0.2	-0.082501
4.843400	0.2	-0.081728
4.846733	0.2	-0.081235
4.850067	0.2	-0.081351
4.853400	0.2	-0.082036
4.856733	0.2	-0.083004
4.860067	0.2	-0.083921
4.863400	0.2	-0.084522
4.866733	0.2	-0.084904
4.870067	0.2	-0.085258
4.873400	0.2	-0.085486
4.876733	0.2	-0.085398
4.880067	0.2	-0.085044
4.883400	0.2	-0.084657
4.886733	0.2	-0.084420
4.890067	0.2	-0.084317
4.893400	0.2	-0.084215
4.896733	0.2	-0.084029
4.900067	0.2	-0.083786
4.903400	0.2	-0.083670
4.906733	0.2	-0.083856
4.910067	0.2	-0.084206
4.913400	0.2	-0.084098
4.916733	0.2	-0.082790
4.920067	0.2	-0.080224
4.923400	0.2	-0.077426
4.926733	0.2	-0.075949
4.930067	0.2	-0.076746
4.933400	0.2	-0.079358
4.936733	0.2	-0.082310
4.940067	0.2	-0.084178
4.943400	0.2	-0.084243
4.946733	0.2	-0.082748
4.950067	0.2	-0.080522
4.953400	0.2	-0.078091
4.956733	0.2	-0.075437
4.960067	0.2	-0.072834
4.963400	0.2	-0.071237
4.966733	0.2	-0.071293
4.970067	0.2	-0.072620
4.973400	0.2	-0.074469
4.976733	0.2	-0.076559
4.980067	0.2	-0.078860
4.983400	0.2	-0.081100
4.986733	0.2	-0.082934
4.990067	0.2	-0.084369
4.993400	0.2	-0.085467
4.996733	0.2	-0.085877
5.000067	0.2	-0.085058
5.003400	0.2	-0.082911
5.006733	0.2	-0.080033
5.010067	0.2	-0.077295
5.013400	0.2	-0.075195
5.016733	0.2	-0.073970
5.020067	0.2	-0.073910
5.023400	0.2	-0.075116
5.026733	0.2	-0.077062
5.030067	0.2	-0.078836
5.033400	0.2	-0.079721
5.036733	0.2	-0.079353
5.040067	0.2	-0.077938
5.043400	0.2	-0.076331
5.046733	0.2	-0.075437
5.050067	0.2	-0.075381
5.053400	0.2	-0.075591
5.056733	0.2	-0.075675
5.060067	0.2	-0.075903
5.063400	0.2	-0.076825
5.066733	0.2	-0.078483
5.070067	0.2	-0.080275
5.073400	0.2	-0.081635
5.076733	0.2	-0.082478
5.080067	0.2	-0.082818
5.083400	0.2	-0.082557
5.086733	0.2	-0.081956
5.090067	0.2	-0.081751
5.093400	0.2	-0.082324
5.096733	0.2	-0.083181
5.100067	0.2	-0.083586
5.103400	0.2	-0.083437
5.106733	0.2	-0.083121
5.110067	0.2	-0.082878
5.113400	0.2	-0.082683
5.116733	0.2	-0.082501
5.120067	0.2	-0.082366
5.123400	0.2	-0.082352
5.126733	0.2	-0.082524
5.130067	0.2	-0.082948
5.133400	0.2	-0.083731
5.136733	0.2	-0.084830
5.140067	0.2	-0.085854
5.143400	0.2	-0.086450
5.146733	0.2	-0.086725
5.150067	0.2	-0.087214
5.153400	0.2	-0.088448
5.156733	0.2	-0.090282
5.160067	0.2	-0.092131
5.163400	0.2	-0.093696
5.166733	0.2	-0.095139
5.170067	0.2	-0.096541
5.173400	0.2	-0.097575
5.176733	0.2	-0.097761
5.180067	0.2	-0.097025
5.183400	0.2	-0.095838
5.186733	0.2	-0.094916
5.190067	0.2	-0.094799
5.193400	0.2	-0.095447
5.196733	0.2	-0.096262
5.200067	0.2	-0.096662
5.203400	0.2	-0.096462
5.206733	0.2	-0.095796
5.210067	0.2	-0.095163
5.213400	0.2	-0.095363
5.216733	0.2	-0.096885
5.220067	0.2	-0.099391
5.223400	0.2	-0.102017
5.226733	0.2	-0.104117
5.230067	0.2	-0.105440
5.233400	0.2	-0.105910
5.236733	0.2	-0.105654
5.240067	0.2	-0.105221
5.243400	0.2	-0.105272
5.246733	0.2	-0.105924
5.250067	0.2	-0.106744
5.253400	0.2	-0.107321
5.256733	0.2	-0.107763
5.260067	0.2	-0.108429
5.263400	0.2	-0.109351
5.266733	0.2	-0.110152
5.270067	0.2	-0.110469
5.273400	0.2	-0.110194
5.276733	0.2	-0.109314
5.280067	0.2	-0.107903
5.283400	0.2	-0.106324
5.286733	0.2	-0.105230
5.290067	0.2	-0.105212
5.293400	0.2	-0.106413
5.296733	0.2	-0.108369
5.300067	0.2	-0.110278
5.303400	0.2	-0.111526
5.306733	0.2	-0.111950
5.310067	0.2	-0.111749
5.313400	0.2	-0.111172
5.316733	0.2	-0.110529
5.320067	0.2	-0.110297
5.323400	0.2	-0.110855
5.326733	0.2	-0.112052
5.330067	0.2	-0.113249
5.333400	0.2	-0.113905
5.336733	0.2	-0.114087
5.340067	0.2	-0.114338
5.343400	0.2	-0.115195
5.346733	0.2	-0.116653
5.350067	0.2	-0.117919
5.353400	0.2	-0.118027
5.356733	0.2	-0.117063
5.360067	0.2	-0.116397
5.363400	0.2	-0.117165
5.366733	0.2	-0.118944
5.370067	0.2	-0.120392
5.373400	0.2	-0.120741
5.376733	0.2	-0.120183
5.380067	0.2	-0.119456
5.383400	0.2	-0.119288
5.386733	0.2	-0.119894
5.390067	0.2	-0.120937
5.393400	0.2	-0.121770
5.396733	0.2	-0.122013
5.400067	0.2	-0.121957
5.403400	0.2	-0.122199
5.406733	0.2	-0.123014
5.410067	0.2	-0.124094
5.413400	0.2	-0.124746
5.416733	0.2	-0.124746
5.420067	0.2	-0.124630
5.423400	0.2	-0.124848
5.426733	0.2	-0.125230
5.430067	0.2	-0.125491
5.433400	0.2	-0.125645
5.436733	0.2	-0.125892
5.440067	0.2	-0.126301
5.443400	0.2	-0.126702
5.446733	0.2	-0.127028
5.450067	0.2	-0.127456
5.453400	0.2	-0.128024
5.456733	0.2	-0.128467
5.460067	0.2	-0.128467
5.463400	0.2	-0.127805
5.466733	0.2	-0.126711
5.470067	0.2	-0.126017
5.473400	0.2	-0.126450
5.476733	0.2	-0.127708
5.480067	0.2	-0.128564
5.483400	0.2	-0.128099
5.486733	0.2	-0.126567
5.490067	0.2	-0.124816
5.493400	0.2	-0.123493
5.496733	0.2	-0.122925
5.500067	0.2	-0.123042
5.503400	0.2	-0.123493
5.506733	0.2	-0.124057
5.510067	0.2	-0.124662
5.513400	0.2	-0.125137
5.516733	0.2	-0.125305
5.520067	0.2	-0.125142
5.523400	0.2	-0.124699
5.526733	0.2	-0.124099
5.530067	0.2	-0.123424
5.533400	0.2	-0.122772
5.536733	0.2	-0.122557
5.540067	0.2	-0.123181
5.543400	0.2	-0.124634
5.546733	0.2	-0.126725
5.550067	0.2	-0.129184
5.553400	0.2	-0.131344
5.556733	0.2	-0.132462
5.560067	0.2	-0.132364
5.563400	0.2	-0.131642
5.566733	0.2	-0.131163
5.570067	0.2	-0.131456
5.573400	0.2	-0.132374
5.576733	0.2	-0.133263
5.580067	0.2	-0.133575
5.583400	0.2	-0.133002
5.586733	0.2	-0.131368
5.590067	0.2	-0.129049
5.593400	0.2	-0.127172
5.596733	0.2	-0.126860
5.600067	0.2	-0.128360
5.603400	0.2	-0.130939
5.606733	0.2	-0.133393
5.610067	0.2	-0.134814
5.613400	0.2	-0.135014
5.616733	0.2	-0.134292
5.620067	0.2	-0.133077
5.623400	0.2	-0.131866
5.626733	0.2	-0.131158
5.630067	0.2	-0.131172
5.633400	0.2	-0.131577
5.636733	0.2	-0.131624
5.640067	0.2	-0.130646
5.643400	0.2	-0.128676
5.646733	0.2	-0.126655
5.650067	0.2	-0.125575
5.653400	0.2	-0.125468
5.656733	0.2	-0.125649
5.660067	0.2	-0.125584
5.663400	0.2	-0.125212
5.666733	0.2	-0.124848
5.670067	0.2	-0.124993
5.673400	0.2	-0.125915
5.676733	0.2	-0.127368
5.680067	0.2	-0.128713
5.683400	0.2	-0.129361
5.686733	0.2	-0.129165
5.690067	0.2	-0.128448
5.693400	0.2	-0.127652
5.696733	0.2	-0.127126
5.700067	0.2	-0.127112
5.703400	0.2	-0.127601
5.706733	0.2	-0.128383
5.710067	0.2	-0.129365
5.713400	0.2	-0.130334
5.716733	0.2	-0.130814
5.720067	0.2	-0.130674
5.723400	0.2	-0.130376
5.726733	0.2	-0.130404
5.730067	0.2	-0.130720
5.733400	0.2	-0.130972
5.736733	0.2	-0.131098
5.740067	0.2	-0.131335
5.743400	0.2	-0.131764
5.746733	0.2	-0.132192
5.750067	0.2	-0.132322
5.753400	0.2	-0.131992
5.756733	0.2	-0.131256
5.760067	0.2	-0.130320
5.763400	0.2	-0.129510
5.766733	0.2	-0.129137
5.770067	0.2	-0.129133
5.773400	0.2	-0.129063
5.776733	0.2	-0.128564
5.780067	0.2	-0.127670
5.783400	0.2	-0.126832
5.786733	0.2	-0.126818
5.790067	0.2	-0.128290
5.793400	0.2	-0.130916
5.796733	0.2	-0.133519
5.800067	0.2	-0.135018
5.803400	0.2	-0.134953
5.806733	0.2	-0.133635
5.810067	0.2	-0.132010
5.813400	0.2	-0.130893
5.816733	0.2	-0.130604
5.820067	0.2	-0.131237
5.823400	0.2	-0.132429
5.826733	0.2	-0.133342
5.830067	0.2	-0.133379
5.833400	0.2	-0.132583
5.836733	0.2	-0.131605
5.840067	0.2	-0.131214
5.843400	0.2	-0.131633
5.846733	0.2	-0.132541
5.850067	0.2	-0.133691
5.853400	0.2	-0.134967
5.856733	0.2	-0.136024
5.860067	0.2	-0.136308
5.863400	0.2	-0.135568
5.866733	0.2	-0.134129
5.870067	0.2	-0.132681
5.873400	0.2	-0.131787
5.876733	0.2	-0.131512
5.880067	0.2	-0.131316
5.883400	0.2	-0.130455
5.886733	0.2	-0.128755
5.890067	0.2	-0.126995
5.893400	0.2	-0.126301
5.896733	0.2	-0.127219
5.900067	0.2	-0.129333
5.903400	0.2	-0.131805
5.906733	0.2	-0.133901
5.910067	0.2	-0.134972
5.913400	0.2	-0.134469
5.916733	0.2	-0.132471
5.920067	0.2	-0.129812
5.923400	0.2	-0.127563
5.926733	0.2	-0.126436
5.930067	0.2	-0.126539
5.933400	0.2	-0.127531
5.936733	0.2	-0.129105
5.940067	0.2	-0.131051
5.943400	0.2	-0.132718
5.946733	0.2	-0.133011
5.950067	0.2	-0.131442
5.953400	0.2	-0.128928
5.956733	0.2	-0.127009
5.960067	0.2	-0.126516
5.963400	0.2	-0.127200
5.966733	0.2	-0.128276
5.970067	0.2	-0.128960
5.973400	0.2	-0.129058
5.976733	0.2	-0.129021
5.980067	0.2	-0.129333
5.983400	0.2	-0.130073
5.986733	0.2	-0.131167
5.990067	0.2	-0.132490
5.993400	0.2	-0.133631
5.996733	0.2	-0.133980
6.000067	0.2	-0.133323
