# Supplementary material for: Quantitative profiling of capsaicin content in seven chili pepper cultivars using optimized HPLC
Source: Front Plant Sci. 2026 May 7;17:1749488. doi: 10.3389/fpls.2026.1749488 (PMC13190488; doi:10.3389/fpls.2026.1749488)
Supplement: Supplementary file 2 [file DataSheet2.zip › Raw Chromatogram Data Calibration 220 nm/Capsaicin1 ppm.txt]

URL	chrom://desktop-lb30aed/ChromeleonLocal/Capsaicin/CapsaicinTest_1312025.seq/32956.smp/UV_VIS_1.channel
Channel	UV_VIS_1

Injection Information:
Data Vault	ChromeleonLocal
Sequence	CapsaicinTest_1312025
Name	CAP1ppm
Number	530
Position	Y:E5
Comment	
Processing Method	Processing_Capsaicin
Instrument Method	Capsaicin_222025m1 -Origninal
Type	Unknown
Status	Finished
Inject Time	3/29/2025 12:24:59 PM -07:00
Volume (µl)	10.00
Dilution Factor	1.0000
Weight	1.0000

Raw Data Information:
Time Min. (min)	0.003367
Time Max. (min)	6.000033
Data Points	1800
Detector	UV
Generating Data System	Chromeleon 7.2.10.24543
Exporting Data System	Chromeleon 7.2.10.0
Operator	Instrument Controller
Signal Quantity	Absorbance
Signal Unit	mAU
Signal Min.	-1.222072
Signal Max.	7.736930
Channel	UV_VIS_1
Driver Name	VDAD.dll
Channel Type	Evaluation
Min. Step (s)	0.2
Max. Step (s)	0.2
Average Step (s)	0.2

Signal Parameter Information:
Signal Info	WVL:220 nm

Raw Data:
Time (min)	Step (s)	Value (mAU)
0.003367	n.a.	0.000000
0.006700	0.2	-0.000019
0.010033	0.2	-0.000172
0.013367	0.2	-0.000685
0.016700	0.2	-0.001839
0.020033	0.2	-0.003781
0.023367	0.2	-0.006338
0.026700	0.2	-0.008866
0.030033	0.2	-0.010594
0.033367	0.2	-0.011106
0.036700	0.2	-0.010566
0.040033	0.2	-0.009546
0.043367	0.2	-0.008554
0.046700	0.2	-0.007851
0.050033	0.2	-0.007865
0.053367	0.2	-0.008983
0.056700	0.2	-0.010808
0.060033	0.2	-0.012345
0.063367	0.2	-0.013160
0.066700	0.2	-0.013513
0.070033	0.2	-0.013649
0.073367	0.2	-0.013695
0.076700	0.2	-0.014105
0.080033	0.2	-0.015260
0.083367	0.2	-0.016969
0.086700	0.2	-0.018701
0.090033	0.2	-0.020098
0.093367	0.2	-0.020973
0.096700	0.2	-0.021080
0.100033	0.2	-0.020228
0.103367	0.2	-0.018515
0.106700	0.2	-0.016373
0.110033	0.2	-0.014403
0.113367	0.2	-0.012992
0.116700	0.2	-0.012042
0.120033	0.2	-0.010999
0.123367	0.2	-0.009439
0.126700	0.2	-0.007665
0.130033	0.2	-0.006543
0.133367	0.2	-0.006733
0.136700	0.2	-0.008014
0.140033	0.2	-0.009676
0.143367	0.2	-0.011511
0.146700	0.2	-0.013709
0.150033	0.2	-0.016037
0.153367	0.2	-0.017728
0.156700	0.2	-0.018245
0.160033	0.2	-0.017965
0.163367	0.2	-0.017774
0.166700	0.2	-0.018077
0.170033	0.2	-0.018650
0.173367	0.2	-0.019209
0.176700	0.2	-0.019516
0.180033	0.2	-0.019162
0.183367	0.2	-0.017993
0.186700	0.2	-0.016605
0.190033	0.2	-0.016154
0.193367	0.2	-0.017392
0.196700	0.2	-0.019907
0.200033	0.2	-0.022585
0.203367	0.2	-0.024340
0.206700	0.2	-0.024457
0.210033	0.2	-0.022878
0.213367	0.2	-0.020321
0.216700	0.2	-0.017798
0.220033	0.2	-0.015907
0.223367	0.2	-0.014813
0.226700	0.2	-0.014626
0.230033	0.2	-0.015385
0.233367	0.2	-0.016927
0.236700	0.2	-0.018924
0.240033	0.2	-0.021122
0.243367	0.2	-0.023451
0.246700	0.2	-0.025826
0.250033	0.2	-0.027884
0.253367	0.2	-0.029183
0.256700	0.2	-0.029597
0.260033	0.2	-0.029588
0.263367	0.2	-0.029840
0.266700	0.2	-0.030589
0.270033	0.2	-0.031404
0.273367	0.2	-0.031698
0.276700	0.2	-0.031264
0.280033	0.2	-0.030249
0.283367	0.2	-0.028834
0.286700	0.2	-0.027297
0.290033	0.2	-0.026105
0.293367	0.2	-0.025467
0.296700	0.2	-0.025034
0.300033	0.2	-0.024606
0.303367	0.2	-0.024517
0.306700	0.2	-0.024876
0.310033	0.2	-0.025225
0.313367	0.2	-0.025318
0.316700	0.2	-0.025420
0.320033	0.2	-0.025844
0.323367	0.2	-0.026678
0.326700	0.2	-0.027716
0.330033	0.2	-0.028671
0.333367	0.2	-0.029402
0.336700	0.2	-0.029937
0.340033	0.2	-0.030231
0.343367	0.2	-0.030231
0.346700	0.2	-0.029984
0.350033	0.2	-0.029574
0.353367	0.2	-0.029216
0.356700	0.2	-0.029500
0.360033	0.2	-0.030897
0.363367	0.2	-0.033434
0.366700	0.2	-0.036932
0.370033	0.2	-0.040866
0.373367	0.2	-0.044093
0.376700	0.2	-0.045667
0.380033	0.2	-0.045877
0.383367	0.2	-0.045970
0.386700	0.2	-0.046869
0.390033	0.2	-0.048447
0.393367	0.2	-0.049886
0.396700	0.2	-0.050599
0.400033	0.2	-0.050678
0.403367	0.2	-0.050543
0.406700	0.2	-0.050399
0.410033	0.2	-0.049975
0.413367	0.2	-0.048801
0.416700	0.2	-0.046841
0.420033	0.2	-0.044792
0.423367	0.2	-0.043591
0.426700	0.2	-0.043507
0.430033	0.2	-0.044014
0.433367	0.2	-0.044447
0.436700	0.2	-0.044620
0.440033	0.2	-0.044578
0.443367	0.2	-0.044210
0.446700	0.2	-0.043460
0.450033	0.2	-0.042529
0.453367	0.2	-0.041779
0.456700	0.2	-0.041607
0.460033	0.2	-0.042017
0.463367	0.2	-0.042468
0.466700	0.2	-0.042557
0.470033	0.2	-0.042445
0.473367	0.2	-0.042329
0.476700	0.2	-0.042184
0.480033	0.2	-0.042156
0.483367	0.2	-0.042450
0.486700	0.2	-0.043041
0.490033	0.2	-0.043819
0.493367	0.2	-0.044769
0.496700	0.2	-0.045956
0.500033	0.2	-0.047321
0.503367	0.2	-0.048671
0.506700	0.2	-0.049858
0.510033	0.2	-0.050738
0.513367	0.2	-0.050967
0.516700	0.2	-0.050385
0.520033	0.2	-0.049481
0.523367	0.2	-0.048890
0.526700	0.2	-0.048815
0.530033	0.2	-0.049192
0.533367	0.2	-0.049733
0.536700	0.2	-0.049858
0.540033	0.2	-0.049123
0.543367	0.2	-0.047688
0.546700	0.2	-0.046259
0.550033	0.2	-0.045509
0.553367	0.2	-0.045495
0.556700	0.2	-0.045891
0.560033	0.2	-0.046799
0.563367	0.2	-0.048578
0.566700	0.2	-0.051074
0.570033	0.2	-0.053691
0.573367	0.2	-0.055870
0.576700	0.2	-0.057332
0.580033	0.2	-0.058259
0.583367	0.2	-0.059018
0.586700	0.2	-0.059647
0.590033	0.2	-0.059749
0.593367	0.2	-0.058967
0.596700	0.2	-0.057560
0.600033	0.2	-0.056168
0.603367	0.2	-0.055013
0.606700	0.2	-0.054073
0.610033	0.2	-0.053570
0.613367	0.2	-0.053630
0.616700	0.2	-0.053970
0.620033	0.2	-0.054440
0.623367	0.2	-0.055311
0.626700	0.2	-0.056946
0.630033	0.2	-0.059619
0.633367	0.2	-0.063279
0.636700	0.2	-0.067293
0.640033	0.2	-0.070976
0.643367	0.2	-0.074143
0.646700	0.2	-0.076857
0.650033	0.2	-0.078818
0.653367	0.2	-0.078869
0.656700	0.2	-0.074934
0.660033	0.2	-0.064191
0.663367	0.2	-0.042650
0.666700	0.2	-0.003865
0.670033	0.2	0.060941
0.673367	0.2	0.159834
0.676700	0.2	0.295681
0.680033	0.2	0.462849
0.683367	0.2	0.646519
0.686700	0.2	0.824817
0.690033	0.2	0.973428
0.693367	0.2	1.071696
0.696700	0.2	1.108092
0.700033	0.2	1.082281
0.703367	0.2	1.003514
0.706700	0.2	0.887187
0.710033	0.2	0.750520
0.713367	0.2	0.608535
0.716700	0.2	0.472176
0.720033	0.2	0.348063
0.723367	0.2	0.238880
0.726700	0.2	0.144290
0.730033	0.2	0.062282
0.733367	0.2	-0.010468
0.736700	0.2	-0.085062
0.740033	0.2	-0.196658
0.743367	0.2	-0.405055
0.746700	0.2	-0.735829
0.750033	0.2	-1.086863
0.753367	0.2	-1.222072
0.756700	0.2	-0.922182
0.760033	0.2	-0.178316
0.763367	0.2	0.760430
0.766700	0.2	1.542419
0.770033	0.2	1.941710
0.773367	0.2	1.974967
0.776700	0.2	1.846491
0.780033	0.2	1.807050
0.783367	0.2	2.034912
0.786700	0.2	2.585473
0.790033	0.2	3.402797
0.793367	0.2	4.366948
0.796700	0.2	5.347659
0.800033	0.2	6.239056
0.803367	0.2	6.965809
0.806700	0.2	7.474818
0.810033	0.2	7.733679
0.813367	0.2	7.736930
0.816700	0.2	7.503568
0.820033	0.2	7.067481
0.823367	0.2	6.484063
0.826700	0.2	5.852855
0.830033	0.2	5.317768
0.833367	0.2	5.019624
0.836700	0.2	5.028639
0.840033	0.2	5.308548
0.843367	0.2	5.735685
0.846700	0.2	6.154394
0.850033	0.2	6.435206
0.853367	0.2	6.514685
0.856700	0.2	6.405776
0.860033	0.2	6.174268
0.863367	0.2	5.895328
0.866700	0.2	5.617798
0.870033	0.2	5.352795
0.873367	0.2	5.083755
0.876700	0.2	4.785783
0.880033	0.2	4.443005
0.883367	0.2	4.057148
0.886700	0.2	3.647269
0.890033	0.2	3.244611
0.893367	0.2	2.885195
0.896700	0.2	2.601389
0.900033	0.2	2.415669
0.903367	0.2	2.339194
0.906700	0.2	2.371869
0.910033	0.2	2.498650
0.913367	0.2	2.684253
0.916700	0.2	2.874401
0.920033	0.2	3.006514
0.923367	0.2	3.026021
0.926700	0.2	2.901740
0.930033	0.2	2.634241
0.933367	0.2	2.253656
0.936700	0.2	1.808582
0.940033	0.2	1.351777
0.943367	0.2	0.928123
0.946700	0.2	0.567292
0.950033	0.2	0.281772
0.953367	0.2	0.069705
0.956700	0.2	-0.079428
0.960033	0.2	-0.179256
0.963367	0.2	-0.242954
0.966700	0.2	-0.281376
0.970033	0.2	-0.302340
0.973367	0.2	-0.311118
0.976700	0.2	-0.311257
0.980033	0.2	-0.305111
0.983367	0.2	-0.294601
0.986700	0.2	-0.281637
0.990033	0.2	-0.267327
0.993367	0.2	-0.251583
0.996700	0.2	-0.234200
1.000033	0.2	-0.215806
1.003367	0.2	-0.197482
1.006700	0.2	-0.179955
1.010033	0.2	-0.163401
1.013367	0.2	-0.147643
1.016700	0.2	-0.132602
1.020033	0.2	-0.118548
1.023367	0.2	-0.105780
1.026700	0.2	-0.094040
1.030033	0.2	-0.082660
1.033367	0.2	-0.071134
1.036700	0.2	-0.059498
1.040033	0.2	-0.048550
1.043367	0.2	-0.039325
1.046700	0.2	-0.032121
1.050033	0.2	-0.026417
1.053367	0.2	-0.021439
1.056700	0.2	-0.016550
1.060033	0.2	-0.011516
1.063367	0.2	-0.006338
1.066700	0.2	-0.000782
1.070033	0.2	0.005444
1.073367	0.2	0.012079
1.076700	0.2	0.018333
1.080033	0.2	0.023223
1.083367	0.2	0.025528
1.086700	0.2	0.024140
1.090033	0.2	0.018915
1.093367	0.2	0.011222
1.096700	0.2	0.003460
1.100033	0.2	-0.002133
1.103367	0.2	-0.004456
1.106700	0.2	-0.003786
1.110033	0.2	-0.001052
1.113367	0.2	0.003134
1.116700	0.2	0.008545
1.120033	0.2	0.014752
1.123367	0.2	0.020806
1.126700	0.2	0.025723
1.130033	0.2	0.029076
1.133367	0.2	0.031036
1.136700	0.2	0.032061
1.140033	0.2	0.032540
1.143367	0.2	0.032531
1.146700	0.2	0.031907
1.150033	0.2	0.030776
1.153367	0.2	0.029444
1.156700	0.2	0.028117
1.160033	0.2	0.027088
1.163367	0.2	0.026934
1.166700	0.2	0.028065
1.170033	0.2	0.030263
1.173367	0.2	0.032750
1.176700	0.2	0.034692
1.180033	0.2	0.035879
1.183367	0.2	0.036811
1.186700	0.2	0.037868
1.190033	0.2	0.038808
1.193367	0.2	0.039139
1.196700	0.2	0.038645
1.200033	0.2	0.037653
1.203367	0.2	0.037099
1.206700	0.2	0.037937
1.210033	0.2	0.040424
1.213367	0.2	0.043991
1.216700	0.2	0.047749
1.220033	0.2	0.050976
1.223367	0.2	0.053137
1.226700	0.2	0.053686
1.230033	0.2	0.052550
1.233367	0.2	0.050529
1.236700	0.2	0.048620
1.240033	0.2	0.047330
1.243367	0.2	0.046538
1.246700	0.2	0.045542
1.250033	0.2	0.043567
1.253367	0.2	0.040531
1.256700	0.2	0.036969
1.260033	0.2	0.033639
1.263367	0.2	0.031018
1.266700	0.2	0.028666
1.270033	0.2	0.025667
1.273367	0.2	0.021756
1.276700	0.2	0.017527
1.280033	0.2	0.013863
1.283367	0.2	0.011362
1.286700	0.2	0.010147
1.290033	0.2	0.009891
1.293367	0.2	0.009891
1.296700	0.2	0.009444
1.300033	0.2	0.008196
1.303367	0.2	0.006133
1.306700	0.2	0.003595
1.310033	0.2	0.001262
1.313367	0.2	-0.000042
1.316700	0.2	0.000270
1.320033	0.2	0.002133
1.323367	0.2	0.005113
1.326700	0.2	0.008731
1.330033	0.2	0.012331
1.333367	0.2	0.015167
1.336700	0.2	0.016885
1.340033	0.2	0.017765
1.343367	0.2	0.018328
1.346700	0.2	0.018934
1.350033	0.2	0.019567
1.353367	0.2	0.019986
1.356700	0.2	0.019958
1.360033	0.2	0.019441
1.363367	0.2	0.018603
1.366700	0.2	0.017737
1.370033	0.2	0.017141
1.373367	0.2	0.016955
1.376700	0.2	0.016871
1.380033	0.2	0.016103
1.383367	0.2	0.014184
1.386700	0.2	0.011623
1.390033	0.2	0.009467
1.393367	0.2	0.008573
1.396700	0.2	0.009197
1.400033	0.2	0.010869
1.403367	0.2	0.012675
1.406700	0.2	0.013900
1.410033	0.2	0.014310
1.413367	0.2	0.014193
1.416700	0.2	0.014068
1.420033	0.2	0.014235
1.423367	0.2	0.014696
1.426700	0.2	0.015395
1.430033	0.2	0.016326
1.433367	0.2	0.017481
1.436700	0.2	0.018575
1.440033	0.2	0.019083
1.443367	0.2	0.018822
1.446700	0.2	0.018245
1.450033	0.2	0.017765
1.453367	0.2	0.017360
1.456700	0.2	0.016936
1.460033	0.2	0.016843
1.463367	0.2	0.017802
1.466700	0.2	0.020252
1.470033	0.2	0.023842
1.473367	0.2	0.027963
1.476700	0.2	0.032568
1.480033	0.2	0.037928
1.483367	0.2	0.043809
1.486700	0.2	0.049546
1.490033	0.2	0.054808
1.493367	0.2	0.059931
1.496700	0.2	0.065556
1.500033	0.2	0.072010
1.503367	0.2	0.078874
1.506700	0.2	0.085337
1.510033	0.2	0.090832
1.513367	0.2	0.094962
1.516700	0.2	0.097328
1.520033	0.2	0.097780
1.523367	0.2	0.096615
1.526700	0.2	0.094422
1.530033	0.2	0.091726
1.533367	0.2	0.088760
1.536700	0.2	0.085514
1.540033	0.2	0.081630
1.543367	0.2	0.076490
1.546700	0.2	0.069756
1.550033	0.2	0.061579
1.553367	0.2	0.052452
1.556700	0.2	0.043022
1.560033	0.2	0.033728
1.563367	0.2	0.024606
1.566700	0.2	0.015688
1.570033	0.2	0.007213
1.573367	0.2	-0.000494
1.576700	0.2	-0.007218
1.580033	0.2	-0.013011
1.583367	0.2	-0.018128
1.586700	0.2	-0.022892
1.590033	0.2	-0.027674
1.593367	0.2	-0.032708
1.596700	0.2	-0.037747
1.600033	0.2	-0.042184
1.603367	0.2	-0.045747
1.606700	0.2	-0.048839
1.610033	0.2	-0.052075
1.613367	0.2	-0.055567
1.616700	0.2	-0.058990
1.620033	0.2	-0.062026
1.623367	0.2	-0.064271
1.626700	0.2	-0.065155
1.630033	0.2	-0.064676
1.633367	0.2	-0.063782
1.636700	0.2	-0.063409
1.640033	0.2	-0.063572
1.643367	0.2	-0.063744
1.646700	0.2	-0.063512
1.650033	0.2	-0.062780
1.653367	0.2	-0.061686
1.656700	0.2	-0.060410
1.660033	0.2	-0.059069
1.663367	0.2	-0.057686
1.666700	0.2	-0.056126
1.670033	0.2	-0.054287
1.673367	0.2	-0.052205
1.676700	0.2	-0.049961
1.680033	0.2	-0.047614
1.683367	0.2	-0.045309
1.686700	0.2	-0.043348
1.690033	0.2	-0.042259
1.693367	0.2	-0.042431
1.696700	0.2	-0.043628
1.700033	0.2	-0.045118
1.703367	0.2	-0.046082
1.706700	0.2	-0.045970
1.710033	0.2	-0.044843
1.713367	0.2	-0.043395
1.716700	0.2	-0.042380
1.720033	0.2	-0.042049
1.723367	0.2	-0.042077
1.726700	0.2	-0.041993
1.730033	0.2	-0.041453
1.733367	0.2	-0.040410
1.736700	0.2	-0.039279
1.740033	0.2	-0.038436
1.743367	0.2	-0.037416
1.746700	0.2	-0.035283
1.750033	0.2	-0.031870
1.753367	0.2	-0.027874
1.756700	0.2	-0.024172
1.760033	0.2	-0.021490
1.763367	0.2	-0.020103
1.766700	0.2	-0.019432
1.770033	0.2	-0.018687
1.773367	0.2	-0.017486
1.776700	0.2	-0.015753
1.780033	0.2	-0.013481
1.783367	0.2	-0.010645
1.786700	0.2	-0.007250
1.790033	0.2	-0.003721
1.793367	0.2	-0.001099
1.796700	0.2	-0.000293
1.800033	0.2	-0.001327
1.803367	0.2	-0.003660
1.806700	0.2	-0.006841
1.810033	0.2	-0.010324
1.813367	0.2	-0.013327
1.816700	0.2	-0.015404
1.820033	0.2	-0.016880
1.823367	0.2	-0.018431
1.826700	0.2	-0.020522
1.830033	0.2	-0.023376
1.833367	0.2	-0.027074
1.836700	0.2	-0.031269
1.840033	0.2	-0.035288
1.843367	0.2	-0.038720
1.846700	0.2	-0.041309
1.850033	0.2	-0.042589
1.853367	0.2	-0.042403
1.856700	0.2	-0.041332
1.860033	0.2	-0.040284
1.863367	0.2	-0.039898
1.866700	0.2	-0.040387
1.870033	0.2	-0.041584
1.873367	0.2	-0.043092
1.876700	0.2	-0.044648
1.880033	0.2	-0.046436
1.883367	0.2	-0.048708
1.886700	0.2	-0.051339
1.890033	0.2	-0.054091
1.893367	0.2	-0.056801
1.896700	0.2	-0.059279
1.900033	0.2	-0.061262
1.903367	0.2	-0.062352
1.906700	0.2	-0.062319
1.910033	0.2	-0.061579
1.913367	0.2	-0.060736
1.916700	0.2	-0.059945
1.920033	0.2	-0.059116
1.923367	0.2	-0.058422
1.926700	0.2	-0.058273
1.930033	0.2	-0.058841
1.933367	0.2	-0.059740
1.936700	0.2	-0.060396
1.940033	0.2	-0.060666
1.943367	0.2	-0.060555
1.946700	0.2	-0.059861
1.950033	0.2	-0.058478
1.953367	0.2	-0.056452
1.956700	0.2	-0.053593
1.960033	0.2	-0.049653
1.963367	0.2	-0.044671
1.966700	0.2	-0.038659
1.970033	0.2	-0.031269
1.973367	0.2	-0.022072
1.976700	0.2	-0.010994
1.980033	0.2	0.001690
1.983367	0.2	0.015604
1.986700	0.2	0.030808
1.990033	0.2	0.048131
1.993367	0.2	0.068438
1.996700	0.2	0.091791
2.000033	0.2	0.117789
2.003367	0.2	0.146395
2.006700	0.2	0.177934
2.010033	0.2	0.212723
2.013367	0.2	0.250912
2.016700	0.2	0.292570
2.020033	0.2	0.337712
2.023367	0.2	0.386294
2.026700	0.2	0.438360
2.030033	0.2	0.494127
2.033367	0.2	0.553764
2.036700	0.2	0.617048
2.040033	0.2	0.683246
2.043367	0.2	0.751601
2.046700	0.2	0.821822
2.050033	0.2	0.894009
2.053367	0.2	0.968347
2.056700	0.2	1.044888
2.060033	0.2	1.123715
2.063367	0.2	1.205313
2.066700	0.2	1.290077
2.070033	0.2	1.377803
2.073367	0.2	1.468211
2.076700	0.2	1.561465
2.080033	0.2	1.657736
2.083367	0.2	1.756730
2.086700	0.2	1.858147
2.090033	0.2	1.962595
2.093367	0.2	2.071452
2.096700	0.2	2.185795
2.100033	0.2	2.305740
2.103367	0.2	2.430845
2.106700	0.2	2.560695
2.110033	0.2	2.694959
2.113367	0.2	2.833409
2.116700	0.2	2.975687
2.120033	0.2	3.120932
2.123367	0.2	3.267843
2.126700	0.2	3.415202
2.130033	0.2	3.561825
2.133367	0.2	3.706110
2.136700	0.2	3.845920
2.140033	0.2	3.979229
2.143367	0.2	4.104911
2.146700	0.2	4.222472
2.150033	0.2	4.331027
2.153367	0.2	4.428881
2.156700	0.2	4.514027
2.160033	0.2	4.584710
2.163367	0.2	4.639374
2.166700	0.2	4.676427
2.170033	0.2	4.694420
2.173367	0.2	4.692497
2.176700	0.2	4.670415
2.180033	0.2	4.628492
2.183367	0.2	4.567672
2.186700	0.2	4.489380
2.190033	0.2	4.395000
2.193367	0.2	4.285821
2.196700	0.2	4.163370
2.200033	0.2	4.029437
2.203367	0.2	3.885846
2.206700	0.2	3.734287
2.210033	0.2	3.576027
2.213367	0.2	3.412091
2.216700	0.2	3.243876
2.220033	0.2	3.073481
2.223367	0.2	2.903310
2.226700	0.2	2.735257
2.230033	0.2	2.570362
2.233367	0.2	2.409136
2.236700	0.2	2.251957
2.240033	0.2	2.099280
2.243367	0.2	1.951614
2.246700	0.2	1.809518
2.250033	0.2	1.673424
2.253367	0.2	1.543281
2.256700	0.2	1.418521
2.260033	0.2	1.298799
2.263367	0.2	1.184437
2.266700	0.2	1.076311
2.270033	0.2	0.975467
2.273367	0.2	0.882503
2.276700	0.2	0.797212
2.280033	0.2	0.718799
2.283367	0.2	0.646394
2.286700	0.2	0.579474
2.290033	0.2	0.518048
2.293367	0.2	0.462341
2.296700	0.2	0.412012
2.300033	0.2	0.366089
2.303367	0.2	0.324077
2.306700	0.2	0.286573
2.310033	0.2	0.254423
2.313367	0.2	0.227522
2.316700	0.2	0.204588
2.320033	0.2	0.184104
2.323367	0.2	0.165398
2.326700	0.2	0.148709
2.330033	0.2	0.134362
2.333367	0.2	0.122096
2.336700	0.2	0.111326
2.340033	0.2	0.101849
2.343367	0.2	0.093956
2.346700	0.2	0.087721
2.350033	0.2	0.082436
2.353367	0.2	0.077053
2.356700	0.2	0.070985
2.360033	0.2	0.064527
2.363367	0.2	0.058506
2.366700	0.2	0.053621
2.370033	0.2	0.050045
2.373367	0.2	0.047437
2.376700	0.2	0.045253
2.380033	0.2	0.042925
2.383367	0.2	0.040298
2.386700	0.2	0.037872
2.390033	0.2	0.036014
2.393367	0.2	0.034408
2.396700	0.2	0.032773
2.400033	0.2	0.031120
2.403367	0.2	0.029267
2.406700	0.2	0.026883
2.410033	0.2	0.023758
2.413367	0.2	0.019982
2.416700	0.2	0.015968
2.420033	0.2	0.012177
2.423367	0.2	0.008955
2.426700	0.2	0.006557
2.430033	0.2	0.005141
2.433367	0.2	0.004596
2.436700	0.2	0.004340
2.440033	0.2	0.003320
2.443367	0.2	0.000759
2.446700	0.2	-0.003153
2.450033	0.2	-0.007660
2.453367	0.2	-0.012061
2.456700	0.2	-0.015963
2.460033	0.2	-0.019423
2.463367	0.2	-0.022654
2.466700	0.2	-0.025760
2.470033	0.2	-0.028918
2.473367	0.2	-0.032391
2.476700	0.2	-0.036070
2.480033	0.2	-0.039218
2.483367	0.2	-0.041067
2.486700	0.2	-0.041910
2.490033	0.2	-0.043092
2.493367	0.2	-0.045653
2.496700	0.2	-0.049374
2.500033	0.2	-0.053239
2.503367	0.2	-0.056340
2.506700	0.2	-0.058352
2.510033	0.2	-0.059498
2.513367	0.2	-0.060331
2.516700	0.2	-0.061453
2.520033	0.2	-0.063032
2.523367	0.2	-0.064587
2.526700	0.2	-0.065826
2.530033	0.2	-0.067195
2.533367	0.2	-0.069253
2.536700	0.2	-0.072164
2.540033	0.2	-0.075530
2.543367	0.2	-0.078431
2.546700	0.2	-0.079945
2.550033	0.2	-0.079726
2.553367	0.2	-0.078497
2.556700	0.2	-0.077905
2.560033	0.2	-0.079148
2.563367	0.2	-0.081924
2.566700	0.2	-0.085034
2.570033	0.2	-0.087540
2.573367	0.2	-0.089095
2.576700	0.2	-0.089849
2.580033	0.2	-0.090185
2.583367	0.2	-0.090422
2.586700	0.2	-0.090762
2.590033	0.2	-0.091055
2.593367	0.2	-0.090897
2.596700	0.2	-0.090143
2.600033	0.2	-0.089146
2.603367	0.2	-0.088592
2.606700	0.2	-0.089118
2.610033	0.2	-0.090743
2.613367	0.2	-0.092885
2.616700	0.2	-0.095279
2.620033	0.2	-0.098245
2.623367	0.2	-0.101849
2.626700	0.2	-0.105426
2.630033	0.2	-0.107838
2.633367	0.2	-0.108266
2.636700	0.2	-0.106907
2.640033	0.2	-0.104769
2.643367	0.2	-0.102972
2.646700	0.2	-0.102129
2.650033	0.2	-0.102045
2.653367	0.2	-0.101938
2.656700	0.2	-0.101337
2.660033	0.2	-0.100657
2.663367	0.2	-0.100653
2.666700	0.2	-0.101537
2.670033	0.2	-0.103102
2.673367	0.2	-0.105249
2.676700	0.2	-0.107787
2.680033	0.2	-0.110068
2.683367	0.2	-0.111330
2.686700	0.2	-0.111451
2.690033	0.2	-0.111139
2.693367	0.2	-0.111163
2.696700	0.2	-0.111582
2.700033	0.2	-0.111856
2.703367	0.2	-0.111540
2.706700	0.2	-0.110595
2.710033	0.2	-0.109221
2.713367	0.2	-0.107666
2.716700	0.2	-0.106175
2.720033	0.2	-0.105025
2.723367	0.2	-0.104615
2.726700	0.2	-0.105514
2.730033	0.2	-0.107973
2.733367	0.2	-0.111526
2.736700	0.2	-0.115223
2.740033	0.2	-0.118124
2.743367	0.2	-0.119675
2.746700	0.2	-0.119829
2.750033	0.2	-0.118925
2.753367	0.2	-0.117756
2.756700	0.2	-0.117365
2.760033	0.2	-0.118124
2.763367	0.2	-0.119298
2.766700	0.2	-0.120001
2.770033	0.2	-0.120127
2.773367	0.2	-0.120089
2.776700	0.2	-0.120196
2.780033	0.2	-0.120420
2.783367	0.2	-0.120555
2.786700	0.2	-0.120802
2.790033	0.2	-0.121812
2.793367	0.2	-0.123782
2.796700	0.2	-0.125892
2.800033	0.2	-0.127079
2.803367	0.2	-0.127004
2.806700	0.2	-0.126236
2.810033	0.2	-0.125831
2.813367	0.2	-0.126502
2.816700	0.2	-0.128136
2.820033	0.2	-0.130241
2.823367	0.2	-0.132443
2.826700	0.2	-0.134483
2.830033	0.2	-0.135940
2.833367	0.2	-0.136467
2.836700	0.2	-0.136099
2.840033	0.2	-0.135191
2.843367	0.2	-0.134353
2.846700	0.2	-0.134390
2.850033	0.2	-0.135722
2.853367	0.2	-0.137836
2.856700	0.2	-0.139615
2.860033	0.2	-0.140299
2.863367	0.2	-0.139968
2.866700	0.2	-0.139116
2.870033	0.2	-0.138436
2.873367	0.2	-0.138530
2.876700	0.2	-0.139396
2.880033	0.2	-0.140513
2.883367	0.2	-0.141421
2.886700	0.2	-0.141910
2.890033	0.2	-0.141994
2.893367	0.2	-0.141775
2.896700	0.2	-0.141510
2.900033	0.2	-0.141598
2.903367	0.2	-0.142260
2.906700	0.2	-0.143307
2.910033	0.2	-0.144313
2.913367	0.2	-0.144839
2.916700	0.2	-0.144863
2.920033	0.2	-0.144877
2.923367	0.2	-0.145263
2.926700	0.2	-0.145761
2.930033	0.2	-0.145831
2.933367	0.2	-0.145379
2.936700	0.2	-0.144951
2.940033	0.2	-0.145161
2.943367	0.2	-0.146073
2.946700	0.2	-0.147349
2.950033	0.2	-0.148518
2.953367	0.2	-0.149109
2.956700	0.2	-0.148891
2.960033	0.2	-0.147964
2.963367	0.2	-0.146474
2.966700	0.2	-0.144662
2.970033	0.2	-0.143037
2.973367	0.2	-0.142143
2.976700	0.2	-0.142297
2.980033	0.2	-0.143233
2.983367	0.2	-0.144197
2.986700	0.2	-0.144681
2.990033	0.2	-0.144518
2.993367	0.2	-0.143526
2.996700	0.2	-0.141636
3.000033	0.2	-0.139112
3.003367	0.2	-0.136360
3.006700	0.2	-0.134101
3.010033	0.2	-0.133314
3.013367	0.2	-0.134376
3.016700	0.2	-0.136616
3.020033	0.2	-0.139088
3.023367	0.2	-0.141119
3.026700	0.2	-0.142101
3.030033	0.2	-0.141608
3.033367	0.2	-0.139908
3.036700	0.2	-0.137892
3.040033	0.2	-0.136457
3.043367	0.2	-0.136131
3.046700	0.2	-0.136937
3.050033	0.2	-0.138199
3.053367	0.2	-0.139028
3.056700	0.2	-0.139098
3.060033	0.2	-0.138702
3.063367	0.2	-0.138301
3.066700	0.2	-0.138208
3.070033	0.2	-0.138450
3.073367	0.2	-0.138786
3.076700	0.2	-0.139023
3.080033	0.2	-0.139195
3.083367	0.2	-0.139144
3.086700	0.2	-0.138506
3.090033	0.2	-0.137351
3.093367	0.2	-0.136332
3.096700	0.2	-0.136113
3.100033	0.2	-0.137263
3.103367	0.2	-0.140201
3.106700	0.2	-0.144648
3.110033	0.2	-0.149282
3.113367	0.2	-0.152355
3.116700	0.2	-0.152709
3.120033	0.2	-0.150520
3.123367	0.2	-0.147168
3.126700	0.2	-0.144108
3.130033	0.2	-0.142013
3.133367	0.2	-0.140998
3.136700	0.2	-0.141272
3.140033	0.2	-0.142925
3.143367	0.2	-0.145384
3.146700	0.2	-0.148020
3.150033	0.2	-0.150898
3.153367	0.2	-0.154250
3.156700	0.2	-0.157715
3.160033	0.2	-0.160476
3.163367	0.2	-0.162022
3.166700	0.2	-0.162707
3.170033	0.2	-0.163312
3.173367	0.2	-0.164048
3.176700	0.2	-0.164406
3.180033	0.2	-0.163997
3.183367	0.2	-0.163079
3.186700	0.2	-0.162320
3.190033	0.2	-0.162320
3.193367	0.2	-0.163382
3.196700	0.2	-0.165259
3.200033	0.2	-0.167196
3.203367	0.2	-0.168462
3.206700	0.2	-0.168891
3.210033	0.2	-0.169082
3.213367	0.2	-0.169920
3.216700	0.2	-0.171815
3.220033	0.2	-0.174232
3.223367	0.2	-0.176202
3.226700	0.2	-0.177245
3.230033	0.2	-0.177464
3.233367	0.2	-0.177193
3.236700	0.2	-0.176802
3.240033	0.2	-0.176486
3.243367	0.2	-0.176136
3.246700	0.2	-0.175671
3.250033	0.2	-0.175522
3.253367	0.2	-0.176202
3.256700	0.2	-0.177589
3.260033	0.2	-0.179186
3.263367	0.2	-0.180868
3.266700	0.2	-0.182893
3.270033	0.2	-0.185207
3.273367	0.2	-0.187326
3.276700	0.2	-0.188779
3.280033	0.2	-0.189338
3.283367	0.2	-0.189096
3.286700	0.2	-0.188504
3.290033	0.2	-0.188113
3.293367	0.2	-0.188313
3.296700	0.2	-0.189361
3.300033	0.2	-0.191089
3.303367	0.2	-0.192896
3.306700	0.2	-0.194223
3.310033	0.2	-0.194814
3.313367	0.2	-0.194749
3.316700	0.2	-0.194279
3.320033	0.2	-0.193506
3.323367	0.2	-0.192351
3.326700	0.2	-0.190758
3.330033	0.2	-0.188905
3.333367	0.2	-0.187326
3.336700	0.2	-0.186628
3.340033	0.2	-0.187010
3.343367	0.2	-0.188136
3.346700	0.2	-0.189422
3.350033	0.2	-0.190525
3.353367	0.2	-0.191284
3.356700	0.2	-0.191461
3.360033	0.2	-0.190856
3.363367	0.2	-0.189478
3.366700	0.2	-0.187592
3.370033	0.2	-0.185948
3.373367	0.2	-0.185370
3.376700	0.2	-0.186036
3.380033	0.2	-0.187666
3.383367	0.2	-0.189897
3.386700	0.2	-0.192258
3.390033	0.2	-0.194153
3.393367	0.2	-0.195266
3.396700	0.2	-0.195769
3.400033	0.2	-0.195983
3.403367	0.2	-0.195908
3.406700	0.2	-0.195405
3.410033	0.2	-0.194567
3.413367	0.2	-0.193957
3.416700	0.2	-0.194190
3.420033	0.2	-0.195140
3.423367	0.2	-0.196006
3.426700	0.2	-0.196076
3.430033	0.2	-0.194963
3.433367	0.2	-0.192705
3.436700	0.2	-0.189999
3.440033	0.2	-0.187824
3.443367	0.2	-0.187005
3.446700	0.2	-0.187973
3.450033	0.2	-0.190381
3.453367	0.2	-0.192979
3.456700	0.2	-0.194437
3.460033	0.2	-0.194297
3.463367	0.2	-0.193026
3.466700	0.2	-0.191298
3.470033	0.2	-0.189547
3.473367	0.2	-0.188057
3.476700	0.2	-0.187326
3.480033	0.2	-0.187913
3.483367	0.2	-0.189655
3.486700	0.2	-0.191648
3.490033	0.2	-0.193166
3.493367	0.2	-0.194013
3.496700	0.2	-0.194279
3.500033	0.2	-0.194218
3.503367	0.2	-0.194171
3.506700	0.2	-0.194237
3.510033	0.2	-0.194209
3.513367	0.2	-0.193897
3.516700	0.2	-0.193338
3.520033	0.2	-0.192751
3.523367	0.2	-0.192421
3.526700	0.2	-0.192560
3.530033	0.2	-0.193142
3.533367	0.2	-0.194013
3.536700	0.2	-0.194921
3.540033	0.2	-0.195587
3.543367	0.2	-0.196127
3.546700	0.2	-0.197100
3.550033	0.2	-0.198754
3.553367	0.2	-0.200751
3.556700	0.2	-0.202609
3.560033	0.2	-0.204011
3.563367	0.2	-0.204886
3.566700	0.2	-0.205194
3.570033	0.2	-0.204793
3.573367	0.2	-0.203722
3.576700	0.2	-0.202437
3.580033	0.2	-0.201571
3.583367	0.2	-0.201617
3.586700	0.2	-0.202800
3.590033	0.2	-0.204877
3.593367	0.2	-0.207159
3.596700	0.2	-0.208942
3.600033	0.2	-0.210074
3.603367	0.2	-0.210931
3.606700	0.2	-0.211881
3.610033	0.2	-0.212700
3.613367	0.2	-0.212775
3.616700	0.2	-0.211685
3.620033	0.2	-0.209636
3.623367	0.2	-0.207606
3.626700	0.2	-0.206842
3.630033	0.2	-0.207899
3.633367	0.2	-0.210293
3.636700	0.2	-0.213166
3.640033	0.2	-0.215773
3.643367	0.2	-0.217482
3.646700	0.2	-0.218051
3.650033	0.2	-0.217906
3.653367	0.2	-0.217748
3.656700	0.2	-0.217995
3.660033	0.2	-0.218521
3.663367	0.2	-0.218614
3.666700	0.2	-0.217692
3.670033	0.2	-0.216067
3.673367	0.2	-0.214619
3.676700	0.2	-0.213883
3.680033	0.2	-0.213925
3.683367	0.2	-0.214763
3.686700	0.2	-0.216165
3.690033	0.2	-0.217645
3.693367	0.2	-0.218898
3.696700	0.2	-0.219867
3.700033	0.2	-0.220491
3.703367	0.2	-0.220747
3.706700	0.2	-0.220947
3.710033	0.2	-0.221534
3.713367	0.2	-0.222586
3.716700	0.2	-0.223741
3.720033	0.2	-0.224574
3.723367	0.2	-0.224924
3.726700	0.2	-0.224835
3.730033	0.2	-0.224411
3.733367	0.2	-0.223601
3.736700	0.2	-0.222195
3.740033	0.2	-0.220169
3.743367	0.2	-0.218023
3.746700	0.2	-0.216486
3.750033	0.2	-0.216071
3.753367	0.2	-0.216789
3.756700	0.2	-0.218255
3.760033	0.2	-0.220039
3.763367	0.2	-0.221911
3.766700	0.2	-0.223694
3.770033	0.2	-0.225343
3.773367	0.2	-0.227024
3.776700	0.2	-0.228677
3.780033	0.2	-0.229767
3.783367	0.2	-0.229864
3.786700	0.2	-0.229091
3.790033	0.2	-0.227964
3.793367	0.2	-0.227056
3.796700	0.2	-0.226544
3.800033	0.2	-0.225916
3.803367	0.2	-0.224593
3.806700	0.2	-0.222716
3.810033	0.2	-0.221087
3.813367	0.2	-0.220160
3.816700	0.2	-0.219555
3.820033	0.2	-0.218819
3.823367	0.2	-0.217999
3.826700	0.2	-0.217287
3.830033	0.2	-0.216784
3.833367	0.2	-0.216663
3.836700	0.2	-0.217431
3.840033	0.2	-0.219513
3.843367	0.2	-0.222321
3.846700	0.2	-0.224323
3.850033	0.2	-0.224453
3.853367	0.2	-0.223052
3.856700	0.2	-0.221250
3.860033	0.2	-0.220109
3.863367	0.2	-0.220067
3.866700	0.2	-0.220817
3.870033	0.2	-0.221506
3.873367	0.2	-0.221236
3.876700	0.2	-0.219708
3.880033	0.2	-0.217278
3.883367	0.2	-0.214525
3.886700	0.2	-0.212113
3.890033	0.2	-0.210814
3.893367	0.2	-0.211094
3.896700	0.2	-0.212742
3.900033	0.2	-0.215191
3.903367	0.2	-0.217971
3.906700	0.2	-0.220686
3.910033	0.2	-0.222903
3.913367	0.2	-0.224360
3.916700	0.2	-0.225003
3.920033	0.2	-0.224793
3.923367	0.2	-0.223843
3.926700	0.2	-0.222670
3.930033	0.2	-0.221697
3.933367	0.2	-0.220793
3.936700	0.2	-0.219545
3.940033	0.2	-0.217622
3.943367	0.2	-0.215089
3.946700	0.2	-0.212509
3.950033	0.2	-0.210544
3.953367	0.2	-0.209399
3.956700	0.2	-0.208840
3.960033	0.2	-0.208756
3.963367	0.2	-0.209315
3.966700	0.2	-0.210516
3.970033	0.2	-0.211839
3.973367	0.2	-0.212598
3.976700	0.2	-0.212537
3.980033	0.2	-0.211978
3.983367	0.2	-0.211410
3.986700	0.2	-0.211210
3.990033	0.2	-0.211713
3.993367	0.2	-0.213124
3.996700	0.2	-0.214973
4.000033	0.2	-0.216165
4.003367	0.2	-0.216053
4.006700	0.2	-0.214912
4.010033	0.2	-0.213296
4.013367	0.2	-0.211583
4.016700	0.2	-0.210004
4.020033	0.2	-0.208803
4.023367	0.2	-0.208323
4.026700	0.2	-0.208677
4.030033	0.2	-0.209534
4.033367	0.2	-0.210381
4.036700	0.2	-0.210823
4.040033	0.2	-0.210796
4.043367	0.2	-0.210400
4.046700	0.2	-0.209678
4.050033	0.2	-0.208742
4.053367	0.2	-0.208002
4.056700	0.2	-0.207797
4.060033	0.2	-0.208076
4.063367	0.2	-0.208388
4.066700	0.2	-0.208323
4.070033	0.2	-0.208071
4.073367	0.2	-0.208099
4.076700	0.2	-0.208379
4.080033	0.2	-0.208463
4.083367	0.2	-0.208090
4.086700	0.2	-0.207471
4.090033	0.2	-0.207182
4.093367	0.2	-0.207881
4.096700	0.2	-0.209576
4.100033	0.2	-0.211601
4.103367	0.2	-0.213506
4.106700	0.2	-0.215252
4.110033	0.2	-0.216598
4.113367	0.2	-0.217021
4.116700	0.2	-0.216351
4.120033	0.2	-0.215024
4.123367	0.2	-0.213776
4.126700	0.2	-0.212989
4.130033	0.2	-0.212379
4.133367	0.2	-0.211424
4.136700	0.2	-0.210064
4.140033	0.2	-0.208733
4.143367	0.2	-0.208020
4.146700	0.2	-0.208258
4.150033	0.2	-0.209180
4.153367	0.2	-0.209888
4.156700	0.2	-0.209310
4.160033	0.2	-0.206828
4.163367	0.2	-0.202823
4.166700	0.2	-0.198549
4.170033	0.2	-0.195219
4.173367	0.2	-0.193561
4.176700	0.2	-0.193771
4.180033	0.2	-0.195359
4.183367	0.2	-0.197436
4.186700	0.2	-0.199201
4.190033	0.2	-0.199876
4.193367	0.2	-0.198819
4.196700	0.2	-0.195941
4.200033	0.2	-0.191885
4.203367	0.2	-0.188109
4.206700	0.2	-0.186274
4.210033	0.2	-0.186902
4.213367	0.2	-0.188909
4.216700	0.2	-0.190493
4.220033	0.2	-0.190386
4.223367	0.2	-0.188481
4.226700	0.2	-0.185263
4.230033	0.2	-0.181198
4.233367	0.2	-0.176895
4.236700	0.2	-0.173203
4.240033	0.2	-0.170809
4.243367	0.2	-0.169855
4.246700	0.2	-0.170083
4.250033	0.2	-0.171415
4.253367	0.2	-0.173720
4.256700	0.2	-0.176253
4.260033	0.2	-0.177901
4.263367	0.2	-0.177985
4.266700	0.2	-0.176723
4.270033	0.2	-0.174944
4.273367	0.2	-0.173319
4.276700	0.2	-0.171950
4.280033	0.2	-0.170805
4.283367	0.2	-0.170190
4.286700	0.2	-0.170460
4.290033	0.2	-0.171503
4.293367	0.2	-0.172933
4.296700	0.2	-0.174716
4.300033	0.2	-0.177119
4.303367	0.2	-0.180174
4.306700	0.2	-0.183573
4.310033	0.2	-0.186749
4.313367	0.2	-0.188807
4.316700	0.2	-0.189114
4.320033	0.2	-0.188160
4.323367	0.2	-0.186847
4.326700	0.2	-0.185487
4.330033	0.2	-0.184090
4.333367	0.2	-0.182968
4.336700	0.2	-0.182763
4.340033	0.2	-0.184234
4.343367	0.2	-0.187499
4.346700	0.2	-0.191494
4.350033	0.2	-0.194623
4.353367	0.2	-0.195852
4.356700	0.2	-0.195219
4.360033	0.2	-0.193664
4.363367	0.2	-0.192295
4.366700	0.2	-0.191741
4.370033	0.2	-0.192109
4.373367	0.2	-0.193082
4.376700	0.2	-0.194171
4.380033	0.2	-0.195131
4.383367	0.2	-0.195974
4.386700	0.2	-0.196658
4.390033	0.2	-0.197054
4.393367	0.2	-0.197231
4.396700	0.2	-0.197547
4.400033	0.2	-0.198549
4.403367	0.2	-0.200691
4.406700	0.2	-0.203904
4.410033	0.2	-0.207378
4.413367	0.2	-0.210111
4.416700	0.2	-0.211606
4.420033	0.2	-0.212076
4.423367	0.2	-0.212267
4.426700	0.2	-0.212970
4.430033	0.2	-0.214460
4.433367	0.2	-0.216458
4.436700	0.2	-0.218544
4.440033	0.2	-0.220323
4.443367	0.2	-0.221534
4.446700	0.2	-0.222237
4.450033	0.2	-0.222679
4.453367	0.2	-0.222996
4.456700	0.2	-0.223387
4.460033	0.2	-0.224239
4.463367	0.2	-0.225818
4.466700	0.2	-0.228053
4.470033	0.2	-0.230386
4.473367	0.2	-0.232067
4.476700	0.2	-0.232803
4.480033	0.2	-0.232942
4.483367	0.2	-0.233036
4.486700	0.2	-0.233576
4.490033	0.2	-0.234777
4.493367	0.2	-0.236360
4.496700	0.2	-0.237790
4.500033	0.2	-0.238610
4.503367	0.2	-0.238498
4.506700	0.2	-0.237362
4.510033	0.2	-0.235722
4.513367	0.2	-0.234442
4.516700	0.2	-0.234041
4.520033	0.2	-0.234460
4.523367	0.2	-0.235229
4.526700	0.2	-0.235769
4.530033	0.2	-0.235932
4.533367	0.2	-0.236062
4.536700	0.2	-0.236346
4.540033	0.2	-0.236700
4.543367	0.2	-0.237264
4.546700	0.2	-0.238218
4.550033	0.2	-0.239490
4.553367	0.2	-0.240859
4.556700	0.2	-0.241972
4.560033	0.2	-0.242200
4.563367	0.2	-0.240989
4.566700	0.2	-0.238605
4.570033	0.2	-0.236188
4.573367	0.2	-0.234745
4.576700	0.2	-0.234540
4.580033	0.2	-0.235434
4.583367	0.2	-0.236928
4.586700	0.2	-0.238218
4.590033	0.2	-0.238735
4.593367	0.2	-0.238377
4.596700	0.2	-0.237459
4.600033	0.2	-0.236691
4.603367	0.2	-0.236873
4.606700	0.2	-0.238344
4.610033	0.2	-0.240682
4.613367	0.2	-0.243220
4.616700	0.2	-0.245450
4.620033	0.2	-0.246586
4.623367	0.2	-0.245702
4.626700	0.2	-0.242819
4.630033	0.2	-0.239247
4.633367	0.2	-0.236598
4.636700	0.2	-0.235825
4.640033	0.2	-0.236793
4.643367	0.2	-0.238251
4.646700	0.2	-0.238870
4.650033	0.2	-0.238298
4.653367	0.2	-0.237133
4.656700	0.2	-0.236379
4.660033	0.2	-0.236826
4.663367	0.2	-0.238582
4.666700	0.2	-0.241161
4.670033	0.2	-0.243885
4.673367	0.2	-0.246186
4.676700	0.2	-0.247736
4.680033	0.2	-0.248509
4.683367	0.2	-0.248635
4.686700	0.2	-0.248477
4.690033	0.2	-0.248533
4.693367	0.2	-0.248896
4.696700	0.2	-0.249101
4.700033	0.2	-0.248705
4.703367	0.2	-0.247764
4.706700	0.2	-0.246670
4.710033	0.2	-0.245897
4.713367	0.2	-0.245641
4.716700	0.2	-0.245585
4.720033	0.2	-0.245157
4.723367	0.2	-0.244202
4.726700	0.2	-0.243136
4.730033	0.2	-0.242437
4.733367	0.2	-0.242055
4.736700	0.2	-0.241604
4.740033	0.2	-0.240952
4.743367	0.2	-0.240342
4.746700	0.2	-0.239909
4.750033	0.2	-0.239643
4.753367	0.2	-0.239760
4.756700	0.2	-0.240463
4.760033	0.2	-0.241399
4.763367	0.2	-0.241864
4.766700	0.2	-0.241650
4.770033	0.2	-0.241240
4.773367	0.2	-0.241208
4.776700	0.2	-0.241692
4.780033	0.2	-0.242586
4.783367	0.2	-0.243764
4.786700	0.2	-0.244915
4.790033	0.2	-0.245403
4.793367	0.2	-0.244612
4.796700	0.2	-0.242721
4.800033	0.2	-0.240761
4.803367	0.2	-0.239760
4.806700	0.2	-0.240058
4.810033	0.2	-0.241310
4.813367	0.2	-0.242735
4.816700	0.2	-0.243420
4.820033	0.2	-0.243136
4.823367	0.2	-0.242754
4.826700	0.2	-0.243057
4.830033	0.2	-0.243802
4.833367	0.2	-0.244114
4.836700	0.2	-0.243234
4.840033	0.2	-0.240915
4.843367	0.2	-0.237958
4.846700	0.2	-0.236006
4.850033	0.2	-0.236155
4.853367	0.2	-0.237841
4.856700	0.2	-0.239536
4.860033	0.2	-0.240286
4.863367	0.2	-0.240188
4.866700	0.2	-0.239587
4.870033	0.2	-0.238568
4.873367	0.2	-0.237036
4.876700	0.2	-0.234875
4.880033	0.2	-0.231978
4.883367	0.2	-0.228537
4.886700	0.2	-0.225306
4.890033	0.2	-0.223364
4.893367	0.2	-0.223354
4.896700	0.2	-0.224942
4.900033	0.2	-0.227029
4.903367	0.2	-0.228565
4.906700	0.2	-0.229082
4.910033	0.2	-0.228602
4.913367	0.2	-0.227415
4.916700	0.2	-0.226060
4.920033	0.2	-0.224942
4.923367	0.2	-0.223950
4.926700	0.2	-0.222763
4.930033	0.2	-0.221361
4.933367	0.2	-0.219960
4.936700	0.2	-0.218735
4.940033	0.2	-0.217808
4.943367	0.2	-0.217441
4.946700	0.2	-0.217836
4.950033	0.2	-0.218917
4.953367	0.2	-0.220267
4.956700	0.2	-0.221538
4.960033	0.2	-0.222730
4.963367	0.2	-0.223853
4.966700	0.2	-0.224528
4.970033	0.2	-0.224435
4.973367	0.2	-0.223829
4.976700	0.2	-0.223215
4.980033	0.2	-0.222581
4.983367	0.2	-0.221319
4.986700	0.2	-0.218987
4.990033	0.2	-0.216025
4.993367	0.2	-0.213659
4.996700	0.2	-0.213096
5.000033	0.2	-0.214721
5.003367	0.2	-0.217818
5.006700	0.2	-0.221054
5.010033	0.2	-0.223322
5.013367	0.2	-0.224179
5.016700	0.2	-0.223867
5.020033	0.2	-0.223061
5.023367	0.2	-0.222544
5.026700	0.2	-0.222563
5.030033	0.2	-0.222689
5.033367	0.2	-0.222493
5.036700	0.2	-0.221981
5.040033	0.2	-0.221380
5.043367	0.2	-0.221040
5.046700	0.2	-0.221319
5.050033	0.2	-0.222139
5.053367	0.2	-0.222931
5.056700	0.2	-0.223364
5.060033	0.2	-0.223680
5.063367	0.2	-0.224239
5.066700	0.2	-0.225119
5.070033	0.2	-0.226055
5.073367	0.2	-0.226675
5.076700	0.2	-0.226940
5.080033	0.2	-0.227047
5.083367	0.2	-0.226856
5.086700	0.2	-0.225985
5.090033	0.2	-0.224398
5.093367	0.2	-0.222507
5.096700	0.2	-0.220849
5.100033	0.2	-0.219718
5.103367	0.2	-0.219299
5.106700	0.2	-0.219741
5.110033	0.2	-0.220807
5.113367	0.2	-0.221841
5.116700	0.2	-0.222269
5.120033	0.2	-0.221776
5.123367	0.2	-0.220458
5.126700	0.2	-0.218931
5.130033	0.2	-0.217822
5.133367	0.2	-0.217482
5.136700	0.2	-0.218186
5.140033	0.2	-0.220044
5.143367	0.2	-0.222507
5.146700	0.2	-0.224817
5.150033	0.2	-0.226847
5.153367	0.2	-0.229012
5.156700	0.2	-0.231452
5.160033	0.2	-0.233836
5.163367	0.2	-0.235662
5.166700	0.2	-0.236374
5.170033	0.2	-0.235774
5.173367	0.2	-0.234279
5.176700	0.2	-0.232514
5.180033	0.2	-0.230917
5.183367	0.2	-0.229673
5.186700	0.2	-0.228733
5.190033	0.2	-0.227839
5.193367	0.2	-0.226903
5.196700	0.2	-0.226195
5.200033	0.2	-0.225878
5.203367	0.2	-0.225725
5.206700	0.2	-0.225515
5.210033	0.2	-0.225389
5.213367	0.2	-0.225552
5.216700	0.2	-0.226134
5.220033	0.2	-0.227038
5.223367	0.2	-0.227843
5.226700	0.2	-0.228058
5.230033	0.2	-0.227387
5.233367	0.2	-0.225846
5.236700	0.2	-0.223774
5.240033	0.2	-0.221981
5.243367	0.2	-0.221399
5.246700	0.2	-0.222293
5.250033	0.2	-0.223974
5.253367	0.2	-0.225436
5.256700	0.2	-0.226116
5.260033	0.2	-0.226251
5.263367	0.2	-0.226265
5.266700	0.2	-0.226046
5.270033	0.2	-0.225208
5.273367	0.2	-0.223853
5.276700	0.2	-0.222586
5.280033	0.2	-0.221953
5.283367	0.2	-0.221976
5.286700	0.2	-0.222228
5.290033	0.2	-0.222237
5.293367	0.2	-0.221771
5.296700	0.2	-0.220807
5.300033	0.2	-0.219643
5.303367	0.2	-0.218940
5.306700	0.2	-0.219056
5.310033	0.2	-0.219573
5.313367	0.2	-0.219769
5.316700	0.2	-0.219238
5.320033	0.2	-0.218046
5.323367	0.2	-0.216411
5.326700	0.2	-0.214586
5.330033	0.2	-0.213129
5.333367	0.2	-0.212900
5.336700	0.2	-0.214223
5.340033	0.2	-0.216416
5.343367	0.2	-0.218530
5.346700	0.2	-0.220062
5.350033	0.2	-0.220900
5.353367	0.2	-0.220905
5.356700	0.2	-0.219890
5.360033	0.2	-0.218018
5.363367	0.2	-0.216118
5.366700	0.2	-0.215224
5.370033	0.2	-0.215680
5.373367	0.2	-0.217087
5.376700	0.2	-0.218656
5.380033	0.2	-0.219573
5.383367	0.2	-0.219587
5.386700	0.2	-0.219303
5.390033	0.2	-0.219326
5.393367	0.2	-0.219475
5.396700	0.2	-0.219187
5.400033	0.2	-0.218269
5.403367	0.2	-0.217278
5.406700	0.2	-0.216858
5.410033	0.2	-0.216998
5.413367	0.2	-0.217101
5.416700	0.2	-0.216691
5.420033	0.2	-0.215834
5.423367	0.2	-0.214931
5.426700	0.2	-0.214120
5.430033	0.2	-0.213091
5.433367	0.2	-0.211531
5.436700	0.2	-0.209599
5.440033	0.2	-0.208053
5.443367	0.2	-0.207811
5.446700	0.2	-0.209115
5.450033	0.2	-0.211163
5.453367	0.2	-0.212812
5.456700	0.2	-0.213506
5.460033	0.2	-0.213576
5.463367	0.2	-0.213753
5.466700	0.2	-0.214283
5.470033	0.2	-0.214581
5.473367	0.2	-0.214046
5.476700	0.2	-0.212826
5.480033	0.2	-0.211722
5.483367	0.2	-0.211471
5.486700	0.2	-0.212123
5.490033	0.2	-0.213133
5.493367	0.2	-0.213967
5.496700	0.2	-0.214446
5.500033	0.2	-0.214549
5.503367	0.2	-0.214120
5.506700	0.2	-0.213021
5.510033	0.2	-0.211624
5.513367	0.2	-0.210670
5.516700	0.2	-0.210321
5.520033	0.2	-0.209976
5.523367	0.2	-0.209049
5.526700	0.2	-0.207587
5.530033	0.2	-0.206134
5.533367	0.2	-0.204970
5.536700	0.2	-0.203927
5.540033	0.2	-0.202963
5.543367	0.2	-0.202334
5.546700	0.2	-0.202050
5.550033	0.2	-0.201794
5.553367	0.2	-0.201385
5.556700	0.2	-0.200947
5.560033	0.2	-0.200695
5.563367	0.2	-0.200737
5.566700	0.2	-0.201222
5.570033	0.2	-0.202311
5.573367	0.2	-0.203857
5.576700	0.2	-0.205282
5.580033	0.2	-0.205957
5.583367	0.2	-0.205515
5.586700	0.2	-0.203806
5.590033	0.2	-0.200970
5.593367	0.2	-0.197571
5.596700	0.2	-0.194428
5.600033	0.2	-0.192444
5.603367	0.2	-0.192276
5.606700	0.2	-0.193776
5.610033	0.2	-0.196081
5.613367	0.2	-0.198274
5.616700	0.2	-0.199578
5.620033	0.2	-0.199350
5.623367	0.2	-0.197468
5.626700	0.2	-0.194483
5.630033	0.2	-0.191294
5.633367	0.2	-0.188779
5.636700	0.2	-0.187620
5.640033	0.2	-0.188188
5.643367	0.2	-0.190339
5.646700	0.2	-0.193245
5.650033	0.2	-0.195862
5.653367	0.2	-0.197515
5.656700	0.2	-0.197873
5.660033	0.2	-0.196914
5.663367	0.2	-0.195168
5.666700	0.2	-0.193422
5.670033	0.2	-0.192067
5.673367	0.2	-0.191135
5.676700	0.2	-0.190642
5.680033	0.2	-0.190614
5.683367	0.2	-0.191019
5.686700	0.2	-0.191880
5.690033	0.2	-0.193068
5.693367	0.2	-0.193813
5.696700	0.2	-0.193245
5.700033	0.2	-0.191424
5.703367	0.2	-0.189180
5.706700	0.2	-0.187219
5.710033	0.2	-0.185911
5.713367	0.2	-0.185217
5.716700	0.2	-0.184635
5.720033	0.2	-0.183820
5.723367	0.2	-0.183112
5.726700	0.2	-0.183159
5.730033	0.2	-0.184136
5.733367	0.2	-0.185538
5.736700	0.2	-0.186726
5.740033	0.2	-0.187578
5.743367	0.2	-0.188267
5.746700	0.2	-0.188900
5.750033	0.2	-0.189440
5.753367	0.2	-0.189687
5.756700	0.2	-0.189561
5.760033	0.2	-0.189394
5.763367	0.2	-0.189641
5.766700	0.2	-0.190316
5.770033	0.2	-0.191047
5.773367	0.2	-0.191540
5.776700	0.2	-0.191666
5.780033	0.2	-0.191280
5.783367	0.2	-0.190432
5.786700	0.2	-0.189394
5.790033	0.2	-0.188164
5.793367	0.2	-0.186479
5.796700	0.2	-0.184486
5.800033	0.2	-0.182907
5.803367	0.2	-0.182427
5.806700	0.2	-0.183107
5.810033	0.2	-0.184234
5.813367	0.2	-0.184919
5.816700	0.2	-0.184895
5.820033	0.2	-0.184509
5.823367	0.2	-0.184271
5.826700	0.2	-0.184453
5.830033	0.2	-0.184970
5.833367	0.2	-0.185603
5.836700	0.2	-0.186381
5.840033	0.2	-0.187373
5.843367	0.2	-0.188123
5.846700	0.2	-0.187922
5.850033	0.2	-0.186912
5.853367	0.2	-0.186022
5.856700	0.2	-0.185901
5.860033	0.2	-0.186474
5.863367	0.2	-0.187210
5.866700	0.2	-0.187447
5.870033	0.2	-0.186865
5.873367	0.2	-0.185664
5.876700	0.2	-0.184216
5.880033	0.2	-0.182823
5.883367	0.2	-0.181887
5.886700	0.2	-0.181808
5.890033	0.2	-0.182590
5.893367	0.2	-0.183834
5.896700	0.2	-0.185091
5.900033	0.2	-0.186134
5.903367	0.2	-0.186889
5.906700	0.2	-0.187163
5.910033	0.2	-0.186907
5.913367	0.2	-0.186451
5.916700	0.2	-0.186088
5.920033	0.2	-0.185659
5.923367	0.2	-0.184784
5.926700	0.2	-0.183359
5.930033	0.2	-0.181673
5.933367	0.2	-0.180085
5.936700	0.2	-0.179000
5.940033	0.2	-0.178847
5.943367	0.2	-0.179629
5.946700	0.2	-0.180560
5.950033	0.2	-0.180625
5.953367	0.2	-0.179689
5.956700	0.2	-0.178711
5.960033	0.2	-0.178679
5.963367	0.2	-0.179531
5.966700	0.2	-0.180649
5.970033	0.2	-0.181752
5.973367	0.2	-0.182916
5.976700	0.2	-0.183987
5.980033	0.2	-0.184434
5.983367	0.2	-0.183792
5.986700	0.2	-0.182195
5.990033	0.2	-0.180146
5.993367	0.2	-0.177724
5.996700	0.2	-0.174823
6.000033	0.2	-0.171885
