# Supplementary material for: Quantitative profiling of capsaicin content in seven chili pepper cultivars using optimized HPLC
Source: Front Plant Sci. 2026 May 7;17:1749488. doi: 10.3389/fpls.2026.1749488 (PMC13190488; doi:10.3389/fpls.2026.1749488)
Supplement: Supplementary file 3 [file DataSheet3.zip]

Archive with 28 entries (28 files):
- Raw Chromatograms_Chili Pepper/ANPD.csv
- Raw Chromatograms_Chili Pepper/ANPD.txt
- Raw Chromatograms_Chili Pepper/ANPW.csv
- Raw Chromatograms_Chili Pepper/ANPW.txt
- Raw Chromatograms_Chili Pepper/Blank.csv
- Raw Chromatograms_Chili Pepper/Blank.txt
- Raw Chromatograms_Chili Pepper/HAPD.csv
- Raw Chromatograms_Chili Pepper/HAPD.txt
- Raw Chromatograms_Chili Pepper/JAPD.csv
- Raw Chromatograms_Chili Pepper/JAPD.txt
- Raw Chromatograms_Chili Pepper/JAPW.csv
- Raw Chromatograms_Chili Pepper/JAPW.txt
- Raw Chromatograms_Chili Pepper/POPD.csv
- Raw Chromatograms_Chili Pepper/POPD.txt
- Raw Chromatograms_Chili Pepper/POPW.csv
- Raw Chromatograms_Chili Pepper/POPW.txt
- Raw Chromatograms_Chili Pepper/SEPD.csv
- Raw Chromatograms_Chili Pepper/SEPD.txt
- Raw Chromatograms_Chili Pepper/SEPW.csv
- Raw Chromatograms_Chili Pepper/SEPW.txt
- Raw Chromatograms_Chili Pepper/SHPD.csv
- Raw Chromatograms_Chili Pepper/SHPD.txt
- Raw Chromatograms_Chili Pepper/SHPW.csv
- Raw Chromatograms_Chili Pepper/SHPW.txt
- Raw Chromatograms_Chili Pepper/THCD.csv
- Raw Chromatograms_Chili Pepper/THCD.txt
- Raw Chromatograms_Chili Pepper/THCW.csv
- Raw Chromatograms_Chili Pepper/THCW.txt
