# Supplementary material for: Quantitative profiling of capsaicin content in seven chili pepper cultivars using optimized HPLC
Source: Front Plant Sci. 2026 May 7;17:1749488. doi: 10.3389/fpls.2026.1749488 (PMC13190488; doi:10.3389/fpls.2026.1749488)
Supplement: Supplementary file 3 [file DataSheet3.zip › Raw Chromatograms_Chili Pepper/ANPD.csv]

URL chrom://desktop-lb30aed/ChromeleonLocal/Capsaicin/CapsaicinTest_1312025.seq/32016.smp/UV_VIS_4.channel
Channel UV_VIS_4
Injection Information:
Data Vault ChromeleonLocal
Sequence CapsaicinTest_1312025
Name ANPD
Number 553
Position B:E3
Comment
Processing Method Processing_Capsaicin
Instrument Method Capsaicin_222025m1 -Origninal_4wavelenght
Type Unknown
Status Finished
Inject Time 3/31/2025 3:31:13 PM -07:00
Volume (�l) 10.00
Dilution Factor 1.0000
Weight 1.0000
Raw Data Information:
Time Min. (min) 0.003367
Time Max. (min) 6.000033
Data Points 1800
Detector UV
Generating Data System Chromeleon 7.2.10.24543
Exporting Data System Chromeleon 7.2.10.0
Operator Instrument Controller
Signal Quantity Absorbance
Signal Unit mAU
Signal Min. -1.640525
Signal Max. 65.920553
Channel UV_VIS_4
Driver Name VDAD.dll
Channel Type Evaluation
Min. Step (s) 0.2
Max. Step (s) 0.2
Average Step (s) 0.2
Signal Parameter Information:
Signal Info WVL:280 nm
Raw Data:
Time (min) Step (s) Value (mAU)
0.003367 n.a. 0.000000
0.006700 0.2 0.000047
0.010033 0.2 0.000228
0.013367 0.2 0.000475
0.016700 0.2 0.000563
0.020033 0.2 0.000540
0.023367 0.2 0.000671
0.026700 0.2 0.000866
0.030033 0.2 0.000577
0.033367 0.2 -0.000675
0.036700 0.2 -0.003083
0.040033 0.2 -0.006543
0.043367 0.2 -0.010217
0.046700 0.2 -0.012661
0.050033 0.2 -0.013225
0.053367 0.2 -0.012792
0.056700 0.2 -0.012745
0.060033 0.2 -0.013639
0.063367 0.2 -0.015143
0.066700 0.2 -0.016843
0.070033 0.2 -0.018845
0.073367 0.2 -0.021439
0.076700 0.2 -0.024261
0.080033 0.2 -0.026408
0.083367 0.2 -0.027525
0.086700 0.2 -0.028331
0.090033 0.2 -0.029891
0.093367 0.2 -0.032331
0.096700 0.2 -0.034766
0.100033 0.2 -0.036485
0.103367 0.2 -0.037588
0.106700 0.2 -0.038613
0.110033 0.2 -0.040196
0.113367 0.2 -0.042948
0.116700 0.2 -0.046804
0.120033 0.2 -0.050822
0.123367 0.2 -0.054082
0.126700 0.2 -0.056233
0.130033 0.2 -0.057346
0.133367 0.2 -0.057877
0.136700 0.2 -0.058417
0.140033 0.2 -0.059088
0.143367 0.2 -0.059665
0.146700 0.2 -0.060652
0.150033 0.2 -0.063083
0.153367 0.2 -0.066943
0.156700 0.2 -0.071102
0.160033 0.2 -0.074445
0.163367 0.2 -0.076271
0.166700 0.2 -0.076266
0.170033 0.2 -0.074678
0.173367 0.2 -0.072261
0.176700 0.2 -0.070198
0.180033 0.2 -0.070031
0.183367 0.2 -0.072941
0.186700 0.2 -0.078874
0.190033 0.2 -0.086403
0.193367 0.2 -0.093337
0.196700 0.2 -0.097803
0.200033 0.2 -0.099274
0.203367 0.2 -0.098441
0.206700 0.2 -0.096601
0.210033 0.2 -0.095163
0.213367 0.2 -0.095032
0.216700 0.2 -0.096462
0.220033 0.2 -0.099353
0.223367 0.2 -0.103326
0.226700 0.2 -0.107680
0.230033 0.2 -0.111600
0.233367 0.2 -0.114632
0.236700 0.2 -0.117002
0.240033 0.2 -0.119302
0.243367 0.2 -0.122031
0.246700 0.2 -0.125417
0.250033 0.2 -0.129049
0.253367 0.2 -0.131843
0.256700 0.2 -0.133105
0.260033 0.2 -0.133035
0.263367 0.2 -0.132080
0.266700 0.2 -0.130543
0.270033 0.2 -0.128727
0.273367 0.2 -0.127228
0.276700 0.2 -0.127004
0.280033 0.2 -0.128844
0.283367 0.2 -0.132597
0.286700 0.2 -0.137221
0.290033 0.2 -0.141752
0.293367 0.2 -0.146064
0.296700 0.2 -0.150567
0.300033 0.2 -0.155484
0.303367 0.2 -0.160430
0.306700 0.2 -0.164406
0.310033 0.2 -0.166697
0.313367 0.2 -0.167531
0.316700 0.2 -0.167275
0.320033 0.2 -0.165966
0.323367 0.2 -0.164188
0.326700 0.2 -0.163359
0.330033 0.2 -0.164504
0.333367 0.2 -0.167480
0.336700 0.2 -0.171643
0.340033 0.2 -0.176411
0.343367 0.2 -0.180905
0.346700 0.2 -0.184053
0.350033 0.2 -0.185468
0.353367 0.2 -0.185785
0.356700 0.2 -0.186041
0.360033 0.2 -0.186940
0.363367 0.2 -0.188434
0.366700 0.2 -0.190171
0.370033 0.2 -0.192281
0.373367 0.2 -0.195163
0.376700 0.2 -0.198851
0.380033 0.2 -0.203089
0.383367 0.2 -0.207671
0.386700 0.2 -0.212360
0.390033 0.2 -0.216439
0.393367 0.2 -0.218949
0.396700 0.2 -0.219736
0.400033 0.2 -0.219950
0.403367 0.2 -0.221217
0.406700 0.2 -0.224425
0.410033 0.2 -0.229375
0.413367 0.2 -0.235001
0.416700 0.2 -0.239974
0.420033 0.2 -0.243615
0.423367 0.2 -0.246293
0.426700 0.2 -0.248565
0.430033 0.2 -0.250675
0.433367 0.2 -0.252924
0.436700 0.2 -0.255522
0.440033 0.2 -0.258167
0.443367 0.2 -0.260253
0.446700 0.2 -0.261473
0.450033 0.2 -0.262340
0.453367 0.2 -0.263811
0.456700 0.2 -0.266372
0.460033 0.2 -0.269390
0.463367 0.2 -0.271653
0.466700 0.2 -0.272589
0.470033 0.2 -0.272635
0.473367 0.2 -0.272491
0.476700 0.2 -0.272598
0.480033 0.2 -0.273408
0.483367 0.2 -0.275308
0.486700 0.2 -0.278107
0.490033 0.2 -0.281208
0.493367 0.2 -0.284053
0.496700 0.2 -0.286200
0.500033 0.2 -0.287434
0.503367 0.2 -0.287793
0.506700 0.2 -0.287467
0.510033 0.2 -0.286973
0.513367 0.2 -0.286973
0.516700 0.2 -0.287900
0.520033 0.2 -0.289925
0.523367 0.2 -0.292771
0.526700 0.2 -0.295718
0.530033 0.2 -0.298317
0.533367 0.2 -0.300561
0.536700 0.2 -0.302373
0.540033 0.2 -0.303895
0.543367 0.2 -0.305953
0.546700 0.2 -0.309190
0.550033 0.2 -0.313194
0.553367 0.2 -0.317153
0.556700 0.2 -0.320864
0.560033 0.2 -0.324757
0.563367 0.2 -0.328920
0.566700 0.2 -0.332785
0.570033 0.2 -0.335639
0.573367 0.2 -0.337148
0.576700 0.2 -0.337604
0.580033 0.2 -0.337814
0.583367 0.2 -0.338471
0.586700 0.2 -0.339658
0.590033 0.2 -0.341181
0.593367 0.2 -0.343057
0.596700 0.2 -0.345423
0.600033 0.2 -0.348194
0.603367 0.2 -0.351183
0.606700 0.2 -0.354401
0.610033 0.2 -0.357744
0.613367 0.2 -0.360580
0.616700 0.2 -0.362219
0.620033 0.2 -0.362583
0.623367 0.2 -0.361982
0.626700 0.2 -0.360594
0.630033 0.2 -0.358070
0.633367 0.2 -0.353386
0.636700 0.2 -0.345311
0.640033 0.2 -0.332873
0.643367 0.2 -0.315099
0.646700 0.2 -0.290996
0.650033 0.2 -0.260291
0.653367 0.2 -0.223052
0.656700 0.2 -0.177650
0.660033 0.2 -0.118879
0.663367 0.2 -0.037439
0.666700 0.2 0.078683
0.670033 0.2 0.241273
0.673367 0.2 0.458509
0.676700 0.2 0.732336
0.680033 0.2 1.057298
0.683367 0.2 1.421100
0.686700 0.2 1.806794
0.690033 0.2 2.195863
0.693367 0.2 2.572010
0.696700 0.2 2.924954
0.700033 0.2 3.253021
0.703367 0.2 3.564400
0.706700 0.2 3.877105
0.710033 0.2 4.216293
0.713367 0.2 4.608217
0.716700 0.2 5.072188
0.720033 0.2 5.614134
0.723367 0.2 6.223540
0.726700 0.2 6.873738
0.730033 0.2 7.524462
0.733367 0.2 8.125496
0.736700 0.2 8.625784
0.740033 0.2 8.997098
0.743367 0.2 9.266506
0.746700 0.2 9.529456
0.750033 0.2 9.916895
0.753367 0.2 10.521654
0.756700 0.2 11.336585
0.760033 0.2 12.266338
0.763367 0.2 13.204739
0.766700 0.2 14.102277
0.770033 0.2 14.975341
0.773367 0.2 15.874347
0.776700 0.2 16.848114
0.780033 0.2 17.922963
0.783367 0.2 19.099182
0.786700 0.2 20.365533
0.790033 0.2 21.722694
0.793367 0.2 23.192596
0.796700 0.2 24.810531
0.800033 0.2 26.622913
0.803367 0.2 28.690067
0.806700 0.2 31.065499
0.810033 0.2 33.752029
0.813367 0.2 36.676829
0.816700 0.2 39.721308
0.820033 0.2 42.794477
0.823367 0.2 45.888587
0.826700 0.2 49.057640
0.830033 0.2 52.332161
0.833367 0.2 55.643925
0.836700 0.2 58.809668
0.840033 0.2 61.565121
0.843367 0.2 63.622678
0.846700 0.2 64.736796
0.850033 0.2 64.766472
0.853367 0.2 63.719177
0.856700 0.2 61.762617
0.860033 0.2 59.199347
0.863367 0.2 56.406702
0.866700 0.2 53.755879
0.870033 0.2 51.536625
0.873367 0.2 49.910760
0.876700 0.2 48.902859
0.880033 0.2 48.426092
0.883367 0.2 48.333183
0.886700 0.2 48.473449
0.890033 0.2 48.735482
0.893367 0.2 49.066218
0.896700 0.2 49.471068
0.900033 0.2 50.003831
0.903367 0.2 50.749984
0.906700 0.2 51.804232
0.910033 0.2 53.242990
0.913367 0.2 55.091726
0.916700 0.2 57.291985
0.920033 0.2 59.683360
0.923367 0.2 62.016998
0.926700 0.2 64.001852
0.930033 0.2 65.367338
0.933367 0.2 65.920553
0.936700 0.2 65.580183
0.940033 0.2 64.380206
0.943367 0.2 62.447917
0.946700 0.2 59.966361
0.950033 0.2 57.133082
0.953367 0.2 54.127611
0.956700 0.2 51.094377
0.960033 0.2 48.138835
0.963367 0.2 45.331474
0.966700 0.2 42.715450
0.970033 0.2 40.314607
0.973367 0.2 38.139564
0.976700 0.2 36.191042
0.980033 0.2 34.460947
0.983367 0.2 32.932633
0.986700 0.2 31.581461
0.990033 0.2 30.375966
0.993367 0.2 29.280614
0.996700 0.2 28.260145
1.000033 0.2 27.284576
1.003367 0.2 26.334203
1.006700 0.2 25.403081
1.010033 0.2 24.499651
1.013367 0.2 23.644427
1.016700 0.2 22.865189
1.020033 0.2 22.190474
1.023367 0.2 21.642954
1.026700 0.2 21.234951
1.030033 0.2 20.966604
1.033367 0.2 20.825272
1.036700 0.2 20.785485
1.040033 0.2 20.810249
1.043367 0.2 20.854371
1.046700 0.2 20.869505
1.050033 0.2 20.809686
1.053367 0.2 20.636697
1.056700 0.2 20.324835
1.060033 0.2 19.864202
1.063367 0.2 19.261357
1.066700 0.2 18.537231
1.070033 0.2 17.722840
1.073367 0.2 16.853111
1.076700 0.2 15.961085
1.080033 0.2 15.075216
1.083367 0.2 14.218492
1.086700 0.2 13.407730
1.090033 0.2 12.653419
1.093367 0.2 11.960324
1.096700 0.2 11.328519
1.100033 0.2 10.755113
1.103367 0.2 10.236334
1.106700 0.2 9.769010
1.110033 0.2 9.350572
1.113367 0.2 8.978243
1.116700 0.2 8.648974
1.120033 0.2 8.359998
1.123367 0.2 8.108462
1.126700 0.2 7.890617
1.130033 0.2 7.702084
1.133367 0.2 7.538730
1.136700 0.2 7.397411
1.140033 0.2 7.276125
1.143367 0.2 7.173400
1.146700 0.2 7.087681
1.150033 0.2 7.017558
1.153367 0.2 6.962307
1.156700 0.2 6.921995
1.160033 0.2 6.897300
1.163367 0.2 6.889156
1.166700 0.2 6.897911
1.170033 0.2 6.923028
1.173367 0.2 6.963802
1.176700 0.2 7.019867
1.180033 0.2 7.090522
1.183367 0.2 7.173549
1.186700 0.2 7.265098
1.190033 0.2 7.360647
1.193367 0.2 7.455177
1.196700 0.2 7.542502
1.200033 0.2 7.615723
1.203367 0.2 7.668673
1.206700 0.2 7.696054
1.210033 0.2 7.693013
1.213367 0.2 7.656040
1.216700 0.2 7.584011
1.220033 0.2 7.478157
1.223367 0.2 7.341621
1.226700 0.2 7.179268
1.230033 0.2 6.997120
1.233367 0.2 6.801202
1.236700 0.2 6.596851
1.240033 0.2 6.388905
1.243367 0.2 6.181891
1.246700 0.2 5.979370
1.250033 0.2 5.783397
1.253367 0.2 5.594846
1.256700 0.2 5.413974
1.260033 0.2 5.240762
1.263367 0.2 5.075396
1.266700 0.2 4.918617
1.270033 0.2 4.771585
1.273367 0.2 4.635341
1.276700 0.2 4.510251
1.280033 0.2 4.395810
1.283367 0.2 4.290887
1.286700 0.2 4.194295
1.290033 0.2 4.104893
1.293367 0.2 4.020981
1.296700 0.2 3.940673
1.300033 0.2 3.863438
1.303367 0.2 3.790720
1.306700 0.2 3.725179
1.310033 0.2 3.670552
1.313367 0.2 3.632056
1.316700 0.2 3.616237
1.320033 0.2 3.630435
1.323367 0.2 3.681695
1.326700 0.2 3.775395
1.330033 0.2 3.914433
1.333367 0.2 4.099472
1.336700 0.2 4.329565
1.340033 0.2 4.602019
1.343367 0.2 4.911926
1.346700 0.2 5.252371
1.350033 0.2 5.615340
1.353367 0.2 5.992264
1.356700 0.2 6.374423
1.360033 0.2 6.754245
1.363367 0.2 7.126820
1.366700 0.2 7.489771
1.370033 0.2 7.841359
1.373367 0.2 8.178791
1.376700 0.2 8.497946
1.380033 0.2 8.794498
1.383367 0.2 9.064660
1.386700 0.2 9.304639
1.390033 0.2 9.509684
1.393367 0.2 9.674085
1.396700 0.2 9.791912
1.400033 0.2 9.858287
1.403367 0.2 9.870571
1.406700 0.2 9.828489
1.410033 0.2 9.733732
1.413367 0.2 9.589745
1.416700 0.2 9.401673
1.420033 0.2 9.176270
1.423367 0.2 8.921269
1.426700 0.2 8.644252
1.430033 0.2 8.352143
1.433367 0.2 8.051470
1.436700 0.2 7.748338
1.440033 0.2 7.448406
1.443367 0.2 7.156977
1.446700 0.2 6.878814
1.450033 0.2 6.617871
1.453367 0.2 6.376836
1.456700 0.2 6.156866
1.460033 0.2 5.958118
1.463367 0.2 5.780640
1.466700 0.2 5.624886
1.470033 0.2 5.491683
1.473367 0.2 5.381801
1.476700 0.2 5.295393
1.480033 0.2 5.231784
1.483367 0.2 5.189390
1.486700 0.2 5.165744
1.490033 0.2 5.157962
1.493367 0.2 5.162950
1.496700 0.2 5.177031
1.500033 0.2 5.196226
1.503367 0.2 5.217236
1.506700 0.2 5.238173
1.510033 0.2 5.258308
1.513367 0.2 5.277223
1.516700 0.2 5.293870
1.520033 0.2 5.306327
1.523367 0.2 5.312553
1.526700 0.2 5.310723
1.530033 0.2 5.298927
1.533367 0.2 5.275691
1.536700 0.2 5.240771
1.540033 0.2 5.195048
1.543367 0.2 5.140570
1.546700 0.2 5.080993
1.550033 0.2 5.020835
1.553367 0.2 4.963786
1.556700 0.2 4.912117
1.560033 0.2 4.867241
1.563367 0.2 4.830519
1.566700 0.2 4.803296
1.570033 0.2 4.786570
1.573367 0.2 4.781610
1.576700 0.2 4.790807
1.580033 0.2 4.817038
1.583367 0.2 4.862621
1.586700 0.2 4.929556
1.590033 0.2 5.020518
1.593367 0.2 5.139308
1.596700 0.2 5.290103
1.600033 0.2 5.476465
1.603367 0.2 5.700984
1.606700 0.2 5.965424
1.610033 0.2 6.270758
1.613367 0.2 6.617615
1.616700 0.2 7.007057
1.620033 0.2 7.440341
1.623367 0.2 7.917588
1.626700 0.2 8.437024
1.630033 0.2 8.995780
1.633367 0.2 9.591160
1.636700 0.2 10.221205
1.640033 0.2 10.884544
1.643367 0.2 11.579921
1.646700 0.2 12.305616
1.650033 0.2 13.059494
1.653367 0.2 13.839267
1.656700 0.2 14.641862
1.660033 0.2 15.462912
1.663367 0.2 16.297330
1.666700 0.2 17.139567
1.670033 0.2 17.983215
1.673367 0.2 18.820409
1.676700 0.2 19.640927
1.680033 0.2 20.431578
1.683367 0.2 21.176869
1.686700 0.2 21.860800
1.690033 0.2 22.468274
1.693367 0.2 22.985414
1.696700 0.2 23.400444
1.700033 0.2 23.705736
1.703367 0.2 23.898794
1.706700 0.2 23.981328
1.710033 0.2 23.958376
1.713367 0.2 23.838040
1.716700 0.2 23.630718
1.720033 0.2 23.347135
1.723367 0.2 22.996129
1.726700 0.2 22.584191
1.730033 0.2 22.116355
1.733367 0.2 21.597026
1.736700 0.2 21.030824
1.740033 0.2 20.423536
1.743367 0.2 19.783396
1.746700 0.2 19.121631
1.750033 0.2 18.450809
1.753367 0.2 17.782748
1.756700 0.2 17.128214
1.760033 0.2 16.497495
1.763367 0.2 15.899651
1.766700 0.2 15.340806
1.770033 0.2 14.823279
1.773367 0.2 14.346400
1.776700 0.2 13.907836
1.780033 0.2 13.504704
1.783367 0.2 13.134503
1.786700 0.2 12.795129
1.790033 0.2 12.483890
1.793367 0.2 12.197020
1.796700 0.2 11.930405
1.800033 0.2 11.680704
1.803367 0.2 11.445866
1.806700 0.2 11.224649
1.810033 0.2 11.015874
1.813367 0.2 10.818741
1.816700 0.2 10.632966
1.820033 0.2 10.457626
1.823367 0.2 10.291012
1.826700 0.2 10.132343
1.830033 0.2 9.981995
1.833367 0.2 9.839898
1.836700 0.2 9.705126
1.840033 0.2 9.576860
1.843367 0.2 9.454773
1.846700 0.2 9.338418
1.850033 0.2 9.226818
1.853367 0.2 9.119003
1.856700 0.2 9.014755
1.860033 0.2 8.914373
1.863367 0.2 8.818079
1.866700 0.2 8.725929
1.870033 0.2 8.637807
1.873367 0.2 8.553392
1.876700 0.2 8.472446
1.880033 0.2 8.394681
1.883367 0.2 8.319118
1.886700 0.2 8.244184
1.890033 0.2 8.168858
1.893367 0.2 8.093314
1.896700 0.2 8.018492
1.900033 0.2 7.945620
1.903367 0.2 7.875618
1.906700 0.2 7.808143
1.910033 0.2 7.741791
1.913367 0.2 7.675402
1.916700 0.2 7.608794
1.920033 0.2 7.542185
1.923367 0.2 7.475736
1.926700 0.2 7.409905
1.930033 0.2 7.345313
1.933367 0.2 7.281834
1.936700 0.2 7.218365
1.940033 0.2 7.153703
1.943367 0.2 7.087667
1.946700 0.2 7.021241
1.950033 0.2 6.955662
1.953367 0.2 6.891564
1.956700 0.2 6.828993
1.960033 0.2 6.767842
1.963367 0.2 6.707967
1.966700 0.2 6.649052
1.970033 0.2 6.590504
1.973367 0.2 6.531500
1.976700 0.2 6.471481
1.980033 0.2 6.410712
1.983367 0.2 6.349958
1.986700 0.2 6.289822
1.990033 0.2 6.230818
1.993367 0.2 6.173514
1.996700 0.2 6.118272
2.000033 0.2 6.065066
2.003367 0.2 6.013773
2.006700 0.2 5.964232
2.010033 0.2 5.915747
2.013367 0.2 5.866969
2.016700 0.2 5.816710
2.020033 0.2 5.765045
2.023367 0.2 5.713468
2.026700 0.2 5.663675
2.030033 0.2 5.616266
2.033367 0.2 5.570673
2.036700 0.2 5.526063
2.040033 0.2 5.481895
2.043367 0.2 5.437774
2.046700 0.2 5.393452
2.050033 0.2 5.348781
2.053367 0.2 5.303342
2.056700 0.2 5.256268
2.060033 0.2 5.206950
2.063367 0.2 5.155699
2.066700 0.2 5.103210
2.070033 0.2 5.049519
2.073367 0.2 4.994324
2.076700 0.2 4.937821
2.080033 0.2 4.880540
2.083367 0.2 4.822956
2.086700 0.2 4.765335
2.090033 0.2 4.707235
2.093367 0.2 4.647356
2.096700 0.2 4.584710
2.100033 0.2 4.519629
2.103367 0.2 4.453207
2.106700 0.2 4.386213
2.110033 0.2 4.318408
2.113367 0.2 4.248754
2.116700 0.2 4.176665
2.120033 0.2 4.102872
2.123367 0.2 4.028417
2.126700 0.2 3.953534
2.130033 0.2 3.877576
2.133367 0.2 3.799736
2.136700 0.2 3.720107
2.140033 0.2 3.639986
2.143367 0.2 3.560712
2.146700 0.2 3.482583
2.150033 0.2 3.404766
2.153367 0.2 3.326214
2.156700 0.2 3.246940
2.160033 0.2 3.168453
2.163367 0.2 3.092377
2.166700 0.2 3.019064
2.170033 0.2 2.947985
2.173367 0.2 2.878876
2.176700 0.2 2.811877
2.180033 0.2 2.747518
2.183367 0.2 2.686698
2.186700 0.2 2.630283
2.190033 0.2 2.578618
2.193367 0.2 2.531474
2.196700 0.2 2.488224
2.200033 0.2 2.448210
2.203367 0.2 2.410938
2.206700 0.2 2.376153
2.210033 0.2 2.344032
2.213367 0.2 2.315473
2.216700 0.2 2.291668
2.220033 0.2 2.273154
2.223367 0.2 2.259491
2.226700 0.2 2.249605
2.230033 0.2 2.242071
2.233367 0.2 2.235565
2.236700 0.2 2.229456
2.240033 0.2 2.223826
2.243367 0.2 2.219127
2.246700 0.2 2.215807
2.250033 0.2 2.214005
2.253367 0.2 2.213735
2.256700 0.2 2.215146
2.260033 0.2 2.217926
2.263367 0.2 2.220646
2.266700 0.2 2.221419
2.270033 0.2 2.218871
2.273367 0.2 2.212389
2.276700 0.2 2.202149
2.280033 0.2 2.188808
2.283367 0.2 2.172631
2.286700 0.2 2.153073
2.290033 0.2 2.129478
2.293367 0.2 2.101776
2.296700 0.2 2.069874
2.300033 0.2 2.033268
2.303367 0.2 1.991680
2.306700 0.2 1.945514
2.310033 0.2 1.895553
2.313367 0.2 1.842477
2.316700 0.2 1.786724
2.320033 0.2 1.728777
2.323367 0.2 1.669130
2.326700 0.2 1.607998
2.330033 0.2 1.545399
2.333367 0.2 1.481576
2.336700 0.2 1.416947
2.340033 0.2 1.352034
2.343367 0.2 1.287647
2.346700 0.2 1.224391
2.350033 0.2 1.162332
2.353367 0.2 1.101904
2.356700 0.2 1.044455
2.360033 0.2 0.991267
2.363367 0.2 0.942391
2.366700 0.2 0.896822
2.370033 0.2 0.853194
2.373367 0.2 0.810050
2.376700 0.2 0.766404
2.380033 0.2 0.722473
2.383367 0.2 0.679255
2.386700 0.2 0.637658
2.390033 0.2 0.598584
2.393367 0.2 0.562980
2.396700 0.2 0.531157
2.400033 0.2 0.502411
2.403367 0.2 0.475445
2.406700 0.2 0.449358
2.410033 0.2 0.424418
2.413367 0.2 0.401530
2.416700 0.2 0.380990
2.420033 0.2 0.362182
2.423367 0.2 0.344426
2.426700 0.2 0.327528
2.430033 0.2 0.311392
2.433367 0.2 0.295634
2.436700 0.2 0.279904
2.440033 0.2 0.264384
2.443367 0.2 0.249879
2.446700 0.2 0.237147
2.450033 0.2 0.226195
2.453367 0.2 0.216640
2.456700 0.2 0.208165
2.460033 0.2 0.200463
2.463367 0.2 0.193440
2.466700 0.2 0.187224
2.470033 0.2 0.181813
2.473367 0.2 0.177384
2.476700 0.2 0.175103
2.480033 0.2 0.176216
2.483367 0.2 0.180434
2.486700 0.2 0.186288
2.490033 0.2 0.192388
2.493367 0.2 0.197794
2.496700 0.2 0.202372
2.500033 0.2 0.207070
2.503367 0.2 0.212993
2.506700 0.2 0.220453
2.510033 0.2 0.229003
2.513367 0.2 0.237999
2.516700 0.2 0.247010
2.520033 0.2 0.255913
2.523367 0.2 0.264868
2.526700 0.2 0.274084
2.530033 0.2 0.283332
2.533367 0.2 0.292249
2.536700 0.2 0.300729
2.540033 0.2 0.308752
2.543367 0.2 0.316487
2.546700 0.2 0.324044
2.550033 0.2 0.330638
2.553367 0.2 0.335337
2.556700 0.2 0.338424
2.560033 0.2 0.340878
2.563367 0.2 0.342946
2.566700 0.2 0.344017
2.570033 0.2 0.343421
2.573367 0.2 0.340925
2.576700 0.2 0.336627
2.580033 0.2 0.330652
2.583367 0.2 0.323108
2.586700 0.2 0.314298
2.590033 0.2 0.304668
2.593367 0.2 0.294461
2.596700 0.2 0.283681
2.600033 0.2 0.272184
2.603367 0.2 0.259783
2.606700 0.2 0.246260
2.610033 0.2 0.231420
2.613367 0.2 0.215485
2.616700 0.2 0.199350
2.620033 0.2 0.183890
2.623367 0.2 0.169096
2.626700 0.2 0.154190
2.630033 0.2 0.138511
2.633367 0.2 0.122385
2.636700 0.2 0.106944
2.640033 0.2 0.092979
2.643367 0.2 0.080275
2.646700 0.2 0.067935
2.650033 0.2 0.054897
2.653367 0.2 0.040564
2.656700 0.2 0.025383
2.660033 0.2 0.010515
2.663367 0.2 -0.003194
2.666700 0.2 -0.015670
2.670033 0.2 -0.027032
2.673367 0.2 -0.037365
2.676700 0.2 -0.047400
2.680033 0.2 -0.058473
2.683367 0.2 -0.071321
2.686700 0.2 -0.085589
2.690033 0.2 -0.100220
2.693367 0.2 -0.113943
2.696700 0.2 -0.125947
2.700033 0.2 -0.135954
2.703367 0.2 -0.143992
2.706700 0.2 -0.150511
2.710033 0.2 -0.156378
2.713367 0.2 -0.162562
2.716700 0.2 -0.169943
2.720033 0.2 -0.178982
2.723367 0.2 -0.189324
2.726700 0.2 -0.200132
2.730033 0.2 -0.210707
2.733367 0.2 -0.220831
2.736700 0.2 -0.230502
2.740033 0.2 -0.239266
2.743367 0.2 -0.246451
2.746700 0.2 -0.252114
2.750033 0.2 -0.257138
2.753367 0.2 -0.262479
2.756700 0.2 -0.268328
2.760033 0.2 -0.274330
2.763367 0.2 -0.280379
2.766700 0.2 -0.286512
2.770033 0.2 -0.292356
2.773367 0.2 -0.297371
2.776700 0.2 -0.301665
2.780033 0.2 -0.305949
2.783367 0.2 -0.310685
2.786700 0.2 -0.315681
2.790033 0.2 -0.320263
2.793367 0.2 -0.323700
2.796700 0.2 -0.325846
2.800033 0.2 -0.327486
2.803367 0.2 -0.329874
2.806700 0.2 -0.333595
2.810033 0.2 -0.338103
2.813367 0.2 -0.342396
2.816700 0.2 -0.345772
2.820033 0.2 -0.348063
2.823367 0.2 -0.349618
2.826700 0.2 -0.350843
2.830033 0.2 -0.351677
2.833367 0.2 -0.351882
2.836700 0.2 -0.351416
2.840033 0.2 -0.350378
2.843367 0.2 -0.348887
2.846700 0.2 -0.347337
2.850033 0.2 -0.346317
2.853367 0.2 -0.346047
2.856700 0.2 -0.346294
2.860033 0.2 -0.346894
2.863367 0.2 -0.348003
2.866700 0.2 -0.349754
2.870033 0.2 -0.351761
2.873367 0.2 -0.352897
2.876700 0.2 -0.351965
2.880033 0.2 -0.348925
2.883367 0.2 -0.345297
2.886700 0.2 -0.342978
2.890033 0.2 -0.342820
2.893367 0.2 -0.344408
2.896700 0.2 -0.346941
2.900033 0.2 -0.349912
2.903367 0.2 -0.352892
2.906700 0.2 -0.355109
2.910033 0.2 -0.355877
2.913367 0.2 -0.355425
2.916700 0.2 -0.354517
2.920033 0.2 -0.353465
2.923367 0.2 -0.352170
2.926700 0.2 -0.350866
2.930033 0.2 -0.350396
2.933367 0.2 -0.351574
2.936700 0.2 -0.354373
2.940033 0.2 -0.358033
2.943367 0.2 -0.361986
2.946700 0.2 -0.366434
2.950033 0.2 -0.372003
2.953367 0.2 -0.378573
2.956700 0.2 -0.384892
2.960033 0.2 -0.390024
2.963367 0.2 -0.394355
2.966700 0.2 -0.398480
2.970033 0.2 -0.402201
2.973367 0.2 -0.405167
2.976700 0.2 -0.407412
2.980033 0.2 -0.409270
2.983367 0.2 -0.411528
2.986700 0.2 -0.414872
2.990033 0.2 -0.418802
2.993367 0.2 -0.421996
2.996700 0.2 -0.423621
3.000033 0.2 -0.423910
3.003367 0.2 -0.423715
3.006700 0.2 -0.423957
3.010033 0.2 -0.425517
3.013367 0.2 -0.428967
3.016700 0.2 -0.433982
3.020033 0.2 -0.439091
3.023367 0.2 -0.442490
3.026700 0.2 -0.443221
3.030033 0.2 -0.441605
3.033367 0.2 -0.438811
3.036700 0.2 -0.436250
3.040033 0.2 -0.434909
3.043367 0.2 -0.434904
3.046700 0.2 -0.435440
3.050033 0.2 -0.435254
3.053367 0.2 -0.433745
3.056700 0.2 -0.431528
3.060033 0.2 -0.429526
3.063367 0.2 -0.428092
3.066700 0.2 -0.427021
3.070033 0.2 -0.425903
3.073367 0.2 -0.424604
3.076700 0.2 -0.423458
3.080033 0.2 -0.422779
3.083367 0.2 -0.422411
3.086700 0.2 -0.422252
3.090033 0.2 -0.422825
3.093367 0.2 -0.424716
3.096700 0.2 -0.427882
3.100033 0.2 -0.431971
3.103367 0.2 -0.436585
3.106700 0.2 -0.440921
3.110033 0.2 -0.444204
3.113367 0.2 -0.446369
3.116700 0.2 -0.447938
3.120033 0.2 -0.449787
3.123367 0.2 -0.452846
3.126700 0.2 -0.457410
3.130033 0.2 -0.462770
3.133367 0.2 -0.468069
3.136700 0.2 -0.473247
3.140033 0.2 -0.478709
3.143367 0.2 -0.484688
3.146700 0.2 -0.491128
3.150033 0.2 -0.497974
3.153367 0.2 -0.505308
3.156700 0.2 -0.513126
3.160033 0.2 -0.521103
3.163367 0.2 -0.528810
3.166700 0.2 -0.536111
3.170033 0.2 -0.543278
3.173367 0.2 -0.550379
3.176700 0.2 -0.556698
3.180033 0.2 -0.561276
3.183367 0.2 -0.564042
3.186700 0.2 -0.566063
3.190033 0.2 -0.569103
3.193367 0.2 -0.574640
3.196700 0.2 -0.582645
3.200033 0.2 -0.591641
3.203367 0.2 -0.600102
3.206700 0.2 -0.607306
3.210033 0.2 -0.613104
3.213367 0.2 -0.617602
3.216700 0.2 -0.621462
3.220033 0.2 -0.625979
3.223367 0.2 -0.631916
3.226700 0.2 -0.638454
3.230033 0.2 -0.644159
3.233367 0.2 -0.648606
3.236700 0.2 -0.652601
3.240033 0.2 -0.657048
3.243367 0.2 -0.662035
3.246700 0.2 -0.667144
3.250033 0.2 -0.672326
3.253367 0.2 -0.677719
3.256700 0.2 -0.683051
3.260033 0.2 -0.688005
3.263367 0.2 -0.692718
3.266700 0.2 -0.697263
3.270033 0.2 -0.701132
3.273367 0.2 -0.703577
3.276700 0.2 -0.704248
3.280033 0.2 -0.703875
3.283367 0.2 -0.704001
3.286700 0.2 -0.705579
3.290033 0.2 -0.708285
3.293367 0.2 -0.711135
3.296700 0.2 -0.713589
3.300033 0.2 -0.715666
3.303367 0.2 -0.717705
3.306700 0.2 -0.720220
3.310033 0.2 -0.723484
3.313367 0.2 -0.727032
3.316700 0.2 -0.730110
3.320033 0.2 -0.732532
3.323367 0.2 -0.734716
3.326700 0.2 -0.737081
3.330033 0.2 -0.739680
3.333367 0.2 -0.742241
3.336700 0.2 -0.744439
3.340033 0.2 -0.746269
3.343367 0.2 -0.748094
3.346700 0.2 -0.750418
3.350033 0.2 -0.753836
3.353367 0.2 -0.758618
3.356700 0.2 -0.764369
3.360033 0.2 -0.770572
3.363367 0.2 -0.776881
3.366700 0.2 -0.782884
3.370033 0.2 -0.788332
3.373367 0.2 -0.793380
3.376700 0.2 -0.798116
3.380033 0.2 -0.802288
3.383367 0.2 -0.805533
3.386700 0.2 -0.807885
3.390033 0.2 -0.810185
3.393367 0.2 -0.813277
3.396700 0.2 -0.817017
3.400033 0.2 -0.820761
3.403367 0.2 -0.824188
3.406700 0.2 -0.827131
3.410033 0.2 -0.829552
3.413367 0.2 -0.831988
3.416700 0.2 -0.835047
3.420033 0.2 -0.838810
3.423367 0.2 -0.843182
3.426700 0.2 -0.848188
3.430033 0.2 -0.853348
3.433367 0.2 -0.857590
3.436700 0.2 -0.860286
3.440033 0.2 -0.861990
3.443367 0.2 -0.863653
3.446700 0.2 -0.865660
3.450033 0.2 -0.868049
3.453367 0.2 -0.870861
3.456700 0.2 -0.873944
3.460033 0.2 -0.877003
3.463367 0.2 -0.879997
3.466700 0.2 -0.883313
3.470033 0.2 -0.887439
3.473367 0.2 -0.892375
3.476700 0.2 -0.897665
3.480033 0.2 -0.902894
3.483367 0.2 -0.907611
3.486700 0.2 -0.911225
3.490033 0.2 -0.913572
3.493367 0.2 -0.915183
3.496700 0.2 -0.916850
3.500033 0.2 -0.919132
3.503367 0.2 -0.922275
3.506700 0.2 -0.926135
3.510033 0.2 -0.930214
3.513367 0.2 -0.933963
3.516700 0.2 -0.937013
3.520033 0.2 -0.939281
3.523367 0.2 -0.941153
3.526700 0.2 -0.943216
3.530033 0.2 -0.945707
3.533367 0.2 -0.948235
3.536700 0.2 -0.950196
3.540033 0.2 -0.951639
3.543367 0.2 -0.953423
3.546700 0.2 -0.956329
3.550033 0.2 -0.960492
3.553367 0.2 -0.965460
3.556700 0.2 -0.970522
3.560033 0.2 -0.975137
3.563367 0.2 -0.978988
3.566700 0.2 -0.981591
3.570033 0.2 -0.982410
3.573367 0.2 -0.981395
3.576700 0.2 -0.978964
3.580033 0.2 -0.975928
3.583367 0.2 -0.973423
3.586700 0.2 -0.972268
3.590033 0.2 -0.972468
3.593367 0.2 -0.973623
3.596700 0.2 -0.975416
3.600033 0.2 -0.977451
3.603367 0.2 -0.979216
3.606700 0.2 -0.980445
3.610033 0.2 -0.981283
3.613367 0.2 -0.982080
3.616700 0.2 -0.983439
3.620033 0.2 -0.986205
3.623367 0.2 -0.990489
3.626700 0.2 -0.995258
3.630033 0.2 -0.999286
3.633367 0.2 -1.001931
3.636700 0.2 -1.003309
3.640033 0.2 -1.004105
3.643367 0.2 -1.005204
3.646700 0.2 -1.007332
3.650033 0.2 -1.010806
3.653367 0.2 -1.015221
3.656700 0.2 -1.019714
3.660033 0.2 -1.023626
3.663367 0.2 -1.026951
3.666700 0.2 -1.030164
3.670033 0.2 -1.033768
3.673367 0.2 -1.037857
3.676700 0.2 -1.041940
3.680033 0.2 -1.045521
3.683367 0.2 -1.048855
3.686700 0.2 -1.052772
3.690033 0.2 -1.057698
3.693367 0.2 -1.063235
3.696700 0.2 -1.068749
3.700033 0.2 -1.073950
3.703367 0.2 -1.078742
3.706700 0.2 -1.083063
3.710033 0.2 -1.086821
3.713367 0.2 -1.090243
3.716700 0.2 -1.093918
3.720033 0.2 -1.097880
3.723367 0.2 -1.101536
3.726700 0.2 -1.104623
3.730033 0.2 -1.107557
3.733367 0.2 -1.111068
3.736700 0.2 -1.115962
3.740033 0.2 -1.122667
3.743367 0.2 -1.130765
3.746700 0.2 -1.139068
3.750033 0.2 -1.146351
3.753367 0.2 -1.152009
3.756700 0.2 -1.155837
3.760033 0.2 -1.157867
3.763367 0.2 -1.158733
3.766700 0.2 -1.159515
3.770033 0.2 -1.161029
3.773367 0.2 -1.163455
3.776700 0.2 -1.166272
3.780033 0.2 -1.168619
3.783367 0.2 -1.169788
3.786700 0.2 -1.169574
3.790033 0.2 -1.168470
3.793367 0.2 -1.167669
3.796700 0.2 -1.168470
3.800033 0.2 -1.171296
3.803367 0.2 -1.175595
3.806700 0.2 -1.180535
3.810033 0.2 -1.185518
3.813367 0.2 -1.190030
3.816700 0.2 -1.193541
3.820033 0.2 -1.195874
3.823367 0.2 -1.197765
3.826700 0.2 -1.200559
3.830033 0.2 -1.204740
3.833367 0.2 -1.209150
3.836700 0.2 -1.212140
3.840033 0.2 -1.213253
3.843367 0.2 -1.213509
3.846700 0.2 -1.214044
3.850033 0.2 -1.215097
3.853367 0.2 -1.216093
3.856700 0.2 -1.216396
3.860033 0.2 -1.216047
3.863367 0.2 -1.215804
3.866700 0.2 -1.216382
3.870033 0.2 -1.217732
3.873367 0.2 -1.219325
3.876700 0.2 -1.220894
3.880033 0.2 -1.222570
3.883367 0.2 -1.224414
3.886700 0.2 -1.226221
3.890033 0.2 -1.227865
3.893367 0.2 -1.229253
3.896700 0.2 -1.229937
3.900033 0.2 -1.229485
3.903367 0.2 -1.228270
3.906700 0.2 -1.227218
3.910033 0.2 -1.226845
3.913367 0.2 -1.227022
3.916700 0.2 -1.227525
3.920033 0.2 -1.228298
3.923367 0.2 -1.229588
3.926700 0.2 -1.231832
3.930033 0.2 -1.235018
3.933367 0.2 -1.238436
3.936700 0.2 -1.241271
3.940033 0.2 -1.243269
3.943367 0.2 -1.244503
3.946700 0.2 -1.244838
3.950033 0.2 -1.244070
3.953367 0.2 -1.242398
3.956700 0.2 -1.240387
3.960033 0.2 -1.238887
3.963367 0.2 -1.238915
3.966700 0.2 -1.241066
3.970033 0.2 -1.244773
3.973367 0.2 -1.248610
3.976700 0.2 -1.251465
3.980033 0.2 -1.253369
3.983367 0.2 -1.255497
3.986700 0.2 -1.259134
3.990033 0.2 -1.264177
3.993367 0.2 -1.269323
3.996700 0.2 -1.273598
4.000033 0.2 -1.276853
4.003367 0.2 -1.279204
4.006700 0.2 -1.280918
4.010033 0.2 -1.282622
4.013367 0.2 -1.285002
4.016700 0.2 -1.288196
4.020033 0.2 -1.291670
4.023367 0.2 -1.294627
4.026700 0.2 -1.296531
4.030033 0.2 -1.297663
4.033367 0.2 -1.299353
4.036700 0.2 -1.302892
4.040033 0.2 -1.308150
4.043367 0.2 -1.313677
4.046700 0.2 -1.317877
4.050033 0.2 -1.320029
4.053367 0.2 -1.320522
4.056700 0.2 -1.320429
4.060033 0.2 -1.321058
4.063367 0.2 -1.323423
4.066700 0.2 -1.327568
4.070033 0.2 -1.332657
4.073367 0.2 -1.337719
4.076700 0.2 -1.342120
4.080033 0.2 -1.345724
4.083367 0.2 -1.348965
4.086700 0.2 -1.352574
4.090033 0.2 -1.356751
4.093367 0.2 -1.360918
4.096700 0.2 -1.364658
4.100033 0.2 -1.368308
4.103367 0.2 -1.372481
4.106700 0.2 -1.377589
4.110033 0.2 -1.383624
4.113367 0.2 -1.389827
4.116700 0.2 -1.394860
4.120033 0.2 -1.397608
4.123367 0.2 -1.398129
4.126700 0.2 -1.397603
4.130033 0.2 -1.397207
4.133367 0.2 -1.397599
4.136700 0.2 -1.399205
4.140033 0.2 -1.402418
4.143367 0.2 -1.407214
4.146700 0.2 -1.412863
4.150033 0.2 -1.418269
4.153367 0.2 -1.422404
4.156700 0.2 -1.424542
4.160033 0.2 -1.424709
4.163367 0.2 -1.423759
4.166700 0.2 -1.422521
4.170033 0.2 -1.421012
4.173367 0.2 -1.418465
4.176700 0.2 -1.413915
4.180033 0.2 -1.406800
4.183367 0.2 -1.397254
4.186700 0.2 -1.385827
4.190033 0.2 -1.372662
4.193367 0.2 -1.357119
4.196700 0.2 -1.338152
4.200033 0.2 -1.314385
4.203367 0.2 -1.284475
4.206700 0.2 -1.248061
4.210033 0.2 -1.205765
4.213367 0.2 -1.158216
4.216700 0.2 -1.105671
4.220033 0.2 -1.048506
4.223367 0.2 -0.987388
4.226700 0.2 -0.922619
4.230033 0.2 -0.853962
4.233367 0.2 -0.781259
4.236700 0.2 -0.704643
4.240033 0.2 -0.624307
4.243367 0.2 -0.540484
4.246700 0.2 -0.453703
4.250033 0.2 -0.364971
4.253367 0.2 -0.275741
4.256700 0.2 -0.186954
4.260033 0.2 -0.098045
4.263367 0.2 -0.008172
4.266700 0.2 0.081789
4.270033 0.2 0.169827
4.273367 0.2 0.254675
4.276700 0.2 0.336086
4.280033 0.2 0.414262
4.283367 0.2 0.489559
4.286700 0.2 0.561797
4.290033 0.2 0.630063
4.293367 0.2 0.693677
4.296700 0.2 0.752914
4.300033 0.2 0.808341
4.303367 0.2 0.860170
4.306700 0.2 0.908510
4.310033 0.2 0.953497
4.313367 0.2 0.994750
4.316700 0.2 1.031412
4.320033 0.2 1.062909
4.323367 0.2 1.089331
4.326700 0.2 1.111282
4.330033 0.2 1.129718
4.333367 0.2 1.145466
4.336700 0.2 1.158696
4.340033 0.2 1.169061
4.343367 0.2 1.176377
4.346700 0.2 1.180647
4.350033 0.2 1.181560
4.353367 0.2 1.178565
4.356700 0.2 1.171599
4.360033 0.2 1.161206
4.363367 0.2 1.148079
4.366700 0.2 1.132595
4.370033 0.2 1.114849
4.373367 0.2 1.094984
4.376700 0.2 1.073312
4.380033 0.2 1.050197
4.383367 0.2 1.025912
4.386700 0.2 1.000413
4.390033 0.2 0.973283
4.393367 0.2 0.944417
4.396700 0.2 0.914312
4.400033 0.2 0.883183
4.403367 0.2 0.850670
4.406700 0.2 0.816830
4.410033 0.2 0.782572
4.413367 0.2 0.748625
4.416700 0.2 0.714571
4.420033 0.2 0.679572
4.423367 0.2 0.643623
4.426700 0.2 0.607567
4.430033 0.2 0.572242
4.433367 0.2 0.538053
4.436700 0.2 0.504903
4.440033 0.2 0.472046
4.443367 0.2 0.438620
4.446700 0.2 0.404567
4.450033 0.2 0.370657
4.453367 0.2 0.337665
4.456700 0.2 0.305837
4.460033 0.2 0.275075
4.463367 0.2 0.245073
4.466700 0.2 0.215210
4.470033 0.2 0.184770
4.473367 0.2 0.153538
4.476700 0.2 0.121868
4.480033 0.2 0.090301
4.483367 0.2 0.059647
4.486700 0.2 0.031083
4.490033 0.2 0.005732
4.493367 0.2 -0.015963
4.496700 0.2 -0.034864
4.500033 0.2 -0.052950
4.503367 0.2 -0.071940
4.506700 0.2 -0.092145
4.510033 0.2 -0.112713
4.513367 0.2 -0.132732
4.516700 0.2 -0.151908
4.520033 0.2 -0.170432
4.523367 0.2 -0.188821
4.526700 0.2 -0.207722
4.530033 0.2 -0.227173
4.533367 0.2 -0.246358
4.536700 0.2 -0.264551
4.540033 0.2 -0.281679
4.543367 0.2 -0.298028
4.546700 0.2 -0.314047
4.550033 0.2 -0.330345
4.553367 0.2 -0.347211
4.556700 0.2 -0.364035
4.560033 0.2 -0.379668
4.563367 0.2 -0.393321
4.566700 0.2 -0.404958
4.570033 0.2 -0.415146
4.573367 0.2 -0.424688
4.576700 0.2 -0.434285
4.580033 0.2 -0.444259
4.583367 0.2 -0.454644
4.586700 0.2 -0.465321
4.590033 0.2 -0.476083
4.593367 0.2 -0.486667
4.596700 0.2 -0.497024
4.600033 0.2 -0.507426
4.603367 0.2 -0.518085
4.606700 0.2 -0.528716
4.610033 0.2 -0.539096
4.613367 0.2 -0.549559
4.616700 0.2 -0.560512
4.620033 0.2 -0.571879
4.623367 0.2 -0.582957
4.626700 0.2 -0.592875
4.630033 0.2 -0.601187
4.633367 0.2 -0.607930
4.636700 0.2 -0.613537
4.640033 0.2 -0.618668
4.643367 0.2 -0.623898
4.646700 0.2 -0.629816
4.650033 0.2 -0.637067
4.653367 0.2 -0.645816
4.656700 0.2 -0.655376
4.660033 0.2 -0.664494
4.663367 0.2 -0.672229
4.666700 0.2 -0.678869
4.670033 0.2 -0.685533
4.673367 0.2 -0.692904
4.676700 0.2 -0.700853
4.680033 0.2 -0.708792
4.683367 0.2 -0.716210
4.686700 0.2 -0.723191
4.690033 0.2 -0.730199
4.693367 0.2 -0.737361
4.696700 0.2 -0.744304
4.700033 0.2 -0.750381
4.703367 0.2 -0.755065
4.706700 0.2 -0.758786
4.710033 0.2 -0.762893
4.713367 0.2 -0.768541
4.716700 0.2 -0.776090
4.720033 0.2 -0.785170
4.723367 0.2 -0.794805
4.726700 0.2 -0.803564
4.730033 0.2 -0.810251
4.733367 0.2 -0.814712
4.736700 0.2 -0.818013
4.740033 0.2 -0.821659
4.743367 0.2 -0.826442
4.746700 0.2 -0.831634
4.750033 0.2 -0.835932
4.753367 0.2 -0.839480
4.756700 0.2 -0.843951
4.760033 0.2 -0.850339
4.763367 0.2 -0.857599
4.766700 0.2 -0.863513
4.770033 0.2 -0.866521
4.773367 0.2 -0.866838
4.776700 0.2 -0.866051
4.780033 0.2 -0.866018
4.783367 0.2 -0.868165
4.786700 0.2 -0.873087
4.790033 0.2 -0.879974
4.793367 0.2 -0.887127
4.796700 0.2 -0.893166
4.800033 0.2 -0.897534
4.803367 0.2 -0.900701
4.806700 0.2 -0.903835
4.810033 0.2 -0.907895
4.813367 0.2 -0.913199
4.816700 0.2 -0.919718
4.820033 0.2 -0.927164
4.823367 0.2 -0.934843
4.826700 0.2 -0.941837
4.830033 0.2 -0.947663
4.833367 0.2 -0.952454
4.836700 0.2 -0.956533
4.840033 0.2 -0.960059
4.843367 0.2 -0.963057
4.846700 0.2 -0.965414
4.850033 0.2 -0.967090
4.853367 0.2 -0.968198
4.856700 0.2 -0.968827
4.860033 0.2 -0.969335
4.863367 0.2 -0.970587
4.866700 0.2 -0.973232
4.870033 0.2 -0.976929
4.873367 0.2 -0.980883
4.876700 0.2 -0.984701
4.880033 0.2 -0.988580
4.883367 0.2 -0.992934
4.886700 0.2 -0.997703
4.890033 0.2 -1.001828
4.893367 0.2 -1.003835
4.896700 0.2 -1.003449
4.900033 0.2 -1.002126
4.903367 0.2 -1.001675
4.906700 0.2 -1.003016
4.910033 0.2 -1.006108
4.913367 0.2 -1.010383
4.916700 0.2 -1.014839
4.920033 0.2 -1.018350
4.923367 0.2 -1.020748
4.926700 0.2 -1.023281
4.930033 0.2 -1.027053
4.933367 0.2 -1.031854
4.936700 0.2 -1.037009
4.940033 0.2 -1.041982
4.943367 0.2 -1.046327
4.946700 0.2 -1.050145
4.950033 0.2 -1.053954
4.953367 0.2 -1.057554
4.956700 0.2 -1.060236
4.960033 0.2 -1.061875
4.963367 0.2 -1.062993
4.966700 0.2 -1.064218
4.970033 0.2 -1.065880
4.973367 0.2 -1.068027
4.976700 0.2 -1.070979
4.980033 0.2 -1.075356
4.983367 0.2 -1.081009
4.986700 0.2 -1.086933
4.990033 0.2 -1.092451
4.993367 0.2 -1.097564
4.996700 0.2 -1.102216
5.000033 0.2 -1.106081
5.003367 0.2 -1.109121
5.006700 0.2 -1.111696
5.010033 0.2 -1.114104
5.013367 0.2 -1.116511
5.016700 0.2 -1.118970
5.020033 0.2 -1.121350
5.023367 0.2 -1.123394
5.026700 0.2 -1.125112
5.030033 0.2 -1.126882
5.033367 0.2 -1.128912
5.036700 0.2 -1.131035
5.040033 0.2 -1.133154
5.043367 0.2 -1.135371
5.046700 0.2 -1.137787
5.050033 0.2 -1.140502
5.053367 0.2 -1.143850
5.056700 0.2 -1.147981
5.060033 0.2 -1.152228
5.063367 0.2 -1.155548
5.066700 0.2 -1.157876
5.070033 0.2 -1.160214
5.073367 0.2 -1.163171
5.076700 0.2 -1.166323
5.080033 0.2 -1.169229
5.083367 0.2 -1.172149
5.086700 0.2 -1.175418
5.090033 0.2 -1.178724
5.093367 0.2 -1.181592
5.096700 0.2 -1.184396
5.100033 0.2 -1.188139
5.103367 0.2 -1.193192
5.106700 0.2 -1.198719
5.110033 0.2 -1.203758
5.113367 0.2 -1.208303
5.116700 0.2 -1.212941
5.120033 0.2 -1.217830
5.123367 0.2 -1.222598
5.126700 0.2 -1.226827
5.130033 0.2 -1.230254
5.133367 0.2 -1.232601
5.136700 0.2 -1.233607
5.140033 0.2 -1.233597
5.143367 0.2 -1.233774
5.146700 0.2 -1.235427
5.150033 0.2 -1.239143
5.153367 0.2 -1.244596
5.156700 0.2 -1.250384
5.160033 0.2 -1.254794
5.163367 0.2 -1.257365
5.166700 0.2 -1.258734
5.170033 0.2 -1.259088
5.173367 0.2 -1.258017
5.176700 0.2 -1.255767
5.180033 0.2 -1.253635
5.183367 0.2 -1.253141
5.186700 0.2 -1.255227
5.190033 0.2 -1.259954
5.193367 0.2 -1.266487
5.196700 0.2 -1.273602
5.200033 0.2 -1.280429
5.203367 0.2 -1.286683
5.206700 0.2 -1.292177
5.210033 0.2 -1.296182
5.213367 0.2 -1.297840
5.216700 0.2 -1.297463
5.220033 0.2 -1.296666
5.223367 0.2 -1.296792
5.226700 0.2 -1.298035
5.230033 0.2 -1.300159
5.233367 0.2 -1.303102
5.236700 0.2 -1.306753
5.240033 0.2 -1.310967
5.243367 0.2 -1.315931
5.246700 0.2 -1.321775
5.250033 0.2 -1.328019
5.253367 0.2 -1.333710
5.256700 0.2 -1.337961
5.260033 0.2 -1.340322
5.263367 0.2 -1.340713
5.266700 0.2 -1.339661
5.270033 0.2 -1.338329
5.273367 0.2 -1.337584
5.276700 0.2 -1.337552
5.280033 0.2 -1.338325
5.283367 0.2 -1.340290
5.286700 0.2 -1.343382
5.290033 0.2 -1.346841
5.293367 0.2 -1.349919
5.296700 0.2 -1.352360
5.300033 0.2 -1.354334
5.303367 0.2 -1.356346
5.306700 0.2 -1.359023
5.310033 0.2 -1.362530
5.313367 0.2 -1.366190
5.316700 0.2 -1.369012
5.320033 0.2 -1.370432
5.323367 0.2 -1.370362
5.326700 0.2 -1.368881
5.330033 0.2 -1.366287
5.333367 0.2 -1.363289
5.336700 0.2 -1.360560
5.340033 0.2 -1.358348
5.343367 0.2 -1.356830
5.346700 0.2 -1.356420
5.350033 0.2 -1.357379
5.353367 0.2 -1.359405
5.356700 0.2 -1.361878
5.360033 0.2 -1.364271
5.363367 0.2 -1.366260
5.366700 0.2 -1.368076
5.370033 0.2 -1.370185
5.373367 0.2 -1.372388
5.376700 0.2 -1.373999
5.380033 0.2 -1.374744
5.383367 0.2 -1.374907
5.386700 0.2 -1.374912
5.390033 0.2 -1.375130
5.393367 0.2 -1.375917
5.396700 0.2 -1.377510
5.400033 0.2 -1.379787
5.403367 0.2 -1.382311
5.406700 0.2 -1.384690
5.410033 0.2 -1.386758
5.413367 0.2 -1.388420
5.416700 0.2 -1.389822
5.420033 0.2 -1.391401
5.423367 0.2 -1.393347
5.426700 0.2 -1.395280
5.430033 0.2 -1.396802
5.433367 0.2 -1.398022
5.436700 0.2 -1.399163
5.440033 0.2 -1.399978
5.443367 0.2 -1.399969
5.446700 0.2 -1.399182
5.450033 0.2 -1.398381
5.453367 0.2 -1.398176
5.456700 0.2 -1.398413
5.460033 0.2 -1.398632
5.463367 0.2 -1.398586
5.466700 0.2 -1.398176
5.470033 0.2 -1.397552
5.473367 0.2 -1.397170
5.476700 0.2 -1.397510
5.480033 0.2 -1.398572
5.483367 0.2 -1.399810
5.486700 0.2 -1.400965
5.490033 0.2 -1.402632
5.493367 0.2 -1.405063
5.496700 0.2 -1.407154
5.500033 0.2 -1.407703
5.503367 0.2 -1.406721
5.506700 0.2 -1.405166
5.510033 0.2 -1.404192
5.513367 0.2 -1.404393
5.516700 0.2 -1.405370
5.520033 0.2 -1.406441
5.523367 0.2 -1.407471
5.526700 0.2 -1.408942
5.530033 0.2 -1.411256
5.533367 0.2 -1.413785
5.536700 0.2 -1.414940
5.540033 0.2 -1.413915
5.543367 0.2 -1.411978
5.546700 0.2 -1.411191
5.550033 0.2 -1.412556
5.553367 0.2 -1.415364
5.556700 0.2 -1.417808
5.560033 0.2 -1.418781
5.563367 0.2 -1.418749
5.566700 0.2 -1.418716
5.570033 0.2 -1.419298
5.573367 0.2 -1.420616
5.576700 0.2 -1.422451
5.580033 0.2 -1.424458
5.583367 0.2 -1.426386
5.586700 0.2 -1.428160
5.590033 0.2 -1.429897
5.593367 0.2 -1.431764
5.596700 0.2 -1.433496
5.600033 0.2 -1.434437
5.603367 0.2 -1.434465
5.606700 0.2 -1.434279
5.610033 0.2 -1.434730
5.613367 0.2 -1.436328
5.616700 0.2 -1.439159
5.620033 0.2 -1.442824
5.623367 0.2 -1.446502
5.626700 0.2 -1.449496
5.630033 0.2 -1.451694
5.633367 0.2 -1.453338
5.636700 0.2 -1.454605
5.640033 0.2 -1.455601
5.643367 0.2 -1.456742
5.646700 0.2 -1.458274
5.650033 0.2 -1.459680
5.653367 0.2 -1.460295
5.656700 0.2 -1.460151
5.660033 0.2 -1.459825
5.663367 0.2 -1.459955
5.666700 0.2 -1.460938
5.670033 0.2 -1.462707
5.673367 0.2 -1.464793
5.676700 0.2 -1.466679
5.680033 0.2 -1.468142
5.683367 0.2 -1.469180
5.686700 0.2 -1.469906
5.690033 0.2 -1.470577
5.693367 0.2 -1.471322
5.696700 0.2 -1.472281
5.700033 0.2 -1.473920
5.703367 0.2 -1.476640
5.706700 0.2 -1.479853
5.710033 0.2 -1.482363
5.713367 0.2 -1.483606
5.716700 0.2 -1.484123
5.720033 0.2 -1.484943
5.723367 0.2 -1.487145
5.726700 0.2 -1.491341
5.730033 0.2 -1.497199
5.733367 0.2 -1.503560
5.736700 0.2 -1.509008
5.740033 0.2 -1.512589
5.743367 0.2 -1.514233
5.746700 0.2 -1.514363
5.750033 0.2 -1.513511
5.753367 0.2 -1.512454
5.756700 0.2 -1.512221
5.760033 0.2 -1.513395
5.763367 0.2 -1.515863
5.766700 0.2 -1.518978
5.770033 0.2 -1.521767
5.773367 0.2 -1.523676
5.776700 0.2 -1.525343
5.780033 0.2 -1.527872
5.783367 0.2 -1.531327
5.786700 0.2 -1.534629
5.790033 0.2 -1.536747
5.793367 0.2 -1.537437
5.796700 0.2 -1.536813
5.800033 0.2 -1.535099
5.803367 0.2 -1.533069
5.806700 0.2 -1.532035
5.810033 0.2 -1.533306
5.813367 0.2 -1.537572
5.816700 0.2 -1.544370
5.820033 0.2 -1.552217
5.823367 0.2 -1.559262
5.826700 0.2 -1.564180
5.830033 0.2 -1.566741
5.833367 0.2 -1.567770
5.836700 0.2 -1.568459
5.840033 0.2 -1.569395
5.843367 0.2 -1.570233
5.846700 0.2 -1.570745
5.850033 0.2 -1.571244
5.853367 0.2 -1.571798
5.856700 0.2 -1.572040
5.860033 0.2 -1.572054
5.863367 0.2 -1.572603
5.866700 0.2 -1.574247
5.870033 0.2 -1.576869
5.873367 0.2 -1.580054
5.876700 0.2 -1.583127
5.880033 0.2 -1.585311
5.883367 0.2 -1.586564
5.886700 0.2 -1.587849
5.890033 0.2 -1.590205
5.893367 0.2 -1.593702
5.896700 0.2 -1.597255
5.900033 0.2 -1.599682
5.903367 0.2 -1.600934
5.906700 0.2 -1.602075
5.910033 0.2 -1.604026
5.913367 0.2 -1.606848
5.916700 0.2 -1.610019
5.920033 0.2 -1.612883
5.923367 0.2 -1.614927
5.926700 0.2 -1.615994
5.930033 0.2 -1.616306
5.933367 0.2 -1.616525
5.936700 0.2 -1.617521
5.940033 0.2 -1.619495
5.943367 0.2 -1.621530
5.946700 0.2 -1.622643
5.950033 0.2 -1.622885
5.953367 0.2 -1.623128
5.956700 0.2 -1.624096
5.960033 0.2 -1.625600
5.963367 0.2 -1.626601
5.966700 0.2 -1.626438
5.970033 0.2 -1.625828
5.973367 0.2 -1.625963
5.976700 0.2 -1.627309
5.980033 0.2 -1.629619
5.983367 0.2 -1.632222
5.986700 0.2 -1.634434
5.990033 0.2 -1.636059
5.993367 0.2 -1.637382
5.996700 0.2 -1.638797
6.000033 0.2 -1.640525
