# Supplementary material for: Quantitative profiling of capsaicin content in seven chili pepper cultivars using optimized HPLC
Source: Front Plant Sci. 2026 May 7;17:1749488. doi: 10.3389/fpls.2026.1749488 (PMC13190488; doi:10.3389/fpls.2026.1749488)
Supplement: Supplementary file 3 [file DataSheet3.zip › Raw Chromatograms_Chili Pepper/ANPD.txt]

URL	chrom://desktop-lb30aed/ChromeleonLocal/Capsaicin/CapsaicinTest_1312025.seq/32016.smp/UV_VIS_4.channel
Channel	UV_VIS_4

Injection Information:
Data Vault	ChromeleonLocal
Sequence	CapsaicinTest_1312025
Name	ANPD
Number	553
Position	B:E3
Comment	
Processing Method	Processing_Capsaicin
Instrument Method	Capsaicin_222025m1 -Origninal_4wavelenght
Type	Unknown
Status	Finished
Inject Time	3/31/2025 3:31:13 PM -07:00
Volume (µl)	10.00
Dilution Factor	1.0000
Weight	1.0000

Raw Data Information:
Time Min. (min)	0.003367
Time Max. (min)	6.000033
Data Points	1800
Detector	UV
Generating Data System	Chromeleon 7.2.10.24543
Exporting Data System	Chromeleon 7.2.10.0
Operator	Instrument Controller
Signal Quantity	Absorbance
Signal Unit	mAU
Signal Min.	-1.640525
Signal Max.	65.920553
Channel	UV_VIS_4
Driver Name	VDAD.dll
Channel Type	Evaluation
Min. Step (s)	0.2
Max. Step (s)	0.2
Average Step (s)	0.2

Signal Parameter Information:
Signal Info	WVL:280 nm

Raw Data:
Time (min)	Step (s)	Value (mAU)
0.003367	n.a.	0.000000
0.006700	0.2	0.000047
0.010033	0.2	0.000228
0.013367	0.2	0.000475
0.016700	0.2	0.000563
0.020033	0.2	0.000540
0.023367	0.2	0.000671
0.026700	0.2	0.000866
0.030033	0.2	0.000577
0.033367	0.2	-0.000675
0.036700	0.2	-0.003083
0.040033	0.2	-0.006543
0.043367	0.2	-0.010217
0.046700	0.2	-0.012661
0.050033	0.2	-0.013225
0.053367	0.2	-0.012792
0.056700	0.2	-0.012745
0.060033	0.2	-0.013639
0.063367	0.2	-0.015143
0.066700	0.2	-0.016843
0.070033	0.2	-0.018845
0.073367	0.2	-0.021439
0.076700	0.2	-0.024261
0.080033	0.2	-0.026408
0.083367	0.2	-0.027525
0.086700	0.2	-0.028331
0.090033	0.2	-0.029891
0.093367	0.2	-0.032331
0.096700	0.2	-0.034766
0.100033	0.2	-0.036485
0.103367	0.2	-0.037588
0.106700	0.2	-0.038613
0.110033	0.2	-0.040196
0.113367	0.2	-0.042948
0.116700	0.2	-0.046804
0.120033	0.2	-0.050822
0.123367	0.2	-0.054082
0.126700	0.2	-0.056233
0.130033	0.2	-0.057346
0.133367	0.2	-0.057877
0.136700	0.2	-0.058417
0.140033	0.2	-0.059088
0.143367	0.2	-0.059665
0.146700	0.2	-0.060652
0.150033	0.2	-0.063083
0.153367	0.2	-0.066943
0.156700	0.2	-0.071102
0.160033	0.2	-0.074445
0.163367	0.2	-0.076271
0.166700	0.2	-0.076266
0.170033	0.2	-0.074678
0.173367	0.2	-0.072261
0.176700	0.2	-0.070198
0.180033	0.2	-0.070031
0.183367	0.2	-0.072941
0.186700	0.2	-0.078874
0.190033	0.2	-0.086403
0.193367	0.2	-0.093337
0.196700	0.2	-0.097803
0.200033	0.2	-0.099274
0.203367	0.2	-0.098441
0.206700	0.2	-0.096601
0.210033	0.2	-0.095163
0.213367	0.2	-0.095032
0.216700	0.2	-0.096462
0.220033	0.2	-0.099353
0.223367	0.2	-0.103326
0.226700	0.2	-0.107680
0.230033	0.2	-0.111600
0.233367	0.2	-0.114632
0.236700	0.2	-0.117002
0.240033	0.2	-0.119302
0.243367	0.2	-0.122031
0.246700	0.2	-0.125417
0.250033	0.2	-0.129049
0.253367	0.2	-0.131843
0.256700	0.2	-0.133105
0.260033	0.2	-0.133035
0.263367	0.2	-0.132080
0.266700	0.2	-0.130543
0.270033	0.2	-0.128727
0.273367	0.2	-0.127228
0.276700	0.2	-0.127004
0.280033	0.2	-0.128844
0.283367	0.2	-0.132597
0.286700	0.2	-0.137221
0.290033	0.2	-0.141752
0.293367	0.2	-0.146064
0.296700	0.2	-0.150567
0.300033	0.2	-0.155484
0.303367	0.2	-0.160430
0.306700	0.2	-0.164406
0.310033	0.2	-0.166697
0.313367	0.2	-0.167531
0.316700	0.2	-0.167275
0.320033	0.2	-0.165966
0.323367	0.2	-0.164188
0.326700	0.2	-0.163359
0.330033	0.2	-0.164504
0.333367	0.2	-0.167480
0.336700	0.2	-0.171643
0.340033	0.2	-0.176411
0.343367	0.2	-0.180905
0.346700	0.2	-0.184053
0.350033	0.2	-0.185468
0.353367	0.2	-0.185785
0.356700	0.2	-0.186041
0.360033	0.2	-0.186940
0.363367	0.2	-0.188434
0.366700	0.2	-0.190171
0.370033	0.2	-0.192281
0.373367	0.2	-0.195163
0.376700	0.2	-0.198851
0.380033	0.2	-0.203089
0.383367	0.2	-0.207671
0.386700	0.2	-0.212360
0.390033	0.2	-0.216439
0.393367	0.2	-0.218949
0.396700	0.2	-0.219736
0.400033	0.2	-0.219950
0.403367	0.2	-0.221217
0.406700	0.2	-0.224425
0.410033	0.2	-0.229375
0.413367	0.2	-0.235001
0.416700	0.2	-0.239974
0.420033	0.2	-0.243615
0.423367	0.2	-0.246293
0.426700	0.2	-0.248565
0.430033	0.2	-0.250675
0.433367	0.2	-0.252924
0.436700	0.2	-0.255522
0.440033	0.2	-0.258167
0.443367	0.2	-0.260253
0.446700	0.2	-0.261473
0.450033	0.2	-0.262340
0.453367	0.2	-0.263811
0.456700	0.2	-0.266372
0.460033	0.2	-0.269390
0.463367	0.2	-0.271653
0.466700	0.2	-0.272589
0.470033	0.2	-0.272635
0.473367	0.2	-0.272491
0.476700	0.2	-0.272598
0.480033	0.2	-0.273408
0.483367	0.2	-0.275308
0.486700	0.2	-0.278107
0.490033	0.2	-0.281208
0.493367	0.2	-0.284053
0.496700	0.2	-0.286200
0.500033	0.2	-0.287434
0.503367	0.2	-0.287793
0.506700	0.2	-0.287467
0.510033	0.2	-0.286973
0.513367	0.2	-0.286973
0.516700	0.2	-0.287900
0.520033	0.2	-0.289925
0.523367	0.2	-0.292771
0.526700	0.2	-0.295718
0.530033	0.2	-0.298317
0.533367	0.2	-0.300561
0.536700	0.2	-0.302373
0.540033	0.2	-0.303895
0.543367	0.2	-0.305953
0.546700	0.2	-0.309190
0.550033	0.2	-0.313194
0.553367	0.2	-0.317153
0.556700	0.2	-0.320864
0.560033	0.2	-0.324757
0.563367	0.2	-0.328920
0.566700	0.2	-0.332785
0.570033	0.2	-0.335639
0.573367	0.2	-0.337148
0.576700	0.2	-0.337604
0.580033	0.2	-0.337814
0.583367	0.2	-0.338471
0.586700	0.2	-0.339658
0.590033	0.2	-0.341181
0.593367	0.2	-0.343057
0.596700	0.2	-0.345423
0.600033	0.2	-0.348194
0.603367	0.2	-0.351183
0.606700	0.2	-0.354401
0.610033	0.2	-0.357744
0.613367	0.2	-0.360580
0.616700	0.2	-0.362219
0.620033	0.2	-0.362583
0.623367	0.2	-0.361982
0.626700	0.2	-0.360594
0.630033	0.2	-0.358070
0.633367	0.2	-0.353386
0.636700	0.2	-0.345311
0.640033	0.2	-0.332873
0.643367	0.2	-0.315099
0.646700	0.2	-0.290996
0.650033	0.2	-0.260291
0.653367	0.2	-0.223052
0.656700	0.2	-0.177650
0.660033	0.2	-0.118879
0.663367	0.2	-0.037439
0.666700	0.2	0.078683
0.670033	0.2	0.241273
0.673367	0.2	0.458509
0.676700	0.2	0.732336
0.680033	0.2	1.057298
0.683367	0.2	1.421100
0.686700	0.2	1.806794
0.690033	0.2	2.195863
0.693367	0.2	2.572010
0.696700	0.2	2.924954
0.700033	0.2	3.253021
0.703367	0.2	3.564400
0.706700	0.2	3.877105
0.710033	0.2	4.216293
0.713367	0.2	4.608217
0.716700	0.2	5.072188
0.720033	0.2	5.614134
0.723367	0.2	6.223540
0.726700	0.2	6.873738
0.730033	0.2	7.524462
0.733367	0.2	8.125496
0.736700	0.2	8.625784
0.740033	0.2	8.997098
0.743367	0.2	9.266506
0.746700	0.2	9.529456
0.750033	0.2	9.916895
0.753367	0.2	10.521654
0.756700	0.2	11.336585
0.760033	0.2	12.266338
0.763367	0.2	13.204739
0.766700	0.2	14.102277
0.770033	0.2	14.975341
0.773367	0.2	15.874347
0.776700	0.2	16.848114
0.780033	0.2	17.922963
0.783367	0.2	19.099182
0.786700	0.2	20.365533
0.790033	0.2	21.722694
0.793367	0.2	23.192596
0.796700	0.2	24.810531
0.800033	0.2	26.622913
0.803367	0.2	28.690067
0.806700	0.2	31.065499
0.810033	0.2	33.752029
0.813367	0.2	36.676829
0.816700	0.2	39.721308
0.820033	0.2	42.794477
0.823367	0.2	45.888587
0.826700	0.2	49.057640
0.830033	0.2	52.332161
0.833367	0.2	55.643925
0.836700	0.2	58.809668
0.840033	0.2	61.565121
0.843367	0.2	63.622678
0.846700	0.2	64.736796
0.850033	0.2	64.766472
0.853367	0.2	63.719177
0.856700	0.2	61.762617
0.860033	0.2	59.199347
0.863367	0.2	56.406702
0.866700	0.2	53.755879
0.870033	0.2	51.536625
0.873367	0.2	49.910760
0.876700	0.2	48.902859
0.880033	0.2	48.426092
0.883367	0.2	48.333183
0.886700	0.2	48.473449
0.890033	0.2	48.735482
0.893367	0.2	49.066218
0.896700	0.2	49.471068
0.900033	0.2	50.003831
0.903367	0.2	50.749984
0.906700	0.2	51.804232
0.910033	0.2	53.242990
0.913367	0.2	55.091726
0.916700	0.2	57.291985
0.920033	0.2	59.683360
0.923367	0.2	62.016998
0.926700	0.2	64.001852
0.930033	0.2	65.367338
0.933367	0.2	65.920553
0.936700	0.2	65.580183
0.940033	0.2	64.380206
0.943367	0.2	62.447917
0.946700	0.2	59.966361
0.950033	0.2	57.133082
0.953367	0.2	54.127611
0.956700	0.2	51.094377
0.960033	0.2	48.138835
0.963367	0.2	45.331474
0.966700	0.2	42.715450
0.970033	0.2	40.314607
0.973367	0.2	38.139564
0.976700	0.2	36.191042
0.980033	0.2	34.460947
0.983367	0.2	32.932633
0.986700	0.2	31.581461
0.990033	0.2	30.375966
0.993367	0.2	29.280614
0.996700	0.2	28.260145
1.000033	0.2	27.284576
1.003367	0.2	26.334203
1.006700	0.2	25.403081
1.010033	0.2	24.499651
1.013367	0.2	23.644427
1.016700	0.2	22.865189
1.020033	0.2	22.190474
1.023367	0.2	21.642954
1.026700	0.2	21.234951
1.030033	0.2	20.966604
1.033367	0.2	20.825272
1.036700	0.2	20.785485
1.040033	0.2	20.810249
1.043367	0.2	20.854371
1.046700	0.2	20.869505
1.050033	0.2	20.809686
1.053367	0.2	20.636697
1.056700	0.2	20.324835
1.060033	0.2	19.864202
1.063367	0.2	19.261357
1.066700	0.2	18.537231
1.070033	0.2	17.722840
1.073367	0.2	16.853111
1.076700	0.2	15.961085
1.080033	0.2	15.075216
1.083367	0.2	14.218492
1.086700	0.2	13.407730
1.090033	0.2	12.653419
1.093367	0.2	11.960324
1.096700	0.2	11.328519
1.100033	0.2	10.755113
1.103367	0.2	10.236334
1.106700	0.2	9.769010
1.110033	0.2	9.350572
1.113367	0.2	8.978243
1.116700	0.2	8.648974
1.120033	0.2	8.359998
1.123367	0.2	8.108462
1.126700	0.2	7.890617
1.130033	0.2	7.702084
1.133367	0.2	7.538730
1.136700	0.2	7.397411
1.140033	0.2	7.276125
1.143367	0.2	7.173400
1.146700	0.2	7.087681
1.150033	0.2	7.017558
1.153367	0.2	6.962307
1.156700	0.2	6.921995
1.160033	0.2	6.897300
1.163367	0.2	6.889156
1.166700	0.2	6.897911
1.170033	0.2	6.923028
1.173367	0.2	6.963802
1.176700	0.2	7.019867
1.180033	0.2	7.090522
1.183367	0.2	7.173549
1.186700	0.2	7.265098
1.190033	0.2	7.360647
1.193367	0.2	7.455177
1.196700	0.2	7.542502
1.200033	0.2	7.615723
1.203367	0.2	7.668673
1.206700	0.2	7.696054
1.210033	0.2	7.693013
1.213367	0.2	7.656040
1.216700	0.2	7.584011
1.220033	0.2	7.478157
1.223367	0.2	7.341621
1.226700	0.2	7.179268
1.230033	0.2	6.997120
1.233367	0.2	6.801202
1.236700	0.2	6.596851
1.240033	0.2	6.388905
1.243367	0.2	6.181891
1.246700	0.2	5.979370
1.250033	0.2	5.783397
1.253367	0.2	5.594846
1.256700	0.2	5.413974
1.260033	0.2	5.240762
1.263367	0.2	5.075396
1.266700	0.2	4.918617
1.270033	0.2	4.771585
1.273367	0.2	4.635341
1.276700	0.2	4.510251
1.280033	0.2	4.395810
1.283367	0.2	4.290887
1.286700	0.2	4.194295
1.290033	0.2	4.104893
1.293367	0.2	4.020981
1.296700	0.2	3.940673
1.300033	0.2	3.863438
1.303367	0.2	3.790720
1.306700	0.2	3.725179
1.310033	0.2	3.670552
1.313367	0.2	3.632056
1.316700	0.2	3.616237
1.320033	0.2	3.630435
1.323367	0.2	3.681695
1.326700	0.2	3.775395
1.330033	0.2	3.914433
1.333367	0.2	4.099472
1.336700	0.2	4.329565
1.340033	0.2	4.602019
1.343367	0.2	4.911926
1.346700	0.2	5.252371
1.350033	0.2	5.615340
1.353367	0.2	5.992264
1.356700	0.2	6.374423
1.360033	0.2	6.754245
1.363367	0.2	7.126820
1.366700	0.2	7.489771
1.370033	0.2	7.841359
1.373367	0.2	8.178791
1.376700	0.2	8.497946
1.380033	0.2	8.794498
1.383367	0.2	9.064660
1.386700	0.2	9.304639
1.390033	0.2	9.509684
1.393367	0.2	9.674085
1.396700	0.2	9.791912
1.400033	0.2	9.858287
1.403367	0.2	9.870571
1.406700	0.2	9.828489
1.410033	0.2	9.733732
1.413367	0.2	9.589745
1.416700	0.2	9.401673
1.420033	0.2	9.176270
1.423367	0.2	8.921269
1.426700	0.2	8.644252
1.430033	0.2	8.352143
1.433367	0.2	8.051470
1.436700	0.2	7.748338
1.440033	0.2	7.448406
1.443367	0.2	7.156977
1.446700	0.2	6.878814
1.450033	0.2	6.617871
1.453367	0.2	6.376836
1.456700	0.2	6.156866
1.460033	0.2	5.958118
1.463367	0.2	5.780640
1.466700	0.2	5.624886
1.470033	0.2	5.491683
1.473367	0.2	5.381801
1.476700	0.2	5.295393
1.480033	0.2	5.231784
1.483367	0.2	5.189390
1.486700	0.2	5.165744
1.490033	0.2	5.157962
1.493367	0.2	5.162950
1.496700	0.2	5.177031
1.500033	0.2	5.196226
1.503367	0.2	5.217236
1.506700	0.2	5.238173
1.510033	0.2	5.258308
1.513367	0.2	5.277223
1.516700	0.2	5.293870
1.520033	0.2	5.306327
1.523367	0.2	5.312553
1.526700	0.2	5.310723
1.530033	0.2	5.298927
1.533367	0.2	5.275691
1.536700	0.2	5.240771
1.540033	0.2	5.195048
1.543367	0.2	5.140570
1.546700	0.2	5.080993
1.550033	0.2	5.020835
1.553367	0.2	4.963786
1.556700	0.2	4.912117
1.560033	0.2	4.867241
1.563367	0.2	4.830519
1.566700	0.2	4.803296
1.570033	0.2	4.786570
1.573367	0.2	4.781610
1.576700	0.2	4.790807
1.580033	0.2	4.817038
1.583367	0.2	4.862621
1.586700	0.2	4.929556
1.590033	0.2	5.020518
1.593367	0.2	5.139308
1.596700	0.2	5.290103
1.600033	0.2	5.476465
1.603367	0.2	5.700984
1.606700	0.2	5.965424
1.610033	0.2	6.270758
1.613367	0.2	6.617615
1.616700	0.2	7.007057
1.620033	0.2	7.440341
1.623367	0.2	7.917588
1.626700	0.2	8.437024
1.630033	0.2	8.995780
1.633367	0.2	9.591160
1.636700	0.2	10.221205
1.640033	0.2	10.884544
1.643367	0.2	11.579921
1.646700	0.2	12.305616
1.650033	0.2	13.059494
1.653367	0.2	13.839267
1.656700	0.2	14.641862
1.660033	0.2	15.462912
1.663367	0.2	16.297330
1.666700	0.2	17.139567
1.670033	0.2	17.983215
1.673367	0.2	18.820409
1.676700	0.2	19.640927
1.680033	0.2	20.431578
1.683367	0.2	21.176869
1.686700	0.2	21.860800
1.690033	0.2	22.468274
1.693367	0.2	22.985414
1.696700	0.2	23.400444
1.700033	0.2	23.705736
1.703367	0.2	23.898794
1.706700	0.2	23.981328
1.710033	0.2	23.958376
1.713367	0.2	23.838040
1.716700	0.2	23.630718
1.720033	0.2	23.347135
1.723367	0.2	22.996129
1.726700	0.2	22.584191
1.730033	0.2	22.116355
1.733367	0.2	21.597026
1.736700	0.2	21.030824
1.740033	0.2	20.423536
1.743367	0.2	19.783396
1.746700	0.2	19.121631
1.750033	0.2	18.450809
1.753367	0.2	17.782748
1.756700	0.2	17.128214
1.760033	0.2	16.497495
1.763367	0.2	15.899651
1.766700	0.2	15.340806
1.770033	0.2	14.823279
1.773367	0.2	14.346400
1.776700	0.2	13.907836
1.780033	0.2	13.504704
1.783367	0.2	13.134503
1.786700	0.2	12.795129
1.790033	0.2	12.483890
1.793367	0.2	12.197020
1.796700	0.2	11.930405
1.800033	0.2	11.680704
1.803367	0.2	11.445866
1.806700	0.2	11.224649
1.810033	0.2	11.015874
1.813367	0.2	10.818741
1.816700	0.2	10.632966
1.820033	0.2	10.457626
1.823367	0.2	10.291012
1.826700	0.2	10.132343
1.830033	0.2	9.981995
1.833367	0.2	9.839898
1.836700	0.2	9.705126
1.840033	0.2	9.576860
1.843367	0.2	9.454773
1.846700	0.2	9.338418
1.850033	0.2	9.226818
1.853367	0.2	9.119003
1.856700	0.2	9.014755
1.860033	0.2	8.914373
1.863367	0.2	8.818079
1.866700	0.2	8.725929
1.870033	0.2	8.637807
1.873367	0.2	8.553392
1.876700	0.2	8.472446
1.880033	0.2	8.394681
1.883367	0.2	8.319118
1.886700	0.2	8.244184
1.890033	0.2	8.168858
1.893367	0.2	8.093314
1.896700	0.2	8.018492
1.900033	0.2	7.945620
1.903367	0.2	7.875618
1.906700	0.2	7.808143
1.910033	0.2	7.741791
1.913367	0.2	7.675402
1.916700	0.2	7.608794
1.920033	0.2	7.542185
1.923367	0.2	7.475736
1.926700	0.2	7.409905
1.930033	0.2	7.345313
1.933367	0.2	7.281834
1.936700	0.2	7.218365
1.940033	0.2	7.153703
1.943367	0.2	7.087667
1.946700	0.2	7.021241
1.950033	0.2	6.955662
1.953367	0.2	6.891564
1.956700	0.2	6.828993
1.960033	0.2	6.767842
1.963367	0.2	6.707967
1.966700	0.2	6.649052
1.970033	0.2	6.590504
1.973367	0.2	6.531500
1.976700	0.2	6.471481
1.980033	0.2	6.410712
1.983367	0.2	6.349958
1.986700	0.2	6.289822
1.990033	0.2	6.230818
1.993367	0.2	6.173514
1.996700	0.2	6.118272
2.000033	0.2	6.065066
2.003367	0.2	6.013773
2.006700	0.2	5.964232
2.010033	0.2	5.915747
2.013367	0.2	5.866969
2.016700	0.2	5.816710
2.020033	0.2	5.765045
2.023367	0.2	5.713468
2.026700	0.2	5.663675
2.030033	0.2	5.616266
2.033367	0.2	5.570673
2.036700	0.2	5.526063
2.040033	0.2	5.481895
2.043367	0.2	5.437774
2.046700	0.2	5.393452
2.050033	0.2	5.348781
2.053367	0.2	5.303342
2.056700	0.2	5.256268
2.060033	0.2	5.206950
2.063367	0.2	5.155699
2.066700	0.2	5.103210
2.070033	0.2	5.049519
2.073367	0.2	4.994324
2.076700	0.2	4.937821
2.080033	0.2	4.880540
2.083367	0.2	4.822956
2.086700	0.2	4.765335
2.090033	0.2	4.707235
2.093367	0.2	4.647356
2.096700	0.2	4.584710
2.100033	0.2	4.519629
2.103367	0.2	4.453207
2.106700	0.2	4.386213
2.110033	0.2	4.318408
2.113367	0.2	4.248754
2.116700	0.2	4.176665
2.120033	0.2	4.102872
2.123367	0.2	4.028417
2.126700	0.2	3.953534
2.130033	0.2	3.877576
2.133367	0.2	3.799736
2.136700	0.2	3.720107
2.140033	0.2	3.639986
2.143367	0.2	3.560712
2.146700	0.2	3.482583
2.150033	0.2	3.404766
2.153367	0.2	3.326214
2.156700	0.2	3.246940
2.160033	0.2	3.168453
2.163367	0.2	3.092377
2.166700	0.2	3.019064
2.170033	0.2	2.947985
2.173367	0.2	2.878876
2.176700	0.2	2.811877
2.180033	0.2	2.747518
2.183367	0.2	2.686698
2.186700	0.2	2.630283
2.190033	0.2	2.578618
2.193367	0.2	2.531474
2.196700	0.2	2.488224
2.200033	0.2	2.448210
2.203367	0.2	2.410938
2.206700	0.2	2.376153
2.210033	0.2	2.344032
2.213367	0.2	2.315473
2.216700	0.2	2.291668
2.220033	0.2	2.273154
2.223367	0.2	2.259491
2.226700	0.2	2.249605
2.230033	0.2	2.242071
2.233367	0.2	2.235565
2.236700	0.2	2.229456
2.240033	0.2	2.223826
2.243367	0.2	2.219127
2.246700	0.2	2.215807
2.250033	0.2	2.214005
2.253367	0.2	2.213735
2.256700	0.2	2.215146
2.260033	0.2	2.217926
2.263367	0.2	2.220646
2.266700	0.2	2.221419
2.270033	0.2	2.218871
2.273367	0.2	2.212389
2.276700	0.2	2.202149
2.280033	0.2	2.188808
2.283367	0.2	2.172631
2.286700	0.2	2.153073
2.290033	0.2	2.129478
2.293367	0.2	2.101776
2.296700	0.2	2.069874
2.300033	0.2	2.033268
2.303367	0.2	1.991680
2.306700	0.2	1.945514
2.310033	0.2	1.895553
2.313367	0.2	1.842477
2.316700	0.2	1.786724
2.320033	0.2	1.728777
2.323367	0.2	1.669130
2.326700	0.2	1.607998
2.330033	0.2	1.545399
2.333367	0.2	1.481576
2.336700	0.2	1.416947
2.340033	0.2	1.352034
2.343367	0.2	1.287647
2.346700	0.2	1.224391
2.350033	0.2	1.162332
2.353367	0.2	1.101904
2.356700	0.2	1.044455
2.360033	0.2	0.991267
2.363367	0.2	0.942391
2.366700	0.2	0.896822
2.370033	0.2	0.853194
2.373367	0.2	0.810050
2.376700	0.2	0.766404
2.380033	0.2	0.722473
2.383367	0.2	0.679255
2.386700	0.2	0.637658
2.390033	0.2	0.598584
2.393367	0.2	0.562980
2.396700	0.2	0.531157
2.400033	0.2	0.502411
2.403367	0.2	0.475445
2.406700	0.2	0.449358
2.410033	0.2	0.424418
2.413367	0.2	0.401530
2.416700	0.2	0.380990
2.420033	0.2	0.362182
2.423367	0.2	0.344426
2.426700	0.2	0.327528
2.430033	0.2	0.311392
2.433367	0.2	0.295634
2.436700	0.2	0.279904
2.440033	0.2	0.264384
2.443367	0.2	0.249879
2.446700	0.2	0.237147
2.450033	0.2	0.226195
2.453367	0.2	0.216640
2.456700	0.2	0.208165
2.460033	0.2	0.200463
2.463367	0.2	0.193440
2.466700	0.2	0.187224
2.470033	0.2	0.181813
2.473367	0.2	0.177384
2.476700	0.2	0.175103
2.480033	0.2	0.176216
2.483367	0.2	0.180434
2.486700	0.2	0.186288
2.490033	0.2	0.192388
2.493367	0.2	0.197794
2.496700	0.2	0.202372
2.500033	0.2	0.207070
2.503367	0.2	0.212993
2.506700	0.2	0.220453
2.510033	0.2	0.229003
2.513367	0.2	0.237999
2.516700	0.2	0.247010
2.520033	0.2	0.255913
2.523367	0.2	0.264868
2.526700	0.2	0.274084
2.530033	0.2	0.283332
2.533367	0.2	0.292249
2.536700	0.2	0.300729
2.540033	0.2	0.308752
2.543367	0.2	0.316487
2.546700	0.2	0.324044
2.550033	0.2	0.330638
2.553367	0.2	0.335337
2.556700	0.2	0.338424
2.560033	0.2	0.340878
2.563367	0.2	0.342946
2.566700	0.2	0.344017
2.570033	0.2	0.343421
2.573367	0.2	0.340925
2.576700	0.2	0.336627
2.580033	0.2	0.330652
2.583367	0.2	0.323108
2.586700	0.2	0.314298
2.590033	0.2	0.304668
2.593367	0.2	0.294461
2.596700	0.2	0.283681
2.600033	0.2	0.272184
2.603367	0.2	0.259783
2.606700	0.2	0.246260
2.610033	0.2	0.231420
2.613367	0.2	0.215485
2.616700	0.2	0.199350
2.620033	0.2	0.183890
2.623367	0.2	0.169096
2.626700	0.2	0.154190
2.630033	0.2	0.138511
2.633367	0.2	0.122385
2.636700	0.2	0.106944
2.640033	0.2	0.092979
2.643367	0.2	0.080275
2.646700	0.2	0.067935
2.650033	0.2	0.054897
2.653367	0.2	0.040564
2.656700	0.2	0.025383
2.660033	0.2	0.010515
2.663367	0.2	-0.003194
2.666700	0.2	-0.015670
2.670033	0.2	-0.027032
2.673367	0.2	-0.037365
2.676700	0.2	-0.047400
2.680033	0.2	-0.058473
2.683367	0.2	-0.071321
2.686700	0.2	-0.085589
2.690033	0.2	-0.100220
2.693367	0.2	-0.113943
2.696700	0.2	-0.125947
2.700033	0.2	-0.135954
2.703367	0.2	-0.143992
2.706700	0.2	-0.150511
2.710033	0.2	-0.156378
2.713367	0.2	-0.162562
2.716700	0.2	-0.169943
2.720033	0.2	-0.178982
2.723367	0.2	-0.189324
2.726700	0.2	-0.200132
2.730033	0.2	-0.210707
2.733367	0.2	-0.220831
2.736700	0.2	-0.230502
2.740033	0.2	-0.239266
2.743367	0.2	-0.246451
2.746700	0.2	-0.252114
2.750033	0.2	-0.257138
2.753367	0.2	-0.262479
2.756700	0.2	-0.268328
2.760033	0.2	-0.274330
2.763367	0.2	-0.280379
2.766700	0.2	-0.286512
2.770033	0.2	-0.292356
2.773367	0.2	-0.297371
2.776700	0.2	-0.301665
2.780033	0.2	-0.305949
2.783367	0.2	-0.310685
2.786700	0.2	-0.315681
2.790033	0.2	-0.320263
2.793367	0.2	-0.323700
2.796700	0.2	-0.325846
2.800033	0.2	-0.327486
2.803367	0.2	-0.329874
2.806700	0.2	-0.333595
2.810033	0.2	-0.338103
2.813367	0.2	-0.342396
2.816700	0.2	-0.345772
2.820033	0.2	-0.348063
2.823367	0.2	-0.349618
2.826700	0.2	-0.350843
2.830033	0.2	-0.351677
2.833367	0.2	-0.351882
2.836700	0.2	-0.351416
2.840033	0.2	-0.350378
2.843367	0.2	-0.348887
2.846700	0.2	-0.347337
2.850033	0.2	-0.346317
2.853367	0.2	-0.346047
2.856700	0.2	-0.346294
2.860033	0.2	-0.346894
2.863367	0.2	-0.348003
2.866700	0.2	-0.349754
2.870033	0.2	-0.351761
2.873367	0.2	-0.352897
2.876700	0.2	-0.351965
2.880033	0.2	-0.348925
2.883367	0.2	-0.345297
2.886700	0.2	-0.342978
2.890033	0.2	-0.342820
2.893367	0.2	-0.344408
2.896700	0.2	-0.346941
2.900033	0.2	-0.349912
2.903367	0.2	-0.352892
2.906700	0.2	-0.355109
2.910033	0.2	-0.355877
2.913367	0.2	-0.355425
2.916700	0.2	-0.354517
2.920033	0.2	-0.353465
2.923367	0.2	-0.352170
2.926700	0.2	-0.350866
2.930033	0.2	-0.350396
2.933367	0.2	-0.351574
2.936700	0.2	-0.354373
2.940033	0.2	-0.358033
2.943367	0.2	-0.361986
2.946700	0.2	-0.366434
2.950033	0.2	-0.372003
2.953367	0.2	-0.378573
2.956700	0.2	-0.384892
2.960033	0.2	-0.390024
2.963367	0.2	-0.394355
2.966700	0.2	-0.398480
2.970033	0.2	-0.402201
2.973367	0.2	-0.405167
2.976700	0.2	-0.407412
2.980033	0.2	-0.409270
2.983367	0.2	-0.411528
2.986700	0.2	-0.414872
2.990033	0.2	-0.418802
2.993367	0.2	-0.421996
2.996700	0.2	-0.423621
3.000033	0.2	-0.423910
3.003367	0.2	-0.423715
3.006700	0.2	-0.423957
3.010033	0.2	-0.425517
3.013367	0.2	-0.428967
3.016700	0.2	-0.433982
3.020033	0.2	-0.439091
3.023367	0.2	-0.442490
3.026700	0.2	-0.443221
3.030033	0.2	-0.441605
3.033367	0.2	-0.438811
3.036700	0.2	-0.436250
3.040033	0.2	-0.434909
3.043367	0.2	-0.434904
3.046700	0.2	-0.435440
3.050033	0.2	-0.435254
3.053367	0.2	-0.433745
3.056700	0.2	-0.431528
3.060033	0.2	-0.429526
3.063367	0.2	-0.428092
3.066700	0.2	-0.427021
3.070033	0.2	-0.425903
3.073367	0.2	-0.424604
3.076700	0.2	-0.423458
3.080033	0.2	-0.422779
3.083367	0.2	-0.422411
3.086700	0.2	-0.422252
3.090033	0.2	-0.422825
3.093367	0.2	-0.424716
3.096700	0.2	-0.427882
3.100033	0.2	-0.431971
3.103367	0.2	-0.436585
3.106700	0.2	-0.440921
3.110033	0.2	-0.444204
3.113367	0.2	-0.446369
3.116700	0.2	-0.447938
3.120033	0.2	-0.449787
3.123367	0.2	-0.452846
3.126700	0.2	-0.457410
3.130033	0.2	-0.462770
3.133367	0.2	-0.468069
3.136700	0.2	-0.473247
3.140033	0.2	-0.478709
3.143367	0.2	-0.484688
3.146700	0.2	-0.491128
3.150033	0.2	-0.497974
3.153367	0.2	-0.505308
3.156700	0.2	-0.513126
3.160033	0.2	-0.521103
3.163367	0.2	-0.528810
3.166700	0.2	-0.536111
3.170033	0.2	-0.543278
3.173367	0.2	-0.550379
3.176700	0.2	-0.556698
3.180033	0.2	-0.561276
3.183367	0.2	-0.564042
3.186700	0.2	-0.566063
3.190033	0.2	-0.569103
3.193367	0.2	-0.574640
3.196700	0.2	-0.582645
3.200033	0.2	-0.591641
3.203367	0.2	-0.600102
3.206700	0.2	-0.607306
3.210033	0.2	-0.613104
3.213367	0.2	-0.617602
3.216700	0.2	-0.621462
3.220033	0.2	-0.625979
3.223367	0.2	-0.631916
3.226700	0.2	-0.638454
3.230033	0.2	-0.644159
3.233367	0.2	-0.648606
3.236700	0.2	-0.652601
3.240033	0.2	-0.657048
3.243367	0.2	-0.662035
3.246700	0.2	-0.667144
3.250033	0.2	-0.672326
3.253367	0.2	-0.677719
3.256700	0.2	-0.683051
3.260033	0.2	-0.688005
3.263367	0.2	-0.692718
3.266700	0.2	-0.697263
3.270033	0.2	-0.701132
3.273367	0.2	-0.703577
3.276700	0.2	-0.704248
3.280033	0.2	-0.703875
3.283367	0.2	-0.704001
3.286700	0.2	-0.705579
3.290033	0.2	-0.708285
3.293367	0.2	-0.711135
3.296700	0.2	-0.713589
3.300033	0.2	-0.715666
3.303367	0.2	-0.717705
3.306700	0.2	-0.720220
3.310033	0.2	-0.723484
3.313367	0.2	-0.727032
3.316700	0.2	-0.730110
3.320033	0.2	-0.732532
3.323367	0.2	-0.734716
3.326700	0.2	-0.737081
3.330033	0.2	-0.739680
3.333367	0.2	-0.742241
3.336700	0.2	-0.744439
3.340033	0.2	-0.746269
3.343367	0.2	-0.748094
3.346700	0.2	-0.750418
3.350033	0.2	-0.753836
3.353367	0.2	-0.758618
3.356700	0.2	-0.764369
3.360033	0.2	-0.770572
3.363367	0.2	-0.776881
3.366700	0.2	-0.782884
3.370033	0.2	-0.788332
3.373367	0.2	-0.793380
3.376700	0.2	-0.798116
3.380033	0.2	-0.802288
3.383367	0.2	-0.805533
3.386700	0.2	-0.807885
3.390033	0.2	-0.810185
3.393367	0.2	-0.813277
3.396700	0.2	-0.817017
3.400033	0.2	-0.820761
3.403367	0.2	-0.824188
3.406700	0.2	-0.827131
3.410033	0.2	-0.829552
3.413367	0.2	-0.831988
3.416700	0.2	-0.835047
3.420033	0.2	-0.838810
3.423367	0.2	-0.843182
3.426700	0.2	-0.848188
3.430033	0.2	-0.853348
3.433367	0.2	-0.857590
3.436700	0.2	-0.860286
3.440033	0.2	-0.861990
3.443367	0.2	-0.863653
3.446700	0.2	-0.865660
3.450033	0.2	-0.868049
3.453367	0.2	-0.870861
3.456700	0.2	-0.873944
3.460033	0.2	-0.877003
3.463367	0.2	-0.879997
3.466700	0.2	-0.883313
3.470033	0.2	-0.887439
3.473367	0.2	-0.892375
3.476700	0.2	-0.897665
3.480033	0.2	-0.902894
3.483367	0.2	-0.907611
3.486700	0.2	-0.911225
3.490033	0.2	-0.913572
3.493367	0.2	-0.915183
3.496700	0.2	-0.916850
3.500033	0.2	-0.919132
3.503367	0.2	-0.922275
3.506700	0.2	-0.926135
3.510033	0.2	-0.930214
3.513367	0.2	-0.933963
3.516700	0.2	-0.937013
3.520033	0.2	-0.939281
3.523367	0.2	-0.941153
3.526700	0.2	-0.943216
3.530033	0.2	-0.945707
3.533367	0.2	-0.948235
3.536700	0.2	-0.950196
3.540033	0.2	-0.951639
3.543367	0.2	-0.953423
3.546700	0.2	-0.956329
3.550033	0.2	-0.960492
3.553367	0.2	-0.965460
3.556700	0.2	-0.970522
3.560033	0.2	-0.975137
3.563367	0.2	-0.978988
3.566700	0.2	-0.981591
3.570033	0.2	-0.982410
3.573367	0.2	-0.981395
3.576700	0.2	-0.978964
3.580033	0.2	-0.975928
3.583367	0.2	-0.973423
3.586700	0.2	-0.972268
3.590033	0.2	-0.972468
3.593367	0.2	-0.973623
3.596700	0.2	-0.975416
3.600033	0.2	-0.977451
3.603367	0.2	-0.979216
3.606700	0.2	-0.980445
3.610033	0.2	-0.981283
3.613367	0.2	-0.982080
3.616700	0.2	-0.983439
3.620033	0.2	-0.986205
3.623367	0.2	-0.990489
3.626700	0.2	-0.995258
3.630033	0.2	-0.999286
3.633367	0.2	-1.001931
3.636700	0.2	-1.003309
3.640033	0.2	-1.004105
3.643367	0.2	-1.005204
3.646700	0.2	-1.007332
3.650033	0.2	-1.010806
3.653367	0.2	-1.015221
3.656700	0.2	-1.019714
3.660033	0.2	-1.023626
3.663367	0.2	-1.026951
3.666700	0.2	-1.030164
3.670033	0.2	-1.033768
3.673367	0.2	-1.037857
3.676700	0.2	-1.041940
3.680033	0.2	-1.045521
3.683367	0.2	-1.048855
3.686700	0.2	-1.052772
3.690033	0.2	-1.057698
3.693367	0.2	-1.063235
3.696700	0.2	-1.068749
3.700033	0.2	-1.073950
3.703367	0.2	-1.078742
3.706700	0.2	-1.083063
3.710033	0.2	-1.086821
3.713367	0.2	-1.090243
3.716700	0.2	-1.093918
3.720033	0.2	-1.097880
3.723367	0.2	-1.101536
3.726700	0.2	-1.104623
3.730033	0.2	-1.107557
3.733367	0.2	-1.111068
3.736700	0.2	-1.115962
3.740033	0.2	-1.122667
3.743367	0.2	-1.130765
3.746700	0.2	-1.139068
3.750033	0.2	-1.146351
3.753367	0.2	-1.152009
3.756700	0.2	-1.155837
3.760033	0.2	-1.157867
3.763367	0.2	-1.158733
3.766700	0.2	-1.159515
3.770033	0.2	-1.161029
3.773367	0.2	-1.163455
3.776700	0.2	-1.166272
3.780033	0.2	-1.168619
3.783367	0.2	-1.169788
3.786700	0.2	-1.169574
3.790033	0.2	-1.168470
3.793367	0.2	-1.167669
3.796700	0.2	-1.168470
3.800033	0.2	-1.171296
3.803367	0.2	-1.175595
3.806700	0.2	-1.180535
3.810033	0.2	-1.185518
3.813367	0.2	-1.190030
3.816700	0.2	-1.193541
3.820033	0.2	-1.195874
3.823367	0.2	-1.197765
3.826700	0.2	-1.200559
3.830033	0.2	-1.204740
3.833367	0.2	-1.209150
3.836700	0.2	-1.212140
3.840033	0.2	-1.213253
3.843367	0.2	-1.213509
3.846700	0.2	-1.214044
3.850033	0.2	-1.215097
3.853367	0.2	-1.216093
3.856700	0.2	-1.216396
3.860033	0.2	-1.216047
3.863367	0.2	-1.215804
3.866700	0.2	-1.216382
3.870033	0.2	-1.217732
3.873367	0.2	-1.219325
3.876700	0.2	-1.220894
3.880033	0.2	-1.222570
3.883367	0.2	-1.224414
3.886700	0.2	-1.226221
3.890033	0.2	-1.227865
3.893367	0.2	-1.229253
3.896700	0.2	-1.229937
3.900033	0.2	-1.229485
3.903367	0.2	-1.228270
3.906700	0.2	-1.227218
3.910033	0.2	-1.226845
3.913367	0.2	-1.227022
3.916700	0.2	-1.227525
3.920033	0.2	-1.228298
3.923367	0.2	-1.229588
3.926700	0.2	-1.231832
3.930033	0.2	-1.235018
3.933367	0.2	-1.238436
3.936700	0.2	-1.241271
3.940033	0.2	-1.243269
3.943367	0.2	-1.244503
3.946700	0.2	-1.244838
3.950033	0.2	-1.244070
3.953367	0.2	-1.242398
3.956700	0.2	-1.240387
3.960033	0.2	-1.238887
3.963367	0.2	-1.238915
3.966700	0.2	-1.241066
3.970033	0.2	-1.244773
3.973367	0.2	-1.248610
3.976700	0.2	-1.251465
3.980033	0.2	-1.253369
3.983367	0.2	-1.255497
3.986700	0.2	-1.259134
3.990033	0.2	-1.264177
3.993367	0.2	-1.269323
3.996700	0.2	-1.273598
4.000033	0.2	-1.276853
4.003367	0.2	-1.279204
4.006700	0.2	-1.280918
4.010033	0.2	-1.282622
4.013367	0.2	-1.285002
4.016700	0.2	-1.288196
4.020033	0.2	-1.291670
4.023367	0.2	-1.294627
4.026700	0.2	-1.296531
4.030033	0.2	-1.297663
4.033367	0.2	-1.299353
4.036700	0.2	-1.302892
4.040033	0.2	-1.308150
4.043367	0.2	-1.313677
4.046700	0.2	-1.317877
4.050033	0.2	-1.320029
4.053367	0.2	-1.320522
4.056700	0.2	-1.320429
4.060033	0.2	-1.321058
4.063367	0.2	-1.323423
4.066700	0.2	-1.327568
4.070033	0.2	-1.332657
4.073367	0.2	-1.337719
4.076700	0.2	-1.342120
4.080033	0.2	-1.345724
4.083367	0.2	-1.348965
4.086700	0.2	-1.352574
4.090033	0.2	-1.356751
4.093367	0.2	-1.360918
4.096700	0.2	-1.364658
4.100033	0.2	-1.368308
4.103367	0.2	-1.372481
4.106700	0.2	-1.377589
4.110033	0.2	-1.383624
4.113367	0.2	-1.389827
4.116700	0.2	-1.394860
4.120033	0.2	-1.397608
4.123367	0.2	-1.398129
4.126700	0.2	-1.397603
4.130033	0.2	-1.397207
4.133367	0.2	-1.397599
4.136700	0.2	-1.399205
4.140033	0.2	-1.402418
4.143367	0.2	-1.407214
4.146700	0.2	-1.412863
4.150033	0.2	-1.418269
4.153367	0.2	-1.422404
4.156700	0.2	-1.424542
4.160033	0.2	-1.424709
4.163367	0.2	-1.423759
4.166700	0.2	-1.422521
4.170033	0.2	-1.421012
4.173367	0.2	-1.418465
4.176700	0.2	-1.413915
4.180033	0.2	-1.406800
4.183367	0.2	-1.397254
4.186700	0.2	-1.385827
4.190033	0.2	-1.372662
4.193367	0.2	-1.357119
4.196700	0.2	-1.338152
4.200033	0.2	-1.314385
4.203367	0.2	-1.284475
4.206700	0.2	-1.248061
4.210033	0.2	-1.205765
4.213367	0.2	-1.158216
4.216700	0.2	-1.105671
4.220033	0.2	-1.048506
4.223367	0.2	-0.987388
4.226700	0.2	-0.922619
4.230033	0.2	-0.853962
4.233367	0.2	-0.781259
4.236700	0.2	-0.704643
4.240033	0.2	-0.624307
4.243367	0.2	-0.540484
4.246700	0.2	-0.453703
4.250033	0.2	-0.364971
4.253367	0.2	-0.275741
4.256700	0.2	-0.186954
4.260033	0.2	-0.098045
4.263367	0.2	-0.008172
4.266700	0.2	0.081789
4.270033	0.2	0.169827
4.273367	0.2	0.254675
4.276700	0.2	0.336086
4.280033	0.2	0.414262
4.283367	0.2	0.489559
4.286700	0.2	0.561797
4.290033	0.2	0.630063
4.293367	0.2	0.693677
4.296700	0.2	0.752914
4.300033	0.2	0.808341
4.303367	0.2	0.860170
4.306700	0.2	0.908510
4.310033	0.2	0.953497
4.313367	0.2	0.994750
4.316700	0.2	1.031412
4.320033	0.2	1.062909
4.323367	0.2	1.089331
4.326700	0.2	1.111282
4.330033	0.2	1.129718
4.333367	0.2	1.145466
4.336700	0.2	1.158696
4.340033	0.2	1.169061
4.343367	0.2	1.176377
4.346700	0.2	1.180647
4.350033	0.2	1.181560
4.353367	0.2	1.178565
4.356700	0.2	1.171599
4.360033	0.2	1.161206
4.363367	0.2	1.148079
4.366700	0.2	1.132595
4.370033	0.2	1.114849
4.373367	0.2	1.094984
4.376700	0.2	1.073312
4.380033	0.2	1.050197
4.383367	0.2	1.025912
4.386700	0.2	1.000413
4.390033	0.2	0.973283
4.393367	0.2	0.944417
4.396700	0.2	0.914312
4.400033	0.2	0.883183
4.403367	0.2	0.850670
4.406700	0.2	0.816830
4.410033	0.2	0.782572
4.413367	0.2	0.748625
4.416700	0.2	0.714571
4.420033	0.2	0.679572
4.423367	0.2	0.643623
4.426700	0.2	0.607567
4.430033	0.2	0.572242
4.433367	0.2	0.538053
4.436700	0.2	0.504903
4.440033	0.2	0.472046
4.443367	0.2	0.438620
4.446700	0.2	0.404567
4.450033	0.2	0.370657
4.453367	0.2	0.337665
4.456700	0.2	0.305837
4.460033	0.2	0.275075
4.463367	0.2	0.245073
4.466700	0.2	0.215210
4.470033	0.2	0.184770
4.473367	0.2	0.153538
4.476700	0.2	0.121868
4.480033	0.2	0.090301
4.483367	0.2	0.059647
4.486700	0.2	0.031083
4.490033	0.2	0.005732
4.493367	0.2	-0.015963
4.496700	0.2	-0.034864
4.500033	0.2	-0.052950
4.503367	0.2	-0.071940
4.506700	0.2	-0.092145
4.510033	0.2	-0.112713
4.513367	0.2	-0.132732
4.516700	0.2	-0.151908
4.520033	0.2	-0.170432
4.523367	0.2	-0.188821
4.526700	0.2	-0.207722
4.530033	0.2	-0.227173
4.533367	0.2	-0.246358
4.536700	0.2	-0.264551
4.540033	0.2	-0.281679
4.543367	0.2	-0.298028
4.546700	0.2	-0.314047
4.550033	0.2	-0.330345
4.553367	0.2	-0.347211
4.556700	0.2	-0.364035
4.560033	0.2	-0.379668
4.563367	0.2	-0.393321
4.566700	0.2	-0.404958
4.570033	0.2	-0.415146
4.573367	0.2	-0.424688
4.576700	0.2	-0.434285
4.580033	0.2	-0.444259
4.583367	0.2	-0.454644
4.586700	0.2	-0.465321
4.590033	0.2	-0.476083
4.593367	0.2	-0.486667
4.596700	0.2	-0.497024
4.600033	0.2	-0.507426
4.603367	0.2	-0.518085
4.606700	0.2	-0.528716
4.610033	0.2	-0.539096
4.613367	0.2	-0.549559
4.616700	0.2	-0.560512
4.620033	0.2	-0.571879
4.623367	0.2	-0.582957
4.626700	0.2	-0.592875
4.630033	0.2	-0.601187
4.633367	0.2	-0.607930
4.636700	0.2	-0.613537
4.640033	0.2	-0.618668
4.643367	0.2	-0.623898
4.646700	0.2	-0.629816
4.650033	0.2	-0.637067
4.653367	0.2	-0.645816
4.656700	0.2	-0.655376
4.660033	0.2	-0.664494
4.663367	0.2	-0.672229
4.666700	0.2	-0.678869
4.670033	0.2	-0.685533
4.673367	0.2	-0.692904
4.676700	0.2	-0.700853
4.680033	0.2	-0.708792
4.683367	0.2	-0.716210
4.686700	0.2	-0.723191
4.690033	0.2	-0.730199
4.693367	0.2	-0.737361
4.696700	0.2	-0.744304
4.700033	0.2	-0.750381
4.703367	0.2	-0.755065
4.706700	0.2	-0.758786
4.710033	0.2	-0.762893
4.713367	0.2	-0.768541
4.716700	0.2	-0.776090
4.720033	0.2	-0.785170
4.723367	0.2	-0.794805
4.726700	0.2	-0.803564
4.730033	0.2	-0.810251
4.733367	0.2	-0.814712
4.736700	0.2	-0.818013
4.740033	0.2	-0.821659
4.743367	0.2	-0.826442
4.746700	0.2	-0.831634
4.750033	0.2	-0.835932
4.753367	0.2	-0.839480
4.756700	0.2	-0.843951
4.760033	0.2	-0.850339
4.763367	0.2	-0.857599
4.766700	0.2	-0.863513
4.770033	0.2	-0.866521
4.773367	0.2	-0.866838
4.776700	0.2	-0.866051
4.780033	0.2	-0.866018
4.783367	0.2	-0.868165
4.786700	0.2	-0.873087
4.790033	0.2	-0.879974
4.793367	0.2	-0.887127
4.796700	0.2	-0.893166
4.800033	0.2	-0.897534
4.803367	0.2	-0.900701
4.806700	0.2	-0.903835
4.810033	0.2	-0.907895
4.813367	0.2	-0.913199
4.816700	0.2	-0.919718
4.820033	0.2	-0.927164
4.823367	0.2	-0.934843
4.826700	0.2	-0.941837
4.830033	0.2	-0.947663
4.833367	0.2	-0.952454
4.836700	0.2	-0.956533
4.840033	0.2	-0.960059
4.843367	0.2	-0.963057
4.846700	0.2	-0.965414
4.850033	0.2	-0.967090
4.853367	0.2	-0.968198
4.856700	0.2	-0.968827
4.860033	0.2	-0.969335
4.863367	0.2	-0.970587
4.866700	0.2	-0.973232
4.870033	0.2	-0.976929
4.873367	0.2	-0.980883
4.876700	0.2	-0.984701
4.880033	0.2	-0.988580
4.883367	0.2	-0.992934
4.886700	0.2	-0.997703
4.890033	0.2	-1.001828
4.893367	0.2	-1.003835
4.896700	0.2	-1.003449
4.900033	0.2	-1.002126
4.903367	0.2	-1.001675
4.906700	0.2	-1.003016
4.910033	0.2	-1.006108
4.913367	0.2	-1.010383
4.916700	0.2	-1.014839
4.920033	0.2	-1.018350
4.923367	0.2	-1.020748
4.926700	0.2	-1.023281
4.930033	0.2	-1.027053
4.933367	0.2	-1.031854
4.936700	0.2	-1.037009
4.940033	0.2	-1.041982
4.943367	0.2	-1.046327
4.946700	0.2	-1.050145
4.950033	0.2	-1.053954
4.953367	0.2	-1.057554
4.956700	0.2	-1.060236
4.960033	0.2	-1.061875
4.963367	0.2	-1.062993
4.966700	0.2	-1.064218
4.970033	0.2	-1.065880
4.973367	0.2	-1.068027
4.976700	0.2	-1.070979
4.980033	0.2	-1.075356
4.983367	0.2	-1.081009
4.986700	0.2	-1.086933
4.990033	0.2	-1.092451
4.993367	0.2	-1.097564
4.996700	0.2	-1.102216
5.000033	0.2	-1.106081
5.003367	0.2	-1.109121
5.006700	0.2	-1.111696
5.010033	0.2	-1.114104
5.013367	0.2	-1.116511
5.016700	0.2	-1.118970
5.020033	0.2	-1.121350
5.023367	0.2	-1.123394
5.026700	0.2	-1.125112
5.030033	0.2	-1.126882
5.033367	0.2	-1.128912
5.036700	0.2	-1.131035
5.040033	0.2	-1.133154
5.043367	0.2	-1.135371
5.046700	0.2	-1.137787
5.050033	0.2	-1.140502
5.053367	0.2	-1.143850
5.056700	0.2	-1.147981
5.060033	0.2	-1.152228
5.063367	0.2	-1.155548
5.066700	0.2	-1.157876
5.070033	0.2	-1.160214
5.073367	0.2	-1.163171
5.076700	0.2	-1.166323
5.080033	0.2	-1.169229
5.083367	0.2	-1.172149
5.086700	0.2	-1.175418
5.090033	0.2	-1.178724
5.093367	0.2	-1.181592
5.096700	0.2	-1.184396
5.100033	0.2	-1.188139
5.103367	0.2	-1.193192
5.106700	0.2	-1.198719
5.110033	0.2	-1.203758
5.113367	0.2	-1.208303
5.116700	0.2	-1.212941
5.120033	0.2	-1.217830
5.123367	0.2	-1.222598
5.126700	0.2	-1.226827
5.130033	0.2	-1.230254
5.133367	0.2	-1.232601
5.136700	0.2	-1.233607
5.140033	0.2	-1.233597
5.143367	0.2	-1.233774
5.146700	0.2	-1.235427
5.150033	0.2	-1.239143
5.153367	0.2	-1.244596
5.156700	0.2	-1.250384
5.160033	0.2	-1.254794
5.163367	0.2	-1.257365
5.166700	0.2	-1.258734
5.170033	0.2	-1.259088
5.173367	0.2	-1.258017
5.176700	0.2	-1.255767
5.180033	0.2	-1.253635
5.183367	0.2	-1.253141
5.186700	0.2	-1.255227
5.190033	0.2	-1.259954
5.193367	0.2	-1.266487
5.196700	0.2	-1.273602
5.200033	0.2	-1.280429
5.203367	0.2	-1.286683
5.206700	0.2	-1.292177
5.210033	0.2	-1.296182
5.213367	0.2	-1.297840
5.216700	0.2	-1.297463
5.220033	0.2	-1.296666
5.223367	0.2	-1.296792
5.226700	0.2	-1.298035
5.230033	0.2	-1.300159
5.233367	0.2	-1.303102
5.236700	0.2	-1.306753
5.240033	0.2	-1.310967
5.243367	0.2	-1.315931
5.246700	0.2	-1.321775
5.250033	0.2	-1.328019
5.253367	0.2	-1.333710
5.256700	0.2	-1.337961
5.260033	0.2	-1.340322
5.263367	0.2	-1.340713
5.266700	0.2	-1.339661
5.270033	0.2	-1.338329
5.273367	0.2	-1.337584
5.276700	0.2	-1.337552
5.280033	0.2	-1.338325
5.283367	0.2	-1.340290
5.286700	0.2	-1.343382
5.290033	0.2	-1.346841
5.293367	0.2	-1.349919
5.296700	0.2	-1.352360
5.300033	0.2	-1.354334
5.303367	0.2	-1.356346
5.306700	0.2	-1.359023
5.310033	0.2	-1.362530
5.313367	0.2	-1.366190
5.316700	0.2	-1.369012
5.320033	0.2	-1.370432
5.323367	0.2	-1.370362
5.326700	0.2	-1.368881
5.330033	0.2	-1.366287
5.333367	0.2	-1.363289
5.336700	0.2	-1.360560
5.340033	0.2	-1.358348
5.343367	0.2	-1.356830
5.346700	0.2	-1.356420
5.350033	0.2	-1.357379
5.353367	0.2	-1.359405
5.356700	0.2	-1.361878
5.360033	0.2	-1.364271
5.363367	0.2	-1.366260
5.366700	0.2	-1.368076
5.370033	0.2	-1.370185
5.373367	0.2	-1.372388
5.376700	0.2	-1.373999
5.380033	0.2	-1.374744
5.383367	0.2	-1.374907
5.386700	0.2	-1.374912
5.390033	0.2	-1.375130
5.393367	0.2	-1.375917
5.396700	0.2	-1.377510
5.400033	0.2	-1.379787
5.403367	0.2	-1.382311
5.406700	0.2	-1.384690
5.410033	0.2	-1.386758
5.413367	0.2	-1.388420
5.416700	0.2	-1.389822
5.420033	0.2	-1.391401
5.423367	0.2	-1.393347
5.426700	0.2	-1.395280
5.430033	0.2	-1.396802
5.433367	0.2	-1.398022
5.436700	0.2	-1.399163
5.440033	0.2	-1.399978
5.443367	0.2	-1.399969
5.446700	0.2	-1.399182
5.450033	0.2	-1.398381
5.453367	0.2	-1.398176
5.456700	0.2	-1.398413
5.460033	0.2	-1.398632
5.463367	0.2	-1.398586
5.466700	0.2	-1.398176
5.470033	0.2	-1.397552
5.473367	0.2	-1.397170
5.476700	0.2	-1.397510
5.480033	0.2	-1.398572
5.483367	0.2	-1.399810
5.486700	0.2	-1.400965
5.490033	0.2	-1.402632
5.493367	0.2	-1.405063
5.496700	0.2	-1.407154
5.500033	0.2	-1.407703
5.503367	0.2	-1.406721
5.506700	0.2	-1.405166
5.510033	0.2	-1.404192
5.513367	0.2	-1.404393
5.516700	0.2	-1.405370
5.520033	0.2	-1.406441
5.523367	0.2	-1.407471
5.526700	0.2	-1.408942
5.530033	0.2	-1.411256
5.533367	0.2	-1.413785
5.536700	0.2	-1.414940
5.540033	0.2	-1.413915
5.543367	0.2	-1.411978
5.546700	0.2	-1.411191
5.550033	0.2	-1.412556
5.553367	0.2	-1.415364
5.556700	0.2	-1.417808
5.560033	0.2	-1.418781
5.563367	0.2	-1.418749
5.566700	0.2	-1.418716
5.570033	0.2	-1.419298
5.573367	0.2	-1.420616
5.576700	0.2	-1.422451
5.580033	0.2	-1.424458
5.583367	0.2	-1.426386
5.586700	0.2	-1.428160
5.590033	0.2	-1.429897
5.593367	0.2	-1.431764
5.596700	0.2	-1.433496
5.600033	0.2	-1.434437
5.603367	0.2	-1.434465
5.606700	0.2	-1.434279
5.610033	0.2	-1.434730
5.613367	0.2	-1.436328
5.616700	0.2	-1.439159
5.620033	0.2	-1.442824
5.623367	0.2	-1.446502
5.626700	0.2	-1.449496
5.630033	0.2	-1.451694
5.633367	0.2	-1.453338
5.636700	0.2	-1.454605
5.640033	0.2	-1.455601
5.643367	0.2	-1.456742
5.646700	0.2	-1.458274
5.650033	0.2	-1.459680
5.653367	0.2	-1.460295
5.656700	0.2	-1.460151
5.660033	0.2	-1.459825
5.663367	0.2	-1.459955
5.666700	0.2	-1.460938
5.670033	0.2	-1.462707
5.673367	0.2	-1.464793
5.676700	0.2	-1.466679
5.680033	0.2	-1.468142
5.683367	0.2	-1.469180
5.686700	0.2	-1.469906
5.690033	0.2	-1.470577
5.693367	0.2	-1.471322
5.696700	0.2	-1.472281
5.700033	0.2	-1.473920
5.703367	0.2	-1.476640
5.706700	0.2	-1.479853
5.710033	0.2	-1.482363
5.713367	0.2	-1.483606
5.716700	0.2	-1.484123
5.720033	0.2	-1.484943
5.723367	0.2	-1.487145
5.726700	0.2	-1.491341
5.730033	0.2	-1.497199
5.733367	0.2	-1.503560
5.736700	0.2	-1.509008
5.740033	0.2	-1.512589
5.743367	0.2	-1.514233
5.746700	0.2	-1.514363
5.750033	0.2	-1.513511
5.753367	0.2	-1.512454
5.756700	0.2	-1.512221
5.760033	0.2	-1.513395
5.763367	0.2	-1.515863
5.766700	0.2	-1.518978
5.770033	0.2	-1.521767
5.773367	0.2	-1.523676
5.776700	0.2	-1.525343
5.780033	0.2	-1.527872
5.783367	0.2	-1.531327
5.786700	0.2	-1.534629
5.790033	0.2	-1.536747
5.793367	0.2	-1.537437
5.796700	0.2	-1.536813
5.800033	0.2	-1.535099
5.803367	0.2	-1.533069
5.806700	0.2	-1.532035
5.810033	0.2	-1.533306
5.813367	0.2	-1.537572
5.816700	0.2	-1.544370
5.820033	0.2	-1.552217
5.823367	0.2	-1.559262
5.826700	0.2	-1.564180
5.830033	0.2	-1.566741
5.833367	0.2	-1.567770
5.836700	0.2	-1.568459
5.840033	0.2	-1.569395
5.843367	0.2	-1.570233
5.846700	0.2	-1.570745
5.850033	0.2	-1.571244
5.853367	0.2	-1.571798
5.856700	0.2	-1.572040
5.860033	0.2	-1.572054
5.863367	0.2	-1.572603
5.866700	0.2	-1.574247
5.870033	0.2	-1.576869
5.873367	0.2	-1.580054
5.876700	0.2	-1.583127
5.880033	0.2	-1.585311
5.883367	0.2	-1.586564
5.886700	0.2	-1.587849
5.890033	0.2	-1.590205
5.893367	0.2	-1.593702
5.896700	0.2	-1.597255
5.900033	0.2	-1.599682
5.903367	0.2	-1.600934
5.906700	0.2	-1.602075
5.910033	0.2	-1.604026
5.913367	0.2	-1.606848
5.916700	0.2	-1.610019
5.920033	0.2	-1.612883
5.923367	0.2	-1.614927
5.926700	0.2	-1.615994
5.930033	0.2	-1.616306
5.933367	0.2	-1.616525
5.936700	0.2	-1.617521
5.940033	0.2	-1.619495
5.943367	0.2	-1.621530
5.946700	0.2	-1.622643
5.950033	0.2	-1.622885
5.953367	0.2	-1.623128
5.956700	0.2	-1.624096
5.960033	0.2	-1.625600
5.963367	0.2	-1.626601
5.966700	0.2	-1.626438
5.970033	0.2	-1.625828
5.973367	0.2	-1.625963
5.976700	0.2	-1.627309
5.980033	0.2	-1.629619
5.983367	0.2	-1.632222
5.986700	0.2	-1.634434
5.990033	0.2	-1.636059
5.993367	0.2	-1.637382
5.996700	0.2	-1.638797
6.000033	0.2	-1.640525
