# Supplementary material for: Quantitative profiling of capsaicin content in seven chili pepper cultivars using optimized HPLC
Source: Front Plant Sci. 2026 May 7;17:1749488. doi: 10.3389/fpls.2026.1749488 (PMC13190488; doi:10.3389/fpls.2026.1749488)
Supplement: Supplementary file 3 [file DataSheet3.zip › Raw Chromatograms_Chili Pepper/ANPW.csv]

URL chrom://desktop-lb30aed/ChromeleonLocal/Capsaicin/CapsaicinTest_1312025.seq/75758.smp/UV_VIS_4.channel
Channel UV_VIS_4
Injection Information:
Data Vault ChromeleonLocal
Sequence CapsaicinTest_1312025
Name ANPW
Number 560
Position B:F1
Comment
Processing Method Processing_Capsaicin
Instrument Method Capsaicin_222025m1 -Origninal_4wavelenght
Type Unknown
Status Finished
Inject Time 3/31/2025 4:16:30 PM -07:00
Volume (�l) 10.00
Dilution Factor 1.0000
Weight 1.0000
Raw Data Information:
Time Min. (min) 0.003400
Time Max. (min) 6.000067
Data Points 1800
Detector UV
Generating Data System Chromeleon 7.2.10.24543
Exporting Data System Chromeleon 7.2.10.0
Operator Instrument Controller
Signal Quantity Absorbance
Signal Unit mAU
Signal Min. -0.131926
Signal Max. 717.930957
Channel UV_VIS_4
Driver Name VDAD.dll
Channel Type Evaluation
Min. Step (s) 0.2
Max. Step (s) 0.2
Average Step (s) 0.2
Signal Parameter Information:
Signal Info WVL:280 nm
Raw Data:
Time (min) Step (s) Value (mAU)
0.003400 n.a. 0.000000
0.006733 0.2 0.000088
0.010067 0.2 0.000601
0.013400 0.2 0.001895
0.016733 0.2 0.003646
0.020067 0.2 0.004563
0.023400 0.2 0.003255
0.026733 0.2 -0.000452
0.030067 0.2 -0.005136
0.033400 0.2 -0.008815
0.036733 0.2 -0.010417
0.040067 0.2 -0.010766
0.043400 0.2 -0.011949
0.046733 0.2 -0.015129
0.050067 0.2 -0.019334
0.053400 0.2 -0.022603
0.056733 0.2 -0.023865
0.060067 0.2 -0.023330
0.063400 0.2 -0.021723
0.066733 0.2 -0.019753
0.070067 0.2 -0.018128
0.073400 0.2 -0.017565
0.076733 0.2 -0.018249
0.080067 0.2 -0.019721
0.083400 0.2 -0.021439
0.086733 0.2 -0.022980
0.090067 0.2 -0.024284
0.093400 0.2 -0.025718
0.096733 0.2 -0.027255
0.100067 0.2 -0.028391
0.103400 0.2 -0.029067
0.106733 0.2 -0.029788
0.110067 0.2 -0.031032
0.113400 0.2 -0.032741
0.116733 0.2 -0.034599
0.120067 0.2 -0.036289
0.123400 0.2 -0.037444
0.126733 0.2 -0.037760
0.130067 0.2 -0.037155
0.133400 0.2 -0.035912
0.136733 0.2 -0.034766
0.140067 0.2 -0.034417
0.143400 0.2 -0.035302
0.146733 0.2 -0.037826
0.150067 0.2 -0.042082
0.153400 0.2 -0.047549
0.156733 0.2 -0.053290
0.160067 0.2 -0.058208
0.163400 0.2 -0.061379
0.166733 0.2 -0.062599
0.170067 0.2 -0.062557
0.173400 0.2 -0.062110
0.176733 0.2 -0.061393
0.180067 0.2 -0.059917
0.183400 0.2 -0.057356
0.186733 0.2 -0.054026
0.190067 0.2 -0.050948
0.193400 0.2 -0.049379
0.196733 0.2 -0.049751
0.200067 0.2 -0.051097
0.203400 0.2 -0.051842
0.206733 0.2 -0.051386
0.210067 0.2 -0.050655
0.213400 0.2 -0.051050
0.216733 0.2 -0.052871
0.220067 0.2 -0.055279
0.223400 0.2 -0.057453
0.226733 0.2 -0.059172
0.230067 0.2 -0.060494
0.233400 0.2 -0.061542
0.236733 0.2 -0.062576
0.240067 0.2 -0.063977
0.243400 0.2 -0.065938
0.246733 0.2 -0.068224
0.250067 0.2 -0.070329
0.253400 0.2 -0.071907
0.256733 0.2 -0.072955
0.260067 0.2 -0.073593
0.263400 0.2 -0.073859
0.266733 0.2 -0.073742
0.270067 0.2 -0.073137
0.273400 0.2 -0.072145
0.276733 0.2 -0.071260
0.280067 0.2 -0.070832
0.283400 0.2 -0.070985
0.286733 0.2 -0.071912
0.290067 0.2 -0.073514
0.293400 0.2 -0.075232
0.296733 0.2 -0.076634
0.300067 0.2 -0.077700
0.303400 0.2 -0.078431
0.306733 0.2 -0.078497
0.310067 0.2 -0.077668
0.313400 0.2 -0.076564
0.316733 0.2 -0.076285
0.320067 0.2 -0.077379
0.323400 0.2 -0.079419
0.326733 0.2 -0.081556
0.330067 0.2 -0.083465
0.333400 0.2 -0.085272
0.336733 0.2 -0.086925
0.340067 0.2 -0.088057
0.343400 0.2 -0.088201
0.346733 0.2 -0.087461
0.350067 0.2 -0.086753
0.353400 0.2 -0.086930
0.356733 0.2 -0.088038
0.360067 0.2 -0.089677
0.363400 0.2 -0.091684
0.366733 0.2 -0.094213
0.370067 0.2 -0.097337
0.373400 0.2 -0.100676
0.376733 0.2 -0.103195
0.380067 0.2 -0.103773
0.383400 0.2 -0.102203
0.386733 0.2 -0.099214
0.390067 0.2 -0.095875
0.393400 0.2 -0.093430
0.396733 0.2 -0.092792
0.400067 0.2 -0.093854
0.403400 0.2 -0.095814
0.406733 0.2 -0.097812
0.410067 0.2 -0.099372
0.413400 0.2 -0.100662
0.416733 0.2 -0.101938
0.420067 0.2 -0.102851
0.423400 0.2 -0.102953
0.426733 0.2 -0.102613
0.430067 0.2 -0.102618
0.433400 0.2 -0.103465
0.436733 0.2 -0.105128
0.440067 0.2 -0.106967
0.443400 0.2 -0.107945
0.446733 0.2 -0.107670
0.450067 0.2 -0.106944
0.453400 0.2 -0.106664
0.456733 0.2 -0.106776
0.460067 0.2 -0.106725
0.463400 0.2 -0.106408
0.466733 0.2 -0.106157
0.470067 0.2 -0.106106
0.473400 0.2 -0.106208
0.476733 0.2 -0.106636
0.480067 0.2 -0.107586
0.483400 0.2 -0.108862
0.486733 0.2 -0.110050
0.490067 0.2 -0.111097
0.493400 0.2 -0.112224
0.496733 0.2 -0.113361
0.500067 0.2 -0.114157
0.503400 0.2 -0.114487
0.506733 0.2 -0.114432
0.510067 0.2 -0.113817
0.513400 0.2 -0.112574
0.516733 0.2 -0.111265
0.520067 0.2 -0.110678
0.523400 0.2 -0.111121
0.526733 0.2 -0.112480
0.530067 0.2 -0.114553
0.533400 0.2 -0.117077
0.536733 0.2 -0.119600
0.540067 0.2 -0.121612
0.543400 0.2 -0.122939
0.546733 0.2 -0.123885
0.550067 0.2 -0.124904
0.553400 0.2 -0.126301
0.556733 0.2 -0.127861
0.560067 0.2 -0.128900
0.563400 0.2 -0.129105
0.566733 0.2 -0.129067
0.570067 0.2 -0.129556
0.573400 0.2 -0.130618
0.576733 0.2 -0.131633
0.580067 0.2 -0.131926
0.583400 0.2 -0.131191
0.586733 0.2 -0.129612
0.590067 0.2 -0.127968
0.593400 0.2 -0.127214
0.596733 0.2 -0.127638
0.600067 0.2 -0.128676
0.603400 0.2 -0.129486
0.606733 0.2 -0.129282
0.610067 0.2 -0.127479
0.613400 0.2 -0.123517
0.616733 0.2 -0.116015
0.620067 0.2 -0.102669
0.623400 0.2 -0.081630
0.626733 0.2 -0.052135
0.630067 0.2 -0.013090
0.633400 0.2 0.037607
0.636733 0.2 0.101621
0.640067 0.2 0.179112
0.643400 0.2 0.270181
0.646733 0.2 0.377344
0.650067 0.2 0.505955
0.653400 0.2 0.662608
0.656733 0.2 0.853436
0.660067 0.2 1.083030
0.663400 0.2 1.353696
0.666733 0.2 1.665088
0.670067 0.2 2.014809
0.673400 0.2 2.398975
0.676733 0.2 2.812692
0.680067 0.2 3.251042
0.683400 0.2 3.710315
0.686733 0.2 4.188661
0.690067 0.2 4.686560
0.693400 0.2 5.206885
0.696733 0.2 5.754582
0.700067 0.2 6.336118
0.703400 0.2 6.959061
0.706733 0.2 7.632202
0.710067 0.2 8.365824
0.713400 0.2 9.171539
0.716733 0.2 10.062363
0.720067 0.2 11.052960
0.723400 0.2 12.159357
0.726733 0.2 13.398547
0.730067 0.2 14.789077
0.733400 0.2 16.352013
0.736733 0.2 18.111672
0.740067 0.2 20.096297
0.743400 0.2 22.338275
0.746733 0.2 24.873777
0.750067 0.2 27.742866
0.753400 0.2 30.991230
0.756733 0.2 34.673335
0.760067 0.2 38.855630
0.763400 0.2 43.619154
0.766733 0.2 49.062069
0.770067 0.2 55.303057
0.773400 0.2 62.486697
0.776733 0.2 70.792688
0.780067 0.2 80.451667
0.783400 0.2 91.766948
0.786733 0.2 105.133415
0.790067 0.2 121.036712
0.793400 0.2 140.011055
0.796733 0.2 162.541252
0.800067 0.2 188.917970
0.803400 0.2 219.083689
0.806733 0.2 252.527832
0.810067 0.2 288.290782
0.813400 0.2 325.100045
0.816733 0.2 361.598232
0.820067 0.2 396.582806
0.823400 0.2 429.187259
0.826733 0.2 458.966010
0.830067 0.2 485.875109
0.833400 0.2 510.171080
0.836733 0.2 532.272612
0.840067 0.2 552.634164
0.843400 0.2 571.665802
0.846733 0.2 589.709548
0.850067 0.2 607.064036
0.853400 0.2 624.026587
0.856733 0.2 640.888368
0.860067 0.2 657.818001
0.863400 0.2 674.640723
0.866733 0.2 690.621278
0.870067 0.2 704.396158
0.873400 0.2 714.138277
0.876733 0.2 717.930957
0.880067 0.2 714.239376
0.883400 0.2 702.334764
0.886733 0.2 682.552024
0.890067 0.2 656.295051
0.893400 0.2 625.738251
0.896733 0.2 593.278711
0.900067 0.2 560.953138
0.903400 0.2 530.072861
0.906733 0.2 501.179076
0.910067 0.2 474.240995
0.913400 0.2 448.953328
0.916733 0.2 425.007320
0.920067 0.2 402.255091
0.923400 0.2 380.750290
0.926733 0.2 360.702547
0.930067 0.2 342.398421
0.933400 0.2 326.124174
0.936733 0.2 312.100663
0.940067 0.2 300.426386
0.943400 0.2 291.029364
0.946733 0.2 283.640814
0.950067 0.2 277.808593
0.953400 0.2 272.956826
0.956733 0.2 268.474231
0.960067 0.2 263.798810
0.963400 0.2 258.472120
0.966733 0.2 252.155829
0.970067 0.2 244.624755
0.973400 0.2 235.758289
0.976733 0.2 225.541480
0.980067 0.2 214.072657
0.983400 0.2 201.566699
0.986733 0.2 188.341635
0.990067 0.2 174.783999
0.993400 0.2 161.300311
0.996733 0.2 148.267369
1.000067 0.2 135.992817
1.003400 0.2 124.693802
1.006733 0.2 114.494492
1.010067 0.2 105.437725
1.013400 0.2 97.504086
1.016733 0.2 90.632299
1.020067 0.2 84.736957
1.023400 0.2 79.721371
1.026733 0.2 75.485036
1.030067 0.2 71.927300
1.033400 0.2 68.949410
1.036733 0.2 66.455770
1.040067 0.2 64.354641
1.043400 0.2 62.558698
1.046733 0.2 60.986308
1.050067 0.2 59.563853
1.053400 0.2 58.228732
1.056733 0.2 56.931498
1.060067 0.2 55.635828
1.063400 0.2 54.317550
1.066733 0.2 52.963086
1.070067 0.2 51.566144
1.073400 0.2 50.124284
1.076733 0.2 48.637274
1.080067 0.2 47.106943
1.083400 0.2 45.537176
1.086733 0.2 43.933508
1.090067 0.2 42.302064
1.093400 0.2 40.648747
1.096733 0.2 38.979589
1.100067 0.2 37.301956
1.103400 0.2 35.625305
1.106733 0.2 33.960980
1.110067 0.2 32.321368
1.113400 0.2 30.719340
1.116733 0.2 29.167882
1.120067 0.2 27.679373
1.123400 0.2 26.265057
1.126733 0.2 24.935324
1.130067 0.2 23.699943
1.133400 0.2 22.568167
1.136733 0.2 21.549007
1.140067 0.2 20.650742
1.143400 0.2 19.880352
1.146733 0.2 19.243183
1.150067 0.2 18.741786
1.153400 0.2 18.373877
1.156733 0.2 18.131183
1.160067 0.2 18.000142
1.163400 0.2 17.963271
1.166733 0.2 17.999769
1.170067 0.2 18.086000
1.173400 0.2 18.197084
1.176733 0.2 18.308964
1.180067 0.2 18.400201
1.183400 0.2 18.453179
1.186733 0.2 18.455302
1.190067 0.2 18.399949
1.193400 0.2 18.285923
1.196733 0.2 18.115640
1.200067 0.2 17.894101
1.203400 0.2 17.628227
1.206733 0.2 17.325161
1.210067 0.2 16.990639
1.213400 0.2 16.628630
1.216733 0.2 16.241893
1.220067 0.2 15.832763
1.223400 0.2 15.403433
1.226733 0.2 14.956235
1.230067 0.2 14.494015
1.233400 0.2 14.020065
1.236733 0.2 13.537714
1.240067 0.2 13.050507
1.243400 0.2 12.562685
1.246733 0.2 12.079175
1.250067 0.2 11.605034
1.253400 0.2 11.145272
1.256733 0.2 10.704752
1.260067 0.2 10.287766
1.263400 0.2 9.898446
1.266733 0.2 9.541190
1.270067 0.2 9.219586
1.273400 0.2 8.935356
1.276733 0.2 8.688960
1.280067 0.2 8.480414
1.283400 0.2 8.308971
1.286733 0.2 8.172202
1.290067 0.2 8.065682
1.293400 0.2 7.983977
1.296733 0.2 7.921699
1.300067 0.2 7.873392
1.303400 0.2 7.833787
1.306733 0.2 7.798555
1.310067 0.2 7.763840
1.313400 0.2 7.725698
1.316733 0.2 7.681209
1.320067 0.2 7.629571
1.323400 0.2 7.571704
1.326733 0.2 7.509370
1.330067 0.2 7.443875
1.333400 0.2 7.375362
1.336733 0.2 7.303609
1.340067 0.2 7.229014
1.343400 0.2 7.152590
1.346733 0.2 7.075472
1.350067 0.2 6.998535
1.353400 0.2 6.922283
1.356733 0.2 6.846897
1.360067 0.2 6.772284
1.363400 0.2 6.698291
1.366733 0.2 6.624786
1.370067 0.2 6.551533
1.373400 0.2 6.478000
1.376733 0.2 6.403252
1.380067 0.2 6.326181
1.383400 0.2 6.246241
1.386733 0.2 6.164117
1.390067 0.2 6.081439
1.393400 0.2 5.999599
1.396733 0.2 5.919295
1.400067 0.2 5.841129
1.403400 0.2 5.765962
1.406733 0.2 5.694614
1.410067 0.2 5.627698
1.413400 0.2 5.565966
1.416733 0.2 5.510496
1.420067 0.2 5.462253
1.423400 0.2 5.421555
1.426733 0.2 5.387608
1.430067 0.2 5.358192
1.433400 0.2 5.330290
1.436733 0.2 5.301405
1.440067 0.2 5.270042
1.443400 0.2 5.235313
1.446733 0.2 5.196556
1.450067 0.2 5.153436
1.453400 0.2 5.106563
1.456733 0.2 5.057156
1.460067 0.2 5.005761
1.463400 0.2 4.952252
1.466733 0.2 4.896950
1.470067 0.2 4.840922
1.473400 0.2 4.785699
1.476733 0.2 4.732413
1.480067 0.2 4.681195
1.483400 0.2 4.631840
1.486733 0.2 4.584631
1.490067 0.2 4.540142
1.493400 0.2 4.498470
1.496733 0.2 4.458833
1.500067 0.2 4.419824
1.503400 0.2 4.380415
1.506733 0.2 4.340624
1.510067 0.2 4.301188
1.513400 0.2 4.263124
1.516733 0.2 4.227548
1.520067 0.2 4.195212
1.523400 0.2 4.166136
1.526733 0.2 4.139701
1.530067 0.2 4.115095
1.533400 0.2 4.091808
1.536733 0.2 4.069479
1.540067 0.2 4.048087
1.543400 0.2 4.028729
1.546733 0.2 4.013143
1.550067 0.2 4.002326
1.553400 0.2 3.996030
1.556733 0.2 3.993106
1.560067 0.2 3.992072
1.563400 0.2 3.991751
1.566733 0.2 3.991583
1.570067 0.2 3.991188
1.573400 0.2 3.990293
1.576733 0.2 3.989479
1.580067 0.2 3.990242
1.583400 0.2 3.994154
1.586733 0.2 4.002191
1.590067 0.2 4.014657
1.593400 0.2 4.031379
1.596733 0.2 4.052292
1.600067 0.2 4.077796
1.603400 0.2 4.108110
1.606733 0.2 4.142425
1.610067 0.2 4.179436
1.613400 0.2 4.218142
1.616733 0.2 4.257490
1.620067 0.2 4.295595
1.623400 0.2 4.330236
1.626733 0.2 4.360075
1.630067 0.2 4.385104
1.633400 0.2 4.405938
1.636733 0.2 4.422911
1.640067 0.2 4.435973
1.643400 0.2 4.445142
1.646733 0.2 4.450590
1.650067 0.2 4.452742
1.653400 0.2 4.452509
1.656733 0.2 4.451224
1.660067 0.2 4.450348
1.663400 0.2 4.451564
1.666733 0.2 4.456672
1.670067 0.2 4.466684
1.673400 0.2 4.481627
1.676733 0.2 4.501645
1.680067 0.2 4.527089
1.683400 0.2 4.557720
1.686733 0.2 4.593199
1.690067 0.2 4.633698
1.693400 0.2 4.678895
1.696733 0.2 4.726765
1.700067 0.2 4.774458
1.703400 0.2 4.819999
1.706733 0.2 4.862915
1.710067 0.2 4.903441
1.713400 0.2 4.941626
1.716733 0.2 4.976983
1.720067 0.2 5.008751
1.723400 0.2 5.036080
1.726733 0.2 5.057766
1.730067 0.2 5.071554
1.733400 0.2 5.074469
1.736733 0.2 5.064826
1.740067 0.2 5.043163
1.743400 0.2 5.010939
1.746733 0.2 4.969509
1.750067 0.2 4.920498
1.753400 0.2 4.866105
1.756733 0.2 4.808269
1.760067 0.2 4.747934
1.763400 0.2 4.685782
1.766733 0.2 4.623127
1.770067 0.2 4.561679
1.773400 0.2 4.502879
1.776733 0.2 4.447652
1.780067 0.2 4.396769
1.783400 0.2 4.351093
1.786733 0.2 4.311376
1.790067 0.2 4.277965
1.793400 0.2 4.250635
1.796733 0.2 4.228749
1.800067 0.2 4.211678
1.803400 0.2 4.198882
1.806733 0.2 4.189685
1.810067 0.2 4.183277
1.813400 0.2 4.178882
1.816733 0.2 4.175799
1.820067 0.2 4.173745
1.823400 0.2 4.173005
1.826733 0.2 4.173750
1.830067 0.2 4.175557
1.833400 0.2 4.177857
1.836733 0.2 4.180670
1.840067 0.2 4.184684
1.843400 0.2 4.190532
1.846733 0.2 4.198230
1.850067 0.2 4.207264
1.853400 0.2 4.217355
1.856733 0.2 4.229089
1.860067 0.2 4.243338
1.863400 0.2 4.260191
1.866733 0.2 4.278962
1.870067 0.2 4.298640
1.873400 0.2 4.318124
1.876733 0.2 4.336727
1.880067 0.2 4.354646
1.883400 0.2 4.372504
1.886733 0.2 4.390869
1.890067 0.2 4.409882
1.893400 0.2 4.428900
1.896733 0.2 4.447033
1.900067 0.2 4.464262
1.903400 0.2 4.481389
1.906733 0.2 4.498926
1.910067 0.2 4.516351
1.913400 0.2 4.532388
1.916733 0.2 4.546102
1.920067 0.2 4.557525
1.923400 0.2 4.567141
1.926733 0.2 4.575425
1.930067 0.2 4.583243
1.933400 0.2 4.591900
1.936733 0.2 4.602293
1.940067 0.2 4.614233
1.943400 0.2 4.626941
1.946733 0.2 4.639821
1.950067 0.2 4.652319
1.953400 0.2 4.664012
1.956733 0.2 4.675314
1.960067 0.2 4.687374
1.963400 0.2 4.700893
1.966733 0.2 4.715570
1.970067 0.2 4.730830
1.973400 0.2 4.746290
1.976733 0.2 4.761522
1.980067 0.2 4.776036
1.983400 0.2 4.789727
1.986733 0.2 4.803073
1.990067 0.2 4.817182
1.993400 0.2 4.833266
1.996733 0.2 4.851529
2.000067 0.2 4.871297
2.003400 0.2 4.892424
2.006733 0.2 4.915809
2.010067 0.2 4.942585
2.013400 0.2 4.973230
2.016733 0.2 5.007284
2.020067 0.2 5.043913
2.023400 0.2 5.082437
2.026733 0.2 5.122088
2.030067 0.2 5.161641
2.033400 0.2 5.200002
2.036733 0.2 5.236943
2.040067 0.2 5.272287
2.043400 0.2 5.304529
2.046733 0.2 5.331342
2.050067 0.2 5.351072
2.053400 0.2 5.363603
2.056733 0.2 5.370085
2.060067 0.2 5.371943
2.063400 0.2 5.370160
2.066733 0.2 5.365280
2.070067 0.2 5.357582
2.073400 0.2 5.347040
2.076733 0.2 5.333582
2.080067 0.2 5.317447
2.083400 0.2 5.299267
2.086733 0.2 5.280101
2.090067 0.2 5.261176
2.093400 0.2 5.243318
2.096733 0.2 5.226741
2.100067 0.2 5.211378
2.103400 0.2 5.197525
2.106733 0.2 5.186088
2.110067 0.2 5.177646
2.113400 0.2 5.171346
2.116733 0.2 5.165110
2.120067 0.2 5.156458
2.123400 0.2 5.143518
2.126733 0.2 5.125878
2.130067 0.2 5.103881
2.133400 0.2 5.077277
2.136733 0.2 5.045058
2.140067 0.2 5.005915
2.143400 0.2 4.958692
2.146733 0.2 4.903022
2.150067 0.2 4.839404
2.153400 0.2 4.768274
2.156733 0.2 4.689242
2.160067 0.2 4.601204
2.163400 0.2 4.502931
2.166733 0.2 4.394054
2.170067 0.2 4.275655
2.173400 0.2 4.149457
2.176733 0.2 4.016515
2.180067 0.2 3.877562
2.183400 0.2 3.734175
2.186733 0.2 3.588516
2.190067 0.2 3.442257
2.193400 0.2 3.296495
2.196733 0.2 3.152122
2.200067 0.2 3.009983
2.203400 0.2 2.870993
2.206733 0.2 2.736407
2.210067 0.2 2.607685
2.213400 0.2 2.485882
2.216733 0.2 2.371487
2.220067 0.2 2.265116
2.223400 0.2 2.167881
2.226733 0.2 2.080970
2.230067 0.2 2.004728
2.233400 0.2 1.938194
2.236733 0.2 1.879623
2.240067 0.2 1.827348
2.243400 0.2 1.780181
2.246733 0.2 1.737559
2.250067 0.2 1.699571
2.253400 0.2 1.666527
2.256733 0.2 1.638331
2.260067 0.2 1.614573
2.263400 0.2 1.595006
2.266733 0.2 1.579602
2.270067 0.2 1.568124
2.273400 0.2 1.559863
2.276733 0.2 1.553847
2.280067 0.2 1.549316
2.283400 0.2 1.545832
2.286733 0.2 1.542973
2.290067 0.2 1.540538
2.293400 0.2 1.538945
2.296733 0.2 1.538806
2.300067 0.2 1.540212
2.303400 0.2 1.542629
2.306733 0.2 1.545255
2.310067 0.2 1.547337
2.313400 0.2 1.548450
2.316733 0.2 1.548599
2.320067 0.2 1.548333
2.323400 0.2 1.548412
2.326733 0.2 1.549125
2.330067 0.2 1.550317
2.333400 0.2 1.551970
2.336733 0.2 1.553968
2.340067 0.2 1.555863
2.343400 0.2 1.557283
2.346733 0.2 1.557954
2.350067 0.2 1.557483
2.353400 0.2 1.555979
2.356733 0.2 1.554387
2.360067 0.2 1.553698
2.363400 0.2 1.554145
2.366733 0.2 1.554983
2.370067 0.2 1.554997
2.373400 0.2 1.553525
2.376733 0.2 1.551057
2.380067 0.2 1.548487
2.383400 0.2 1.546131
2.386733 0.2 1.543853
2.390067 0.2 1.541823
2.393400 0.2 1.540631
2.396733 0.2 1.540543
2.400067 0.2 1.541027
2.403400 0.2 1.541222
2.406733 0.2 1.540398
2.410067 0.2 1.538098
2.413400 0.2 1.534401
2.416733 0.2 1.529790
2.420067 0.2 1.524645
2.423400 0.2 1.519090
2.426733 0.2 1.513711
2.430067 0.2 1.509963
2.433400 0.2 1.509036
2.436733 0.2 1.510396
2.440067 0.2 1.512240
2.443400 0.2 1.513376
2.446733 0.2 1.513613
2.450067 0.2 1.512743
2.453400 0.2 1.510610
2.456733 0.2 1.507634
2.460067 0.2 1.504589
2.463400 0.2 1.502251
2.466733 0.2 1.501190
2.470067 0.2 1.501460
2.473400 0.2 1.502340
2.476733 0.2 1.502563
2.480067 0.2 1.501208
2.483400 0.2 1.498223
2.486733 0.2 1.494046
2.490067 0.2 1.489543
2.493400 0.2 1.486246
2.496733 0.2 1.485506
2.500067 0.2 1.487262
2.503400 0.2 1.490111
2.506733 0.2 1.492347
2.510067 0.2 1.492919
2.513400 0.2 1.491616
2.516733 0.2 1.488677
2.520067 0.2 1.484766
2.523400 0.2 1.480980
2.526733 0.2 1.478163
2.530067 0.2 1.476365
2.533400 0.2 1.475117
2.536733 0.2 1.473874
2.540067 0.2 1.472207
2.543400 0.2 1.470102
2.546733 0.2 1.467741
2.550067 0.2 1.465231
2.553400 0.2 1.462810
2.556733 0.2 1.461012
2.560067 0.2 1.460561
2.563400 0.2 1.461976
2.566733 0.2 1.464994
2.570067 0.2 1.468412
2.573400 0.2 1.470726
2.576733 0.2 1.471490
2.580067 0.2 1.471587
2.583400 0.2 1.471960
2.586733 0.2 1.472635
2.590067 0.2 1.473133
2.593400 0.2 1.473199
2.596733 0.2 1.472845
2.600067 0.2 1.472109
2.603400 0.2 1.471243
2.606733 0.2 1.471057
2.610067 0.2 1.472249
2.613400 0.2 1.474451
2.616733 0.2 1.476700
2.620067 0.2 1.478791
2.623400 0.2 1.481161
2.626733 0.2 1.484063
2.630067 0.2 1.487620
2.633400 0.2 1.491741
2.636733 0.2 1.495951
2.640067 0.2 1.499658
2.643400 0.2 1.502298
2.646733 0.2 1.503429
2.650067 0.2 1.503360
2.653400 0.2 1.503243
2.656733 0.2 1.504300
2.660067 0.2 1.506843
2.663400 0.2 1.510265
2.666733 0.2 1.513660
2.670067 0.2 1.516296
2.673400 0.2 1.517772
2.676733 0.2 1.518354
2.680067 0.2 1.519052
2.683400 0.2 1.520859
2.686733 0.2 1.523797
2.690067 0.2 1.526824
2.693400 0.2 1.528673
2.696733 0.2 1.528650
2.700067 0.2 1.527173
2.703400 0.2 1.525530
2.706733 0.2 1.524789
2.710067 0.2 1.525190
2.713400 0.2 1.525981
2.716733 0.2 1.525632
2.720067 0.2 1.523080
2.723400 0.2 1.518712
2.726733 0.2 1.513888
2.730067 0.2 1.509995
2.733400 0.2 1.507709
2.736733 0.2 1.506503
2.740067 0.2 1.504929
2.743400 0.2 1.501925
2.746733 0.2 1.497734
2.750067 0.2 1.493273
2.753400 0.2 1.489017
2.756733 0.2 1.484845
2.760067 0.2 1.480482
2.763400 0.2 1.475778
2.766733 0.2 1.471047
2.770067 0.2 1.466759
2.773400 0.2 1.462600
2.776733 0.2 1.457836
2.780067 0.2 1.452304
2.783400 0.2 1.446339
2.786733 0.2 1.440654
2.790067 0.2 1.436174
2.793400 0.2 1.433273
2.796733 0.2 1.431457
2.800067 0.2 1.429748
2.803400 0.2 1.427364
2.806733 0.2 1.424523
2.810067 0.2 1.422185
2.813400 0.2 1.420937
2.816733 0.2 1.420379
2.820067 0.2 1.419736
2.823400 0.2 1.418595
2.826733 0.2 1.416737
2.830067 0.2 1.413873
2.833400 0.2 1.409808
2.836733 0.2 1.404858
2.840067 0.2 1.399945
2.843400 0.2 1.395796
2.846733 0.2 1.392462
2.850067 0.2 1.389729
2.853400 0.2 1.387424
2.856733 0.2 1.385715
2.860067 0.2 1.385263
2.863400 0.2 1.386404
2.866733 0.2 1.388318
2.870067 0.2 1.389417
2.873400 0.2 1.388374
2.876733 0.2 1.385002
2.880067 0.2 1.380327
2.883400 0.2 1.375563
2.886733 0.2 1.371168
2.890067 0.2 1.366911
2.893400 0.2 1.362348
2.896733 0.2 1.357277
2.900067 0.2 1.352043
2.903400 0.2 1.347270
2.906733 0.2 1.343321
2.910067 0.2 1.340052
2.913400 0.2 1.336974
2.916733 0.2 1.333850
2.920067 0.2 1.331093
2.923400 0.2 1.329212
2.926733 0.2 1.328108
2.930067 0.2 1.327321
2.933400 0.2 1.326627
2.936733 0.2 1.326133
2.940067 0.2 1.325966
2.943400 0.2 1.325943
2.946733 0.2 1.325426
2.950067 0.2 1.323498
2.953400 0.2 1.319605
2.956733 0.2 1.314352
2.960067 0.2 1.309398
2.963400 0.2 1.306189
2.966733 0.2 1.304867
2.970067 0.2 1.304341
2.973400 0.2 1.303009
2.976733 0.2 1.299768
2.980067 0.2 1.294818
2.983400 0.2 1.289379
2.986733 0.2 1.284489
2.990067 0.2 1.280527
2.993400 0.2 1.277649
2.996733 0.2 1.276098
3.000067 0.2 1.275749
3.003400 0.2 1.275721
3.006733 0.2 1.274836
3.010067 0.2 1.272662
3.013400 0.2 1.270040
3.016733 0.2 1.268387
3.020067 0.2 1.268517
3.023400 0.2 1.270259
3.026733 0.2 1.272527
3.030067 0.2 1.273854
3.033400 0.2 1.273230
3.036733 0.2 1.270440
3.040067 0.2 1.265891
3.043400 0.2 1.260294
3.046733 0.2 1.254273
3.050067 0.2 1.248210
3.053400 0.2 1.242394
3.056733 0.2 1.237136
3.060067 0.2 1.232615
3.063400 0.2 1.228703
3.066733 0.2 1.225192
3.070067 0.2 1.222109
3.073400 0.2 1.219371
3.076733 0.2 1.216219
3.080067 0.2 1.211539
3.083400 0.2 1.204889
3.086733 0.2 1.196847
3.090067 0.2 1.188503
3.093400 0.2 1.180852
3.096733 0.2 1.174314
3.100067 0.2 1.168493
3.103400 0.2 1.162528
3.106733 0.2 1.155678
3.110067 0.2 1.148060
3.113400 0.2 1.140884
3.116733 0.2 1.135343
3.120067 0.2 1.131431
3.123400 0.2 1.128172
3.126733 0.2 1.124516
3.130067 0.2 1.120185
3.133400 0.2 1.115948
3.136733 0.2 1.112651
3.140067 0.2 1.110155
3.143400 0.2 1.107873
3.146733 0.2 1.106015
3.150067 0.2 1.105652
3.153400 0.2 1.107482
3.156733 0.2 1.111198
3.160067 0.2 1.115720
3.163400 0.2 1.119776
3.166733 0.2 1.122621
3.170067 0.2 1.124269
3.173400 0.2 1.124996
3.176733 0.2 1.124931
3.180067 0.2 1.124088
3.183400 0.2 1.122765
3.186733 0.2 1.121531
3.190067 0.2 1.120567
3.193400 0.2 1.119371
3.196733 0.2 1.117247
3.200067 0.2 1.113797
3.203400 0.2 1.108814
3.206733 0.2 1.101834
3.210067 0.2 1.092427
3.213400 0.2 1.081144
3.216733 0.2 1.069466
3.220067 0.2 1.058839
3.223400 0.2 1.049973
3.226733 0.2 1.042951
3.230067 0.2 1.037358
3.233400 0.2 1.032166
3.236733 0.2 1.026187
3.240067 0.2 1.018858
3.243400 0.2 1.010448
3.246733 0.2 1.001493
3.250067 0.2 0.992143
3.253400 0.2 0.982289
3.256733 0.2 0.971993
3.260067 0.2 0.961502
3.263400 0.2 0.951262
3.266733 0.2 0.942098
3.270067 0.2 0.935099
3.273400 0.2 0.931085
3.276733 0.2 0.929809
3.280067 0.2 0.929837
3.283400 0.2 0.929665
3.286733 0.2 0.928720
3.290067 0.2 0.926992
3.293400 0.2 0.924608
3.296733 0.2 0.921995
3.300067 0.2 0.919825
3.303400 0.2 0.918792
3.306733 0.2 0.918964
3.310067 0.2 0.919513
3.313400 0.2 0.919430
3.316733 0.2 0.918303
3.320067 0.2 0.916370
3.323400 0.2 0.913972
3.326733 0.2 0.910973
3.330067 0.2 0.906824
3.333400 0.2 0.901143
3.336733 0.2 0.894023
3.340067 0.2 0.886000
3.343400 0.2 0.877883
3.346733 0.2 0.870666
3.350067 0.2 0.864924
3.353400 0.2 0.860002
3.356733 0.2 0.854530
3.360067 0.2 0.848039
3.363400 0.2 0.841366
3.366733 0.2 0.835587
3.370067 0.2 0.831089
3.373400 0.2 0.827364
3.376733 0.2 0.823378
3.380067 0.2 0.818390
3.383400 0.2 0.812700
3.386733 0.2 0.807485
3.390067 0.2 0.803717
3.393400 0.2 0.801091
3.396733 0.2 0.798372
3.400067 0.2 0.794749
3.403400 0.2 0.790562
3.406733 0.2 0.786758
3.410067 0.2 0.784029
3.413400 0.2 0.782446
3.416733 0.2 0.781459
3.420067 0.2 0.780039
3.423400 0.2 0.777398
3.426733 0.2 0.773887
3.430067 0.2 0.770674
3.433400 0.2 0.768746
3.436733 0.2 0.768071
3.440067 0.2 0.767754
3.443400 0.2 0.767042
3.446733 0.2 0.765878
3.450067 0.2 0.764518
3.453400 0.2 0.763065
3.456733 0.2 0.761477
3.460067 0.2 0.759908
3.463400 0.2 0.758697
3.466733 0.2 0.757794
3.470067 0.2 0.756634
3.473400 0.2 0.754846
3.476733 0.2 0.752644
3.480067 0.2 0.750530
3.483400 0.2 0.748779
3.486733 0.2 0.747330
3.490067 0.2 0.746120
3.493400 0.2 0.745314
3.496733 0.2 0.744793
3.500067 0.2 0.743647
3.503400 0.2 0.741160
3.506733 0.2 0.737784
3.510067 0.2 0.734371
3.513400 0.2 0.731125
3.516733 0.2 0.727675
3.520067 0.2 0.723833
3.523400 0.2 0.719884
3.526733 0.2 0.716411
3.530067 0.2 0.714352
3.533400 0.2 0.714594
3.536733 0.2 0.716611
3.540067 0.2 0.718557
3.543400 0.2 0.719163
3.546733 0.2 0.718357
3.550067 0.2 0.716443
3.553400 0.2 0.713887
3.556733 0.2 0.711363
3.560067 0.2 0.709267
3.563400 0.2 0.707316
3.566733 0.2 0.704899
3.570067 0.2 0.701784
3.573400 0.2 0.698343
3.576733 0.2 0.695069
3.580067 0.2 0.692634
3.583400 0.2 0.691758
3.586733 0.2 0.692229
3.590067 0.2 0.692876
3.593400 0.2 0.692755
3.596733 0.2 0.691637
3.600067 0.2 0.689649
3.603400 0.2 0.686902
3.606733 0.2 0.683418
3.610067 0.2 0.679474
3.613400 0.2 0.675903
3.616733 0.2 0.673537
3.620067 0.2 0.672136
3.623400 0.2 0.670464
3.626733 0.2 0.667642
3.630067 0.2 0.663958
3.633400 0.2 0.660224
3.636733 0.2 0.656783
3.640067 0.2 0.653425
3.643400 0.2 0.650007
3.646733 0.2 0.646780
3.650067 0.2 0.644210
3.653400 0.2 0.642571
3.656733 0.2 0.641625
3.660067 0.2 0.640764
3.663400 0.2 0.639535
3.666733 0.2 0.638086
3.670067 0.2 0.636852
3.673400 0.2 0.636010
3.676733 0.2 0.635348
3.680067 0.2 0.634333
3.683400 0.2 0.632368
3.686733 0.2 0.629434
3.690067 0.2 0.626245
3.693400 0.2 0.623423
3.696733 0.2 0.621043
3.700067 0.2 0.618985
3.703400 0.2 0.617397
3.706733 0.2 0.616559
3.710067 0.2 0.616410
3.713400 0.2 0.616298
3.716733 0.2 0.615474
3.720067 0.2 0.613956
3.723400 0.2 0.612228
3.726733 0.2 0.610286
3.730067 0.2 0.607576
3.733400 0.2 0.603860
3.736733 0.2 0.599683
3.740067 0.2 0.596009
3.743400 0.2 0.593425
3.746733 0.2 0.592093
3.750067 0.2 0.592121
3.753400 0.2 0.593406
3.756733 0.2 0.595385
3.760067 0.2 0.597243
3.763400 0.2 0.598272
3.766733 0.2 0.598128
3.770067 0.2 0.597099
3.773400 0.2 0.595888
3.776733 0.2 0.594952
3.780067 0.2 0.594342
3.783400 0.2 0.594179
3.786733 0.2 0.594570
3.790067 0.2 0.595138
3.793400 0.2 0.595222
3.796733 0.2 0.594514
3.800067 0.2 0.593313
3.803400 0.2 0.592289
3.806733 0.2 0.592000
3.810067 0.2 0.592284
3.813400 0.2 0.592181
3.816733 0.2 0.590724
3.820067 0.2 0.587753
3.823400 0.2 0.583977
3.826733 0.2 0.580698
3.830067 0.2 0.579245
3.833400 0.2 0.580121
3.836733 0.2 0.582710
3.840067 0.2 0.585634
3.843400 0.2 0.587744
3.846733 0.2 0.589048
3.850067 0.2 0.590123
3.853400 0.2 0.590901
3.856733 0.2 0.590719
3.860067 0.2 0.589294
3.863400 0.2 0.587036
3.866733 0.2 0.584577
3.870067 0.2 0.582444
3.873400 0.2 0.581169
3.876733 0.2 0.580931
3.880067 0.2 0.581136
3.883400 0.2 0.580857
3.886733 0.2 0.579543
3.890067 0.2 0.576968
3.893400 0.2 0.573155
3.896733 0.2 0.568684
3.900067 0.2 0.564554
3.903400 0.2 0.561364
3.906733 0.2 0.559045
3.910067 0.2 0.557606
3.913400 0.2 0.557653
3.916733 0.2 0.559771
3.920067 0.2 0.563380
3.923400 0.2 0.566579
3.926733 0.2 0.567632
3.930067 0.2 0.566365
3.933400 0.2 0.563883
3.936733 0.2 0.561569
3.940067 0.2 0.560177
3.943400 0.2 0.559678
3.946733 0.2 0.559757
3.950067 0.2 0.560060
3.953400 0.2 0.560167
3.956733 0.2 0.559906
3.960067 0.2 0.559427
3.963400 0.2 0.558863
3.966733 0.2 0.558323
3.970067 0.2 0.557993
3.973400 0.2 0.557732
3.976733 0.2 0.556824
3.980067 0.2 0.554626
3.983400 0.2 0.551515
3.986733 0.2 0.548633
3.990067 0.2 0.546998
3.993400 0.2 0.547078
3.996733 0.2 0.548582
4.000067 0.2 0.550356
4.003400 0.2 0.550984
4.006733 0.2 0.549704
4.010067 0.2 0.546994
4.013400 0.2 0.544218
4.016733 0.2 0.542700
4.020067 0.2 0.542835
4.023400 0.2 0.543846
4.026733 0.2 0.544456
4.030067 0.2 0.544079
4.033400 0.2 0.543217
4.036733 0.2 0.542840
4.040067 0.2 0.543422
4.043400 0.2 0.544568
4.046733 0.2 0.545657
4.050067 0.2 0.546491
4.053400 0.2 0.546952
4.056733 0.2 0.546817
4.060067 0.2 0.546286
4.063400 0.2 0.545955
4.066733 0.2 0.546067
4.070067 0.2 0.546454
4.073400 0.2 0.546863
4.076733 0.2 0.547199
4.080067 0.2 0.547506
4.083400 0.2 0.547557
4.086733 0.2 0.546891
4.090067 0.2 0.545532
4.093400 0.2 0.544358
4.096733 0.2 0.544358
4.100067 0.2 0.545420
4.103400 0.2 0.546412
4.106733 0.2 0.546230
4.110067 0.2 0.544754
4.113400 0.2 0.542593
4.116733 0.2 0.540139
4.120067 0.2 0.537210
4.123400 0.2 0.533694
4.126733 0.2 0.530151
4.130067 0.2 0.527580
4.133400 0.2 0.526411
4.136733 0.2 0.526067
4.140067 0.2 0.525774
4.143400 0.2 0.525247
4.146733 0.2 0.524279
4.150067 0.2 0.522309
4.153400 0.2 0.519063
4.156733 0.2 0.515217
4.160067 0.2 0.511901
4.163400 0.2 0.509704
4.166733 0.2 0.508288
4.170067 0.2 0.506863
4.173400 0.2 0.505014
4.176733 0.2 0.503021
4.180067 0.2 0.501564
4.183400 0.2 0.501187
4.186733 0.2 0.501722
4.190067 0.2 0.502151
4.193400 0.2 0.501433
4.196733 0.2 0.499561
4.200067 0.2 0.497377
4.203400 0.2 0.495370
4.206733 0.2 0.493424
4.210067 0.2 0.491641
4.213400 0.2 0.490374
4.216733 0.2 0.490029
4.220067 0.2 0.491105
4.223400 0.2 0.493671
4.226733 0.2 0.496940
4.230067 0.2 0.499915
4.233400 0.2 0.502486
4.236733 0.2 0.505317
4.240067 0.2 0.508772
4.243400 0.2 0.512530
4.246733 0.2 0.516386
4.250067 0.2 0.520526
4.253400 0.2 0.524819
4.256733 0.2 0.529005
4.260067 0.2 0.533420
4.263400 0.2 0.538584
4.266733 0.2 0.544465
4.270067 0.2 0.550612
4.273400 0.2 0.556884
4.276733 0.2 0.563967
4.280067 0.2 0.573047
4.283400 0.2 0.584964
4.286733 0.2 0.599502
4.290067 0.2 0.615413
4.293400 0.2 0.631236
4.296733 0.2 0.646417
4.300067 0.2 0.661709
4.303400 0.2 0.678110
4.306733 0.2 0.695689
4.310067 0.2 0.713686
4.313400 0.2 0.731573
4.316733 0.2 0.749789
4.320067 0.2 0.769203
4.323400 0.2 0.790283
4.326733 0.2 0.813040
4.330067 0.2 0.836928
4.333400 0.2 0.860570
4.336733 0.2 0.882256
4.340067 0.2 0.900906
4.343400 0.2 0.916873
4.346733 0.2 0.931970
4.350067 0.2 0.947951
4.353400 0.2 0.964976
4.356733 0.2 0.981921
4.360067 0.2 0.998019
4.363400 0.2 1.013870
4.366733 0.2 1.030643
4.370067 0.2 1.048478
4.373400 0.2 1.066439
4.376733 0.2 1.083622
4.380067 0.2 1.099575
4.383400 0.2 1.113974
4.386733 0.2 1.126286
4.390067 0.2 1.136051
4.393400 0.2 1.143343
4.396733 0.2 1.148796
4.400067 0.2 1.153294
4.403400 0.2 1.157820
4.406733 0.2 1.163012
4.410067 0.2 1.168842
4.413400 0.2 1.174784
4.416733 0.2 1.180111
4.420067 0.2 1.184070
4.423400 0.2 1.186174
4.426733 0.2 1.186826
4.430067 0.2 1.187283
4.433400 0.2 1.188717
4.436733 0.2 1.191585
4.440067 0.2 1.195646
4.443400 0.2 1.200195
4.446733 0.2 1.204619
4.450067 0.2 1.208694
4.453400 0.2 1.212307
4.456733 0.2 1.215339
4.460067 0.2 1.218165
4.463400 0.2 1.221737
4.466733 0.2 1.226580
4.470067 0.2 1.232498
4.473400 0.2 1.239041
4.476733 0.2 1.245537
4.480067 0.2 1.250925
4.483400 0.2 1.254682
4.486733 0.2 1.257793
4.490067 0.2 1.262259
4.493400 0.2 1.269602
4.496733 0.2 1.279875
4.500067 0.2 1.292112
4.503400 0.2 1.305086
4.506733 0.2 1.317705
4.510067 0.2 1.329412
4.513400 0.2 1.340406
4.516733 0.2 1.351233
4.520067 0.2 1.362176
4.523400 0.2 1.373324
4.526733 0.2 1.384928
4.530067 0.2 1.397305
4.533400 0.2 1.410116
4.536733 0.2 1.422474
4.540067 0.2 1.433915
4.543400 0.2 1.444379
4.546733 0.2 1.453552
4.550067 0.2 1.461017
4.553400 0.2 1.466600
4.556733 0.2 1.470516
4.560067 0.2 1.473287
4.563400 0.2 1.475597
4.566733 0.2 1.478060
4.570067 0.2 1.480668
4.573400 0.2 1.482796
4.576733 0.2 1.483886
4.580067 0.2 1.483620
4.583400 0.2 1.481837
4.586733 0.2 1.478577
4.590067 0.2 1.474256
4.593400 0.2 1.469823
4.596733 0.2 1.466041
4.600067 0.2 1.462740
4.603400 0.2 1.459303
4.606733 0.2 1.455718
4.610067 0.2 1.452412
4.613400 0.2 1.449380
4.616733 0.2 1.446172
4.620067 0.2 1.442330
4.623400 0.2 1.437673
4.626733 0.2 1.432607
4.630067 0.2 1.427950
4.633400 0.2 1.424002
4.636733 0.2 1.420355
4.640067 0.2 1.416709
4.643400 0.2 1.413226
4.646733 0.2 1.409957
4.650067 0.2 1.406255
4.653400 0.2 1.401142
4.656733 0.2 1.394399
4.660067 0.2 1.386995
4.663400 0.2 1.380406
4.666733 0.2 1.375433
4.670067 0.2 1.371740
4.673400 0.2 1.368364
4.676733 0.2 1.364429
4.680067 0.2 1.359498
4.683400 0.2 1.353505
4.686733 0.2 1.346814
4.690067 0.2 1.340397
4.693400 0.2 1.335535
4.696733 0.2 1.332830
4.700067 0.2 1.331782
4.703400 0.2 1.331302
4.706733 0.2 1.330655
4.710067 0.2 1.329570
4.713400 0.2 1.327624
4.716733 0.2 1.324117
4.720067 0.2 1.318450
4.723400 0.2 1.310674
4.726733 0.2 1.301910
4.730067 0.2 1.293677
4.733400 0.2 1.286203
4.736733 0.2 1.278548
4.740067 0.2 1.270357
4.743400 0.2 1.262450
4.746733 0.2 1.255483
4.750067 0.2 1.249057
4.753400 0.2 1.242501
4.756733 0.2 1.236065
4.760067 0.2 1.230678
4.763400 0.2 1.226803
4.766733 0.2 1.224130
4.770067 0.2 1.221932
4.773400 0.2 1.219464
4.776733 0.2 1.216414
4.780067 0.2 1.213173
4.783400 0.2 1.210137
4.786733 0.2 1.206971
4.790067 0.2 1.203204
4.793400 0.2 1.199050
4.796733 0.2 1.195329
4.800067 0.2 1.192908
4.803400 0.2 1.192004
4.806733 0.2 1.191916
4.810067 0.2 1.191804
4.813400 0.2 1.191776
4.816733 0.2 1.192237
4.820067 0.2 1.192661
4.823400 0.2 1.192200
4.826733 0.2 1.190933
4.830067 0.2 1.189793
4.833400 0.2 1.189583
4.836733 0.2 1.190421
4.840067 0.2 1.191958
4.843400 0.2 1.193862
4.846733 0.2 1.196307
4.850067 0.2 1.199786
4.853400 0.2 1.204214
4.856733 0.2 1.208978
4.860067 0.2 1.213760
4.863400 0.2 1.218384
4.866733 0.2 1.222230
4.870067 0.2 1.224703
4.873400 0.2 1.225863
4.876733 0.2 1.226114
4.880067 0.2 1.226128
4.883400 0.2 1.227185
4.886733 0.2 1.230543
4.890067 0.2 1.236098
4.893400 0.2 1.242380
4.896733 0.2 1.247935
4.900067 0.2 1.252368
4.903400 0.2 1.256014
4.906733 0.2 1.259171
4.910067 0.2 1.262105
4.913400 0.2 1.265355
4.916733 0.2 1.269304
4.920067 0.2 1.273598
4.923400 0.2 1.277421
4.926733 0.2 1.280056
4.930067 0.2 1.281374
4.933400 0.2 1.281900
4.936733 0.2 1.282133
4.940067 0.2 1.281998
4.943400 0.2 1.281248
4.946733 0.2 1.280135
4.950067 0.2 1.279498
4.953400 0.2 1.279935
4.956733 0.2 1.281314
4.960067 0.2 1.283321
4.963400 0.2 1.285560
4.966733 0.2 1.287400
4.970067 0.2 1.288564
4.973400 0.2 1.289262
4.976733 0.2 1.289584
4.980067 0.2 1.289439
4.983400 0.2 1.288862
4.986733 0.2 1.287926
4.990067 0.2 1.286617
4.993400 0.2 1.284946
4.996733 0.2 1.283074
5.000067 0.2 1.281048
5.003400 0.2 1.278860
5.006733 0.2 1.276736
5.010067 0.2 1.275041
5.013400 0.2 1.274091
5.016733 0.2 1.274366
5.020067 0.2 1.276219
5.023400 0.2 1.279111
5.026733 0.2 1.281630
5.030067 0.2 1.282520
5.033400 0.2 1.281374
5.036733 0.2 1.278571
5.040067 0.2 1.274799
5.043400 0.2 1.270762
5.046733 0.2 1.267050
5.050067 0.2 1.263758
5.053400 0.2 1.260219
5.056733 0.2 1.255781
5.060067 0.2 1.250729
5.063400 0.2 1.245951
5.066733 0.2 1.242030
5.070067 0.2 1.238883
5.073400 0.2 1.236266
5.076733 0.2 1.234212
5.080067 0.2 1.232657
5.083400 0.2 1.231115
5.086733 0.2 1.229066
5.090067 0.2 1.226342
5.093400 0.2 1.223157
5.096733 0.2 1.219716
5.100067 0.2 1.215762
5.103400 0.2 1.210934
5.106733 0.2 1.205569
5.110067 0.2 1.200843
5.113400 0.2 1.197797
5.116733 0.2 1.196465
5.120067 0.2 1.195935
5.123400 0.2 1.195050
5.126733 0.2 1.193238
5.130067 0.2 1.190677
5.133400 0.2 1.187781
5.136733 0.2 1.184647
5.140067 0.2 1.180908
5.143400 0.2 1.176498
5.146733 0.2 1.172284
5.150067 0.2 1.169364
5.153400 0.2 1.168302
5.156733 0.2 1.169033
5.160067 0.2 1.170831
5.163400 0.2 1.172423
5.166733 0.2 1.172721
5.170067 0.2 1.171557
5.173400 0.2 1.169415
5.176733 0.2 1.166691
5.180067 0.2 1.163590
5.183400 0.2 1.160209
5.186733 0.2 1.156325
5.190067 0.2 1.151860
5.193400 0.2 1.147445
5.196733 0.2 1.143934
5.200067 0.2 1.141555
5.203400 0.2 1.139920
5.206733 0.2 1.138491
5.210067 0.2 1.137280
5.213400 0.2 1.136879
5.216733 0.2 1.137513
5.220067 0.2 1.138337
5.223400 0.2 1.138113
5.226733 0.2 1.136339
5.230067 0.2 1.133638
5.233400 0.2 1.130914
5.236733 0.2 1.128293
5.240067 0.2 1.125284
5.243400 0.2 1.121820
5.246733 0.2 1.118598
5.250067 0.2 1.116483
5.253400 0.2 1.115692
5.256733 0.2 1.115571
5.260067 0.2 1.115305
5.263400 0.2 1.114635
5.266733 0.2 1.113908
5.270067 0.2 1.113536
5.273400 0.2 1.113573
5.276733 0.2 1.113685
5.280067 0.2 1.113238
5.283400 0.2 1.111799
5.286733 0.2 1.109634
5.290067 0.2 1.107552
5.293400 0.2 1.106346
5.296733 0.2 1.106146
5.300067 0.2 1.106295
5.303400 0.2 1.105792
5.306733 0.2 1.104004
5.310067 0.2 1.101312
5.313400 0.2 1.098844
5.316733 0.2 1.097317
5.320067 0.2 1.096847
5.323400 0.2 1.097401
5.326733 0.2 1.098583
5.330067 0.2 1.099398
5.333400 0.2 1.098895
5.336733 0.2 1.097126
5.340067 0.2 1.095007
5.343400 0.2 1.093373
5.346733 0.2 1.092465
5.350067 0.2 1.092115
5.353400 0.2 1.091855
5.356733 0.2 1.091021
5.360067 0.2 1.089345
5.363400 0.2 1.087356
5.366733 0.2 1.085978
5.370067 0.2 1.085517
5.373400 0.2 1.085517
5.376733 0.2 1.085387
5.380067 0.2 1.084669
5.383400 0.2 1.083044
5.386733 0.2 1.080795
5.390067 0.2 1.078914
5.393400 0.2 1.078108
5.396733 0.2 1.078118
5.400067 0.2 1.078397
5.403400 0.2 1.078648
5.406733 0.2 1.078732
5.410067 0.2 1.078979
5.413400 0.2 1.080325
5.416733 0.2 1.083119
5.420067 0.2 1.086239
5.423400 0.2 1.087994
5.426733 0.2 1.087710
5.430067 0.2 1.086099
5.433400 0.2 1.084018
5.436733 0.2 1.081624
5.440067 0.2 1.079063
5.443400 0.2 1.076683
5.446733 0.2 1.074360
5.450067 0.2 1.071575
5.453400 0.2 1.068148
5.456733 0.2 1.064679
5.460067 0.2 1.062374
5.463400 0.2 1.062122
5.466733 0.2 1.063813
5.470067 0.2 1.066383
5.473400 0.2 1.068180
5.476733 0.2 1.067878
5.480067 0.2 1.065368
5.483400 0.2 1.061391
5.486733 0.2 1.056888
5.490067 0.2 1.052818
5.493400 0.2 1.049847
5.496733 0.2 1.048041
5.500067 0.2 1.046960
5.503400 0.2 1.046183
5.506733 0.2 1.045703
5.510067 0.2 1.045256
5.513400 0.2 1.044031
5.516733 0.2 1.041591
5.520067 0.2 1.038308
5.523400 0.2 1.034830
5.526733 0.2 1.031607
5.530067 0.2 1.028772
5.533400 0.2 1.026238
5.536733 0.2 1.023873
5.540067 0.2 1.021735
5.543400 0.2 1.020036
5.546733 0.2 1.018834
5.550067 0.2 1.017894
5.553400 0.2 1.016906
5.556733 0.2 1.015863
5.560067 0.2 1.014741
5.563400 0.2 1.012976
5.566733 0.2 1.009875
5.570067 0.2 1.005488
5.573400 0.2 1.000683
5.576733 0.2 0.996483
5.580067 0.2 0.993134
5.583400 0.2 0.989889
5.586733 0.2 0.986084
5.590067 0.2 0.982126
5.593400 0.2 0.979095
5.596733 0.2 0.977586
5.600067 0.2 0.976990
5.603400 0.2 0.976240
5.606733 0.2 0.974815
5.610067 0.2 0.972659
5.613400 0.2 0.969721
5.616733 0.2 0.966168
5.620067 0.2 0.962429
5.623400 0.2 0.958764
5.626733 0.2 0.955104
5.630067 0.2 0.951402
5.633400 0.2 0.947695
5.636733 0.2 0.944091
5.640067 0.2 0.940687
5.643400 0.2 0.937334
5.646733 0.2 0.933926
5.650067 0.2 0.930876
5.653400 0.2 0.928682
5.656733 0.2 0.927150
5.660067 0.2 0.925357
5.663400 0.2 0.922573
5.666733 0.2 0.919285
5.670067 0.2 0.916817
5.673400 0.2 0.915802
5.676733 0.2 0.915630
5.680067 0.2 0.915071
5.683400 0.2 0.913171
5.686733 0.2 0.909781
5.690067 0.2 0.905613
5.693400 0.2 0.901660
5.696733 0.2 0.898419
5.700067 0.2 0.895611
5.703400 0.2 0.892710
5.706733 0.2 0.889483
5.710067 0.2 0.886223
5.713400 0.2 0.883732
5.716733 0.2 0.882600
5.720067 0.2 0.882531
5.723400 0.2 0.882600
5.726733 0.2 0.881758
5.730067 0.2 0.879243
5.733400 0.2 0.875201
5.736733 0.2 0.870763
5.740067 0.2 0.867154
5.743400 0.2 0.864621
5.746733 0.2 0.862400
5.750067 0.2 0.859955
5.753400 0.2 0.857757
5.756733 0.2 0.856430
5.760067 0.2 0.855750
5.763400 0.2 0.854773
5.766733 0.2 0.852579
5.770067 0.2 0.848961
5.773400 0.2 0.844845
5.776733 0.2 0.841548
5.780067 0.2 0.839508
5.783400 0.2 0.837930
5.786733 0.2 0.835829
5.790067 0.2 0.833217
5.793400 0.2 0.830670
5.796733 0.2 0.828458
5.800067 0.2 0.826754
5.803400 0.2 0.825776
5.806733 0.2 0.825282
5.810067 0.2 0.824640
5.813400 0.2 0.823247
5.816733 0.2 0.820914
5.820067 0.2 0.818269
5.823400 0.2 0.816276
5.826733 0.2 0.815140
5.830067 0.2 0.814344
5.833400 0.2 0.813506
5.836733 0.2 0.812570
5.840067 0.2 0.811494
5.843400 0.2 0.810199
5.846733 0.2 0.808579
5.850067 0.2 0.806698
5.853400 0.2 0.804975
5.856733 0.2 0.803815
5.860067 0.2 0.803242
5.863400 0.2 0.802903
5.866733 0.2 0.802400
5.870067 0.2 0.801510
5.873400 0.2 0.800313
5.876733 0.2 0.798870
5.880067 0.2 0.796816
5.883400 0.2 0.793766
5.886733 0.2 0.789873
5.890067 0.2 0.785762
5.893400 0.2 0.782348
5.896733 0.2 0.780346
5.900067 0.2 0.779671
5.903400 0.2 0.779526
5.906733 0.2 0.778888
5.910067 0.2 0.776993
5.913400 0.2 0.773775
5.916733 0.2 0.770143
5.920067 0.2 0.767629
5.923400 0.2 0.767107
5.926733 0.2 0.767838
5.930067 0.2 0.768206
5.933400 0.2 0.767247
5.936733 0.2 0.765105
5.940067 0.2 0.762604
5.943400 0.2 0.760499
5.946733 0.2 0.758902
5.950067 0.2 0.757440
5.953400 0.2 0.756001
5.956733 0.2 0.755000
5.960067 0.2 0.754548
5.963400 0.2 0.753822
5.966733 0.2 0.751805
5.970067 0.2 0.748443
5.973400 0.2 0.744686
5.976733 0.2 0.741519
5.980067 0.2 0.739121
5.983400 0.2 0.737063
5.986733 0.2 0.734860
5.990067 0.2 0.732397
5.993400 0.2 0.729966
5.996733 0.2 0.727968
6.000067 0.2 0.726623
