# Supplementary material for: Quantitative profiling of capsaicin content in seven chili pepper cultivars using optimized HPLC
Source: Front Plant Sci. 2026 May 7;17:1749488. doi: 10.3389/fpls.2026.1749488 (PMC13190488; doi:10.3389/fpls.2026.1749488)
Supplement: Supplementary file 3 [file DataSheet3.zip › Raw Chromatograms_Chili Pepper/ANPW.txt]

URL	chrom://desktop-lb30aed/ChromeleonLocal/Capsaicin/CapsaicinTest_1312025.seq/75758.smp/UV_VIS_4.channel
Channel	UV_VIS_4

Injection Information:
Data Vault	ChromeleonLocal
Sequence	CapsaicinTest_1312025
Name	ANPW
Number	560
Position	B:F1
Comment	
Processing Method	Processing_Capsaicin
Instrument Method	Capsaicin_222025m1 -Origninal_4wavelenght
Type	Unknown
Status	Finished
Inject Time	3/31/2025 4:16:30 PM -07:00
Volume (µl)	10.00
Dilution Factor	1.0000
Weight	1.0000

Raw Data Information:
Time Min. (min)	0.003400
Time Max. (min)	6.000067
Data Points	1800
Detector	UV
Generating Data System	Chromeleon 7.2.10.24543
Exporting Data System	Chromeleon 7.2.10.0
Operator	Instrument Controller
Signal Quantity	Absorbance
Signal Unit	mAU
Signal Min.	-0.131926
Signal Max.	717.930957
Channel	UV_VIS_4
Driver Name	VDAD.dll
Channel Type	Evaluation
Min. Step (s)	0.2
Max. Step (s)	0.2
Average Step (s)	0.2

Signal Parameter Information:
Signal Info	WVL:280 nm

Raw Data:
Time (min)	Step (s)	Value (mAU)
0.003400	n.a.	0.000000
0.006733	0.2	0.000088
0.010067	0.2	0.000601
0.013400	0.2	0.001895
0.016733	0.2	0.003646
0.020067	0.2	0.004563
0.023400	0.2	0.003255
0.026733	0.2	-0.000452
0.030067	0.2	-0.005136
0.033400	0.2	-0.008815
0.036733	0.2	-0.010417
0.040067	0.2	-0.010766
0.043400	0.2	-0.011949
0.046733	0.2	-0.015129
0.050067	0.2	-0.019334
0.053400	0.2	-0.022603
0.056733	0.2	-0.023865
0.060067	0.2	-0.023330
0.063400	0.2	-0.021723
0.066733	0.2	-0.019753
0.070067	0.2	-0.018128
0.073400	0.2	-0.017565
0.076733	0.2	-0.018249
0.080067	0.2	-0.019721
0.083400	0.2	-0.021439
0.086733	0.2	-0.022980
0.090067	0.2	-0.024284
0.093400	0.2	-0.025718
0.096733	0.2	-0.027255
0.100067	0.2	-0.028391
0.103400	0.2	-0.029067
0.106733	0.2	-0.029788
0.110067	0.2	-0.031032
0.113400	0.2	-0.032741
0.116733	0.2	-0.034599
0.120067	0.2	-0.036289
0.123400	0.2	-0.037444
0.126733	0.2	-0.037760
0.130067	0.2	-0.037155
0.133400	0.2	-0.035912
0.136733	0.2	-0.034766
0.140067	0.2	-0.034417
0.143400	0.2	-0.035302
0.146733	0.2	-0.037826
0.150067	0.2	-0.042082
0.153400	0.2	-0.047549
0.156733	0.2	-0.053290
0.160067	0.2	-0.058208
0.163400	0.2	-0.061379
0.166733	0.2	-0.062599
0.170067	0.2	-0.062557
0.173400	0.2	-0.062110
0.176733	0.2	-0.061393
0.180067	0.2	-0.059917
0.183400	0.2	-0.057356
0.186733	0.2	-0.054026
0.190067	0.2	-0.050948
0.193400	0.2	-0.049379
0.196733	0.2	-0.049751
0.200067	0.2	-0.051097
0.203400	0.2	-0.051842
0.206733	0.2	-0.051386
0.210067	0.2	-0.050655
0.213400	0.2	-0.051050
0.216733	0.2	-0.052871
0.220067	0.2	-0.055279
0.223400	0.2	-0.057453
0.226733	0.2	-0.059172
0.230067	0.2	-0.060494
0.233400	0.2	-0.061542
0.236733	0.2	-0.062576
0.240067	0.2	-0.063977
0.243400	0.2	-0.065938
0.246733	0.2	-0.068224
0.250067	0.2	-0.070329
0.253400	0.2	-0.071907
0.256733	0.2	-0.072955
0.260067	0.2	-0.073593
0.263400	0.2	-0.073859
0.266733	0.2	-0.073742
0.270067	0.2	-0.073137
0.273400	0.2	-0.072145
0.276733	0.2	-0.071260
0.280067	0.2	-0.070832
0.283400	0.2	-0.070985
0.286733	0.2	-0.071912
0.290067	0.2	-0.073514
0.293400	0.2	-0.075232
0.296733	0.2	-0.076634
0.300067	0.2	-0.077700
0.303400	0.2	-0.078431
0.306733	0.2	-0.078497
0.310067	0.2	-0.077668
0.313400	0.2	-0.076564
0.316733	0.2	-0.076285
0.320067	0.2	-0.077379
0.323400	0.2	-0.079419
0.326733	0.2	-0.081556
0.330067	0.2	-0.083465
0.333400	0.2	-0.085272
0.336733	0.2	-0.086925
0.340067	0.2	-0.088057
0.343400	0.2	-0.088201
0.346733	0.2	-0.087461
0.350067	0.2	-0.086753
0.353400	0.2	-0.086930
0.356733	0.2	-0.088038
0.360067	0.2	-0.089677
0.363400	0.2	-0.091684
0.366733	0.2	-0.094213
0.370067	0.2	-0.097337
0.373400	0.2	-0.100676
0.376733	0.2	-0.103195
0.380067	0.2	-0.103773
0.383400	0.2	-0.102203
0.386733	0.2	-0.099214
0.390067	0.2	-0.095875
0.393400	0.2	-0.093430
0.396733	0.2	-0.092792
0.400067	0.2	-0.093854
0.403400	0.2	-0.095814
0.406733	0.2	-0.097812
0.410067	0.2	-0.099372
0.413400	0.2	-0.100662
0.416733	0.2	-0.101938
0.420067	0.2	-0.102851
0.423400	0.2	-0.102953
0.426733	0.2	-0.102613
0.430067	0.2	-0.102618
0.433400	0.2	-0.103465
0.436733	0.2	-0.105128
0.440067	0.2	-0.106967
0.443400	0.2	-0.107945
0.446733	0.2	-0.107670
0.450067	0.2	-0.106944
0.453400	0.2	-0.106664
0.456733	0.2	-0.106776
0.460067	0.2	-0.106725
0.463400	0.2	-0.106408
0.466733	0.2	-0.106157
0.470067	0.2	-0.106106
0.473400	0.2	-0.106208
0.476733	0.2	-0.106636
0.480067	0.2	-0.107586
0.483400	0.2	-0.108862
0.486733	0.2	-0.110050
0.490067	0.2	-0.111097
0.493400	0.2	-0.112224
0.496733	0.2	-0.113361
0.500067	0.2	-0.114157
0.503400	0.2	-0.114487
0.506733	0.2	-0.114432
0.510067	0.2	-0.113817
0.513400	0.2	-0.112574
0.516733	0.2	-0.111265
0.520067	0.2	-0.110678
0.523400	0.2	-0.111121
0.526733	0.2	-0.112480
0.530067	0.2	-0.114553
0.533400	0.2	-0.117077
0.536733	0.2	-0.119600
0.540067	0.2	-0.121612
0.543400	0.2	-0.122939
0.546733	0.2	-0.123885
0.550067	0.2	-0.124904
0.553400	0.2	-0.126301
0.556733	0.2	-0.127861
0.560067	0.2	-0.128900
0.563400	0.2	-0.129105
0.566733	0.2	-0.129067
0.570067	0.2	-0.129556
0.573400	0.2	-0.130618
0.576733	0.2	-0.131633
0.580067	0.2	-0.131926
0.583400	0.2	-0.131191
0.586733	0.2	-0.129612
0.590067	0.2	-0.127968
0.593400	0.2	-0.127214
0.596733	0.2	-0.127638
0.600067	0.2	-0.128676
0.603400	0.2	-0.129486
0.606733	0.2	-0.129282
0.610067	0.2	-0.127479
0.613400	0.2	-0.123517
0.616733	0.2	-0.116015
0.620067	0.2	-0.102669
0.623400	0.2	-0.081630
0.626733	0.2	-0.052135
0.630067	0.2	-0.013090
0.633400	0.2	0.037607
0.636733	0.2	0.101621
0.640067	0.2	0.179112
0.643400	0.2	0.270181
0.646733	0.2	0.377344
0.650067	0.2	0.505955
0.653400	0.2	0.662608
0.656733	0.2	0.853436
0.660067	0.2	1.083030
0.663400	0.2	1.353696
0.666733	0.2	1.665088
0.670067	0.2	2.014809
0.673400	0.2	2.398975
0.676733	0.2	2.812692
0.680067	0.2	3.251042
0.683400	0.2	3.710315
0.686733	0.2	4.188661
0.690067	0.2	4.686560
0.693400	0.2	5.206885
0.696733	0.2	5.754582
0.700067	0.2	6.336118
0.703400	0.2	6.959061
0.706733	0.2	7.632202
0.710067	0.2	8.365824
0.713400	0.2	9.171539
0.716733	0.2	10.062363
0.720067	0.2	11.052960
0.723400	0.2	12.159357
0.726733	0.2	13.398547
0.730067	0.2	14.789077
0.733400	0.2	16.352013
0.736733	0.2	18.111672
0.740067	0.2	20.096297
0.743400	0.2	22.338275
0.746733	0.2	24.873777
0.750067	0.2	27.742866
0.753400	0.2	30.991230
0.756733	0.2	34.673335
0.760067	0.2	38.855630
0.763400	0.2	43.619154
0.766733	0.2	49.062069
0.770067	0.2	55.303057
0.773400	0.2	62.486697
0.776733	0.2	70.792688
0.780067	0.2	80.451667
0.783400	0.2	91.766948
0.786733	0.2	105.133415
0.790067	0.2	121.036712
0.793400	0.2	140.011055
0.796733	0.2	162.541252
0.800067	0.2	188.917970
0.803400	0.2	219.083689
0.806733	0.2	252.527832
0.810067	0.2	288.290782
0.813400	0.2	325.100045
0.816733	0.2	361.598232
0.820067	0.2	396.582806
0.823400	0.2	429.187259
0.826733	0.2	458.966010
0.830067	0.2	485.875109
0.833400	0.2	510.171080
0.836733	0.2	532.272612
0.840067	0.2	552.634164
0.843400	0.2	571.665802
0.846733	0.2	589.709548
0.850067	0.2	607.064036
0.853400	0.2	624.026587
0.856733	0.2	640.888368
0.860067	0.2	657.818001
0.863400	0.2	674.640723
0.866733	0.2	690.621278
0.870067	0.2	704.396158
0.873400	0.2	714.138277
0.876733	0.2	717.930957
0.880067	0.2	714.239376
0.883400	0.2	702.334764
0.886733	0.2	682.552024
0.890067	0.2	656.295051
0.893400	0.2	625.738251
0.896733	0.2	593.278711
0.900067	0.2	560.953138
0.903400	0.2	530.072861
0.906733	0.2	501.179076
0.910067	0.2	474.240995
0.913400	0.2	448.953328
0.916733	0.2	425.007320
0.920067	0.2	402.255091
0.923400	0.2	380.750290
0.926733	0.2	360.702547
0.930067	0.2	342.398421
0.933400	0.2	326.124174
0.936733	0.2	312.100663
0.940067	0.2	300.426386
0.943400	0.2	291.029364
0.946733	0.2	283.640814
0.950067	0.2	277.808593
0.953400	0.2	272.956826
0.956733	0.2	268.474231
0.960067	0.2	263.798810
0.963400	0.2	258.472120
0.966733	0.2	252.155829
0.970067	0.2	244.624755
0.973400	0.2	235.758289
0.976733	0.2	225.541480
0.980067	0.2	214.072657
0.983400	0.2	201.566699
0.986733	0.2	188.341635
0.990067	0.2	174.783999
0.993400	0.2	161.300311
0.996733	0.2	148.267369
1.000067	0.2	135.992817
1.003400	0.2	124.693802
1.006733	0.2	114.494492
1.010067	0.2	105.437725
1.013400	0.2	97.504086
1.016733	0.2	90.632299
1.020067	0.2	84.736957
1.023400	0.2	79.721371
1.026733	0.2	75.485036
1.030067	0.2	71.927300
1.033400	0.2	68.949410
1.036733	0.2	66.455770
1.040067	0.2	64.354641
1.043400	0.2	62.558698
1.046733	0.2	60.986308
1.050067	0.2	59.563853
1.053400	0.2	58.228732
1.056733	0.2	56.931498
1.060067	0.2	55.635828
1.063400	0.2	54.317550
1.066733	0.2	52.963086
1.070067	0.2	51.566144
1.073400	0.2	50.124284
1.076733	0.2	48.637274
1.080067	0.2	47.106943
1.083400	0.2	45.537176
1.086733	0.2	43.933508
1.090067	0.2	42.302064
1.093400	0.2	40.648747
1.096733	0.2	38.979589
1.100067	0.2	37.301956
1.103400	0.2	35.625305
1.106733	0.2	33.960980
1.110067	0.2	32.321368
1.113400	0.2	30.719340
1.116733	0.2	29.167882
1.120067	0.2	27.679373
1.123400	0.2	26.265057
1.126733	0.2	24.935324
1.130067	0.2	23.699943
1.133400	0.2	22.568167
1.136733	0.2	21.549007
1.140067	0.2	20.650742
1.143400	0.2	19.880352
1.146733	0.2	19.243183
1.150067	0.2	18.741786
1.153400	0.2	18.373877
1.156733	0.2	18.131183
1.160067	0.2	18.000142
1.163400	0.2	17.963271
1.166733	0.2	17.999769
1.170067	0.2	18.086000
1.173400	0.2	18.197084
1.176733	0.2	18.308964
1.180067	0.2	18.400201
1.183400	0.2	18.453179
1.186733	0.2	18.455302
1.190067	0.2	18.399949
1.193400	0.2	18.285923
1.196733	0.2	18.115640
1.200067	0.2	17.894101
1.203400	0.2	17.628227
1.206733	0.2	17.325161
1.210067	0.2	16.990639
1.213400	0.2	16.628630
1.216733	0.2	16.241893
1.220067	0.2	15.832763
1.223400	0.2	15.403433
1.226733	0.2	14.956235
1.230067	0.2	14.494015
1.233400	0.2	14.020065
1.236733	0.2	13.537714
1.240067	0.2	13.050507
1.243400	0.2	12.562685
1.246733	0.2	12.079175
1.250067	0.2	11.605034
1.253400	0.2	11.145272
1.256733	0.2	10.704752
1.260067	0.2	10.287766
1.263400	0.2	9.898446
1.266733	0.2	9.541190
1.270067	0.2	9.219586
1.273400	0.2	8.935356
1.276733	0.2	8.688960
1.280067	0.2	8.480414
1.283400	0.2	8.308971
1.286733	0.2	8.172202
1.290067	0.2	8.065682
1.293400	0.2	7.983977
1.296733	0.2	7.921699
1.300067	0.2	7.873392
1.303400	0.2	7.833787
1.306733	0.2	7.798555
1.310067	0.2	7.763840
1.313400	0.2	7.725698
1.316733	0.2	7.681209
1.320067	0.2	7.629571
1.323400	0.2	7.571704
1.326733	0.2	7.509370
1.330067	0.2	7.443875
1.333400	0.2	7.375362
1.336733	0.2	7.303609
1.340067	0.2	7.229014
1.343400	0.2	7.152590
1.346733	0.2	7.075472
1.350067	0.2	6.998535
1.353400	0.2	6.922283
1.356733	0.2	6.846897
1.360067	0.2	6.772284
1.363400	0.2	6.698291
1.366733	0.2	6.624786
1.370067	0.2	6.551533
1.373400	0.2	6.478000
1.376733	0.2	6.403252
1.380067	0.2	6.326181
1.383400	0.2	6.246241
1.386733	0.2	6.164117
1.390067	0.2	6.081439
1.393400	0.2	5.999599
1.396733	0.2	5.919295
1.400067	0.2	5.841129
1.403400	0.2	5.765962
1.406733	0.2	5.694614
1.410067	0.2	5.627698
1.413400	0.2	5.565966
1.416733	0.2	5.510496
1.420067	0.2	5.462253
1.423400	0.2	5.421555
1.426733	0.2	5.387608
1.430067	0.2	5.358192
1.433400	0.2	5.330290
1.436733	0.2	5.301405
1.440067	0.2	5.270042
1.443400	0.2	5.235313
1.446733	0.2	5.196556
1.450067	0.2	5.153436
1.453400	0.2	5.106563
1.456733	0.2	5.057156
1.460067	0.2	5.005761
1.463400	0.2	4.952252
1.466733	0.2	4.896950
1.470067	0.2	4.840922
1.473400	0.2	4.785699
1.476733	0.2	4.732413
1.480067	0.2	4.681195
1.483400	0.2	4.631840
1.486733	0.2	4.584631
1.490067	0.2	4.540142
1.493400	0.2	4.498470
1.496733	0.2	4.458833
1.500067	0.2	4.419824
1.503400	0.2	4.380415
1.506733	0.2	4.340624
1.510067	0.2	4.301188
1.513400	0.2	4.263124
1.516733	0.2	4.227548
1.520067	0.2	4.195212
1.523400	0.2	4.166136
1.526733	0.2	4.139701
1.530067	0.2	4.115095
1.533400	0.2	4.091808
1.536733	0.2	4.069479
1.540067	0.2	4.048087
1.543400	0.2	4.028729
1.546733	0.2	4.013143
1.550067	0.2	4.002326
1.553400	0.2	3.996030
1.556733	0.2	3.993106
1.560067	0.2	3.992072
1.563400	0.2	3.991751
1.566733	0.2	3.991583
1.570067	0.2	3.991188
1.573400	0.2	3.990293
1.576733	0.2	3.989479
1.580067	0.2	3.990242
1.583400	0.2	3.994154
1.586733	0.2	4.002191
1.590067	0.2	4.014657
1.593400	0.2	4.031379
1.596733	0.2	4.052292
1.600067	0.2	4.077796
1.603400	0.2	4.108110
1.606733	0.2	4.142425
1.610067	0.2	4.179436
1.613400	0.2	4.218142
1.616733	0.2	4.257490
1.620067	0.2	4.295595
1.623400	0.2	4.330236
1.626733	0.2	4.360075
1.630067	0.2	4.385104
1.633400	0.2	4.405938
1.636733	0.2	4.422911
1.640067	0.2	4.435973
1.643400	0.2	4.445142
1.646733	0.2	4.450590
1.650067	0.2	4.452742
1.653400	0.2	4.452509
1.656733	0.2	4.451224
1.660067	0.2	4.450348
1.663400	0.2	4.451564
1.666733	0.2	4.456672
1.670067	0.2	4.466684
1.673400	0.2	4.481627
1.676733	0.2	4.501645
1.680067	0.2	4.527089
1.683400	0.2	4.557720
1.686733	0.2	4.593199
1.690067	0.2	4.633698
1.693400	0.2	4.678895
1.696733	0.2	4.726765
1.700067	0.2	4.774458
1.703400	0.2	4.819999
1.706733	0.2	4.862915
1.710067	0.2	4.903441
1.713400	0.2	4.941626
1.716733	0.2	4.976983
1.720067	0.2	5.008751
1.723400	0.2	5.036080
1.726733	0.2	5.057766
1.730067	0.2	5.071554
1.733400	0.2	5.074469
1.736733	0.2	5.064826
1.740067	0.2	5.043163
1.743400	0.2	5.010939
1.746733	0.2	4.969509
1.750067	0.2	4.920498
1.753400	0.2	4.866105
1.756733	0.2	4.808269
1.760067	0.2	4.747934
1.763400	0.2	4.685782
1.766733	0.2	4.623127
1.770067	0.2	4.561679
1.773400	0.2	4.502879
1.776733	0.2	4.447652
1.780067	0.2	4.396769
1.783400	0.2	4.351093
1.786733	0.2	4.311376
1.790067	0.2	4.277965
1.793400	0.2	4.250635
1.796733	0.2	4.228749
1.800067	0.2	4.211678
1.803400	0.2	4.198882
1.806733	0.2	4.189685
1.810067	0.2	4.183277
1.813400	0.2	4.178882
1.816733	0.2	4.175799
1.820067	0.2	4.173745
1.823400	0.2	4.173005
1.826733	0.2	4.173750
1.830067	0.2	4.175557
1.833400	0.2	4.177857
1.836733	0.2	4.180670
1.840067	0.2	4.184684
1.843400	0.2	4.190532
1.846733	0.2	4.198230
1.850067	0.2	4.207264
1.853400	0.2	4.217355
1.856733	0.2	4.229089
1.860067	0.2	4.243338
1.863400	0.2	4.260191
1.866733	0.2	4.278962
1.870067	0.2	4.298640
1.873400	0.2	4.318124
1.876733	0.2	4.336727
1.880067	0.2	4.354646
1.883400	0.2	4.372504
1.886733	0.2	4.390869
1.890067	0.2	4.409882
1.893400	0.2	4.428900
1.896733	0.2	4.447033
1.900067	0.2	4.464262
1.903400	0.2	4.481389
1.906733	0.2	4.498926
1.910067	0.2	4.516351
1.913400	0.2	4.532388
1.916733	0.2	4.546102
1.920067	0.2	4.557525
1.923400	0.2	4.567141
1.926733	0.2	4.575425
1.930067	0.2	4.583243
1.933400	0.2	4.591900
1.936733	0.2	4.602293
1.940067	0.2	4.614233
1.943400	0.2	4.626941
1.946733	0.2	4.639821
1.950067	0.2	4.652319
1.953400	0.2	4.664012
1.956733	0.2	4.675314
1.960067	0.2	4.687374
1.963400	0.2	4.700893
1.966733	0.2	4.715570
1.970067	0.2	4.730830
1.973400	0.2	4.746290
1.976733	0.2	4.761522
1.980067	0.2	4.776036
1.983400	0.2	4.789727
1.986733	0.2	4.803073
1.990067	0.2	4.817182
1.993400	0.2	4.833266
1.996733	0.2	4.851529
2.000067	0.2	4.871297
2.003400	0.2	4.892424
2.006733	0.2	4.915809
2.010067	0.2	4.942585
2.013400	0.2	4.973230
2.016733	0.2	5.007284
2.020067	0.2	5.043913
2.023400	0.2	5.082437
2.026733	0.2	5.122088
2.030067	0.2	5.161641
2.033400	0.2	5.200002
2.036733	0.2	5.236943
2.040067	0.2	5.272287
2.043400	0.2	5.304529
2.046733	0.2	5.331342
2.050067	0.2	5.351072
2.053400	0.2	5.363603
2.056733	0.2	5.370085
2.060067	0.2	5.371943
2.063400	0.2	5.370160
2.066733	0.2	5.365280
2.070067	0.2	5.357582
2.073400	0.2	5.347040
2.076733	0.2	5.333582
2.080067	0.2	5.317447
2.083400	0.2	5.299267
2.086733	0.2	5.280101
2.090067	0.2	5.261176
2.093400	0.2	5.243318
2.096733	0.2	5.226741
2.100067	0.2	5.211378
2.103400	0.2	5.197525
2.106733	0.2	5.186088
2.110067	0.2	5.177646
2.113400	0.2	5.171346
2.116733	0.2	5.165110
2.120067	0.2	5.156458
2.123400	0.2	5.143518
2.126733	0.2	5.125878
2.130067	0.2	5.103881
2.133400	0.2	5.077277
2.136733	0.2	5.045058
2.140067	0.2	5.005915
2.143400	0.2	4.958692
2.146733	0.2	4.903022
2.150067	0.2	4.839404
2.153400	0.2	4.768274
2.156733	0.2	4.689242
2.160067	0.2	4.601204
2.163400	0.2	4.502931
2.166733	0.2	4.394054
2.170067	0.2	4.275655
2.173400	0.2	4.149457
2.176733	0.2	4.016515
2.180067	0.2	3.877562
2.183400	0.2	3.734175
2.186733	0.2	3.588516
2.190067	0.2	3.442257
2.193400	0.2	3.296495
2.196733	0.2	3.152122
2.200067	0.2	3.009983
2.203400	0.2	2.870993
2.206733	0.2	2.736407
2.210067	0.2	2.607685
2.213400	0.2	2.485882
2.216733	0.2	2.371487
2.220067	0.2	2.265116
2.223400	0.2	2.167881
2.226733	0.2	2.080970
2.230067	0.2	2.004728
2.233400	0.2	1.938194
2.236733	0.2	1.879623
2.240067	0.2	1.827348
2.243400	0.2	1.780181
2.246733	0.2	1.737559
2.250067	0.2	1.699571
2.253400	0.2	1.666527
2.256733	0.2	1.638331
2.260067	0.2	1.614573
2.263400	0.2	1.595006
2.266733	0.2	1.579602
2.270067	0.2	1.568124
2.273400	0.2	1.559863
2.276733	0.2	1.553847
2.280067	0.2	1.549316
2.283400	0.2	1.545832
2.286733	0.2	1.542973
2.290067	0.2	1.540538
2.293400	0.2	1.538945
2.296733	0.2	1.538806
2.300067	0.2	1.540212
2.303400	0.2	1.542629
2.306733	0.2	1.545255
2.310067	0.2	1.547337
2.313400	0.2	1.548450
2.316733	0.2	1.548599
2.320067	0.2	1.548333
2.323400	0.2	1.548412
2.326733	0.2	1.549125
2.330067	0.2	1.550317
2.333400	0.2	1.551970
2.336733	0.2	1.553968
2.340067	0.2	1.555863
2.343400	0.2	1.557283
2.346733	0.2	1.557954
2.350067	0.2	1.557483
2.353400	0.2	1.555979
2.356733	0.2	1.554387
2.360067	0.2	1.553698
2.363400	0.2	1.554145
2.366733	0.2	1.554983
2.370067	0.2	1.554997
2.373400	0.2	1.553525
2.376733	0.2	1.551057
2.380067	0.2	1.548487
2.383400	0.2	1.546131
2.386733	0.2	1.543853
2.390067	0.2	1.541823
2.393400	0.2	1.540631
2.396733	0.2	1.540543
2.400067	0.2	1.541027
2.403400	0.2	1.541222
2.406733	0.2	1.540398
2.410067	0.2	1.538098
2.413400	0.2	1.534401
2.416733	0.2	1.529790
2.420067	0.2	1.524645
2.423400	0.2	1.519090
2.426733	0.2	1.513711
2.430067	0.2	1.509963
2.433400	0.2	1.509036
2.436733	0.2	1.510396
2.440067	0.2	1.512240
2.443400	0.2	1.513376
2.446733	0.2	1.513613
2.450067	0.2	1.512743
2.453400	0.2	1.510610
2.456733	0.2	1.507634
2.460067	0.2	1.504589
2.463400	0.2	1.502251
2.466733	0.2	1.501190
2.470067	0.2	1.501460
2.473400	0.2	1.502340
2.476733	0.2	1.502563
2.480067	0.2	1.501208
2.483400	0.2	1.498223
2.486733	0.2	1.494046
2.490067	0.2	1.489543
2.493400	0.2	1.486246
2.496733	0.2	1.485506
2.500067	0.2	1.487262
2.503400	0.2	1.490111
2.506733	0.2	1.492347
2.510067	0.2	1.492919
2.513400	0.2	1.491616
2.516733	0.2	1.488677
2.520067	0.2	1.484766
2.523400	0.2	1.480980
2.526733	0.2	1.478163
2.530067	0.2	1.476365
2.533400	0.2	1.475117
2.536733	0.2	1.473874
2.540067	0.2	1.472207
2.543400	0.2	1.470102
2.546733	0.2	1.467741
2.550067	0.2	1.465231
2.553400	0.2	1.462810
2.556733	0.2	1.461012
2.560067	0.2	1.460561
2.563400	0.2	1.461976
2.566733	0.2	1.464994
2.570067	0.2	1.468412
2.573400	0.2	1.470726
2.576733	0.2	1.471490
2.580067	0.2	1.471587
2.583400	0.2	1.471960
2.586733	0.2	1.472635
2.590067	0.2	1.473133
2.593400	0.2	1.473199
2.596733	0.2	1.472845
2.600067	0.2	1.472109
2.603400	0.2	1.471243
2.606733	0.2	1.471057
2.610067	0.2	1.472249
2.613400	0.2	1.474451
2.616733	0.2	1.476700
2.620067	0.2	1.478791
2.623400	0.2	1.481161
2.626733	0.2	1.484063
2.630067	0.2	1.487620
2.633400	0.2	1.491741
2.636733	0.2	1.495951
2.640067	0.2	1.499658
2.643400	0.2	1.502298
2.646733	0.2	1.503429
2.650067	0.2	1.503360
2.653400	0.2	1.503243
2.656733	0.2	1.504300
2.660067	0.2	1.506843
2.663400	0.2	1.510265
2.666733	0.2	1.513660
2.670067	0.2	1.516296
2.673400	0.2	1.517772
2.676733	0.2	1.518354
2.680067	0.2	1.519052
2.683400	0.2	1.520859
2.686733	0.2	1.523797
2.690067	0.2	1.526824
2.693400	0.2	1.528673
2.696733	0.2	1.528650
2.700067	0.2	1.527173
2.703400	0.2	1.525530
2.706733	0.2	1.524789
2.710067	0.2	1.525190
2.713400	0.2	1.525981
2.716733	0.2	1.525632
2.720067	0.2	1.523080
2.723400	0.2	1.518712
2.726733	0.2	1.513888
2.730067	0.2	1.509995
2.733400	0.2	1.507709
2.736733	0.2	1.506503
2.740067	0.2	1.504929
2.743400	0.2	1.501925
2.746733	0.2	1.497734
2.750067	0.2	1.493273
2.753400	0.2	1.489017
2.756733	0.2	1.484845
2.760067	0.2	1.480482
2.763400	0.2	1.475778
2.766733	0.2	1.471047
2.770067	0.2	1.466759
2.773400	0.2	1.462600
2.776733	0.2	1.457836
2.780067	0.2	1.452304
2.783400	0.2	1.446339
2.786733	0.2	1.440654
2.790067	0.2	1.436174
2.793400	0.2	1.433273
2.796733	0.2	1.431457
2.800067	0.2	1.429748
2.803400	0.2	1.427364
2.806733	0.2	1.424523
2.810067	0.2	1.422185
2.813400	0.2	1.420937
2.816733	0.2	1.420379
2.820067	0.2	1.419736
2.823400	0.2	1.418595
2.826733	0.2	1.416737
2.830067	0.2	1.413873
2.833400	0.2	1.409808
2.836733	0.2	1.404858
2.840067	0.2	1.399945
2.843400	0.2	1.395796
2.846733	0.2	1.392462
2.850067	0.2	1.389729
2.853400	0.2	1.387424
2.856733	0.2	1.385715
2.860067	0.2	1.385263
2.863400	0.2	1.386404
2.866733	0.2	1.388318
2.870067	0.2	1.389417
2.873400	0.2	1.388374
2.876733	0.2	1.385002
2.880067	0.2	1.380327
2.883400	0.2	1.375563
2.886733	0.2	1.371168
2.890067	0.2	1.366911
2.893400	0.2	1.362348
2.896733	0.2	1.357277
2.900067	0.2	1.352043
2.903400	0.2	1.347270
2.906733	0.2	1.343321
2.910067	0.2	1.340052
2.913400	0.2	1.336974
2.916733	0.2	1.333850
2.920067	0.2	1.331093
2.923400	0.2	1.329212
2.926733	0.2	1.328108
2.930067	0.2	1.327321
2.933400	0.2	1.326627
2.936733	0.2	1.326133
2.940067	0.2	1.325966
2.943400	0.2	1.325943
2.946733	0.2	1.325426
2.950067	0.2	1.323498
2.953400	0.2	1.319605
2.956733	0.2	1.314352
2.960067	0.2	1.309398
2.963400	0.2	1.306189
2.966733	0.2	1.304867
2.970067	0.2	1.304341
2.973400	0.2	1.303009
2.976733	0.2	1.299768
2.980067	0.2	1.294818
2.983400	0.2	1.289379
2.986733	0.2	1.284489
2.990067	0.2	1.280527
2.993400	0.2	1.277649
2.996733	0.2	1.276098
3.000067	0.2	1.275749
3.003400	0.2	1.275721
3.006733	0.2	1.274836
3.010067	0.2	1.272662
3.013400	0.2	1.270040
3.016733	0.2	1.268387
3.020067	0.2	1.268517
3.023400	0.2	1.270259
3.026733	0.2	1.272527
3.030067	0.2	1.273854
3.033400	0.2	1.273230
3.036733	0.2	1.270440
3.040067	0.2	1.265891
3.043400	0.2	1.260294
3.046733	0.2	1.254273
3.050067	0.2	1.248210
3.053400	0.2	1.242394
3.056733	0.2	1.237136
3.060067	0.2	1.232615
3.063400	0.2	1.228703
3.066733	0.2	1.225192
3.070067	0.2	1.222109
3.073400	0.2	1.219371
3.076733	0.2	1.216219
3.080067	0.2	1.211539
3.083400	0.2	1.204889
3.086733	0.2	1.196847
3.090067	0.2	1.188503
3.093400	0.2	1.180852
3.096733	0.2	1.174314
3.100067	0.2	1.168493
3.103400	0.2	1.162528
3.106733	0.2	1.155678
3.110067	0.2	1.148060
3.113400	0.2	1.140884
3.116733	0.2	1.135343
3.120067	0.2	1.131431
3.123400	0.2	1.128172
3.126733	0.2	1.124516
3.130067	0.2	1.120185
3.133400	0.2	1.115948
3.136733	0.2	1.112651
3.140067	0.2	1.110155
3.143400	0.2	1.107873
3.146733	0.2	1.106015
3.150067	0.2	1.105652
3.153400	0.2	1.107482
3.156733	0.2	1.111198
3.160067	0.2	1.115720
3.163400	0.2	1.119776
3.166733	0.2	1.122621
3.170067	0.2	1.124269
3.173400	0.2	1.124996
3.176733	0.2	1.124931
3.180067	0.2	1.124088
3.183400	0.2	1.122765
3.186733	0.2	1.121531
3.190067	0.2	1.120567
3.193400	0.2	1.119371
3.196733	0.2	1.117247
3.200067	0.2	1.113797
3.203400	0.2	1.108814
3.206733	0.2	1.101834
3.210067	0.2	1.092427
3.213400	0.2	1.081144
3.216733	0.2	1.069466
3.220067	0.2	1.058839
3.223400	0.2	1.049973
3.226733	0.2	1.042951
3.230067	0.2	1.037358
3.233400	0.2	1.032166
3.236733	0.2	1.026187
3.240067	0.2	1.018858
3.243400	0.2	1.010448
3.246733	0.2	1.001493
3.250067	0.2	0.992143
3.253400	0.2	0.982289
3.256733	0.2	0.971993
3.260067	0.2	0.961502
3.263400	0.2	0.951262
3.266733	0.2	0.942098
3.270067	0.2	0.935099
3.273400	0.2	0.931085
3.276733	0.2	0.929809
3.280067	0.2	0.929837
3.283400	0.2	0.929665
3.286733	0.2	0.928720
3.290067	0.2	0.926992
3.293400	0.2	0.924608
3.296733	0.2	0.921995
3.300067	0.2	0.919825
3.303400	0.2	0.918792
3.306733	0.2	0.918964
3.310067	0.2	0.919513
3.313400	0.2	0.919430
3.316733	0.2	0.918303
3.320067	0.2	0.916370
3.323400	0.2	0.913972
3.326733	0.2	0.910973
3.330067	0.2	0.906824
3.333400	0.2	0.901143
3.336733	0.2	0.894023
3.340067	0.2	0.886000
3.343400	0.2	0.877883
3.346733	0.2	0.870666
3.350067	0.2	0.864924
3.353400	0.2	0.860002
3.356733	0.2	0.854530
3.360067	0.2	0.848039
3.363400	0.2	0.841366
3.366733	0.2	0.835587
3.370067	0.2	0.831089
3.373400	0.2	0.827364
3.376733	0.2	0.823378
3.380067	0.2	0.818390
3.383400	0.2	0.812700
3.386733	0.2	0.807485
3.390067	0.2	0.803717
3.393400	0.2	0.801091
3.396733	0.2	0.798372
3.400067	0.2	0.794749
3.403400	0.2	0.790562
3.406733	0.2	0.786758
3.410067	0.2	0.784029
3.413400	0.2	0.782446
3.416733	0.2	0.781459
3.420067	0.2	0.780039
3.423400	0.2	0.777398
3.426733	0.2	0.773887
3.430067	0.2	0.770674
3.433400	0.2	0.768746
3.436733	0.2	0.768071
3.440067	0.2	0.767754
3.443400	0.2	0.767042
3.446733	0.2	0.765878
3.450067	0.2	0.764518
3.453400	0.2	0.763065
3.456733	0.2	0.761477
3.460067	0.2	0.759908
3.463400	0.2	0.758697
3.466733	0.2	0.757794
3.470067	0.2	0.756634
3.473400	0.2	0.754846
3.476733	0.2	0.752644
3.480067	0.2	0.750530
3.483400	0.2	0.748779
3.486733	0.2	0.747330
3.490067	0.2	0.746120
3.493400	0.2	0.745314
3.496733	0.2	0.744793
3.500067	0.2	0.743647
3.503400	0.2	0.741160
3.506733	0.2	0.737784
3.510067	0.2	0.734371
3.513400	0.2	0.731125
3.516733	0.2	0.727675
3.520067	0.2	0.723833
3.523400	0.2	0.719884
3.526733	0.2	0.716411
3.530067	0.2	0.714352
3.533400	0.2	0.714594
3.536733	0.2	0.716611
3.540067	0.2	0.718557
3.543400	0.2	0.719163
3.546733	0.2	0.718357
3.550067	0.2	0.716443
3.553400	0.2	0.713887
3.556733	0.2	0.711363
3.560067	0.2	0.709267
3.563400	0.2	0.707316
3.566733	0.2	0.704899
3.570067	0.2	0.701784
3.573400	0.2	0.698343
3.576733	0.2	0.695069
3.580067	0.2	0.692634
3.583400	0.2	0.691758
3.586733	0.2	0.692229
3.590067	0.2	0.692876
3.593400	0.2	0.692755
3.596733	0.2	0.691637
3.600067	0.2	0.689649
3.603400	0.2	0.686902
3.606733	0.2	0.683418
3.610067	0.2	0.679474
3.613400	0.2	0.675903
3.616733	0.2	0.673537
3.620067	0.2	0.672136
3.623400	0.2	0.670464
3.626733	0.2	0.667642
3.630067	0.2	0.663958
3.633400	0.2	0.660224
3.636733	0.2	0.656783
3.640067	0.2	0.653425
3.643400	0.2	0.650007
3.646733	0.2	0.646780
3.650067	0.2	0.644210
3.653400	0.2	0.642571
3.656733	0.2	0.641625
3.660067	0.2	0.640764
3.663400	0.2	0.639535
3.666733	0.2	0.638086
3.670067	0.2	0.636852
3.673400	0.2	0.636010
3.676733	0.2	0.635348
3.680067	0.2	0.634333
3.683400	0.2	0.632368
3.686733	0.2	0.629434
3.690067	0.2	0.626245
3.693400	0.2	0.623423
3.696733	0.2	0.621043
3.700067	0.2	0.618985
3.703400	0.2	0.617397
3.706733	0.2	0.616559
3.710067	0.2	0.616410
3.713400	0.2	0.616298
3.716733	0.2	0.615474
3.720067	0.2	0.613956
3.723400	0.2	0.612228
3.726733	0.2	0.610286
3.730067	0.2	0.607576
3.733400	0.2	0.603860
3.736733	0.2	0.599683
3.740067	0.2	0.596009
3.743400	0.2	0.593425
3.746733	0.2	0.592093
3.750067	0.2	0.592121
3.753400	0.2	0.593406
3.756733	0.2	0.595385
3.760067	0.2	0.597243
3.763400	0.2	0.598272
3.766733	0.2	0.598128
3.770067	0.2	0.597099
3.773400	0.2	0.595888
3.776733	0.2	0.594952
3.780067	0.2	0.594342
3.783400	0.2	0.594179
3.786733	0.2	0.594570
3.790067	0.2	0.595138
3.793400	0.2	0.595222
3.796733	0.2	0.594514
3.800067	0.2	0.593313
3.803400	0.2	0.592289
3.806733	0.2	0.592000
3.810067	0.2	0.592284
3.813400	0.2	0.592181
3.816733	0.2	0.590724
3.820067	0.2	0.587753
3.823400	0.2	0.583977
3.826733	0.2	0.580698
3.830067	0.2	0.579245
3.833400	0.2	0.580121
3.836733	0.2	0.582710
3.840067	0.2	0.585634
3.843400	0.2	0.587744
3.846733	0.2	0.589048
3.850067	0.2	0.590123
3.853400	0.2	0.590901
3.856733	0.2	0.590719
3.860067	0.2	0.589294
3.863400	0.2	0.587036
3.866733	0.2	0.584577
3.870067	0.2	0.582444
3.873400	0.2	0.581169
3.876733	0.2	0.580931
3.880067	0.2	0.581136
3.883400	0.2	0.580857
3.886733	0.2	0.579543
3.890067	0.2	0.576968
3.893400	0.2	0.573155
3.896733	0.2	0.568684
3.900067	0.2	0.564554
3.903400	0.2	0.561364
3.906733	0.2	0.559045
3.910067	0.2	0.557606
3.913400	0.2	0.557653
3.916733	0.2	0.559771
3.920067	0.2	0.563380
3.923400	0.2	0.566579
3.926733	0.2	0.567632
3.930067	0.2	0.566365
3.933400	0.2	0.563883
3.936733	0.2	0.561569
3.940067	0.2	0.560177
3.943400	0.2	0.559678
3.946733	0.2	0.559757
3.950067	0.2	0.560060
3.953400	0.2	0.560167
3.956733	0.2	0.559906
3.960067	0.2	0.559427
3.963400	0.2	0.558863
3.966733	0.2	0.558323
3.970067	0.2	0.557993
3.973400	0.2	0.557732
3.976733	0.2	0.556824
3.980067	0.2	0.554626
3.983400	0.2	0.551515
3.986733	0.2	0.548633
3.990067	0.2	0.546998
3.993400	0.2	0.547078
3.996733	0.2	0.548582
4.000067	0.2	0.550356
4.003400	0.2	0.550984
4.006733	0.2	0.549704
4.010067	0.2	0.546994
4.013400	0.2	0.544218
4.016733	0.2	0.542700
4.020067	0.2	0.542835
4.023400	0.2	0.543846
4.026733	0.2	0.544456
4.030067	0.2	0.544079
4.033400	0.2	0.543217
4.036733	0.2	0.542840
4.040067	0.2	0.543422
4.043400	0.2	0.544568
4.046733	0.2	0.545657
4.050067	0.2	0.546491
4.053400	0.2	0.546952
4.056733	0.2	0.546817
4.060067	0.2	0.546286
4.063400	0.2	0.545955
4.066733	0.2	0.546067
4.070067	0.2	0.546454
4.073400	0.2	0.546863
4.076733	0.2	0.547199
4.080067	0.2	0.547506
4.083400	0.2	0.547557
4.086733	0.2	0.546891
4.090067	0.2	0.545532
4.093400	0.2	0.544358
4.096733	0.2	0.544358
4.100067	0.2	0.545420
4.103400	0.2	0.546412
4.106733	0.2	0.546230
4.110067	0.2	0.544754
4.113400	0.2	0.542593
4.116733	0.2	0.540139
4.120067	0.2	0.537210
4.123400	0.2	0.533694
4.126733	0.2	0.530151
4.130067	0.2	0.527580
4.133400	0.2	0.526411
4.136733	0.2	0.526067
4.140067	0.2	0.525774
4.143400	0.2	0.525247
4.146733	0.2	0.524279
4.150067	0.2	0.522309
4.153400	0.2	0.519063
4.156733	0.2	0.515217
4.160067	0.2	0.511901
4.163400	0.2	0.509704
4.166733	0.2	0.508288
4.170067	0.2	0.506863
4.173400	0.2	0.505014
4.176733	0.2	0.503021
4.180067	0.2	0.501564
4.183400	0.2	0.501187
4.186733	0.2	0.501722
4.190067	0.2	0.502151
4.193400	0.2	0.501433
4.196733	0.2	0.499561
4.200067	0.2	0.497377
4.203400	0.2	0.495370
4.206733	0.2	0.493424
4.210067	0.2	0.491641
4.213400	0.2	0.490374
4.216733	0.2	0.490029
4.220067	0.2	0.491105
4.223400	0.2	0.493671
4.226733	0.2	0.496940
4.230067	0.2	0.499915
4.233400	0.2	0.502486
4.236733	0.2	0.505317
4.240067	0.2	0.508772
4.243400	0.2	0.512530
4.246733	0.2	0.516386
4.250067	0.2	0.520526
4.253400	0.2	0.524819
4.256733	0.2	0.529005
4.260067	0.2	0.533420
4.263400	0.2	0.538584
4.266733	0.2	0.544465
4.270067	0.2	0.550612
4.273400	0.2	0.556884
4.276733	0.2	0.563967
4.280067	0.2	0.573047
4.283400	0.2	0.584964
4.286733	0.2	0.599502
4.290067	0.2	0.615413
4.293400	0.2	0.631236
4.296733	0.2	0.646417
4.300067	0.2	0.661709
4.303400	0.2	0.678110
4.306733	0.2	0.695689
4.310067	0.2	0.713686
4.313400	0.2	0.731573
4.316733	0.2	0.749789
4.320067	0.2	0.769203
4.323400	0.2	0.790283
4.326733	0.2	0.813040
4.330067	0.2	0.836928
4.333400	0.2	0.860570
4.336733	0.2	0.882256
4.340067	0.2	0.900906
4.343400	0.2	0.916873
4.346733	0.2	0.931970
4.350067	0.2	0.947951
4.353400	0.2	0.964976
4.356733	0.2	0.981921
4.360067	0.2	0.998019
4.363400	0.2	1.013870
4.366733	0.2	1.030643
4.370067	0.2	1.048478
4.373400	0.2	1.066439
4.376733	0.2	1.083622
4.380067	0.2	1.099575
4.383400	0.2	1.113974
4.386733	0.2	1.126286
4.390067	0.2	1.136051
4.393400	0.2	1.143343
4.396733	0.2	1.148796
4.400067	0.2	1.153294
4.403400	0.2	1.157820
4.406733	0.2	1.163012
4.410067	0.2	1.168842
4.413400	0.2	1.174784
4.416733	0.2	1.180111
4.420067	0.2	1.184070
4.423400	0.2	1.186174
4.426733	0.2	1.186826
4.430067	0.2	1.187283
4.433400	0.2	1.188717
4.436733	0.2	1.191585
4.440067	0.2	1.195646
4.443400	0.2	1.200195
4.446733	0.2	1.204619
4.450067	0.2	1.208694
4.453400	0.2	1.212307
4.456733	0.2	1.215339
4.460067	0.2	1.218165
4.463400	0.2	1.221737
4.466733	0.2	1.226580
4.470067	0.2	1.232498
4.473400	0.2	1.239041
4.476733	0.2	1.245537
4.480067	0.2	1.250925
4.483400	0.2	1.254682
4.486733	0.2	1.257793
4.490067	0.2	1.262259
4.493400	0.2	1.269602
4.496733	0.2	1.279875
4.500067	0.2	1.292112
4.503400	0.2	1.305086
4.506733	0.2	1.317705
4.510067	0.2	1.329412
4.513400	0.2	1.340406
4.516733	0.2	1.351233
4.520067	0.2	1.362176
4.523400	0.2	1.373324
4.526733	0.2	1.384928
4.530067	0.2	1.397305
4.533400	0.2	1.410116
4.536733	0.2	1.422474
4.540067	0.2	1.433915
4.543400	0.2	1.444379
4.546733	0.2	1.453552
4.550067	0.2	1.461017
4.553400	0.2	1.466600
4.556733	0.2	1.470516
4.560067	0.2	1.473287
4.563400	0.2	1.475597
4.566733	0.2	1.478060
4.570067	0.2	1.480668
4.573400	0.2	1.482796
4.576733	0.2	1.483886
4.580067	0.2	1.483620
4.583400	0.2	1.481837
4.586733	0.2	1.478577
4.590067	0.2	1.474256
4.593400	0.2	1.469823
4.596733	0.2	1.466041
4.600067	0.2	1.462740
4.603400	0.2	1.459303
4.606733	0.2	1.455718
4.610067	0.2	1.452412
4.613400	0.2	1.449380
4.616733	0.2	1.446172
4.620067	0.2	1.442330
4.623400	0.2	1.437673
4.626733	0.2	1.432607
4.630067	0.2	1.427950
4.633400	0.2	1.424002
4.636733	0.2	1.420355
4.640067	0.2	1.416709
4.643400	0.2	1.413226
4.646733	0.2	1.409957
4.650067	0.2	1.406255
4.653400	0.2	1.401142
4.656733	0.2	1.394399
4.660067	0.2	1.386995
4.663400	0.2	1.380406
4.666733	0.2	1.375433
4.670067	0.2	1.371740
4.673400	0.2	1.368364
4.676733	0.2	1.364429
4.680067	0.2	1.359498
4.683400	0.2	1.353505
4.686733	0.2	1.346814
4.690067	0.2	1.340397
4.693400	0.2	1.335535
4.696733	0.2	1.332830
4.700067	0.2	1.331782
4.703400	0.2	1.331302
4.706733	0.2	1.330655
4.710067	0.2	1.329570
4.713400	0.2	1.327624
4.716733	0.2	1.324117
4.720067	0.2	1.318450
4.723400	0.2	1.310674
4.726733	0.2	1.301910
4.730067	0.2	1.293677
4.733400	0.2	1.286203
4.736733	0.2	1.278548
4.740067	0.2	1.270357
4.743400	0.2	1.262450
4.746733	0.2	1.255483
4.750067	0.2	1.249057
4.753400	0.2	1.242501
4.756733	0.2	1.236065
4.760067	0.2	1.230678
4.763400	0.2	1.226803
4.766733	0.2	1.224130
4.770067	0.2	1.221932
4.773400	0.2	1.219464
4.776733	0.2	1.216414
4.780067	0.2	1.213173
4.783400	0.2	1.210137
4.786733	0.2	1.206971
4.790067	0.2	1.203204
4.793400	0.2	1.199050
4.796733	0.2	1.195329
4.800067	0.2	1.192908
4.803400	0.2	1.192004
4.806733	0.2	1.191916
4.810067	0.2	1.191804
4.813400	0.2	1.191776
4.816733	0.2	1.192237
4.820067	0.2	1.192661
4.823400	0.2	1.192200
4.826733	0.2	1.190933
4.830067	0.2	1.189793
4.833400	0.2	1.189583
4.836733	0.2	1.190421
4.840067	0.2	1.191958
4.843400	0.2	1.193862
4.846733	0.2	1.196307
4.850067	0.2	1.199786
4.853400	0.2	1.204214
4.856733	0.2	1.208978
4.860067	0.2	1.213760
4.863400	0.2	1.218384
4.866733	0.2	1.222230
4.870067	0.2	1.224703
4.873400	0.2	1.225863
4.876733	0.2	1.226114
4.880067	0.2	1.226128
4.883400	0.2	1.227185
4.886733	0.2	1.230543
4.890067	0.2	1.236098
4.893400	0.2	1.242380
4.896733	0.2	1.247935
4.900067	0.2	1.252368
4.903400	0.2	1.256014
4.906733	0.2	1.259171
4.910067	0.2	1.262105
4.913400	0.2	1.265355
4.916733	0.2	1.269304
4.920067	0.2	1.273598
4.923400	0.2	1.277421
4.926733	0.2	1.280056
4.930067	0.2	1.281374
4.933400	0.2	1.281900
4.936733	0.2	1.282133
4.940067	0.2	1.281998
4.943400	0.2	1.281248
4.946733	0.2	1.280135
4.950067	0.2	1.279498
4.953400	0.2	1.279935
4.956733	0.2	1.281314
4.960067	0.2	1.283321
4.963400	0.2	1.285560
4.966733	0.2	1.287400
4.970067	0.2	1.288564
4.973400	0.2	1.289262
4.976733	0.2	1.289584
4.980067	0.2	1.289439
4.983400	0.2	1.288862
4.986733	0.2	1.287926
4.990067	0.2	1.286617
4.993400	0.2	1.284946
4.996733	0.2	1.283074
5.000067	0.2	1.281048
5.003400	0.2	1.278860
5.006733	0.2	1.276736
5.010067	0.2	1.275041
5.013400	0.2	1.274091
5.016733	0.2	1.274366
5.020067	0.2	1.276219
5.023400	0.2	1.279111
5.026733	0.2	1.281630
5.030067	0.2	1.282520
5.033400	0.2	1.281374
5.036733	0.2	1.278571
5.040067	0.2	1.274799
5.043400	0.2	1.270762
5.046733	0.2	1.267050
5.050067	0.2	1.263758
5.053400	0.2	1.260219
5.056733	0.2	1.255781
5.060067	0.2	1.250729
5.063400	0.2	1.245951
5.066733	0.2	1.242030
5.070067	0.2	1.238883
5.073400	0.2	1.236266
5.076733	0.2	1.234212
5.080067	0.2	1.232657
5.083400	0.2	1.231115
5.086733	0.2	1.229066
5.090067	0.2	1.226342
5.093400	0.2	1.223157
5.096733	0.2	1.219716
5.100067	0.2	1.215762
5.103400	0.2	1.210934
5.106733	0.2	1.205569
5.110067	0.2	1.200843
5.113400	0.2	1.197797
5.116733	0.2	1.196465
5.120067	0.2	1.195935
5.123400	0.2	1.195050
5.126733	0.2	1.193238
5.130067	0.2	1.190677
5.133400	0.2	1.187781
5.136733	0.2	1.184647
5.140067	0.2	1.180908
5.143400	0.2	1.176498
5.146733	0.2	1.172284
5.150067	0.2	1.169364
5.153400	0.2	1.168302
5.156733	0.2	1.169033
5.160067	0.2	1.170831
5.163400	0.2	1.172423
5.166733	0.2	1.172721
5.170067	0.2	1.171557
5.173400	0.2	1.169415
5.176733	0.2	1.166691
5.180067	0.2	1.163590
5.183400	0.2	1.160209
5.186733	0.2	1.156325
5.190067	0.2	1.151860
5.193400	0.2	1.147445
5.196733	0.2	1.143934
5.200067	0.2	1.141555
5.203400	0.2	1.139920
5.206733	0.2	1.138491
5.210067	0.2	1.137280
5.213400	0.2	1.136879
5.216733	0.2	1.137513
5.220067	0.2	1.138337
5.223400	0.2	1.138113
5.226733	0.2	1.136339
5.230067	0.2	1.133638
5.233400	0.2	1.130914
5.236733	0.2	1.128293
5.240067	0.2	1.125284
5.243400	0.2	1.121820
5.246733	0.2	1.118598
5.250067	0.2	1.116483
5.253400	0.2	1.115692
5.256733	0.2	1.115571
5.260067	0.2	1.115305
5.263400	0.2	1.114635
5.266733	0.2	1.113908
5.270067	0.2	1.113536
5.273400	0.2	1.113573
5.276733	0.2	1.113685
5.280067	0.2	1.113238
5.283400	0.2	1.111799
5.286733	0.2	1.109634
5.290067	0.2	1.107552
5.293400	0.2	1.106346
5.296733	0.2	1.106146
5.300067	0.2	1.106295
5.303400	0.2	1.105792
5.306733	0.2	1.104004
5.310067	0.2	1.101312
5.313400	0.2	1.098844
5.316733	0.2	1.097317
5.320067	0.2	1.096847
5.323400	0.2	1.097401
5.326733	0.2	1.098583
5.330067	0.2	1.099398
5.333400	0.2	1.098895
5.336733	0.2	1.097126
5.340067	0.2	1.095007
5.343400	0.2	1.093373
5.346733	0.2	1.092465
5.350067	0.2	1.092115
5.353400	0.2	1.091855
5.356733	0.2	1.091021
5.360067	0.2	1.089345
5.363400	0.2	1.087356
5.366733	0.2	1.085978
5.370067	0.2	1.085517
5.373400	0.2	1.085517
5.376733	0.2	1.085387
5.380067	0.2	1.084669
5.383400	0.2	1.083044
5.386733	0.2	1.080795
5.390067	0.2	1.078914
5.393400	0.2	1.078108
5.396733	0.2	1.078118
5.400067	0.2	1.078397
5.403400	0.2	1.078648
5.406733	0.2	1.078732
5.410067	0.2	1.078979
5.413400	0.2	1.080325
5.416733	0.2	1.083119
5.420067	0.2	1.086239
5.423400	0.2	1.087994
5.426733	0.2	1.087710
5.430067	0.2	1.086099
5.433400	0.2	1.084018
5.436733	0.2	1.081624
5.440067	0.2	1.079063
5.443400	0.2	1.076683
5.446733	0.2	1.074360
5.450067	0.2	1.071575
5.453400	0.2	1.068148
5.456733	0.2	1.064679
5.460067	0.2	1.062374
5.463400	0.2	1.062122
5.466733	0.2	1.063813
5.470067	0.2	1.066383
5.473400	0.2	1.068180
5.476733	0.2	1.067878
5.480067	0.2	1.065368
5.483400	0.2	1.061391
5.486733	0.2	1.056888
5.490067	0.2	1.052818
5.493400	0.2	1.049847
5.496733	0.2	1.048041
5.500067	0.2	1.046960
5.503400	0.2	1.046183
5.506733	0.2	1.045703
5.510067	0.2	1.045256
5.513400	0.2	1.044031
5.516733	0.2	1.041591
5.520067	0.2	1.038308
5.523400	0.2	1.034830
5.526733	0.2	1.031607
5.530067	0.2	1.028772
5.533400	0.2	1.026238
5.536733	0.2	1.023873
5.540067	0.2	1.021735
5.543400	0.2	1.020036
5.546733	0.2	1.018834
5.550067	0.2	1.017894
5.553400	0.2	1.016906
5.556733	0.2	1.015863
5.560067	0.2	1.014741
5.563400	0.2	1.012976
5.566733	0.2	1.009875
5.570067	0.2	1.005488
5.573400	0.2	1.000683
5.576733	0.2	0.996483
5.580067	0.2	0.993134
5.583400	0.2	0.989889
5.586733	0.2	0.986084
5.590067	0.2	0.982126
5.593400	0.2	0.979095
5.596733	0.2	0.977586
5.600067	0.2	0.976990
5.603400	0.2	0.976240
5.606733	0.2	0.974815
5.610067	0.2	0.972659
5.613400	0.2	0.969721
5.616733	0.2	0.966168
5.620067	0.2	0.962429
5.623400	0.2	0.958764
5.626733	0.2	0.955104
5.630067	0.2	0.951402
5.633400	0.2	0.947695
5.636733	0.2	0.944091
5.640067	0.2	0.940687
5.643400	0.2	0.937334
5.646733	0.2	0.933926
5.650067	0.2	0.930876
5.653400	0.2	0.928682
5.656733	0.2	0.927150
5.660067	0.2	0.925357
5.663400	0.2	0.922573
5.666733	0.2	0.919285
5.670067	0.2	0.916817
5.673400	0.2	0.915802
5.676733	0.2	0.915630
5.680067	0.2	0.915071
5.683400	0.2	0.913171
5.686733	0.2	0.909781
5.690067	0.2	0.905613
5.693400	0.2	0.901660
5.696733	0.2	0.898419
5.700067	0.2	0.895611
5.703400	0.2	0.892710
5.706733	0.2	0.889483
5.710067	0.2	0.886223
5.713400	0.2	0.883732
5.716733	0.2	0.882600
5.720067	0.2	0.882531
5.723400	0.2	0.882600
5.726733	0.2	0.881758
5.730067	0.2	0.879243
5.733400	0.2	0.875201
5.736733	0.2	0.870763
5.740067	0.2	0.867154
5.743400	0.2	0.864621
5.746733	0.2	0.862400
5.750067	0.2	0.859955
5.753400	0.2	0.857757
5.756733	0.2	0.856430
5.760067	0.2	0.855750
5.763400	0.2	0.854773
5.766733	0.2	0.852579
5.770067	0.2	0.848961
5.773400	0.2	0.844845
5.776733	0.2	0.841548
5.780067	0.2	0.839508
5.783400	0.2	0.837930
5.786733	0.2	0.835829
5.790067	0.2	0.833217
5.793400	0.2	0.830670
5.796733	0.2	0.828458
5.800067	0.2	0.826754
5.803400	0.2	0.825776
5.806733	0.2	0.825282
5.810067	0.2	0.824640
5.813400	0.2	0.823247
5.816733	0.2	0.820914
5.820067	0.2	0.818269
5.823400	0.2	0.816276
5.826733	0.2	0.815140
5.830067	0.2	0.814344
5.833400	0.2	0.813506
5.836733	0.2	0.812570
5.840067	0.2	0.811494
5.843400	0.2	0.810199
5.846733	0.2	0.808579
5.850067	0.2	0.806698
5.853400	0.2	0.804975
5.856733	0.2	0.803815
5.860067	0.2	0.803242
5.863400	0.2	0.802903
5.866733	0.2	0.802400
5.870067	0.2	0.801510
5.873400	0.2	0.800313
5.876733	0.2	0.798870
5.880067	0.2	0.796816
5.883400	0.2	0.793766
5.886733	0.2	0.789873
5.890067	0.2	0.785762
5.893400	0.2	0.782348
5.896733	0.2	0.780346
5.900067	0.2	0.779671
5.903400	0.2	0.779526
5.906733	0.2	0.778888
5.910067	0.2	0.776993
5.913400	0.2	0.773775
5.916733	0.2	0.770143
5.920067	0.2	0.767629
5.923400	0.2	0.767107
5.926733	0.2	0.767838
5.930067	0.2	0.768206
5.933400	0.2	0.767247
5.936733	0.2	0.765105
5.940067	0.2	0.762604
5.943400	0.2	0.760499
5.946733	0.2	0.758902
5.950067	0.2	0.757440
5.953400	0.2	0.756001
5.956733	0.2	0.755000
5.960067	0.2	0.754548
5.963400	0.2	0.753822
5.966733	0.2	0.751805
5.970067	0.2	0.748443
5.973400	0.2	0.744686
5.976733	0.2	0.741519
5.980067	0.2	0.739121
5.983400	0.2	0.737063
5.986733	0.2	0.734860
5.990067	0.2	0.732397
5.993400	0.2	0.729966
5.996733	0.2	0.727968
6.000067	0.2	0.726623
