# Supplementary material for: Quantitative profiling of capsaicin content in seven chili pepper cultivars using optimized HPLC
Source: Front Plant Sci. 2026 May 7;17:1749488. doi: 10.3389/fpls.2026.1749488 (PMC13190488; doi:10.3389/fpls.2026.1749488)
Supplement: Supplementary file 3 [file DataSheet3.zip › Raw Chromatograms_Chili Pepper/Blank.csv]

URL chrom://desktop-lb30aed/ChromeleonLocal/Capsaicin/CapsaicinTest_1312025.seq/51599.smp/UV_VIS_2.channel
Channel UV_VIS_2
Injection Information:
Data Vault ChromeleonLocal
Sequence CapsaicinTest_1312025
Name ACN
Number 550
Position B:E1
Comment
Processing Method Processing_Capsaicin
Instrument Method Capsaicin_222025m1 -Origninal_4wavelenght
Type Unknown
Status Finished
Inject Time 3/31/2025 3:11:51 PM -07:00
Volume (�l) 10.00
Dilution Factor 1.0000
Weight 1.0000
Raw Data Information:
Time Min. (min) 0.003400
Time Max. (min) 6.000067
Data Points 1800
Detector UV
Generating Data System Chromeleon 7.2.10.24543
Exporting Data System Chromeleon 7.2.10.0
Operator Instrument Controller
Signal Quantity Absorbance
Signal Unit mAU
Signal Min. -0.784537
Signal Max. 6.758887
Channel UV_VIS_2
Driver Name VDAD.dll
Channel Type Evaluation
Min. Step (s) 0.2
Max. Step (s) 0.2
Average Step (s) 0.2
Signal Parameter Information:
Signal Info WVL:220 nm
Raw Data:
Time (min) Step (s) Value (mAU)
0.003400 n.a. 0.000000
0.006733 0.2 -0.000098
0.010067 0.2 -0.000596
0.013400 0.2 -0.001630
0.016733 0.2 -0.002617
0.020067 0.2 -0.002855
0.023400 0.2 -0.002389
0.026733 0.2 -0.001760
0.030067 0.2 -0.001159
0.033400 0.2 -0.000210
0.036733 0.2 0.001653
0.040067 0.2 0.004466
0.043400 0.2 0.007413
0.046733 0.2 0.009635
0.050067 0.2 0.010780
0.053400 0.2 0.010813
0.056733 0.2 0.009793
0.060067 0.2 0.008023
0.063400 0.2 0.006272
0.066733 0.2 0.005462
0.070067 0.2 0.005867
0.073400 0.2 0.007008
0.076733 0.2 0.008414
0.080067 0.2 0.009942
0.083400 0.2 0.011516
0.086733 0.2 0.012927
0.090067 0.2 0.014068
0.093400 0.2 0.015348
0.096733 0.2 0.017472
0.100067 0.2 0.020503
0.103400 0.2 0.023721
0.106733 0.2 0.026505
0.110067 0.2 0.028596
0.113400 0.2 0.029621
0.116733 0.2 0.029365
0.120067 0.2 0.028326
0.123400 0.2 0.027232
0.126733 0.2 0.026361
0.130067 0.2 0.025695
0.133400 0.2 0.025309
0.136733 0.2 0.025369
0.140067 0.2 0.025989
0.143400 0.2 0.027204
0.146733 0.2 0.028913
0.150067 0.2 0.030641
0.153400 0.2 0.031851
0.156733 0.2 0.032471
0.160067 0.2 0.032918
0.163400 0.2 0.033635
0.166733 0.2 0.034617
0.170067 0.2 0.035567
0.173400 0.2 0.036410
0.176733 0.2 0.037453
0.180067 0.2 0.039064
0.183400 0.2 0.041369
0.186733 0.2 0.044098
0.190067 0.2 0.046417
0.193400 0.2 0.047442
0.196733 0.2 0.047255
0.200067 0.2 0.046752
0.203400 0.2 0.046464
0.206733 0.2 0.046147
0.210067 0.2 0.045644
0.213400 0.2 0.045346
0.216733 0.2 0.045681
0.220067 0.2 0.046627
0.223400 0.2 0.047828
0.226733 0.2 0.048946
0.230067 0.2 0.049798
0.233400 0.2 0.050343
0.236733 0.2 0.050659
0.240067 0.2 0.051004
0.243400 0.2 0.051530
0.246733 0.2 0.052159
0.250067 0.2 0.052857
0.253400 0.2 0.053756
0.256733 0.2 0.054860
0.260067 0.2 0.056038
0.263400 0.2 0.057356
0.266733 0.2 0.059069
0.270067 0.2 0.061183
0.273400 0.2 0.063186
0.276733 0.2 0.064485
0.280067 0.2 0.065095
0.283400 0.2 0.065523
0.286733 0.2 0.065882
0.290067 0.2 0.065784
0.293400 0.2 0.065174
0.296733 0.2 0.064685
0.300067 0.2 0.064918
0.303400 0.2 0.065630
0.306733 0.2 0.066156
0.310067 0.2 0.066315
0.313400 0.2 0.066482
0.316733 0.2 0.067074
0.320067 0.2 0.068364
0.323400 0.2 0.070599
0.326733 0.2 0.073826
0.330067 0.2 0.077728
0.333400 0.2 0.081779
0.336733 0.2 0.085537
0.340067 0.2 0.088774
0.343400 0.2 0.091344
0.346733 0.2 0.093183
0.350067 0.2 0.094450
0.353400 0.2 0.095465
0.356733 0.2 0.096490
0.360067 0.2 0.097770
0.363400 0.2 0.099619
0.366733 0.2 0.102250
0.370067 0.2 0.105435
0.373400 0.2 0.108555
0.376733 0.2 0.111004
0.380067 0.2 0.112327
0.383400 0.2 0.112266
0.386733 0.2 0.111088
0.390067 0.2 0.109519
0.393400 0.2 0.108392
0.396733 0.2 0.108229
0.400067 0.2 0.108876
0.403400 0.2 0.109808
0.406733 0.2 0.110860
0.410067 0.2 0.112192
0.413400 0.2 0.113863
0.416733 0.2 0.115796
0.420067 0.2 0.117742
0.423400 0.2 0.119400
0.426733 0.2 0.120657
0.430067 0.2 0.121407
0.433400 0.2 0.121463
0.436733 0.2 0.120960
0.440067 0.2 0.120359
0.443400 0.2 0.119871
0.446733 0.2 0.119475
0.450067 0.2 0.119326
0.453400 0.2 0.119773
0.456733 0.2 0.120956
0.460067 0.2 0.122734
0.463400 0.2 0.124848
0.466733 0.2 0.126902
0.470067 0.2 0.128448
0.473400 0.2 0.129216
0.476733 0.2 0.129235
0.480067 0.2 0.128862
0.483400 0.2 0.128569
0.486733 0.2 0.128625
0.490067 0.2 0.128942
0.493400 0.2 0.129109
0.496733 0.2 0.128723
0.500067 0.2 0.127815
0.503400 0.2 0.126716
0.506733 0.2 0.125715
0.510067 0.2 0.124918
0.513400 0.2 0.124304
0.516733 0.2 0.123889
0.520067 0.2 0.123801
0.523400 0.2 0.124169
0.526733 0.2 0.125025
0.530067 0.2 0.126311
0.533400 0.2 0.128057
0.536733 0.2 0.130082
0.540067 0.2 0.131801
0.543400 0.2 0.132723
0.546733 0.2 0.133077
0.550067 0.2 0.133528
0.553400 0.2 0.134474
0.556733 0.2 0.135568
0.560067 0.2 0.135992
0.563400 0.2 0.135414
0.566733 0.2 0.134376
0.570067 0.2 0.133500
0.573400 0.2 0.132718
0.576733 0.2 0.131573
0.580067 0.2 0.129985
0.583400 0.2 0.128578
0.586733 0.2 0.127964
0.590067 0.2 0.127889
0.593400 0.2 0.127549
0.596733 0.2 0.126543
0.600067 0.2 0.125212
0.603400 0.2 0.124299
0.606733 0.2 0.124578
0.610067 0.2 0.126353
0.613400 0.2 0.129095
0.616733 0.2 0.131894
0.620067 0.2 0.134287
0.623400 0.2 0.136504
0.626733 0.2 0.138949
0.630067 0.2 0.141580
0.633400 0.2 0.143861
0.636733 0.2 0.145216
0.640067 0.2 0.145542
0.643400 0.2 0.145319
0.646733 0.2 0.145137
0.650067 0.2 0.145277
0.653400 0.2 0.145682
0.656733 0.2 0.146125
0.660067 0.2 0.146874
0.663400 0.2 0.149598
0.666733 0.2 0.157780
0.670067 0.2 0.176588
0.673400 0.2 0.212342
0.676733 0.2 0.271099
0.680067 0.2 0.356361
0.683400 0.2 0.466732
0.686733 0.2 0.594491
0.690067 0.2 0.725957
0.693400 0.2 0.844258
0.696733 0.2 0.933264
0.700067 0.2 0.981358
0.703400 0.2 0.984115
0.706733 0.2 0.944687
0.710067 0.2 0.872309
0.713400 0.2 0.780048
0.716733 0.2 0.681803
0.720067 0.2 0.589043
0.723400 0.2 0.508651
0.726733 0.2 0.442462
0.730067 0.2 0.386941
0.733400 0.2 0.327053
0.736733 0.2 0.223862
0.740067 0.2 0.021518
0.743400 0.2 -0.295318
0.746733 0.2 -0.629746
0.750067 0.2 -0.784537
0.753400 0.2 -0.585644
0.756733 0.2 -0.014249
0.760067 0.2 0.766749
0.763400 0.2 1.500780
0.766733 0.2 1.964234
0.770067 0.2 2.055950
0.773400 0.2 1.826677
0.776733 0.2 1.458502
0.780067 0.2 1.201546
0.783400 0.2 1.282133
0.786733 0.2 1.815539
0.790067 0.2 2.755681
0.793400 0.2 3.906321
0.796733 0.2 5.009077
0.800067 0.2 5.869232
0.803400 0.2 6.423276
0.806733 0.2 6.703003
0.810067 0.2 6.758887
0.813400 0.2 6.619333
0.816733 0.2 6.297352
0.820067 0.2 5.818303
0.823400 0.2 5.240990
0.826733 0.2 4.654066
0.830067 0.2 4.151273
0.833400 0.2 3.803805
0.836733 0.2 3.642510
0.840067 0.2 3.655376
0.843400 0.2 3.802069
0.846733 0.2 4.036822
0.850067 0.2 4.322198
0.853400 0.2 4.626103
0.856733 0.2 4.912494
0.860067 0.2 5.139043
0.863400 0.2 5.264585
0.866733 0.2 5.260673
0.870067 0.2 5.119899
0.873400 0.2 4.856428
0.876733 0.2 4.498218
0.880067 0.2 4.075509
0.883400 0.2 3.615296
0.886733 0.2 3.147242
0.890067 0.2 2.712398
0.893400 0.2 2.360418
0.896733 0.2 2.133669
0.900067 0.2 2.050363
0.903400 0.2 2.097264
0.906733 0.2 2.233647
0.910067 0.2 2.402766
0.913400 0.2 2.546227
0.916733 0.2 2.616965
0.920067 0.2 2.587386
0.923400 0.2 2.451651
0.926733 0.2 2.223705
0.930067 0.2 1.932266
0.933400 0.2 1.612883
0.936733 0.2 1.299214
0.940067 0.2 1.016669
0.943400 0.2 0.779601
0.946733 0.2 0.592084
0.950067 0.2 0.451165
0.953400 0.2 0.350531
0.956733 0.2 0.282777
0.960067 0.2 0.240211
0.963400 0.2 0.215434
0.966733 0.2 0.202241
0.970067 0.2 0.196458
0.973400 0.2 0.195676
0.976733 0.2 0.198404
0.980067 0.2 0.203731
0.983400 0.2 0.211275
0.986733 0.2 0.220709
0.990067 0.2 0.231285
0.993400 0.2 0.241846
0.996733 0.2 0.251457
1.000067 0.2 0.260184
1.003400 0.2 0.269050
1.006733 0.2 0.279187
1.010067 0.2 0.291360
1.013400 0.2 0.305776
1.016733 0.2 0.322247
1.020067 0.2 0.340622
1.023400 0.2 0.360957
1.026733 0.2 0.383295
1.030067 0.2 0.407295
1.033400 0.2 0.431859
1.036733 0.2 0.455566
1.040067 0.2 0.477582
1.043400 0.2 0.497852
1.046733 0.2 0.516479
1.050067 0.2 0.533396
1.053400 0.2 0.548880
1.056733 0.2 0.563790
1.060067 0.2 0.578742
1.063400 0.2 0.593560
1.066733 0.2 0.607879
1.070067 0.2 0.622151
1.073400 0.2 0.637816
1.076733 0.2 0.656233
1.080067 0.2 0.677477
1.083400 0.2 0.700261
1.086733 0.2 0.722855
1.090067 0.2 0.744062
1.093400 0.2 0.763522
1.096733 0.2 0.781203
1.100067 0.2 0.796858
1.103400 0.2 0.809892
1.106733 0.2 0.819615
1.110067 0.2 0.825790
1.113400 0.2 0.828686
1.116733 0.2 0.828314
1.120067 0.2 0.823964
1.123400 0.2 0.814837
1.126733 0.2 0.800588
1.130067 0.2 0.781212
1.133400 0.2 0.756956
1.136733 0.2 0.728378
1.140067 0.2 0.696462
1.143400 0.2 0.662822
1.146733 0.2 0.629504
1.150067 0.2 0.598165
1.153400 0.2 0.569313
1.156733 0.2 0.542388
1.160067 0.2 0.516614
1.163400 0.2 0.491897
1.166733 0.2 0.468739
1.170067 0.2 0.447547
1.173400 0.2 0.428446
1.176733 0.2 0.411524
1.180067 0.2 0.396799
1.183400 0.2 0.384115
1.186733 0.2 0.373460
1.190067 0.2 0.365083
1.193400 0.2 0.358983
1.196733 0.2 0.354513
1.200067 0.2 0.350648
1.203400 0.2 0.346513
1.206733 0.2 0.341600
1.210067 0.2 0.335979
1.213400 0.2 0.330266
1.216733 0.2 0.325264
1.220067 0.2 0.321651
1.223400 0.2 0.319467
1.226733 0.2 0.318098
1.230067 0.2 0.316980
1.233400 0.2 0.316030
1.236733 0.2 0.315388
1.240067 0.2 0.315011
1.243400 0.2 0.314661
1.246733 0.2 0.314079
1.250067 0.2 0.313083
1.253400 0.2 0.311802
1.256733 0.2 0.310717
1.260067 0.2 0.310154
1.263400 0.2 0.309874
1.266733 0.2 0.309399
1.270067 0.2 0.308524
1.273400 0.2 0.307416
1.276733 0.2 0.306605
1.280067 0.2 0.306531
1.283400 0.2 0.306964
1.286733 0.2 0.307197
1.290067 0.2 0.306736
1.293400 0.2 0.305586
1.296733 0.2 0.304054
1.300067 0.2 0.302508
1.303400 0.2 0.301325
1.306733 0.2 0.300719
1.310067 0.2 0.300556
1.313400 0.2 0.300608
1.316733 0.2 0.300896
1.320067 0.2 0.301497
1.323400 0.2 0.302168
1.326733 0.2 0.302671
1.330067 0.2 0.303099
1.333400 0.2 0.303523
1.336733 0.2 0.303718
1.340067 0.2 0.303513
1.343400 0.2 0.302964
1.346733 0.2 0.302284
1.350067 0.2 0.301804
1.353400 0.2 0.301669
1.356733 0.2 0.301804
1.360067 0.2 0.302182
1.363400 0.2 0.302652
1.366733 0.2 0.302903
1.370067 0.2 0.302889
1.373400 0.2 0.303062
1.376733 0.2 0.303807
1.380067 0.2 0.304813
1.383400 0.2 0.305362
1.386733 0.2 0.305241
1.390067 0.2 0.305045
1.393400 0.2 0.305381
1.396733 0.2 0.306158
1.400067 0.2 0.306815
1.403400 0.2 0.307118
1.406733 0.2 0.307397
1.410067 0.2 0.307960
1.413400 0.2 0.308575
1.416733 0.2 0.308910
1.420067 0.2 0.309166
1.423400 0.2 0.309730
1.426733 0.2 0.310652
1.430067 0.2 0.311672
1.433400 0.2 0.312449
1.436733 0.2 0.312896
1.440067 0.2 0.313274
1.443400 0.2 0.313707
1.446733 0.2 0.313916
1.450067 0.2 0.313609
1.453400 0.2 0.312761
1.456733 0.2 0.311676
1.460067 0.2 0.310885
1.463400 0.2 0.310601
1.466733 0.2 0.310456
1.470067 0.2 0.310158
1.473400 0.2 0.309856
1.476733 0.2 0.309753
1.480067 0.2 0.309912
1.483400 0.2 0.310387
1.486733 0.2 0.311001
1.490067 0.2 0.311285
1.493400 0.2 0.310936
1.496733 0.2 0.310284
1.500067 0.2 0.309986
1.503400 0.2 0.310284
1.506733 0.2 0.310983
1.510067 0.2 0.312007
1.513400 0.2 0.313600
1.516733 0.2 0.315821
1.520067 0.2 0.318014
1.523400 0.2 0.319229
1.526733 0.2 0.319071
1.530067 0.2 0.317926
1.533400 0.2 0.316356
1.536733 0.2 0.314787
1.540067 0.2 0.313642
1.543400 0.2 0.313320
1.546733 0.2 0.313940
1.550067 0.2 0.315318
1.553400 0.2 0.317073
1.556733 0.2 0.318689
1.560067 0.2 0.319532
1.563400 0.2 0.319104
1.566733 0.2 0.317506
1.570067 0.2 0.315649
1.573400 0.2 0.314661
1.576733 0.2 0.315267
1.580067 0.2 0.317334
1.583400 0.2 0.319909
1.586733 0.2 0.321921
1.590067 0.2 0.322848
1.593400 0.2 0.322894
1.596733 0.2 0.322605
1.600067 0.2 0.322424
1.603400 0.2 0.322610
1.606733 0.2 0.323355
1.610067 0.2 0.324710
1.613400 0.2 0.326559
1.616733 0.2 0.328468
1.620067 0.2 0.329912
1.623400 0.2 0.330820
1.626733 0.2 0.331672
1.630067 0.2 0.332864
1.633400 0.2 0.334182
1.636733 0.2 0.335053
1.640067 0.2 0.335285
1.643400 0.2 0.335458
1.646733 0.2 0.336496
1.650067 0.2 0.338769
1.653400 0.2 0.341521
1.656733 0.2 0.343416
1.660067 0.2 0.343793
1.663400 0.2 0.343095
1.666733 0.2 0.342107
1.670067 0.2 0.341223
1.673400 0.2 0.340440
1.676733 0.2 0.339779
1.680067 0.2 0.339467
1.683400 0.2 0.339700
1.686733 0.2 0.340482
1.690067 0.2 0.341623
1.693400 0.2 0.342829
1.696733 0.2 0.343937
1.700067 0.2 0.344981
1.703400 0.2 0.346205
1.706733 0.2 0.348021
1.710067 0.2 0.350373
1.713400 0.2 0.352454
1.716733 0.2 0.353511
1.720067 0.2 0.353553
1.723400 0.2 0.353046
1.726733 0.2 0.352459
1.730067 0.2 0.352054
1.733400 0.2 0.351905
1.736733 0.2 0.352128
1.740067 0.2 0.352724
1.743400 0.2 0.353483
1.746733 0.2 0.354317
1.750067 0.2 0.355276
1.753400 0.2 0.356277
1.756733 0.2 0.357111
1.760067 0.2 0.357777
1.763400 0.2 0.358573
1.766733 0.2 0.359621
1.770067 0.2 0.360487
1.773400 0.2 0.360576
1.776733 0.2 0.359723
1.780067 0.2 0.358326
1.783400 0.2 0.357027
1.786733 0.2 0.356538
1.790067 0.2 0.357493
1.793400 0.2 0.359984
1.796733 0.2 0.363383
1.800067 0.2 0.366601
1.803400 0.2 0.368687
1.806733 0.2 0.369484
1.810067 0.2 0.369553
1.813400 0.2 0.369409
1.816733 0.2 0.369055
1.820067 0.2 0.368357
1.823400 0.2 0.367691
1.826733 0.2 0.367942
1.830067 0.2 0.369619
1.833400 0.2 0.372310
1.836733 0.2 0.375216
1.840067 0.2 0.377488
1.843400 0.2 0.378359
1.846733 0.2 0.377973
1.850067 0.2 0.377488
1.853400 0.2 0.377735
1.856733 0.2 0.378359
1.860067 0.2 0.378708
1.863400 0.2 0.378937
1.866733 0.2 0.379691
1.870067 0.2 0.381079
1.873400 0.2 0.382527
1.876733 0.2 0.383495
1.880067 0.2 0.383863
1.883400 0.2 0.383989
1.886733 0.2 0.384483
1.890067 0.2 0.385637
1.893400 0.2 0.387128
1.896733 0.2 0.388450
1.900067 0.2 0.389349
1.903400 0.2 0.389745
1.906733 0.2 0.389721
1.910067 0.2 0.389563
1.913400 0.2 0.389391
1.916733 0.2 0.388934
1.920067 0.2 0.387919
1.923400 0.2 0.386597
1.926733 0.2 0.385661
1.930067 0.2 0.385460
1.933400 0.2 0.385800
1.936733 0.2 0.386564
1.940067 0.2 0.388040
1.943400 0.2 0.390401
1.946733 0.2 0.393419
1.950067 0.2 0.396641
1.953400 0.2 0.399644
1.956733 0.2 0.401861
1.960067 0.2 0.402769
1.963400 0.2 0.402653
1.966733 0.2 0.402639
1.970067 0.2 0.403835
1.973400 0.2 0.406727
1.976733 0.2 0.411039
1.980067 0.2 0.415933
1.983400 0.2 0.420720
1.986733 0.2 0.425382
1.990067 0.2 0.430280
1.993400 0.2 0.435738
1.996733 0.2 0.441941
2.000067 0.2 0.448884
2.003400 0.2 0.456306
2.006733 0.2 0.463673
2.010067 0.2 0.470290
2.013400 0.2 0.475580
2.016733 0.2 0.479678
2.020067 0.2 0.483668
2.023400 0.2 0.488930
2.026733 0.2 0.496134
2.030067 0.2 0.504833
2.033400 0.2 0.513978
2.036733 0.2 0.522705
2.040067 0.2 0.530528
2.043400 0.2 0.537354
2.046733 0.2 0.543604
2.050067 0.2 0.549974
2.053400 0.2 0.557047
2.056733 0.2 0.564898
2.060067 0.2 0.572968
2.063400 0.2 0.580354
2.066733 0.2 0.586449
2.070067 0.2 0.591548
2.073400 0.2 0.596615
2.076733 0.2 0.602379
2.080067 0.2 0.608931
2.083400 0.2 0.615921
2.086733 0.2 0.622934
2.090067 0.2 0.629560
2.093400 0.2 0.635474
2.096733 0.2 0.640708
2.100067 0.2 0.645574
2.103400 0.2 0.650333
2.106733 0.2 0.654985
2.110067 0.2 0.659265
2.113400 0.2 0.662897
2.116733 0.2 0.665840
2.120067 0.2 0.668271
2.123400 0.2 0.670357
2.126733 0.2 0.672308
2.130067 0.2 0.674445
2.133400 0.2 0.676806
2.136733 0.2 0.678976
2.140067 0.2 0.680755
2.143400 0.2 0.682515
2.146733 0.2 0.684690
2.150067 0.2 0.687102
2.153400 0.2 0.689053
2.156733 0.2 0.689863
2.160067 0.2 0.689137
2.163400 0.2 0.686971
2.166733 0.2 0.684019
2.170067 0.2 0.681221
2.173400 0.2 0.679214
2.176733 0.2 0.677723
2.180067 0.2 0.675749
2.183400 0.2 0.672545
2.186733 0.2 0.668629
2.190067 0.2 0.665216
2.193400 0.2 0.662836
2.196733 0.2 0.661113
2.200067 0.2 0.659446
2.203400 0.2 0.657202
2.206733 0.2 0.653793
2.210067 0.2 0.648918
2.213400 0.2 0.642724
2.216733 0.2 0.635954
2.220067 0.2 0.629635
2.223400 0.2 0.624354
2.226733 0.2 0.619944
2.230067 0.2 0.616014
2.233400 0.2 0.612270
2.236733 0.2 0.608424
2.240067 0.2 0.604158
2.243400 0.2 0.599441
2.246733 0.2 0.594682
2.250067 0.2 0.590389
2.253400 0.2 0.586808
2.256733 0.2 0.583855
2.260067 0.2 0.581066
2.263400 0.2 0.577797
2.266733 0.2 0.574007
2.270067 0.2 0.570393
2.273400 0.2 0.567399
2.276733 0.2 0.564801
2.280067 0.2 0.562277
2.283400 0.2 0.559492
2.286733 0.2 0.555934
2.290067 0.2 0.551315
2.293400 0.2 0.546109
2.296733 0.2 0.541368
2.300067 0.2 0.537843
2.303400 0.2 0.535334
2.306733 0.2 0.533066
2.310067 0.2 0.530756
2.313400 0.2 0.528819
2.316733 0.2 0.527459
2.320067 0.2 0.526393
2.323400 0.2 0.525452
2.326733 0.2 0.524675
2.330067 0.2 0.523948
2.333400 0.2 0.523133
2.336733 0.2 0.522197
2.340067 0.2 0.521131
2.343400 0.2 0.519841
2.346733 0.2 0.518202
2.350067 0.2 0.516409
2.353400 0.2 0.515026
2.356733 0.2 0.514276
2.360067 0.2 0.513662
2.363400 0.2 0.512716
2.366733 0.2 0.511794
2.370067 0.2 0.511468
2.373400 0.2 0.511482
2.376733 0.2 0.510975
2.380067 0.2 0.509517
2.383400 0.2 0.507408
2.386733 0.2 0.505135
2.390067 0.2 0.503021
2.393400 0.2 0.501126
2.396733 0.2 0.499529
2.400067 0.2 0.498472
2.403400 0.2 0.497992
2.406733 0.2 0.497862
2.410067 0.2 0.497811
2.413400 0.2 0.497438
2.416733 0.2 0.496316
2.420067 0.2 0.494611
2.423400 0.2 0.493038
2.426733 0.2 0.491976
2.430067 0.2 0.491226
2.433400 0.2 0.490677
2.436733 0.2 0.490639
2.440067 0.2 0.491384
2.443400 0.2 0.492977
2.446733 0.2 0.495180
2.450067 0.2 0.497163
2.453400 0.2 0.497806
2.456733 0.2 0.496767
2.460067 0.2 0.494835
2.463400 0.2 0.493065
2.466733 0.2 0.492018
2.470067 0.2 0.491668
2.473400 0.2 0.491659
2.476733 0.2 0.491668
2.480067 0.2 0.491631
2.483400 0.2 0.491478
2.486733 0.2 0.490979
2.490067 0.2 0.489838
2.493400 0.2 0.488032
2.496733 0.2 0.485969
2.500067 0.2 0.484278
2.503400 0.2 0.483482
2.506733 0.2 0.483608
2.510067 0.2 0.484022
2.513400 0.2 0.484004
2.516733 0.2 0.483380
2.520067 0.2 0.482458
2.523400 0.2 0.481848
2.526733 0.2 0.482239
2.530067 0.2 0.483766
2.533400 0.2 0.485708
2.536733 0.2 0.487147
2.540067 0.2 0.487813
2.543400 0.2 0.487911
2.546733 0.2 0.487496
2.550067 0.2 0.486597
2.553400 0.2 0.485606
2.556733 0.2 0.485042
2.560067 0.2 0.485168
2.563400 0.2 0.485936
2.566733 0.2 0.487026
2.570067 0.2 0.487752
2.573400 0.2 0.487231
2.576733 0.2 0.484972
2.580067 0.2 0.481508
2.583400 0.2 0.478323
2.586733 0.2 0.476940
2.590067 0.2 0.477950
2.593400 0.2 0.480907
2.596733 0.2 0.484893
2.600067 0.2 0.489028
2.603400 0.2 0.492581
2.606733 0.2 0.495152
2.610067 0.2 0.496763
2.613400 0.2 0.497769
2.616733 0.2 0.498635
2.620067 0.2 0.499594
2.623400 0.2 0.500632
2.626733 0.2 0.501880
2.630067 0.2 0.503659
2.633400 0.2 0.505880
2.636733 0.2 0.507985
2.640067 0.2 0.509582
2.643400 0.2 0.510761
2.646733 0.2 0.511766
2.650067 0.2 0.512665
2.653400 0.2 0.513559
2.656733 0.2 0.514761
2.660067 0.2 0.516530
2.663400 0.2 0.518789
2.666733 0.2 0.521159
2.670067 0.2 0.523026
2.673400 0.2 0.523617
2.676733 0.2 0.522570
2.680067 0.2 0.520493
2.683400 0.2 0.518407
2.686733 0.2 0.516782
2.690067 0.2 0.515692
2.693400 0.2 0.515468
2.696733 0.2 0.516591
2.700067 0.2 0.519119
2.703400 0.2 0.522654
2.706733 0.2 0.526579
2.710067 0.2 0.530211
2.713400 0.2 0.532707
2.716733 0.2 0.533443
2.720067 0.2 0.532838
2.723400 0.2 0.532102
2.726733 0.2 0.531944
2.730067 0.2 0.532214
2.733400 0.2 0.532558
2.736733 0.2 0.532568
2.740067 0.2 0.531785
2.743400 0.2 0.530216
2.746733 0.2 0.528600
2.750067 0.2 0.527985
2.753400 0.2 0.528921
2.756733 0.2 0.530984
2.760067 0.2 0.533229
2.763400 0.2 0.534970
2.766733 0.2 0.536102
2.770067 0.2 0.536805
2.773400 0.2 0.537378
2.776733 0.2 0.538127
2.780067 0.2 0.539240
2.783400 0.2 0.540772
2.786733 0.2 0.542859
2.790067 0.2 0.545476
2.793400 0.2 0.547925
2.796733 0.2 0.549355
2.800067 0.2 0.549657
2.803400 0.2 0.549336
2.806733 0.2 0.548898
2.810067 0.2 0.548754
2.813400 0.2 0.549098
2.816733 0.2 0.549708
2.820067 0.2 0.550291
2.823400 0.2 0.550780
2.826733 0.2 0.551082
2.830067 0.2 0.551045
2.833400 0.2 0.550733
2.836733 0.2 0.550514
2.840067 0.2 0.550775
2.843400 0.2 0.551702
2.846733 0.2 0.553345
2.850067 0.2 0.555702
2.853400 0.2 0.558612
2.856733 0.2 0.561969
2.860067 0.2 0.565946
2.863400 0.2 0.570579
2.866733 0.2 0.575166
2.870067 0.2 0.578617
2.873400 0.2 0.580214
2.876733 0.2 0.580153
2.880067 0.2 0.579441
2.883400 0.2 0.579241
2.886733 0.2 0.580130
2.890067 0.2 0.581951
2.893400 0.2 0.584051
2.896733 0.2 0.585727
2.900067 0.2 0.586743
2.903400 0.2 0.587455
2.906733 0.2 0.588382
2.910067 0.2 0.589774
2.913400 0.2 0.591525
2.916733 0.2 0.593364
2.920067 0.2 0.594957
2.923400 0.2 0.596149
2.926733 0.2 0.597215
2.930067 0.2 0.598491
2.933400 0.2 0.599911
2.936733 0.2 0.601346
2.940067 0.2 0.602985
2.943400 0.2 0.605122
2.946733 0.2 0.607590
2.950067 0.2 0.609607
2.953400 0.2 0.610519
2.956733 0.2 0.610561
2.960067 0.2 0.610515
2.963400 0.2 0.610915
2.966733 0.2 0.611921
2.970067 0.2 0.613276
2.973400 0.2 0.614459
2.976733 0.2 0.615409
2.980067 0.2 0.616689
2.983400 0.2 0.618882
2.986733 0.2 0.622082
2.990067 0.2 0.625895
2.993400 0.2 0.629751
2.996733 0.2 0.633192
3.000067 0.2 0.636154
3.003400 0.2 0.639157
3.006733 0.2 0.642822
3.010067 0.2 0.646948
3.013400 0.2 0.650422
3.016733 0.2 0.652364
3.020067 0.2 0.652974
3.023400 0.2 0.653174
3.026733 0.2 0.653719
3.030067 0.2 0.654650
3.033400 0.2 0.655469
3.036733 0.2 0.655795
3.040067 0.2 0.655828
3.043400 0.2 0.656196
3.046733 0.2 0.657388
3.050067 0.2 0.659479
3.053400 0.2 0.662319
3.056733 0.2 0.665598
3.060067 0.2 0.668881
3.063400 0.2 0.671810
3.066733 0.2 0.674152
3.070067 0.2 0.675884
3.073400 0.2 0.677253
3.076733 0.2 0.678455
3.080067 0.2 0.679609
3.083400 0.2 0.681002
3.086733 0.2 0.682920
3.090067 0.2 0.685318
3.093400 0.2 0.687898
3.096733 0.2 0.690310
3.100067 0.2 0.692350
3.103400 0.2 0.693947
3.106733 0.2 0.695116
3.110067 0.2 0.695819
3.113400 0.2 0.695940
3.116733 0.2 0.695544
3.120067 0.2 0.694715
3.123400 0.2 0.693547
3.126733 0.2 0.692685
3.130067 0.2 0.693076
3.133400 0.2 0.694813
3.136733 0.2 0.696881
3.140067 0.2 0.698064
3.143400 0.2 0.697849
3.146733 0.2 0.696671
3.150067 0.2 0.695474
3.153400 0.2 0.695088
3.156733 0.2 0.695670
3.160067 0.2 0.696722
3.163400 0.2 0.697789
3.166733 0.2 0.698753
3.170067 0.2 0.699405
3.173400 0.2 0.699512
3.176733 0.2 0.699298
3.180067 0.2 0.699288
3.183400 0.2 0.699726
3.186733 0.2 0.700452
3.190067 0.2 0.701165
3.193400 0.2 0.701775
3.196733 0.2 0.702422
3.200067 0.2 0.703139
3.203400 0.2 0.703698
3.206733 0.2 0.703912
3.210067 0.2 0.703856
3.213400 0.2 0.703777
3.216733 0.2 0.703828
3.220067 0.2 0.704005
3.223400 0.2 0.704341
3.226733 0.2 0.704825
3.230067 0.2 0.705044
3.233400 0.2 0.704443
3.236733 0.2 0.703079
3.240067 0.2 0.701640
3.243400 0.2 0.700634
3.246733 0.2 0.699940
3.250067 0.2 0.699610
3.253400 0.2 0.700066
3.256733 0.2 0.701346
3.260067 0.2 0.703144
3.263400 0.2 0.705346
3.266733 0.2 0.707745
3.270067 0.2 0.709668
3.273400 0.2 0.710553
3.276733 0.2 0.710678
3.280067 0.2 0.710911
3.283400 0.2 0.711791
3.286733 0.2 0.713188
3.290067 0.2 0.714497
3.293400 0.2 0.715172
3.296733 0.2 0.715298
3.300067 0.2 0.715321
3.303400 0.2 0.715442
3.306733 0.2 0.715656
3.310067 0.2 0.715991
3.313400 0.2 0.716243
3.316733 0.2 0.715982
3.320067 0.2 0.715121
3.323400 0.2 0.713957
3.326733 0.2 0.712718
3.330067 0.2 0.711717
3.333400 0.2 0.711582
3.336733 0.2 0.712778
3.340067 0.2 0.715177
3.343400 0.2 0.718120
3.346733 0.2 0.720606
3.350067 0.2 0.721761
3.353400 0.2 0.721649
3.356733 0.2 0.721212
3.360067 0.2 0.721305
3.363400 0.2 0.722222
3.366733 0.2 0.723964
3.370067 0.2 0.726301
3.373400 0.2 0.728783
3.376733 0.2 0.730944
3.380067 0.2 0.732313
3.383400 0.2 0.732471
3.386733 0.2 0.731540
3.390067 0.2 0.730213
3.393400 0.2 0.729160
3.396733 0.2 0.728751
3.400067 0.2 0.729086
3.403400 0.2 0.730110
3.406733 0.2 0.731405
3.410067 0.2 0.732346
3.413400 0.2 0.732690
3.416733 0.2 0.732592
3.420067 0.2 0.732243
3.423400 0.2 0.731866
3.426733 0.2 0.731549
3.430067 0.2 0.731014
3.433400 0.2 0.730222
3.436733 0.2 0.729817
3.440067 0.2 0.730590
3.443400 0.2 0.732825
3.446733 0.2 0.736206
3.450067 0.2 0.739759
3.453400 0.2 0.742399
3.456733 0.2 0.743866
3.460067 0.2 0.744923
3.463400 0.2 0.746553
3.466733 0.2 0.749012
3.470067 0.2 0.751689
3.473400 0.2 0.753701
3.476733 0.2 0.754595
3.480067 0.2 0.754730
3.483400 0.2 0.754893
3.486733 0.2 0.755503
3.490067 0.2 0.756346
3.493400 0.2 0.757044
3.496733 0.2 0.757622
3.500067 0.2 0.758320
3.503400 0.2 0.758958
3.506733 0.2 0.759088
3.510067 0.2 0.758613
3.513400 0.2 0.757887
3.516733 0.2 0.757319
3.520067 0.2 0.757249
3.523400 0.2 0.757664
3.526733 0.2 0.757966
3.530067 0.2 0.757477
3.533400 0.2 0.756178
3.536733 0.2 0.754916
3.540067 0.2 0.754762
3.543400 0.2 0.756136
3.546733 0.2 0.758693
3.550067 0.2 0.761510
3.553400 0.2 0.763298
3.556733 0.2 0.763256
3.560067 0.2 0.761934
3.563400 0.2 0.760704
3.566733 0.2 0.760448
3.570067 0.2 0.761058
3.573400 0.2 0.762101
3.576733 0.2 0.763205
3.580067 0.2 0.763871
3.583400 0.2 0.763712
3.586733 0.2 0.763009
3.590067 0.2 0.762432
3.593400 0.2 0.762288
3.596733 0.2 0.762418
3.600067 0.2 0.762865
3.603400 0.2 0.764038
3.606733 0.2 0.765966
3.610067 0.2 0.768062
3.613400 0.2 0.769612
3.616733 0.2 0.770199
3.620067 0.2 0.769878
3.623400 0.2 0.769179
3.626733 0.2 0.768905
3.630067 0.2 0.769640
3.633400 0.2 0.771345
3.636733 0.2 0.773477
3.640067 0.2 0.775354
3.643400 0.2 0.776504
3.646733 0.2 0.776709
3.650067 0.2 0.775964
3.653400 0.2 0.774683
3.656733 0.2 0.773645
3.660067 0.2 0.773361
3.663400 0.2 0.773538
3.666733 0.2 0.773547
3.670067 0.2 0.773063
3.673400 0.2 0.772132
3.676733 0.2 0.771019
3.680067 0.2 0.770031
3.683400 0.2 0.769356
3.686733 0.2 0.769095
3.690067 0.2 0.769272
3.693400 0.2 0.769668
3.696733 0.2 0.770008
3.700067 0.2 0.770213
3.703400 0.2 0.770218
3.706733 0.2 0.769896
3.710067 0.2 0.769333
3.713400 0.2 0.768774
3.716733 0.2 0.768495
3.720067 0.2 0.768714
3.723400 0.2 0.769212
3.726733 0.2 0.769384
3.730067 0.2 0.768988
3.733400 0.2 0.768225
3.736733 0.2 0.767186
3.740067 0.2 0.766069
3.743400 0.2 0.765305
3.746733 0.2 0.765226
3.750067 0.2 0.766008
3.753400 0.2 0.767508
3.756733 0.2 0.768895
3.760067 0.2 0.769310
3.763400 0.2 0.768830
3.766733 0.2 0.768066
3.770067 0.2 0.767303
3.773400 0.2 0.766395
3.776733 0.2 0.765012
3.780067 0.2 0.762939
3.783400 0.2 0.760457
3.786733 0.2 0.758274
3.790067 0.2 0.756835
3.793400 0.2 0.755955
3.796733 0.2 0.755265
3.800067 0.2 0.754842
3.803400 0.2 0.755312
3.806733 0.2 0.757240
3.810067 0.2 0.760467
3.813400 0.2 0.764178
3.816733 0.2 0.767363
3.820067 0.2 0.769328
3.823400 0.2 0.770018
3.826733 0.2 0.769882
3.830067 0.2 0.769445
3.833400 0.2 0.768956
3.836733 0.2 0.768560
3.840067 0.2 0.768355
3.843400 0.2 0.768346
3.846733 0.2 0.768611
3.850067 0.2 0.769421
3.853400 0.2 0.770818
3.856733 0.2 0.772453
3.860067 0.2 0.773994
3.863400 0.2 0.775238
3.866733 0.2 0.775955
3.870067 0.2 0.776136
3.873400 0.2 0.776132
3.876733 0.2 0.776201
3.880067 0.2 0.776015
3.883400 0.2 0.775084
3.886733 0.2 0.773575
3.890067 0.2 0.772360
3.893400 0.2 0.772169
3.896733 0.2 0.773063
3.900067 0.2 0.774674
3.903400 0.2 0.776625
3.906733 0.2 0.778693
3.910067 0.2 0.780756
3.913400 0.2 0.782711
3.916733 0.2 0.784197
3.920067 0.2 0.784583
3.923400 0.2 0.783424
3.926733 0.2 0.781058
3.930067 0.2 0.778646
3.933400 0.2 0.777538
3.936733 0.2 0.778390
3.940067 0.2 0.780849
3.943400 0.2 0.784043
3.946733 0.2 0.787177
3.950067 0.2 0.789808
3.953400 0.2 0.791983
3.956733 0.2 0.794092
3.960067 0.2 0.796518
3.963400 0.2 0.799280
3.966733 0.2 0.802041
3.970067 0.2 0.804132
3.973400 0.2 0.804816
3.976733 0.2 0.804011
3.980067 0.2 0.802544
3.983400 0.2 0.801524
3.986733 0.2 0.801501
3.990067 0.2 0.802167
3.993400 0.2 0.802800
3.996733 0.2 0.802958
4.000067 0.2 0.802744
4.003400 0.2 0.802632
4.006733 0.2 0.803052
4.010067 0.2 0.803955
4.013400 0.2 0.805012
4.016733 0.2 0.806027
4.020067 0.2 0.806986
4.023400 0.2 0.807936
4.026733 0.2 0.808854
4.030067 0.2 0.809580
4.033400 0.2 0.810209
4.036733 0.2 0.811177
4.040067 0.2 0.812737
4.043400 0.2 0.814591
4.046733 0.2 0.816323
4.050067 0.2 0.817906
4.053400 0.2 0.819736
4.056733 0.2 0.822009
4.060067 0.2 0.824318
4.063400 0.2 0.826046
4.066733 0.2 0.826884
4.070067 0.2 0.826865
4.073400 0.2 0.826125
4.076733 0.2 0.824835
4.080067 0.2 0.823243
4.083400 0.2 0.821692
4.086733 0.2 0.820607
4.090067 0.2 0.820351
4.093400 0.2 0.821091
4.096733 0.2 0.822856
4.100067 0.2 0.825548
4.103400 0.2 0.828533
4.106733 0.2 0.830623
4.110067 0.2 0.830940
4.113400 0.2 0.829687
4.116733 0.2 0.827843
4.120067 0.2 0.826502
4.123400 0.2 0.826558
4.126733 0.2 0.828318
4.130067 0.2 0.831308
4.133400 0.2 0.834749
4.136733 0.2 0.837795
4.140067 0.2 0.839513
4.143400 0.2 0.839522
4.146733 0.2 0.838554
4.150067 0.2 0.837729
4.153400 0.2 0.837417
4.156733 0.2 0.837222
4.160067 0.2 0.836733
4.163400 0.2 0.836123
4.166733 0.2 0.835829
4.170067 0.2 0.836002
4.173400 0.2 0.836365
4.176733 0.2 0.836416
4.180067 0.2 0.835825
4.183400 0.2 0.835033
4.186733 0.2 0.835182
4.190067 0.2 0.837059
4.193400 0.2 0.840398
4.196733 0.2 0.844249
4.200067 0.2 0.847611
4.203400 0.2 0.849739
4.206733 0.2 0.850335
4.210067 0.2 0.849804
4.213400 0.2 0.848859
4.216733 0.2 0.847909
4.220067 0.2 0.847029
4.223400 0.2 0.846358
4.226733 0.2 0.846144
4.230067 0.2 0.846386
4.233400 0.2 0.846940
4.236733 0.2 0.847913
4.240067 0.2 0.849417
4.243400 0.2 0.850963
4.246733 0.2 0.851718
4.250067 0.2 0.851285
4.253400 0.2 0.850018
4.256733 0.2 0.848575
4.260067 0.2 0.847443
4.263400 0.2 0.846926
4.266733 0.2 0.847266
4.270067 0.2 0.848318
4.273400 0.2 0.849557
4.276733 0.2 0.850591
4.280067 0.2 0.851331
4.283400 0.2 0.851448
4.286733 0.2 0.850349
4.290067 0.2 0.848062
4.293400 0.2 0.845534
4.296733 0.2 0.843825
4.300067 0.2 0.843359
4.303400 0.2 0.843881
4.306733 0.2 0.844970
4.310067 0.2 0.846381
4.313400 0.2 0.847867
4.316733 0.2 0.849115
4.320067 0.2 0.849785
4.323400 0.2 0.849785
4.326733 0.2 0.849394
4.330067 0.2 0.849003
4.333400 0.2 0.848952
4.336733 0.2 0.849613
4.340067 0.2 0.851047
4.343400 0.2 0.852710
4.346733 0.2 0.853715
4.350067 0.2 0.853585
4.353400 0.2 0.852635
4.356733 0.2 0.851625
4.360067 0.2 0.850963
4.363400 0.2 0.850568
4.366733 0.2 0.850316
4.370067 0.2 0.850302
4.373400 0.2 0.850675
4.376733 0.2 0.851355
4.380067 0.2 0.851853
4.383400 0.2 0.851587
4.386733 0.2 0.850428
4.390067 0.2 0.848812
4.393400 0.2 0.847476
4.396733 0.2 0.846968
4.400067 0.2 0.847480
4.403400 0.2 0.848803
4.406733 0.2 0.850474
4.410067 0.2 0.851983
4.413400 0.2 0.853012
4.416733 0.2 0.853520
4.420067 0.2 0.853646
4.423400 0.2 0.853608
4.426733 0.2 0.853599
4.430067 0.2 0.853599
4.433400 0.2 0.853464
4.436733 0.2 0.853287
4.440067 0.2 0.853213
4.443400 0.2 0.853082
4.446733 0.2 0.852761
4.450067 0.2 0.852360
4.453400 0.2 0.852081
4.456733 0.2 0.852020
4.460067 0.2 0.852323
4.463400 0.2 0.853259
4.466733 0.2 0.854773
4.470067 0.2 0.856179
4.473400 0.2 0.856859
4.476733 0.2 0.856728
4.480067 0.2 0.855806
4.483400 0.2 0.854149
4.486733 0.2 0.852137
4.490067 0.2 0.850218
4.493400 0.2 0.848565
4.496733 0.2 0.847215
4.500067 0.2 0.846586
4.503400 0.2 0.847247
4.506733 0.2 0.849105
4.510067 0.2 0.851345
4.513400 0.2 0.853105
4.516733 0.2 0.854121
4.520067 0.2 0.854740
4.523400 0.2 0.855303
4.526733 0.2 0.855643
4.530067 0.2 0.855182
4.533400 0.2 0.853590
4.536733 0.2 0.851392
4.540067 0.2 0.849771
4.543400 0.2 0.849548
4.546733 0.2 0.850540
4.550067 0.2 0.851983
4.553400 0.2 0.853366
4.556733 0.2 0.854596
4.560067 0.2 0.855569
4.563400 0.2 0.856044
4.566733 0.2 0.856044
4.570067 0.2 0.855937
4.573400 0.2 0.855923
4.576733 0.2 0.855820
4.580067 0.2 0.855322
4.583400 0.2 0.854363
4.586733 0.2 0.853282
4.590067 0.2 0.852570
4.593400 0.2 0.852519
4.596733 0.2 0.853045
4.600067 0.2 0.853688
4.603400 0.2 0.853953
4.606733 0.2 0.853701
4.610067 0.2 0.853133
4.613400 0.2 0.852519
4.616733 0.2 0.851955
4.620067 0.2 0.851611
4.623400 0.2 0.852030
4.626733 0.2 0.853408
4.630067 0.2 0.854991
4.633400 0.2 0.855667
4.636733 0.2 0.855019
4.640067 0.2 0.853571
4.643400 0.2 0.852332
4.646733 0.2 0.852095
4.650067 0.2 0.852859
4.653400 0.2 0.854032
4.656733 0.2 0.855098
4.660067 0.2 0.855844
4.663400 0.2 0.856221
4.666733 0.2 0.856323
4.670067 0.2 0.856463
4.673400 0.2 0.857166
4.676733 0.2 0.858600
4.680067 0.2 0.860086
4.683400 0.2 0.860821
4.686733 0.2 0.860826
4.690067 0.2 0.860784
4.693400 0.2 0.861348
4.696733 0.2 0.862824
4.700067 0.2 0.865101
4.703400 0.2 0.867597
4.706733 0.2 0.869506
4.710067 0.2 0.870083
4.713400 0.2 0.868868
4.716733 0.2 0.866386
4.720067 0.2 0.864170
4.723400 0.2 0.863462
4.726733 0.2 0.864211
4.730067 0.2 0.865324
4.733400 0.2 0.865702
4.736733 0.2 0.865064
4.740067 0.2 0.864072
4.743400 0.2 0.863760
4.746733 0.2 0.864696
4.750067 0.2 0.866479
4.753400 0.2 0.868058
4.756733 0.2 0.868617
4.760067 0.2 0.868188
4.763400 0.2 0.867452
4.766733 0.2 0.867159
4.770067 0.2 0.867662
4.773400 0.2 0.868617
4.776733 0.2 0.869338
4.780067 0.2 0.869636
4.783400 0.2 0.869939
4.786733 0.2 0.870568
4.790067 0.2 0.871359
4.793400 0.2 0.871927
4.796733 0.2 0.872267
4.800067 0.2 0.872808
4.803400 0.2 0.873841
4.806733 0.2 0.875257
4.810067 0.2 0.876766
4.813400 0.2 0.878097
4.816733 0.2 0.879196
4.820067 0.2 0.880123
4.823400 0.2 0.880840
4.826733 0.2 0.881185
4.830067 0.2 0.881022
4.833400 0.2 0.880496
4.836733 0.2 0.879979
4.840067 0.2 0.879811
4.843400 0.2 0.880016
4.846733 0.2 0.880309
4.850067 0.2 0.880407
4.853400 0.2 0.880454
4.856733 0.2 0.880854
4.860067 0.2 0.881655
4.863400 0.2 0.882619
4.866733 0.2 0.883574
4.870067 0.2 0.884356
4.873400 0.2 0.884761
4.876733 0.2 0.884756
4.880067 0.2 0.884593
4.883400 0.2 0.884729
4.886733 0.2 0.885371
4.890067 0.2 0.886177
4.893400 0.2 0.886843
4.896733 0.2 0.887527
4.900067 0.2 0.888561
4.903400 0.2 0.889977
4.906733 0.2 0.891495
4.910067 0.2 0.892766
4.913400 0.2 0.893744
4.916733 0.2 0.894675
4.920067 0.2 0.895653
4.923400 0.2 0.896719
4.926733 0.2 0.897907
4.930067 0.2 0.898908
4.933400 0.2 0.899276
4.936733 0.2 0.899029
4.940067 0.2 0.898666
4.943400 0.2 0.898759
4.946733 0.2 0.899644
4.950067 0.2 0.901259
4.953400 0.2 0.903001
4.956733 0.2 0.904100
4.960067 0.2 0.904254
4.963400 0.2 0.903839
4.966733 0.2 0.903625
4.970067 0.2 0.904249
4.973400 0.2 0.905800
4.976733 0.2 0.907774
4.980067 0.2 0.909171
4.983400 0.2 0.908975
4.986733 0.2 0.906968
4.990067 0.2 0.904147
4.993400 0.2 0.901921
4.996733 0.2 0.901194
5.000067 0.2 0.902251
5.003400 0.2 0.905087
5.006733 0.2 0.909432
5.010067 0.2 0.914386
5.013400 0.2 0.918545
5.016733 0.2 0.920929
5.020067 0.2 0.921558
5.023400 0.2 0.921236
5.026733 0.2 0.920845
5.030067 0.2 0.920743
5.033400 0.2 0.920719
5.036733 0.2 0.920394
5.040067 0.2 0.919690
5.043400 0.2 0.918964
5.046733 0.2 0.918559
5.050067 0.2 0.918447
5.053400 0.2 0.918391
5.056733 0.2 0.918284
5.060067 0.2 0.918265
5.063400 0.2 0.918712
5.066733 0.2 0.919807
5.070067 0.2 0.920938
5.073400 0.2 0.921250
5.076733 0.2 0.920719
5.080067 0.2 0.920016
5.083400 0.2 0.919481
5.086733 0.2 0.918885
5.090067 0.2 0.917986
5.093400 0.2 0.917059
5.096733 0.2 0.916766
5.100067 0.2 0.917614
5.103400 0.2 0.919485
5.106733 0.2 0.921693
5.110067 0.2 0.923299
5.113400 0.2 0.923555
5.116733 0.2 0.922410
5.120067 0.2 0.920566
5.123400 0.2 0.919094
5.126733 0.2 0.918726
5.130067 0.2 0.919392
5.133400 0.2 0.920463
5.136733 0.2 0.921413
5.140067 0.2 0.922200
5.143400 0.2 0.923020
5.146733 0.2 0.923937
5.150067 0.2 0.924817
5.153400 0.2 0.925511
5.156733 0.2 0.926149
5.160067 0.2 0.927048
5.163400 0.2 0.928263
5.166733 0.2 0.929330
5.170067 0.2 0.929725
5.173400 0.2 0.929451
5.176733 0.2 0.929041
5.180067 0.2 0.929064
5.183400 0.2 0.929786
5.186733 0.2 0.931267
5.190067 0.2 0.933325
5.193400 0.2 0.935537
5.196733 0.2 0.937437
5.200067 0.2 0.938508
5.203400 0.2 0.938433
5.206733 0.2 0.937697
5.210067 0.2 0.937246
5.213400 0.2 0.937534
5.216733 0.2 0.938303
5.220067 0.2 0.939127
5.223400 0.2 0.939947
5.226733 0.2 0.940925
5.230067 0.2 0.942117
5.233400 0.2 0.943225
5.236733 0.2 0.943616
5.240067 0.2 0.942848
5.243400 0.2 0.941223
5.246733 0.2 0.939593
5.250067 0.2 0.938806
5.253400 0.2 0.939257
5.256733 0.2 0.940631
5.260067 0.2 0.942247
5.263400 0.2 0.943490
5.266733 0.2 0.944100
5.270067 0.2 0.944436
5.273400 0.2 0.945148
5.276733 0.2 0.946345
5.280067 0.2 0.947644
5.283400 0.2 0.948948
5.286733 0.2 0.950266
5.290067 0.2 0.951150
5.293400 0.2 0.951225
5.296733 0.2 0.950852
5.300067 0.2 0.950578
5.303400 0.2 0.950615
5.306733 0.2 0.950918
5.310067 0.2 0.951258
5.313400 0.2 0.951556
5.316733 0.2 0.952180
5.320067 0.2 0.953521
5.323400 0.2 0.955379
5.326733 0.2 0.957111
5.330067 0.2 0.958228
5.333400 0.2 0.958554
5.336733 0.2 0.958159
5.340067 0.2 0.957469
5.343400 0.2 0.957092
5.346733 0.2 0.957199
5.350067 0.2 0.957493
5.353400 0.2 0.957861
5.356733 0.2 0.958489
5.360067 0.2 0.959602
5.363400 0.2 0.961353
5.366733 0.2 0.963742
5.370067 0.2 0.966419
5.373400 0.2 0.968790
5.376733 0.2 0.970331
5.380067 0.2 0.970797
5.383400 0.2 0.970182
5.386733 0.2 0.968762
5.390067 0.2 0.967095
5.393400 0.2 0.965670
5.396733 0.2 0.964543
5.400067 0.2 0.963602
5.403400 0.2 0.962853
5.406733 0.2 0.962391
5.410067 0.2 0.962559
5.413400 0.2 0.963784
5.416733 0.2 0.966233
5.420067 0.2 0.969712
5.423400 0.2 0.973600
5.426733 0.2 0.976850
5.430067 0.2 0.978629
5.433400 0.2 0.978922
5.436733 0.2 0.978485
5.440067 0.2 0.978163
5.443400 0.2 0.978326
5.446733 0.2 0.978927
5.450067 0.2 0.979817
5.453400 0.2 0.980622
5.456733 0.2 0.980715
5.460067 0.2 0.979714
5.463400 0.2 0.977851
5.466733 0.2 0.975798
5.470067 0.2 0.974331
5.473400 0.2 0.974047
5.476733 0.2 0.974932
5.480067 0.2 0.976254
5.483400 0.2 0.977349
5.486733 0.2 0.978285
5.490067 0.2 0.979560
5.493400 0.2 0.981442
5.496733 0.2 0.983863
5.500067 0.2 0.986387
5.503400 0.2 0.988278
5.506733 0.2 0.989218
5.510067 0.2 0.989726
5.513400 0.2 0.990345
5.516733 0.2 0.990815
5.520067 0.2 0.990406
5.523400 0.2 0.989102
5.526733 0.2 0.987845
5.530067 0.2 0.987435
5.533400 0.2 0.987872
5.536733 0.2 0.988594
5.540067 0.2 0.988925
5.543400 0.2 0.988552
5.546733 0.2 0.987826
5.550067 0.2 0.987388
5.553400 0.2 0.987658
5.556733 0.2 0.988687
5.560067 0.2 0.990280
5.563400 0.2 0.992017
5.566733 0.2 0.993353
5.570067 0.2 0.993982
5.573400 0.2 0.994029
5.576733 0.2 0.993810
5.580067 0.2 0.993726
5.583400 0.2 0.993987
5.586733 0.2 0.994410
5.590067 0.2 0.994951
5.593400 0.2 0.995914
5.596733 0.2 0.997409
5.600067 0.2 0.999062
5.603400 0.2 1.000292
5.606733 0.2 1.000557
5.610067 0.2 0.999663
5.613400 0.2 0.997814
5.616733 0.2 0.995575
5.620067 0.2 0.993838
5.623400 0.2 0.993367
5.626733 0.2 0.994159
5.630067 0.2 0.995635
5.633400 0.2 0.997218
5.636733 0.2 0.998368
5.640067 0.2 0.998825
5.643400 0.2 0.999086
5.646733 0.2 1.000026
5.650067 0.2 1.002080
5.653400 0.2 1.004939
5.656733 0.2 1.007724
5.660067 0.2 1.009442
5.663400 0.2 1.009773
5.666733 0.2 1.009209
5.670067 0.2 1.008455
5.673400 0.2 1.007975
5.676733 0.2 1.008078
5.680067 0.2 1.008878
5.683400 0.2 1.009936
5.686733 0.2 1.010513
5.690067 0.2 1.010341
5.693400 0.2 1.009940
5.696733 0.2 1.010085
5.700067 0.2 1.010965
5.703400 0.2 1.012320
5.706733 0.2 1.013856
5.710067 0.2 1.015291
5.713400 0.2 1.016282
5.716733 0.2 1.016734
5.720067 0.2 1.017014
5.723400 0.2 1.017549
5.726733 0.2 1.018136
5.730067 0.2 1.018126
5.733400 0.2 1.017326
5.736733 0.2 1.016269
5.740067 0.2 1.015607
5.743400 0.2 1.015328
5.746733 0.2 1.015007
5.750067 0.2 1.014685
5.753400 0.2 1.014830
5.756733 0.2 1.015491
5.760067 0.2 1.016334
5.763400 0.2 1.017242
5.766733 0.2 1.018480
5.770067 0.2 1.020259
5.773400 0.2 1.022322
5.776733 0.2 1.024334
5.780067 0.2 1.026285
5.783400 0.2 1.028376
5.786733 0.2 1.030606
5.790067 0.2 1.032511
5.793400 0.2 1.033498
5.796733 0.2 1.033349
5.800067 0.2 1.032064
5.803400 0.2 1.029721
5.806733 0.2 1.026923
5.810067 0.2 1.024907
5.813400 0.2 1.024571
5.816733 0.2 1.025572
5.820067 0.2 1.026848
5.823400 0.2 1.027803
5.826733 0.2 1.028753
5.830067 0.2 1.030308
5.833400 0.2 1.032543
5.836733 0.2 1.034779
5.840067 0.2 1.036134
5.843400 0.2 1.036399
5.846733 0.2 1.036231
5.850067 0.2 1.036427
5.853400 0.2 1.037181
5.856733 0.2 1.038122
5.860067 0.2 1.038751
5.863400 0.2 1.038737
5.866733 0.2 1.038145
5.870067 0.2 1.037326
5.873400 0.2 1.036581
5.876733 0.2 1.036166
5.880067 0.2 1.036264
5.883400 0.2 1.036851
5.886733 0.2 1.037824
5.890067 0.2 1.038974
5.893400 0.2 1.040017
5.896733 0.2 1.040758
5.900067 0.2 1.040995
5.903400 0.2 1.040488
5.906733 0.2 1.039351
5.910067 0.2 1.038173
5.913400 0.2 1.037563
5.916733 0.2 1.037777
5.920067 0.2 1.038560
5.923400 0.2 1.039482
5.926733 0.2 1.040306
5.930067 0.2 1.040916
5.933400 0.2 1.041424
5.936733 0.2 1.042392
5.940067 0.2 1.044278
5.943400 0.2 1.046811
5.946733 0.2 1.049265
5.950067 0.2 1.051002
5.953400 0.2 1.051687
5.956733 0.2 1.051482
5.960067 0.2 1.051142
5.963400 0.2 1.051351
5.966733 0.2 1.052334
5.970067 0.2 1.054178
5.973400 0.2 1.056846
5.976733 0.2 1.059743
5.980067 0.2 1.061959
5.983400 0.2 1.063189
5.986733 0.2 1.063850
5.990067 0.2 1.064264
5.993400 0.2 1.064390
5.996733 0.2 1.064152
6.000067 0.2 1.063561
