# Supplementary material for: Quantitative profiling of capsaicin content in seven chili pepper cultivars using optimized HPLC
Source: Front Plant Sci. 2026 May 7;17:1749488. doi: 10.3389/fpls.2026.1749488 (PMC13190488; doi:10.3389/fpls.2026.1749488)
Supplement: Supplementary file 3 [file DataSheet3.zip › Raw Chromatograms_Chili Pepper/Blank.txt]

URL	chrom://desktop-lb30aed/ChromeleonLocal/Capsaicin/CapsaicinTest_1312025.seq/51599.smp/UV_VIS_2.channel
Channel	UV_VIS_2

Injection Information:
Data Vault	ChromeleonLocal
Sequence	CapsaicinTest_1312025
Name	ACN
Number	550
Position	B:E1
Comment	
Processing Method	Processing_Capsaicin
Instrument Method	Capsaicin_222025m1 -Origninal_4wavelenght
Type	Unknown
Status	Finished
Inject Time	3/31/2025 3:11:51 PM -07:00
Volume (µl)	10.00
Dilution Factor	1.0000
Weight	1.0000

Raw Data Information:
Time Min. (min)	0.003400
Time Max. (min)	6.000067
Data Points	1800
Detector	UV
Generating Data System	Chromeleon 7.2.10.24543
Exporting Data System	Chromeleon 7.2.10.0
Operator	Instrument Controller
Signal Quantity	Absorbance
Signal Unit	mAU
Signal Min.	-0.784537
Signal Max.	6.758887
Channel	UV_VIS_2
Driver Name	VDAD.dll
Channel Type	Evaluation
Min. Step (s)	0.2
Max. Step (s)	0.2
Average Step (s)	0.2

Signal Parameter Information:
Signal Info	WVL:220 nm

Raw Data:
Time (min)	Step (s)	Value (mAU)
0.003400	n.a.	0.000000
0.006733	0.2	-0.000098
0.010067	0.2	-0.000596
0.013400	0.2	-0.001630
0.016733	0.2	-0.002617
0.020067	0.2	-0.002855
0.023400	0.2	-0.002389
0.026733	0.2	-0.001760
0.030067	0.2	-0.001159
0.033400	0.2	-0.000210
0.036733	0.2	0.001653
0.040067	0.2	0.004466
0.043400	0.2	0.007413
0.046733	0.2	0.009635
0.050067	0.2	0.010780
0.053400	0.2	0.010813
0.056733	0.2	0.009793
0.060067	0.2	0.008023
0.063400	0.2	0.006272
0.066733	0.2	0.005462
0.070067	0.2	0.005867
0.073400	0.2	0.007008
0.076733	0.2	0.008414
0.080067	0.2	0.009942
0.083400	0.2	0.011516
0.086733	0.2	0.012927
0.090067	0.2	0.014068
0.093400	0.2	0.015348
0.096733	0.2	0.017472
0.100067	0.2	0.020503
0.103400	0.2	0.023721
0.106733	0.2	0.026505
0.110067	0.2	0.028596
0.113400	0.2	0.029621
0.116733	0.2	0.029365
0.120067	0.2	0.028326
0.123400	0.2	0.027232
0.126733	0.2	0.026361
0.130067	0.2	0.025695
0.133400	0.2	0.025309
0.136733	0.2	0.025369
0.140067	0.2	0.025989
0.143400	0.2	0.027204
0.146733	0.2	0.028913
0.150067	0.2	0.030641
0.153400	0.2	0.031851
0.156733	0.2	0.032471
0.160067	0.2	0.032918
0.163400	0.2	0.033635
0.166733	0.2	0.034617
0.170067	0.2	0.035567
0.173400	0.2	0.036410
0.176733	0.2	0.037453
0.180067	0.2	0.039064
0.183400	0.2	0.041369
0.186733	0.2	0.044098
0.190067	0.2	0.046417
0.193400	0.2	0.047442
0.196733	0.2	0.047255
0.200067	0.2	0.046752
0.203400	0.2	0.046464
0.206733	0.2	0.046147
0.210067	0.2	0.045644
0.213400	0.2	0.045346
0.216733	0.2	0.045681
0.220067	0.2	0.046627
0.223400	0.2	0.047828
0.226733	0.2	0.048946
0.230067	0.2	0.049798
0.233400	0.2	0.050343
0.236733	0.2	0.050659
0.240067	0.2	0.051004
0.243400	0.2	0.051530
0.246733	0.2	0.052159
0.250067	0.2	0.052857
0.253400	0.2	0.053756
0.256733	0.2	0.054860
0.260067	0.2	0.056038
0.263400	0.2	0.057356
0.266733	0.2	0.059069
0.270067	0.2	0.061183
0.273400	0.2	0.063186
0.276733	0.2	0.064485
0.280067	0.2	0.065095
0.283400	0.2	0.065523
0.286733	0.2	0.065882
0.290067	0.2	0.065784
0.293400	0.2	0.065174
0.296733	0.2	0.064685
0.300067	0.2	0.064918
0.303400	0.2	0.065630
0.306733	0.2	0.066156
0.310067	0.2	0.066315
0.313400	0.2	0.066482
0.316733	0.2	0.067074
0.320067	0.2	0.068364
0.323400	0.2	0.070599
0.326733	0.2	0.073826
0.330067	0.2	0.077728
0.333400	0.2	0.081779
0.336733	0.2	0.085537
0.340067	0.2	0.088774
0.343400	0.2	0.091344
0.346733	0.2	0.093183
0.350067	0.2	0.094450
0.353400	0.2	0.095465
0.356733	0.2	0.096490
0.360067	0.2	0.097770
0.363400	0.2	0.099619
0.366733	0.2	0.102250
0.370067	0.2	0.105435
0.373400	0.2	0.108555
0.376733	0.2	0.111004
0.380067	0.2	0.112327
0.383400	0.2	0.112266
0.386733	0.2	0.111088
0.390067	0.2	0.109519
0.393400	0.2	0.108392
0.396733	0.2	0.108229
0.400067	0.2	0.108876
0.403400	0.2	0.109808
0.406733	0.2	0.110860
0.410067	0.2	0.112192
0.413400	0.2	0.113863
0.416733	0.2	0.115796
0.420067	0.2	0.117742
0.423400	0.2	0.119400
0.426733	0.2	0.120657
0.430067	0.2	0.121407
0.433400	0.2	0.121463
0.436733	0.2	0.120960
0.440067	0.2	0.120359
0.443400	0.2	0.119871
0.446733	0.2	0.119475
0.450067	0.2	0.119326
0.453400	0.2	0.119773
0.456733	0.2	0.120956
0.460067	0.2	0.122734
0.463400	0.2	0.124848
0.466733	0.2	0.126902
0.470067	0.2	0.128448
0.473400	0.2	0.129216
0.476733	0.2	0.129235
0.480067	0.2	0.128862
0.483400	0.2	0.128569
0.486733	0.2	0.128625
0.490067	0.2	0.128942
0.493400	0.2	0.129109
0.496733	0.2	0.128723
0.500067	0.2	0.127815
0.503400	0.2	0.126716
0.506733	0.2	0.125715
0.510067	0.2	0.124918
0.513400	0.2	0.124304
0.516733	0.2	0.123889
0.520067	0.2	0.123801
0.523400	0.2	0.124169
0.526733	0.2	0.125025
0.530067	0.2	0.126311
0.533400	0.2	0.128057
0.536733	0.2	0.130082
0.540067	0.2	0.131801
0.543400	0.2	0.132723
0.546733	0.2	0.133077
0.550067	0.2	0.133528
0.553400	0.2	0.134474
0.556733	0.2	0.135568
0.560067	0.2	0.135992
0.563400	0.2	0.135414
0.566733	0.2	0.134376
0.570067	0.2	0.133500
0.573400	0.2	0.132718
0.576733	0.2	0.131573
0.580067	0.2	0.129985
0.583400	0.2	0.128578
0.586733	0.2	0.127964
0.590067	0.2	0.127889
0.593400	0.2	0.127549
0.596733	0.2	0.126543
0.600067	0.2	0.125212
0.603400	0.2	0.124299
0.606733	0.2	0.124578
0.610067	0.2	0.126353
0.613400	0.2	0.129095
0.616733	0.2	0.131894
0.620067	0.2	0.134287
0.623400	0.2	0.136504
0.626733	0.2	0.138949
0.630067	0.2	0.141580
0.633400	0.2	0.143861
0.636733	0.2	0.145216
0.640067	0.2	0.145542
0.643400	0.2	0.145319
0.646733	0.2	0.145137
0.650067	0.2	0.145277
0.653400	0.2	0.145682
0.656733	0.2	0.146125
0.660067	0.2	0.146874
0.663400	0.2	0.149598
0.666733	0.2	0.157780
0.670067	0.2	0.176588
0.673400	0.2	0.212342
0.676733	0.2	0.271099
0.680067	0.2	0.356361
0.683400	0.2	0.466732
0.686733	0.2	0.594491
0.690067	0.2	0.725957
0.693400	0.2	0.844258
0.696733	0.2	0.933264
0.700067	0.2	0.981358
0.703400	0.2	0.984115
0.706733	0.2	0.944687
0.710067	0.2	0.872309
0.713400	0.2	0.780048
0.716733	0.2	0.681803
0.720067	0.2	0.589043
0.723400	0.2	0.508651
0.726733	0.2	0.442462
0.730067	0.2	0.386941
0.733400	0.2	0.327053
0.736733	0.2	0.223862
0.740067	0.2	0.021518
0.743400	0.2	-0.295318
0.746733	0.2	-0.629746
0.750067	0.2	-0.784537
0.753400	0.2	-0.585644
0.756733	0.2	-0.014249
0.760067	0.2	0.766749
0.763400	0.2	1.500780
0.766733	0.2	1.964234
0.770067	0.2	2.055950
0.773400	0.2	1.826677
0.776733	0.2	1.458502
0.780067	0.2	1.201546
0.783400	0.2	1.282133
0.786733	0.2	1.815539
0.790067	0.2	2.755681
0.793400	0.2	3.906321
0.796733	0.2	5.009077
0.800067	0.2	5.869232
0.803400	0.2	6.423276
0.806733	0.2	6.703003
0.810067	0.2	6.758887
0.813400	0.2	6.619333
0.816733	0.2	6.297352
0.820067	0.2	5.818303
0.823400	0.2	5.240990
0.826733	0.2	4.654066
0.830067	0.2	4.151273
0.833400	0.2	3.803805
0.836733	0.2	3.642510
0.840067	0.2	3.655376
0.843400	0.2	3.802069
0.846733	0.2	4.036822
0.850067	0.2	4.322198
0.853400	0.2	4.626103
0.856733	0.2	4.912494
0.860067	0.2	5.139043
0.863400	0.2	5.264585
0.866733	0.2	5.260673
0.870067	0.2	5.119899
0.873400	0.2	4.856428
0.876733	0.2	4.498218
0.880067	0.2	4.075509
0.883400	0.2	3.615296
0.886733	0.2	3.147242
0.890067	0.2	2.712398
0.893400	0.2	2.360418
0.896733	0.2	2.133669
0.900067	0.2	2.050363
0.903400	0.2	2.097264
0.906733	0.2	2.233647
0.910067	0.2	2.402766
0.913400	0.2	2.546227
0.916733	0.2	2.616965
0.920067	0.2	2.587386
0.923400	0.2	2.451651
0.926733	0.2	2.223705
0.930067	0.2	1.932266
0.933400	0.2	1.612883
0.936733	0.2	1.299214
0.940067	0.2	1.016669
0.943400	0.2	0.779601
0.946733	0.2	0.592084
0.950067	0.2	0.451165
0.953400	0.2	0.350531
0.956733	0.2	0.282777
0.960067	0.2	0.240211
0.963400	0.2	0.215434
0.966733	0.2	0.202241
0.970067	0.2	0.196458
0.973400	0.2	0.195676
0.976733	0.2	0.198404
0.980067	0.2	0.203731
0.983400	0.2	0.211275
0.986733	0.2	0.220709
0.990067	0.2	0.231285
0.993400	0.2	0.241846
0.996733	0.2	0.251457
1.000067	0.2	0.260184
1.003400	0.2	0.269050
1.006733	0.2	0.279187
1.010067	0.2	0.291360
1.013400	0.2	0.305776
1.016733	0.2	0.322247
1.020067	0.2	0.340622
1.023400	0.2	0.360957
1.026733	0.2	0.383295
1.030067	0.2	0.407295
1.033400	0.2	0.431859
1.036733	0.2	0.455566
1.040067	0.2	0.477582
1.043400	0.2	0.497852
1.046733	0.2	0.516479
1.050067	0.2	0.533396
1.053400	0.2	0.548880
1.056733	0.2	0.563790
1.060067	0.2	0.578742
1.063400	0.2	0.593560
1.066733	0.2	0.607879
1.070067	0.2	0.622151
1.073400	0.2	0.637816
1.076733	0.2	0.656233
1.080067	0.2	0.677477
1.083400	0.2	0.700261
1.086733	0.2	0.722855
1.090067	0.2	0.744062
1.093400	0.2	0.763522
1.096733	0.2	0.781203
1.100067	0.2	0.796858
1.103400	0.2	0.809892
1.106733	0.2	0.819615
1.110067	0.2	0.825790
1.113400	0.2	0.828686
1.116733	0.2	0.828314
1.120067	0.2	0.823964
1.123400	0.2	0.814837
1.126733	0.2	0.800588
1.130067	0.2	0.781212
1.133400	0.2	0.756956
1.136733	0.2	0.728378
1.140067	0.2	0.696462
1.143400	0.2	0.662822
1.146733	0.2	0.629504
1.150067	0.2	0.598165
1.153400	0.2	0.569313
1.156733	0.2	0.542388
1.160067	0.2	0.516614
1.163400	0.2	0.491897
1.166733	0.2	0.468739
1.170067	0.2	0.447547
1.173400	0.2	0.428446
1.176733	0.2	0.411524
1.180067	0.2	0.396799
1.183400	0.2	0.384115
1.186733	0.2	0.373460
1.190067	0.2	0.365083
1.193400	0.2	0.358983
1.196733	0.2	0.354513
1.200067	0.2	0.350648
1.203400	0.2	0.346513
1.206733	0.2	0.341600
1.210067	0.2	0.335979
1.213400	0.2	0.330266
1.216733	0.2	0.325264
1.220067	0.2	0.321651
1.223400	0.2	0.319467
1.226733	0.2	0.318098
1.230067	0.2	0.316980
1.233400	0.2	0.316030
1.236733	0.2	0.315388
1.240067	0.2	0.315011
1.243400	0.2	0.314661
1.246733	0.2	0.314079
1.250067	0.2	0.313083
1.253400	0.2	0.311802
1.256733	0.2	0.310717
1.260067	0.2	0.310154
1.263400	0.2	0.309874
1.266733	0.2	0.309399
1.270067	0.2	0.308524
1.273400	0.2	0.307416
1.276733	0.2	0.306605
1.280067	0.2	0.306531
1.283400	0.2	0.306964
1.286733	0.2	0.307197
1.290067	0.2	0.306736
1.293400	0.2	0.305586
1.296733	0.2	0.304054
1.300067	0.2	0.302508
1.303400	0.2	0.301325
1.306733	0.2	0.300719
1.310067	0.2	0.300556
1.313400	0.2	0.300608
1.316733	0.2	0.300896
1.320067	0.2	0.301497
1.323400	0.2	0.302168
1.326733	0.2	0.302671
1.330067	0.2	0.303099
1.333400	0.2	0.303523
1.336733	0.2	0.303718
1.340067	0.2	0.303513
1.343400	0.2	0.302964
1.346733	0.2	0.302284
1.350067	0.2	0.301804
1.353400	0.2	0.301669
1.356733	0.2	0.301804
1.360067	0.2	0.302182
1.363400	0.2	0.302652
1.366733	0.2	0.302903
1.370067	0.2	0.302889
1.373400	0.2	0.303062
1.376733	0.2	0.303807
1.380067	0.2	0.304813
1.383400	0.2	0.305362
1.386733	0.2	0.305241
1.390067	0.2	0.305045
1.393400	0.2	0.305381
1.396733	0.2	0.306158
1.400067	0.2	0.306815
1.403400	0.2	0.307118
1.406733	0.2	0.307397
1.410067	0.2	0.307960
1.413400	0.2	0.308575
1.416733	0.2	0.308910
1.420067	0.2	0.309166
1.423400	0.2	0.309730
1.426733	0.2	0.310652
1.430067	0.2	0.311672
1.433400	0.2	0.312449
1.436733	0.2	0.312896
1.440067	0.2	0.313274
1.443400	0.2	0.313707
1.446733	0.2	0.313916
1.450067	0.2	0.313609
1.453400	0.2	0.312761
1.456733	0.2	0.311676
1.460067	0.2	0.310885
1.463400	0.2	0.310601
1.466733	0.2	0.310456
1.470067	0.2	0.310158
1.473400	0.2	0.309856
1.476733	0.2	0.309753
1.480067	0.2	0.309912
1.483400	0.2	0.310387
1.486733	0.2	0.311001
1.490067	0.2	0.311285
1.493400	0.2	0.310936
1.496733	0.2	0.310284
1.500067	0.2	0.309986
1.503400	0.2	0.310284
1.506733	0.2	0.310983
1.510067	0.2	0.312007
1.513400	0.2	0.313600
1.516733	0.2	0.315821
1.520067	0.2	0.318014
1.523400	0.2	0.319229
1.526733	0.2	0.319071
1.530067	0.2	0.317926
1.533400	0.2	0.316356
1.536733	0.2	0.314787
1.540067	0.2	0.313642
1.543400	0.2	0.313320
1.546733	0.2	0.313940
1.550067	0.2	0.315318
1.553400	0.2	0.317073
1.556733	0.2	0.318689
1.560067	0.2	0.319532
1.563400	0.2	0.319104
1.566733	0.2	0.317506
1.570067	0.2	0.315649
1.573400	0.2	0.314661
1.576733	0.2	0.315267
1.580067	0.2	0.317334
1.583400	0.2	0.319909
1.586733	0.2	0.321921
1.590067	0.2	0.322848
1.593400	0.2	0.322894
1.596733	0.2	0.322605
1.600067	0.2	0.322424
1.603400	0.2	0.322610
1.606733	0.2	0.323355
1.610067	0.2	0.324710
1.613400	0.2	0.326559
1.616733	0.2	0.328468
1.620067	0.2	0.329912
1.623400	0.2	0.330820
1.626733	0.2	0.331672
1.630067	0.2	0.332864
1.633400	0.2	0.334182
1.636733	0.2	0.335053
1.640067	0.2	0.335285
1.643400	0.2	0.335458
1.646733	0.2	0.336496
1.650067	0.2	0.338769
1.653400	0.2	0.341521
1.656733	0.2	0.343416
1.660067	0.2	0.343793
1.663400	0.2	0.343095
1.666733	0.2	0.342107
1.670067	0.2	0.341223
1.673400	0.2	0.340440
1.676733	0.2	0.339779
1.680067	0.2	0.339467
1.683400	0.2	0.339700
1.686733	0.2	0.340482
1.690067	0.2	0.341623
1.693400	0.2	0.342829
1.696733	0.2	0.343937
1.700067	0.2	0.344981
1.703400	0.2	0.346205
1.706733	0.2	0.348021
1.710067	0.2	0.350373
1.713400	0.2	0.352454
1.716733	0.2	0.353511
1.720067	0.2	0.353553
1.723400	0.2	0.353046
1.726733	0.2	0.352459
1.730067	0.2	0.352054
1.733400	0.2	0.351905
1.736733	0.2	0.352128
1.740067	0.2	0.352724
1.743400	0.2	0.353483
1.746733	0.2	0.354317
1.750067	0.2	0.355276
1.753400	0.2	0.356277
1.756733	0.2	0.357111
1.760067	0.2	0.357777
1.763400	0.2	0.358573
1.766733	0.2	0.359621
1.770067	0.2	0.360487
1.773400	0.2	0.360576
1.776733	0.2	0.359723
1.780067	0.2	0.358326
1.783400	0.2	0.357027
1.786733	0.2	0.356538
1.790067	0.2	0.357493
1.793400	0.2	0.359984
1.796733	0.2	0.363383
1.800067	0.2	0.366601
1.803400	0.2	0.368687
1.806733	0.2	0.369484
1.810067	0.2	0.369553
1.813400	0.2	0.369409
1.816733	0.2	0.369055
1.820067	0.2	0.368357
1.823400	0.2	0.367691
1.826733	0.2	0.367942
1.830067	0.2	0.369619
1.833400	0.2	0.372310
1.836733	0.2	0.375216
1.840067	0.2	0.377488
1.843400	0.2	0.378359
1.846733	0.2	0.377973
1.850067	0.2	0.377488
1.853400	0.2	0.377735
1.856733	0.2	0.378359
1.860067	0.2	0.378708
1.863400	0.2	0.378937
1.866733	0.2	0.379691
1.870067	0.2	0.381079
1.873400	0.2	0.382527
1.876733	0.2	0.383495
1.880067	0.2	0.383863
1.883400	0.2	0.383989
1.886733	0.2	0.384483
1.890067	0.2	0.385637
1.893400	0.2	0.387128
1.896733	0.2	0.388450
1.900067	0.2	0.389349
1.903400	0.2	0.389745
1.906733	0.2	0.389721
1.910067	0.2	0.389563
1.913400	0.2	0.389391
1.916733	0.2	0.388934
1.920067	0.2	0.387919
1.923400	0.2	0.386597
1.926733	0.2	0.385661
1.930067	0.2	0.385460
1.933400	0.2	0.385800
1.936733	0.2	0.386564
1.940067	0.2	0.388040
1.943400	0.2	0.390401
1.946733	0.2	0.393419
1.950067	0.2	0.396641
1.953400	0.2	0.399644
1.956733	0.2	0.401861
1.960067	0.2	0.402769
1.963400	0.2	0.402653
1.966733	0.2	0.402639
1.970067	0.2	0.403835
1.973400	0.2	0.406727
1.976733	0.2	0.411039
1.980067	0.2	0.415933
1.983400	0.2	0.420720
1.986733	0.2	0.425382
1.990067	0.2	0.430280
1.993400	0.2	0.435738
1.996733	0.2	0.441941
2.000067	0.2	0.448884
2.003400	0.2	0.456306
2.006733	0.2	0.463673
2.010067	0.2	0.470290
2.013400	0.2	0.475580
2.016733	0.2	0.479678
2.020067	0.2	0.483668
2.023400	0.2	0.488930
2.026733	0.2	0.496134
2.030067	0.2	0.504833
2.033400	0.2	0.513978
2.036733	0.2	0.522705
2.040067	0.2	0.530528
2.043400	0.2	0.537354
2.046733	0.2	0.543604
2.050067	0.2	0.549974
2.053400	0.2	0.557047
2.056733	0.2	0.564898
2.060067	0.2	0.572968
2.063400	0.2	0.580354
2.066733	0.2	0.586449
2.070067	0.2	0.591548
2.073400	0.2	0.596615
2.076733	0.2	0.602379
2.080067	0.2	0.608931
2.083400	0.2	0.615921
2.086733	0.2	0.622934
2.090067	0.2	0.629560
2.093400	0.2	0.635474
2.096733	0.2	0.640708
2.100067	0.2	0.645574
2.103400	0.2	0.650333
2.106733	0.2	0.654985
2.110067	0.2	0.659265
2.113400	0.2	0.662897
2.116733	0.2	0.665840
2.120067	0.2	0.668271
2.123400	0.2	0.670357
2.126733	0.2	0.672308
2.130067	0.2	0.674445
2.133400	0.2	0.676806
2.136733	0.2	0.678976
2.140067	0.2	0.680755
2.143400	0.2	0.682515
2.146733	0.2	0.684690
2.150067	0.2	0.687102
2.153400	0.2	0.689053
2.156733	0.2	0.689863
2.160067	0.2	0.689137
2.163400	0.2	0.686971
2.166733	0.2	0.684019
2.170067	0.2	0.681221
2.173400	0.2	0.679214
2.176733	0.2	0.677723
2.180067	0.2	0.675749
2.183400	0.2	0.672545
2.186733	0.2	0.668629
2.190067	0.2	0.665216
2.193400	0.2	0.662836
2.196733	0.2	0.661113
2.200067	0.2	0.659446
2.203400	0.2	0.657202
2.206733	0.2	0.653793
2.210067	0.2	0.648918
2.213400	0.2	0.642724
2.216733	0.2	0.635954
2.220067	0.2	0.629635
2.223400	0.2	0.624354
2.226733	0.2	0.619944
2.230067	0.2	0.616014
2.233400	0.2	0.612270
2.236733	0.2	0.608424
2.240067	0.2	0.604158
2.243400	0.2	0.599441
2.246733	0.2	0.594682
2.250067	0.2	0.590389
2.253400	0.2	0.586808
2.256733	0.2	0.583855
2.260067	0.2	0.581066
2.263400	0.2	0.577797
2.266733	0.2	0.574007
2.270067	0.2	0.570393
2.273400	0.2	0.567399
2.276733	0.2	0.564801
2.280067	0.2	0.562277
2.283400	0.2	0.559492
2.286733	0.2	0.555934
2.290067	0.2	0.551315
2.293400	0.2	0.546109
2.296733	0.2	0.541368
2.300067	0.2	0.537843
2.303400	0.2	0.535334
2.306733	0.2	0.533066
2.310067	0.2	0.530756
2.313400	0.2	0.528819
2.316733	0.2	0.527459
2.320067	0.2	0.526393
2.323400	0.2	0.525452
2.326733	0.2	0.524675
2.330067	0.2	0.523948
2.333400	0.2	0.523133
2.336733	0.2	0.522197
2.340067	0.2	0.521131
2.343400	0.2	0.519841
2.346733	0.2	0.518202
2.350067	0.2	0.516409
2.353400	0.2	0.515026
2.356733	0.2	0.514276
2.360067	0.2	0.513662
2.363400	0.2	0.512716
2.366733	0.2	0.511794
2.370067	0.2	0.511468
2.373400	0.2	0.511482
2.376733	0.2	0.510975
2.380067	0.2	0.509517
2.383400	0.2	0.507408
2.386733	0.2	0.505135
2.390067	0.2	0.503021
2.393400	0.2	0.501126
2.396733	0.2	0.499529
2.400067	0.2	0.498472
2.403400	0.2	0.497992
2.406733	0.2	0.497862
2.410067	0.2	0.497811
2.413400	0.2	0.497438
2.416733	0.2	0.496316
2.420067	0.2	0.494611
2.423400	0.2	0.493038
2.426733	0.2	0.491976
2.430067	0.2	0.491226
2.433400	0.2	0.490677
2.436733	0.2	0.490639
2.440067	0.2	0.491384
2.443400	0.2	0.492977
2.446733	0.2	0.495180
2.450067	0.2	0.497163
2.453400	0.2	0.497806
2.456733	0.2	0.496767
2.460067	0.2	0.494835
2.463400	0.2	0.493065
2.466733	0.2	0.492018
2.470067	0.2	0.491668
2.473400	0.2	0.491659
2.476733	0.2	0.491668
2.480067	0.2	0.491631
2.483400	0.2	0.491478
2.486733	0.2	0.490979
2.490067	0.2	0.489838
2.493400	0.2	0.488032
2.496733	0.2	0.485969
2.500067	0.2	0.484278
2.503400	0.2	0.483482
2.506733	0.2	0.483608
2.510067	0.2	0.484022
2.513400	0.2	0.484004
2.516733	0.2	0.483380
2.520067	0.2	0.482458
2.523400	0.2	0.481848
2.526733	0.2	0.482239
2.530067	0.2	0.483766
2.533400	0.2	0.485708
2.536733	0.2	0.487147
2.540067	0.2	0.487813
2.543400	0.2	0.487911
2.546733	0.2	0.487496
2.550067	0.2	0.486597
2.553400	0.2	0.485606
2.556733	0.2	0.485042
2.560067	0.2	0.485168
2.563400	0.2	0.485936
2.566733	0.2	0.487026
2.570067	0.2	0.487752
2.573400	0.2	0.487231
2.576733	0.2	0.484972
2.580067	0.2	0.481508
2.583400	0.2	0.478323
2.586733	0.2	0.476940
2.590067	0.2	0.477950
2.593400	0.2	0.480907
2.596733	0.2	0.484893
2.600067	0.2	0.489028
2.603400	0.2	0.492581
2.606733	0.2	0.495152
2.610067	0.2	0.496763
2.613400	0.2	0.497769
2.616733	0.2	0.498635
2.620067	0.2	0.499594
2.623400	0.2	0.500632
2.626733	0.2	0.501880
2.630067	0.2	0.503659
2.633400	0.2	0.505880
2.636733	0.2	0.507985
2.640067	0.2	0.509582
2.643400	0.2	0.510761
2.646733	0.2	0.511766
2.650067	0.2	0.512665
2.653400	0.2	0.513559
2.656733	0.2	0.514761
2.660067	0.2	0.516530
2.663400	0.2	0.518789
2.666733	0.2	0.521159
2.670067	0.2	0.523026
2.673400	0.2	0.523617
2.676733	0.2	0.522570
2.680067	0.2	0.520493
2.683400	0.2	0.518407
2.686733	0.2	0.516782
2.690067	0.2	0.515692
2.693400	0.2	0.515468
2.696733	0.2	0.516591
2.700067	0.2	0.519119
2.703400	0.2	0.522654
2.706733	0.2	0.526579
2.710067	0.2	0.530211
2.713400	0.2	0.532707
2.716733	0.2	0.533443
2.720067	0.2	0.532838
2.723400	0.2	0.532102
2.726733	0.2	0.531944
2.730067	0.2	0.532214
2.733400	0.2	0.532558
2.736733	0.2	0.532568
2.740067	0.2	0.531785
2.743400	0.2	0.530216
2.746733	0.2	0.528600
2.750067	0.2	0.527985
2.753400	0.2	0.528921
2.756733	0.2	0.530984
2.760067	0.2	0.533229
2.763400	0.2	0.534970
2.766733	0.2	0.536102
2.770067	0.2	0.536805
2.773400	0.2	0.537378
2.776733	0.2	0.538127
2.780067	0.2	0.539240
2.783400	0.2	0.540772
2.786733	0.2	0.542859
2.790067	0.2	0.545476
2.793400	0.2	0.547925
2.796733	0.2	0.549355
2.800067	0.2	0.549657
2.803400	0.2	0.549336
2.806733	0.2	0.548898
2.810067	0.2	0.548754
2.813400	0.2	0.549098
2.816733	0.2	0.549708
2.820067	0.2	0.550291
2.823400	0.2	0.550780
2.826733	0.2	0.551082
2.830067	0.2	0.551045
2.833400	0.2	0.550733
2.836733	0.2	0.550514
2.840067	0.2	0.550775
2.843400	0.2	0.551702
2.846733	0.2	0.553345
2.850067	0.2	0.555702
2.853400	0.2	0.558612
2.856733	0.2	0.561969
2.860067	0.2	0.565946
2.863400	0.2	0.570579
2.866733	0.2	0.575166
2.870067	0.2	0.578617
2.873400	0.2	0.580214
2.876733	0.2	0.580153
2.880067	0.2	0.579441
2.883400	0.2	0.579241
2.886733	0.2	0.580130
2.890067	0.2	0.581951
2.893400	0.2	0.584051
2.896733	0.2	0.585727
2.900067	0.2	0.586743
2.903400	0.2	0.587455
2.906733	0.2	0.588382
2.910067	0.2	0.589774
2.913400	0.2	0.591525
2.916733	0.2	0.593364
2.920067	0.2	0.594957
2.923400	0.2	0.596149
2.926733	0.2	0.597215
2.930067	0.2	0.598491
2.933400	0.2	0.599911
2.936733	0.2	0.601346
2.940067	0.2	0.602985
2.943400	0.2	0.605122
2.946733	0.2	0.607590
2.950067	0.2	0.609607
2.953400	0.2	0.610519
2.956733	0.2	0.610561
2.960067	0.2	0.610515
2.963400	0.2	0.610915
2.966733	0.2	0.611921
2.970067	0.2	0.613276
2.973400	0.2	0.614459
2.976733	0.2	0.615409
2.980067	0.2	0.616689
2.983400	0.2	0.618882
2.986733	0.2	0.622082
2.990067	0.2	0.625895
2.993400	0.2	0.629751
2.996733	0.2	0.633192
3.000067	0.2	0.636154
3.003400	0.2	0.639157
3.006733	0.2	0.642822
3.010067	0.2	0.646948
3.013400	0.2	0.650422
3.016733	0.2	0.652364
3.020067	0.2	0.652974
3.023400	0.2	0.653174
3.026733	0.2	0.653719
3.030067	0.2	0.654650
3.033400	0.2	0.655469
3.036733	0.2	0.655795
3.040067	0.2	0.655828
3.043400	0.2	0.656196
3.046733	0.2	0.657388
3.050067	0.2	0.659479
3.053400	0.2	0.662319
3.056733	0.2	0.665598
3.060067	0.2	0.668881
3.063400	0.2	0.671810
3.066733	0.2	0.674152
3.070067	0.2	0.675884
3.073400	0.2	0.677253
3.076733	0.2	0.678455
3.080067	0.2	0.679609
3.083400	0.2	0.681002
3.086733	0.2	0.682920
3.090067	0.2	0.685318
3.093400	0.2	0.687898
3.096733	0.2	0.690310
3.100067	0.2	0.692350
3.103400	0.2	0.693947
3.106733	0.2	0.695116
3.110067	0.2	0.695819
3.113400	0.2	0.695940
3.116733	0.2	0.695544
3.120067	0.2	0.694715
3.123400	0.2	0.693547
3.126733	0.2	0.692685
3.130067	0.2	0.693076
3.133400	0.2	0.694813
3.136733	0.2	0.696881
3.140067	0.2	0.698064
3.143400	0.2	0.697849
3.146733	0.2	0.696671
3.150067	0.2	0.695474
3.153400	0.2	0.695088
3.156733	0.2	0.695670
3.160067	0.2	0.696722
3.163400	0.2	0.697789
3.166733	0.2	0.698753
3.170067	0.2	0.699405
3.173400	0.2	0.699512
3.176733	0.2	0.699298
3.180067	0.2	0.699288
3.183400	0.2	0.699726
3.186733	0.2	0.700452
3.190067	0.2	0.701165
3.193400	0.2	0.701775
3.196733	0.2	0.702422
3.200067	0.2	0.703139
3.203400	0.2	0.703698
3.206733	0.2	0.703912
3.210067	0.2	0.703856
3.213400	0.2	0.703777
3.216733	0.2	0.703828
3.220067	0.2	0.704005
3.223400	0.2	0.704341
3.226733	0.2	0.704825
3.230067	0.2	0.705044
3.233400	0.2	0.704443
3.236733	0.2	0.703079
3.240067	0.2	0.701640
3.243400	0.2	0.700634
3.246733	0.2	0.699940
3.250067	0.2	0.699610
3.253400	0.2	0.700066
3.256733	0.2	0.701346
3.260067	0.2	0.703144
3.263400	0.2	0.705346
3.266733	0.2	0.707745
3.270067	0.2	0.709668
3.273400	0.2	0.710553
3.276733	0.2	0.710678
3.280067	0.2	0.710911
3.283400	0.2	0.711791
3.286733	0.2	0.713188
3.290067	0.2	0.714497
3.293400	0.2	0.715172
3.296733	0.2	0.715298
3.300067	0.2	0.715321
3.303400	0.2	0.715442
3.306733	0.2	0.715656
3.310067	0.2	0.715991
3.313400	0.2	0.716243
3.316733	0.2	0.715982
3.320067	0.2	0.715121
3.323400	0.2	0.713957
3.326733	0.2	0.712718
3.330067	0.2	0.711717
3.333400	0.2	0.711582
3.336733	0.2	0.712778
3.340067	0.2	0.715177
3.343400	0.2	0.718120
3.346733	0.2	0.720606
3.350067	0.2	0.721761
3.353400	0.2	0.721649
3.356733	0.2	0.721212
3.360067	0.2	0.721305
3.363400	0.2	0.722222
3.366733	0.2	0.723964
3.370067	0.2	0.726301
3.373400	0.2	0.728783
3.376733	0.2	0.730944
3.380067	0.2	0.732313
3.383400	0.2	0.732471
3.386733	0.2	0.731540
3.390067	0.2	0.730213
3.393400	0.2	0.729160
3.396733	0.2	0.728751
3.400067	0.2	0.729086
3.403400	0.2	0.730110
3.406733	0.2	0.731405
3.410067	0.2	0.732346
3.413400	0.2	0.732690
3.416733	0.2	0.732592
3.420067	0.2	0.732243
3.423400	0.2	0.731866
3.426733	0.2	0.731549
3.430067	0.2	0.731014
3.433400	0.2	0.730222
3.436733	0.2	0.729817
3.440067	0.2	0.730590
3.443400	0.2	0.732825
3.446733	0.2	0.736206
3.450067	0.2	0.739759
3.453400	0.2	0.742399
3.456733	0.2	0.743866
3.460067	0.2	0.744923
3.463400	0.2	0.746553
3.466733	0.2	0.749012
3.470067	0.2	0.751689
3.473400	0.2	0.753701
3.476733	0.2	0.754595
3.480067	0.2	0.754730
3.483400	0.2	0.754893
3.486733	0.2	0.755503
3.490067	0.2	0.756346
3.493400	0.2	0.757044
3.496733	0.2	0.757622
3.500067	0.2	0.758320
3.503400	0.2	0.758958
3.506733	0.2	0.759088
3.510067	0.2	0.758613
3.513400	0.2	0.757887
3.516733	0.2	0.757319
3.520067	0.2	0.757249
3.523400	0.2	0.757664
3.526733	0.2	0.757966
3.530067	0.2	0.757477
3.533400	0.2	0.756178
3.536733	0.2	0.754916
3.540067	0.2	0.754762
3.543400	0.2	0.756136
3.546733	0.2	0.758693
3.550067	0.2	0.761510
3.553400	0.2	0.763298
3.556733	0.2	0.763256
3.560067	0.2	0.761934
3.563400	0.2	0.760704
3.566733	0.2	0.760448
3.570067	0.2	0.761058
3.573400	0.2	0.762101
3.576733	0.2	0.763205
3.580067	0.2	0.763871
3.583400	0.2	0.763712
3.586733	0.2	0.763009
3.590067	0.2	0.762432
3.593400	0.2	0.762288
3.596733	0.2	0.762418
3.600067	0.2	0.762865
3.603400	0.2	0.764038
3.606733	0.2	0.765966
3.610067	0.2	0.768062
3.613400	0.2	0.769612
3.616733	0.2	0.770199
3.620067	0.2	0.769878
3.623400	0.2	0.769179
3.626733	0.2	0.768905
3.630067	0.2	0.769640
3.633400	0.2	0.771345
3.636733	0.2	0.773477
3.640067	0.2	0.775354
3.643400	0.2	0.776504
3.646733	0.2	0.776709
3.650067	0.2	0.775964
3.653400	0.2	0.774683
3.656733	0.2	0.773645
3.660067	0.2	0.773361
3.663400	0.2	0.773538
3.666733	0.2	0.773547
3.670067	0.2	0.773063
3.673400	0.2	0.772132
3.676733	0.2	0.771019
3.680067	0.2	0.770031
3.683400	0.2	0.769356
3.686733	0.2	0.769095
3.690067	0.2	0.769272
3.693400	0.2	0.769668
3.696733	0.2	0.770008
3.700067	0.2	0.770213
3.703400	0.2	0.770218
3.706733	0.2	0.769896
3.710067	0.2	0.769333
3.713400	0.2	0.768774
3.716733	0.2	0.768495
3.720067	0.2	0.768714
3.723400	0.2	0.769212
3.726733	0.2	0.769384
3.730067	0.2	0.768988
3.733400	0.2	0.768225
3.736733	0.2	0.767186
3.740067	0.2	0.766069
3.743400	0.2	0.765305
3.746733	0.2	0.765226
3.750067	0.2	0.766008
3.753400	0.2	0.767508
3.756733	0.2	0.768895
3.760067	0.2	0.769310
3.763400	0.2	0.768830
3.766733	0.2	0.768066
3.770067	0.2	0.767303
3.773400	0.2	0.766395
3.776733	0.2	0.765012
3.780067	0.2	0.762939
3.783400	0.2	0.760457
3.786733	0.2	0.758274
3.790067	0.2	0.756835
3.793400	0.2	0.755955
3.796733	0.2	0.755265
3.800067	0.2	0.754842
3.803400	0.2	0.755312
3.806733	0.2	0.757240
3.810067	0.2	0.760467
3.813400	0.2	0.764178
3.816733	0.2	0.767363
3.820067	0.2	0.769328
3.823400	0.2	0.770018
3.826733	0.2	0.769882
3.830067	0.2	0.769445
3.833400	0.2	0.768956
3.836733	0.2	0.768560
3.840067	0.2	0.768355
3.843400	0.2	0.768346
3.846733	0.2	0.768611
3.850067	0.2	0.769421
3.853400	0.2	0.770818
3.856733	0.2	0.772453
3.860067	0.2	0.773994
3.863400	0.2	0.775238
3.866733	0.2	0.775955
3.870067	0.2	0.776136
3.873400	0.2	0.776132
3.876733	0.2	0.776201
3.880067	0.2	0.776015
3.883400	0.2	0.775084
3.886733	0.2	0.773575
3.890067	0.2	0.772360
3.893400	0.2	0.772169
3.896733	0.2	0.773063
3.900067	0.2	0.774674
3.903400	0.2	0.776625
3.906733	0.2	0.778693
3.910067	0.2	0.780756
3.913400	0.2	0.782711
3.916733	0.2	0.784197
3.920067	0.2	0.784583
3.923400	0.2	0.783424
3.926733	0.2	0.781058
3.930067	0.2	0.778646
3.933400	0.2	0.777538
3.936733	0.2	0.778390
3.940067	0.2	0.780849
3.943400	0.2	0.784043
3.946733	0.2	0.787177
3.950067	0.2	0.789808
3.953400	0.2	0.791983
3.956733	0.2	0.794092
3.960067	0.2	0.796518
3.963400	0.2	0.799280
3.966733	0.2	0.802041
3.970067	0.2	0.804132
3.973400	0.2	0.804816
3.976733	0.2	0.804011
3.980067	0.2	0.802544
3.983400	0.2	0.801524
3.986733	0.2	0.801501
3.990067	0.2	0.802167
3.993400	0.2	0.802800
3.996733	0.2	0.802958
4.000067	0.2	0.802744
4.003400	0.2	0.802632
4.006733	0.2	0.803052
4.010067	0.2	0.803955
4.013400	0.2	0.805012
4.016733	0.2	0.806027
4.020067	0.2	0.806986
4.023400	0.2	0.807936
4.026733	0.2	0.808854
4.030067	0.2	0.809580
4.033400	0.2	0.810209
4.036733	0.2	0.811177
4.040067	0.2	0.812737
4.043400	0.2	0.814591
4.046733	0.2	0.816323
4.050067	0.2	0.817906
4.053400	0.2	0.819736
4.056733	0.2	0.822009
4.060067	0.2	0.824318
4.063400	0.2	0.826046
4.066733	0.2	0.826884
4.070067	0.2	0.826865
4.073400	0.2	0.826125
4.076733	0.2	0.824835
4.080067	0.2	0.823243
4.083400	0.2	0.821692
4.086733	0.2	0.820607
4.090067	0.2	0.820351
4.093400	0.2	0.821091
4.096733	0.2	0.822856
4.100067	0.2	0.825548
4.103400	0.2	0.828533
4.106733	0.2	0.830623
4.110067	0.2	0.830940
4.113400	0.2	0.829687
4.116733	0.2	0.827843
4.120067	0.2	0.826502
4.123400	0.2	0.826558
4.126733	0.2	0.828318
4.130067	0.2	0.831308
4.133400	0.2	0.834749
4.136733	0.2	0.837795
4.140067	0.2	0.839513
4.143400	0.2	0.839522
4.146733	0.2	0.838554
4.150067	0.2	0.837729
4.153400	0.2	0.837417
4.156733	0.2	0.837222
4.160067	0.2	0.836733
4.163400	0.2	0.836123
4.166733	0.2	0.835829
4.170067	0.2	0.836002
4.173400	0.2	0.836365
4.176733	0.2	0.836416
4.180067	0.2	0.835825
4.183400	0.2	0.835033
4.186733	0.2	0.835182
4.190067	0.2	0.837059
4.193400	0.2	0.840398
4.196733	0.2	0.844249
4.200067	0.2	0.847611
4.203400	0.2	0.849739
4.206733	0.2	0.850335
4.210067	0.2	0.849804
4.213400	0.2	0.848859
4.216733	0.2	0.847909
4.220067	0.2	0.847029
4.223400	0.2	0.846358
4.226733	0.2	0.846144
4.230067	0.2	0.846386
4.233400	0.2	0.846940
4.236733	0.2	0.847913
4.240067	0.2	0.849417
4.243400	0.2	0.850963
4.246733	0.2	0.851718
4.250067	0.2	0.851285
4.253400	0.2	0.850018
4.256733	0.2	0.848575
4.260067	0.2	0.847443
4.263400	0.2	0.846926
4.266733	0.2	0.847266
4.270067	0.2	0.848318
4.273400	0.2	0.849557
4.276733	0.2	0.850591
4.280067	0.2	0.851331
4.283400	0.2	0.851448
4.286733	0.2	0.850349
4.290067	0.2	0.848062
4.293400	0.2	0.845534
4.296733	0.2	0.843825
4.300067	0.2	0.843359
4.303400	0.2	0.843881
4.306733	0.2	0.844970
4.310067	0.2	0.846381
4.313400	0.2	0.847867
4.316733	0.2	0.849115
4.320067	0.2	0.849785
4.323400	0.2	0.849785
4.326733	0.2	0.849394
4.330067	0.2	0.849003
4.333400	0.2	0.848952
4.336733	0.2	0.849613
4.340067	0.2	0.851047
4.343400	0.2	0.852710
4.346733	0.2	0.853715
4.350067	0.2	0.853585
4.353400	0.2	0.852635
4.356733	0.2	0.851625
4.360067	0.2	0.850963
4.363400	0.2	0.850568
4.366733	0.2	0.850316
4.370067	0.2	0.850302
4.373400	0.2	0.850675
4.376733	0.2	0.851355
4.380067	0.2	0.851853
4.383400	0.2	0.851587
4.386733	0.2	0.850428
4.390067	0.2	0.848812
4.393400	0.2	0.847476
4.396733	0.2	0.846968
4.400067	0.2	0.847480
4.403400	0.2	0.848803
4.406733	0.2	0.850474
4.410067	0.2	0.851983
4.413400	0.2	0.853012
4.416733	0.2	0.853520
4.420067	0.2	0.853646
4.423400	0.2	0.853608
4.426733	0.2	0.853599
4.430067	0.2	0.853599
4.433400	0.2	0.853464
4.436733	0.2	0.853287
4.440067	0.2	0.853213
4.443400	0.2	0.853082
4.446733	0.2	0.852761
4.450067	0.2	0.852360
4.453400	0.2	0.852081
4.456733	0.2	0.852020
4.460067	0.2	0.852323
4.463400	0.2	0.853259
4.466733	0.2	0.854773
4.470067	0.2	0.856179
4.473400	0.2	0.856859
4.476733	0.2	0.856728
4.480067	0.2	0.855806
4.483400	0.2	0.854149
4.486733	0.2	0.852137
4.490067	0.2	0.850218
4.493400	0.2	0.848565
4.496733	0.2	0.847215
4.500067	0.2	0.846586
4.503400	0.2	0.847247
4.506733	0.2	0.849105
4.510067	0.2	0.851345
4.513400	0.2	0.853105
4.516733	0.2	0.854121
4.520067	0.2	0.854740
4.523400	0.2	0.855303
4.526733	0.2	0.855643
4.530067	0.2	0.855182
4.533400	0.2	0.853590
4.536733	0.2	0.851392
4.540067	0.2	0.849771
4.543400	0.2	0.849548
4.546733	0.2	0.850540
4.550067	0.2	0.851983
4.553400	0.2	0.853366
4.556733	0.2	0.854596
4.560067	0.2	0.855569
4.563400	0.2	0.856044
4.566733	0.2	0.856044
4.570067	0.2	0.855937
4.573400	0.2	0.855923
4.576733	0.2	0.855820
4.580067	0.2	0.855322
4.583400	0.2	0.854363
4.586733	0.2	0.853282
4.590067	0.2	0.852570
4.593400	0.2	0.852519
4.596733	0.2	0.853045
4.600067	0.2	0.853688
4.603400	0.2	0.853953
4.606733	0.2	0.853701
4.610067	0.2	0.853133
4.613400	0.2	0.852519
4.616733	0.2	0.851955
4.620067	0.2	0.851611
4.623400	0.2	0.852030
4.626733	0.2	0.853408
4.630067	0.2	0.854991
4.633400	0.2	0.855667
4.636733	0.2	0.855019
4.640067	0.2	0.853571
4.643400	0.2	0.852332
4.646733	0.2	0.852095
4.650067	0.2	0.852859
4.653400	0.2	0.854032
4.656733	0.2	0.855098
4.660067	0.2	0.855844
4.663400	0.2	0.856221
4.666733	0.2	0.856323
4.670067	0.2	0.856463
4.673400	0.2	0.857166
4.676733	0.2	0.858600
4.680067	0.2	0.860086
4.683400	0.2	0.860821
4.686733	0.2	0.860826
4.690067	0.2	0.860784
4.693400	0.2	0.861348
4.696733	0.2	0.862824
4.700067	0.2	0.865101
4.703400	0.2	0.867597
4.706733	0.2	0.869506
4.710067	0.2	0.870083
4.713400	0.2	0.868868
4.716733	0.2	0.866386
4.720067	0.2	0.864170
4.723400	0.2	0.863462
4.726733	0.2	0.864211
4.730067	0.2	0.865324
4.733400	0.2	0.865702
4.736733	0.2	0.865064
4.740067	0.2	0.864072
4.743400	0.2	0.863760
4.746733	0.2	0.864696
4.750067	0.2	0.866479
4.753400	0.2	0.868058
4.756733	0.2	0.868617
4.760067	0.2	0.868188
4.763400	0.2	0.867452
4.766733	0.2	0.867159
4.770067	0.2	0.867662
4.773400	0.2	0.868617
4.776733	0.2	0.869338
4.780067	0.2	0.869636
4.783400	0.2	0.869939
4.786733	0.2	0.870568
4.790067	0.2	0.871359
4.793400	0.2	0.871927
4.796733	0.2	0.872267
4.800067	0.2	0.872808
4.803400	0.2	0.873841
4.806733	0.2	0.875257
4.810067	0.2	0.876766
4.813400	0.2	0.878097
4.816733	0.2	0.879196
4.820067	0.2	0.880123
4.823400	0.2	0.880840
4.826733	0.2	0.881185
4.830067	0.2	0.881022
4.833400	0.2	0.880496
4.836733	0.2	0.879979
4.840067	0.2	0.879811
4.843400	0.2	0.880016
4.846733	0.2	0.880309
4.850067	0.2	0.880407
4.853400	0.2	0.880454
4.856733	0.2	0.880854
4.860067	0.2	0.881655
4.863400	0.2	0.882619
4.866733	0.2	0.883574
4.870067	0.2	0.884356
4.873400	0.2	0.884761
4.876733	0.2	0.884756
4.880067	0.2	0.884593
4.883400	0.2	0.884729
4.886733	0.2	0.885371
4.890067	0.2	0.886177
4.893400	0.2	0.886843
4.896733	0.2	0.887527
4.900067	0.2	0.888561
4.903400	0.2	0.889977
4.906733	0.2	0.891495
4.910067	0.2	0.892766
4.913400	0.2	0.893744
4.916733	0.2	0.894675
4.920067	0.2	0.895653
4.923400	0.2	0.896719
4.926733	0.2	0.897907
4.930067	0.2	0.898908
4.933400	0.2	0.899276
4.936733	0.2	0.899029
4.940067	0.2	0.898666
4.943400	0.2	0.898759
4.946733	0.2	0.899644
4.950067	0.2	0.901259
4.953400	0.2	0.903001
4.956733	0.2	0.904100
4.960067	0.2	0.904254
4.963400	0.2	0.903839
4.966733	0.2	0.903625
4.970067	0.2	0.904249
4.973400	0.2	0.905800
4.976733	0.2	0.907774
4.980067	0.2	0.909171
4.983400	0.2	0.908975
4.986733	0.2	0.906968
4.990067	0.2	0.904147
4.993400	0.2	0.901921
4.996733	0.2	0.901194
5.000067	0.2	0.902251
5.003400	0.2	0.905087
5.006733	0.2	0.909432
5.010067	0.2	0.914386
5.013400	0.2	0.918545
5.016733	0.2	0.920929
5.020067	0.2	0.921558
5.023400	0.2	0.921236
5.026733	0.2	0.920845
5.030067	0.2	0.920743
5.033400	0.2	0.920719
5.036733	0.2	0.920394
5.040067	0.2	0.919690
5.043400	0.2	0.918964
5.046733	0.2	0.918559
5.050067	0.2	0.918447
5.053400	0.2	0.918391
5.056733	0.2	0.918284
5.060067	0.2	0.918265
5.063400	0.2	0.918712
5.066733	0.2	0.919807
5.070067	0.2	0.920938
5.073400	0.2	0.921250
5.076733	0.2	0.920719
5.080067	0.2	0.920016
5.083400	0.2	0.919481
5.086733	0.2	0.918885
5.090067	0.2	0.917986
5.093400	0.2	0.917059
5.096733	0.2	0.916766
5.100067	0.2	0.917614
5.103400	0.2	0.919485
5.106733	0.2	0.921693
5.110067	0.2	0.923299
5.113400	0.2	0.923555
5.116733	0.2	0.922410
5.120067	0.2	0.920566
5.123400	0.2	0.919094
5.126733	0.2	0.918726
5.130067	0.2	0.919392
5.133400	0.2	0.920463
5.136733	0.2	0.921413
5.140067	0.2	0.922200
5.143400	0.2	0.923020
5.146733	0.2	0.923937
5.150067	0.2	0.924817
5.153400	0.2	0.925511
5.156733	0.2	0.926149
5.160067	0.2	0.927048
5.163400	0.2	0.928263
5.166733	0.2	0.929330
5.170067	0.2	0.929725
5.173400	0.2	0.929451
5.176733	0.2	0.929041
5.180067	0.2	0.929064
5.183400	0.2	0.929786
5.186733	0.2	0.931267
5.190067	0.2	0.933325
5.193400	0.2	0.935537
5.196733	0.2	0.937437
5.200067	0.2	0.938508
5.203400	0.2	0.938433
5.206733	0.2	0.937697
5.210067	0.2	0.937246
5.213400	0.2	0.937534
5.216733	0.2	0.938303
5.220067	0.2	0.939127
5.223400	0.2	0.939947
5.226733	0.2	0.940925
5.230067	0.2	0.942117
5.233400	0.2	0.943225
5.236733	0.2	0.943616
5.240067	0.2	0.942848
5.243400	0.2	0.941223
5.246733	0.2	0.939593
5.250067	0.2	0.938806
5.253400	0.2	0.939257
5.256733	0.2	0.940631
5.260067	0.2	0.942247
5.263400	0.2	0.943490
5.266733	0.2	0.944100
5.270067	0.2	0.944436
5.273400	0.2	0.945148
5.276733	0.2	0.946345
5.280067	0.2	0.947644
5.283400	0.2	0.948948
5.286733	0.2	0.950266
5.290067	0.2	0.951150
5.293400	0.2	0.951225
5.296733	0.2	0.950852
5.300067	0.2	0.950578
5.303400	0.2	0.950615
5.306733	0.2	0.950918
5.310067	0.2	0.951258
5.313400	0.2	0.951556
5.316733	0.2	0.952180
5.320067	0.2	0.953521
5.323400	0.2	0.955379
5.326733	0.2	0.957111
5.330067	0.2	0.958228
5.333400	0.2	0.958554
5.336733	0.2	0.958159
5.340067	0.2	0.957469
5.343400	0.2	0.957092
5.346733	0.2	0.957199
5.350067	0.2	0.957493
5.353400	0.2	0.957861
5.356733	0.2	0.958489
5.360067	0.2	0.959602
5.363400	0.2	0.961353
5.366733	0.2	0.963742
5.370067	0.2	0.966419
5.373400	0.2	0.968790
5.376733	0.2	0.970331
5.380067	0.2	0.970797
5.383400	0.2	0.970182
5.386733	0.2	0.968762
5.390067	0.2	0.967095
5.393400	0.2	0.965670
5.396733	0.2	0.964543
5.400067	0.2	0.963602
5.403400	0.2	0.962853
5.406733	0.2	0.962391
5.410067	0.2	0.962559
5.413400	0.2	0.963784
5.416733	0.2	0.966233
5.420067	0.2	0.969712
5.423400	0.2	0.973600
5.426733	0.2	0.976850
5.430067	0.2	0.978629
5.433400	0.2	0.978922
5.436733	0.2	0.978485
5.440067	0.2	0.978163
5.443400	0.2	0.978326
5.446733	0.2	0.978927
5.450067	0.2	0.979817
5.453400	0.2	0.980622
5.456733	0.2	0.980715
5.460067	0.2	0.979714
5.463400	0.2	0.977851
5.466733	0.2	0.975798
5.470067	0.2	0.974331
5.473400	0.2	0.974047
5.476733	0.2	0.974932
5.480067	0.2	0.976254
5.483400	0.2	0.977349
5.486733	0.2	0.978285
5.490067	0.2	0.979560
5.493400	0.2	0.981442
5.496733	0.2	0.983863
5.500067	0.2	0.986387
5.503400	0.2	0.988278
5.506733	0.2	0.989218
5.510067	0.2	0.989726
5.513400	0.2	0.990345
5.516733	0.2	0.990815
5.520067	0.2	0.990406
5.523400	0.2	0.989102
5.526733	0.2	0.987845
5.530067	0.2	0.987435
5.533400	0.2	0.987872
5.536733	0.2	0.988594
5.540067	0.2	0.988925
5.543400	0.2	0.988552
5.546733	0.2	0.987826
5.550067	0.2	0.987388
5.553400	0.2	0.987658
5.556733	0.2	0.988687
5.560067	0.2	0.990280
5.563400	0.2	0.992017
5.566733	0.2	0.993353
5.570067	0.2	0.993982
5.573400	0.2	0.994029
5.576733	0.2	0.993810
5.580067	0.2	0.993726
5.583400	0.2	0.993987
5.586733	0.2	0.994410
5.590067	0.2	0.994951
5.593400	0.2	0.995914
5.596733	0.2	0.997409
5.600067	0.2	0.999062
5.603400	0.2	1.000292
5.606733	0.2	1.000557
5.610067	0.2	0.999663
5.613400	0.2	0.997814
5.616733	0.2	0.995575
5.620067	0.2	0.993838
5.623400	0.2	0.993367
5.626733	0.2	0.994159
5.630067	0.2	0.995635
5.633400	0.2	0.997218
5.636733	0.2	0.998368
5.640067	0.2	0.998825
5.643400	0.2	0.999086
5.646733	0.2	1.000026
5.650067	0.2	1.002080
5.653400	0.2	1.004939
5.656733	0.2	1.007724
5.660067	0.2	1.009442
5.663400	0.2	1.009773
5.666733	0.2	1.009209
5.670067	0.2	1.008455
5.673400	0.2	1.007975
5.676733	0.2	1.008078
5.680067	0.2	1.008878
5.683400	0.2	1.009936
5.686733	0.2	1.010513
5.690067	0.2	1.010341
5.693400	0.2	1.009940
5.696733	0.2	1.010085
5.700067	0.2	1.010965
5.703400	0.2	1.012320
5.706733	0.2	1.013856
5.710067	0.2	1.015291
5.713400	0.2	1.016282
5.716733	0.2	1.016734
5.720067	0.2	1.017014
5.723400	0.2	1.017549
5.726733	0.2	1.018136
5.730067	0.2	1.018126
5.733400	0.2	1.017326
5.736733	0.2	1.016269
5.740067	0.2	1.015607
5.743400	0.2	1.015328
5.746733	0.2	1.015007
5.750067	0.2	1.014685
5.753400	0.2	1.014830
5.756733	0.2	1.015491
5.760067	0.2	1.016334
5.763400	0.2	1.017242
5.766733	0.2	1.018480
5.770067	0.2	1.020259
5.773400	0.2	1.022322
5.776733	0.2	1.024334
5.780067	0.2	1.026285
5.783400	0.2	1.028376
5.786733	0.2	1.030606
5.790067	0.2	1.032511
5.793400	0.2	1.033498
5.796733	0.2	1.033349
5.800067	0.2	1.032064
5.803400	0.2	1.029721
5.806733	0.2	1.026923
5.810067	0.2	1.024907
5.813400	0.2	1.024571
5.816733	0.2	1.025572
5.820067	0.2	1.026848
5.823400	0.2	1.027803
5.826733	0.2	1.028753
5.830067	0.2	1.030308
5.833400	0.2	1.032543
5.836733	0.2	1.034779
5.840067	0.2	1.036134
5.843400	0.2	1.036399
5.846733	0.2	1.036231
5.850067	0.2	1.036427
5.853400	0.2	1.037181
5.856733	0.2	1.038122
5.860067	0.2	1.038751
5.863400	0.2	1.038737
5.866733	0.2	1.038145
5.870067	0.2	1.037326
5.873400	0.2	1.036581
5.876733	0.2	1.036166
5.880067	0.2	1.036264
5.883400	0.2	1.036851
5.886733	0.2	1.037824
5.890067	0.2	1.038974
5.893400	0.2	1.040017
5.896733	0.2	1.040758
5.900067	0.2	1.040995
5.903400	0.2	1.040488
5.906733	0.2	1.039351
5.910067	0.2	1.038173
5.913400	0.2	1.037563
5.916733	0.2	1.037777
5.920067	0.2	1.038560
5.923400	0.2	1.039482
5.926733	0.2	1.040306
5.930067	0.2	1.040916
5.933400	0.2	1.041424
5.936733	0.2	1.042392
5.940067	0.2	1.044278
5.943400	0.2	1.046811
5.946733	0.2	1.049265
5.950067	0.2	1.051002
5.953400	0.2	1.051687
5.956733	0.2	1.051482
5.960067	0.2	1.051142
5.963400	0.2	1.051351
5.966733	0.2	1.052334
5.970067	0.2	1.054178
5.973400	0.2	1.056846
5.976733	0.2	1.059743
5.980067	0.2	1.061959
5.983400	0.2	1.063189
5.986733	0.2	1.063850
5.990067	0.2	1.064264
5.993400	0.2	1.064390
5.996733	0.2	1.064152
6.000067	0.2	1.063561
