# Supplementary material for: Quantitative profiling of capsaicin content in seven chili pepper cultivars using optimized HPLC
Source: Front Plant Sci. 2026 May 7;17:1749488. doi: 10.3389/fpls.2026.1749488 (PMC13190488; doi:10.3389/fpls.2026.1749488)
Supplement: Supplementary file 3 [file DataSheet3.zip › Raw Chromatograms_Chili Pepper/HAPD.csv]

URL chrom://desktop-lb30aed/ChromeleonLocal/Capsaicin/CapsaicinTest_1312025.seq/27743.smp/UV_VIS_4.channel
Channel UV_VIS_4
Injection Information:
Data Vault ChromeleonLocal
Sequence CapsaicinTest_1312025
Name HAPD
Number 558
Position B:E8
Comment
Processing Method Processing_Capsaicin
Instrument Method Capsaicin_222025m1 -Origninal_4wavelenght
Type Unknown
Status Finished
Inject Time 3/31/2025 4:03:32 PM -07:00
Volume (�l) 10.00
Dilution Factor 1.0000
Weight 1.0000
Raw Data Information:
Time Min. (min) 0.003400
Time Max. (min) 6.000067
Data Points 1800
Detector UV
Generating Data System Chromeleon 7.2.10.24543
Exporting Data System Chromeleon 7.2.10.0
Operator Instrument Controller
Signal Quantity Absorbance
Signal Unit mAU
Signal Min. -0.514579
Signal Max. 597.250672
Channel UV_VIS_4
Driver Name VDAD.dll
Channel Type Evaluation
Min. Step (s) 0.2
Max. Step (s) 0.2
Average Step (s) 0.2
Signal Parameter Information:
Signal Info WVL:280 nm
Raw Data:
Time (min) Step (s) Value (mAU)
0.003400 n.a. 0.000000
0.006733 0.2 0.000005
0.010067 0.2 -0.000019
0.013400 0.2 -0.000438
0.016733 0.2 -0.002119
0.020067 0.2 -0.005574
0.023400 0.2 -0.009993
0.026733 0.2 -0.013765
0.030067 0.2 -0.015893
0.033400 0.2 -0.016601
0.036733 0.2 -0.016894
0.040067 0.2 -0.017309
0.043400 0.2 -0.017416
0.046733 0.2 -0.016880
0.050067 0.2 -0.016340
0.053400 0.2 -0.016531
0.056733 0.2 -0.017607
0.060067 0.2 -0.019488
0.063400 0.2 -0.021998
0.066733 0.2 -0.024592
0.070067 0.2 -0.026636
0.073400 0.2 -0.027576
0.076733 0.2 -0.026715
0.080067 0.2 -0.023637
0.083400 0.2 -0.019213
0.086733 0.2 -0.015097
0.090067 0.2 -0.012326
0.093400 0.2 -0.011050
0.096733 0.2 -0.011171
0.100067 0.2 -0.012578
0.103400 0.2 -0.014757
0.106733 0.2 -0.016685
0.110067 0.2 -0.017388
0.113400 0.2 -0.016517
0.116733 0.2 -0.014668
0.120067 0.2 -0.012806
0.123400 0.2 -0.011297
0.126733 0.2 -0.009825
0.130067 0.2 -0.008298
0.133400 0.2 -0.007362
0.136733 0.2 -0.007991
0.140067 0.2 -0.010571
0.143400 0.2 -0.014189
0.146733 0.2 -0.017206
0.150067 0.2 -0.018775
0.153400 0.2 -0.019334
0.156733 0.2 -0.019739
0.160067 0.2 -0.020629
0.163400 0.2 -0.022212
0.166733 0.2 -0.024387
0.170067 0.2 -0.027046
0.173400 0.2 -0.029858
0.176733 0.2 -0.032042
0.180067 0.2 -0.032964
0.183400 0.2 -0.032629
0.186733 0.2 -0.031334
0.190067 0.2 -0.029434
0.193400 0.2 -0.027651
0.196733 0.2 -0.026966
0.200067 0.2 -0.028047
0.203400 0.2 -0.030757
0.206733 0.2 -0.034035
0.210067 0.2 -0.036336
0.213400 0.2 -0.036596
0.216733 0.2 -0.034971
0.220067 0.2 -0.032480
0.223400 0.2 -0.030124
0.226733 0.2 -0.028634
0.230067 0.2 -0.028275
0.233400 0.2 -0.028671
0.236733 0.2 -0.029174
0.240067 0.2 -0.029299
0.243400 0.2 -0.028736
0.246733 0.2 -0.027553
0.250067 0.2 -0.026086
0.253400 0.2 -0.024266
0.256733 0.2 -0.021928
0.260067 0.2 -0.019572
0.263400 0.2 -0.018170
0.266733 0.2 -0.018412
0.270067 0.2 -0.020443
0.273400 0.2 -0.023586
0.276733 0.2 -0.026347
0.280067 0.2 -0.027372
0.283400 0.2 -0.026682
0.286733 0.2 -0.025313
0.290067 0.2 -0.023986
0.293400 0.2 -0.022673
0.296733 0.2 -0.021001
0.300067 0.2 -0.018622
0.303400 0.2 -0.015460
0.306733 0.2 -0.011972
0.310067 0.2 -0.009118
0.313400 0.2 -0.007884
0.316733 0.2 -0.008396
0.320067 0.2 -0.009364
0.323400 0.2 -0.008950
0.326733 0.2 -0.006487
0.330067 0.2 -0.003115
0.333400 0.2 -0.000610
0.336733 0.2 0.000317
0.340067 0.2 0.000405
0.343400 0.2 0.000801
0.346733 0.2 0.002128
0.350067 0.2 0.004615
0.353400 0.2 0.008568
0.356733 0.2 0.014035
0.360067 0.2 0.020191
0.363400 0.2 0.025826
0.366733 0.2 0.030166
0.370067 0.2 0.032852
0.373400 0.2 0.033821
0.376733 0.2 0.033611
0.380067 0.2 0.032973
0.383400 0.2 0.032149
0.386733 0.2 0.031050
0.390067 0.2 0.029765
0.393400 0.2 0.028685
0.396733 0.2 0.028536
0.400067 0.2 0.029900
0.403400 0.2 0.032554
0.406733 0.2 0.035781
0.410067 0.2 0.039218
0.413400 0.2 0.042939
0.416733 0.2 0.046981
0.420067 0.2 0.051185
0.423400 0.2 0.055148
0.426733 0.2 0.058264
0.430067 0.2 0.060098
0.433400 0.2 0.060722
0.436733 0.2 0.060708
0.440067 0.2 0.060750
0.443400 0.2 0.061183
0.446733 0.2 0.061826
0.450067 0.2 0.062296
0.453400 0.2 0.062520
0.456733 0.2 0.062753
0.460067 0.2 0.062920
0.463400 0.2 0.062375
0.466733 0.2 0.060783
0.470067 0.2 0.058603
0.473400 0.2 0.056298
0.476733 0.2 0.053933
0.480067 0.2 0.051786
0.483400 0.2 0.050552
0.486733 0.2 0.050603
0.490067 0.2 0.051167
0.493400 0.2 0.050762
0.496733 0.2 0.048750
0.500067 0.2 0.046059
0.503400 0.2 0.043856
0.506733 0.2 0.042086
0.510067 0.2 0.039563
0.513400 0.2 0.035255
0.516733 0.2 0.029239
0.520067 0.2 0.022408
0.523400 0.2 0.015739
0.526733 0.2 0.010082
0.530067 0.2 0.006068
0.533400 0.2 0.003981
0.536733 0.2 0.003721
0.540067 0.2 0.004601
0.543400 0.2 0.005262
0.546733 0.2 0.004224
0.550067 0.2 0.000698
0.553400 0.2 -0.005057
0.556733 0.2 -0.012047
0.560067 0.2 -0.019148
0.563400 0.2 -0.025593
0.566733 0.2 -0.030831
0.570067 0.2 -0.034394
0.573400 0.2 -0.036061
0.576733 0.2 -0.036131
0.580067 0.2 -0.035362
0.583400 0.2 -0.034557
0.586733 0.2 -0.034338
0.590067 0.2 -0.035400
0.593400 0.2 -0.038138
0.596733 0.2 -0.042170
0.600067 0.2 -0.046962
0.603400 0.2 -0.052513
0.606733 0.2 -0.058841
0.610067 0.2 -0.065118
0.613400 0.2 -0.069854
0.616733 0.2 -0.072340
0.620067 0.2 -0.073146
0.623400 0.2 -0.073044
0.626733 0.2 -0.072452
0.630067 0.2 -0.071460
0.633400 0.2 -0.069272
0.636733 0.2 -0.064159
0.640067 0.2 -0.054473
0.643400 0.2 -0.039921
0.646733 0.2 -0.021164
0.650067 0.2 0.002570
0.653400 0.2 0.035036
0.656733 0.2 0.082380
0.660067 0.2 0.152732
0.663400 0.2 0.257427
0.666733 0.2 0.411393
0.670067 0.2 0.630179
0.673400 0.2 0.924291
0.676733 0.2 1.294580
0.680067 0.2 1.730919
0.683400 0.2 2.213409
0.686733 0.2 2.715089
0.690067 0.2 3.206618
0.693400 0.2 3.662161
0.696733 0.2 4.064725
0.700067 0.2 4.410120
0.703400 0.2 4.709628
0.706733 0.2 4.990976
0.710067 0.2 5.296478
0.713400 0.2 5.677724
0.716733 0.2 6.186110
0.720067 0.2 6.859521
0.723400 0.2 7.709046
0.726733 0.2 8.711079
0.730067 0.2 9.807246
0.733400 0.2 10.910393
0.736733 0.2 11.919574
0.740067 0.2 12.759869
0.743400 0.2 13.443525
0.746733 0.2 14.102408
0.750067 0.2 14.943802
0.753400 0.2 16.143224
0.756733 0.2 17.745416
0.760067 0.2 19.651745
0.763400 0.2 21.701795
0.766733 0.2 23.770300
0.770067 0.2 25.809519
0.773400 0.2 27.839486
0.776733 0.2 29.919059
0.780067 0.2 32.117120
0.783400 0.2 34.488896
0.786733 0.2 37.056049
0.790067 0.2 39.792517
0.793400 0.2 42.638388
0.796733 0.2 45.565567
0.800067 0.2 48.653507
0.803400 0.2 52.079791
0.806733 0.2 55.999197
0.810067 0.2 60.405778
0.813400 0.2 65.090228
0.816733 0.2 69.717816
0.820067 0.2 73.970459
0.823400 0.2 77.668242
0.826733 0.2 80.804410
0.830067 0.2 83.492422
0.833400 0.2 85.886233
0.836733 0.2 88.127917
0.840067 0.2 90.321493
0.843400 0.2 92.506749
0.846733 0.2 94.632208
0.850067 0.2 96.551944
0.853400 0.2 98.062344
0.856733 0.2 98.970104
0.860067 0.2 99.170175
0.863400 0.2 98.711532
0.866733 0.2 97.827646
0.870067 0.2 96.908584
0.873400 0.2 96.407342
0.876733 0.2 96.703651
0.880067 0.2 97.973128
0.883400 0.2 100.111738
0.886733 0.2 102.748419
0.890067 0.2 105.347666
0.893400 0.2 107.368436
0.896733 0.2 108.421245
0.900067 0.2 108.364867
0.903400 0.2 107.311802
0.906733 0.2 105.552799
0.910067 0.2 103.441738
0.913400 0.2 101.286587
0.916733 0.2 99.277422
0.920067 0.2 97.465105
0.923400 0.2 95.787430
0.926733 0.2 94.123073
0.930067 0.2 92.347236
0.933400 0.2 90.370816
0.936733 0.2 88.157994
0.940067 0.2 85.724751
0.943400 0.2 83.124372
0.946733 0.2 80.427961
0.950067 0.2 77.707088
0.953400 0.2 75.022737
0.956733 0.2 72.420607
0.960067 0.2 69.930991
0.963400 0.2 67.571914
0.966733 0.2 65.353457
0.970067 0.2 63.281804
0.973400 0.2 61.362959
0.976733 0.2 59.605083
0.980067 0.2 58.016679
0.983400 0.2 56.600054
0.986733 0.2 55.343742
0.990067 0.2 54.217544
0.993400 0.2 53.172037
0.996733 0.2 52.144905
1.000067 0.2 51.074615
1.003400 0.2 49.916026
1.006733 0.2 48.651258
1.010067 0.2 47.293287
1.013400 0.2 45.881816
1.016733 0.2 44.473209
1.020067 0.2 43.128235
1.023400 0.2 41.900654
1.026733 0.2 40.828795
1.030067 0.2 39.931503
1.033400 0.2 39.207246
1.036733 0.2 38.634902
1.040067 0.2 38.175965
1.043400 0.2 37.778351
1.046733 0.2 37.382045
1.050067 0.2 36.926940
1.053400 0.2 36.362037
1.056733 0.2 35.653659
1.060067 0.2 34.790179
1.063400 0.2 33.782180
1.066733 0.2 32.658684
1.070067 0.2 31.460407
1.073400 0.2 30.231518
1.076733 0.2 29.011467
1.080067 0.2 27.829390
1.083400 0.2 26.702480
1.086733 0.2 25.637653
1.090067 0.2 24.634553
1.093400 0.2 23.688301
1.096733 0.2 22.791466
1.100067 0.2 21.935799
1.103400 0.2 21.114657
1.106733 0.2 20.324988
1.110067 0.2 19.567730
1.113400 0.2 18.846514
1.116733 0.2 18.165307
1.120067 0.2 17.527011
1.123400 0.2 16.933447
1.126733 0.2 16.385140
1.130067 0.2 15.880447
1.133400 0.2 15.415438
1.136733 0.2 14.984324
1.140067 0.2 14.580130
1.143400 0.2 14.195889
1.146733 0.2 13.825297
1.150067 0.2 13.462296
1.153400 0.2 13.101418
1.156733 0.2 12.739240
1.160067 0.2 12.374911
1.163400 0.2 12.009158
1.166733 0.2 11.643604
1.170067 0.2 11.281092
1.173400 0.2 10.926127
1.176733 0.2 10.584258
1.180067 0.2 10.260460
1.183400 0.2 9.958288
1.186733 0.2 9.680283
1.190067 0.2 9.428570
1.193400 0.2 9.204578
1.196733 0.2 9.008273
1.200067 0.2 8.838046
1.203400 0.2 8.691093
1.206733 0.2 8.563972
1.210067 0.2 8.453499
1.213400 0.2 8.357298
1.216733 0.2 8.273786
1.220067 0.2 8.201292
1.223400 0.2 8.136868
1.226733 0.2 8.076834
1.230067 0.2 8.018725
1.233400 0.2 7.961984
1.236733 0.2 7.907297
1.240067 0.2 7.855743
1.243400 0.2 7.808097
1.246733 0.2 7.764632
1.250067 0.2 7.725526
1.253400 0.2 7.690773
1.256733 0.2 7.659360
1.260067 0.2 7.629069
1.263400 0.2 7.597525
1.266733 0.2 7.562968
1.270067 0.2 7.524197
1.273400 0.2 7.480276
1.276733 0.2 7.430348
1.280067 0.2 7.373812
1.283400 0.2 7.310631
1.286733 0.2 7.241261
1.290067 0.2 7.166001
1.293400 0.2 7.084636
1.296733 0.2 6.997255
1.300067 0.2 6.905147
1.303400 0.2 6.810534
1.306733 0.2 6.715655
1.310067 0.2 6.622314
1.313400 0.2 6.531896
1.316733 0.2 6.445628
1.320067 0.2 6.364677
1.323400 0.2 6.289510
1.326733 0.2 6.219684
1.330067 0.2 6.154906
1.333400 0.2 6.095460
1.336733 0.2 6.040847
1.340067 0.2 5.989084
1.343400 0.2 5.937545
1.346733 0.2 5.883947
1.350067 0.2 5.827053
1.353400 0.2 5.766801
1.356733 0.2 5.703764
1.360067 0.2 5.638511
1.363400 0.2 5.571437
1.366733 0.2 5.503078
1.370067 0.2 5.434905
1.373400 0.2 5.370192
1.376733 0.2 5.314033
1.380067 0.2 5.272375
1.383400 0.2 5.251202
1.386733 0.2 5.256687
1.390067 0.2 5.295454
1.393400 0.2 5.373876
1.396733 0.2 5.496661
1.400067 0.2 5.666232
1.403400 0.2 5.883127
1.406733 0.2 6.146715
1.410067 0.2 6.455625
1.413400 0.2 6.807772
1.416733 0.2 7.199617
1.420067 0.2 7.625641
1.423400 0.2 8.079144
1.426733 0.2 8.553742
1.430067 0.2 9.043738
1.433400 0.2 9.543304
1.436733 0.2 10.046032
1.440067 0.2 10.545049
1.443400 0.2 11.033313
1.446733 0.2 11.504143
1.450067 0.2 11.951006
1.453400 0.2 12.366427
1.456733 0.2 12.741205
1.460067 0.2 13.064356
1.463400 0.2 13.324064
1.466733 0.2 13.509267
1.470067 0.2 13.611154
1.473400 0.2 13.624225
1.476733 0.2 13.547307
1.480067 0.2 13.384223
1.483400 0.2 13.144529
1.486733 0.2 12.843618
1.490067 0.2 12.501040
1.493400 0.2 12.137508
1.496733 0.2 11.771992
1.500067 0.2 11.419994
1.503400 0.2 11.092802
1.506733 0.2 10.797344
1.510067 0.2 10.536890
1.513400 0.2 10.311892
1.516733 0.2 10.120720
1.520067 0.2 9.960844
1.523400 0.2 9.829993
1.526733 0.2 9.726179
1.530067 0.2 9.647175
1.533400 0.2 9.590494
1.536733 0.2 9.553456
1.540067 0.2 9.533265
1.543400 0.2 9.527262
1.546733 0.2 9.533111
1.550067 0.2 9.548548
1.553400 0.2 9.571416
1.556733 0.2 9.600143
1.560067 0.2 9.633596
1.563400 0.2 9.670695
1.566733 0.2 9.710379
1.570067 0.2 9.751241
1.573400 0.2 9.791418
1.576733 0.2 9.829192
1.580067 0.2 9.863623
1.583400 0.2 9.894599
1.586733 0.2 9.922395
1.590067 0.2 9.947116
1.593400 0.2 9.969100
1.596733 0.2 9.989883
1.600067 0.2 10.011732
1.603400 0.2 10.035965
1.606733 0.2 10.062470
1.610067 0.2 10.090629
1.613400 0.2 10.119998
1.616733 0.2 10.150825
1.620067 0.2 10.183929
1.623400 0.2 10.219454
1.626733 0.2 10.256511
1.630067 0.2 10.294095
1.633400 0.2 10.331487
1.636733 0.2 10.367939
1.640067 0.2 10.402151
1.643400 0.2 10.432382
1.646733 0.2 10.457407
1.650067 0.2 10.477086
1.653400 0.2 10.491852
1.656733 0.2 10.502315
1.660067 0.2 10.509323
1.663400 0.2 10.513840
1.666733 0.2 10.516560
1.670067 0.2 10.518245
1.673400 0.2 10.520970
1.676733 0.2 10.527833
1.680067 0.2 10.541100
1.683400 0.2 10.561654
1.686733 0.2 10.590227
1.690067 0.2 10.628207
1.693400 0.2 10.677474
1.696733 0.2 10.740026
1.700067 0.2 10.817149
1.703400 0.2 10.908810
1.706733 0.2 11.014151
1.710067 0.2 11.132024
1.713400 0.2 11.260728
1.716733 0.2 11.397526
1.720067 0.2 11.538924
1.723400 0.2 11.681966
1.726733 0.2 11.825082
1.730067 0.2 11.967928
1.733400 0.2 12.111296
1.736733 0.2 12.256815
1.740067 0.2 12.405529
1.743400 0.2 12.556822
1.746733 0.2 12.708744
1.750067 0.2 12.858696
1.753400 0.2 13.003699
1.756733 0.2 13.140431
1.760067 0.2 13.264786
1.763400 0.2 13.371245
1.766733 0.2 13.453416
1.770067 0.2 13.506250
1.773400 0.2 13.527437
1.776733 0.2 13.516117
1.780067 0.2 13.471460
1.783400 0.2 13.393648
1.786733 0.2 13.285410
1.790067 0.2 13.152030
1.793400 0.2 13.000499
1.796733 0.2 12.838007
1.800067 0.2 12.670201
1.803400 0.2 12.500878
1.806733 0.2 12.332480
1.810067 0.2 12.166104
1.813400 0.2 12.001880
1.816733 0.2 11.840016
1.820067 0.2 11.681328
1.823400 0.2 11.527231
1.826733 0.2 11.379425
1.830067 0.2 11.239271
1.833400 0.2 11.107507
1.836733 0.2 10.984428
1.840067 0.2 10.870537
1.843400 0.2 10.767048
1.846733 0.2 10.675588
1.850067 0.2 10.597827
1.853400 0.2 10.535200
1.856733 0.2 10.488159
1.860067 0.2 10.455926
1.863400 0.2 10.437728
1.866733 0.2 10.433653
1.870067 0.2 10.444005
1.873400 0.2 10.468513
1.876733 0.2 10.506301
1.880067 0.2 10.556243
1.883400 0.2 10.617259
1.886733 0.2 10.688668
1.890067 0.2 10.770177
1.893400 0.2 10.861149
1.896733 0.2 10.960284
1.900067 0.2 11.066278
1.903400 0.2 11.178008
1.906733 0.2 11.293683
1.910067 0.2 11.410606
1.913400 0.2 11.526104
1.916733 0.2 11.638794
1.920067 0.2 11.748797
1.923400 0.2 11.856509
1.926733 0.2 11.961143
1.930067 0.2 12.060585
1.933400 0.2 12.152931
1.936733 0.2 12.238366
1.940067 0.2 12.319786
1.943400 0.2 12.402288
1.946733 0.2 12.492319
1.950067 0.2 12.597376
1.953400 0.2 12.726546
1.956733 0.2 12.891297
1.960067 0.2 13.105585
1.963400 0.2 13.385271
1.966733 0.2 13.747937
1.970067 0.2 14.213333
1.973400 0.2 14.803475
1.976733 0.2 15.542093
1.980067 0.2 16.454021
1.983400 0.2 17.564371
1.986733 0.2 18.897713
1.990067 0.2 20.477250
1.993400 0.2 22.324282
1.996733 0.2 24.457364
2.000067 0.2 26.891162
2.003400 0.2 29.636319
2.006733 0.2 32.700752
2.010067 0.2 36.090435
2.013400 0.2 39.809109
2.016733 0.2 43.858611
2.020067 0.2 48.239571
2.023400 0.2 52.951803
2.026733 0.2 57.995198
2.030067 0.2 63.369703
2.033400 0.2 69.074081
2.036733 0.2 75.105876
2.040067 0.2 81.462544
2.043400 0.2 88.142157
2.046733 0.2 95.144045
2.050067 0.2 102.469311
2.053400 0.2 110.120676
2.056733 0.2 118.101668
2.060067 0.2 126.415962
2.063400 0.2 135.067939
2.066733 0.2 144.064063
2.070067 0.2 153.414104
2.073400 0.2 163.132381
2.076733 0.2 173.238735
2.080067 0.2 183.758214
2.083400 0.2 194.720300
2.086733 0.2 206.158534
2.090067 0.2 218.109773
2.093400 0.2 230.612499
2.096733 0.2 243.704273
2.100067 0.2 257.418435
2.103400 0.2 271.780235
2.106733 0.2 286.802822
2.110067 0.2 302.483924
2.113400 0.2 318.803247
2.116733 0.2 335.720554
2.120067 0.2 353.175542
2.123400 0.2 371.089550
2.126733 0.2 389.366281
2.130067 0.2 407.890464
2.133400 0.2 426.527551
2.136733 0.2 445.127259
2.140067 0.2 463.528377
2.143400 0.2 481.559597
2.146733 0.2 499.037165
2.150067 0.2 515.764663
2.153400 0.2 531.534693
2.156733 0.2 546.129952
2.160067 0.2 559.326285
2.163400 0.2 570.897977
2.166733 0.2 580.622992
2.170067 0.2 588.290915
2.173400 0.2 593.714486
2.176733 0.2 596.739450
2.180067 0.2 597.250672
2.183400 0.2 595.177995
2.186733 0.2 590.503654
2.190067 0.2 583.269066
2.193400 0.2 573.578142
2.196733 0.2 561.595671
2.200067 0.2 547.539592
2.203400 0.2 531.665204
2.206733 0.2 514.245146
2.210067 0.2 495.553748
2.213400 0.2 475.857966
2.216733 0.2 455.411431
2.220067 0.2 434.449013
2.223400 0.2 413.181903
2.226733 0.2 391.794509
2.230067 0.2 370.444409
2.233400 0.2 349.265007
2.236733 0.2 328.368801
2.240067 0.2 307.850214
2.243400 0.2 287.788464
2.246733 0.2 268.250760
2.250067 0.2 249.295505
2.253400 0.2 230.974844
2.256733 0.2 213.336135
2.260067 0.2 196.423340
2.263400 0.2 180.277890
2.266733 0.2 164.937270
2.270067 0.2 150.431944
2.273400 0.2 136.783826
2.276733 0.2 124.006705
2.280067 0.2 112.106581
2.283400 0.2 101.080826
2.286733 0.2 90.917288
2.290067 0.2 81.594740
2.293400 0.2 73.084356
2.296733 0.2 65.351795
2.300067 0.2 58.358652
2.303400 0.2 52.063107
2.306733 0.2 46.420381
2.310067 0.2 41.383249
2.313400 0.2 36.902865
2.316733 0.2 32.930262
2.320067 0.2 29.417728
2.323400 0.2 26.319823
2.326733 0.2 23.594005
2.330067 0.2 21.200487
2.333400 0.2 19.101738
2.336733 0.2 17.262655
2.340067 0.2 15.651258
2.343400 0.2 14.238749
2.346733 0.2 12.999005
2.350067 0.2 11.908915
2.353400 0.2 10.949452
2.356733 0.2 10.105041
2.360067 0.2 9.361706
2.363400 0.2 8.706632
2.366733 0.2 8.128379
2.370067 0.2 7.616556
2.373400 0.2 7.161675
2.376733 0.2 6.755148
2.380067 0.2 6.389823
2.383400 0.2 6.060442
2.386733 0.2 5.762861
2.390067 0.2 5.492894
2.393400 0.2 5.246797
2.396733 0.2 5.022180
2.400067 0.2 4.817601
2.403400 0.2 4.631551
2.406733 0.2 4.461929
2.410067 0.2 4.306370
2.413400 0.2 4.163003
2.416733 0.2 4.030685
2.420067 0.2 3.908495
2.423400 0.2 3.795177
2.426733 0.2 3.689369
2.430067 0.2 3.590165
2.433400 0.2 3.496925
2.436733 0.2 3.409027
2.440067 0.2 3.326223
2.443400 0.2 3.248760
2.446733 0.2 3.177095
2.450067 0.2 3.111721
2.453400 0.2 3.053118
2.456733 0.2 3.001825
2.460067 0.2 2.958556
2.463400 0.2 2.924236
2.466733 0.2 2.900483
2.470067 0.2 2.890248
2.473400 0.2 2.897708
2.476733 0.2 2.927193
2.480067 0.2 2.982551
2.483400 0.2 3.067385
2.486733 0.2 3.185710
2.490067 0.2 3.342819
2.493400 0.2 3.545685
2.496733 0.2 3.802404
2.500067 0.2 4.121494
2.503400 0.2 4.511550
2.506733 0.2 4.981039
2.510067 0.2 5.538324
2.513400 0.2 6.192205
2.516733 0.2 6.952183
2.520067 0.2 7.827976
2.523400 0.2 8.828538
2.526733 0.2 9.961785
2.530067 0.2 11.235452
2.533400 0.2 12.657670
2.536733 0.2 14.236360
2.540067 0.2 15.978282
2.543400 0.2 17.888472
2.546733 0.2 19.970522
2.550067 0.2 22.227350
2.553400 0.2 24.661329
2.556733 0.2 27.274061
2.560067 0.2 30.066613
2.563400 0.2 33.039991
2.566733 0.2 36.195242
2.570067 0.2 39.532962
2.573400 0.2 43.052686
2.576733 0.2 46.753306
2.580067 0.2 50.634104
2.583400 0.2 54.695085
2.586733 0.2 58.936873
2.590067 0.2 63.361037
2.593400 0.2 67.970418
2.596733 0.2 72.769402
2.600067 0.2 77.763926
2.603400 0.2 82.961205
2.606733 0.2 88.368845
2.610067 0.2 93.993102
2.613400 0.2 99.837449
2.616733 0.2 105.902483
2.620067 0.2 112.185958
2.623400 0.2 118.681914
2.626733 0.2 125.380401
2.630067 0.2 132.267932
2.633400 0.2 139.327175
2.636733 0.2 146.536254
2.640067 0.2 153.868441
2.643400 0.2 161.291710
2.646733 0.2 168.768517
2.650067 0.2 176.256439
2.653400 0.2 183.708966
2.656733 0.2 191.075443
2.660067 0.2 198.300812
2.663400 0.2 205.326150
2.666733 0.2 212.089559
2.670067 0.2 218.526959
2.673400 0.2 224.572830
2.676733 0.2 230.160747
2.680067 0.2 235.224129
2.683400 0.2 239.697593
2.686733 0.2 243.518604
2.690067 0.2 246.629939
2.693400 0.2 248.983326
2.696733 0.2 250.541931
2.700067 0.2 251.280656
2.703400 0.2 251.186658
2.706733 0.2 250.261449
2.710067 0.2 248.522228
2.713400 0.2 246.000216
2.716733 0.2 242.737644
2.720067 0.2 238.785511
2.723400 0.2 234.202286
2.726733 0.2 229.052054
2.730067 0.2 223.401259
2.733400 0.2 217.315890
2.736733 0.2 210.860586
2.740067 0.2 204.097792
2.743400 0.2 197.085543
2.746733 0.2 189.876212
2.750067 0.2 182.517898
2.753400 0.2 175.055545
2.756733 0.2 167.529858
2.760067 0.2 159.975910
2.763400 0.2 152.423857
2.766733 0.2 144.900531
2.770067 0.2 137.431049
2.773400 0.2 130.040762
2.776733 0.2 122.756483
2.780067 0.2 115.605458
2.783400 0.2 108.613400
2.786733 0.2 101.803653
2.790067 0.2 95.197987
2.793400 0.2 88.817477
2.796733 0.2 82.681514
2.800067 0.2 76.805665
2.803400 0.2 71.201650
2.806733 0.2 65.879282
2.810067 0.2 60.846759
2.813400 0.2 56.108995
2.816733 0.2 51.667006
2.820067 0.2 47.519053
2.823400 0.2 43.661385
2.826733 0.2 40.087802
2.830067 0.2 36.789244
2.833400 0.2 33.754162
2.836733 0.2 30.969544
2.840067 0.2 28.422005
2.843400 0.2 26.097796
2.846733 0.2 23.982199
2.850067 0.2 22.059577
2.853400 0.2 20.314432
2.856733 0.2 18.731980
2.860067 0.2 17.297547
2.863400 0.2 15.996280
2.866733 0.2 14.814176
2.870067 0.2 13.739131
2.873400 0.2 12.760819
2.876733 0.2 11.869827
2.880067 0.2 11.057048
2.883400 0.2 10.313792
2.886733 0.2 9.632302
2.890067 0.2 9.005959
2.893400 0.2 8.429019
2.896733 0.2 7.896163
2.900067 0.2 7.402468
2.903400 0.2 6.943801
2.906733 0.2 6.517093
2.910067 0.2 6.120135
2.913400 0.2 5.751029
2.916733 0.2 5.407617
2.920067 0.2 5.086893
2.923400 0.2 4.785392
2.926733 0.2 4.500430
2.930067 0.2 4.230584
2.933400 0.2 3.975187
2.936733 0.2 3.733896
2.940067 0.2 3.506164
2.943400 0.2 3.290838
2.946733 0.2 3.086650
2.950067 0.2 2.892991
2.953400 0.2 2.709753
2.956733 0.2 2.536597
2.960067 0.2 2.372782
2.963400 0.2 2.217810
2.966733 0.2 2.071713
2.970067 0.2 1.934478
2.973400 0.2 1.805876
2.976733 0.2 1.685587
2.980067 0.2 1.573004
2.983400 0.2 1.467718
2.986733 0.2 1.369966
2.990067 0.2 1.279782
2.993400 0.2 1.196177
2.996733 0.2 1.117541
3.000067 0.2 1.042956
3.003400 0.2 0.973078
3.006733 0.2 0.909297
3.010067 0.2 0.852323
3.013400 0.2 0.801780
3.016733 0.2 0.756662
3.020067 0.2 0.715945
3.023400 0.2 0.678846
3.026733 0.2 0.644820
3.030067 0.2 0.613634
3.033400 0.2 0.585443
3.036733 0.2 0.560568
3.040067 0.2 0.538863
3.043400 0.2 0.519454
3.046733 0.2 0.501382
3.050067 0.2 0.484334
3.053400 0.2 0.468642
3.056733 0.2 0.455002
3.060067 0.2 0.444283
3.063400 0.2 0.436679
3.066733 0.2 0.431119
3.070067 0.2 0.426020
3.073400 0.2 0.420348
3.076733 0.2 0.413954
3.080067 0.2 0.407165
3.083400 0.2 0.400674
3.086733 0.2 0.395682
3.090067 0.2 0.393023
3.093400 0.2 0.392026
3.096733 0.2 0.391235
3.100067 0.2 0.389921
3.103400 0.2 0.388287
3.106733 0.2 0.386820
3.110067 0.2 0.386024
3.113400 0.2 0.386415
3.116733 0.2 0.388310
3.120067 0.2 0.391691
3.123400 0.2 0.396413
3.126733 0.2 0.402061
3.130067 0.2 0.407971
3.133400 0.2 0.413875
3.136733 0.2 0.420092
3.140067 0.2 0.426867
3.143400 0.2 0.433903
3.146733 0.2 0.440697
3.150067 0.2 0.447184
3.153400 0.2 0.453927
3.156733 0.2 0.461563
3.160067 0.2 0.470206
3.163400 0.2 0.479654
3.166733 0.2 0.489755
3.170067 0.2 0.500116
3.173400 0.2 0.509857
3.176733 0.2 0.517885
3.180067 0.2 0.523482
3.183400 0.2 0.527068
3.186733 0.2 0.529904
3.190067 0.2 0.532786
3.193400 0.2 0.535548
3.196733 0.2 0.538034
3.200067 0.2 0.540586
3.203400 0.2 0.543371
3.206733 0.2 0.546053
3.210067 0.2 0.548046
3.213400 0.2 0.548572
3.216733 0.2 0.547022
3.220067 0.2 0.543599
3.223400 0.2 0.538994
3.226733 0.2 0.533429
3.230067 0.2 0.526938
3.233400 0.2 0.520013
3.236733 0.2 0.512949
3.240067 0.2 0.505517
3.243400 0.2 0.497755
3.246733 0.2 0.489922
3.250067 0.2 0.481689
3.253400 0.2 0.472451
3.256733 0.2 0.462206
3.260067 0.2 0.451603
3.263400 0.2 0.441377
3.266733 0.2 0.432078
3.270067 0.2 0.424082
3.273400 0.2 0.417531
3.276733 0.2 0.411980
3.280067 0.2 0.406699
3.283400 0.2 0.401391
3.286733 0.2 0.396296
3.290067 0.2 0.392050
3.293400 0.2 0.389614
3.296733 0.2 0.389754
3.300067 0.2 0.392422
3.303400 0.2 0.397256
3.306733 0.2 0.404250
3.310067 0.2 0.413642
3.313400 0.2 0.425545
3.316733 0.2 0.440064
3.320067 0.2 0.457377
3.323400 0.2 0.477242
3.326733 0.2 0.498933
3.330067 0.2 0.522146
3.333400 0.2 0.547604
3.336733 0.2 0.576745
3.340067 0.2 0.611013
3.343400 0.2 0.650901
3.346733 0.2 0.695819
3.350067 0.2 0.744937
3.353400 0.2 0.797380
3.356733 0.2 0.851806
3.360067 0.2 0.907350
3.363400 0.2 0.964622
3.366733 0.2 1.024595
3.370067 0.2 1.087342
3.373400 0.2 1.152684
3.376733 0.2 1.220885
3.380067 0.2 1.292541
3.383400 0.2 1.368090
3.386733 0.2 1.447410
3.390067 0.2 1.530000
3.393400 0.2 1.615500
3.396733 0.2 1.703878
3.400067 0.2 1.795376
3.403400 0.2 1.890119
3.406733 0.2 1.987638
3.410067 0.2 2.086954
3.413400 0.2 2.187192
3.416733 0.2 2.287896
3.420067 0.2 2.388768
3.423400 0.2 2.489449
3.426733 0.2 2.589710
3.430067 0.2 2.689403
3.433400 0.2 2.788370
3.436733 0.2 2.886029
3.440067 0.2 2.981215
3.443400 0.2 3.073160
3.446733 0.2 3.162106
3.450067 0.2 3.248379
3.453400 0.2 3.331406
3.456733 0.2 3.409754
3.460067 0.2 3.482183
3.463400 0.2 3.548502
3.466733 0.2 3.608726
3.470067 0.2 3.662207
3.473400 0.2 3.708410
3.476733 0.2 3.747758
3.480067 0.2 3.780876
3.483400 0.2 3.807656
3.486733 0.2 3.827498
3.490067 0.2 3.840332
3.493400 0.2 3.846907
3.496733 0.2 3.848160
3.500067 0.2 3.844826
3.503400 0.2 3.837477
3.506733 0.2 3.826320
3.510067 0.2 3.810930
3.513400 0.2 3.790567
3.516733 0.2 3.765174
3.520067 0.2 3.735893
3.523400 0.2 3.704238
3.526733 0.2 3.670664
3.530067 0.2 3.634384
3.533400 0.2 3.594300
3.536733 0.2 3.549778
3.540067 0.2 3.501051
3.543400 0.2 3.449367
3.546733 0.2 3.396319
3.550067 0.2 3.342782
3.553400 0.2 3.288407
3.556733 0.2 3.232346
3.560067 0.2 3.174106
3.563400 0.2 3.113425
3.566733 0.2 3.049499
3.570067 0.2 2.981196
3.573400 0.2 2.908241
3.576733 0.2 2.831710
3.580067 0.2 2.753288
3.583400 0.2 2.674465
3.586733 0.2 2.596215
3.590067 0.2 2.519032
3.593400 0.2 2.443050
3.596733 0.2 2.368097
3.600067 0.2 2.293638
3.603400 0.2 2.218871
3.606733 0.2 2.143197
3.610067 0.2 2.066838
3.613400 0.2 1.990614
3.616733 0.2 1.915214
3.620067 0.2 1.840866
3.623400 0.2 1.767664
3.626733 0.2 1.695883
3.630067 0.2 1.625777
3.633400 0.2 1.557358
3.636733 0.2 1.490489
3.640067 0.2 1.425012
3.643400 0.2 1.361077
3.646733 0.2 1.299051
3.650067 0.2 1.238883
3.653400 0.2 1.180298
3.656733 0.2 1.123459
3.660067 0.2 1.068274
3.663400 0.2 1.013861
3.666733 0.2 0.959514
3.670067 0.2 0.905497
3.673400 0.2 0.852421
3.676733 0.2 0.800597
3.680067 0.2 0.750306
3.683400 0.2 0.702217
3.686733 0.2 0.656899
3.690067 0.2 0.614072
3.693400 0.2 0.572745
3.696733 0.2 0.531934
3.700067 0.2 0.491175
3.703400 0.2 0.450728
3.706733 0.2 0.411533
3.710067 0.2 0.374513
3.713400 0.2 0.339830
3.716733 0.2 0.307336
3.720067 0.2 0.276980
3.723400 0.2 0.248486
3.726733 0.2 0.221403
3.730067 0.2 0.195331
3.733400 0.2 0.169873
3.736733 0.2 0.144611
3.740067 0.2 0.119195
3.743400 0.2 0.093766
3.746733 0.2 0.069169
3.750067 0.2 0.046240
3.753400 0.2 0.025262
3.756733 0.2 0.006589
3.760067 0.2 -0.009187
3.763400 0.2 -0.022179
3.766733 0.2 -0.033136
3.770067 0.2 -0.042594
3.773400 0.2 -0.050925
3.776733 0.2 -0.058813
3.780067 0.2 -0.066939
3.783400 0.2 -0.075372
3.786733 0.2 -0.083661
3.790067 0.2 -0.091242
3.793400 0.2 -0.097770
3.796733 0.2 -0.103451
3.800067 0.2 -0.108927
3.803400 0.2 -0.114529
3.806733 0.2 -0.119815
3.810067 0.2 -0.124178
3.813400 0.2 -0.127656
3.816733 0.2 -0.130781
3.820067 0.2 -0.133952
3.823400 0.2 -0.137729
3.826733 0.2 -0.142949
3.830067 0.2 -0.149757
3.833400 0.2 -0.156877
3.836733 0.2 -0.162553
3.840067 0.2 -0.166297
3.843400 0.2 -0.168886
3.846733 0.2 -0.170814
3.850067 0.2 -0.171950
3.853400 0.2 -0.172420
3.856733 0.2 -0.172830
3.860067 0.2 -0.173734
3.863400 0.2 -0.175531
3.866733 0.2 -0.178465
3.870067 0.2 -0.182358
3.873400 0.2 -0.186511
3.876733 0.2 -0.190111
3.880067 0.2 -0.192965
3.883400 0.2 -0.195461
3.886733 0.2 -0.197911
3.890067 0.2 -0.200239
3.893400 0.2 -0.202348
3.896733 0.2 -0.204262
3.900067 0.2 -0.205981
3.903400 0.2 -0.207503
3.906733 0.2 -0.208770
3.910067 0.2 -0.209631
3.913400 0.2 -0.210078
3.916733 0.2 -0.210516
3.920067 0.2 -0.211811
3.923400 0.2 -0.214647
3.926733 0.2 -0.218940
3.930067 0.2 -0.223955
3.933400 0.2 -0.228980
3.936733 0.2 -0.233771
3.940067 0.2 -0.238148
3.943400 0.2 -0.241548
3.946733 0.2 -0.243583
3.950067 0.2 -0.244933
3.953400 0.2 -0.247001
3.956733 0.2 -0.250433
3.960067 0.2 -0.254409
3.963400 0.2 -0.257716
3.966733 0.2 -0.260081
3.970067 0.2 -0.262209
3.973400 0.2 -0.264901
3.976733 0.2 -0.268379
3.980067 0.2 -0.272198
3.983400 0.2 -0.275900
3.986733 0.2 -0.279588
3.990067 0.2 -0.283504
3.993400 0.2 -0.287513
3.996733 0.2 -0.291453
4.000067 0.2 -0.295043
4.003400 0.2 -0.297595
4.006733 0.2 -0.298950
4.010067 0.2 -0.299881
4.013400 0.2 -0.300878
4.016733 0.2 -0.301818
4.020067 0.2 -0.302936
4.023400 0.2 -0.305017
4.026733 0.2 -0.308598
4.030067 0.2 -0.313642
4.033400 0.2 -0.319714
4.036733 0.2 -0.325986
4.040067 0.2 -0.331248
4.043400 0.2 -0.334429
4.046733 0.2 -0.335295
4.050067 0.2 -0.334992
4.053400 0.2 -0.335453
4.056733 0.2 -0.337954
4.060067 0.2 -0.342326
4.063400 0.2 -0.347295
4.066733 0.2 -0.351602
4.070067 0.2 -0.355230
4.073400 0.2 -0.359118
4.076733 0.2 -0.363644
4.080067 0.2 -0.368170
4.083400 0.2 -0.371956
4.086733 0.2 -0.374895
4.090067 0.2 -0.377358
4.093400 0.2 -0.379472
4.096733 0.2 -0.380999
4.100067 0.2 -0.381903
4.103400 0.2 -0.382522
4.106733 0.2 -0.383249
4.110067 0.2 -0.384408
4.113400 0.2 -0.386331
4.116733 0.2 -0.389041
4.120067 0.2 -0.391980
4.123400 0.2 -0.394406
4.126733 0.2 -0.395915
4.130067 0.2 -0.396818
4.133400 0.2 -0.398075
4.136733 0.2 -0.400348
4.140067 0.2 -0.403314
4.143400 0.2 -0.406289
4.146733 0.2 -0.409000
4.150067 0.2 -0.411528
4.153400 0.2 -0.413773
4.156733 0.2 -0.415198
4.160067 0.2 -0.415472
4.163400 0.2 -0.415095
4.166733 0.2 -0.414997
4.170067 0.2 -0.415435
4.173400 0.2 -0.415817
4.176733 0.2 -0.415454
4.180067 0.2 -0.414201
4.183400 0.2 -0.412459
4.186733 0.2 -0.410811
4.190067 0.2 -0.409698
4.193400 0.2 -0.409437
4.196733 0.2 -0.410080
4.200067 0.2 -0.411058
4.203400 0.2 -0.411533
4.206733 0.2 -0.411188
4.210067 0.2 -0.410248
4.213400 0.2 -0.409069
4.216733 0.2 -0.408161
4.220067 0.2 -0.408227
4.223400 0.2 -0.409707
4.226733 0.2 -0.412548
4.230067 0.2 -0.416362
4.233400 0.2 -0.420702
4.236733 0.2 -0.425256
4.240067 0.2 -0.429600
4.243400 0.2 -0.432879
4.246733 0.2 -0.434262
4.250067 0.2 -0.433745
4.253400 0.2 -0.432101
4.256733 0.2 -0.430187
4.260067 0.2 -0.428106
4.263400 0.2 -0.425498
4.266733 0.2 -0.422797
4.270067 0.2 -0.421321
4.273400 0.2 -0.421819
4.276733 0.2 -0.423864
4.280067 0.2 -0.426574
4.283400 0.2 -0.429298
4.286733 0.2 -0.431691
4.290067 0.2 -0.433605
4.293400 0.2 -0.435319
4.296733 0.2 -0.437465
4.300067 0.2 -0.440315
4.303400 0.2 -0.443119
4.306733 0.2 -0.444720
4.310067 0.2 -0.444935
4.313400 0.2 -0.444548
4.316733 0.2 -0.444190
4.320067 0.2 -0.443733
4.323400 0.2 -0.442816
4.326733 0.2 -0.441615
4.330067 0.2 -0.440637
4.333400 0.2 -0.439971
4.336733 0.2 -0.439566
4.340067 0.2 -0.439910
4.343400 0.2 -0.441587
4.346733 0.2 -0.444273
4.350067 0.2 -0.446816
4.353400 0.2 -0.448371
4.356733 0.2 -0.448935
4.360067 0.2 -0.448585
4.363400 0.2 -0.447156
4.366733 0.2 -0.444949
4.370067 0.2 -0.443100
4.373400 0.2 -0.442783
4.376733 0.2 -0.444204
4.380067 0.2 -0.446490
4.383400 0.2 -0.448609
4.386733 0.2 -0.450187
4.390067 0.2 -0.451207
4.393400 0.2 -0.451389
4.396733 0.2 -0.450262
4.400067 0.2 -0.447868
4.403400 0.2 -0.445079
4.406733 0.2 -0.443030
4.410067 0.2 -0.442532
4.413400 0.2 -0.443649
4.416733 0.2 -0.445591
4.420067 0.2 -0.447077
4.423400 0.2 -0.447212
4.426733 0.2 -0.446076
4.430067 0.2 -0.444259
4.433400 0.2 -0.442043
4.436733 0.2 -0.439729
4.440067 0.2 -0.438141
4.443400 0.2 -0.437978
4.446733 0.2 -0.439184
4.450067 0.2 -0.441256
4.453400 0.2 -0.443636
4.456733 0.2 -0.445815
4.460067 0.2 -0.447277
4.463400 0.2 -0.447528
4.466733 0.2 -0.446420
4.470067 0.2 -0.444236
4.473400 0.2 -0.441261
4.476733 0.2 -0.437950
4.480067 0.2 -0.435431
4.483400 0.2 -0.434783
4.486733 0.2 -0.435971
4.490067 0.2 -0.437866
4.493400 0.2 -0.439421
4.496733 0.2 -0.440488
4.500067 0.2 -0.441335
4.503400 0.2 -0.442164
4.506733 0.2 -0.443244
4.510067 0.2 -0.444683
4.513400 0.2 -0.446159
4.516733 0.2 -0.447477
4.520067 0.2 -0.448944
4.523400 0.2 -0.450667
4.526733 0.2 -0.451985
4.530067 0.2 -0.452036
4.533400 0.2 -0.450863
4.536733 0.2 -0.449526
4.540067 0.2 -0.449005
4.543400 0.2 -0.449354
4.546733 0.2 -0.450118
4.550067 0.2 -0.450946
4.553400 0.2 -0.451710
4.556733 0.2 -0.452441
4.560067 0.2 -0.453158
4.563400 0.2 -0.453740
4.566733 0.2 -0.454197
4.570067 0.2 -0.454937
4.573400 0.2 -0.456437
4.576733 0.2 -0.458532
4.580067 0.2 -0.460260
4.583400 0.2 -0.460898
4.586733 0.2 -0.460842
4.590067 0.2 -0.460949
4.593400 0.2 -0.461373
4.596733 0.2 -0.461400
4.600067 0.2 -0.460311
4.603400 0.2 -0.458327
4.606733 0.2 -0.456385
4.610067 0.2 -0.455067
4.613400 0.2 -0.453978
4.616733 0.2 -0.452502
4.620067 0.2 -0.450737
4.623400 0.2 -0.449372
4.626733 0.2 -0.449070
4.630067 0.2 -0.450099
4.633400 0.2 -0.452092
4.636733 0.2 -0.453964
4.640067 0.2 -0.454392
4.643400 0.2 -0.452804
4.646733 0.2 -0.449512
4.650067 0.2 -0.444930
4.653400 0.2 -0.439482
4.656733 0.2 -0.434015
4.660067 0.2 -0.429689
4.663400 0.2 -0.427342
4.666733 0.2 -0.426942
4.670067 0.2 -0.427654
4.673400 0.2 -0.428623
4.676733 0.2 -0.429288
4.680067 0.2 -0.429237
4.683400 0.2 -0.428399
4.686733 0.2 -0.426997
4.690067 0.2 -0.425084
4.693400 0.2 -0.422634
4.696733 0.2 -0.419919
4.700067 0.2 -0.417284
4.703400 0.2 -0.414466
4.706733 0.2 -0.411011
4.710067 0.2 -0.407170
4.713400 0.2 -0.403365
4.716733 0.2 -0.399132
4.720067 0.2 -0.393656
4.723400 0.2 -0.386825
4.726733 0.2 -0.379342
4.730067 0.2 -0.372031
4.733400 0.2 -0.365330
4.736733 0.2 -0.359430
4.740067 0.2 -0.354415
4.743400 0.2 -0.350019
4.746733 0.2 -0.345786
4.750067 0.2 -0.341446
4.753400 0.2 -0.336808
4.756733 0.2 -0.331518
4.760067 0.2 -0.325367
4.763400 0.2 -0.318689
4.766733 0.2 -0.312105
4.770067 0.2 -0.305995
4.773400 0.2 -0.300133
4.776733 0.2 -0.294009
4.780067 0.2 -0.287388
4.783400 0.2 -0.280137
4.786733 0.2 -0.272286
4.790067 0.2 -0.264500
4.793400 0.2 -0.257702
4.796733 0.2 -0.252654
4.800067 0.2 -0.249599
4.803400 0.2 -0.247560
4.806733 0.2 -0.244807
4.810067 0.2 -0.240430
4.813400 0.2 -0.234842
4.816733 0.2 -0.229045
4.820067 0.2 -0.223690
4.823400 0.2 -0.218693
4.826733 0.2 -0.213594
4.830067 0.2 -0.208146
4.833400 0.2 -0.202679
4.836733 0.2 -0.197603
4.840067 0.2 -0.192611
4.843400 0.2 -0.187219
4.846733 0.2 -0.181668
4.850067 0.2 -0.176621
4.853400 0.2 -0.172774
4.856733 0.2 -0.170814
4.860067 0.2 -0.170884
4.863400 0.2 -0.172341
4.866733 0.2 -0.174423
4.870067 0.2 -0.176895
4.873400 0.2 -0.179806
4.876733 0.2 -0.182735
4.880067 0.2 -0.185072
4.883400 0.2 -0.186767
4.886733 0.2 -0.188136
4.890067 0.2 -0.189310
4.893400 0.2 -0.190451
4.896733 0.2 -0.192137
4.900067 0.2 -0.194940
4.903400 0.2 -0.198856
4.906733 0.2 -0.203480
4.910067 0.2 -0.208495
4.913400 0.2 -0.213687
4.916733 0.2 -0.218865
4.920067 0.2 -0.223881
4.923400 0.2 -0.228640
4.926733 0.2 -0.233189
4.930067 0.2 -0.237827
4.933400 0.2 -0.242884
4.936733 0.2 -0.248486
4.940067 0.2 -0.254246
4.943400 0.2 -0.259397
4.946733 0.2 -0.263830
4.950067 0.2 -0.268505
4.953400 0.2 -0.274093
4.956733 0.2 -0.279639
4.960067 0.2 -0.283695
4.963400 0.2 -0.286330
4.966733 0.2 -0.288952
4.970067 0.2 -0.292542
4.973400 0.2 -0.297017
4.976733 0.2 -0.301632
4.980067 0.2 -0.305669
4.983400 0.2 -0.308999
4.986733 0.2 -0.312272
4.990067 0.2 -0.316575
4.993400 0.2 -0.322307
4.996733 0.2 -0.328664
5.000067 0.2 -0.334675
5.003400 0.2 -0.340296
5.006733 0.2 -0.346215
5.010067 0.2 -0.352794
5.013400 0.2 -0.359169
5.016733 0.2 -0.363812
5.020067 0.2 -0.365973
5.023400 0.2 -0.366345
5.026733 0.2 -0.366517
5.030067 0.2 -0.368245
5.033400 0.2 -0.372538
5.036733 0.2 -0.378685
5.040067 0.2 -0.384990
5.043400 0.2 -0.390271
5.046733 0.2 -0.393880
5.050067 0.2 -0.395626
5.053400 0.2 -0.396194
5.056733 0.2 -0.396497
5.060067 0.2 -0.396995
5.063400 0.2 -0.397875
5.066733 0.2 -0.399011
5.070067 0.2 -0.399966
5.073400 0.2 -0.400380
5.076733 0.2 -0.400236
5.080067 0.2 -0.399929
5.083400 0.2 -0.400222
5.086733 0.2 -0.401540
5.090067 0.2 -0.403342
5.093400 0.2 -0.404837
5.096733 0.2 -0.405819
5.100067 0.2 -0.406411
5.103400 0.2 -0.406709
5.106733 0.2 -0.406895
5.110067 0.2 -0.407128
5.113400 0.2 -0.407333
5.116733 0.2 -0.407407
5.120067 0.2 -0.407533
5.123400 0.2 -0.407947
5.126733 0.2 -0.408655
5.130067 0.2 -0.409768
5.133400 0.2 -0.411496
5.136733 0.2 -0.413740
5.140067 0.2 -0.415999
5.143400 0.2 -0.417735
5.146733 0.2 -0.418704
5.150067 0.2 -0.418914
5.153400 0.2 -0.418485
5.156733 0.2 -0.417661
5.160067 0.2 -0.416827
5.163400 0.2 -0.416478
5.166733 0.2 -0.417028
5.170067 0.2 -0.418760
5.173400 0.2 -0.421498
5.176733 0.2 -0.424283
5.180067 0.2 -0.425763
5.183400 0.2 -0.425316
5.186733 0.2 -0.423840
5.190067 0.2 -0.423193
5.193400 0.2 -0.424772
5.196733 0.2 -0.428502
5.200067 0.2 -0.433251
5.203400 0.2 -0.438122
5.206733 0.2 -0.443095
5.210067 0.2 -0.448241
5.213400 0.2 -0.452925
5.216733 0.2 -0.456409
5.220067 0.2 -0.458779
5.223400 0.2 -0.460572
5.226733 0.2 -0.462108
5.230067 0.2 -0.463342
5.233400 0.2 -0.464134
5.236733 0.2 -0.464534
5.240067 0.2 -0.464912
5.243400 0.2 -0.465764
5.246733 0.2 -0.467347
5.250067 0.2 -0.469442
5.253400 0.2 -0.471859
5.256733 0.2 -0.474658
5.260067 0.2 -0.477550
5.263400 0.2 -0.479729
5.266733 0.2 -0.480707
5.270067 0.2 -0.481093
5.273400 0.2 -0.482146
5.276733 0.2 -0.484539
5.280067 0.2 -0.487827
5.283400 0.2 -0.491235
5.286733 0.2 -0.494365
5.290067 0.2 -0.496716
5.293400 0.2 -0.497838
5.296733 0.2 -0.498109
5.300067 0.2 -0.498360
5.303400 0.2 -0.498956
5.306733 0.2 -0.499729
5.310067 0.2 -0.500428
5.313400 0.2 -0.501210
5.316733 0.2 -0.502393
5.320067 0.2 -0.503832
5.323400 0.2 -0.505028
5.326733 0.2 -0.505536
5.330067 0.2 -0.505368
5.333400 0.2 -0.505024
5.336733 0.2 -0.504819
5.340067 0.2 -0.504619
5.343400 0.2 -0.504465
5.346733 0.2 -0.504903
5.350067 0.2 -0.506318
5.353400 0.2 -0.508400
5.356733 0.2 -0.510560
5.360067 0.2 -0.512423
5.363400 0.2 -0.513787
5.366733 0.2 -0.514565
5.370067 0.2 -0.514579
5.373400 0.2 -0.513461
5.376733 0.2 -0.511142
5.380067 0.2 -0.508074
5.383400 0.2 -0.504656
5.386733 0.2 -0.501294
5.390067 0.2 -0.498658
5.393400 0.2 -0.497135
5.396733 0.2 -0.496479
5.400067 0.2 -0.496367
5.403400 0.2 -0.496698
5.406733 0.2 -0.497405
5.410067 0.2 -0.498481
5.413400 0.2 -0.499808
5.416733 0.2 -0.500972
5.420067 0.2 -0.501466
5.423400 0.2 -0.501252
5.426733 0.2 -0.500823
5.430067 0.2 -0.500539
5.433400 0.2 -0.499971
5.436733 0.2 -0.498402
5.440067 0.2 -0.495780
5.443400 0.2 -0.492600
5.446733 0.2 -0.489219
5.450067 0.2 -0.486053
5.453400 0.2 -0.483706
5.456733 0.2 -0.482164
5.460067 0.2 -0.480465
5.463400 0.2 -0.477801
5.466733 0.2 -0.474285
5.470067 0.2 -0.470420
5.473400 0.2 -0.466486
5.476733 0.2 -0.462355
5.480067 0.2 -0.457768
5.483400 0.2 -0.452772
5.486733 0.2 -0.447435
5.490067 0.2 -0.441563
5.493400 0.2 -0.435137
5.496733 0.2 -0.428394
5.500067 0.2 -0.421391
5.503400 0.2 -0.414127
5.506733 0.2 -0.406997
5.510067 0.2 -0.400553
5.513400 0.2 -0.394662
5.516733 0.2 -0.388450
5.520067 0.2 -0.381181
5.523400 0.2 -0.372729
5.526733 0.2 -0.363290
5.530067 0.2 -0.353223
5.533400 0.2 -0.342978
5.536733 0.2 -0.333004
5.540067 0.2 -0.323891
5.543400 0.2 -0.316296
5.546733 0.2 -0.310196
5.550067 0.2 -0.304617
5.553400 0.2 -0.298508
5.556733 0.2 -0.291611
5.560067 0.2 -0.284379
5.563400 0.2 -0.277623
5.566733 0.2 -0.272323
5.570067 0.2 -0.269120
5.573400 0.2 -0.267513
5.576733 0.2 -0.266125
5.580067 0.2 -0.264007
5.583400 0.2 -0.261106
5.586733 0.2 -0.257762
5.590067 0.2 -0.254340
5.593400 0.2 -0.251252
5.596733 0.2 -0.248980
5.600067 0.2 -0.247913
5.603400 0.2 -0.248174
5.606733 0.2 -0.249497
5.610067 0.2 -0.251490
5.613400 0.2 -0.254111
5.616733 0.2 -0.257194
5.620067 0.2 -0.259690
5.623400 0.2 -0.260533
5.626733 0.2 -0.259755
5.630067 0.2 -0.258326
5.633400 0.2 -0.257334
5.636733 0.2 -0.257501
5.640067 0.2 -0.259150
5.643400 0.2 -0.262484
5.646733 0.2 -0.267779
5.650067 0.2 -0.275024
5.653400 0.2 -0.283634
5.656733 0.2 -0.292538
5.660067 0.2 -0.300370
5.663400 0.2 -0.306009
5.666733 0.2 -0.309553
5.670067 0.2 -0.312333
5.673400 0.2 -0.315877
5.676733 0.2 -0.320920
5.680067 0.2 -0.327090
5.683400 0.2 -0.333330
5.686733 0.2 -0.338880
5.690067 0.2 -0.343686
5.693400 0.2 -0.347765
5.696733 0.2 -0.351029
5.700067 0.2 -0.353977
5.703400 0.2 -0.357479
5.706733 0.2 -0.361749
5.710067 0.2 -0.366410
5.713400 0.2 -0.371309
5.716733 0.2 -0.376482
5.720067 0.2 -0.381647
5.723400 0.2 -0.386396
5.726733 0.2 -0.390722
5.730067 0.2 -0.394844
5.733400 0.2 -0.398676
5.736733 0.2 -0.401735
5.740067 0.2 -0.403775
5.743400 0.2 -0.405470
5.746733 0.2 -0.408124
5.750067 0.2 -0.412320
5.753400 0.2 -0.417307
5.756733 0.2 -0.422043
5.760067 0.2 -0.426327
5.763400 0.2 -0.430765
5.766733 0.2 -0.436087
5.770067 0.2 -0.442453
5.773400 0.2 -0.449228
5.776733 0.2 -0.455338
5.780067 0.2 -0.459654
5.783400 0.2 -0.461619
5.786733 0.2 -0.461973
5.790067 0.2 -0.462378
5.793400 0.2 -0.464143
5.796733 0.2 -0.467561
5.800067 0.2 -0.472208
5.803400 0.2 -0.477354
5.806733 0.2 -0.482113
5.810067 0.2 -0.485848
5.813400 0.2 -0.488535
5.816733 0.2 -0.490495
5.820067 0.2 -0.491878
5.823400 0.2 -0.492465
5.826733 0.2 -0.491831
5.830067 0.2 -0.489610
5.833400 0.2 -0.485769
5.836733 0.2 -0.481172
5.840067 0.2 -0.477564
5.843400 0.2 -0.475929
5.846733 0.2 -0.475440
5.850067 0.2 -0.474649
5.853400 0.2 -0.472926
5.856733 0.2 -0.470201
5.860067 0.2 -0.466402
5.863400 0.2 -0.461652
5.866733 0.2 -0.456586
5.870067 0.2 -0.451836
5.873400 0.2 -0.447044
5.876733 0.2 -0.440795
5.880067 0.2 -0.432092
5.883400 0.2 -0.421545
5.886733 0.2 -0.410601
5.890067 0.2 -0.400268
5.893400 0.2 -0.390816
5.896733 0.2 -0.381819
5.900067 0.2 -0.372361
5.903400 0.2 -0.361763
5.906733 0.2 -0.349972
5.910067 0.2 -0.337176
5.913400 0.2 -0.323490
5.916733 0.2 -0.309064
5.920067 0.2 -0.294172
5.923400 0.2 -0.279108
5.926733 0.2 -0.264016
5.930067 0.2 -0.248756
5.933400 0.2 -0.233003
5.936733 0.2 -0.216560
5.940067 0.2 -0.199536
5.943400 0.2 -0.181943
5.946733 0.2 -0.163508
5.950067 0.2 -0.144406
5.953400 0.2 -0.125836
5.956733 0.2 -0.109151
5.960067 0.2 -0.094334
5.963400 0.2 -0.079693
5.966733 0.2 -0.063218
5.970067 0.2 -0.043889
5.973400 0.2 -0.022156
5.976733 0.2 0.000447
5.980067 0.2 0.022380
5.983400 0.2 0.043195
5.986733 0.2 0.063502
5.990067 0.2 0.083735
5.993400 0.2 0.103517
5.996733 0.2 0.122492
6.000067 0.2 0.140676
