# Supplementary material for: Quantitative profiling of capsaicin content in seven chili pepper cultivars using optimized HPLC
Source: Front Plant Sci. 2026 May 7;17:1749488. doi: 10.3389/fpls.2026.1749488 (PMC13190488; doi:10.3389/fpls.2026.1749488)
Supplement: Supplementary file 3 [file DataSheet3.zip › Raw Chromatograms_Chili Pepper/HAPD.txt]

URL	chrom://desktop-lb30aed/ChromeleonLocal/Capsaicin/CapsaicinTest_1312025.seq/27743.smp/UV_VIS_4.channel
Channel	UV_VIS_4

Injection Information:
Data Vault	ChromeleonLocal
Sequence	CapsaicinTest_1312025
Name	HAPD
Number	558
Position	B:E8
Comment	
Processing Method	Processing_Capsaicin
Instrument Method	Capsaicin_222025m1 -Origninal_4wavelenght
Type	Unknown
Status	Finished
Inject Time	3/31/2025 4:03:32 PM -07:00
Volume (µl)	10.00
Dilution Factor	1.0000
Weight	1.0000

Raw Data Information:
Time Min. (min)	0.003400
Time Max. (min)	6.000067
Data Points	1800
Detector	UV
Generating Data System	Chromeleon 7.2.10.24543
Exporting Data System	Chromeleon 7.2.10.0
Operator	Instrument Controller
Signal Quantity	Absorbance
Signal Unit	mAU
Signal Min.	-0.514579
Signal Max.	597.250672
Channel	UV_VIS_4
Driver Name	VDAD.dll
Channel Type	Evaluation
Min. Step (s)	0.2
Max. Step (s)	0.2
Average Step (s)	0.2

Signal Parameter Information:
Signal Info	WVL:280 nm

Raw Data:
Time (min)	Step (s)	Value (mAU)
0.003400	n.a.	0.000000
0.006733	0.2	0.000005
0.010067	0.2	-0.000019
0.013400	0.2	-0.000438
0.016733	0.2	-0.002119
0.020067	0.2	-0.005574
0.023400	0.2	-0.009993
0.026733	0.2	-0.013765
0.030067	0.2	-0.015893
0.033400	0.2	-0.016601
0.036733	0.2	-0.016894
0.040067	0.2	-0.017309
0.043400	0.2	-0.017416
0.046733	0.2	-0.016880
0.050067	0.2	-0.016340
0.053400	0.2	-0.016531
0.056733	0.2	-0.017607
0.060067	0.2	-0.019488
0.063400	0.2	-0.021998
0.066733	0.2	-0.024592
0.070067	0.2	-0.026636
0.073400	0.2	-0.027576
0.076733	0.2	-0.026715
0.080067	0.2	-0.023637
0.083400	0.2	-0.019213
0.086733	0.2	-0.015097
0.090067	0.2	-0.012326
0.093400	0.2	-0.011050
0.096733	0.2	-0.011171
0.100067	0.2	-0.012578
0.103400	0.2	-0.014757
0.106733	0.2	-0.016685
0.110067	0.2	-0.017388
0.113400	0.2	-0.016517
0.116733	0.2	-0.014668
0.120067	0.2	-0.012806
0.123400	0.2	-0.011297
0.126733	0.2	-0.009825
0.130067	0.2	-0.008298
0.133400	0.2	-0.007362
0.136733	0.2	-0.007991
0.140067	0.2	-0.010571
0.143400	0.2	-0.014189
0.146733	0.2	-0.017206
0.150067	0.2	-0.018775
0.153400	0.2	-0.019334
0.156733	0.2	-0.019739
0.160067	0.2	-0.020629
0.163400	0.2	-0.022212
0.166733	0.2	-0.024387
0.170067	0.2	-0.027046
0.173400	0.2	-0.029858
0.176733	0.2	-0.032042
0.180067	0.2	-0.032964
0.183400	0.2	-0.032629
0.186733	0.2	-0.031334
0.190067	0.2	-0.029434
0.193400	0.2	-0.027651
0.196733	0.2	-0.026966
0.200067	0.2	-0.028047
0.203400	0.2	-0.030757
0.206733	0.2	-0.034035
0.210067	0.2	-0.036336
0.213400	0.2	-0.036596
0.216733	0.2	-0.034971
0.220067	0.2	-0.032480
0.223400	0.2	-0.030124
0.226733	0.2	-0.028634
0.230067	0.2	-0.028275
0.233400	0.2	-0.028671
0.236733	0.2	-0.029174
0.240067	0.2	-0.029299
0.243400	0.2	-0.028736
0.246733	0.2	-0.027553
0.250067	0.2	-0.026086
0.253400	0.2	-0.024266
0.256733	0.2	-0.021928
0.260067	0.2	-0.019572
0.263400	0.2	-0.018170
0.266733	0.2	-0.018412
0.270067	0.2	-0.020443
0.273400	0.2	-0.023586
0.276733	0.2	-0.026347
0.280067	0.2	-0.027372
0.283400	0.2	-0.026682
0.286733	0.2	-0.025313
0.290067	0.2	-0.023986
0.293400	0.2	-0.022673
0.296733	0.2	-0.021001
0.300067	0.2	-0.018622
0.303400	0.2	-0.015460
0.306733	0.2	-0.011972
0.310067	0.2	-0.009118
0.313400	0.2	-0.007884
0.316733	0.2	-0.008396
0.320067	0.2	-0.009364
0.323400	0.2	-0.008950
0.326733	0.2	-0.006487
0.330067	0.2	-0.003115
0.333400	0.2	-0.000610
0.336733	0.2	0.000317
0.340067	0.2	0.000405
0.343400	0.2	0.000801
0.346733	0.2	0.002128
0.350067	0.2	0.004615
0.353400	0.2	0.008568
0.356733	0.2	0.014035
0.360067	0.2	0.020191
0.363400	0.2	0.025826
0.366733	0.2	0.030166
0.370067	0.2	0.032852
0.373400	0.2	0.033821
0.376733	0.2	0.033611
0.380067	0.2	0.032973
0.383400	0.2	0.032149
0.386733	0.2	0.031050
0.390067	0.2	0.029765
0.393400	0.2	0.028685
0.396733	0.2	0.028536
0.400067	0.2	0.029900
0.403400	0.2	0.032554
0.406733	0.2	0.035781
0.410067	0.2	0.039218
0.413400	0.2	0.042939
0.416733	0.2	0.046981
0.420067	0.2	0.051185
0.423400	0.2	0.055148
0.426733	0.2	0.058264
0.430067	0.2	0.060098
0.433400	0.2	0.060722
0.436733	0.2	0.060708
0.440067	0.2	0.060750
0.443400	0.2	0.061183
0.446733	0.2	0.061826
0.450067	0.2	0.062296
0.453400	0.2	0.062520
0.456733	0.2	0.062753
0.460067	0.2	0.062920
0.463400	0.2	0.062375
0.466733	0.2	0.060783
0.470067	0.2	0.058603
0.473400	0.2	0.056298
0.476733	0.2	0.053933
0.480067	0.2	0.051786
0.483400	0.2	0.050552
0.486733	0.2	0.050603
0.490067	0.2	0.051167
0.493400	0.2	0.050762
0.496733	0.2	0.048750
0.500067	0.2	0.046059
0.503400	0.2	0.043856
0.506733	0.2	0.042086
0.510067	0.2	0.039563
0.513400	0.2	0.035255
0.516733	0.2	0.029239
0.520067	0.2	0.022408
0.523400	0.2	0.015739
0.526733	0.2	0.010082
0.530067	0.2	0.006068
0.533400	0.2	0.003981
0.536733	0.2	0.003721
0.540067	0.2	0.004601
0.543400	0.2	0.005262
0.546733	0.2	0.004224
0.550067	0.2	0.000698
0.553400	0.2	-0.005057
0.556733	0.2	-0.012047
0.560067	0.2	-0.019148
0.563400	0.2	-0.025593
0.566733	0.2	-0.030831
0.570067	0.2	-0.034394
0.573400	0.2	-0.036061
0.576733	0.2	-0.036131
0.580067	0.2	-0.035362
0.583400	0.2	-0.034557
0.586733	0.2	-0.034338
0.590067	0.2	-0.035400
0.593400	0.2	-0.038138
0.596733	0.2	-0.042170
0.600067	0.2	-0.046962
0.603400	0.2	-0.052513
0.606733	0.2	-0.058841
0.610067	0.2	-0.065118
0.613400	0.2	-0.069854
0.616733	0.2	-0.072340
0.620067	0.2	-0.073146
0.623400	0.2	-0.073044
0.626733	0.2	-0.072452
0.630067	0.2	-0.071460
0.633400	0.2	-0.069272
0.636733	0.2	-0.064159
0.640067	0.2	-0.054473
0.643400	0.2	-0.039921
0.646733	0.2	-0.021164
0.650067	0.2	0.002570
0.653400	0.2	0.035036
0.656733	0.2	0.082380
0.660067	0.2	0.152732
0.663400	0.2	0.257427
0.666733	0.2	0.411393
0.670067	0.2	0.630179
0.673400	0.2	0.924291
0.676733	0.2	1.294580
0.680067	0.2	1.730919
0.683400	0.2	2.213409
0.686733	0.2	2.715089
0.690067	0.2	3.206618
0.693400	0.2	3.662161
0.696733	0.2	4.064725
0.700067	0.2	4.410120
0.703400	0.2	4.709628
0.706733	0.2	4.990976
0.710067	0.2	5.296478
0.713400	0.2	5.677724
0.716733	0.2	6.186110
0.720067	0.2	6.859521
0.723400	0.2	7.709046
0.726733	0.2	8.711079
0.730067	0.2	9.807246
0.733400	0.2	10.910393
0.736733	0.2	11.919574
0.740067	0.2	12.759869
0.743400	0.2	13.443525
0.746733	0.2	14.102408
0.750067	0.2	14.943802
0.753400	0.2	16.143224
0.756733	0.2	17.745416
0.760067	0.2	19.651745
0.763400	0.2	21.701795
0.766733	0.2	23.770300
0.770067	0.2	25.809519
0.773400	0.2	27.839486
0.776733	0.2	29.919059
0.780067	0.2	32.117120
0.783400	0.2	34.488896
0.786733	0.2	37.056049
0.790067	0.2	39.792517
0.793400	0.2	42.638388
0.796733	0.2	45.565567
0.800067	0.2	48.653507
0.803400	0.2	52.079791
0.806733	0.2	55.999197
0.810067	0.2	60.405778
0.813400	0.2	65.090228
0.816733	0.2	69.717816
0.820067	0.2	73.970459
0.823400	0.2	77.668242
0.826733	0.2	80.804410
0.830067	0.2	83.492422
0.833400	0.2	85.886233
0.836733	0.2	88.127917
0.840067	0.2	90.321493
0.843400	0.2	92.506749
0.846733	0.2	94.632208
0.850067	0.2	96.551944
0.853400	0.2	98.062344
0.856733	0.2	98.970104
0.860067	0.2	99.170175
0.863400	0.2	98.711532
0.866733	0.2	97.827646
0.870067	0.2	96.908584
0.873400	0.2	96.407342
0.876733	0.2	96.703651
0.880067	0.2	97.973128
0.883400	0.2	100.111738
0.886733	0.2	102.748419
0.890067	0.2	105.347666
0.893400	0.2	107.368436
0.896733	0.2	108.421245
0.900067	0.2	108.364867
0.903400	0.2	107.311802
0.906733	0.2	105.552799
0.910067	0.2	103.441738
0.913400	0.2	101.286587
0.916733	0.2	99.277422
0.920067	0.2	97.465105
0.923400	0.2	95.787430
0.926733	0.2	94.123073
0.930067	0.2	92.347236
0.933400	0.2	90.370816
0.936733	0.2	88.157994
0.940067	0.2	85.724751
0.943400	0.2	83.124372
0.946733	0.2	80.427961
0.950067	0.2	77.707088
0.953400	0.2	75.022737
0.956733	0.2	72.420607
0.960067	0.2	69.930991
0.963400	0.2	67.571914
0.966733	0.2	65.353457
0.970067	0.2	63.281804
0.973400	0.2	61.362959
0.976733	0.2	59.605083
0.980067	0.2	58.016679
0.983400	0.2	56.600054
0.986733	0.2	55.343742
0.990067	0.2	54.217544
0.993400	0.2	53.172037
0.996733	0.2	52.144905
1.000067	0.2	51.074615
1.003400	0.2	49.916026
1.006733	0.2	48.651258
1.010067	0.2	47.293287
1.013400	0.2	45.881816
1.016733	0.2	44.473209
1.020067	0.2	43.128235
1.023400	0.2	41.900654
1.026733	0.2	40.828795
1.030067	0.2	39.931503
1.033400	0.2	39.207246
1.036733	0.2	38.634902
1.040067	0.2	38.175965
1.043400	0.2	37.778351
1.046733	0.2	37.382045
1.050067	0.2	36.926940
1.053400	0.2	36.362037
1.056733	0.2	35.653659
1.060067	0.2	34.790179
1.063400	0.2	33.782180
1.066733	0.2	32.658684
1.070067	0.2	31.460407
1.073400	0.2	30.231518
1.076733	0.2	29.011467
1.080067	0.2	27.829390
1.083400	0.2	26.702480
1.086733	0.2	25.637653
1.090067	0.2	24.634553
1.093400	0.2	23.688301
1.096733	0.2	22.791466
1.100067	0.2	21.935799
1.103400	0.2	21.114657
1.106733	0.2	20.324988
1.110067	0.2	19.567730
1.113400	0.2	18.846514
1.116733	0.2	18.165307
1.120067	0.2	17.527011
1.123400	0.2	16.933447
1.126733	0.2	16.385140
1.130067	0.2	15.880447
1.133400	0.2	15.415438
1.136733	0.2	14.984324
1.140067	0.2	14.580130
1.143400	0.2	14.195889
1.146733	0.2	13.825297
1.150067	0.2	13.462296
1.153400	0.2	13.101418
1.156733	0.2	12.739240
1.160067	0.2	12.374911
1.163400	0.2	12.009158
1.166733	0.2	11.643604
1.170067	0.2	11.281092
1.173400	0.2	10.926127
1.176733	0.2	10.584258
1.180067	0.2	10.260460
1.183400	0.2	9.958288
1.186733	0.2	9.680283
1.190067	0.2	9.428570
1.193400	0.2	9.204578
1.196733	0.2	9.008273
1.200067	0.2	8.838046
1.203400	0.2	8.691093
1.206733	0.2	8.563972
1.210067	0.2	8.453499
1.213400	0.2	8.357298
1.216733	0.2	8.273786
1.220067	0.2	8.201292
1.223400	0.2	8.136868
1.226733	0.2	8.076834
1.230067	0.2	8.018725
1.233400	0.2	7.961984
1.236733	0.2	7.907297
1.240067	0.2	7.855743
1.243400	0.2	7.808097
1.246733	0.2	7.764632
1.250067	0.2	7.725526
1.253400	0.2	7.690773
1.256733	0.2	7.659360
1.260067	0.2	7.629069
1.263400	0.2	7.597525
1.266733	0.2	7.562968
1.270067	0.2	7.524197
1.273400	0.2	7.480276
1.276733	0.2	7.430348
1.280067	0.2	7.373812
1.283400	0.2	7.310631
1.286733	0.2	7.241261
1.290067	0.2	7.166001
1.293400	0.2	7.084636
1.296733	0.2	6.997255
1.300067	0.2	6.905147
1.303400	0.2	6.810534
1.306733	0.2	6.715655
1.310067	0.2	6.622314
1.313400	0.2	6.531896
1.316733	0.2	6.445628
1.320067	0.2	6.364677
1.323400	0.2	6.289510
1.326733	0.2	6.219684
1.330067	0.2	6.154906
1.333400	0.2	6.095460
1.336733	0.2	6.040847
1.340067	0.2	5.989084
1.343400	0.2	5.937545
1.346733	0.2	5.883947
1.350067	0.2	5.827053
1.353400	0.2	5.766801
1.356733	0.2	5.703764
1.360067	0.2	5.638511
1.363400	0.2	5.571437
1.366733	0.2	5.503078
1.370067	0.2	5.434905
1.373400	0.2	5.370192
1.376733	0.2	5.314033
1.380067	0.2	5.272375
1.383400	0.2	5.251202
1.386733	0.2	5.256687
1.390067	0.2	5.295454
1.393400	0.2	5.373876
1.396733	0.2	5.496661
1.400067	0.2	5.666232
1.403400	0.2	5.883127
1.406733	0.2	6.146715
1.410067	0.2	6.455625
1.413400	0.2	6.807772
1.416733	0.2	7.199617
1.420067	0.2	7.625641
1.423400	0.2	8.079144
1.426733	0.2	8.553742
1.430067	0.2	9.043738
1.433400	0.2	9.543304
1.436733	0.2	10.046032
1.440067	0.2	10.545049
1.443400	0.2	11.033313
1.446733	0.2	11.504143
1.450067	0.2	11.951006
1.453400	0.2	12.366427
1.456733	0.2	12.741205
1.460067	0.2	13.064356
1.463400	0.2	13.324064
1.466733	0.2	13.509267
1.470067	0.2	13.611154
1.473400	0.2	13.624225
1.476733	0.2	13.547307
1.480067	0.2	13.384223
1.483400	0.2	13.144529
1.486733	0.2	12.843618
1.490067	0.2	12.501040
1.493400	0.2	12.137508
1.496733	0.2	11.771992
1.500067	0.2	11.419994
1.503400	0.2	11.092802
1.506733	0.2	10.797344
1.510067	0.2	10.536890
1.513400	0.2	10.311892
1.516733	0.2	10.120720
1.520067	0.2	9.960844
1.523400	0.2	9.829993
1.526733	0.2	9.726179
1.530067	0.2	9.647175
1.533400	0.2	9.590494
1.536733	0.2	9.553456
1.540067	0.2	9.533265
1.543400	0.2	9.527262
1.546733	0.2	9.533111
1.550067	0.2	9.548548
1.553400	0.2	9.571416
1.556733	0.2	9.600143
1.560067	0.2	9.633596
1.563400	0.2	9.670695
1.566733	0.2	9.710379
1.570067	0.2	9.751241
1.573400	0.2	9.791418
1.576733	0.2	9.829192
1.580067	0.2	9.863623
1.583400	0.2	9.894599
1.586733	0.2	9.922395
1.590067	0.2	9.947116
1.593400	0.2	9.969100
1.596733	0.2	9.989883
1.600067	0.2	10.011732
1.603400	0.2	10.035965
1.606733	0.2	10.062470
1.610067	0.2	10.090629
1.613400	0.2	10.119998
1.616733	0.2	10.150825
1.620067	0.2	10.183929
1.623400	0.2	10.219454
1.626733	0.2	10.256511
1.630067	0.2	10.294095
1.633400	0.2	10.331487
1.636733	0.2	10.367939
1.640067	0.2	10.402151
1.643400	0.2	10.432382
1.646733	0.2	10.457407
1.650067	0.2	10.477086
1.653400	0.2	10.491852
1.656733	0.2	10.502315
1.660067	0.2	10.509323
1.663400	0.2	10.513840
1.666733	0.2	10.516560
1.670067	0.2	10.518245
1.673400	0.2	10.520970
1.676733	0.2	10.527833
1.680067	0.2	10.541100
1.683400	0.2	10.561654
1.686733	0.2	10.590227
1.690067	0.2	10.628207
1.693400	0.2	10.677474
1.696733	0.2	10.740026
1.700067	0.2	10.817149
1.703400	0.2	10.908810
1.706733	0.2	11.014151
1.710067	0.2	11.132024
1.713400	0.2	11.260728
1.716733	0.2	11.397526
1.720067	0.2	11.538924
1.723400	0.2	11.681966
1.726733	0.2	11.825082
1.730067	0.2	11.967928
1.733400	0.2	12.111296
1.736733	0.2	12.256815
1.740067	0.2	12.405529
1.743400	0.2	12.556822
1.746733	0.2	12.708744
1.750067	0.2	12.858696
1.753400	0.2	13.003699
1.756733	0.2	13.140431
1.760067	0.2	13.264786
1.763400	0.2	13.371245
1.766733	0.2	13.453416
1.770067	0.2	13.506250
1.773400	0.2	13.527437
1.776733	0.2	13.516117
1.780067	0.2	13.471460
1.783400	0.2	13.393648
1.786733	0.2	13.285410
1.790067	0.2	13.152030
1.793400	0.2	13.000499
1.796733	0.2	12.838007
1.800067	0.2	12.670201
1.803400	0.2	12.500878
1.806733	0.2	12.332480
1.810067	0.2	12.166104
1.813400	0.2	12.001880
1.816733	0.2	11.840016
1.820067	0.2	11.681328
1.823400	0.2	11.527231
1.826733	0.2	11.379425
1.830067	0.2	11.239271
1.833400	0.2	11.107507
1.836733	0.2	10.984428
1.840067	0.2	10.870537
1.843400	0.2	10.767048
1.846733	0.2	10.675588
1.850067	0.2	10.597827
1.853400	0.2	10.535200
1.856733	0.2	10.488159
1.860067	0.2	10.455926
1.863400	0.2	10.437728
1.866733	0.2	10.433653
1.870067	0.2	10.444005
1.873400	0.2	10.468513
1.876733	0.2	10.506301
1.880067	0.2	10.556243
1.883400	0.2	10.617259
1.886733	0.2	10.688668
1.890067	0.2	10.770177
1.893400	0.2	10.861149
1.896733	0.2	10.960284
1.900067	0.2	11.066278
1.903400	0.2	11.178008
1.906733	0.2	11.293683
1.910067	0.2	11.410606
1.913400	0.2	11.526104
1.916733	0.2	11.638794
1.920067	0.2	11.748797
1.923400	0.2	11.856509
1.926733	0.2	11.961143
1.930067	0.2	12.060585
1.933400	0.2	12.152931
1.936733	0.2	12.238366
1.940067	0.2	12.319786
1.943400	0.2	12.402288
1.946733	0.2	12.492319
1.950067	0.2	12.597376
1.953400	0.2	12.726546
1.956733	0.2	12.891297
1.960067	0.2	13.105585
1.963400	0.2	13.385271
1.966733	0.2	13.747937
1.970067	0.2	14.213333
1.973400	0.2	14.803475
1.976733	0.2	15.542093
1.980067	0.2	16.454021
1.983400	0.2	17.564371
1.986733	0.2	18.897713
1.990067	0.2	20.477250
1.993400	0.2	22.324282
1.996733	0.2	24.457364
2.000067	0.2	26.891162
2.003400	0.2	29.636319
2.006733	0.2	32.700752
2.010067	0.2	36.090435
2.013400	0.2	39.809109
2.016733	0.2	43.858611
2.020067	0.2	48.239571
2.023400	0.2	52.951803
2.026733	0.2	57.995198
2.030067	0.2	63.369703
2.033400	0.2	69.074081
2.036733	0.2	75.105876
2.040067	0.2	81.462544
2.043400	0.2	88.142157
2.046733	0.2	95.144045
2.050067	0.2	102.469311
2.053400	0.2	110.120676
2.056733	0.2	118.101668
2.060067	0.2	126.415962
2.063400	0.2	135.067939
2.066733	0.2	144.064063
2.070067	0.2	153.414104
2.073400	0.2	163.132381
2.076733	0.2	173.238735
2.080067	0.2	183.758214
2.083400	0.2	194.720300
2.086733	0.2	206.158534
2.090067	0.2	218.109773
2.093400	0.2	230.612499
2.096733	0.2	243.704273
2.100067	0.2	257.418435
2.103400	0.2	271.780235
2.106733	0.2	286.802822
2.110067	0.2	302.483924
2.113400	0.2	318.803247
2.116733	0.2	335.720554
2.120067	0.2	353.175542
2.123400	0.2	371.089550
2.126733	0.2	389.366281
2.130067	0.2	407.890464
2.133400	0.2	426.527551
2.136733	0.2	445.127259
2.140067	0.2	463.528377
2.143400	0.2	481.559597
2.146733	0.2	499.037165
2.150067	0.2	515.764663
2.153400	0.2	531.534693
2.156733	0.2	546.129952
2.160067	0.2	559.326285
2.163400	0.2	570.897977
2.166733	0.2	580.622992
2.170067	0.2	588.290915
2.173400	0.2	593.714486
2.176733	0.2	596.739450
2.180067	0.2	597.250672
2.183400	0.2	595.177995
2.186733	0.2	590.503654
2.190067	0.2	583.269066
2.193400	0.2	573.578142
2.196733	0.2	561.595671
2.200067	0.2	547.539592
2.203400	0.2	531.665204
2.206733	0.2	514.245146
2.210067	0.2	495.553748
2.213400	0.2	475.857966
2.216733	0.2	455.411431
2.220067	0.2	434.449013
2.223400	0.2	413.181903
2.226733	0.2	391.794509
2.230067	0.2	370.444409
2.233400	0.2	349.265007
2.236733	0.2	328.368801
2.240067	0.2	307.850214
2.243400	0.2	287.788464
2.246733	0.2	268.250760
2.250067	0.2	249.295505
2.253400	0.2	230.974844
2.256733	0.2	213.336135
2.260067	0.2	196.423340
2.263400	0.2	180.277890
2.266733	0.2	164.937270
2.270067	0.2	150.431944
2.273400	0.2	136.783826
2.276733	0.2	124.006705
2.280067	0.2	112.106581
2.283400	0.2	101.080826
2.286733	0.2	90.917288
2.290067	0.2	81.594740
2.293400	0.2	73.084356
2.296733	0.2	65.351795
2.300067	0.2	58.358652
2.303400	0.2	52.063107
2.306733	0.2	46.420381
2.310067	0.2	41.383249
2.313400	0.2	36.902865
2.316733	0.2	32.930262
2.320067	0.2	29.417728
2.323400	0.2	26.319823
2.326733	0.2	23.594005
2.330067	0.2	21.200487
2.333400	0.2	19.101738
2.336733	0.2	17.262655
2.340067	0.2	15.651258
2.343400	0.2	14.238749
2.346733	0.2	12.999005
2.350067	0.2	11.908915
2.353400	0.2	10.949452
2.356733	0.2	10.105041
2.360067	0.2	9.361706
2.363400	0.2	8.706632
2.366733	0.2	8.128379
2.370067	0.2	7.616556
2.373400	0.2	7.161675
2.376733	0.2	6.755148
2.380067	0.2	6.389823
2.383400	0.2	6.060442
2.386733	0.2	5.762861
2.390067	0.2	5.492894
2.393400	0.2	5.246797
2.396733	0.2	5.022180
2.400067	0.2	4.817601
2.403400	0.2	4.631551
2.406733	0.2	4.461929
2.410067	0.2	4.306370
2.413400	0.2	4.163003
2.416733	0.2	4.030685
2.420067	0.2	3.908495
2.423400	0.2	3.795177
2.426733	0.2	3.689369
2.430067	0.2	3.590165
2.433400	0.2	3.496925
2.436733	0.2	3.409027
2.440067	0.2	3.326223
2.443400	0.2	3.248760
2.446733	0.2	3.177095
2.450067	0.2	3.111721
2.453400	0.2	3.053118
2.456733	0.2	3.001825
2.460067	0.2	2.958556
2.463400	0.2	2.924236
2.466733	0.2	2.900483
2.470067	0.2	2.890248
2.473400	0.2	2.897708
2.476733	0.2	2.927193
2.480067	0.2	2.982551
2.483400	0.2	3.067385
2.486733	0.2	3.185710
2.490067	0.2	3.342819
2.493400	0.2	3.545685
2.496733	0.2	3.802404
2.500067	0.2	4.121494
2.503400	0.2	4.511550
2.506733	0.2	4.981039
2.510067	0.2	5.538324
2.513400	0.2	6.192205
2.516733	0.2	6.952183
2.520067	0.2	7.827976
2.523400	0.2	8.828538
2.526733	0.2	9.961785
2.530067	0.2	11.235452
2.533400	0.2	12.657670
2.536733	0.2	14.236360
2.540067	0.2	15.978282
2.543400	0.2	17.888472
2.546733	0.2	19.970522
2.550067	0.2	22.227350
2.553400	0.2	24.661329
2.556733	0.2	27.274061
2.560067	0.2	30.066613
2.563400	0.2	33.039991
2.566733	0.2	36.195242
2.570067	0.2	39.532962
2.573400	0.2	43.052686
2.576733	0.2	46.753306
2.580067	0.2	50.634104
2.583400	0.2	54.695085
2.586733	0.2	58.936873
2.590067	0.2	63.361037
2.593400	0.2	67.970418
2.596733	0.2	72.769402
2.600067	0.2	77.763926
2.603400	0.2	82.961205
2.606733	0.2	88.368845
2.610067	0.2	93.993102
2.613400	0.2	99.837449
2.616733	0.2	105.902483
2.620067	0.2	112.185958
2.623400	0.2	118.681914
2.626733	0.2	125.380401
2.630067	0.2	132.267932
2.633400	0.2	139.327175
2.636733	0.2	146.536254
2.640067	0.2	153.868441
2.643400	0.2	161.291710
2.646733	0.2	168.768517
2.650067	0.2	176.256439
2.653400	0.2	183.708966
2.656733	0.2	191.075443
2.660067	0.2	198.300812
2.663400	0.2	205.326150
2.666733	0.2	212.089559
2.670067	0.2	218.526959
2.673400	0.2	224.572830
2.676733	0.2	230.160747
2.680067	0.2	235.224129
2.683400	0.2	239.697593
2.686733	0.2	243.518604
2.690067	0.2	246.629939
2.693400	0.2	248.983326
2.696733	0.2	250.541931
2.700067	0.2	251.280656
2.703400	0.2	251.186658
2.706733	0.2	250.261449
2.710067	0.2	248.522228
2.713400	0.2	246.000216
2.716733	0.2	242.737644
2.720067	0.2	238.785511
2.723400	0.2	234.202286
2.726733	0.2	229.052054
2.730067	0.2	223.401259
2.733400	0.2	217.315890
2.736733	0.2	210.860586
2.740067	0.2	204.097792
2.743400	0.2	197.085543
2.746733	0.2	189.876212
2.750067	0.2	182.517898
2.753400	0.2	175.055545
2.756733	0.2	167.529858
2.760067	0.2	159.975910
2.763400	0.2	152.423857
2.766733	0.2	144.900531
2.770067	0.2	137.431049
2.773400	0.2	130.040762
2.776733	0.2	122.756483
2.780067	0.2	115.605458
2.783400	0.2	108.613400
2.786733	0.2	101.803653
2.790067	0.2	95.197987
2.793400	0.2	88.817477
2.796733	0.2	82.681514
2.800067	0.2	76.805665
2.803400	0.2	71.201650
2.806733	0.2	65.879282
2.810067	0.2	60.846759
2.813400	0.2	56.108995
2.816733	0.2	51.667006
2.820067	0.2	47.519053
2.823400	0.2	43.661385
2.826733	0.2	40.087802
2.830067	0.2	36.789244
2.833400	0.2	33.754162
2.836733	0.2	30.969544
2.840067	0.2	28.422005
2.843400	0.2	26.097796
2.846733	0.2	23.982199
2.850067	0.2	22.059577
2.853400	0.2	20.314432
2.856733	0.2	18.731980
2.860067	0.2	17.297547
2.863400	0.2	15.996280
2.866733	0.2	14.814176
2.870067	0.2	13.739131
2.873400	0.2	12.760819
2.876733	0.2	11.869827
2.880067	0.2	11.057048
2.883400	0.2	10.313792
2.886733	0.2	9.632302
2.890067	0.2	9.005959
2.893400	0.2	8.429019
2.896733	0.2	7.896163
2.900067	0.2	7.402468
2.903400	0.2	6.943801
2.906733	0.2	6.517093
2.910067	0.2	6.120135
2.913400	0.2	5.751029
2.916733	0.2	5.407617
2.920067	0.2	5.086893
2.923400	0.2	4.785392
2.926733	0.2	4.500430
2.930067	0.2	4.230584
2.933400	0.2	3.975187
2.936733	0.2	3.733896
2.940067	0.2	3.506164
2.943400	0.2	3.290838
2.946733	0.2	3.086650
2.950067	0.2	2.892991
2.953400	0.2	2.709753
2.956733	0.2	2.536597
2.960067	0.2	2.372782
2.963400	0.2	2.217810
2.966733	0.2	2.071713
2.970067	0.2	1.934478
2.973400	0.2	1.805876
2.976733	0.2	1.685587
2.980067	0.2	1.573004
2.983400	0.2	1.467718
2.986733	0.2	1.369966
2.990067	0.2	1.279782
2.993400	0.2	1.196177
2.996733	0.2	1.117541
3.000067	0.2	1.042956
3.003400	0.2	0.973078
3.006733	0.2	0.909297
3.010067	0.2	0.852323
3.013400	0.2	0.801780
3.016733	0.2	0.756662
3.020067	0.2	0.715945
3.023400	0.2	0.678846
3.026733	0.2	0.644820
3.030067	0.2	0.613634
3.033400	0.2	0.585443
3.036733	0.2	0.560568
3.040067	0.2	0.538863
3.043400	0.2	0.519454
3.046733	0.2	0.501382
3.050067	0.2	0.484334
3.053400	0.2	0.468642
3.056733	0.2	0.455002
3.060067	0.2	0.444283
3.063400	0.2	0.436679
3.066733	0.2	0.431119
3.070067	0.2	0.426020
3.073400	0.2	0.420348
3.076733	0.2	0.413954
3.080067	0.2	0.407165
3.083400	0.2	0.400674
3.086733	0.2	0.395682
3.090067	0.2	0.393023
3.093400	0.2	0.392026
3.096733	0.2	0.391235
3.100067	0.2	0.389921
3.103400	0.2	0.388287
3.106733	0.2	0.386820
3.110067	0.2	0.386024
3.113400	0.2	0.386415
3.116733	0.2	0.388310
3.120067	0.2	0.391691
3.123400	0.2	0.396413
3.126733	0.2	0.402061
3.130067	0.2	0.407971
3.133400	0.2	0.413875
3.136733	0.2	0.420092
3.140067	0.2	0.426867
3.143400	0.2	0.433903
3.146733	0.2	0.440697
3.150067	0.2	0.447184
3.153400	0.2	0.453927
3.156733	0.2	0.461563
3.160067	0.2	0.470206
3.163400	0.2	0.479654
3.166733	0.2	0.489755
3.170067	0.2	0.500116
3.173400	0.2	0.509857
3.176733	0.2	0.517885
3.180067	0.2	0.523482
3.183400	0.2	0.527068
3.186733	0.2	0.529904
3.190067	0.2	0.532786
3.193400	0.2	0.535548
3.196733	0.2	0.538034
3.200067	0.2	0.540586
3.203400	0.2	0.543371
3.206733	0.2	0.546053
3.210067	0.2	0.548046
3.213400	0.2	0.548572
3.216733	0.2	0.547022
3.220067	0.2	0.543599
3.223400	0.2	0.538994
3.226733	0.2	0.533429
3.230067	0.2	0.526938
3.233400	0.2	0.520013
3.236733	0.2	0.512949
3.240067	0.2	0.505517
3.243400	0.2	0.497755
3.246733	0.2	0.489922
3.250067	0.2	0.481689
3.253400	0.2	0.472451
3.256733	0.2	0.462206
3.260067	0.2	0.451603
3.263400	0.2	0.441377
3.266733	0.2	0.432078
3.270067	0.2	0.424082
3.273400	0.2	0.417531
3.276733	0.2	0.411980
3.280067	0.2	0.406699
3.283400	0.2	0.401391
3.286733	0.2	0.396296
3.290067	0.2	0.392050
3.293400	0.2	0.389614
3.296733	0.2	0.389754
3.300067	0.2	0.392422
3.303400	0.2	0.397256
3.306733	0.2	0.404250
3.310067	0.2	0.413642
3.313400	0.2	0.425545
3.316733	0.2	0.440064
3.320067	0.2	0.457377
3.323400	0.2	0.477242
3.326733	0.2	0.498933
3.330067	0.2	0.522146
3.333400	0.2	0.547604
3.336733	0.2	0.576745
3.340067	0.2	0.611013
3.343400	0.2	0.650901
3.346733	0.2	0.695819
3.350067	0.2	0.744937
3.353400	0.2	0.797380
3.356733	0.2	0.851806
3.360067	0.2	0.907350
3.363400	0.2	0.964622
3.366733	0.2	1.024595
3.370067	0.2	1.087342
3.373400	0.2	1.152684
3.376733	0.2	1.220885
3.380067	0.2	1.292541
3.383400	0.2	1.368090
3.386733	0.2	1.447410
3.390067	0.2	1.530000
3.393400	0.2	1.615500
3.396733	0.2	1.703878
3.400067	0.2	1.795376
3.403400	0.2	1.890119
3.406733	0.2	1.987638
3.410067	0.2	2.086954
3.413400	0.2	2.187192
3.416733	0.2	2.287896
3.420067	0.2	2.388768
3.423400	0.2	2.489449
3.426733	0.2	2.589710
3.430067	0.2	2.689403
3.433400	0.2	2.788370
3.436733	0.2	2.886029
3.440067	0.2	2.981215
3.443400	0.2	3.073160
3.446733	0.2	3.162106
3.450067	0.2	3.248379
3.453400	0.2	3.331406
3.456733	0.2	3.409754
3.460067	0.2	3.482183
3.463400	0.2	3.548502
3.466733	0.2	3.608726
3.470067	0.2	3.662207
3.473400	0.2	3.708410
3.476733	0.2	3.747758
3.480067	0.2	3.780876
3.483400	0.2	3.807656
3.486733	0.2	3.827498
3.490067	0.2	3.840332
3.493400	0.2	3.846907
3.496733	0.2	3.848160
3.500067	0.2	3.844826
3.503400	0.2	3.837477
3.506733	0.2	3.826320
3.510067	0.2	3.810930
3.513400	0.2	3.790567
3.516733	0.2	3.765174
3.520067	0.2	3.735893
3.523400	0.2	3.704238
3.526733	0.2	3.670664
3.530067	0.2	3.634384
3.533400	0.2	3.594300
3.536733	0.2	3.549778
3.540067	0.2	3.501051
3.543400	0.2	3.449367
3.546733	0.2	3.396319
3.550067	0.2	3.342782
3.553400	0.2	3.288407
3.556733	0.2	3.232346
3.560067	0.2	3.174106
3.563400	0.2	3.113425
3.566733	0.2	3.049499
3.570067	0.2	2.981196
3.573400	0.2	2.908241
3.576733	0.2	2.831710
3.580067	0.2	2.753288
3.583400	0.2	2.674465
3.586733	0.2	2.596215
3.590067	0.2	2.519032
3.593400	0.2	2.443050
3.596733	0.2	2.368097
3.600067	0.2	2.293638
3.603400	0.2	2.218871
3.606733	0.2	2.143197
3.610067	0.2	2.066838
3.613400	0.2	1.990614
3.616733	0.2	1.915214
3.620067	0.2	1.840866
3.623400	0.2	1.767664
3.626733	0.2	1.695883
3.630067	0.2	1.625777
3.633400	0.2	1.557358
3.636733	0.2	1.490489
3.640067	0.2	1.425012
3.643400	0.2	1.361077
3.646733	0.2	1.299051
3.650067	0.2	1.238883
3.653400	0.2	1.180298
3.656733	0.2	1.123459
3.660067	0.2	1.068274
3.663400	0.2	1.013861
3.666733	0.2	0.959514
3.670067	0.2	0.905497
3.673400	0.2	0.852421
3.676733	0.2	0.800597
3.680067	0.2	0.750306
3.683400	0.2	0.702217
3.686733	0.2	0.656899
3.690067	0.2	0.614072
3.693400	0.2	0.572745
3.696733	0.2	0.531934
3.700067	0.2	0.491175
3.703400	0.2	0.450728
3.706733	0.2	0.411533
3.710067	0.2	0.374513
3.713400	0.2	0.339830
3.716733	0.2	0.307336
3.720067	0.2	0.276980
3.723400	0.2	0.248486
3.726733	0.2	0.221403
3.730067	0.2	0.195331
3.733400	0.2	0.169873
3.736733	0.2	0.144611
3.740067	0.2	0.119195
3.743400	0.2	0.093766
3.746733	0.2	0.069169
3.750067	0.2	0.046240
3.753400	0.2	0.025262
3.756733	0.2	0.006589
3.760067	0.2	-0.009187
3.763400	0.2	-0.022179
3.766733	0.2	-0.033136
3.770067	0.2	-0.042594
3.773400	0.2	-0.050925
3.776733	0.2	-0.058813
3.780067	0.2	-0.066939
3.783400	0.2	-0.075372
3.786733	0.2	-0.083661
3.790067	0.2	-0.091242
3.793400	0.2	-0.097770
3.796733	0.2	-0.103451
3.800067	0.2	-0.108927
3.803400	0.2	-0.114529
3.806733	0.2	-0.119815
3.810067	0.2	-0.124178
3.813400	0.2	-0.127656
3.816733	0.2	-0.130781
3.820067	0.2	-0.133952
3.823400	0.2	-0.137729
3.826733	0.2	-0.142949
3.830067	0.2	-0.149757
3.833400	0.2	-0.156877
3.836733	0.2	-0.162553
3.840067	0.2	-0.166297
3.843400	0.2	-0.168886
3.846733	0.2	-0.170814
3.850067	0.2	-0.171950
3.853400	0.2	-0.172420
3.856733	0.2	-0.172830
3.860067	0.2	-0.173734
3.863400	0.2	-0.175531
3.866733	0.2	-0.178465
3.870067	0.2	-0.182358
3.873400	0.2	-0.186511
3.876733	0.2	-0.190111
3.880067	0.2	-0.192965
3.883400	0.2	-0.195461
3.886733	0.2	-0.197911
3.890067	0.2	-0.200239
3.893400	0.2	-0.202348
3.896733	0.2	-0.204262
3.900067	0.2	-0.205981
3.903400	0.2	-0.207503
3.906733	0.2	-0.208770
3.910067	0.2	-0.209631
3.913400	0.2	-0.210078
3.916733	0.2	-0.210516
3.920067	0.2	-0.211811
3.923400	0.2	-0.214647
3.926733	0.2	-0.218940
3.930067	0.2	-0.223955
3.933400	0.2	-0.228980
3.936733	0.2	-0.233771
3.940067	0.2	-0.238148
3.943400	0.2	-0.241548
3.946733	0.2	-0.243583
3.950067	0.2	-0.244933
3.953400	0.2	-0.247001
3.956733	0.2	-0.250433
3.960067	0.2	-0.254409
3.963400	0.2	-0.257716
3.966733	0.2	-0.260081
3.970067	0.2	-0.262209
3.973400	0.2	-0.264901
3.976733	0.2	-0.268379
3.980067	0.2	-0.272198
3.983400	0.2	-0.275900
3.986733	0.2	-0.279588
3.990067	0.2	-0.283504
3.993400	0.2	-0.287513
3.996733	0.2	-0.291453
4.000067	0.2	-0.295043
4.003400	0.2	-0.297595
4.006733	0.2	-0.298950
4.010067	0.2	-0.299881
4.013400	0.2	-0.300878
4.016733	0.2	-0.301818
4.020067	0.2	-0.302936
4.023400	0.2	-0.305017
4.026733	0.2	-0.308598
4.030067	0.2	-0.313642
4.033400	0.2	-0.319714
4.036733	0.2	-0.325986
4.040067	0.2	-0.331248
4.043400	0.2	-0.334429
4.046733	0.2	-0.335295
4.050067	0.2	-0.334992
4.053400	0.2	-0.335453
4.056733	0.2	-0.337954
4.060067	0.2	-0.342326
4.063400	0.2	-0.347295
4.066733	0.2	-0.351602
4.070067	0.2	-0.355230
4.073400	0.2	-0.359118
4.076733	0.2	-0.363644
4.080067	0.2	-0.368170
4.083400	0.2	-0.371956
4.086733	0.2	-0.374895
4.090067	0.2	-0.377358
4.093400	0.2	-0.379472
4.096733	0.2	-0.380999
4.100067	0.2	-0.381903
4.103400	0.2	-0.382522
4.106733	0.2	-0.383249
4.110067	0.2	-0.384408
4.113400	0.2	-0.386331
4.116733	0.2	-0.389041
4.120067	0.2	-0.391980
4.123400	0.2	-0.394406
4.126733	0.2	-0.395915
4.130067	0.2	-0.396818
4.133400	0.2	-0.398075
4.136733	0.2	-0.400348
4.140067	0.2	-0.403314
4.143400	0.2	-0.406289
4.146733	0.2	-0.409000
4.150067	0.2	-0.411528
4.153400	0.2	-0.413773
4.156733	0.2	-0.415198
4.160067	0.2	-0.415472
4.163400	0.2	-0.415095
4.166733	0.2	-0.414997
4.170067	0.2	-0.415435
4.173400	0.2	-0.415817
4.176733	0.2	-0.415454
4.180067	0.2	-0.414201
4.183400	0.2	-0.412459
4.186733	0.2	-0.410811
4.190067	0.2	-0.409698
4.193400	0.2	-0.409437
4.196733	0.2	-0.410080
4.200067	0.2	-0.411058
4.203400	0.2	-0.411533
4.206733	0.2	-0.411188
4.210067	0.2	-0.410248
4.213400	0.2	-0.409069
4.216733	0.2	-0.408161
4.220067	0.2	-0.408227
4.223400	0.2	-0.409707
4.226733	0.2	-0.412548
4.230067	0.2	-0.416362
4.233400	0.2	-0.420702
4.236733	0.2	-0.425256
4.240067	0.2	-0.429600
4.243400	0.2	-0.432879
4.246733	0.2	-0.434262
4.250067	0.2	-0.433745
4.253400	0.2	-0.432101
4.256733	0.2	-0.430187
4.260067	0.2	-0.428106
4.263400	0.2	-0.425498
4.266733	0.2	-0.422797
4.270067	0.2	-0.421321
4.273400	0.2	-0.421819
4.276733	0.2	-0.423864
4.280067	0.2	-0.426574
4.283400	0.2	-0.429298
4.286733	0.2	-0.431691
4.290067	0.2	-0.433605
4.293400	0.2	-0.435319
4.296733	0.2	-0.437465
4.300067	0.2	-0.440315
4.303400	0.2	-0.443119
4.306733	0.2	-0.444720
4.310067	0.2	-0.444935
4.313400	0.2	-0.444548
4.316733	0.2	-0.444190
4.320067	0.2	-0.443733
4.323400	0.2	-0.442816
4.326733	0.2	-0.441615
4.330067	0.2	-0.440637
4.333400	0.2	-0.439971
4.336733	0.2	-0.439566
4.340067	0.2	-0.439910
4.343400	0.2	-0.441587
4.346733	0.2	-0.444273
4.350067	0.2	-0.446816
4.353400	0.2	-0.448371
4.356733	0.2	-0.448935
4.360067	0.2	-0.448585
4.363400	0.2	-0.447156
4.366733	0.2	-0.444949
4.370067	0.2	-0.443100
4.373400	0.2	-0.442783
4.376733	0.2	-0.444204
4.380067	0.2	-0.446490
4.383400	0.2	-0.448609
4.386733	0.2	-0.450187
4.390067	0.2	-0.451207
4.393400	0.2	-0.451389
4.396733	0.2	-0.450262
4.400067	0.2	-0.447868
4.403400	0.2	-0.445079
4.406733	0.2	-0.443030
4.410067	0.2	-0.442532
4.413400	0.2	-0.443649
4.416733	0.2	-0.445591
4.420067	0.2	-0.447077
4.423400	0.2	-0.447212
4.426733	0.2	-0.446076
4.430067	0.2	-0.444259
4.433400	0.2	-0.442043
4.436733	0.2	-0.439729
4.440067	0.2	-0.438141
4.443400	0.2	-0.437978
4.446733	0.2	-0.439184
4.450067	0.2	-0.441256
4.453400	0.2	-0.443636
4.456733	0.2	-0.445815
4.460067	0.2	-0.447277
4.463400	0.2	-0.447528
4.466733	0.2	-0.446420
4.470067	0.2	-0.444236
4.473400	0.2	-0.441261
4.476733	0.2	-0.437950
4.480067	0.2	-0.435431
4.483400	0.2	-0.434783
4.486733	0.2	-0.435971
4.490067	0.2	-0.437866
4.493400	0.2	-0.439421
4.496733	0.2	-0.440488
4.500067	0.2	-0.441335
4.503400	0.2	-0.442164
4.506733	0.2	-0.443244
4.510067	0.2	-0.444683
4.513400	0.2	-0.446159
4.516733	0.2	-0.447477
4.520067	0.2	-0.448944
4.523400	0.2	-0.450667
4.526733	0.2	-0.451985
4.530067	0.2	-0.452036
4.533400	0.2	-0.450863
4.536733	0.2	-0.449526
4.540067	0.2	-0.449005
4.543400	0.2	-0.449354
4.546733	0.2	-0.450118
4.550067	0.2	-0.450946
4.553400	0.2	-0.451710
4.556733	0.2	-0.452441
4.560067	0.2	-0.453158
4.563400	0.2	-0.453740
4.566733	0.2	-0.454197
4.570067	0.2	-0.454937
4.573400	0.2	-0.456437
4.576733	0.2	-0.458532
4.580067	0.2	-0.460260
4.583400	0.2	-0.460898
4.586733	0.2	-0.460842
4.590067	0.2	-0.460949
4.593400	0.2	-0.461373
4.596733	0.2	-0.461400
4.600067	0.2	-0.460311
4.603400	0.2	-0.458327
4.606733	0.2	-0.456385
4.610067	0.2	-0.455067
4.613400	0.2	-0.453978
4.616733	0.2	-0.452502
4.620067	0.2	-0.450737
4.623400	0.2	-0.449372
4.626733	0.2	-0.449070
4.630067	0.2	-0.450099
4.633400	0.2	-0.452092
4.636733	0.2	-0.453964
4.640067	0.2	-0.454392
4.643400	0.2	-0.452804
4.646733	0.2	-0.449512
4.650067	0.2	-0.444930
4.653400	0.2	-0.439482
4.656733	0.2	-0.434015
4.660067	0.2	-0.429689
4.663400	0.2	-0.427342
4.666733	0.2	-0.426942
4.670067	0.2	-0.427654
4.673400	0.2	-0.428623
4.676733	0.2	-0.429288
4.680067	0.2	-0.429237
4.683400	0.2	-0.428399
4.686733	0.2	-0.426997
4.690067	0.2	-0.425084
4.693400	0.2	-0.422634
4.696733	0.2	-0.419919
4.700067	0.2	-0.417284
4.703400	0.2	-0.414466
4.706733	0.2	-0.411011
4.710067	0.2	-0.407170
4.713400	0.2	-0.403365
4.716733	0.2	-0.399132
4.720067	0.2	-0.393656
4.723400	0.2	-0.386825
4.726733	0.2	-0.379342
4.730067	0.2	-0.372031
4.733400	0.2	-0.365330
4.736733	0.2	-0.359430
4.740067	0.2	-0.354415
4.743400	0.2	-0.350019
4.746733	0.2	-0.345786
4.750067	0.2	-0.341446
4.753400	0.2	-0.336808
4.756733	0.2	-0.331518
4.760067	0.2	-0.325367
4.763400	0.2	-0.318689
4.766733	0.2	-0.312105
4.770067	0.2	-0.305995
4.773400	0.2	-0.300133
4.776733	0.2	-0.294009
4.780067	0.2	-0.287388
4.783400	0.2	-0.280137
4.786733	0.2	-0.272286
4.790067	0.2	-0.264500
4.793400	0.2	-0.257702
4.796733	0.2	-0.252654
4.800067	0.2	-0.249599
4.803400	0.2	-0.247560
4.806733	0.2	-0.244807
4.810067	0.2	-0.240430
4.813400	0.2	-0.234842
4.816733	0.2	-0.229045
4.820067	0.2	-0.223690
4.823400	0.2	-0.218693
4.826733	0.2	-0.213594
4.830067	0.2	-0.208146
4.833400	0.2	-0.202679
4.836733	0.2	-0.197603
4.840067	0.2	-0.192611
4.843400	0.2	-0.187219
4.846733	0.2	-0.181668
4.850067	0.2	-0.176621
4.853400	0.2	-0.172774
4.856733	0.2	-0.170814
4.860067	0.2	-0.170884
4.863400	0.2	-0.172341
4.866733	0.2	-0.174423
4.870067	0.2	-0.176895
4.873400	0.2	-0.179806
4.876733	0.2	-0.182735
4.880067	0.2	-0.185072
4.883400	0.2	-0.186767
4.886733	0.2	-0.188136
4.890067	0.2	-0.189310
4.893400	0.2	-0.190451
4.896733	0.2	-0.192137
4.900067	0.2	-0.194940
4.903400	0.2	-0.198856
4.906733	0.2	-0.203480
4.910067	0.2	-0.208495
4.913400	0.2	-0.213687
4.916733	0.2	-0.218865
4.920067	0.2	-0.223881
4.923400	0.2	-0.228640
4.926733	0.2	-0.233189
4.930067	0.2	-0.237827
4.933400	0.2	-0.242884
4.936733	0.2	-0.248486
4.940067	0.2	-0.254246
4.943400	0.2	-0.259397
4.946733	0.2	-0.263830
4.950067	0.2	-0.268505
4.953400	0.2	-0.274093
4.956733	0.2	-0.279639
4.960067	0.2	-0.283695
4.963400	0.2	-0.286330
4.966733	0.2	-0.288952
4.970067	0.2	-0.292542
4.973400	0.2	-0.297017
4.976733	0.2	-0.301632
4.980067	0.2	-0.305669
4.983400	0.2	-0.308999
4.986733	0.2	-0.312272
4.990067	0.2	-0.316575
4.993400	0.2	-0.322307
4.996733	0.2	-0.328664
5.000067	0.2	-0.334675
5.003400	0.2	-0.340296
5.006733	0.2	-0.346215
5.010067	0.2	-0.352794
5.013400	0.2	-0.359169
5.016733	0.2	-0.363812
5.020067	0.2	-0.365973
5.023400	0.2	-0.366345
5.026733	0.2	-0.366517
5.030067	0.2	-0.368245
5.033400	0.2	-0.372538
5.036733	0.2	-0.378685
5.040067	0.2	-0.384990
5.043400	0.2	-0.390271
5.046733	0.2	-0.393880
5.050067	0.2	-0.395626
5.053400	0.2	-0.396194
5.056733	0.2	-0.396497
5.060067	0.2	-0.396995
5.063400	0.2	-0.397875
5.066733	0.2	-0.399011
5.070067	0.2	-0.399966
5.073400	0.2	-0.400380
5.076733	0.2	-0.400236
5.080067	0.2	-0.399929
5.083400	0.2	-0.400222
5.086733	0.2	-0.401540
5.090067	0.2	-0.403342
5.093400	0.2	-0.404837
5.096733	0.2	-0.405819
5.100067	0.2	-0.406411
5.103400	0.2	-0.406709
5.106733	0.2	-0.406895
5.110067	0.2	-0.407128
5.113400	0.2	-0.407333
5.116733	0.2	-0.407407
5.120067	0.2	-0.407533
5.123400	0.2	-0.407947
5.126733	0.2	-0.408655
5.130067	0.2	-0.409768
5.133400	0.2	-0.411496
5.136733	0.2	-0.413740
5.140067	0.2	-0.415999
5.143400	0.2	-0.417735
5.146733	0.2	-0.418704
5.150067	0.2	-0.418914
5.153400	0.2	-0.418485
5.156733	0.2	-0.417661
5.160067	0.2	-0.416827
5.163400	0.2	-0.416478
5.166733	0.2	-0.417028
5.170067	0.2	-0.418760
5.173400	0.2	-0.421498
5.176733	0.2	-0.424283
5.180067	0.2	-0.425763
5.183400	0.2	-0.425316
5.186733	0.2	-0.423840
5.190067	0.2	-0.423193
5.193400	0.2	-0.424772
5.196733	0.2	-0.428502
5.200067	0.2	-0.433251
5.203400	0.2	-0.438122
5.206733	0.2	-0.443095
5.210067	0.2	-0.448241
5.213400	0.2	-0.452925
5.216733	0.2	-0.456409
5.220067	0.2	-0.458779
5.223400	0.2	-0.460572
5.226733	0.2	-0.462108
5.230067	0.2	-0.463342
5.233400	0.2	-0.464134
5.236733	0.2	-0.464534
5.240067	0.2	-0.464912
5.243400	0.2	-0.465764
5.246733	0.2	-0.467347
5.250067	0.2	-0.469442
5.253400	0.2	-0.471859
5.256733	0.2	-0.474658
5.260067	0.2	-0.477550
5.263400	0.2	-0.479729
5.266733	0.2	-0.480707
5.270067	0.2	-0.481093
5.273400	0.2	-0.482146
5.276733	0.2	-0.484539
5.280067	0.2	-0.487827
5.283400	0.2	-0.491235
5.286733	0.2	-0.494365
5.290067	0.2	-0.496716
5.293400	0.2	-0.497838
5.296733	0.2	-0.498109
5.300067	0.2	-0.498360
5.303400	0.2	-0.498956
5.306733	0.2	-0.499729
5.310067	0.2	-0.500428
5.313400	0.2	-0.501210
5.316733	0.2	-0.502393
5.320067	0.2	-0.503832
5.323400	0.2	-0.505028
5.326733	0.2	-0.505536
5.330067	0.2	-0.505368
5.333400	0.2	-0.505024
5.336733	0.2	-0.504819
5.340067	0.2	-0.504619
5.343400	0.2	-0.504465
5.346733	0.2	-0.504903
5.350067	0.2	-0.506318
5.353400	0.2	-0.508400
5.356733	0.2	-0.510560
5.360067	0.2	-0.512423
5.363400	0.2	-0.513787
5.366733	0.2	-0.514565
5.370067	0.2	-0.514579
5.373400	0.2	-0.513461
5.376733	0.2	-0.511142
5.380067	0.2	-0.508074
5.383400	0.2	-0.504656
5.386733	0.2	-0.501294
5.390067	0.2	-0.498658
5.393400	0.2	-0.497135
5.396733	0.2	-0.496479
5.400067	0.2	-0.496367
5.403400	0.2	-0.496698
5.406733	0.2	-0.497405
5.410067	0.2	-0.498481
5.413400	0.2	-0.499808
5.416733	0.2	-0.500972
5.420067	0.2	-0.501466
5.423400	0.2	-0.501252
5.426733	0.2	-0.500823
5.430067	0.2	-0.500539
5.433400	0.2	-0.499971
5.436733	0.2	-0.498402
5.440067	0.2	-0.495780
5.443400	0.2	-0.492600
5.446733	0.2	-0.489219
5.450067	0.2	-0.486053
5.453400	0.2	-0.483706
5.456733	0.2	-0.482164
5.460067	0.2	-0.480465
5.463400	0.2	-0.477801
5.466733	0.2	-0.474285
5.470067	0.2	-0.470420
5.473400	0.2	-0.466486
5.476733	0.2	-0.462355
5.480067	0.2	-0.457768
5.483400	0.2	-0.452772
5.486733	0.2	-0.447435
5.490067	0.2	-0.441563
5.493400	0.2	-0.435137
5.496733	0.2	-0.428394
5.500067	0.2	-0.421391
5.503400	0.2	-0.414127
5.506733	0.2	-0.406997
5.510067	0.2	-0.400553
5.513400	0.2	-0.394662
5.516733	0.2	-0.388450
5.520067	0.2	-0.381181
5.523400	0.2	-0.372729
5.526733	0.2	-0.363290
5.530067	0.2	-0.353223
5.533400	0.2	-0.342978
5.536733	0.2	-0.333004
5.540067	0.2	-0.323891
5.543400	0.2	-0.316296
5.546733	0.2	-0.310196
5.550067	0.2	-0.304617
5.553400	0.2	-0.298508
5.556733	0.2	-0.291611
5.560067	0.2	-0.284379
5.563400	0.2	-0.277623
5.566733	0.2	-0.272323
5.570067	0.2	-0.269120
5.573400	0.2	-0.267513
5.576733	0.2	-0.266125
5.580067	0.2	-0.264007
5.583400	0.2	-0.261106
5.586733	0.2	-0.257762
5.590067	0.2	-0.254340
5.593400	0.2	-0.251252
5.596733	0.2	-0.248980
5.600067	0.2	-0.247913
5.603400	0.2	-0.248174
5.606733	0.2	-0.249497
5.610067	0.2	-0.251490
5.613400	0.2	-0.254111
5.616733	0.2	-0.257194
5.620067	0.2	-0.259690
5.623400	0.2	-0.260533
5.626733	0.2	-0.259755
5.630067	0.2	-0.258326
5.633400	0.2	-0.257334
5.636733	0.2	-0.257501
5.640067	0.2	-0.259150
5.643400	0.2	-0.262484
5.646733	0.2	-0.267779
5.650067	0.2	-0.275024
5.653400	0.2	-0.283634
5.656733	0.2	-0.292538
5.660067	0.2	-0.300370
5.663400	0.2	-0.306009
5.666733	0.2	-0.309553
5.670067	0.2	-0.312333
5.673400	0.2	-0.315877
5.676733	0.2	-0.320920
5.680067	0.2	-0.327090
5.683400	0.2	-0.333330
5.686733	0.2	-0.338880
5.690067	0.2	-0.343686
5.693400	0.2	-0.347765
5.696733	0.2	-0.351029
5.700067	0.2	-0.353977
5.703400	0.2	-0.357479
5.706733	0.2	-0.361749
5.710067	0.2	-0.366410
5.713400	0.2	-0.371309
5.716733	0.2	-0.376482
5.720067	0.2	-0.381647
5.723400	0.2	-0.386396
5.726733	0.2	-0.390722
5.730067	0.2	-0.394844
5.733400	0.2	-0.398676
5.736733	0.2	-0.401735
5.740067	0.2	-0.403775
5.743400	0.2	-0.405470
5.746733	0.2	-0.408124
5.750067	0.2	-0.412320
5.753400	0.2	-0.417307
5.756733	0.2	-0.422043
5.760067	0.2	-0.426327
5.763400	0.2	-0.430765
5.766733	0.2	-0.436087
5.770067	0.2	-0.442453
5.773400	0.2	-0.449228
5.776733	0.2	-0.455338
5.780067	0.2	-0.459654
5.783400	0.2	-0.461619
5.786733	0.2	-0.461973
5.790067	0.2	-0.462378
5.793400	0.2	-0.464143
5.796733	0.2	-0.467561
5.800067	0.2	-0.472208
5.803400	0.2	-0.477354
5.806733	0.2	-0.482113
5.810067	0.2	-0.485848
5.813400	0.2	-0.488535
5.816733	0.2	-0.490495
5.820067	0.2	-0.491878
5.823400	0.2	-0.492465
5.826733	0.2	-0.491831
5.830067	0.2	-0.489610
5.833400	0.2	-0.485769
5.836733	0.2	-0.481172
5.840067	0.2	-0.477564
5.843400	0.2	-0.475929
5.846733	0.2	-0.475440
5.850067	0.2	-0.474649
5.853400	0.2	-0.472926
5.856733	0.2	-0.470201
5.860067	0.2	-0.466402
5.863400	0.2	-0.461652
5.866733	0.2	-0.456586
5.870067	0.2	-0.451836
5.873400	0.2	-0.447044
5.876733	0.2	-0.440795
5.880067	0.2	-0.432092
5.883400	0.2	-0.421545
5.886733	0.2	-0.410601
5.890067	0.2	-0.400268
5.893400	0.2	-0.390816
5.896733	0.2	-0.381819
5.900067	0.2	-0.372361
5.903400	0.2	-0.361763
5.906733	0.2	-0.349972
5.910067	0.2	-0.337176
5.913400	0.2	-0.323490
5.916733	0.2	-0.309064
5.920067	0.2	-0.294172
5.923400	0.2	-0.279108
5.926733	0.2	-0.264016
5.930067	0.2	-0.248756
5.933400	0.2	-0.233003
5.936733	0.2	-0.216560
5.940067	0.2	-0.199536
5.943400	0.2	-0.181943
5.946733	0.2	-0.163508
5.950067	0.2	-0.144406
5.953400	0.2	-0.125836
5.956733	0.2	-0.109151
5.960067	0.2	-0.094334
5.963400	0.2	-0.079693
5.966733	0.2	-0.063218
5.970067	0.2	-0.043889
5.973400	0.2	-0.022156
5.976733	0.2	0.000447
5.980067	0.2	0.022380
5.983400	0.2	0.043195
5.986733	0.2	0.063502
5.990067	0.2	0.083735
5.993400	0.2	0.103517
5.996733	0.2	0.122492
6.000067	0.2	0.140676
