# Supplementary material for: Quantitative profiling of capsaicin content in seven chili pepper cultivars using optimized HPLC
Source: Front Plant Sci. 2026 May 7;17:1749488. doi: 10.3389/fpls.2026.1749488 (PMC13190488; doi:10.3389/fpls.2026.1749488)
Supplement: Supplementary file 3 [file DataSheet3.zip › Raw Chromatograms_Chili Pepper/JAPD.csv]

URL chrom://desktop-lb30aed/ChromeleonLocal/Capsaicin/CapsaicinTest_1312025.seq/55356.smp/UV_VIS_4.channel
Channel UV_VIS_4
Injection Information:
Data Vault ChromeleonLocal
Sequence CapsaicinTest_1312025
Name JAPD
Number 556
Position B:E6
Comment
Processing Method Processing_Capsaicin
Instrument Method Capsaicin_222025m1 -Origninal_4wavelenght
Type Unknown
Status Finished
Inject Time 3/31/2025 3:50:36 PM -07:00
Volume (�l) 10.00
Dilution Factor 1.0000
Weight 1.0000
Raw Data Information:
Time Min. (min) 0.003400
Time Max. (min) 6.000067
Data Points 1800
Detector UV
Generating Data System Chromeleon 7.2.10.24543
Exporting Data System Chromeleon 7.2.10.0
Operator Instrument Controller
Signal Quantity Absorbance
Signal Unit mAU
Signal Min. -0.747140
Signal Max. 72.799199
Channel UV_VIS_4
Driver Name VDAD.dll
Channel Type Evaluation
Min. Step (s) 0.2
Max. Step (s) 0.2
Average Step (s) 0.2
Signal Parameter Information:
Signal Info WVL:280 nm
Raw Data:
Time (min) Step (s) Value (mAU)
0.003400 n.a. 0.000000
0.006733 0.2 0.000033
0.010067 0.2 0.000168
0.013400 0.2 0.000298
0.016733 0.2 -0.000088
0.020067 0.2 -0.001374
0.023400 0.2 -0.002966
0.026733 0.2 -0.003497
0.030067 0.2 -0.001830
0.033400 0.2 0.002403
0.036733 0.2 0.008647
0.040067 0.2 0.015539
0.043400 0.2 0.021551
0.046733 0.2 0.025798
0.050067 0.2 0.028410
0.053400 0.2 0.030110
0.056733 0.2 0.031521
0.060067 0.2 0.032899
0.063400 0.2 0.034207
0.066733 0.2 0.035395
0.070067 0.2 0.036517
0.073400 0.2 0.037672
0.076733 0.2 0.039092
0.080067 0.2 0.040969
0.083400 0.2 0.042976
0.086733 0.2 0.044266
0.090067 0.2 0.044056
0.093400 0.2 0.042305
0.096733 0.2 0.040149
0.100067 0.2 0.039325
0.103400 0.2 0.040703
0.106733 0.2 0.043828
0.110067 0.2 0.047735
0.113400 0.2 0.051609
0.116733 0.2 0.054771
0.120067 0.2 0.056578
0.123400 0.2 0.056694
0.126733 0.2 0.055432
0.130067 0.2 0.053719
0.133400 0.2 0.052382
0.136733 0.2 0.051688
0.140067 0.2 0.051642
0.143400 0.2 0.052215
0.146733 0.2 0.053165
0.150067 0.2 0.054282
0.153400 0.2 0.055609
0.156733 0.2 0.057206
0.160067 0.2 0.058985
0.163400 0.2 0.060690
0.166733 0.2 0.062049
0.170067 0.2 0.063009
0.173400 0.2 0.063712
0.176733 0.2 0.064438
0.180067 0.2 0.065509
0.183400 0.2 0.066892
0.186733 0.2 0.068201
0.190067 0.2 0.069430
0.193400 0.2 0.071013
0.196733 0.2 0.072960
0.200067 0.2 0.074725
0.203400 0.2 0.076038
0.206733 0.2 0.076792
0.210067 0.2 0.076643
0.213400 0.2 0.075637
0.216733 0.2 0.074818
0.220067 0.2 0.075647
0.223400 0.2 0.078818
0.226733 0.2 0.083772
0.230067 0.2 0.089156
0.233400 0.2 0.094054
0.236733 0.2 0.098511
0.240067 0.2 0.102441
0.243400 0.2 0.104918
0.246733 0.2 0.105076
0.250067 0.2 0.103000
0.253400 0.2 0.099526
0.256733 0.2 0.095959
0.260067 0.2 0.093668
0.263400 0.2 0.093337
0.266733 0.2 0.094394
0.270067 0.2 0.095721
0.273400 0.2 0.096848
0.276733 0.2 0.098026
0.280067 0.2 0.099796
0.283400 0.2 0.102781
0.286733 0.2 0.107302
0.290067 0.2 0.112867
0.293400 0.2 0.118194
0.296733 0.2 0.121901
0.300067 0.2 0.123484
0.303400 0.2 0.123675
0.306733 0.2 0.123624
0.310067 0.2 0.123875
0.313400 0.2 0.124467
0.316733 0.2 0.125417
0.320067 0.2 0.126800
0.323400 0.2 0.128765
0.326733 0.2 0.131591
0.330067 0.2 0.135102
0.333400 0.2 0.138232
0.336733 0.2 0.139903
0.340067 0.2 0.140434
0.343400 0.2 0.141254
0.346733 0.2 0.143256
0.350067 0.2 0.145943
0.353400 0.2 0.147857
0.356733 0.2 0.147731
0.360067 0.2 0.145715
0.363400 0.2 0.143396
0.366733 0.2 0.142474
0.370067 0.2 0.143507
0.373400 0.2 0.145743
0.376733 0.2 0.147861
0.380067 0.2 0.149044
0.383400 0.2 0.149198
0.386733 0.2 0.148462
0.390067 0.2 0.147223
0.393400 0.2 0.146506
0.396733 0.2 0.147377
0.400067 0.2 0.149729
0.403400 0.2 0.152197
0.406733 0.2 0.153529
0.410067 0.2 0.153510
0.413400 0.2 0.152574
0.416733 0.2 0.151233
0.420067 0.2 0.150208
0.423400 0.2 0.150357
0.426733 0.2 0.151740
0.430067 0.2 0.153240
0.433400 0.2 0.153682
0.436733 0.2 0.152942
0.440067 0.2 0.151531
0.443400 0.2 0.149775
0.446733 0.2 0.147922
0.450067 0.2 0.146488
0.453400 0.2 0.145873
0.456733 0.2 0.145840
0.460067 0.2 0.145757
0.463400 0.2 0.145161
0.466733 0.2 0.143982
0.470067 0.2 0.142213
0.473400 0.2 0.139638
0.476733 0.2 0.136206
0.480067 0.2 0.132215
0.483400 0.2 0.128085
0.486733 0.2 0.124392
0.490067 0.2 0.121845
0.493400 0.2 0.120839
0.496733 0.2 0.121188
0.500067 0.2 0.122492
0.503400 0.2 0.124485
0.506733 0.2 0.126883
0.510067 0.2 0.129179
0.513400 0.2 0.130613
0.516733 0.2 0.130488
0.520067 0.2 0.128741
0.523400 0.2 0.126320
0.526733 0.2 0.124555
0.530067 0.2 0.123819
0.533400 0.2 0.123372
0.536733 0.2 0.122474
0.540067 0.2 0.121035
0.543400 0.2 0.119391
0.546733 0.2 0.118143
0.550067 0.2 0.117812
0.553400 0.2 0.118287
0.556733 0.2 0.118539
0.560067 0.2 0.117128
0.563400 0.2 0.113309
0.566733 0.2 0.107870
0.570067 0.2 0.102757
0.573400 0.2 0.099484
0.576733 0.2 0.097947
0.580067 0.2 0.096955
0.583400 0.2 0.095428
0.586733 0.2 0.092760
0.590067 0.2 0.088713
0.593400 0.2 0.083656
0.596733 0.2 0.078613
0.600067 0.2 0.074417
0.603400 0.2 0.071023
0.606733 0.2 0.067921
0.610067 0.2 0.064839
0.613400 0.2 0.061900
0.616733 0.2 0.059451
0.620067 0.2 0.057677
0.623400 0.2 0.056485
0.626733 0.2 0.055544
0.630067 0.2 0.054706
0.633400 0.2 0.054799
0.636733 0.2 0.057681
0.640067 0.2 0.065309
0.643400 0.2 0.078999
0.646733 0.2 0.099158
0.650067 0.2 0.125458
0.653400 0.2 0.158008
0.656733 0.2 0.198777
0.660067 0.2 0.252770
0.663400 0.2 0.328072
0.666733 0.2 0.433642
0.670067 0.2 0.576801
0.673400 0.2 0.761393
0.676733 0.2 0.985628
0.680067 0.2 1.240792
0.683400 0.2 1.512580
0.686733 0.2 1.783776
0.690067 0.2 2.037566
0.693400 0.2 2.260888
0.696733 0.2 2.446896
0.700067 0.2 2.596318
0.703400 0.2 2.718889
0.706733 0.2 2.834299
0.710067 0.2 2.971273
0.713400 0.2 3.164946
0.716733 0.2 3.452064
0.720067 0.2 3.862935
0.723400 0.2 4.412062
0.726733 0.2 5.091741
0.730067 0.2 5.869684
0.733400 0.2 6.688116
0.736733 0.2 7.470832
0.740067 0.2 8.157571
0.743400 0.2 8.760584
0.746733 0.2 9.392211
0.750067 0.2 10.218695
0.753400 0.2 11.357954
0.756733 0.2 12.800079
0.760067 0.2 14.424976
0.763400 0.2 16.097524
0.766733 0.2 17.746021
0.770067 0.2 19.372487
0.773400 0.2 21.019876
0.776733 0.2 22.737598
0.780067 0.2 24.560802
0.783400 0.2 26.495606
0.786733 0.2 28.507174
0.790067 0.2 30.529494
0.793400 0.2 32.513901
0.796733 0.2 34.489804
0.800067 0.2 36.576837
0.803400 0.2 38.921828
0.806733 0.2 41.605942
0.810067 0.2 44.592321
0.813400 0.2 47.743917
0.816733 0.2 50.891703
0.820067 0.2 53.913738
0.823400 0.2 56.779301
0.826733 0.2 59.524970
0.830067 0.2 62.182806
0.833400 0.2 64.725340
0.836733 0.2 67.064841
0.840067 0.2 69.084996
0.843400 0.2 70.669786
0.846733 0.2 71.722777
0.850067 0.2 72.185472
0.853400 0.2 72.054621
0.856733 0.2 71.391370
0.860067 0.2 70.317481
0.863400 0.2 68.996446
0.866733 0.2 67.600226
0.870067 0.2 66.271280
0.873400 0.2 65.095169
0.876733 0.2 64.094132
0.880067 0.2 63.242414
0.883400 0.2 62.495559
0.886733 0.2 61.820345
0.890067 0.2 61.213234
0.893400 0.2 60.704099
0.896733 0.2 60.351272
0.900067 0.2 60.233497
0.903400 0.2 60.438206
0.906733 0.2 61.043603
0.910067 0.2 62.096031
0.913400 0.2 63.586570
0.916733 0.2 65.431423
0.920067 0.2 67.464770
0.923400 0.2 69.455281
0.926733 0.2 71.147308
0.930067 0.2 72.313389
0.933400 0.2 72.799199
0.936733 0.2 72.547738
0.940067 0.2 71.598110
0.943400 0.2 70.062624
0.946733 0.2 68.092030
0.950067 0.2 65.841563
0.953400 0.2 63.447547
0.956733 0.2 61.016986
0.960067 0.2 58.627138
0.963400 0.2 56.330841
0.966733 0.2 54.163602
0.970067 0.2 52.149808
0.973400 0.2 50.307191
0.976733 0.2 48.649162
0.980067 0.2 47.184317
0.983400 0.2 45.913500
0.986733 0.2 44.825696
0.990067 0.2 43.894649
0.993400 0.2 43.079215
0.996733 0.2 42.329342
1.000067 0.2 41.596540
1.003400 0.2 40.845624
1.006733 0.2 40.063802
1.010067 0.2 39.263992
1.013400 0.2 38.481206
1.016733 0.2 37.763123
1.020067 0.2 37.158737
1.023400 0.2 36.708419
1.026733 0.2 36.436836
1.030067 0.2 36.348631
1.033400 0.2 36.426168
1.036733 0.2 36.629089
1.040067 0.2 36.896500
1.043400 0.2 37.152190
1.046733 0.2 37.312773
1.050067 0.2 37.297788
1.053400 0.2 37.040785
1.056733 0.2 36.500208
1.060067 0.2 35.666679
1.063400 0.2 34.562992
1.066733 0.2 33.237068
1.070067 0.2 31.751152
1.073400 0.2 30.170181
1.076733 0.2 28.552176
1.080067 0.2 26.943227
1.083400 0.2 25.376533
1.086733 0.2 23.873425
1.090067 0.2 22.445675
1.093400 0.2 21.098517
1.096733 0.2 19.833255
1.100067 0.2 18.649003
1.103400 0.2 17.543533
1.106733 0.2 16.513513
1.110067 0.2 15.555141
1.113400 0.2 14.665313
1.116733 0.2 13.842084
1.120067 0.2 13.084123
1.123400 0.2 12.389910
1.126733 0.2 11.757137
1.130067 0.2 11.182465
1.133400 0.2 10.661725
1.136733 0.2 10.190606
1.140067 0.2 9.765336
1.143400 0.2 9.382712
1.146733 0.2 9.039915
1.150067 0.2 8.734753
1.153400 0.2 8.465680
1.156733 0.2 8.231215
1.160067 0.2 8.028983
1.163400 0.2 7.855543
1.166733 0.2 7.707356
1.170067 0.2 7.581702
1.173400 0.2 7.476523
1.176733 0.2 7.389979
1.180067 0.2 7.320885
1.183400 0.2 7.269136
1.186733 0.2 7.234826
1.190067 0.2 7.216949
1.193400 0.2 7.213219
1.196733 0.2 7.220656
1.200067 0.2 7.235999
1.203400 0.2 7.256018
1.206733 0.2 7.277653
1.210067 0.2 7.298295
1.213400 0.2 7.316289
1.216733 0.2 7.331101
1.220067 0.2 7.342733
1.223400 0.2 7.351381
1.226733 0.2 7.358040
1.230067 0.2 7.364592
1.233400 0.2 7.372266
1.236733 0.2 7.379963
1.240067 0.2 7.384541
1.243400 0.2 7.382603
1.246733 0.2 7.371018
1.250067 0.2 7.345830
1.253400 0.2 7.302491
1.256733 0.2 7.237438
1.260067 0.2 7.148907
1.263400 0.2 7.036775
1.266733 0.2 6.902339
1.270067 0.2 6.748182
1.273400 0.2 6.577820
1.276733 0.2 6.395010
1.280067 0.2 6.203651
1.283400 0.2 6.007948
1.286733 0.2 5.812161
1.290067 0.2 5.620401
1.293400 0.2 5.436093
1.296733 0.2 5.261018
1.300067 0.2 5.095480
1.303400 0.2 4.939274
1.306733 0.2 4.791836
1.310067 0.2 4.652222
1.313400 0.2 4.519844
1.316733 0.2 4.394758
1.320067 0.2 4.277052
1.323400 0.2 4.166625
1.326733 0.2 4.063332
1.330067 0.2 3.966666
1.333400 0.2 3.875704
1.336733 0.2 3.789691
1.340067 0.2 3.708377
1.343400 0.2 3.631930
1.346733 0.2 3.560777
1.350067 0.2 3.495449
1.353400 0.2 3.436827
1.356733 0.2 3.386913
1.360067 0.2 3.349031
1.363400 0.2 3.327080
1.366733 0.2 3.324845
1.370067 0.2 3.346349
1.373400 0.2 3.396440
1.376733 0.2 3.480446
1.380067 0.2 3.603157
1.383400 0.2 3.768099
1.386733 0.2 3.977655
1.390067 0.2 4.233308
1.393400 0.2 4.535066
1.396733 0.2 4.881048
1.400067 0.2 5.267733
1.403400 0.2 5.690292
1.406733 0.2 6.142864
1.410067 0.2 6.618998
1.413400 0.2 7.111598
1.416733 0.2 7.612845
1.420067 0.2 8.114893
1.423400 0.2 8.611218
1.426733 0.2 9.097359
1.430067 0.2 9.570043
1.433400 0.2 10.025683
1.436733 0.2 10.459949
1.440067 0.2 10.868204
1.443400 0.2 11.245739
1.446733 0.2 11.587744
1.450067 0.2 11.888919
1.453400 0.2 12.143007
1.456733 0.2 12.342795
1.460067 0.2 12.480915
1.463400 0.2 12.550899
1.466733 0.2 12.548366
1.470067 0.2 12.472384
1.473400 0.2 12.326380
1.476733 0.2 12.117922
1.480067 0.2 11.857483
1.483400 0.2 11.556861
1.486733 0.2 11.227955
1.490067 0.2 10.882169
1.493400 0.2 10.529752
1.496733 0.2 10.179402
1.500067 0.2 9.838534
1.503400 0.2 9.513614
1.506733 0.2 9.209998
1.510067 0.2 8.931700
1.513400 0.2 8.680848
1.516733 0.2 8.457010
1.520067 0.2 8.257600
1.523400 0.2 8.079614
1.526733 0.2 7.921122
1.530067 0.2 7.781349
1.533400 0.2 7.659821
1.536733 0.2 7.555881
1.540067 0.2 7.468932
1.543400 0.2 7.398394
1.546733 0.2 7.343031
1.550067 0.2 7.300768
1.553400 0.2 7.269089
1.556733 0.2 7.245443
1.560067 0.2 7.227790
1.563400 0.2 7.214705
1.566733 0.2 7.204511
1.570067 0.2 7.194933
1.573400 0.2 7.183938
1.576733 0.2 7.170667
1.580067 0.2 7.155235
1.583400 0.2 7.137572
1.586733 0.2 7.116767
1.590067 0.2 7.091714
1.593400 0.2 7.061809
1.596733 0.2 7.026913
1.600067 0.2 6.987080
1.603400 0.2 6.942628
1.606733 0.2 6.894679
1.610067 0.2 6.845072
1.613400 0.2 6.795530
1.616733 0.2 6.747413
1.620067 0.2 6.701876
1.623400 0.2 6.659534
1.626733 0.2 6.620176
1.630067 0.2 6.583342
1.633400 0.2 6.549321
1.636733 0.2 6.519048
1.640067 0.2 6.493279
1.643400 0.2 6.472617
1.646733 0.2 6.457581
1.650067 0.2 6.448384
1.653400 0.2 6.445302
1.656733 0.2 6.449204
1.660067 0.2 6.461684
1.663400 0.2 6.484534
1.666733 0.2 6.519090
1.670067 0.2 6.566648
1.673400 0.2 6.629517
1.676733 0.2 6.711050
1.680067 0.2 6.814492
1.683400 0.2 6.942227
1.686733 0.2 7.096301
1.690067 0.2 7.279017
1.693400 0.2 7.492402
1.696733 0.2 7.737204
1.700067 0.2 8.013109
1.703400 0.2 8.319751
1.706733 0.2 8.656941
1.710067 0.2 9.024329
1.713400 0.2 9.421054
1.716733 0.2 9.845630
1.720067 0.2 10.296446
1.723400 0.2 10.771910
1.726733 0.2 11.269804
1.730067 0.2 11.787335
1.733400 0.2 12.322012
1.736733 0.2 12.871632
1.740067 0.2 13.433630
1.743400 0.2 14.004996
1.746733 0.2 14.582356
1.750067 0.2 15.161522
1.753400 0.2 15.736967
1.756733 0.2 16.301950
1.760067 0.2 16.849176
1.763400 0.2 17.371122
1.766733 0.2 17.859759
1.770067 0.2 18.306486
1.773400 0.2 18.702378
1.776733 0.2 19.038664
1.780067 0.2 19.307141
1.783400 0.2 19.500442
1.786733 0.2 19.612853
1.790067 0.2 19.641491
1.793400 0.2 19.586566
1.796733 0.2 19.451100
1.800067 0.2 19.240873
1.803400 0.2 18.964219
1.806733 0.2 18.631788
1.810067 0.2 18.256065
1.813400 0.2 17.850027
1.816733 0.2 17.425255
1.820067 0.2 16.990700
1.823400 0.2 16.552699
1.826733 0.2 16.115778
1.830067 0.2 15.683598
1.833400 0.2 15.260135
1.836733 0.2 14.849906
1.840067 0.2 14.456441
1.843400 0.2 14.081076
1.846733 0.2 13.723616
1.850067 0.2 13.383790
1.853400 0.2 13.061790
1.856733 0.2 12.757992
1.860067 0.2 12.472374
1.863400 0.2 12.203893
1.866733 0.2 11.950685
1.870067 0.2 11.711083
1.873400 0.2 11.484311
1.876733 0.2 11.269869
1.880067 0.2 11.066711
1.883400 0.2 10.873307
1.886733 0.2 10.688459
1.890067 0.2 10.511652
1.893400 0.2 10.342370
1.896733 0.2 10.179514
1.900067 0.2 10.022172
1.903400 0.2 9.870273
1.906733 0.2 9.723832
1.910067 0.2 9.582113
1.913400 0.2 9.444081
1.916733 0.2 9.309324
1.920067 0.2 9.178207
1.923400 0.2 9.051384
1.926733 0.2 8.929274
1.930067 0.2 8.811769
1.933400 0.2 8.698199
1.936733 0.2 8.587656
1.940067 0.2 8.479580
1.943400 0.2 8.374029
1.946733 0.2 8.271248
1.950067 0.2 8.171205
1.953400 0.2 8.073547
1.956733 0.2 7.977965
1.960067 0.2 7.884619
1.963400 0.2 7.793983
1.966733 0.2 7.706545
1.970067 0.2 7.623159
1.973400 0.2 7.545026
1.976733 0.2 7.472546
1.980067 0.2 7.404583
1.983400 0.2 7.339185
1.986733 0.2 7.275050
1.990067 0.2 7.212264
1.993400 0.2 7.151659
1.996733 0.2 7.093805
2.000067 0.2 7.038675
2.003400 0.2 6.986065
2.006733 0.2 6.936141
2.010067 0.2 6.889659
2.013400 0.2 6.847675
2.016733 0.2 6.810771
2.020067 0.2 6.778515
2.023400 0.2 6.750007
2.026733 0.2 6.724582
2.030067 0.2 6.701690
2.033400 0.2 6.680754
2.036733 0.2 6.661508
2.040067 0.2 6.643874
2.043400 0.2 6.627748
2.046733 0.2 6.613317
2.050067 0.2 6.601000
2.053400 0.2 6.590816
2.056733 0.2 6.582160
2.060067 0.2 6.574271
2.063400 0.2 6.567016
2.066733 0.2 6.561112
2.070067 0.2 6.557279
2.073400 0.2 6.555375
2.076733 0.2 6.554816
2.080067 0.2 6.555608
2.083400 0.2 6.558262
2.086733 0.2 6.562942
2.090067 0.2 6.569005
2.093400 0.2 6.575207
2.096733 0.2 6.580530
2.100067 0.2 6.585196
2.103400 0.2 6.590500
2.106733 0.2 6.597522
2.110067 0.2 6.606476
2.113400 0.2 6.616735
2.116733 0.2 6.626826
2.120067 0.2 6.634733
2.123400 0.2 6.639254
2.126733 0.2 6.641047
2.130067 0.2 6.641909
2.133400 0.2 6.643045
2.136733 0.2 6.644032
2.140067 0.2 6.643170
2.143400 0.2 6.638728
2.146733 0.2 6.629857
2.150067 0.2 6.616563
2.153400 0.2 6.599473
2.156733 0.2 6.579482
2.160067 0.2 6.556716
2.163400 0.2 6.529931
2.166733 0.2 6.497605
2.170067 0.2 6.459095
2.173400 0.2 6.414521
2.176733 0.2 6.364090
2.180067 0.2 6.307983
2.183400 0.2 6.246162
2.186733 0.2 6.178464
2.190067 0.2 6.105253
2.193400 0.2 6.027259
2.196733 0.2 5.944953
2.200067 0.2 5.858485
2.203400 0.2 5.768146
2.206733 0.2 5.674972
2.210067 0.2 5.580815
2.213400 0.2 5.487120
2.216733 0.2 5.393652
2.220067 0.2 5.299221
2.223400 0.2 5.203257
2.226733 0.2 5.106432
2.230067 0.2 5.010143
2.233400 0.2 4.915702
2.236733 0.2 4.823781
2.240067 0.2 4.734281
2.243400 0.2 4.646759
2.246733 0.2 4.561157
2.250067 0.2 4.477650
2.253400 0.2 4.396234
2.256733 0.2 4.316894
2.260067 0.2 4.239599
2.263400 0.2 4.163939
2.266733 0.2 4.089363
2.270067 0.2 4.015840
2.273400 0.2 3.943741
2.276733 0.2 3.873347
2.280067 0.2 3.804783
2.283400 0.2 3.738110
2.286733 0.2 3.673155
2.290067 0.2 3.609955
2.293400 0.2 3.549294
2.296733 0.2 3.492092
2.300067 0.2 3.438150
2.303400 0.2 3.386200
2.306733 0.2 3.335206
2.310067 0.2 3.285161
2.313400 0.2 3.236555
2.316733 0.2 3.189491
2.320067 0.2 3.143707
2.323400 0.2 3.099162
2.326733 0.2 3.056349
2.330067 0.2 3.016074
2.333400 0.2 2.978784
2.336733 0.2 2.944176
2.340067 0.2 2.911622
2.343400 0.2 2.880534
2.346733 0.2 2.850322
2.350067 0.2 2.820529
2.353400 0.2 2.791397
2.356733 0.2 2.763788
2.360067 0.2 2.738466
2.363400 0.2 2.715793
2.366733 0.2 2.696021
2.370067 0.2 2.679364
2.373400 0.2 2.665687
2.376733 0.2 2.654591
2.380067 0.2 2.645697
2.383400 0.2 2.638642
2.386733 0.2 2.633133
2.390067 0.2 2.629161
2.393400 0.2 2.626795
2.396733 0.2 2.626162
2.400067 0.2 2.627536
2.403400 0.2 2.631219
2.406733 0.2 2.637156
2.410067 0.2 2.644341
2.413400 0.2 2.651140
2.416733 0.2 2.656579
2.420067 0.2 2.660928
2.423400 0.2 2.665296
2.426733 0.2 2.671038
2.430067 0.2 2.679029
2.433400 0.2 2.689282
2.436733 0.2 2.701068
2.440067 0.2 2.713311
2.443400 0.2 2.725022
2.446733 0.2 2.735569
2.450067 0.2 2.744715
2.453400 0.2 2.752366
2.456733 0.2 2.758172
2.460067 0.2 2.761562
2.463400 0.2 2.762140
2.466733 0.2 2.759672
2.470067 0.2 2.753767
2.473400 0.2 2.743872
2.476733 0.2 2.729502
2.480067 0.2 2.710577
2.483400 0.2 2.687755
2.486733 0.2 2.662148
2.490067 0.2 2.634497
2.493400 0.2 2.604774
2.496733 0.2 2.572164
2.500067 0.2 2.535423
2.503400 0.2 2.493928
2.506733 0.2 2.448405
2.510067 0.2 2.400409
2.513400 0.2 2.351315
2.516733 0.2 2.302020
2.520067 0.2 2.253056
2.523400 0.2 2.204170
2.526733 0.2 2.154210
2.530067 0.2 2.102545
2.533400 0.2 2.050223
2.536733 0.2 1.999023
2.540067 0.2 1.950166
2.543400 0.2 1.904136
2.546733 0.2 1.861067
2.550067 0.2 1.820540
2.553400 0.2 1.781504
2.556733 0.2 1.743026
2.560067 0.2 1.705382
2.563400 0.2 1.669847
2.566733 0.2 1.637191
2.570067 0.2 1.607169
2.573400 0.2 1.579598
2.576733 0.2 1.554890
2.580067 0.2 1.533274
2.583400 0.2 1.514414
2.586733 0.2 1.498046
2.590067 0.2 1.484067
2.593400 0.2 1.472193
2.596733 0.2 1.462316
2.600067 0.2 1.454880
2.603400 0.2 1.450456
2.606733 0.2 1.449194
2.610067 0.2 1.450791
2.613400 0.2 1.454838
2.616733 0.2 1.460775
2.620067 0.2 1.467895
2.623400 0.2 1.476058
2.626733 0.2 1.486083
2.630067 0.2 1.498838
2.633400 0.2 1.514531
2.636733 0.2 1.532841
2.640067 0.2 1.552948
2.643400 0.2 1.573968
2.646733 0.2 1.595374
2.650067 0.2 1.616641
2.653400 0.2 1.637223
2.656733 0.2 1.657009
2.660067 0.2 1.676227
2.663400 0.2 1.695324
2.666733 0.2 1.714649
2.670067 0.2 1.733722
2.673400 0.2 1.751548
2.676733 0.2 1.767641
2.680067 0.2 1.781862
2.683400 0.2 1.793904
2.686733 0.2 1.803348
2.690067 0.2 1.809690
2.693400 0.2 1.812158
2.696733 0.2 1.810174
2.700067 0.2 1.803855
2.703400 0.2 1.793639
2.706733 0.2 1.780065
2.710067 0.2 1.763939
2.713400 0.2 1.745913
2.716733 0.2 1.726216
2.720067 0.2 1.705009
2.723400 0.2 1.682360
2.726733 0.2 1.657833
2.730067 0.2 1.630662
2.733400 0.2 1.600492
2.736733 0.2 1.567993
2.740067 0.2 1.534265
2.743400 0.2 1.499821
2.746733 0.2 1.464491
2.750067 0.2 1.428239
2.753400 0.2 1.391564
2.756733 0.2 1.355023
2.760067 0.2 1.318767
2.763400 0.2 1.282920
2.766733 0.2 1.248065
2.770067 0.2 1.214724
2.773400 0.2 1.182412
2.776733 0.2 1.149829
2.780067 0.2 1.116251
2.783400 0.2 1.082337
2.786733 0.2 1.049507
2.790067 0.2 1.018401
2.793400 0.2 0.988236
2.796733 0.2 0.957865
2.800067 0.2 0.927085
2.803400 0.2 0.896584
2.806733 0.2 0.867289
2.810067 0.2 0.840095
2.813400 0.2 0.815522
2.816733 0.2 0.793282
2.820067 0.2 0.772336
2.823400 0.2 0.751521
2.826733 0.2 0.730371
2.830067 0.2 0.709086
2.833400 0.2 0.687856
2.836733 0.2 0.666762
2.840067 0.2 0.646128
2.843400 0.2 0.626398
2.846733 0.2 0.607898
2.850067 0.2 0.590878
2.853400 0.2 0.575297
2.856733 0.2 0.560377
2.860067 0.2 0.544898
2.863400 0.2 0.528186
2.866733 0.2 0.510761
2.870067 0.2 0.494104
2.873400 0.2 0.479473
2.876733 0.2 0.466770
2.880067 0.2 0.454597
2.883400 0.2 0.441466
2.886733 0.2 0.427077
2.890067 0.2 0.412408
2.893400 0.2 0.398462
2.896733 0.2 0.385283
2.900067 0.2 0.372352
2.903400 0.2 0.359300
2.906733 0.2 0.346228
2.910067 0.2 0.333712
2.913400 0.2 0.322340
2.916733 0.2 0.312133
2.920067 0.2 0.302629
2.923400 0.2 0.293418
2.926733 0.2 0.284533
2.930067 0.2 0.276305
2.933400 0.2 0.268752
2.936733 0.2 0.261390
2.940067 0.2 0.253548
2.943400 0.2 0.244589
2.946733 0.2 0.234493
2.950067 0.2 0.224332
2.953400 0.2 0.215610
2.956733 0.2 0.209045
2.960067 0.2 0.203932
2.963400 0.2 0.198907
2.966733 0.2 0.193412
2.970067 0.2 0.188104
2.973400 0.2 0.183824
2.976733 0.2 0.180746
2.980067 0.2 0.178367
2.983400 0.2 0.176267
2.986733 0.2 0.174800
2.990067 0.2 0.174283
2.993400 0.2 0.174069
2.996733 0.2 0.173291
3.000067 0.2 0.171517
3.003400 0.2 0.168681
3.006733 0.2 0.165338
3.010067 0.2 0.162721
3.013400 0.2 0.161594
3.016733 0.2 0.161356
3.020067 0.2 0.160774
3.023400 0.2 0.159298
3.026733 0.2 0.157300
3.030067 0.2 0.155349
3.033400 0.2 0.153761
3.036733 0.2 0.152648
3.040067 0.2 0.152010
3.043400 0.2 0.151759
3.046733 0.2 0.151871
3.050067 0.2 0.152499
3.053400 0.2 0.153747
3.056733 0.2 0.155405
3.060067 0.2 0.157058
3.063400 0.2 0.158492
3.066733 0.2 0.159773
3.070067 0.2 0.160965
3.073400 0.2 0.161892
3.076733 0.2 0.162097
3.080067 0.2 0.161156
3.083400 0.2 0.158986
3.086733 0.2 0.155699
3.090067 0.2 0.151638
3.093400 0.2 0.147452
3.096733 0.2 0.143833
3.100067 0.2 0.141230
3.103400 0.2 0.139703
3.106733 0.2 0.138916
3.110067 0.2 0.138506
3.113400 0.2 0.138376
3.116733 0.2 0.138194
3.120067 0.2 0.137119
3.123400 0.2 0.134464
3.126733 0.2 0.130259
3.130067 0.2 0.125193
3.133400 0.2 0.119950
3.136733 0.2 0.114739
3.140067 0.2 0.109486
3.143400 0.2 0.104317
3.146733 0.2 0.099251
3.150067 0.2 0.093826
3.153400 0.2 0.087898
3.156733 0.2 0.082268
3.160067 0.2 0.077840
3.163400 0.2 0.074967
3.166733 0.2 0.073733
3.170067 0.2 0.074017
3.173400 0.2 0.075186
3.176733 0.2 0.076210
3.180067 0.2 0.076131
3.183400 0.2 0.074473
3.186733 0.2 0.071293
3.190067 0.2 0.067097
3.193400 0.2 0.062818
3.196733 0.2 0.059516
3.200067 0.2 0.058166
3.203400 0.2 0.059241
3.206733 0.2 0.061952
3.210067 0.2 0.064508
3.213400 0.2 0.065519
3.216733 0.2 0.064848
3.220067 0.2 0.063204
3.223400 0.2 0.061356
3.226733 0.2 0.059824
3.230067 0.2 0.059162
3.233400 0.2 0.059842
3.236733 0.2 0.061775
3.240067 0.2 0.064322
3.243400 0.2 0.066985
3.246733 0.2 0.070096
3.250067 0.2 0.074264
3.253400 0.2 0.079297
3.256733 0.2 0.084424
3.260067 0.2 0.089197
3.263400 0.2 0.093663
3.266733 0.2 0.098175
3.270067 0.2 0.102953
3.273400 0.2 0.107596
3.276733 0.2 0.111642
3.280067 0.2 0.115065
3.283400 0.2 0.117719
3.286733 0.2 0.119512
3.290067 0.2 0.121160
3.293400 0.2 0.123847
3.296733 0.2 0.128057
3.300067 0.2 0.133398
3.303400 0.2 0.139112
3.306733 0.2 0.144523
3.310067 0.2 0.149356
3.313400 0.2 0.153896
3.316733 0.2 0.158548
3.320067 0.2 0.163391
3.323400 0.2 0.168188
3.326733 0.2 0.172942
3.330067 0.2 0.178204
3.333400 0.2 0.184388
3.336733 0.2 0.191214
3.340067 0.2 0.198339
3.343400 0.2 0.205804
3.346733 0.2 0.213622
3.350067 0.2 0.221748
3.353400 0.2 0.230330
3.356733 0.2 0.239382
3.360067 0.2 0.248253
3.363400 0.2 0.255816
3.366733 0.2 0.261292
3.370067 0.2 0.264947
3.373400 0.2 0.267979
3.376733 0.2 0.271951
3.380067 0.2 0.278153
3.383400 0.2 0.286675
3.386733 0.2 0.296305
3.390067 0.2 0.305902
3.393400 0.2 0.315495
3.396733 0.2 0.325870
3.400067 0.2 0.337656
3.403400 0.2 0.350871
3.406733 0.2 0.364874
3.410067 0.2 0.378755
3.413400 0.2 0.392217
3.416733 0.2 0.405838
3.420067 0.2 0.420138
3.423400 0.2 0.434844
3.426733 0.2 0.449349
3.430067 0.2 0.463487
3.433400 0.2 0.477619
3.436733 0.2 0.492325
3.440067 0.2 0.507995
3.443400 0.2 0.524516
3.446733 0.2 0.541233
3.450067 0.2 0.557369
3.453400 0.2 0.572680
3.456733 0.2 0.587804
3.460067 0.2 0.604037
3.463400 0.2 0.622449
3.466733 0.2 0.642678
3.470067 0.2 0.663036
3.473400 0.2 0.682096
3.476733 0.2 0.699749
3.480067 0.2 0.716592
3.483400 0.2 0.733184
3.486733 0.2 0.750134
3.490067 0.2 0.768267
3.493400 0.2 0.787815
3.496733 0.2 0.807848
3.500067 0.2 0.826889
3.503400 0.2 0.844025
3.506733 0.2 0.859601
3.510067 0.2 0.874945
3.513400 0.2 0.891197
3.516733 0.2 0.908775
3.520067 0.2 0.927690
3.523400 0.2 0.947597
3.526733 0.2 0.967593
3.530067 0.2 0.986638
3.533400 0.2 1.004068
3.536733 0.2 1.019780
3.540067 0.2 1.034164
3.543400 0.2 1.047608
3.546733 0.2 1.060185
3.550067 0.2 1.072027
3.553400 0.2 1.083449
3.556733 0.2 1.094742
3.560067 0.2 1.106001
3.563400 0.2 1.116698
3.566733 0.2 1.125704
3.570067 0.2 1.132144
3.573400 0.2 1.135692
3.576733 0.2 1.136134
3.580067 0.2 1.133154
3.583400 0.2 1.126532
3.586733 0.2 1.116320
3.590067 0.2 1.102868
3.593400 0.2 1.086886
3.596733 0.2 1.069531
3.600067 0.2 1.052064
3.603400 0.2 1.035095
3.606733 0.2 1.017847
3.610067 0.2 0.998643
3.613400 0.2 0.976385
3.616733 0.2 0.951202
3.620067 0.2 0.923998
3.623400 0.2 0.895900
3.626733 0.2 0.867443
3.630067 0.2 0.838106
3.633400 0.2 0.807168
3.636733 0.2 0.774921
3.640067 0.2 0.742693
3.643400 0.2 0.711661
3.646733 0.2 0.681942
3.650067 0.2 0.652964
3.653400 0.2 0.624019
3.656733 0.2 0.594184
3.660067 0.2 0.562589
3.663400 0.2 0.529471
3.666733 0.2 0.496218
3.670067 0.2 0.464232
3.673400 0.2 0.434159
3.676733 0.2 0.405628
3.680067 0.2 0.377395
3.683400 0.2 0.348249
3.686733 0.2 0.317753
3.690067 0.2 0.286298
3.693400 0.2 0.254815
3.696733 0.2 0.224547
3.700067 0.2 0.196579
3.703400 0.2 0.171270
3.706733 0.2 0.148187
3.710067 0.2 0.126320
3.713400 0.2 0.104383
3.716733 0.2 0.081658
3.720067 0.2 0.058585
3.723400 0.2 0.035940
3.726733 0.2 0.013788
3.730067 0.2 -0.008186
3.733400 0.2 -0.029569
3.736733 0.2 -0.049328
3.740067 0.2 -0.066892
3.743400 0.2 -0.082473
3.746733 0.2 -0.096313
3.750067 0.2 -0.108201
3.753400 0.2 -0.117794
3.756733 0.2 -0.125030
3.760067 0.2 -0.130557
3.763400 0.2 -0.135922
3.766733 0.2 -0.142604
3.770067 0.2 -0.150981
3.773400 0.2 -0.160336
3.776733 0.2 -0.169422
3.780067 0.2 -0.177315
3.783400 0.2 -0.183927
3.786733 0.2 -0.189608
3.790067 0.2 -0.194237
3.793400 0.2 -0.197114
3.796733 0.2 -0.198055
3.800067 0.2 -0.198218
3.803400 0.2 -0.199215
3.806733 0.2 -0.201464
3.810067 0.2 -0.203988
3.813400 0.2 -0.205669
3.816733 0.2 -0.206288
3.820067 0.2 -0.206623
3.823400 0.2 -0.207890
3.826733 0.2 -0.210828
3.830067 0.2 -0.215317
3.833400 0.2 -0.220728
3.836733 0.2 -0.226246
3.840067 0.2 -0.230968
3.843400 0.2 -0.234498
3.846733 0.2 -0.237366
3.850067 0.2 -0.240360
3.853400 0.2 -0.243522
3.856733 0.2 -0.246284
3.860067 0.2 -0.248491
3.863400 0.2 -0.250917
3.866733 0.2 -0.254652
3.870067 0.2 -0.259834
3.873400 0.2 -0.265231
3.876733 0.2 -0.269366
3.880067 0.2 -0.272184
3.883400 0.2 -0.275243
3.886733 0.2 -0.280058
3.890067 0.2 -0.286582
3.893400 0.2 -0.293585
3.896733 0.2 -0.299853
3.900067 0.2 -0.304724
3.903400 0.2 -0.308207
3.906733 0.2 -0.310955
3.910067 0.2 -0.313534
3.913400 0.2 -0.315802
3.916733 0.2 -0.317548
3.920067 0.2 -0.319402
3.923400 0.2 -0.322536
3.926733 0.2 -0.327411
3.930067 0.2 -0.333106
3.933400 0.2 -0.338089
3.936733 0.2 -0.341688
3.940067 0.2 -0.344459
3.943400 0.2 -0.347127
3.946733 0.2 -0.349702
3.950067 0.2 -0.352086
3.953400 0.2 -0.354704
3.956733 0.2 -0.357768
3.960067 0.2 -0.360836
3.963400 0.2 -0.363807
3.966733 0.2 -0.367248
3.970067 0.2 -0.371416
3.973400 0.2 -0.375980
3.976733 0.2 -0.380366
3.980067 0.2 -0.383882
3.983400 0.2 -0.386159
3.986733 0.2 -0.387630
3.990067 0.2 -0.389311
3.993400 0.2 -0.391859
3.996733 0.2 -0.394960
4.000067 0.2 -0.397777
4.003400 0.2 -0.399775
4.006733 0.2 -0.400976
4.010067 0.2 -0.401675
4.013400 0.2 -0.402452
4.016733 0.2 -0.404017
4.020067 0.2 -0.406457
4.023400 0.2 -0.409321
4.026733 0.2 -0.412413
4.030067 0.2 -0.415868
4.033400 0.2 -0.419747
4.036733 0.2 -0.424073
4.040067 0.2 -0.428814
4.043400 0.2 -0.433451
4.046733 0.2 -0.436860
4.050067 0.2 -0.438234
4.053400 0.2 -0.438234
4.056733 0.2 -0.438513
4.060067 0.2 -0.440222
4.063400 0.2 -0.443538
4.066733 0.2 -0.447771
4.070067 0.2 -0.451826
4.073400 0.2 -0.454951
4.076733 0.2 -0.457228
4.080067 0.2 -0.459398
4.083400 0.2 -0.462439
4.086733 0.2 -0.467049
4.090067 0.2 -0.473256
4.093400 0.2 -0.480167
4.096733 0.2 -0.486188
4.100067 0.2 -0.489955
4.103400 0.2 -0.491277
4.106733 0.2 -0.491147
4.110067 0.2 -0.490895
4.113400 0.2 -0.491538
4.116733 0.2 -0.493680
4.120067 0.2 -0.497131
4.123400 0.2 -0.501168
4.126733 0.2 -0.505433
4.130067 0.2 -0.510043
4.133400 0.2 -0.515035
4.136733 0.2 -0.520279
4.140067 0.2 -0.525429
4.143400 0.2 -0.529899
4.146733 0.2 -0.533373
4.150067 0.2 -0.536307
4.153400 0.2 -0.539604
4.156733 0.2 -0.543799
4.160067 0.2 -0.548707
4.163400 0.2 -0.553769
4.166733 0.2 -0.558551
4.170067 0.2 -0.563059
4.173400 0.2 -0.567604
4.176733 0.2 -0.572302
4.180067 0.2 -0.576838
4.183400 0.2 -0.581024
4.186733 0.2 -0.585034
4.190067 0.2 -0.589062
4.193400 0.2 -0.593183
4.196733 0.2 -0.597322
4.200067 0.2 -0.601355
4.203400 0.2 -0.605388
4.206733 0.2 -0.609658
4.210067 0.2 -0.613937
4.213400 0.2 -0.617481
4.216733 0.2 -0.619502
4.220067 0.2 -0.619791
4.223400 0.2 -0.619162
4.226733 0.2 -0.619045
4.230067 0.2 -0.620210
4.233400 0.2 -0.622226
4.236733 0.2 -0.624647
4.240067 0.2 -0.627679
4.243400 0.2 -0.631455
4.246733 0.2 -0.635614
4.250067 0.2 -0.639688
4.253400 0.2 -0.643348
4.256733 0.2 -0.646380
4.260067 0.2 -0.649299
4.263400 0.2 -0.653104
4.266733 0.2 -0.658063
4.270067 0.2 -0.663614
4.273400 0.2 -0.669020
4.276733 0.2 -0.673528
4.280067 0.2 -0.676364
4.283400 0.2 -0.677202
4.286733 0.2 -0.676606
4.290067 0.2 -0.675912
4.293400 0.2 -0.676331
4.296733 0.2 -0.678198
4.300067 0.2 -0.681290
4.303400 0.2 -0.685370
4.306733 0.2 -0.689952
4.310067 0.2 -0.693831
4.313400 0.2 -0.695810
4.316733 0.2 -0.695800
4.320067 0.2 -0.694855
4.323400 0.2 -0.694301
4.326733 0.2 -0.694827
4.330067 0.2 -0.696261
4.333400 0.2 -0.698059
4.336733 0.2 -0.699894
4.340067 0.2 -0.701817
4.343400 0.2 -0.704122
4.346733 0.2 -0.707069
4.350067 0.2 -0.710650
4.353400 0.2 -0.714599
4.356733 0.2 -0.718301
4.360067 0.2 -0.720783
4.363400 0.2 -0.721416
4.366733 0.2 -0.720867
4.370067 0.2 -0.720592
4.373400 0.2 -0.721402
4.376733 0.2 -0.722851
4.380067 0.2 -0.724173
4.383400 0.2 -0.725384
4.386733 0.2 -0.727111
4.390067 0.2 -0.729412
4.393400 0.2 -0.731223
4.396733 0.2 -0.731484
4.400067 0.2 -0.730492
4.403400 0.2 -0.729444
4.406733 0.2 -0.728909
4.410067 0.2 -0.728536
4.413400 0.2 -0.728085
4.416733 0.2 -0.727926
4.420067 0.2 -0.728518
4.423400 0.2 -0.729612
4.426733 0.2 -0.730418
4.430067 0.2 -0.730548
4.433400 0.2 -0.730194
4.436733 0.2 -0.729384
4.440067 0.2 -0.728071
4.443400 0.2 -0.726678
4.446733 0.2 -0.725854
4.450067 0.2 -0.725836
4.453400 0.2 -0.726338
4.456733 0.2 -0.727000
4.460067 0.2 -0.727843
4.463400 0.2 -0.729295
4.466733 0.2 -0.731591
4.470067 0.2 -0.734297
4.473400 0.2 -0.736648
4.476733 0.2 -0.738376
4.480067 0.2 -0.739819
4.483400 0.2 -0.741156
4.486733 0.2 -0.742073
4.490067 0.2 -0.742110
4.493400 0.2 -0.740942
4.496733 0.2 -0.738725
4.500067 0.2 -0.736257
4.503400 0.2 -0.734506
4.506733 0.2 -0.734054
4.510067 0.2 -0.734963
4.513400 0.2 -0.736807
4.516733 0.2 -0.739018
4.520067 0.2 -0.741505
4.523400 0.2 -0.744383
4.526733 0.2 -0.746818
4.530067 0.2 -0.747140
4.533400 0.2 -0.744234
4.536733 0.2 -0.738213
4.540067 0.2 -0.729943
4.543400 0.2 -0.720373
4.546733 0.2 -0.710213
4.550067 0.2 -0.699614
4.553400 0.2 -0.688224
4.556733 0.2 -0.675465
4.560067 0.2 -0.660918
4.563400 0.2 -0.644610
4.566733 0.2 -0.627013
4.570067 0.2 -0.608349
4.573400 0.2 -0.588018
4.576733 0.2 -0.565276
4.580067 0.2 -0.540200
4.583400 0.2 -0.513461
4.586733 0.2 -0.485028
4.590067 0.2 -0.453857
4.593400 0.2 -0.419216
4.596733 0.2 -0.381563
4.600067 0.2 -0.341916
4.603400 0.2 -0.301385
4.606733 0.2 -0.261134
4.610067 0.2 -0.221706
4.613400 0.2 -0.182437
4.616733 0.2 -0.142194
4.620067 0.2 -0.100359
4.623400 0.2 -0.057002
4.626733 0.2 -0.012703
4.630067 0.2 0.031879
4.633400 0.2 0.076373
4.636733 0.2 0.120350
4.640067 0.2 0.163084
4.643400 0.2 0.204239
4.646733 0.2 0.244495
4.650067 0.2 0.285096
4.653400 0.2 0.326550
4.656733 0.2 0.367826
4.660067 0.2 0.407165
4.663400 0.2 0.443729
4.666733 0.2 0.478067
4.670067 0.2 0.511059
4.673400 0.2 0.543264
4.676733 0.2 0.575418
4.680067 0.2 0.608005
4.683400 0.2 0.640056
4.686733 0.2 0.669924
4.690067 0.2 0.697118
4.693400 0.2 0.722497
4.696733 0.2 0.747032
4.700067 0.2 0.771014
4.703400 0.2 0.794018
4.706733 0.2 0.815620
4.710067 0.2 0.835937
4.713400 0.2 0.855252
4.716733 0.2 0.873450
4.720067 0.2 0.890163
4.723400 0.2 0.905343
4.726733 0.2 0.919448
4.730067 0.2 0.932775
4.733400 0.2 0.945232
4.736733 0.2 0.956929
4.740067 0.2 0.968161
4.743400 0.2 0.978857
4.746733 0.2 0.988557
4.750067 0.2 0.996785
4.753400 0.2 1.003328
4.756733 0.2 1.008306
4.760067 0.2 1.012096
4.763400 0.2 1.015216
4.766733 0.2 1.018234
4.770067 0.2 1.021409
4.773400 0.2 1.024609
4.776733 0.2 1.027565
4.780067 0.2 1.029880
4.783400 0.2 1.030951
4.786733 0.2 1.030131
4.790067 0.2 1.027021
4.793400 0.2 1.021991
4.796733 0.2 1.016175
4.800067 0.2 1.010578
4.803400 0.2 1.005442
4.806733 0.2 1.000506
4.810067 0.2 0.995514
4.813400 0.2 0.990410
4.816733 0.2 0.985311
4.820067 0.2 0.980212
4.823400 0.2 0.974778
4.826733 0.2 0.968459
4.830067 0.2 0.960818
4.833400 0.2 0.951597
4.836733 0.2 0.940892
4.840067 0.2 0.929376
4.843400 0.2 0.918214
4.846733 0.2 0.908263
4.850067 0.2 0.899206
4.853400 0.2 0.889883
4.856733 0.2 0.879373
4.860067 0.2 0.867452
4.863400 0.2 0.854414
4.866733 0.2 0.840658
4.870067 0.2 0.826414
4.873400 0.2 0.811848
4.876733 0.2 0.797459
4.880067 0.2 0.784136
4.883400 0.2 0.772518
4.886733 0.2 0.762306
4.890067 0.2 0.752257
4.893400 0.2 0.740821
4.896733 0.2 0.727493
4.900067 0.2 0.713323
4.903400 0.2 0.699791
4.906733 0.2 0.687689
4.910067 0.2 0.676597
4.913400 0.2 0.664992
4.916733 0.2 0.651642
4.920067 0.2 0.636834
4.923400 0.2 0.621742
4.926733 0.2 0.607078
4.930067 0.2 0.592992
4.933400 0.2 0.579683
4.936733 0.2 0.567329
4.940067 0.2 0.555515
4.943400 0.2 0.543557
4.946733 0.2 0.531636
4.950067 0.2 0.520749
4.953400 0.2 0.511156
4.956733 0.2 0.501755
4.960067 0.2 0.491343
4.963400 0.2 0.479748
4.966733 0.2 0.467333
4.970067 0.2 0.454294
4.973400 0.2 0.440972
4.976733 0.2 0.428283
4.980067 0.2 0.417130
4.983400 0.2 0.407421
4.986733 0.2 0.398173
4.990067 0.2 0.388892
4.993400 0.2 0.380329
4.996733 0.2 0.373456
5.000067 0.2 0.368045
5.003400 0.2 0.362797
5.006733 0.2 0.356724
5.010067 0.2 0.349670
5.013400 0.2 0.341744
5.016733 0.2 0.333181
5.020067 0.2 0.324678
5.023400 0.2 0.316859
5.026733 0.2 0.309465
5.030067 0.2 0.301478
5.033400 0.2 0.292310
5.036733 0.2 0.282903
5.040067 0.2 0.275052
5.043400 0.2 0.269553
5.046733 0.2 0.265660
5.050067 0.2 0.262153
5.053400 0.2 0.258279
5.056733 0.2 0.253604
5.060067 0.2 0.247760
5.063400 0.2 0.240826
5.066733 0.2 0.233259
5.070067 0.2 0.225320
5.073400 0.2 0.217278
5.076733 0.2 0.210125
5.080067 0.2 0.204919
5.083400 0.2 0.201548
5.086733 0.2 0.198949
5.090067 0.2 0.196276
5.093400 0.2 0.193510
5.096733 0.2 0.191019
5.100067 0.2 0.188700
5.103400 0.2 0.185836
5.106733 0.2 0.181608
5.110067 0.2 0.175769
5.113400 0.2 0.169044
5.116733 0.2 0.162423
5.120067 0.2 0.156225
5.123400 0.2 0.150469
5.126733 0.2 0.145668
5.130067 0.2 0.142385
5.133400 0.2 0.140583
5.136733 0.2 0.139773
5.140067 0.2 0.139475
5.143400 0.2 0.139112
5.146733 0.2 0.137803
5.150067 0.2 0.134832
5.153400 0.2 0.130101
5.156733 0.2 0.124150
5.160067 0.2 0.117817
5.163400 0.2 0.111856
5.166733 0.2 0.106581
5.170067 0.2 0.101947
5.173400 0.2 0.097919
5.176733 0.2 0.094557
5.180067 0.2 0.091647
5.183400 0.2 0.088462
5.186733 0.2 0.084531
5.190067 0.2 0.080522
5.193400 0.2 0.077705
5.196733 0.2 0.076592
5.200067 0.2 0.076336
5.203400 0.2 0.075363
5.206733 0.2 0.072853
5.210067 0.2 0.069207
5.213400 0.2 0.064964
5.216733 0.2 0.060317
5.220067 0.2 0.055721
5.223400 0.2 0.051707
5.226733 0.2 0.047884
5.230067 0.2 0.043460
5.233400 0.2 0.038603
5.236733 0.2 0.034128
5.240067 0.2 0.030291
5.243400 0.2 0.026962
5.246733 0.2 0.024261
5.250067 0.2 0.022203
5.253400 0.2 0.020266
5.256733 0.2 0.017718
5.260067 0.2 0.014328
5.263400 0.2 0.010431
5.266733 0.2 0.006473
5.270067 0.2 0.002468
5.273400 0.2 -0.001891
5.276733 0.2 -0.006664
5.280067 0.2 -0.011357
5.283400 0.2 -0.015418
5.286733 0.2 -0.018859
5.290067 0.2 -0.022291
5.293400 0.2 -0.026296
5.296733 0.2 -0.030897
5.300067 0.2 -0.035707
5.303400 0.2 -0.040391
5.306733 0.2 -0.044904
5.310067 0.2 -0.049160
5.313400 0.2 -0.052857
5.316733 0.2 -0.055931
5.320067 0.2 -0.058780
5.323400 0.2 -0.061947
5.326733 0.2 -0.065677
5.330067 0.2 -0.069737
5.333400 0.2 -0.073765
5.336733 0.2 -0.077691
5.340067 0.2 -0.081542
5.343400 0.2 -0.085286
5.346733 0.2 -0.089086
5.350067 0.2 -0.093132
5.353400 0.2 -0.097156
5.356733 0.2 -0.100811
5.360067 0.2 -0.103815
5.363400 0.2 -0.105612
5.366733 0.2 -0.106138
5.370067 0.2 -0.106287
5.373400 0.2 -0.107009
5.376733 0.2 -0.108620
5.380067 0.2 -0.110902
5.383400 0.2 -0.113384
5.386733 0.2 -0.115805
5.390067 0.2 -0.118241
5.393400 0.2 -0.120876
5.396733 0.2 -0.123405
5.400067 0.2 -0.124867
5.403400 0.2 -0.124644
5.406733 0.2 -0.123335
5.410067 0.2 -0.122366
5.413400 0.2 -0.122911
5.416733 0.2 -0.125314
5.420067 0.2 -0.128900
5.423400 0.2 -0.132406
5.426733 0.2 -0.134679
5.430067 0.2 -0.135270
5.433400 0.2 -0.134632
5.436733 0.2 -0.133840
5.440067 0.2 -0.133868
5.443400 0.2 -0.135074
5.446733 0.2 -0.137221
5.450067 0.2 -0.139643
5.453400 0.2 -0.141715
5.456733 0.2 -0.143340
5.460067 0.2 -0.144891
5.463400 0.2 -0.146674
5.466733 0.2 -0.148667
5.470067 0.2 -0.150478
5.473400 0.2 -0.151568
5.476733 0.2 -0.151736
5.480067 0.2 -0.151638
5.483400 0.2 -0.152383
5.486733 0.2 -0.154218
5.490067 0.2 -0.155843
5.493400 0.2 -0.155810
5.496733 0.2 -0.154208
5.500067 0.2 -0.152397
5.503400 0.2 -0.151731
5.506733 0.2 -0.152728
5.510067 0.2 -0.154758
5.513400 0.2 -0.156499
5.516733 0.2 -0.156919
5.520067 0.2 -0.155880
5.523400 0.2 -0.153906
5.526733 0.2 -0.151815
5.530067 0.2 -0.150516
5.533400 0.2 -0.150548
5.536733 0.2 -0.151410
5.540067 0.2 -0.152066
5.543400 0.2 -0.152364
5.546733 0.2 -0.152951
5.550067 0.2 -0.154260
5.553400 0.2 -0.156234
5.556733 0.2 -0.158809
5.560067 0.2 -0.161873
5.563400 0.2 -0.165142
5.566733 0.2 -0.168402
5.570067 0.2 -0.171312
5.573400 0.2 -0.172877
5.576733 0.2 -0.172062
5.580067 0.2 -0.169198
5.583400 0.2 -0.166227
5.586733 0.2 -0.164886
5.590067 0.2 -0.165063
5.593400 0.2 -0.165636
5.596733 0.2 -0.166162
5.600067 0.2 -0.167075
5.603400 0.2 -0.168523
5.606733 0.2 -0.169789
5.610067 0.2 -0.170311
5.613400 0.2 -0.170665
5.616733 0.2 -0.171736
5.620067 0.2 -0.173599
5.623400 0.2 -0.175517
5.626733 0.2 -0.176551
5.630067 0.2 -0.176299
5.633400 0.2 -0.175103
5.636733 0.2 -0.173398
5.640067 0.2 -0.171410
5.643400 0.2 -0.169706
5.646733 0.2 -0.169096
5.650067 0.2 -0.169612
5.653400 0.2 -0.170339
5.656733 0.2 -0.170381
5.660067 0.2 -0.169468
5.663400 0.2 -0.167903
5.666733 0.2 -0.166278
5.670067 0.2 -0.165170
5.673400 0.2 -0.164951
5.676733 0.2 -0.165552
5.680067 0.2 -0.166241
5.683400 0.2 -0.165915
5.686733 0.2 -0.163983
5.690067 0.2 -0.161217
5.693400 0.2 -0.159238
5.696733 0.2 -0.159000
5.700067 0.2 -0.159997
5.703400 0.2 -0.161068
5.706733 0.2 -0.161706
5.710067 0.2 -0.162050
5.713400 0.2 -0.162027
5.716733 0.2 -0.161179
5.720067 0.2 -0.159387
5.723400 0.2 -0.157370
5.726733 0.2 -0.156369
5.730067 0.2 -0.157044
5.733400 0.2 -0.158809
5.736733 0.2 -0.160323
5.740067 0.2 -0.160616
5.743400 0.2 -0.159447
5.746733 0.2 -0.157305
5.750067 0.2 -0.155396
5.753400 0.2 -0.154893
5.756733 0.2 -0.155936
5.760067 0.2 -0.157561
5.763400 0.2 -0.158693
5.766733 0.2 -0.158884
5.770067 0.2 -0.158194
5.773400 0.2 -0.157147
5.776733 0.2 -0.156597
5.780067 0.2 -0.156881
5.783400 0.2 -0.157459
5.786733 0.2 -0.157715
5.790067 0.2 -0.157710
5.793400 0.2 -0.157682
5.796733 0.2 -0.157538
5.800067 0.2 -0.157324
5.803400 0.2 -0.157477
5.806733 0.2 -0.158176
5.810067 0.2 -0.159112
5.813400 0.2 -0.159875
5.816733 0.2 -0.160076
5.820067 0.2 -0.159456
5.823400 0.2 -0.158260
5.826733 0.2 -0.157310
5.830067 0.2 -0.157547
5.833400 0.2 -0.159219
5.836733 0.2 -0.161626
5.840067 0.2 -0.163857
5.843400 0.2 -0.165342
5.846733 0.2 -0.165640
5.850067 0.2 -0.164593
5.853400 0.2 -0.162860
5.856733 0.2 -0.161524
5.860067 0.2 -0.161151
5.863400 0.2 -0.161277
5.866733 0.2 -0.161016
5.870067 0.2 -0.160267
5.873400 0.2 -0.159629
5.876733 0.2 -0.159461
5.880067 0.2 -0.159875
5.883400 0.2 -0.161044
5.886733 0.2 -0.162786
5.890067 0.2 -0.164448
5.893400 0.2 -0.165454
5.896733 0.2 -0.165869
5.900067 0.2 -0.166218
5.903400 0.2 -0.166688
5.906733 0.2 -0.167061
5.910067 0.2 -0.167503
5.913400 0.2 -0.168835
5.916733 0.2 -0.171694
5.920067 0.2 -0.175745
5.923400 0.2 -0.179722
5.926733 0.2 -0.182400
5.930067 0.2 -0.183661
5.933400 0.2 -0.184313
5.936733 0.2 -0.185086
5.940067 0.2 -0.186032
5.943400 0.2 -0.186651
5.946733 0.2 -0.186274
5.950067 0.2 -0.184518
5.953400 0.2 -0.181692
5.956733 0.2 -0.178912
5.960067 0.2 -0.177315
5.963400 0.2 -0.177240
5.966733 0.2 -0.178386
5.970067 0.2 -0.180416
5.973400 0.2 -0.183149
5.976733 0.2 -0.186255
5.980067 0.2 -0.189175
5.983400 0.2 -0.191266
5.986733 0.2 -0.192146
5.990067 0.2 -0.192062
5.993400 0.2 -0.191662
5.996733 0.2 -0.191350
6.000067 0.2 -0.191061
