# Supplementary material for: Quantitative profiling of capsaicin content in seven chili pepper cultivars using optimized HPLC
Source: Front Plant Sci. 2026 May 7;17:1749488. doi: 10.3389/fpls.2026.1749488 (PMC13190488; doi:10.3389/fpls.2026.1749488)
Supplement: Supplementary file 3 [file DataSheet3.zip › Raw Chromatograms_Chili Pepper/JAPD.txt]

URL	chrom://desktop-lb30aed/ChromeleonLocal/Capsaicin/CapsaicinTest_1312025.seq/55356.smp/UV_VIS_4.channel
Channel	UV_VIS_4

Injection Information:
Data Vault	ChromeleonLocal
Sequence	CapsaicinTest_1312025
Name	JAPD
Number	556
Position	B:E6
Comment	
Processing Method	Processing_Capsaicin
Instrument Method	Capsaicin_222025m1 -Origninal_4wavelenght
Type	Unknown
Status	Finished
Inject Time	3/31/2025 3:50:36 PM -07:00
Volume (µl)	10.00
Dilution Factor	1.0000
Weight	1.0000

Raw Data Information:
Time Min. (min)	0.003400
Time Max. (min)	6.000067
Data Points	1800
Detector	UV
Generating Data System	Chromeleon 7.2.10.24543
Exporting Data System	Chromeleon 7.2.10.0
Operator	Instrument Controller
Signal Quantity	Absorbance
Signal Unit	mAU
Signal Min.	-0.747140
Signal Max.	72.799199
Channel	UV_VIS_4
Driver Name	VDAD.dll
Channel Type	Evaluation
Min. Step (s)	0.2
Max. Step (s)	0.2
Average Step (s)	0.2

Signal Parameter Information:
Signal Info	WVL:280 nm

Raw Data:
Time (min)	Step (s)	Value (mAU)
0.003400	n.a.	0.000000
0.006733	0.2	0.000033
0.010067	0.2	0.000168
0.013400	0.2	0.000298
0.016733	0.2	-0.000088
0.020067	0.2	-0.001374
0.023400	0.2	-0.002966
0.026733	0.2	-0.003497
0.030067	0.2	-0.001830
0.033400	0.2	0.002403
0.036733	0.2	0.008647
0.040067	0.2	0.015539
0.043400	0.2	0.021551
0.046733	0.2	0.025798
0.050067	0.2	0.028410
0.053400	0.2	0.030110
0.056733	0.2	0.031521
0.060067	0.2	0.032899
0.063400	0.2	0.034207
0.066733	0.2	0.035395
0.070067	0.2	0.036517
0.073400	0.2	0.037672
0.076733	0.2	0.039092
0.080067	0.2	0.040969
0.083400	0.2	0.042976
0.086733	0.2	0.044266
0.090067	0.2	0.044056
0.093400	0.2	0.042305
0.096733	0.2	0.040149
0.100067	0.2	0.039325
0.103400	0.2	0.040703
0.106733	0.2	0.043828
0.110067	0.2	0.047735
0.113400	0.2	0.051609
0.116733	0.2	0.054771
0.120067	0.2	0.056578
0.123400	0.2	0.056694
0.126733	0.2	0.055432
0.130067	0.2	0.053719
0.133400	0.2	0.052382
0.136733	0.2	0.051688
0.140067	0.2	0.051642
0.143400	0.2	0.052215
0.146733	0.2	0.053165
0.150067	0.2	0.054282
0.153400	0.2	0.055609
0.156733	0.2	0.057206
0.160067	0.2	0.058985
0.163400	0.2	0.060690
0.166733	0.2	0.062049
0.170067	0.2	0.063009
0.173400	0.2	0.063712
0.176733	0.2	0.064438
0.180067	0.2	0.065509
0.183400	0.2	0.066892
0.186733	0.2	0.068201
0.190067	0.2	0.069430
0.193400	0.2	0.071013
0.196733	0.2	0.072960
0.200067	0.2	0.074725
0.203400	0.2	0.076038
0.206733	0.2	0.076792
0.210067	0.2	0.076643
0.213400	0.2	0.075637
0.216733	0.2	0.074818
0.220067	0.2	0.075647
0.223400	0.2	0.078818
0.226733	0.2	0.083772
0.230067	0.2	0.089156
0.233400	0.2	0.094054
0.236733	0.2	0.098511
0.240067	0.2	0.102441
0.243400	0.2	0.104918
0.246733	0.2	0.105076
0.250067	0.2	0.103000
0.253400	0.2	0.099526
0.256733	0.2	0.095959
0.260067	0.2	0.093668
0.263400	0.2	0.093337
0.266733	0.2	0.094394
0.270067	0.2	0.095721
0.273400	0.2	0.096848
0.276733	0.2	0.098026
0.280067	0.2	0.099796
0.283400	0.2	0.102781
0.286733	0.2	0.107302
0.290067	0.2	0.112867
0.293400	0.2	0.118194
0.296733	0.2	0.121901
0.300067	0.2	0.123484
0.303400	0.2	0.123675
0.306733	0.2	0.123624
0.310067	0.2	0.123875
0.313400	0.2	0.124467
0.316733	0.2	0.125417
0.320067	0.2	0.126800
0.323400	0.2	0.128765
0.326733	0.2	0.131591
0.330067	0.2	0.135102
0.333400	0.2	0.138232
0.336733	0.2	0.139903
0.340067	0.2	0.140434
0.343400	0.2	0.141254
0.346733	0.2	0.143256
0.350067	0.2	0.145943
0.353400	0.2	0.147857
0.356733	0.2	0.147731
0.360067	0.2	0.145715
0.363400	0.2	0.143396
0.366733	0.2	0.142474
0.370067	0.2	0.143507
0.373400	0.2	0.145743
0.376733	0.2	0.147861
0.380067	0.2	0.149044
0.383400	0.2	0.149198
0.386733	0.2	0.148462
0.390067	0.2	0.147223
0.393400	0.2	0.146506
0.396733	0.2	0.147377
0.400067	0.2	0.149729
0.403400	0.2	0.152197
0.406733	0.2	0.153529
0.410067	0.2	0.153510
0.413400	0.2	0.152574
0.416733	0.2	0.151233
0.420067	0.2	0.150208
0.423400	0.2	0.150357
0.426733	0.2	0.151740
0.430067	0.2	0.153240
0.433400	0.2	0.153682
0.436733	0.2	0.152942
0.440067	0.2	0.151531
0.443400	0.2	0.149775
0.446733	0.2	0.147922
0.450067	0.2	0.146488
0.453400	0.2	0.145873
0.456733	0.2	0.145840
0.460067	0.2	0.145757
0.463400	0.2	0.145161
0.466733	0.2	0.143982
0.470067	0.2	0.142213
0.473400	0.2	0.139638
0.476733	0.2	0.136206
0.480067	0.2	0.132215
0.483400	0.2	0.128085
0.486733	0.2	0.124392
0.490067	0.2	0.121845
0.493400	0.2	0.120839
0.496733	0.2	0.121188
0.500067	0.2	0.122492
0.503400	0.2	0.124485
0.506733	0.2	0.126883
0.510067	0.2	0.129179
0.513400	0.2	0.130613
0.516733	0.2	0.130488
0.520067	0.2	0.128741
0.523400	0.2	0.126320
0.526733	0.2	0.124555
0.530067	0.2	0.123819
0.533400	0.2	0.123372
0.536733	0.2	0.122474
0.540067	0.2	0.121035
0.543400	0.2	0.119391
0.546733	0.2	0.118143
0.550067	0.2	0.117812
0.553400	0.2	0.118287
0.556733	0.2	0.118539
0.560067	0.2	0.117128
0.563400	0.2	0.113309
0.566733	0.2	0.107870
0.570067	0.2	0.102757
0.573400	0.2	0.099484
0.576733	0.2	0.097947
0.580067	0.2	0.096955
0.583400	0.2	0.095428
0.586733	0.2	0.092760
0.590067	0.2	0.088713
0.593400	0.2	0.083656
0.596733	0.2	0.078613
0.600067	0.2	0.074417
0.603400	0.2	0.071023
0.606733	0.2	0.067921
0.610067	0.2	0.064839
0.613400	0.2	0.061900
0.616733	0.2	0.059451
0.620067	0.2	0.057677
0.623400	0.2	0.056485
0.626733	0.2	0.055544
0.630067	0.2	0.054706
0.633400	0.2	0.054799
0.636733	0.2	0.057681
0.640067	0.2	0.065309
0.643400	0.2	0.078999
0.646733	0.2	0.099158
0.650067	0.2	0.125458
0.653400	0.2	0.158008
0.656733	0.2	0.198777
0.660067	0.2	0.252770
0.663400	0.2	0.328072
0.666733	0.2	0.433642
0.670067	0.2	0.576801
0.673400	0.2	0.761393
0.676733	0.2	0.985628
0.680067	0.2	1.240792
0.683400	0.2	1.512580
0.686733	0.2	1.783776
0.690067	0.2	2.037566
0.693400	0.2	2.260888
0.696733	0.2	2.446896
0.700067	0.2	2.596318
0.703400	0.2	2.718889
0.706733	0.2	2.834299
0.710067	0.2	2.971273
0.713400	0.2	3.164946
0.716733	0.2	3.452064
0.720067	0.2	3.862935
0.723400	0.2	4.412062
0.726733	0.2	5.091741
0.730067	0.2	5.869684
0.733400	0.2	6.688116
0.736733	0.2	7.470832
0.740067	0.2	8.157571
0.743400	0.2	8.760584
0.746733	0.2	9.392211
0.750067	0.2	10.218695
0.753400	0.2	11.357954
0.756733	0.2	12.800079
0.760067	0.2	14.424976
0.763400	0.2	16.097524
0.766733	0.2	17.746021
0.770067	0.2	19.372487
0.773400	0.2	21.019876
0.776733	0.2	22.737598
0.780067	0.2	24.560802
0.783400	0.2	26.495606
0.786733	0.2	28.507174
0.790067	0.2	30.529494
0.793400	0.2	32.513901
0.796733	0.2	34.489804
0.800067	0.2	36.576837
0.803400	0.2	38.921828
0.806733	0.2	41.605942
0.810067	0.2	44.592321
0.813400	0.2	47.743917
0.816733	0.2	50.891703
0.820067	0.2	53.913738
0.823400	0.2	56.779301
0.826733	0.2	59.524970
0.830067	0.2	62.182806
0.833400	0.2	64.725340
0.836733	0.2	67.064841
0.840067	0.2	69.084996
0.843400	0.2	70.669786
0.846733	0.2	71.722777
0.850067	0.2	72.185472
0.853400	0.2	72.054621
0.856733	0.2	71.391370
0.860067	0.2	70.317481
0.863400	0.2	68.996446
0.866733	0.2	67.600226
0.870067	0.2	66.271280
0.873400	0.2	65.095169
0.876733	0.2	64.094132
0.880067	0.2	63.242414
0.883400	0.2	62.495559
0.886733	0.2	61.820345
0.890067	0.2	61.213234
0.893400	0.2	60.704099
0.896733	0.2	60.351272
0.900067	0.2	60.233497
0.903400	0.2	60.438206
0.906733	0.2	61.043603
0.910067	0.2	62.096031
0.913400	0.2	63.586570
0.916733	0.2	65.431423
0.920067	0.2	67.464770
0.923400	0.2	69.455281
0.926733	0.2	71.147308
0.930067	0.2	72.313389
0.933400	0.2	72.799199
0.936733	0.2	72.547738
0.940067	0.2	71.598110
0.943400	0.2	70.062624
0.946733	0.2	68.092030
0.950067	0.2	65.841563
0.953400	0.2	63.447547
0.956733	0.2	61.016986
0.960067	0.2	58.627138
0.963400	0.2	56.330841
0.966733	0.2	54.163602
0.970067	0.2	52.149808
0.973400	0.2	50.307191
0.976733	0.2	48.649162
0.980067	0.2	47.184317
0.983400	0.2	45.913500
0.986733	0.2	44.825696
0.990067	0.2	43.894649
0.993400	0.2	43.079215
0.996733	0.2	42.329342
1.000067	0.2	41.596540
1.003400	0.2	40.845624
1.006733	0.2	40.063802
1.010067	0.2	39.263992
1.013400	0.2	38.481206
1.016733	0.2	37.763123
1.020067	0.2	37.158737
1.023400	0.2	36.708419
1.026733	0.2	36.436836
1.030067	0.2	36.348631
1.033400	0.2	36.426168
1.036733	0.2	36.629089
1.040067	0.2	36.896500
1.043400	0.2	37.152190
1.046733	0.2	37.312773
1.050067	0.2	37.297788
1.053400	0.2	37.040785
1.056733	0.2	36.500208
1.060067	0.2	35.666679
1.063400	0.2	34.562992
1.066733	0.2	33.237068
1.070067	0.2	31.751152
1.073400	0.2	30.170181
1.076733	0.2	28.552176
1.080067	0.2	26.943227
1.083400	0.2	25.376533
1.086733	0.2	23.873425
1.090067	0.2	22.445675
1.093400	0.2	21.098517
1.096733	0.2	19.833255
1.100067	0.2	18.649003
1.103400	0.2	17.543533
1.106733	0.2	16.513513
1.110067	0.2	15.555141
1.113400	0.2	14.665313
1.116733	0.2	13.842084
1.120067	0.2	13.084123
1.123400	0.2	12.389910
1.126733	0.2	11.757137
1.130067	0.2	11.182465
1.133400	0.2	10.661725
1.136733	0.2	10.190606
1.140067	0.2	9.765336
1.143400	0.2	9.382712
1.146733	0.2	9.039915
1.150067	0.2	8.734753
1.153400	0.2	8.465680
1.156733	0.2	8.231215
1.160067	0.2	8.028983
1.163400	0.2	7.855543
1.166733	0.2	7.707356
1.170067	0.2	7.581702
1.173400	0.2	7.476523
1.176733	0.2	7.389979
1.180067	0.2	7.320885
1.183400	0.2	7.269136
1.186733	0.2	7.234826
1.190067	0.2	7.216949
1.193400	0.2	7.213219
1.196733	0.2	7.220656
1.200067	0.2	7.235999
1.203400	0.2	7.256018
1.206733	0.2	7.277653
1.210067	0.2	7.298295
1.213400	0.2	7.316289
1.216733	0.2	7.331101
1.220067	0.2	7.342733
1.223400	0.2	7.351381
1.226733	0.2	7.358040
1.230067	0.2	7.364592
1.233400	0.2	7.372266
1.236733	0.2	7.379963
1.240067	0.2	7.384541
1.243400	0.2	7.382603
1.246733	0.2	7.371018
1.250067	0.2	7.345830
1.253400	0.2	7.302491
1.256733	0.2	7.237438
1.260067	0.2	7.148907
1.263400	0.2	7.036775
1.266733	0.2	6.902339
1.270067	0.2	6.748182
1.273400	0.2	6.577820
1.276733	0.2	6.395010
1.280067	0.2	6.203651
1.283400	0.2	6.007948
1.286733	0.2	5.812161
1.290067	0.2	5.620401
1.293400	0.2	5.436093
1.296733	0.2	5.261018
1.300067	0.2	5.095480
1.303400	0.2	4.939274
1.306733	0.2	4.791836
1.310067	0.2	4.652222
1.313400	0.2	4.519844
1.316733	0.2	4.394758
1.320067	0.2	4.277052
1.323400	0.2	4.166625
1.326733	0.2	4.063332
1.330067	0.2	3.966666
1.333400	0.2	3.875704
1.336733	0.2	3.789691
1.340067	0.2	3.708377
1.343400	0.2	3.631930
1.346733	0.2	3.560777
1.350067	0.2	3.495449
1.353400	0.2	3.436827
1.356733	0.2	3.386913
1.360067	0.2	3.349031
1.363400	0.2	3.327080
1.366733	0.2	3.324845
1.370067	0.2	3.346349
1.373400	0.2	3.396440
1.376733	0.2	3.480446
1.380067	0.2	3.603157
1.383400	0.2	3.768099
1.386733	0.2	3.977655
1.390067	0.2	4.233308
1.393400	0.2	4.535066
1.396733	0.2	4.881048
1.400067	0.2	5.267733
1.403400	0.2	5.690292
1.406733	0.2	6.142864
1.410067	0.2	6.618998
1.413400	0.2	7.111598
1.416733	0.2	7.612845
1.420067	0.2	8.114893
1.423400	0.2	8.611218
1.426733	0.2	9.097359
1.430067	0.2	9.570043
1.433400	0.2	10.025683
1.436733	0.2	10.459949
1.440067	0.2	10.868204
1.443400	0.2	11.245739
1.446733	0.2	11.587744
1.450067	0.2	11.888919
1.453400	0.2	12.143007
1.456733	0.2	12.342795
1.460067	0.2	12.480915
1.463400	0.2	12.550899
1.466733	0.2	12.548366
1.470067	0.2	12.472384
1.473400	0.2	12.326380
1.476733	0.2	12.117922
1.480067	0.2	11.857483
1.483400	0.2	11.556861
1.486733	0.2	11.227955
1.490067	0.2	10.882169
1.493400	0.2	10.529752
1.496733	0.2	10.179402
1.500067	0.2	9.838534
1.503400	0.2	9.513614
1.506733	0.2	9.209998
1.510067	0.2	8.931700
1.513400	0.2	8.680848
1.516733	0.2	8.457010
1.520067	0.2	8.257600
1.523400	0.2	8.079614
1.526733	0.2	7.921122
1.530067	0.2	7.781349
1.533400	0.2	7.659821
1.536733	0.2	7.555881
1.540067	0.2	7.468932
1.543400	0.2	7.398394
1.546733	0.2	7.343031
1.550067	0.2	7.300768
1.553400	0.2	7.269089
1.556733	0.2	7.245443
1.560067	0.2	7.227790
1.563400	0.2	7.214705
1.566733	0.2	7.204511
1.570067	0.2	7.194933
1.573400	0.2	7.183938
1.576733	0.2	7.170667
1.580067	0.2	7.155235
1.583400	0.2	7.137572
1.586733	0.2	7.116767
1.590067	0.2	7.091714
1.593400	0.2	7.061809
1.596733	0.2	7.026913
1.600067	0.2	6.987080
1.603400	0.2	6.942628
1.606733	0.2	6.894679
1.610067	0.2	6.845072
1.613400	0.2	6.795530
1.616733	0.2	6.747413
1.620067	0.2	6.701876
1.623400	0.2	6.659534
1.626733	0.2	6.620176
1.630067	0.2	6.583342
1.633400	0.2	6.549321
1.636733	0.2	6.519048
1.640067	0.2	6.493279
1.643400	0.2	6.472617
1.646733	0.2	6.457581
1.650067	0.2	6.448384
1.653400	0.2	6.445302
1.656733	0.2	6.449204
1.660067	0.2	6.461684
1.663400	0.2	6.484534
1.666733	0.2	6.519090
1.670067	0.2	6.566648
1.673400	0.2	6.629517
1.676733	0.2	6.711050
1.680067	0.2	6.814492
1.683400	0.2	6.942227
1.686733	0.2	7.096301
1.690067	0.2	7.279017
1.693400	0.2	7.492402
1.696733	0.2	7.737204
1.700067	0.2	8.013109
1.703400	0.2	8.319751
1.706733	0.2	8.656941
1.710067	0.2	9.024329
1.713400	0.2	9.421054
1.716733	0.2	9.845630
1.720067	0.2	10.296446
1.723400	0.2	10.771910
1.726733	0.2	11.269804
1.730067	0.2	11.787335
1.733400	0.2	12.322012
1.736733	0.2	12.871632
1.740067	0.2	13.433630
1.743400	0.2	14.004996
1.746733	0.2	14.582356
1.750067	0.2	15.161522
1.753400	0.2	15.736967
1.756733	0.2	16.301950
1.760067	0.2	16.849176
1.763400	0.2	17.371122
1.766733	0.2	17.859759
1.770067	0.2	18.306486
1.773400	0.2	18.702378
1.776733	0.2	19.038664
1.780067	0.2	19.307141
1.783400	0.2	19.500442
1.786733	0.2	19.612853
1.790067	0.2	19.641491
1.793400	0.2	19.586566
1.796733	0.2	19.451100
1.800067	0.2	19.240873
1.803400	0.2	18.964219
1.806733	0.2	18.631788
1.810067	0.2	18.256065
1.813400	0.2	17.850027
1.816733	0.2	17.425255
1.820067	0.2	16.990700
1.823400	0.2	16.552699
1.826733	0.2	16.115778
1.830067	0.2	15.683598
1.833400	0.2	15.260135
1.836733	0.2	14.849906
1.840067	0.2	14.456441
1.843400	0.2	14.081076
1.846733	0.2	13.723616
1.850067	0.2	13.383790
1.853400	0.2	13.061790
1.856733	0.2	12.757992
1.860067	0.2	12.472374
1.863400	0.2	12.203893
1.866733	0.2	11.950685
1.870067	0.2	11.711083
1.873400	0.2	11.484311
1.876733	0.2	11.269869
1.880067	0.2	11.066711
1.883400	0.2	10.873307
1.886733	0.2	10.688459
1.890067	0.2	10.511652
1.893400	0.2	10.342370
1.896733	0.2	10.179514
1.900067	0.2	10.022172
1.903400	0.2	9.870273
1.906733	0.2	9.723832
1.910067	0.2	9.582113
1.913400	0.2	9.444081
1.916733	0.2	9.309324
1.920067	0.2	9.178207
1.923400	0.2	9.051384
1.926733	0.2	8.929274
1.930067	0.2	8.811769
1.933400	0.2	8.698199
1.936733	0.2	8.587656
1.940067	0.2	8.479580
1.943400	0.2	8.374029
1.946733	0.2	8.271248
1.950067	0.2	8.171205
1.953400	0.2	8.073547
1.956733	0.2	7.977965
1.960067	0.2	7.884619
1.963400	0.2	7.793983
1.966733	0.2	7.706545
1.970067	0.2	7.623159
1.973400	0.2	7.545026
1.976733	0.2	7.472546
1.980067	0.2	7.404583
1.983400	0.2	7.339185
1.986733	0.2	7.275050
1.990067	0.2	7.212264
1.993400	0.2	7.151659
1.996733	0.2	7.093805
2.000067	0.2	7.038675
2.003400	0.2	6.986065
2.006733	0.2	6.936141
2.010067	0.2	6.889659
2.013400	0.2	6.847675
2.016733	0.2	6.810771
2.020067	0.2	6.778515
2.023400	0.2	6.750007
2.026733	0.2	6.724582
2.030067	0.2	6.701690
2.033400	0.2	6.680754
2.036733	0.2	6.661508
2.040067	0.2	6.643874
2.043400	0.2	6.627748
2.046733	0.2	6.613317
2.050067	0.2	6.601000
2.053400	0.2	6.590816
2.056733	0.2	6.582160
2.060067	0.2	6.574271
2.063400	0.2	6.567016
2.066733	0.2	6.561112
2.070067	0.2	6.557279
2.073400	0.2	6.555375
2.076733	0.2	6.554816
2.080067	0.2	6.555608
2.083400	0.2	6.558262
2.086733	0.2	6.562942
2.090067	0.2	6.569005
2.093400	0.2	6.575207
2.096733	0.2	6.580530
2.100067	0.2	6.585196
2.103400	0.2	6.590500
2.106733	0.2	6.597522
2.110067	0.2	6.606476
2.113400	0.2	6.616735
2.116733	0.2	6.626826
2.120067	0.2	6.634733
2.123400	0.2	6.639254
2.126733	0.2	6.641047
2.130067	0.2	6.641909
2.133400	0.2	6.643045
2.136733	0.2	6.644032
2.140067	0.2	6.643170
2.143400	0.2	6.638728
2.146733	0.2	6.629857
2.150067	0.2	6.616563
2.153400	0.2	6.599473
2.156733	0.2	6.579482
2.160067	0.2	6.556716
2.163400	0.2	6.529931
2.166733	0.2	6.497605
2.170067	0.2	6.459095
2.173400	0.2	6.414521
2.176733	0.2	6.364090
2.180067	0.2	6.307983
2.183400	0.2	6.246162
2.186733	0.2	6.178464
2.190067	0.2	6.105253
2.193400	0.2	6.027259
2.196733	0.2	5.944953
2.200067	0.2	5.858485
2.203400	0.2	5.768146
2.206733	0.2	5.674972
2.210067	0.2	5.580815
2.213400	0.2	5.487120
2.216733	0.2	5.393652
2.220067	0.2	5.299221
2.223400	0.2	5.203257
2.226733	0.2	5.106432
2.230067	0.2	5.010143
2.233400	0.2	4.915702
2.236733	0.2	4.823781
2.240067	0.2	4.734281
2.243400	0.2	4.646759
2.246733	0.2	4.561157
2.250067	0.2	4.477650
2.253400	0.2	4.396234
2.256733	0.2	4.316894
2.260067	0.2	4.239599
2.263400	0.2	4.163939
2.266733	0.2	4.089363
2.270067	0.2	4.015840
2.273400	0.2	3.943741
2.276733	0.2	3.873347
2.280067	0.2	3.804783
2.283400	0.2	3.738110
2.286733	0.2	3.673155
2.290067	0.2	3.609955
2.293400	0.2	3.549294
2.296733	0.2	3.492092
2.300067	0.2	3.438150
2.303400	0.2	3.386200
2.306733	0.2	3.335206
2.310067	0.2	3.285161
2.313400	0.2	3.236555
2.316733	0.2	3.189491
2.320067	0.2	3.143707
2.323400	0.2	3.099162
2.326733	0.2	3.056349
2.330067	0.2	3.016074
2.333400	0.2	2.978784
2.336733	0.2	2.944176
2.340067	0.2	2.911622
2.343400	0.2	2.880534
2.346733	0.2	2.850322
2.350067	0.2	2.820529
2.353400	0.2	2.791397
2.356733	0.2	2.763788
2.360067	0.2	2.738466
2.363400	0.2	2.715793
2.366733	0.2	2.696021
2.370067	0.2	2.679364
2.373400	0.2	2.665687
2.376733	0.2	2.654591
2.380067	0.2	2.645697
2.383400	0.2	2.638642
2.386733	0.2	2.633133
2.390067	0.2	2.629161
2.393400	0.2	2.626795
2.396733	0.2	2.626162
2.400067	0.2	2.627536
2.403400	0.2	2.631219
2.406733	0.2	2.637156
2.410067	0.2	2.644341
2.413400	0.2	2.651140
2.416733	0.2	2.656579
2.420067	0.2	2.660928
2.423400	0.2	2.665296
2.426733	0.2	2.671038
2.430067	0.2	2.679029
2.433400	0.2	2.689282
2.436733	0.2	2.701068
2.440067	0.2	2.713311
2.443400	0.2	2.725022
2.446733	0.2	2.735569
2.450067	0.2	2.744715
2.453400	0.2	2.752366
2.456733	0.2	2.758172
2.460067	0.2	2.761562
2.463400	0.2	2.762140
2.466733	0.2	2.759672
2.470067	0.2	2.753767
2.473400	0.2	2.743872
2.476733	0.2	2.729502
2.480067	0.2	2.710577
2.483400	0.2	2.687755
2.486733	0.2	2.662148
2.490067	0.2	2.634497
2.493400	0.2	2.604774
2.496733	0.2	2.572164
2.500067	0.2	2.535423
2.503400	0.2	2.493928
2.506733	0.2	2.448405
2.510067	0.2	2.400409
2.513400	0.2	2.351315
2.516733	0.2	2.302020
2.520067	0.2	2.253056
2.523400	0.2	2.204170
2.526733	0.2	2.154210
2.530067	0.2	2.102545
2.533400	0.2	2.050223
2.536733	0.2	1.999023
2.540067	0.2	1.950166
2.543400	0.2	1.904136
2.546733	0.2	1.861067
2.550067	0.2	1.820540
2.553400	0.2	1.781504
2.556733	0.2	1.743026
2.560067	0.2	1.705382
2.563400	0.2	1.669847
2.566733	0.2	1.637191
2.570067	0.2	1.607169
2.573400	0.2	1.579598
2.576733	0.2	1.554890
2.580067	0.2	1.533274
2.583400	0.2	1.514414
2.586733	0.2	1.498046
2.590067	0.2	1.484067
2.593400	0.2	1.472193
2.596733	0.2	1.462316
2.600067	0.2	1.454880
2.603400	0.2	1.450456
2.606733	0.2	1.449194
2.610067	0.2	1.450791
2.613400	0.2	1.454838
2.616733	0.2	1.460775
2.620067	0.2	1.467895
2.623400	0.2	1.476058
2.626733	0.2	1.486083
2.630067	0.2	1.498838
2.633400	0.2	1.514531
2.636733	0.2	1.532841
2.640067	0.2	1.552948
2.643400	0.2	1.573968
2.646733	0.2	1.595374
2.650067	0.2	1.616641
2.653400	0.2	1.637223
2.656733	0.2	1.657009
2.660067	0.2	1.676227
2.663400	0.2	1.695324
2.666733	0.2	1.714649
2.670067	0.2	1.733722
2.673400	0.2	1.751548
2.676733	0.2	1.767641
2.680067	0.2	1.781862
2.683400	0.2	1.793904
2.686733	0.2	1.803348
2.690067	0.2	1.809690
2.693400	0.2	1.812158
2.696733	0.2	1.810174
2.700067	0.2	1.803855
2.703400	0.2	1.793639
2.706733	0.2	1.780065
2.710067	0.2	1.763939
2.713400	0.2	1.745913
2.716733	0.2	1.726216
2.720067	0.2	1.705009
2.723400	0.2	1.682360
2.726733	0.2	1.657833
2.730067	0.2	1.630662
2.733400	0.2	1.600492
2.736733	0.2	1.567993
2.740067	0.2	1.534265
2.743400	0.2	1.499821
2.746733	0.2	1.464491
2.750067	0.2	1.428239
2.753400	0.2	1.391564
2.756733	0.2	1.355023
2.760067	0.2	1.318767
2.763400	0.2	1.282920
2.766733	0.2	1.248065
2.770067	0.2	1.214724
2.773400	0.2	1.182412
2.776733	0.2	1.149829
2.780067	0.2	1.116251
2.783400	0.2	1.082337
2.786733	0.2	1.049507
2.790067	0.2	1.018401
2.793400	0.2	0.988236
2.796733	0.2	0.957865
2.800067	0.2	0.927085
2.803400	0.2	0.896584
2.806733	0.2	0.867289
2.810067	0.2	0.840095
2.813400	0.2	0.815522
2.816733	0.2	0.793282
2.820067	0.2	0.772336
2.823400	0.2	0.751521
2.826733	0.2	0.730371
2.830067	0.2	0.709086
2.833400	0.2	0.687856
2.836733	0.2	0.666762
2.840067	0.2	0.646128
2.843400	0.2	0.626398
2.846733	0.2	0.607898
2.850067	0.2	0.590878
2.853400	0.2	0.575297
2.856733	0.2	0.560377
2.860067	0.2	0.544898
2.863400	0.2	0.528186
2.866733	0.2	0.510761
2.870067	0.2	0.494104
2.873400	0.2	0.479473
2.876733	0.2	0.466770
2.880067	0.2	0.454597
2.883400	0.2	0.441466
2.886733	0.2	0.427077
2.890067	0.2	0.412408
2.893400	0.2	0.398462
2.896733	0.2	0.385283
2.900067	0.2	0.372352
2.903400	0.2	0.359300
2.906733	0.2	0.346228
2.910067	0.2	0.333712
2.913400	0.2	0.322340
2.916733	0.2	0.312133
2.920067	0.2	0.302629
2.923400	0.2	0.293418
2.926733	0.2	0.284533
2.930067	0.2	0.276305
2.933400	0.2	0.268752
2.936733	0.2	0.261390
2.940067	0.2	0.253548
2.943400	0.2	0.244589
2.946733	0.2	0.234493
2.950067	0.2	0.224332
2.953400	0.2	0.215610
2.956733	0.2	0.209045
2.960067	0.2	0.203932
2.963400	0.2	0.198907
2.966733	0.2	0.193412
2.970067	0.2	0.188104
2.973400	0.2	0.183824
2.976733	0.2	0.180746
2.980067	0.2	0.178367
2.983400	0.2	0.176267
2.986733	0.2	0.174800
2.990067	0.2	0.174283
2.993400	0.2	0.174069
2.996733	0.2	0.173291
3.000067	0.2	0.171517
3.003400	0.2	0.168681
3.006733	0.2	0.165338
3.010067	0.2	0.162721
3.013400	0.2	0.161594
3.016733	0.2	0.161356
3.020067	0.2	0.160774
3.023400	0.2	0.159298
3.026733	0.2	0.157300
3.030067	0.2	0.155349
3.033400	0.2	0.153761
3.036733	0.2	0.152648
3.040067	0.2	0.152010
3.043400	0.2	0.151759
3.046733	0.2	0.151871
3.050067	0.2	0.152499
3.053400	0.2	0.153747
3.056733	0.2	0.155405
3.060067	0.2	0.157058
3.063400	0.2	0.158492
3.066733	0.2	0.159773
3.070067	0.2	0.160965
3.073400	0.2	0.161892
3.076733	0.2	0.162097
3.080067	0.2	0.161156
3.083400	0.2	0.158986
3.086733	0.2	0.155699
3.090067	0.2	0.151638
3.093400	0.2	0.147452
3.096733	0.2	0.143833
3.100067	0.2	0.141230
3.103400	0.2	0.139703
3.106733	0.2	0.138916
3.110067	0.2	0.138506
3.113400	0.2	0.138376
3.116733	0.2	0.138194
3.120067	0.2	0.137119
3.123400	0.2	0.134464
3.126733	0.2	0.130259
3.130067	0.2	0.125193
3.133400	0.2	0.119950
3.136733	0.2	0.114739
3.140067	0.2	0.109486
3.143400	0.2	0.104317
3.146733	0.2	0.099251
3.150067	0.2	0.093826
3.153400	0.2	0.087898
3.156733	0.2	0.082268
3.160067	0.2	0.077840
3.163400	0.2	0.074967
3.166733	0.2	0.073733
3.170067	0.2	0.074017
3.173400	0.2	0.075186
3.176733	0.2	0.076210
3.180067	0.2	0.076131
3.183400	0.2	0.074473
3.186733	0.2	0.071293
3.190067	0.2	0.067097
3.193400	0.2	0.062818
3.196733	0.2	0.059516
3.200067	0.2	0.058166
3.203400	0.2	0.059241
3.206733	0.2	0.061952
3.210067	0.2	0.064508
3.213400	0.2	0.065519
3.216733	0.2	0.064848
3.220067	0.2	0.063204
3.223400	0.2	0.061356
3.226733	0.2	0.059824
3.230067	0.2	0.059162
3.233400	0.2	0.059842
3.236733	0.2	0.061775
3.240067	0.2	0.064322
3.243400	0.2	0.066985
3.246733	0.2	0.070096
3.250067	0.2	0.074264
3.253400	0.2	0.079297
3.256733	0.2	0.084424
3.260067	0.2	0.089197
3.263400	0.2	0.093663
3.266733	0.2	0.098175
3.270067	0.2	0.102953
3.273400	0.2	0.107596
3.276733	0.2	0.111642
3.280067	0.2	0.115065
3.283400	0.2	0.117719
3.286733	0.2	0.119512
3.290067	0.2	0.121160
3.293400	0.2	0.123847
3.296733	0.2	0.128057
3.300067	0.2	0.133398
3.303400	0.2	0.139112
3.306733	0.2	0.144523
3.310067	0.2	0.149356
3.313400	0.2	0.153896
3.316733	0.2	0.158548
3.320067	0.2	0.163391
3.323400	0.2	0.168188
3.326733	0.2	0.172942
3.330067	0.2	0.178204
3.333400	0.2	0.184388
3.336733	0.2	0.191214
3.340067	0.2	0.198339
3.343400	0.2	0.205804
3.346733	0.2	0.213622
3.350067	0.2	0.221748
3.353400	0.2	0.230330
3.356733	0.2	0.239382
3.360067	0.2	0.248253
3.363400	0.2	0.255816
3.366733	0.2	0.261292
3.370067	0.2	0.264947
3.373400	0.2	0.267979
3.376733	0.2	0.271951
3.380067	0.2	0.278153
3.383400	0.2	0.286675
3.386733	0.2	0.296305
3.390067	0.2	0.305902
3.393400	0.2	0.315495
3.396733	0.2	0.325870
3.400067	0.2	0.337656
3.403400	0.2	0.350871
3.406733	0.2	0.364874
3.410067	0.2	0.378755
3.413400	0.2	0.392217
3.416733	0.2	0.405838
3.420067	0.2	0.420138
3.423400	0.2	0.434844
3.426733	0.2	0.449349
3.430067	0.2	0.463487
3.433400	0.2	0.477619
3.436733	0.2	0.492325
3.440067	0.2	0.507995
3.443400	0.2	0.524516
3.446733	0.2	0.541233
3.450067	0.2	0.557369
3.453400	0.2	0.572680
3.456733	0.2	0.587804
3.460067	0.2	0.604037
3.463400	0.2	0.622449
3.466733	0.2	0.642678
3.470067	0.2	0.663036
3.473400	0.2	0.682096
3.476733	0.2	0.699749
3.480067	0.2	0.716592
3.483400	0.2	0.733184
3.486733	0.2	0.750134
3.490067	0.2	0.768267
3.493400	0.2	0.787815
3.496733	0.2	0.807848
3.500067	0.2	0.826889
3.503400	0.2	0.844025
3.506733	0.2	0.859601
3.510067	0.2	0.874945
3.513400	0.2	0.891197
3.516733	0.2	0.908775
3.520067	0.2	0.927690
3.523400	0.2	0.947597
3.526733	0.2	0.967593
3.530067	0.2	0.986638
3.533400	0.2	1.004068
3.536733	0.2	1.019780
3.540067	0.2	1.034164
3.543400	0.2	1.047608
3.546733	0.2	1.060185
3.550067	0.2	1.072027
3.553400	0.2	1.083449
3.556733	0.2	1.094742
3.560067	0.2	1.106001
3.563400	0.2	1.116698
3.566733	0.2	1.125704
3.570067	0.2	1.132144
3.573400	0.2	1.135692
3.576733	0.2	1.136134
3.580067	0.2	1.133154
3.583400	0.2	1.126532
3.586733	0.2	1.116320
3.590067	0.2	1.102868
3.593400	0.2	1.086886
3.596733	0.2	1.069531
3.600067	0.2	1.052064
3.603400	0.2	1.035095
3.606733	0.2	1.017847
3.610067	0.2	0.998643
3.613400	0.2	0.976385
3.616733	0.2	0.951202
3.620067	0.2	0.923998
3.623400	0.2	0.895900
3.626733	0.2	0.867443
3.630067	0.2	0.838106
3.633400	0.2	0.807168
3.636733	0.2	0.774921
3.640067	0.2	0.742693
3.643400	0.2	0.711661
3.646733	0.2	0.681942
3.650067	0.2	0.652964
3.653400	0.2	0.624019
3.656733	0.2	0.594184
3.660067	0.2	0.562589
3.663400	0.2	0.529471
3.666733	0.2	0.496218
3.670067	0.2	0.464232
3.673400	0.2	0.434159
3.676733	0.2	0.405628
3.680067	0.2	0.377395
3.683400	0.2	0.348249
3.686733	0.2	0.317753
3.690067	0.2	0.286298
3.693400	0.2	0.254815
3.696733	0.2	0.224547
3.700067	0.2	0.196579
3.703400	0.2	0.171270
3.706733	0.2	0.148187
3.710067	0.2	0.126320
3.713400	0.2	0.104383
3.716733	0.2	0.081658
3.720067	0.2	0.058585
3.723400	0.2	0.035940
3.726733	0.2	0.013788
3.730067	0.2	-0.008186
3.733400	0.2	-0.029569
3.736733	0.2	-0.049328
3.740067	0.2	-0.066892
3.743400	0.2	-0.082473
3.746733	0.2	-0.096313
3.750067	0.2	-0.108201
3.753400	0.2	-0.117794
3.756733	0.2	-0.125030
3.760067	0.2	-0.130557
3.763400	0.2	-0.135922
3.766733	0.2	-0.142604
3.770067	0.2	-0.150981
3.773400	0.2	-0.160336
3.776733	0.2	-0.169422
3.780067	0.2	-0.177315
3.783400	0.2	-0.183927
3.786733	0.2	-0.189608
3.790067	0.2	-0.194237
3.793400	0.2	-0.197114
3.796733	0.2	-0.198055
3.800067	0.2	-0.198218
3.803400	0.2	-0.199215
3.806733	0.2	-0.201464
3.810067	0.2	-0.203988
3.813400	0.2	-0.205669
3.816733	0.2	-0.206288
3.820067	0.2	-0.206623
3.823400	0.2	-0.207890
3.826733	0.2	-0.210828
3.830067	0.2	-0.215317
3.833400	0.2	-0.220728
3.836733	0.2	-0.226246
3.840067	0.2	-0.230968
3.843400	0.2	-0.234498
3.846733	0.2	-0.237366
3.850067	0.2	-0.240360
3.853400	0.2	-0.243522
3.856733	0.2	-0.246284
3.860067	0.2	-0.248491
3.863400	0.2	-0.250917
3.866733	0.2	-0.254652
3.870067	0.2	-0.259834
3.873400	0.2	-0.265231
3.876733	0.2	-0.269366
3.880067	0.2	-0.272184
3.883400	0.2	-0.275243
3.886733	0.2	-0.280058
3.890067	0.2	-0.286582
3.893400	0.2	-0.293585
3.896733	0.2	-0.299853
3.900067	0.2	-0.304724
3.903400	0.2	-0.308207
3.906733	0.2	-0.310955
3.910067	0.2	-0.313534
3.913400	0.2	-0.315802
3.916733	0.2	-0.317548
3.920067	0.2	-0.319402
3.923400	0.2	-0.322536
3.926733	0.2	-0.327411
3.930067	0.2	-0.333106
3.933400	0.2	-0.338089
3.936733	0.2	-0.341688
3.940067	0.2	-0.344459
3.943400	0.2	-0.347127
3.946733	0.2	-0.349702
3.950067	0.2	-0.352086
3.953400	0.2	-0.354704
3.956733	0.2	-0.357768
3.960067	0.2	-0.360836
3.963400	0.2	-0.363807
3.966733	0.2	-0.367248
3.970067	0.2	-0.371416
3.973400	0.2	-0.375980
3.976733	0.2	-0.380366
3.980067	0.2	-0.383882
3.983400	0.2	-0.386159
3.986733	0.2	-0.387630
3.990067	0.2	-0.389311
3.993400	0.2	-0.391859
3.996733	0.2	-0.394960
4.000067	0.2	-0.397777
4.003400	0.2	-0.399775
4.006733	0.2	-0.400976
4.010067	0.2	-0.401675
4.013400	0.2	-0.402452
4.016733	0.2	-0.404017
4.020067	0.2	-0.406457
4.023400	0.2	-0.409321
4.026733	0.2	-0.412413
4.030067	0.2	-0.415868
4.033400	0.2	-0.419747
4.036733	0.2	-0.424073
4.040067	0.2	-0.428814
4.043400	0.2	-0.433451
4.046733	0.2	-0.436860
4.050067	0.2	-0.438234
4.053400	0.2	-0.438234
4.056733	0.2	-0.438513
4.060067	0.2	-0.440222
4.063400	0.2	-0.443538
4.066733	0.2	-0.447771
4.070067	0.2	-0.451826
4.073400	0.2	-0.454951
4.076733	0.2	-0.457228
4.080067	0.2	-0.459398
4.083400	0.2	-0.462439
4.086733	0.2	-0.467049
4.090067	0.2	-0.473256
4.093400	0.2	-0.480167
4.096733	0.2	-0.486188
4.100067	0.2	-0.489955
4.103400	0.2	-0.491277
4.106733	0.2	-0.491147
4.110067	0.2	-0.490895
4.113400	0.2	-0.491538
4.116733	0.2	-0.493680
4.120067	0.2	-0.497131
4.123400	0.2	-0.501168
4.126733	0.2	-0.505433
4.130067	0.2	-0.510043
4.133400	0.2	-0.515035
4.136733	0.2	-0.520279
4.140067	0.2	-0.525429
4.143400	0.2	-0.529899
4.146733	0.2	-0.533373
4.150067	0.2	-0.536307
4.153400	0.2	-0.539604
4.156733	0.2	-0.543799
4.160067	0.2	-0.548707
4.163400	0.2	-0.553769
4.166733	0.2	-0.558551
4.170067	0.2	-0.563059
4.173400	0.2	-0.567604
4.176733	0.2	-0.572302
4.180067	0.2	-0.576838
4.183400	0.2	-0.581024
4.186733	0.2	-0.585034
4.190067	0.2	-0.589062
4.193400	0.2	-0.593183
4.196733	0.2	-0.597322
4.200067	0.2	-0.601355
4.203400	0.2	-0.605388
4.206733	0.2	-0.609658
4.210067	0.2	-0.613937
4.213400	0.2	-0.617481
4.216733	0.2	-0.619502
4.220067	0.2	-0.619791
4.223400	0.2	-0.619162
4.226733	0.2	-0.619045
4.230067	0.2	-0.620210
4.233400	0.2	-0.622226
4.236733	0.2	-0.624647
4.240067	0.2	-0.627679
4.243400	0.2	-0.631455
4.246733	0.2	-0.635614
4.250067	0.2	-0.639688
4.253400	0.2	-0.643348
4.256733	0.2	-0.646380
4.260067	0.2	-0.649299
4.263400	0.2	-0.653104
4.266733	0.2	-0.658063
4.270067	0.2	-0.663614
4.273400	0.2	-0.669020
4.276733	0.2	-0.673528
4.280067	0.2	-0.676364
4.283400	0.2	-0.677202
4.286733	0.2	-0.676606
4.290067	0.2	-0.675912
4.293400	0.2	-0.676331
4.296733	0.2	-0.678198
4.300067	0.2	-0.681290
4.303400	0.2	-0.685370
4.306733	0.2	-0.689952
4.310067	0.2	-0.693831
4.313400	0.2	-0.695810
4.316733	0.2	-0.695800
4.320067	0.2	-0.694855
4.323400	0.2	-0.694301
4.326733	0.2	-0.694827
4.330067	0.2	-0.696261
4.333400	0.2	-0.698059
4.336733	0.2	-0.699894
4.340067	0.2	-0.701817
4.343400	0.2	-0.704122
4.346733	0.2	-0.707069
4.350067	0.2	-0.710650
4.353400	0.2	-0.714599
4.356733	0.2	-0.718301
4.360067	0.2	-0.720783
4.363400	0.2	-0.721416
4.366733	0.2	-0.720867
4.370067	0.2	-0.720592
4.373400	0.2	-0.721402
4.376733	0.2	-0.722851
4.380067	0.2	-0.724173
4.383400	0.2	-0.725384
4.386733	0.2	-0.727111
4.390067	0.2	-0.729412
4.393400	0.2	-0.731223
4.396733	0.2	-0.731484
4.400067	0.2	-0.730492
4.403400	0.2	-0.729444
4.406733	0.2	-0.728909
4.410067	0.2	-0.728536
4.413400	0.2	-0.728085
4.416733	0.2	-0.727926
4.420067	0.2	-0.728518
4.423400	0.2	-0.729612
4.426733	0.2	-0.730418
4.430067	0.2	-0.730548
4.433400	0.2	-0.730194
4.436733	0.2	-0.729384
4.440067	0.2	-0.728071
4.443400	0.2	-0.726678
4.446733	0.2	-0.725854
4.450067	0.2	-0.725836
4.453400	0.2	-0.726338
4.456733	0.2	-0.727000
4.460067	0.2	-0.727843
4.463400	0.2	-0.729295
4.466733	0.2	-0.731591
4.470067	0.2	-0.734297
4.473400	0.2	-0.736648
4.476733	0.2	-0.738376
4.480067	0.2	-0.739819
4.483400	0.2	-0.741156
4.486733	0.2	-0.742073
4.490067	0.2	-0.742110
4.493400	0.2	-0.740942
4.496733	0.2	-0.738725
4.500067	0.2	-0.736257
4.503400	0.2	-0.734506
4.506733	0.2	-0.734054
4.510067	0.2	-0.734963
4.513400	0.2	-0.736807
4.516733	0.2	-0.739018
4.520067	0.2	-0.741505
4.523400	0.2	-0.744383
4.526733	0.2	-0.746818
4.530067	0.2	-0.747140
4.533400	0.2	-0.744234
4.536733	0.2	-0.738213
4.540067	0.2	-0.729943
4.543400	0.2	-0.720373
4.546733	0.2	-0.710213
4.550067	0.2	-0.699614
4.553400	0.2	-0.688224
4.556733	0.2	-0.675465
4.560067	0.2	-0.660918
4.563400	0.2	-0.644610
4.566733	0.2	-0.627013
4.570067	0.2	-0.608349
4.573400	0.2	-0.588018
4.576733	0.2	-0.565276
4.580067	0.2	-0.540200
4.583400	0.2	-0.513461
4.586733	0.2	-0.485028
4.590067	0.2	-0.453857
4.593400	0.2	-0.419216
4.596733	0.2	-0.381563
4.600067	0.2	-0.341916
4.603400	0.2	-0.301385
4.606733	0.2	-0.261134
4.610067	0.2	-0.221706
4.613400	0.2	-0.182437
4.616733	0.2	-0.142194
4.620067	0.2	-0.100359
4.623400	0.2	-0.057002
4.626733	0.2	-0.012703
4.630067	0.2	0.031879
4.633400	0.2	0.076373
4.636733	0.2	0.120350
4.640067	0.2	0.163084
4.643400	0.2	0.204239
4.646733	0.2	0.244495
4.650067	0.2	0.285096
4.653400	0.2	0.326550
4.656733	0.2	0.367826
4.660067	0.2	0.407165
4.663400	0.2	0.443729
4.666733	0.2	0.478067
4.670067	0.2	0.511059
4.673400	0.2	0.543264
4.676733	0.2	0.575418
4.680067	0.2	0.608005
4.683400	0.2	0.640056
4.686733	0.2	0.669924
4.690067	0.2	0.697118
4.693400	0.2	0.722497
4.696733	0.2	0.747032
4.700067	0.2	0.771014
4.703400	0.2	0.794018
4.706733	0.2	0.815620
4.710067	0.2	0.835937
4.713400	0.2	0.855252
4.716733	0.2	0.873450
4.720067	0.2	0.890163
4.723400	0.2	0.905343
4.726733	0.2	0.919448
4.730067	0.2	0.932775
4.733400	0.2	0.945232
4.736733	0.2	0.956929
4.740067	0.2	0.968161
4.743400	0.2	0.978857
4.746733	0.2	0.988557
4.750067	0.2	0.996785
4.753400	0.2	1.003328
4.756733	0.2	1.008306
4.760067	0.2	1.012096
4.763400	0.2	1.015216
4.766733	0.2	1.018234
4.770067	0.2	1.021409
4.773400	0.2	1.024609
4.776733	0.2	1.027565
4.780067	0.2	1.029880
4.783400	0.2	1.030951
4.786733	0.2	1.030131
4.790067	0.2	1.027021
4.793400	0.2	1.021991
4.796733	0.2	1.016175
4.800067	0.2	1.010578
4.803400	0.2	1.005442
4.806733	0.2	1.000506
4.810067	0.2	0.995514
4.813400	0.2	0.990410
4.816733	0.2	0.985311
4.820067	0.2	0.980212
4.823400	0.2	0.974778
4.826733	0.2	0.968459
4.830067	0.2	0.960818
4.833400	0.2	0.951597
4.836733	0.2	0.940892
4.840067	0.2	0.929376
4.843400	0.2	0.918214
4.846733	0.2	0.908263
4.850067	0.2	0.899206
4.853400	0.2	0.889883
4.856733	0.2	0.879373
4.860067	0.2	0.867452
4.863400	0.2	0.854414
4.866733	0.2	0.840658
4.870067	0.2	0.826414
4.873400	0.2	0.811848
4.876733	0.2	0.797459
4.880067	0.2	0.784136
4.883400	0.2	0.772518
4.886733	0.2	0.762306
4.890067	0.2	0.752257
4.893400	0.2	0.740821
4.896733	0.2	0.727493
4.900067	0.2	0.713323
4.903400	0.2	0.699791
4.906733	0.2	0.687689
4.910067	0.2	0.676597
4.913400	0.2	0.664992
4.916733	0.2	0.651642
4.920067	0.2	0.636834
4.923400	0.2	0.621742
4.926733	0.2	0.607078
4.930067	0.2	0.592992
4.933400	0.2	0.579683
4.936733	0.2	0.567329
4.940067	0.2	0.555515
4.943400	0.2	0.543557
4.946733	0.2	0.531636
4.950067	0.2	0.520749
4.953400	0.2	0.511156
4.956733	0.2	0.501755
4.960067	0.2	0.491343
4.963400	0.2	0.479748
4.966733	0.2	0.467333
4.970067	0.2	0.454294
4.973400	0.2	0.440972
4.976733	0.2	0.428283
4.980067	0.2	0.417130
4.983400	0.2	0.407421
4.986733	0.2	0.398173
4.990067	0.2	0.388892
4.993400	0.2	0.380329
4.996733	0.2	0.373456
5.000067	0.2	0.368045
5.003400	0.2	0.362797
5.006733	0.2	0.356724
5.010067	0.2	0.349670
5.013400	0.2	0.341744
5.016733	0.2	0.333181
5.020067	0.2	0.324678
5.023400	0.2	0.316859
5.026733	0.2	0.309465
5.030067	0.2	0.301478
5.033400	0.2	0.292310
5.036733	0.2	0.282903
5.040067	0.2	0.275052
5.043400	0.2	0.269553
5.046733	0.2	0.265660
5.050067	0.2	0.262153
5.053400	0.2	0.258279
5.056733	0.2	0.253604
5.060067	0.2	0.247760
5.063400	0.2	0.240826
5.066733	0.2	0.233259
5.070067	0.2	0.225320
5.073400	0.2	0.217278
5.076733	0.2	0.210125
5.080067	0.2	0.204919
5.083400	0.2	0.201548
5.086733	0.2	0.198949
5.090067	0.2	0.196276
5.093400	0.2	0.193510
5.096733	0.2	0.191019
5.100067	0.2	0.188700
5.103400	0.2	0.185836
5.106733	0.2	0.181608
5.110067	0.2	0.175769
5.113400	0.2	0.169044
5.116733	0.2	0.162423
5.120067	0.2	0.156225
5.123400	0.2	0.150469
5.126733	0.2	0.145668
5.130067	0.2	0.142385
5.133400	0.2	0.140583
5.136733	0.2	0.139773
5.140067	0.2	0.139475
5.143400	0.2	0.139112
5.146733	0.2	0.137803
5.150067	0.2	0.134832
5.153400	0.2	0.130101
5.156733	0.2	0.124150
5.160067	0.2	0.117817
5.163400	0.2	0.111856
5.166733	0.2	0.106581
5.170067	0.2	0.101947
5.173400	0.2	0.097919
5.176733	0.2	0.094557
5.180067	0.2	0.091647
5.183400	0.2	0.088462
5.186733	0.2	0.084531
5.190067	0.2	0.080522
5.193400	0.2	0.077705
5.196733	0.2	0.076592
5.200067	0.2	0.076336
5.203400	0.2	0.075363
5.206733	0.2	0.072853
5.210067	0.2	0.069207
5.213400	0.2	0.064964
5.216733	0.2	0.060317
5.220067	0.2	0.055721
5.223400	0.2	0.051707
5.226733	0.2	0.047884
5.230067	0.2	0.043460
5.233400	0.2	0.038603
5.236733	0.2	0.034128
5.240067	0.2	0.030291
5.243400	0.2	0.026962
5.246733	0.2	0.024261
5.250067	0.2	0.022203
5.253400	0.2	0.020266
5.256733	0.2	0.017718
5.260067	0.2	0.014328
5.263400	0.2	0.010431
5.266733	0.2	0.006473
5.270067	0.2	0.002468
5.273400	0.2	-0.001891
5.276733	0.2	-0.006664
5.280067	0.2	-0.011357
5.283400	0.2	-0.015418
5.286733	0.2	-0.018859
5.290067	0.2	-0.022291
5.293400	0.2	-0.026296
5.296733	0.2	-0.030897
5.300067	0.2	-0.035707
5.303400	0.2	-0.040391
5.306733	0.2	-0.044904
5.310067	0.2	-0.049160
5.313400	0.2	-0.052857
5.316733	0.2	-0.055931
5.320067	0.2	-0.058780
5.323400	0.2	-0.061947
5.326733	0.2	-0.065677
5.330067	0.2	-0.069737
5.333400	0.2	-0.073765
5.336733	0.2	-0.077691
5.340067	0.2	-0.081542
5.343400	0.2	-0.085286
5.346733	0.2	-0.089086
5.350067	0.2	-0.093132
5.353400	0.2	-0.097156
5.356733	0.2	-0.100811
5.360067	0.2	-0.103815
5.363400	0.2	-0.105612
5.366733	0.2	-0.106138
5.370067	0.2	-0.106287
5.373400	0.2	-0.107009
5.376733	0.2	-0.108620
5.380067	0.2	-0.110902
5.383400	0.2	-0.113384
5.386733	0.2	-0.115805
5.390067	0.2	-0.118241
5.393400	0.2	-0.120876
5.396733	0.2	-0.123405
5.400067	0.2	-0.124867
5.403400	0.2	-0.124644
5.406733	0.2	-0.123335
5.410067	0.2	-0.122366
5.413400	0.2	-0.122911
5.416733	0.2	-0.125314
5.420067	0.2	-0.128900
5.423400	0.2	-0.132406
5.426733	0.2	-0.134679
5.430067	0.2	-0.135270
5.433400	0.2	-0.134632
5.436733	0.2	-0.133840
5.440067	0.2	-0.133868
5.443400	0.2	-0.135074
5.446733	0.2	-0.137221
5.450067	0.2	-0.139643
5.453400	0.2	-0.141715
5.456733	0.2	-0.143340
5.460067	0.2	-0.144891
5.463400	0.2	-0.146674
5.466733	0.2	-0.148667
5.470067	0.2	-0.150478
5.473400	0.2	-0.151568
5.476733	0.2	-0.151736
5.480067	0.2	-0.151638
5.483400	0.2	-0.152383
5.486733	0.2	-0.154218
5.490067	0.2	-0.155843
5.493400	0.2	-0.155810
5.496733	0.2	-0.154208
5.500067	0.2	-0.152397
5.503400	0.2	-0.151731
5.506733	0.2	-0.152728
5.510067	0.2	-0.154758
5.513400	0.2	-0.156499
5.516733	0.2	-0.156919
5.520067	0.2	-0.155880
5.523400	0.2	-0.153906
5.526733	0.2	-0.151815
5.530067	0.2	-0.150516
5.533400	0.2	-0.150548
5.536733	0.2	-0.151410
5.540067	0.2	-0.152066
5.543400	0.2	-0.152364
5.546733	0.2	-0.152951
5.550067	0.2	-0.154260
5.553400	0.2	-0.156234
5.556733	0.2	-0.158809
5.560067	0.2	-0.161873
5.563400	0.2	-0.165142
5.566733	0.2	-0.168402
5.570067	0.2	-0.171312
5.573400	0.2	-0.172877
5.576733	0.2	-0.172062
5.580067	0.2	-0.169198
5.583400	0.2	-0.166227
5.586733	0.2	-0.164886
5.590067	0.2	-0.165063
5.593400	0.2	-0.165636
5.596733	0.2	-0.166162
5.600067	0.2	-0.167075
5.603400	0.2	-0.168523
5.606733	0.2	-0.169789
5.610067	0.2	-0.170311
5.613400	0.2	-0.170665
5.616733	0.2	-0.171736
5.620067	0.2	-0.173599
5.623400	0.2	-0.175517
5.626733	0.2	-0.176551
5.630067	0.2	-0.176299
5.633400	0.2	-0.175103
5.636733	0.2	-0.173398
5.640067	0.2	-0.171410
5.643400	0.2	-0.169706
5.646733	0.2	-0.169096
5.650067	0.2	-0.169612
5.653400	0.2	-0.170339
5.656733	0.2	-0.170381
5.660067	0.2	-0.169468
5.663400	0.2	-0.167903
5.666733	0.2	-0.166278
5.670067	0.2	-0.165170
5.673400	0.2	-0.164951
5.676733	0.2	-0.165552
5.680067	0.2	-0.166241
5.683400	0.2	-0.165915
5.686733	0.2	-0.163983
5.690067	0.2	-0.161217
5.693400	0.2	-0.159238
5.696733	0.2	-0.159000
5.700067	0.2	-0.159997
5.703400	0.2	-0.161068
5.706733	0.2	-0.161706
5.710067	0.2	-0.162050
5.713400	0.2	-0.162027
5.716733	0.2	-0.161179
5.720067	0.2	-0.159387
5.723400	0.2	-0.157370
5.726733	0.2	-0.156369
5.730067	0.2	-0.157044
5.733400	0.2	-0.158809
5.736733	0.2	-0.160323
5.740067	0.2	-0.160616
5.743400	0.2	-0.159447
5.746733	0.2	-0.157305
5.750067	0.2	-0.155396
5.753400	0.2	-0.154893
5.756733	0.2	-0.155936
5.760067	0.2	-0.157561
5.763400	0.2	-0.158693
5.766733	0.2	-0.158884
5.770067	0.2	-0.158194
5.773400	0.2	-0.157147
5.776733	0.2	-0.156597
5.780067	0.2	-0.156881
5.783400	0.2	-0.157459
5.786733	0.2	-0.157715
5.790067	0.2	-0.157710
5.793400	0.2	-0.157682
5.796733	0.2	-0.157538
5.800067	0.2	-0.157324
5.803400	0.2	-0.157477
5.806733	0.2	-0.158176
5.810067	0.2	-0.159112
5.813400	0.2	-0.159875
5.816733	0.2	-0.160076
5.820067	0.2	-0.159456
5.823400	0.2	-0.158260
5.826733	0.2	-0.157310
5.830067	0.2	-0.157547
5.833400	0.2	-0.159219
5.836733	0.2	-0.161626
5.840067	0.2	-0.163857
5.843400	0.2	-0.165342
5.846733	0.2	-0.165640
5.850067	0.2	-0.164593
5.853400	0.2	-0.162860
5.856733	0.2	-0.161524
5.860067	0.2	-0.161151
5.863400	0.2	-0.161277
5.866733	0.2	-0.161016
5.870067	0.2	-0.160267
5.873400	0.2	-0.159629
5.876733	0.2	-0.159461
5.880067	0.2	-0.159875
5.883400	0.2	-0.161044
5.886733	0.2	-0.162786
5.890067	0.2	-0.164448
5.893400	0.2	-0.165454
5.896733	0.2	-0.165869
5.900067	0.2	-0.166218
5.903400	0.2	-0.166688
5.906733	0.2	-0.167061
5.910067	0.2	-0.167503
5.913400	0.2	-0.168835
5.916733	0.2	-0.171694
5.920067	0.2	-0.175745
5.923400	0.2	-0.179722
5.926733	0.2	-0.182400
5.930067	0.2	-0.183661
5.933400	0.2	-0.184313
5.936733	0.2	-0.185086
5.940067	0.2	-0.186032
5.943400	0.2	-0.186651
5.946733	0.2	-0.186274
5.950067	0.2	-0.184518
5.953400	0.2	-0.181692
5.956733	0.2	-0.178912
5.960067	0.2	-0.177315
5.963400	0.2	-0.177240
5.966733	0.2	-0.178386
5.970067	0.2	-0.180416
5.973400	0.2	-0.183149
5.976733	0.2	-0.186255
5.980067	0.2	-0.189175
5.983400	0.2	-0.191266
5.986733	0.2	-0.192146
5.990067	0.2	-0.192062
5.993400	0.2	-0.191662
5.996733	0.2	-0.191350
6.000067	0.2	-0.191061
