# Supplementary material for: Quantitative profiling of capsaicin content in seven chili pepper cultivars using optimized HPLC
Source: Front Plant Sci. 2026 May 7;17:1749488. doi: 10.3389/fpls.2026.1749488 (PMC13190488; doi:10.3389/fpls.2026.1749488)
Supplement: Supplementary file 3 [file DataSheet3.zip › Raw Chromatograms_Chili Pepper/JAPW.csv]

URL chrom://desktop-lb30aed/ChromeleonLocal/Capsaicin/CapsaicinTest_1312025.seq/60360.smp/UV_VIS_4.channel
Channel UV_VIS_4
Injection Information:
Data Vault ChromeleonLocal
Sequence CapsaicinTest_1312025
Name JAPW
Number 563
Position B:F4
Comment
Processing Method Processing_Capsaicin
Instrument Method Capsaicin_222025m1 -Origninal_4wavelenght
Type Unknown
Status Finished
Inject Time 3/31/2025 4:35:52 PM -07:00
Volume (�l) 10.00
Dilution Factor 1.0000
Weight 1.0000
Raw Data Information:
Time Min. (min) 0.003400
Time Max. (min) 6.000067
Data Points 1800
Detector UV
Generating Data System Chromeleon 7.2.10.24543
Exporting Data System Chromeleon 7.2.10.0
Operator Instrument Controller
Signal Quantity Absorbance
Signal Unit mAU
Signal Min. -1.235143
Signal Max. 781.696812
Channel UV_VIS_4
Driver Name VDAD.dll
Channel Type Evaluation
Min. Step (s) 0.2
Max. Step (s) 0.2
Average Step (s) 0.2
Signal Parameter Information:
Signal Info WVL:280 nm
Raw Data:
Time (min) Step (s) Value (mAU)
0.003400 n.a. 0.000000
0.006733 0.2 0.000182
0.010067 0.2 0.001253
0.013400 0.2 0.004303
0.016733 0.2 0.010137
0.020067 0.2 0.018589
0.023400 0.2 0.028429
0.026733 0.2 0.038128
0.030067 0.2 0.046827
0.033400 0.2 0.054576
0.036733 0.2 0.061742
0.040067 0.2 0.068326
0.043400 0.2 0.074413
0.046733 0.2 0.080541
0.050067 0.2 0.087065
0.053400 0.2 0.093700
0.056733 0.2 0.099940
0.060067 0.2 0.105458
0.063400 0.2 0.110404
0.066733 0.2 0.115428
0.070067 0.2 0.120937
0.073400 0.2 0.126832
0.076733 0.2 0.133128
0.080067 0.2 0.140020
0.083400 0.2 0.147196
0.086733 0.2 0.153789
0.090067 0.2 0.159084
0.093400 0.2 0.163107
0.096733 0.2 0.166548
0.100067 0.2 0.170157
0.103400 0.2 0.174437
0.106733 0.2 0.179885
0.110067 0.2 0.186823
0.113400 0.2 0.194851
0.116733 0.2 0.202912
0.120067 0.2 0.210223
0.123400 0.2 0.216910
0.126733 0.2 0.223480
0.130067 0.2 0.230037
0.133400 0.2 0.236449
0.136733 0.2 0.242665
0.140067 0.2 0.248719
0.143400 0.2 0.254791
0.146733 0.2 0.261073
0.150067 0.2 0.267383
0.153400 0.2 0.273362
0.156733 0.2 0.279234
0.160067 0.2 0.285651
0.163400 0.2 0.292938
0.166733 0.2 0.301194
0.170067 0.2 0.310526
0.173400 0.2 0.320571
0.176733 0.2 0.330354
0.180067 0.2 0.339239
0.183400 0.2 0.347407
0.186733 0.2 0.355165
0.190067 0.2 0.362354
0.193400 0.2 0.368636
0.196733 0.2 0.373838
0.200067 0.2 0.378061
0.203400 0.2 0.381507
0.206733 0.2 0.384334
0.210067 0.2 0.386825
0.213400 0.2 0.389335
0.216733 0.2 0.391877
0.220067 0.2 0.393968
0.223400 0.2 0.395034
0.226733 0.2 0.394951
0.230067 0.2 0.394005
0.233400 0.2 0.392557
0.236733 0.2 0.390857
0.240067 0.2 0.389041
0.243400 0.2 0.387025
0.246733 0.2 0.384296
0.250067 0.2 0.380250
0.253400 0.2 0.375030
0.256733 0.2 0.369321
0.260067 0.2 0.363723
0.263400 0.2 0.358722
0.266733 0.2 0.354582
0.270067 0.2 0.350787
0.273400 0.2 0.346415
0.276733 0.2 0.341330
0.280067 0.2 0.336072
0.283400 0.2 0.330848
0.286733 0.2 0.325274
0.290067 0.2 0.318955
0.293400 0.2 0.311737
0.296733 0.2 0.303695
0.300067 0.2 0.295206
0.303400 0.2 0.286857
0.306733 0.2 0.279322
0.310067 0.2 0.272784
0.313400 0.2 0.266512
0.316733 0.2 0.259508
0.320067 0.2 0.251285
0.323400 0.2 0.242107
0.326733 0.2 0.232728
0.330067 0.2 0.223569
0.333400 0.2 0.214209
0.336733 0.2 0.204304
0.340067 0.2 0.194605
0.343400 0.2 0.186539
0.346733 0.2 0.180588
0.350067 0.2 0.175475
0.353400 0.2 0.169780
0.356733 0.2 0.163931
0.360067 0.2 0.159135
0.363400 0.2 0.155163
0.366733 0.2 0.150572
0.370067 0.2 0.144304
0.373400 0.2 0.136537
0.376733 0.2 0.128462
0.380067 0.2 0.121174
0.383400 0.2 0.114599
0.386733 0.2 0.107819
0.390067 0.2 0.100173
0.393400 0.2 0.091796
0.396733 0.2 0.083526
0.400067 0.2 0.076112
0.403400 0.2 0.069542
0.406733 0.2 0.063507
0.410067 0.2 0.057616
0.413400 0.2 0.051414
0.416733 0.2 0.045197
0.420067 0.2 0.039912
0.423400 0.2 0.035740
0.426733 0.2 0.031707
0.430067 0.2 0.026845
0.433400 0.2 0.021043
0.436733 0.2 0.014957
0.440067 0.2 0.009444
0.443400 0.2 0.005052
0.446733 0.2 0.001760
0.450067 0.2 -0.001066
0.453400 0.2 -0.004121
0.456733 0.2 -0.007362
0.460067 0.2 -0.010137
0.463400 0.2 -0.012293
0.466733 0.2 -0.014361
0.470067 0.2 -0.016787
0.473400 0.2 -0.019432
0.476733 0.2 -0.021807
0.480067 0.2 -0.023544
0.483400 0.2 -0.024796
0.486733 0.2 -0.026389
0.490067 0.2 -0.029411
0.493400 0.2 -0.034133
0.496733 0.2 -0.039525
0.500067 0.2 -0.043972
0.503400 0.2 -0.046454
0.506733 0.2 -0.047307
0.510067 0.2 -0.047847
0.513400 0.2 -0.048922
0.516733 0.2 -0.050380
0.520067 0.2 -0.051851
0.523400 0.2 -0.053314
0.526733 0.2 -0.055013
0.530067 0.2 -0.057169
0.533400 0.2 -0.059726
0.536733 0.2 -0.062450
0.540067 0.2 -0.065509
0.543400 0.2 -0.069514
0.546733 0.2 -0.074520
0.550067 0.2 -0.079521
0.553400 0.2 -0.083256
0.556733 0.2 -0.085291
0.560067 0.2 -0.086385
0.563400 0.2 -0.088173
0.566733 0.2 -0.091959
0.570067 0.2 -0.097291
0.573400 0.2 -0.102092
0.576733 0.2 -0.104965
0.580067 0.2 -0.106762
0.583400 0.2 -0.109342
0.586733 0.2 -0.113556
0.590067 0.2 -0.118930
0.593400 0.2 -0.124779
0.596733 0.2 -0.130949
0.600067 0.2 -0.137221
0.603400 0.2 -0.142180
0.606733 0.2 -0.143419
0.610067 0.2 -0.138716
0.613400 0.2 -0.126543
0.616733 0.2 -0.105882
0.620067 0.2 -0.076224
0.623400 0.2 -0.037178
0.626733 0.2 0.012126
0.630067 0.2 0.072834
0.633400 0.2 0.145962
0.636733 0.2 0.232887
0.640067 0.2 0.335700
0.643400 0.2 0.456534
0.646733 0.2 0.597197
0.650067 0.2 0.759419
0.653400 0.2 0.944845
0.656733 0.2 1.154542
0.660067 0.2 1.388621
0.663400 0.2 1.646332
0.666733 0.2 1.926650
0.670067 0.2 2.228860
0.673400 0.2 2.552355
0.676733 0.2 2.896516
0.680067 0.2 3.261678
0.683400 0.2 3.649248
0.686733 0.2 4.060324
0.690067 0.2 4.495839
0.693400 0.2 4.958198
0.696733 0.2 5.451962
0.700067 0.2 5.983384
0.703400 0.2 6.559645
0.706733 0.2 7.188260
0.710067 0.2 7.877275
0.713400 0.2 8.635880
0.716733 0.2 9.474498
0.720067 0.2 10.404862
0.723400 0.2 11.440329
0.726733 0.2 12.596054
0.730067 0.2 13.889261
0.733400 0.2 15.339805
0.736733 0.2 16.970690
0.740067 0.2 18.808641
0.743400 0.2 20.884490
0.746733 0.2 23.233267
0.750067 0.2 25.894991
0.753400 0.2 28.916253
0.756733 0.2 32.351958
0.760067 0.2 36.267387
0.763400 0.2 40.739877
0.766733 0.2 45.859199
0.770067 0.2 51.727267
0.773400 0.2 58.459053
0.776733 0.2 66.187140
0.780067 0.2 75.071557
0.783400 0.2 85.316249
0.786733 0.2 97.193653
0.790067 0.2 111.072636
0.793400 0.2 127.430032
0.796733 0.2 146.810659
0.800067 0.2 169.712431
0.803400 0.2 196.423731
0.806733 0.2 226.890547
0.810067 0.2 260.685585
0.813400 0.2 297.085722
0.816733 0.2 335.202799
0.820067 0.2 374.115524
0.823400 0.2 412.982032
0.826733 0.2 451.116474
0.830067 0.2 488.011609
0.833400 0.2 523.312875
0.836733 0.2 556.773479
0.840067 0.2 588.218086
0.843400 0.2 617.526142
0.846733 0.2 644.633081
0.850067 0.2 669.539376
0.853400 0.2 692.306096
0.856733 0.2 713.014906
0.860067 0.2 731.689218
0.863400 0.2 748.197688
0.866733 0.2 762.174321
0.870067 0.2 772.990222
0.873400 0.2 779.804290
0.876733 0.2 781.696812
0.880067 0.2 777.855344
0.883400 0.2 767.767160
0.886733 0.2 751.381601
0.890067 0.2 729.214512
0.893400 0.2 702.366294
0.896733 0.2 672.425400
0.900067 0.2 641.251100
0.903400 0.2 610.668893
0.906733 0.2 582.151143
0.910067 0.2 556.575815
0.913400 0.2 534.135220
0.916733 0.2 514.412211
0.920067 0.2 496.591158
0.923400 0.2 479.742522
0.926733 0.2 463.100509
0.930067 0.2 446.251370
0.933400 0.2 429.183511
0.936733 0.2 412.205812
0.940067 0.2 395.785841
0.943400 0.2 380.376988
0.946733 0.2 366.289728
0.950067 0.2 353.628272
0.953400 0.2 342.286858
0.956733 0.2 331.988796
0.960067 0.2 322.348844
0.963400 0.2 312.941158
0.966733 0.2 303.360760
0.970067 0.2 293.272455
0.973400 0.2 282.443930
0.976733 0.2 270.760986
0.980067 0.2 258.226162
0.983400 0.2 244.945241
0.986733 0.2 231.105271
0.990067 0.2 216.945843
0.993400 0.2 202.727616
0.996733 0.2 188.703705
1.000067 0.2 175.097492
1.003400 0.2 162.088568
1.006733 0.2 149.807744
1.010067 0.2 138.339908
1.013400 0.2 127.731878
1.016733 0.2 118.001686
1.020067 0.2 109.146475
1.023400 0.2 101.148323
1.026733 0.2 93.978434
1.030067 0.2 87.600197
1.033400 0.2 81.971535
1.036733 0.2 77.047017
1.040067 0.2 72.779371
1.043400 0.2 69.119698
1.046733 0.2 66.017793
1.050067 0.2 63.423473
1.053400 0.2 61.287703
1.056733 0.2 59.563452
1.060067 0.2 58.206972
1.063400 0.2 57.178806
1.066733 0.2 56.443783
1.070067 0.2 55.970340
1.073400 0.2 55.728857
1.076733 0.2 55.688834
1.080067 0.2 55.815396
1.083400 0.2 56.066755
1.086733 0.2 56.393920
1.090067 0.2 56.741159
1.093400 0.2 57.046097
1.096733 0.2 57.241586
1.100067 0.2 57.261237
1.103400 0.2 57.047275
1.106733 0.2 56.557492
1.110067 0.2 55.769496
1.113400 0.2 54.682200
1.116733 0.2 53.315135
1.120067 0.2 51.705493
1.123400 0.2 49.901749
1.126733 0.2 47.955504
1.130067 0.2 45.914995
1.133400 0.2 43.820939
1.136733 0.2 41.704169
1.140067 0.2 39.585801
1.143400 0.2 37.480206
1.146733 0.2 35.399352
1.150067 0.2 33.356198
1.153400 0.2 31.365431
1.156733 0.2 29.442953
1.160067 0.2 27.605961
1.163400 0.2 25.872495
1.166733 0.2 24.259272
1.170067 0.2 22.778967
1.173400 0.2 21.439162
1.176733 0.2 20.242818
1.180067 0.2 19.188556
1.183400 0.2 18.270523
1.186733 0.2 17.478913
1.190067 0.2 16.800617
1.193400 0.2 16.219751
1.196733 0.2 15.718900
1.200067 0.2 15.280824
1.203400 0.2 14.889869
1.206733 0.2 14.532516
1.210067 0.2 14.197151
1.213400 0.2 13.874490
1.216733 0.2 13.558487
1.220067 0.2 13.246075
1.223400 0.2 12.936676
1.226733 0.2 12.632632
1.230067 0.2 12.338930
1.233400 0.2 12.061480
1.236733 0.2 11.805180
1.240067 0.2 11.572903
1.243400 0.2 11.365870
1.246733 0.2 11.184369
1.250067 0.2 11.027725
1.253400 0.2 10.894071
1.256733 0.2 10.780608
1.260067 0.2 10.683802
1.263400 0.2 10.599233
1.266733 0.2 10.521738
1.270067 0.2 10.446231
1.273400 0.2 10.368633
1.276733 0.2 10.286672
1.280067 0.2 10.199756
1.283400 0.2 10.107788
1.286733 0.2 10.010167
1.290067 0.2 9.905989
1.293400 0.2 9.794929
1.296733 0.2 9.677480
1.300067 0.2 9.554219
1.303400 0.2 9.425203
1.306733 0.2 9.290194
1.310067 0.2 9.149672
1.313400 0.2 9.005046
1.316733 0.2 8.857683
1.320067 0.2 8.708290
1.323400 0.2 8.556875
1.326733 0.2 8.403012
1.330067 0.2 8.246424
1.333400 0.2 8.087428
1.336733 0.2 7.926468
1.340067 0.2 7.763566
1.343400 0.2 7.598684
1.346733 0.2 7.432629
1.350067 0.2 7.267422
1.353400 0.2 7.105912
1.356733 0.2 6.951177
1.360067 0.2 6.805961
1.363400 0.2 6.671767
1.366733 0.2 6.548208
1.370067 0.2 6.433842
1.373400 0.2 6.327126
1.376733 0.2 6.226427
1.380067 0.2 6.129504
1.383400 0.2 6.033527
1.386733 0.2 5.935295
1.390067 0.2 5.832040
1.393400 0.2 5.722465
1.396733 0.2 5.607032
1.400067 0.2 5.487506
1.403400 0.2 5.366644
1.406733 0.2 5.247477
1.410067 0.2 5.132109
1.413400 0.2 5.021696
1.416733 0.2 4.917434
1.420067 0.2 4.820540
1.423400 0.2 4.731328
1.426733 0.2 4.648939
1.430067 0.2 4.571881
1.433400 0.2 4.498493
1.436733 0.2 4.427149
1.440067 0.2 4.356471
1.443400 0.2 4.285467
1.446733 0.2 4.213862
1.450067 0.2 4.142122
1.453400 0.2 4.070983
1.456733 0.2 4.001367
1.460067 0.2 3.934619
1.463400 0.2 3.872090
1.466733 0.2 3.814409
1.470067 0.2 3.761370
1.473400 0.2 3.712960
1.476733 0.2 3.670040
1.480067 0.2 3.633494
1.483400 0.2 3.603296
1.486733 0.2 3.578509
1.490067 0.2 3.557475
1.493400 0.2 3.538169
1.496733 0.2 3.519016
1.500067 0.2 3.499133
1.503400 0.2 3.477861
1.506733 0.2 3.454895
1.510067 0.2 3.430434
1.513400 0.2 3.404724
1.516733 0.2 3.378070
1.520067 0.2 3.350866
1.523400 0.2 3.323196
1.526733 0.2 3.294908
1.530067 0.2 3.266311
1.533400 0.2 3.238642
1.536733 0.2 3.213608
1.540067 0.2 3.192504
1.543400 0.2 3.175782
1.546733 0.2 3.163116
1.550067 0.2 3.153477
1.553400 0.2 3.145202
1.556733 0.2 3.136490
1.560067 0.2 3.125994
1.563400 0.2 3.113253
1.566733 0.2 3.098804
1.570067 0.2 3.083493
1.573400 0.2 3.067553
1.576733 0.2 3.050175
1.580067 0.2 3.030165
1.583400 0.2 3.007194
1.586733 0.2 2.982509
1.590067 0.2 2.958663
1.593400 0.2 2.938653
1.596733 0.2 2.925205
1.600067 0.2 2.920432
1.603400 0.2 2.925745
1.606733 0.2 2.941606
1.610067 0.2 2.967371
1.613400 0.2 3.001699
1.616733 0.2 3.043138
1.620067 0.2 3.089830
1.623400 0.2 3.138771
1.626733 0.2 3.186204
1.630067 0.2 3.228728
1.633400 0.2 3.263676
1.636733 0.2 3.289366
1.640067 0.2 3.305706
1.643400 0.2 3.313702
1.646733 0.2 3.314279
1.650067 0.2 3.308384
1.653400 0.2 3.297841
1.656733 0.2 3.285608
1.660067 0.2 3.275587
1.663400 0.2 3.271834
1.666733 0.2 3.277287
1.670067 0.2 3.293343
1.673400 0.2 3.320589
1.676733 0.2 3.359313
1.680067 0.2 3.409497
1.683400 0.2 3.470476
1.686733 0.2 3.540278
1.690067 0.2 3.615147
1.693400 0.2 3.690412
1.696733 0.2 3.761970
1.700067 0.2 3.826562
1.703400 0.2 3.881031
1.706733 0.2 3.922111
1.710067 0.2 3.947457
1.713400 0.2 3.956561
1.716733 0.2 3.950554
1.720067 0.2 3.931341
1.723400 0.2 3.900952
1.726733 0.2 3.861166
1.730067 0.2 3.813729
1.733400 0.2 3.760713
1.736733 0.2 3.704089
1.740067 0.2 3.645178
1.743400 0.2 3.584926
1.746733 0.2 3.524348
1.750067 0.2 3.464534
1.753400 0.2 3.406368
1.756733 0.2 3.350112
1.760067 0.2 3.295294
1.763400 0.2 3.241072
1.766733 0.2 3.186408
1.770067 0.2 3.130143
1.773400 0.2 3.071302
1.776733 0.2 3.009397
1.780067 0.2 2.944502
1.783400 0.2 2.877237
1.786733 0.2 2.808361
1.790067 0.2 2.738186
1.793400 0.2 2.666917
1.796733 0.2 2.595373
1.800067 0.2 2.524876
1.803400 0.2 2.456568
1.806733 0.2 2.390649
1.810067 0.2 2.326597
1.813400 0.2 2.264329
1.816733 0.2 2.204562
1.820067 0.2 2.148314
1.823400 0.2 2.096551
1.826733 0.2 2.049655
1.830067 0.2 2.007172
1.833400 0.2 1.968755
1.836733 0.2 1.934525
1.840067 0.2 1.903726
1.843400 0.2 1.874641
1.846733 0.2 1.846747
1.850067 0.2 1.821844
1.853400 0.2 1.802589
1.856733 0.2 1.790002
1.860067 0.2 1.782589
1.863400 0.2 1.777788
1.866733 0.2 1.773681
1.870067 0.2 1.769648
1.873400 0.2 1.766253
1.876733 0.2 1.764498
1.880067 0.2 1.764670
1.883400 0.2 1.766067
1.886733 0.2 1.767678
1.890067 0.2 1.768637
1.893400 0.2 1.768693
1.896733 0.2 1.768423
1.900067 0.2 1.768908
1.903400 0.2 1.770849
1.906733 0.2 1.773681
1.910067 0.2 1.775711
1.913400 0.2 1.775208
1.916733 0.2 1.771059
1.920067 0.2 1.763231
1.923400 0.2 1.752698
1.926733 0.2 1.740437
1.930067 0.2 1.726868
1.933400 0.2 1.712083
1.936733 0.2 1.695943
1.940067 0.2 1.678444
1.943400 0.2 1.659952
1.946733 0.2 1.641102
1.950067 0.2 1.622788
1.953400 0.2 1.605949
1.956733 0.2 1.591016
1.960067 0.2 1.577963
1.963400 0.2 1.566722
1.966733 0.2 1.557115
1.970067 0.2 1.548626
1.973400 0.2 1.540519
1.976733 0.2 1.532179
1.980067 0.2 1.523336
1.983400 0.2 1.514126
1.986733 0.2 1.505162
1.990067 0.2 1.497520
1.993400 0.2 1.492365
1.996733 0.2 1.490344
2.000067 0.2 1.491318
2.003400 0.2 1.494875
2.006733 0.2 1.500989
2.010067 0.2 1.510167
2.013400 0.2 1.523341
2.016733 0.2 1.541455
2.020067 0.2 1.564617
2.023400 0.2 1.591677
2.026733 0.2 1.620743
2.030067 0.2 1.649950
2.033400 0.2 1.678132
2.036733 0.2 1.704874
2.040067 0.2 1.729694
2.043400 0.2 1.751478
2.046733 0.2 1.768908
2.050067 0.2 1.781327
2.053400 0.2 1.789029
2.056733 0.2 1.792572
2.060067 0.2 1.791967
2.063400 0.2 1.786719
2.066733 0.2 1.776586
2.070067 0.2 1.762211
2.073400 0.2 1.745000
2.076733 0.2 1.726933
2.080067 0.2 1.710132
2.083400 0.2 1.695924
2.086733 0.2 1.684804
2.090067 0.2 1.677177
2.093400 0.2 1.673289
2.096733 0.2 1.672637
2.100067 0.2 1.674336
2.103400 0.2 1.678229
2.106733 0.2 1.684977
2.110067 0.2 1.695137
2.113400 0.2 1.709084
2.116733 0.2 1.727319
2.120067 0.2 1.750393
2.123400 0.2 1.778449
2.126733 0.2 1.810649
2.130067 0.2 1.845979
2.133400 0.2 1.884131
2.136733 0.2 1.924764
2.140067 0.2 1.966893
2.143400 0.2 2.008984
2.146733 0.2 2.048961
2.150067 0.2 2.085012
2.153400 0.2 2.116589
2.156733 0.2 2.144054
2.160067 0.2 2.167863
2.163400 0.2 2.188166
2.166733 0.2 2.204324
2.170067 0.2 2.214806
2.173400 0.2 2.218080
2.176733 0.2 2.213353
2.180067 0.2 2.200296
2.183400 0.2 2.179202
2.186733 0.2 2.151551
2.190067 0.2 2.119313
2.193400 0.2 2.083550
2.196733 0.2 2.044355
2.200067 0.2 2.001789
2.203400 0.2 1.956387
2.206733 0.2 1.908941
2.210067 0.2 1.860163
2.213400 0.2 1.810775
2.216733 0.2 1.761527
2.220067 0.2 1.712674
2.223400 0.2 1.663892
2.226733 0.2 1.614857
2.230067 0.2 1.565428
2.233400 0.2 1.515090
2.236733 0.2 1.462973
2.240067 0.2 1.408732
2.243400 0.2 1.353067
2.246733 0.2 1.297290
2.250067 0.2 1.242310
2.253400 0.2 1.188023
2.256733 0.2 1.134072
2.260067 0.2 1.081056
2.263400 0.2 1.030229
2.266733 0.2 0.982569
2.270067 0.2 0.938489
2.273400 0.2 0.897585
2.276733 0.2 0.858703
2.280067 0.2 0.821208
2.283400 0.2 0.785636
2.286733 0.2 0.752555
2.290067 0.2 0.721952
2.293400 0.2 0.694045
2.296733 0.2 0.669220
2.300067 0.2 0.646962
2.303400 0.2 0.626133
2.306733 0.2 0.606403
2.310067 0.2 0.588773
2.313400 0.2 0.574598
2.316733 0.2 0.564214
2.320067 0.2 0.556656
2.323400 0.2 0.550714
2.326733 0.2 0.545946
2.330067 0.2 0.542463
2.333400 0.2 0.540162
2.336733 0.2 0.539031
2.340067 0.2 0.539799
2.343400 0.2 0.543334
2.346733 0.2 0.549397
2.350067 0.2 0.556447
2.353400 0.2 0.563031
2.356733 0.2 0.568894
2.360067 0.2 0.574486
2.363400 0.2 0.579981
2.366733 0.2 0.585341
2.370067 0.2 0.591152
2.373400 0.2 0.598934
2.376733 0.2 0.609970
2.380067 0.2 0.624107
2.383400 0.2 0.640056
2.386733 0.2 0.656596
2.390067 0.2 0.673076
2.393400 0.2 0.689081
2.396733 0.2 0.704536
2.400067 0.2 0.719968
2.403400 0.2 0.736103
2.406733 0.2 0.753221
2.410067 0.2 0.770940
2.413400 0.2 0.788453
2.416733 0.2 0.805273
2.420067 0.2 0.821562
2.423400 0.2 0.837427
2.426733 0.2 0.852314
2.430067 0.2 0.865501
2.433400 0.2 0.876933
2.436733 0.2 0.886936
2.440067 0.2 0.895350
2.443400 0.2 0.901320
2.446733 0.2 0.903797
2.450067 0.2 0.901911
2.453400 0.2 0.895201
2.456733 0.2 0.884114
2.460067 0.2 0.869962
2.463400 0.2 0.854144
2.466733 0.2 0.837613
2.470067 0.2 0.820821
2.473400 0.2 0.803787
2.476733 0.2 0.786558
2.480067 0.2 0.769375
2.483400 0.2 0.752457
2.486733 0.2 0.735968
2.490067 0.2 0.720243
2.493400 0.2 0.706003
2.496733 0.2 0.693882
2.500067 0.2 0.683330
2.503400 0.2 0.672359
2.506733 0.2 0.658906
2.510067 0.2 0.642221
2.513400 0.2 0.622803
2.516733 0.2 0.601402
2.520067 0.2 0.578668
2.523400 0.2 0.555562
2.526733 0.2 0.533573
2.530067 0.2 0.514104
2.533400 0.2 0.497433
2.536733 0.2 0.482672
2.540067 0.2 0.468609
2.543400 0.2 0.454206
2.546733 0.2 0.438690
2.550067 0.2 0.422155
2.553400 0.2 0.405679
2.556733 0.2 0.390327
2.560067 0.2 0.376366
2.563400 0.2 0.363695
2.566733 0.2 0.352156
2.570067 0.2 0.341320
2.573400 0.2 0.330959
2.576733 0.2 0.321781
2.580067 0.2 0.314722
2.583400 0.2 0.309702
2.586733 0.2 0.306023
2.590067 0.2 0.303430
2.593400 0.2 0.301846
2.596733 0.2 0.300878
2.600067 0.2 0.300407
2.603400 0.2 0.301390
2.606733 0.2 0.305194
2.610067 0.2 0.311951
2.613400 0.2 0.320552
2.616733 0.2 0.330675
2.620067 0.2 0.343691
2.623400 0.2 0.361172
2.626733 0.2 0.383658
2.630067 0.2 0.411007
2.633400 0.2 0.442909
2.636733 0.2 0.479124
2.640067 0.2 0.519408
2.643400 0.2 0.563469
2.646733 0.2 0.611371
2.650067 0.2 0.663507
2.653400 0.2 0.719931
2.656733 0.2 0.780080
2.660067 0.2 0.842907
2.663400 0.2 0.906927
2.666733 0.2 0.970401
2.670067 0.2 1.031705
2.673400 0.2 1.089619
2.676733 0.2 1.143422
2.680067 0.2 1.192871
2.683400 0.2 1.237760
2.686733 0.2 1.277514
2.690067 0.2 1.311284
2.693400 0.2 1.338101
2.696733 0.2 1.357361
2.700067 0.2 1.369440
2.703400 0.2 1.375442
2.706733 0.2 1.376499
2.710067 0.2 1.373501
2.713400 0.2 1.367019
2.716733 0.2 1.357491
2.720067 0.2 1.345491
2.723400 0.2 1.331624
2.726733 0.2 1.316415
2.730067 0.2 1.300499
2.733400 0.2 1.284475
2.736733 0.2 1.268489
2.740067 0.2 1.252252
2.743400 0.2 1.235674
2.746733 0.2 1.218924
2.750067 0.2 1.201974
2.753400 0.2 1.184517
2.756733 0.2 1.166319
2.760067 0.2 1.147198
2.763400 0.2 1.126863
2.766733 0.2 1.105014
2.770067 0.2 1.081303
2.773400 0.2 1.055230
2.776733 0.2 1.026792
2.780067 0.2 0.996771
2.783400 0.2 0.966024
2.786733 0.2 0.935132
2.790067 0.2 0.904603
2.793400 0.2 0.874698
2.796733 0.2 0.845287
2.800067 0.2 0.816099
2.803400 0.2 0.787126
2.806733 0.2 0.759168
2.810067 0.2 0.733403
2.813400 0.2 0.709970
2.816733 0.2 0.687544
2.820067 0.2 0.664555
2.823400 0.2 0.640550
2.826733 0.2 0.616410
2.830067 0.2 0.593481
2.833400 0.2 0.572768
2.836733 0.2 0.554831
2.840067 0.2 0.539785
2.843400 0.2 0.527292
2.846733 0.2 0.516749
2.850067 0.2 0.507482
2.853400 0.2 0.498416
2.856733 0.2 0.488143
2.860067 0.2 0.475924
2.863400 0.2 0.462434
2.866733 0.2 0.449335
2.870067 0.2 0.438113
2.873400 0.2 0.429042
2.876733 0.2 0.421321
2.880067 0.2 0.414215
2.883400 0.2 0.407463
2.886733 0.2 0.400837
2.890067 0.2 0.394117
2.893400 0.2 0.387537
2.896733 0.2 0.381605
2.900067 0.2 0.376529
2.903400 0.2 0.372054
2.906733 0.2 0.367770
2.910067 0.2 0.363584
2.913400 0.2 0.359952
2.916733 0.2 0.357484
2.920067 0.2 0.356007
2.923400 0.2 0.354582
2.926733 0.2 0.352524
2.930067 0.2 0.350010
2.933400 0.2 0.347793
2.936733 0.2 0.346634
2.940067 0.2 0.346559
2.943400 0.2 0.346634
2.946733 0.2 0.345930
2.950067 0.2 0.344254
2.953400 0.2 0.341912
2.956733 0.2 0.339546
2.960067 0.2 0.337912
2.963400 0.2 0.337297
2.966733 0.2 0.337153
2.970067 0.2 0.336436
2.973400 0.2 0.334345
2.976733 0.2 0.330741
2.980067 0.2 0.325665
2.983400 0.2 0.318857
2.986733 0.2 0.310270
2.990067 0.2 0.300738
2.993400 0.2 0.291597
2.996733 0.2 0.283699
3.000067 0.2 0.277166
3.003400 0.2 0.271806
3.006733 0.2 0.267308
3.010067 0.2 0.263220
3.013400 0.2 0.259075
3.016733 0.2 0.254698
3.020067 0.2 0.250316
3.023400 0.2 0.246270
3.026733 0.2 0.242535
3.030067 0.2 0.238866
3.033400 0.2 0.235173
3.036733 0.2 0.231364
3.040067 0.2 0.227331
3.043400 0.2 0.223303
3.046733 0.2 0.219527
3.050067 0.2 0.215820
3.053400 0.2 0.212290
3.056733 0.2 0.209841
3.060067 0.2 0.209403
3.063400 0.2 0.210875
3.066733 0.2 0.213347
3.070067 0.2 0.216011
3.073400 0.2 0.218316
3.076733 0.2 0.219536
3.080067 0.2 0.218977
3.083400 0.2 0.216886
3.086733 0.2 0.214521
3.090067 0.2 0.212961
3.093400 0.2 0.212300
3.096733 0.2 0.212127
3.100067 0.2 0.211955
3.103400 0.2 0.211219
3.106733 0.2 0.210041
3.110067 0.2 0.209743
3.113400 0.2 0.211829
3.116733 0.2 0.216858
3.120067 0.2 0.224514
3.123400 0.2 0.234200
3.126733 0.2 0.245161
3.130067 0.2 0.256337
3.133400 0.2 0.266829
3.136733 0.2 0.276607
3.140067 0.2 0.286615
3.143400 0.2 0.298037
3.146733 0.2 0.311271
3.150067 0.2 0.325814
3.153400 0.2 0.341018
3.156733 0.2 0.356543
3.160067 0.2 0.372813
3.163400 0.2 0.390564
3.166733 0.2 0.409847
3.170067 0.2 0.430094
3.173400 0.2 0.450667
3.176733 0.2 0.471040
3.180067 0.2 0.490905
3.183400 0.2 0.510076
3.186733 0.2 0.528414
3.190067 0.2 0.545708
3.193400 0.2 0.561695
3.196733 0.2 0.576465
3.200067 0.2 0.590240
3.203400 0.2 0.602654
3.206733 0.2 0.613173
3.210067 0.2 0.621825
3.213400 0.2 0.628997
3.216733 0.2 0.635018
3.220067 0.2 0.640033
3.223400 0.2 0.643786
3.226733 0.2 0.645430
3.230067 0.2 0.644107
3.233400 0.2 0.639767
3.236733 0.2 0.632722
3.240067 0.2 0.622855
3.243400 0.2 0.610021
3.246733 0.2 0.594757
3.250067 0.2 0.578114
3.253400 0.2 0.561052
3.256733 0.2 0.543934
3.260067 0.2 0.526113
3.263400 0.2 0.506775
3.266733 0.2 0.486532
3.270067 0.2 0.467044
3.273400 0.2 0.449317
3.276733 0.2 0.433121
3.280067 0.2 0.417619
3.283400 0.2 0.402238
3.286733 0.2 0.387114
3.290067 0.2 0.372734
3.293400 0.2 0.359551
3.296733 0.2 0.347644
3.300067 0.2 0.336380
3.303400 0.2 0.324869
3.306733 0.2 0.312747
3.310067 0.2 0.300421
3.313400 0.2 0.288798
3.316733 0.2 0.278754
3.320067 0.2 0.270638
3.323400 0.2 0.264156
3.326733 0.2 0.258610
3.330067 0.2 0.253241
3.333400 0.2 0.247657
3.336733 0.2 0.242060
3.340067 0.2 0.237022
3.343400 0.2 0.233152
3.346733 0.2 0.230535
3.350067 0.2 0.228602
3.353400 0.2 0.226712
3.356733 0.2 0.224547
3.360067 0.2 0.222260
3.363400 0.2 0.220793
3.366733 0.2 0.221287
3.370067 0.2 0.223699
3.373400 0.2 0.226707
3.376733 0.2 0.229045
3.380067 0.2 0.230405
3.383400 0.2 0.231229
3.386733 0.2 0.231951
3.390067 0.2 0.232835
3.393400 0.2 0.234153
3.396733 0.2 0.235676
3.400067 0.2 0.236547
3.403400 0.2 0.236225
3.406733 0.2 0.235210
3.410067 0.2 0.234600
3.413400 0.2 0.235466
3.416733 0.2 0.238479
3.420067 0.2 0.243508
3.423400 0.2 0.249599
3.426733 0.2 0.255578
3.430067 0.2 0.260565
3.433400 0.2 0.264067
3.436733 0.2 0.266107
3.440067 0.2 0.267099
3.443400 0.2 0.267448
3.446733 0.2 0.267555
3.450067 0.2 0.268393
3.453400 0.2 0.271518
3.456733 0.2 0.278186
3.460067 0.2 0.288114
3.463400 0.2 0.299076
3.466733 0.2 0.308384
3.470067 0.2 0.314941
3.473400 0.2 0.319453
3.476733 0.2 0.323118
3.480067 0.2 0.326829
3.483400 0.2 0.331048
3.486733 0.2 0.336100
3.490067 0.2 0.342685
3.493400 0.2 0.351658
3.496733 0.2 0.363369
3.500067 0.2 0.377502
3.503400 0.2 0.393586
3.506733 0.2 0.411440
3.510067 0.2 0.431137
3.513400 0.2 0.452590
3.516733 0.2 0.475552
3.520067 0.2 0.500367
3.523400 0.2 0.528516
3.526733 0.2 0.561625
3.530067 0.2 0.600093
3.533400 0.2 0.643143
3.536733 0.2 0.689584
3.540067 0.2 0.738534
3.543400 0.2 0.789748
3.546733 0.2 0.843527
3.550067 0.2 0.900361
3.553400 0.2 0.960687
3.556733 0.2 1.024948
3.560067 0.2 1.093685
3.563400 0.2 1.167408
3.566733 0.2 1.246547
3.570067 0.2 1.331903
3.573400 0.2 1.424882
3.576733 0.2 1.526703
3.580067 0.2 1.637288
3.583400 0.2 1.755171
3.586733 0.2 1.878841
3.590067 0.2 2.008006
3.593400 0.2 2.142973
3.596733 0.2 2.283230
3.600067 0.2 2.427278
3.603400 0.2 2.573519
3.606733 0.2 2.720584
3.610067 0.2 2.867170
3.613400 0.2 3.012107
3.616733 0.2 3.153645
3.620067 0.2 3.288481
3.623400 0.2 3.412529
3.626733 0.2 3.522388
3.630067 0.2 3.615883
3.633400 0.2 3.691646
3.636733 0.2 3.748103
3.640067 0.2 3.783214
3.643400 0.2 3.795954
3.646733 0.2 3.787102
3.650067 0.2 3.758078
3.653400 0.2 3.710208
3.656733 0.2 3.645010
3.660067 0.2 3.564251
3.663400 0.2 3.469586
3.666733 0.2 3.362466
3.670067 0.2 3.244453
3.673400 0.2 3.117500
3.676733 0.2 2.983771
3.680067 0.2 2.845670
3.683400 0.2 2.706032
3.686733 0.2 2.567745
3.690067 0.2 2.432829
3.693400 0.2 2.302276
3.696733 0.2 2.176375
3.700067 0.2 2.054912
3.703400 0.2 1.937556
3.706733 0.2 1.824368
3.710067 0.2 1.715831
3.713400 0.2 1.612208
3.716733 0.2 1.513115
3.720067 0.2 1.418176
3.723400 0.2 1.327582
3.726733 0.2 1.241621
3.730067 0.2 1.159902
3.733400 0.2 1.081140
3.736733 0.2 1.003975
3.740067 0.2 0.928142
3.743400 0.2 0.854391
3.746733 0.2 0.783112
3.750067 0.2 0.713971
3.753400 0.2 0.646850
3.756733 0.2 0.581820
3.760067 0.2 0.518439
3.763400 0.2 0.455906
3.766733 0.2 0.394289
3.770067 0.2 0.335276
3.773400 0.2 0.281204
3.776733 0.2 0.233366
3.780067 0.2 0.191308
3.783400 0.2 0.153547
3.786733 0.2 0.119037
3.790067 0.2 0.087800
3.793400 0.2 0.060122
3.796733 0.2 0.035670
3.800067 0.2 0.013392
3.803400 0.2 -0.008014
3.806733 0.2 -0.029220
3.810067 0.2 -0.049574
3.813400 0.2 -0.067921
3.816733 0.2 -0.083954
3.820067 0.2 -0.098050
3.823400 0.2 -0.110348
3.826733 0.2 -0.120592
3.830067 0.2 -0.128872
3.833400 0.2 -0.136187
3.836733 0.2 -0.143950
3.840067 0.2 -0.152630
3.843400 0.2 -0.161142
3.846733 0.2 -0.167969
3.850067 0.2 -0.172760
3.853400 0.2 -0.176523
3.856733 0.2 -0.180560
3.860067 0.2 -0.185650
3.863400 0.2 -0.191699
3.866733 0.2 -0.197799
3.870067 0.2 -0.202921
3.873400 0.2 -0.206986
3.876733 0.2 -0.210935
3.880067 0.2 -0.215569
3.883400 0.2 -0.220635
3.886733 0.2 -0.225347
3.890067 0.2 -0.229320
3.893400 0.2 -0.232463
3.896733 0.2 -0.234540
3.900067 0.2 -0.235429
3.903400 0.2 -0.235527
3.906733 0.2 -0.235480
3.910067 0.2 -0.235713
3.913400 0.2 -0.236188
3.916733 0.2 -0.236677
3.920067 0.2 -0.237259
3.923400 0.2 -0.238451
3.926733 0.2 -0.240598
3.930067 0.2 -0.243015
3.933400 0.2 -0.244319
3.936733 0.2 -0.243867
3.940067 0.2 -0.242423
3.943400 0.2 -0.241338
3.946733 0.2 -0.241245
3.950067 0.2 -0.241715
3.953400 0.2 -0.242107
3.956733 0.2 -0.242312
3.960067 0.2 -0.242549
3.963400 0.2 -0.242963
3.966733 0.2 -0.243527
3.970067 0.2 -0.243899
3.973400 0.2 -0.243317
3.976733 0.2 -0.241133
3.980067 0.2 -0.237715
3.983400 0.2 -0.234218
3.986733 0.2 -0.231257
3.990067 0.2 -0.228765
3.993400 0.2 -0.226987
3.996733 0.2 -0.226349
4.000067 0.2 -0.226642
4.003400 0.2 -0.227327
4.006733 0.2 -0.228481
4.010067 0.2 -0.230838
4.013400 0.2 -0.234907
4.016733 0.2 -0.240011
4.020067 0.2 -0.244332
4.023400 0.2 -0.246405
4.026733 0.2 -0.246339
4.030067 0.2 -0.245450
4.033400 0.2 -0.245026
4.036733 0.2 -0.245469
4.040067 0.2 -0.246172
4.043400 0.2 -0.246391
4.046733 0.2 -0.246302
4.050067 0.2 -0.246526
4.053400 0.2 -0.247080
4.056733 0.2 -0.247741
4.060067 0.2 -0.248835
4.063400 0.2 -0.250866
4.066733 0.2 -0.253837
4.070067 0.2 -0.257152
4.073400 0.2 -0.260025
4.076733 0.2 -0.262256
4.080067 0.2 -0.264305
4.083400 0.2 -0.266484
4.086733 0.2 -0.268682
4.090067 0.2 -0.270922
4.093400 0.2 -0.273325
4.096733 0.2 -0.275755
4.100067 0.2 -0.278126
4.103400 0.2 -0.280743
4.106733 0.2 -0.284114
4.110067 0.2 -0.288645
4.113400 0.2 -0.294317
4.116733 0.2 -0.300412
4.120067 0.2 -0.305879
4.123400 0.2 -0.310144
4.126733 0.2 -0.313255
4.130067 0.2 -0.315625
4.133400 0.2 -0.317856
4.136733 0.2 -0.320286
4.140067 0.2 -0.322773
4.143400 0.2 -0.325027
4.146733 0.2 -0.327104
4.150067 0.2 -0.329558
4.153400 0.2 -0.333176
4.156733 0.2 -0.338308
4.160067 0.2 -0.344333
4.163400 0.2 -0.350061
4.166733 0.2 -0.354555
4.170067 0.2 -0.357558
4.173400 0.2 -0.359700
4.176733 0.2 -0.362145
4.180067 0.2 -0.365595
4.183400 0.2 -0.369796
4.186733 0.2 -0.374066
4.190067 0.2 -0.377879
4.193400 0.2 -0.380930
4.196733 0.2 -0.383360
4.200067 0.2 -0.386098
4.203400 0.2 -0.390122
4.206733 0.2 -0.395318
4.210067 0.2 -0.400525
4.213400 0.2 -0.404711
4.216733 0.2 -0.407575
4.220067 0.2 -0.409381
4.223400 0.2 -0.410681
4.226733 0.2 -0.411980
4.230067 0.2 -0.413721
4.233400 0.2 -0.416250
4.236733 0.2 -0.419370
4.240067 0.2 -0.422415
4.243400 0.2 -0.425112
4.246733 0.2 -0.427533
4.250067 0.2 -0.429400
4.253400 0.2 -0.430420
4.256733 0.2 -0.430858
4.260067 0.2 -0.431240
4.263400 0.2 -0.431868
4.266733 0.2 -0.432697
4.270067 0.2 -0.433554
4.273400 0.2 -0.434550
4.276733 0.2 -0.436064
4.280067 0.2 -0.438215
4.283400 0.2 -0.440748
4.286733 0.2 -0.443114
4.290067 0.2 -0.444851
4.293400 0.2 -0.446108
4.296733 0.2 -0.447542
4.300067 0.2 -0.449480
4.303400 0.2 -0.451398
4.306733 0.2 -0.452455
4.310067 0.2 -0.452497
4.313400 0.2 -0.451957
4.316733 0.2 -0.451249
4.320067 0.2 -0.450471
4.323400 0.2 -0.449489
4.326733 0.2 -0.448246
4.330067 0.2 -0.446932
4.333400 0.2 -0.445773
4.336733 0.2 -0.444935
4.340067 0.2 -0.444450
4.343400 0.2 -0.444110
4.346733 0.2 -0.443780
4.350067 0.2 -0.443622
4.353400 0.2 -0.443822
4.356733 0.2 -0.444278
4.360067 0.2 -0.444544
4.363400 0.2 -0.443822
4.366733 0.2 -0.441363
4.370067 0.2 -0.437307
4.373400 0.2 -0.432888
4.376733 0.2 -0.429428
4.380067 0.2 -0.427463
4.383400 0.2 -0.426699
4.386733 0.2 -0.426448
4.390067 0.2 -0.426429
4.393400 0.2 -0.427165
4.396733 0.2 -0.429074
4.400067 0.2 -0.431431
4.403400 0.2 -0.433200
4.406733 0.2 -0.434597
4.410067 0.2 -0.436795
4.413400 0.2 -0.440190
4.416733 0.2 -0.443938
4.420067 0.2 -0.447165
4.423400 0.2 -0.449782
4.426733 0.2 -0.451938
4.430067 0.2 -0.453442
4.433400 0.2 -0.453871
4.436733 0.2 -0.452986
4.440067 0.2 -0.451109
4.443400 0.2 -0.449140
4.446733 0.2 -0.447948
4.450067 0.2 -0.447622
4.453400 0.2 -0.447393
4.456733 0.2 -0.446471
4.460067 0.2 -0.445014
4.463400 0.2 -0.443691
4.466733 0.2 -0.442606
4.470067 0.2 -0.441535
4.473400 0.2 -0.440613
4.476733 0.2 -0.439924
4.480067 0.2 -0.439170
4.483400 0.2 -0.438252
4.486733 0.2 -0.437312
4.490067 0.2 -0.436148
4.493400 0.2 -0.434569
4.496733 0.2 -0.433014
4.500067 0.2 -0.432050
4.503400 0.2 -0.431654
4.506733 0.2 -0.431309
4.510067 0.2 -0.430327
4.513400 0.2 -0.428059
4.516733 0.2 -0.424306
4.520067 0.2 -0.419649
4.523400 0.2 -0.415286
4.526733 0.2 -0.412045
4.530067 0.2 -0.409712
4.533400 0.2 -0.407519
4.536733 0.2 -0.404841
4.540067 0.2 -0.401344
4.543400 0.2 -0.396790
4.546733 0.2 -0.390923
4.550067 0.2 -0.383835
4.553400 0.2 -0.376236
4.556733 0.2 -0.368925
4.560067 0.2 -0.362312
4.563400 0.2 -0.356487
4.566733 0.2 -0.351151
4.570067 0.2 -0.345726
4.573400 0.2 -0.339872
4.576733 0.2 -0.333646
4.580067 0.2 -0.326908
4.583400 0.2 -0.319262
4.586733 0.2 -0.310615
4.590067 0.2 -0.301409
4.593400 0.2 -0.292342
4.596733 0.2 -0.283946
4.600067 0.2 -0.276584
4.603400 0.2 -0.270470
4.606733 0.2 -0.265427
4.610067 0.2 -0.260770
4.613400 0.2 -0.255886
4.616733 0.2 -0.250652
4.620067 0.2 -0.245385
4.623400 0.2 -0.240621
4.626733 0.2 -0.236779
4.630067 0.2 -0.234004
4.633400 0.2 -0.232533
4.636733 0.2 -0.232761
4.640067 0.2 -0.234651
4.643400 0.2 -0.237571
4.646733 0.2 -0.240742
4.650067 0.2 -0.243955
4.653400 0.2 -0.247434
4.656733 0.2 -0.251117
4.660067 0.2 -0.254675
4.663400 0.2 -0.258172
4.666733 0.2 -0.262298
4.670067 0.2 -0.267574
4.673400 0.2 -0.273832
4.676733 0.2 -0.280850
4.680067 0.2 -0.288468
4.683400 0.2 -0.295900
4.686733 0.2 -0.302223
4.690067 0.2 -0.307481
4.693400 0.2 -0.312342
4.696733 0.2 -0.317125
4.700067 0.2 -0.321991
4.703400 0.2 -0.327593
4.706733 0.2 -0.334685
4.710067 0.2 -0.343281
4.713400 0.2 -0.352580
4.716733 0.2 -0.361837
4.720067 0.2 -0.371011
4.723400 0.2 -0.380375
4.726733 0.2 -0.390015
4.730067 0.2 -0.399714
4.733400 0.2 -0.408893
4.736733 0.2 -0.416893
4.740067 0.2 -0.423770
4.743400 0.2 -0.430532
4.746733 0.2 -0.438211
4.750067 0.2 -0.446872
4.753400 0.2 -0.455617
4.756733 0.2 -0.463598
4.760067 0.2 -0.470728
4.763400 0.2 -0.477210
4.766733 0.2 -0.483245
4.770067 0.2 -0.489326
4.773400 0.2 -0.496027
4.776733 0.2 -0.503175
4.780067 0.2 -0.509825
4.783400 0.2 -0.515189
4.786733 0.2 -0.519245
4.790067 0.2 -0.522421
4.793400 0.2 -0.525070
4.796733 0.2 -0.526998
4.800067 0.2 -0.527110
4.803400 0.2 -0.524134
4.806733 0.2 -0.517694
4.810067 0.2 -0.508311
4.813400 0.2 -0.496814
4.816733 0.2 -0.483529
4.820067 0.2 -0.467612
4.823400 0.2 -0.447719
4.826733 0.2 -0.423389
4.830067 0.2 -0.395160
4.833400 0.2 -0.363523
4.836733 0.2 -0.328273
4.840067 0.2 -0.288589
4.843400 0.2 -0.243308
4.846733 0.2 -0.191070
4.850067 0.2 -0.130548
4.853400 0.2 -0.060955
4.856733 0.2 0.017593
4.860067 0.2 0.104341
4.863400 0.2 0.198442
4.866733 0.2 0.299485
4.870067 0.2 0.407561
4.873400 0.2 0.522966
4.876733 0.2 0.645770
4.880067 0.2 0.775428
4.883400 0.2 0.911253
4.886733 0.2 1.053079
4.890067 0.2 1.201206
4.893400 0.2 1.355917
4.896733 0.2 1.516677
4.900067 0.2 1.681298
4.903400 0.2 1.846519
4.906733 0.2 2.009906
4.910067 0.2 2.170606
4.913400 0.2 2.328502
4.916733 0.2 2.483130
4.920067 0.2 2.633156
4.923400 0.2 2.776552
4.926733 0.2 2.911445
4.930067 0.2 3.036698
4.933400 0.2 3.151367
4.936733 0.2 3.254334
4.940067 0.2 3.344952
4.943400 0.2 3.423169
4.946733 0.2 3.488846
4.950067 0.2 3.541466
4.953400 0.2 3.580255
4.956733 0.2 3.604060
4.960067 0.2 3.611930
4.963400 0.2 3.604144
4.966733 0.2 3.582109
4.970067 0.2 3.547301
4.973400 0.2 3.500809
4.976733 0.2 3.443589
4.980067 0.2 3.376631
4.983400 0.2 3.301143
4.986733 0.2 3.218474
4.990067 0.2 3.129663
4.993400 0.2 3.035329
4.996733 0.2 2.936274
5.000067 0.2 2.833675
5.003400 0.2 2.728314
5.006733 0.2 2.620206
5.010067 0.2 2.509584
5.013400 0.2 2.397732
5.016733 0.2 2.286462
5.020067 0.2 2.177013
5.023400 0.2 2.069320
5.026733 0.2 1.962595
5.030067 0.2 1.856275
5.033400 0.2 1.750020
5.036733 0.2 1.643565
5.040067 0.2 1.537087
5.043400 0.2 1.431364
5.046733 0.2 1.327060
5.050067 0.2 1.224251
5.053400 0.2 1.122770
5.056733 0.2 1.022611
5.060067 0.2 0.923784
5.063400 0.2 0.825925
5.066733 0.2 0.728667
5.070067 0.2 0.632568
5.073400 0.2 0.538947
5.076733 0.2 0.448814
5.080067 0.2 0.362494
5.083400 0.2 0.279685
5.086733 0.2 0.199485
5.090067 0.2 0.121128
5.093400 0.2 0.044652
5.096733 0.2 -0.029374
5.100067 0.2 -0.100215
5.103400 0.2 -0.167061
5.106733 0.2 -0.229413
5.110067 0.2 -0.287481
5.113400 0.2 -0.341646
5.116733 0.2 -0.391579
5.120067 0.2 -0.436557
5.123400 0.2 -0.476693
5.126733 0.2 -0.513094
5.130067 0.2 -0.546854
5.133400 0.2 -0.578384
5.136733 0.2 -0.607572
5.140067 0.2 -0.634245
5.143400 0.2 -0.658394
5.146733 0.2 -0.680145
5.150067 0.2 -0.699675
5.153400 0.2 -0.717142
5.156733 0.2 -0.732569
5.160067 0.2 -0.745733
5.163400 0.2 -0.756173
5.166733 0.2 -0.763577
5.170067 0.2 -0.768341
5.173400 0.2 -0.771363
5.176733 0.2 -0.773282
5.180067 0.2 -0.774539
5.183400 0.2 -0.775792
5.186733 0.2 -0.777324
5.190067 0.2 -0.778581
5.193400 0.2 -0.778865
5.196733 0.2 -0.778004
5.200067 0.2 -0.776192
5.203400 0.2 -0.773664
5.206733 0.2 -0.770842
5.210067 0.2 -0.768290
5.213400 0.2 -0.766502
5.216733 0.2 -0.765761
5.220067 0.2 -0.765943
5.223400 0.2 -0.766818
5.226733 0.2 -0.768360
5.230067 0.2 -0.770157
5.233400 0.2 -0.771000
5.236733 0.2 -0.769552
5.240067 0.2 -0.765473
5.243400 0.2 -0.760099
5.246733 0.2 -0.755810
5.250067 0.2 -0.754441
5.253400 0.2 -0.756276
5.256733 0.2 -0.760183
5.260067 0.2 -0.764732
5.263400 0.2 -0.769319
5.266733 0.2 -0.774190
5.270067 0.2 -0.779554
5.273400 0.2 -0.784961
5.276733 0.2 -0.789738
5.280067 0.2 -0.793654
5.283400 0.2 -0.796723
5.286733 0.2 -0.798875
5.290067 0.2 -0.800537
5.293400 0.2 -0.802996
5.296733 0.2 -0.807522
5.300067 0.2 -0.814353
5.303400 0.2 -0.822735
5.306733 0.2 -0.831578
5.310067 0.2 -0.840081
5.313400 0.2 -0.848123
5.316733 0.2 -0.856123
5.320067 0.2 -0.864230
5.323400 0.2 -0.871811
5.326733 0.2 -0.878125
5.330067 0.2 -0.882996
5.333400 0.2 -0.887122
5.336733 0.2 -0.891834
5.340067 0.2 -0.898177
5.343400 0.2 -0.906070
5.346733 0.2 -0.914568
5.350067 0.2 -0.922708
5.353400 0.2 -0.930089
5.356733 0.2 -0.937046
5.360067 0.2 -0.944412
5.363400 0.2 -0.952627
5.366733 0.2 -0.961348
5.370067 0.2 -0.970224
5.373400 0.2 -0.979481
5.376733 0.2 -0.989428
5.380067 0.2 -0.999840
5.383400 0.2 -1.010075
5.386733 0.2 -1.019314
5.390067 0.2 -1.027039
5.393400 0.2 -1.033559
5.396733 0.2 -1.039892
5.400067 0.2 -1.047021
5.403400 0.2 -1.055328
5.406733 0.2 -1.064227
5.410067 0.2 -1.072516
5.413400 0.2 -1.079361
5.416733 0.2 -1.084683
5.420067 0.2 -1.089042
5.423400 0.2 -1.093312
5.426733 0.2 -1.097922
5.430067 0.2 -1.102732
5.433400 0.2 -1.107892
5.436733 0.2 -1.113713
5.440067 0.2 -1.119911
5.443400 0.2 -1.125941
5.446733 0.2 -1.131478
5.450067 0.2 -1.136297
5.453400 0.2 -1.140279
5.456733 0.2 -1.143734
5.460067 0.2 -1.147343
5.463400 0.2 -1.151324
5.466733 0.2 -1.155385
5.470067 0.2 -1.159562
5.473400 0.2 -1.164060
5.476733 0.2 -1.168521
5.480067 0.2 -1.172344
5.483400 0.2 -1.175543
5.486733 0.2 -1.178668
5.490067 0.2 -1.181830
5.493400 0.2 -1.184382
5.496733 0.2 -1.185867
5.500067 0.2 -1.186845
5.503400 0.2 -1.188172
5.506733 0.2 -1.190132
5.510067 0.2 -1.192517
5.513400 0.2 -1.194933
5.516733 0.2 -1.196866
5.520067 0.2 -1.198165
5.523400 0.2 -1.199148
5.526733 0.2 -1.200144
5.530067 0.2 -1.201560
5.533400 0.2 -1.203860
5.536733 0.2 -1.206975
5.540067 0.2 -1.210026
5.543400 0.2 -1.211944
5.546733 0.2 -1.212321
5.550067 0.2 -1.211874
5.553400 0.2 -1.211762
5.556733 0.2 -1.212531
5.560067 0.2 -1.213932
5.563400 0.2 -1.215250
5.566733 0.2 -1.215674
5.570067 0.2 -1.214794
5.573400 0.2 -1.212861
5.576733 0.2 -1.210873
5.580067 0.2 -1.209974
5.583400 0.2 -1.210026
5.586733 0.2 -1.209611
5.590067 0.2 -1.208158
5.593400 0.2 -1.206803
5.596733 0.2 -1.206929
5.600067 0.2 -1.208936
5.603400 0.2 -1.212191
5.606733 0.2 -1.215450
5.610067 0.2 -1.217485
5.613400 0.2 -1.217704
5.616733 0.2 -1.216424
5.620067 0.2 -1.214636
5.623400 0.2 -1.213294
5.626733 0.2 -1.212913
5.630067 0.2 -1.213653
5.633400 0.2 -1.215460
5.636733 0.2 -1.217802
5.640067 0.2 -1.219516
5.643400 0.2 -1.219600
5.646733 0.2 -1.218147
5.650067 0.2 -1.216060
5.653400 0.2 -1.214058
5.656733 0.2 -1.212312
5.660067 0.2 -1.211092
5.663400 0.2 -1.211194
5.666733 0.2 -1.213080
5.670067 0.2 -1.216088
5.673400 0.2 -1.218934
5.676733 0.2 -1.220759
5.680067 0.2 -1.221518
5.683400 0.2 -1.221746
5.686733 0.2 -1.222258
5.690067 0.2 -1.223646
5.693400 0.2 -1.225634
5.696733 0.2 -1.226855
5.700067 0.2 -1.225844
5.703400 0.2 -1.222533
5.706733 0.2 -1.218449
5.710067 0.2 -1.215581
5.713400 0.2 -1.215115
5.716733 0.2 -1.216903
5.720067 0.2 -1.219688
5.723400 0.2 -1.222016
5.726733 0.2 -1.223548
5.730067 0.2 -1.225257
5.733400 0.2 -1.228084
5.736733 0.2 -1.231665
5.740067 0.2 -1.234473
5.743400 0.2 -1.235143
5.746733 0.2 -1.233495
5.750067 0.2 -1.230380
5.753400 0.2 -1.226980
5.756733 0.2 -1.224387
5.760067 0.2 -1.223343
5.763400 0.2 -1.224093
5.766733 0.2 -1.226254
5.770067 0.2 -1.228657
5.773400 0.2 -1.229644
5.776733 0.2 -1.228293
5.780067 0.2 -1.225285
5.783400 0.2 -1.222217
5.786733 0.2 -1.220354
5.790067 0.2 -1.219912
5.793400 0.2 -1.219874
5.796733 0.2 -1.218733
5.800067 0.2 -1.216014
5.803400 0.2 -1.212703
5.806733 0.2 -1.210212
5.810067 0.2 -1.209490
5.813400 0.2 -1.210491
5.816733 0.2 -1.212154
5.820067 0.2 -1.213243
5.823400 0.2 -1.212987
5.826733 0.2 -1.211334
5.830067 0.2 -1.208968
5.833400 0.2 -1.206505
5.836733 0.2 -1.204177
5.840067 0.2 -1.202216
5.843400 0.2 -1.200712
5.846733 0.2 -1.199739
5.850067 0.2 -1.199585
5.853400 0.2 -1.200237
5.856733 0.2 -1.200899
5.860067 0.2 -1.200447
5.863400 0.2 -1.198398
5.866733 0.2 -1.195390
5.870067 0.2 -1.192661
5.873400 0.2 -1.191092
5.876733 0.2 -1.190440
5.880067 0.2 -1.189578
5.883400 0.2 -1.188037
5.886733 0.2 -1.186780
5.890067 0.2 -1.186915
5.893400 0.2 -1.188298
5.896733 0.2 -1.189755
5.900067 0.2 -1.190272
5.903400 0.2 -1.189690
5.906733 0.2 -1.188726
5.910067 0.2 -1.188614
5.913400 0.2 -1.189923
5.916733 0.2 -1.191446
5.920067 0.2 -1.191450
5.923400 0.2 -1.189578
5.926733 0.2 -1.186579
5.930067 0.2 -1.183297
5.933400 0.2 -1.180437
5.936733 0.2 -1.178635
5.940067 0.2 -1.178421
5.943400 0.2 -1.180316
5.946733 0.2 -1.184535
5.950067 0.2 -1.190230
5.953400 0.2 -1.195399
5.956733 0.2 -1.198114
5.960067 0.2 -1.197727
5.963400 0.2 -1.194901
5.966733 0.2 -1.190999
5.970067 0.2 -1.187511
5.973400 0.2 -1.185481
5.976733 0.2 -1.185182
5.980067 0.2 -1.186193
5.983400 0.2 -1.187739
5.986733 0.2 -1.189029
5.990067 0.2 -1.189355
5.993400 0.2 -1.188344
5.996733 0.2 -1.186379
6.000067 0.2 -1.184540
