# Supplementary material for: Quantitative profiling of capsaicin content in seven chili pepper cultivars using optimized HPLC
Source: Front Plant Sci. 2026 May 7;17:1749488. doi: 10.3389/fpls.2026.1749488 (PMC13190488; doi:10.3389/fpls.2026.1749488)
Supplement: Supplementary file 3 [file DataSheet3.zip › Raw Chromatograms_Chili Pepper/JAPW.txt]

URL	chrom://desktop-lb30aed/ChromeleonLocal/Capsaicin/CapsaicinTest_1312025.seq/60360.smp/UV_VIS_4.channel
Channel	UV_VIS_4

Injection Information:
Data Vault	ChromeleonLocal
Sequence	CapsaicinTest_1312025
Name	JAPW
Number	563
Position	B:F4
Comment	
Processing Method	Processing_Capsaicin
Instrument Method	Capsaicin_222025m1 -Origninal_4wavelenght
Type	Unknown
Status	Finished
Inject Time	3/31/2025 4:35:52 PM -07:00
Volume (µl)	10.00
Dilution Factor	1.0000
Weight	1.0000

Raw Data Information:
Time Min. (min)	0.003400
Time Max. (min)	6.000067
Data Points	1800
Detector	UV
Generating Data System	Chromeleon 7.2.10.24543
Exporting Data System	Chromeleon 7.2.10.0
Operator	Instrument Controller
Signal Quantity	Absorbance
Signal Unit	mAU
Signal Min.	-1.235143
Signal Max.	781.696812
Channel	UV_VIS_4
Driver Name	VDAD.dll
Channel Type	Evaluation
Min. Step (s)	0.2
Max. Step (s)	0.2
Average Step (s)	0.2

Signal Parameter Information:
Signal Info	WVL:280 nm

Raw Data:
Time (min)	Step (s)	Value (mAU)
0.003400	n.a.	0.000000
0.006733	0.2	0.000182
0.010067	0.2	0.001253
0.013400	0.2	0.004303
0.016733	0.2	0.010137
0.020067	0.2	0.018589
0.023400	0.2	0.028429
0.026733	0.2	0.038128
0.030067	0.2	0.046827
0.033400	0.2	0.054576
0.036733	0.2	0.061742
0.040067	0.2	0.068326
0.043400	0.2	0.074413
0.046733	0.2	0.080541
0.050067	0.2	0.087065
0.053400	0.2	0.093700
0.056733	0.2	0.099940
0.060067	0.2	0.105458
0.063400	0.2	0.110404
0.066733	0.2	0.115428
0.070067	0.2	0.120937
0.073400	0.2	0.126832
0.076733	0.2	0.133128
0.080067	0.2	0.140020
0.083400	0.2	0.147196
0.086733	0.2	0.153789
0.090067	0.2	0.159084
0.093400	0.2	0.163107
0.096733	0.2	0.166548
0.100067	0.2	0.170157
0.103400	0.2	0.174437
0.106733	0.2	0.179885
0.110067	0.2	0.186823
0.113400	0.2	0.194851
0.116733	0.2	0.202912
0.120067	0.2	0.210223
0.123400	0.2	0.216910
0.126733	0.2	0.223480
0.130067	0.2	0.230037
0.133400	0.2	0.236449
0.136733	0.2	0.242665
0.140067	0.2	0.248719
0.143400	0.2	0.254791
0.146733	0.2	0.261073
0.150067	0.2	0.267383
0.153400	0.2	0.273362
0.156733	0.2	0.279234
0.160067	0.2	0.285651
0.163400	0.2	0.292938
0.166733	0.2	0.301194
0.170067	0.2	0.310526
0.173400	0.2	0.320571
0.176733	0.2	0.330354
0.180067	0.2	0.339239
0.183400	0.2	0.347407
0.186733	0.2	0.355165
0.190067	0.2	0.362354
0.193400	0.2	0.368636
0.196733	0.2	0.373838
0.200067	0.2	0.378061
0.203400	0.2	0.381507
0.206733	0.2	0.384334
0.210067	0.2	0.386825
0.213400	0.2	0.389335
0.216733	0.2	0.391877
0.220067	0.2	0.393968
0.223400	0.2	0.395034
0.226733	0.2	0.394951
0.230067	0.2	0.394005
0.233400	0.2	0.392557
0.236733	0.2	0.390857
0.240067	0.2	0.389041
0.243400	0.2	0.387025
0.246733	0.2	0.384296
0.250067	0.2	0.380250
0.253400	0.2	0.375030
0.256733	0.2	0.369321
0.260067	0.2	0.363723
0.263400	0.2	0.358722
0.266733	0.2	0.354582
0.270067	0.2	0.350787
0.273400	0.2	0.346415
0.276733	0.2	0.341330
0.280067	0.2	0.336072
0.283400	0.2	0.330848
0.286733	0.2	0.325274
0.290067	0.2	0.318955
0.293400	0.2	0.311737
0.296733	0.2	0.303695
0.300067	0.2	0.295206
0.303400	0.2	0.286857
0.306733	0.2	0.279322
0.310067	0.2	0.272784
0.313400	0.2	0.266512
0.316733	0.2	0.259508
0.320067	0.2	0.251285
0.323400	0.2	0.242107
0.326733	0.2	0.232728
0.330067	0.2	0.223569
0.333400	0.2	0.214209
0.336733	0.2	0.204304
0.340067	0.2	0.194605
0.343400	0.2	0.186539
0.346733	0.2	0.180588
0.350067	0.2	0.175475
0.353400	0.2	0.169780
0.356733	0.2	0.163931
0.360067	0.2	0.159135
0.363400	0.2	0.155163
0.366733	0.2	0.150572
0.370067	0.2	0.144304
0.373400	0.2	0.136537
0.376733	0.2	0.128462
0.380067	0.2	0.121174
0.383400	0.2	0.114599
0.386733	0.2	0.107819
0.390067	0.2	0.100173
0.393400	0.2	0.091796
0.396733	0.2	0.083526
0.400067	0.2	0.076112
0.403400	0.2	0.069542
0.406733	0.2	0.063507
0.410067	0.2	0.057616
0.413400	0.2	0.051414
0.416733	0.2	0.045197
0.420067	0.2	0.039912
0.423400	0.2	0.035740
0.426733	0.2	0.031707
0.430067	0.2	0.026845
0.433400	0.2	0.021043
0.436733	0.2	0.014957
0.440067	0.2	0.009444
0.443400	0.2	0.005052
0.446733	0.2	0.001760
0.450067	0.2	-0.001066
0.453400	0.2	-0.004121
0.456733	0.2	-0.007362
0.460067	0.2	-0.010137
0.463400	0.2	-0.012293
0.466733	0.2	-0.014361
0.470067	0.2	-0.016787
0.473400	0.2	-0.019432
0.476733	0.2	-0.021807
0.480067	0.2	-0.023544
0.483400	0.2	-0.024796
0.486733	0.2	-0.026389
0.490067	0.2	-0.029411
0.493400	0.2	-0.034133
0.496733	0.2	-0.039525
0.500067	0.2	-0.043972
0.503400	0.2	-0.046454
0.506733	0.2	-0.047307
0.510067	0.2	-0.047847
0.513400	0.2	-0.048922
0.516733	0.2	-0.050380
0.520067	0.2	-0.051851
0.523400	0.2	-0.053314
0.526733	0.2	-0.055013
0.530067	0.2	-0.057169
0.533400	0.2	-0.059726
0.536733	0.2	-0.062450
0.540067	0.2	-0.065509
0.543400	0.2	-0.069514
0.546733	0.2	-0.074520
0.550067	0.2	-0.079521
0.553400	0.2	-0.083256
0.556733	0.2	-0.085291
0.560067	0.2	-0.086385
0.563400	0.2	-0.088173
0.566733	0.2	-0.091959
0.570067	0.2	-0.097291
0.573400	0.2	-0.102092
0.576733	0.2	-0.104965
0.580067	0.2	-0.106762
0.583400	0.2	-0.109342
0.586733	0.2	-0.113556
0.590067	0.2	-0.118930
0.593400	0.2	-0.124779
0.596733	0.2	-0.130949
0.600067	0.2	-0.137221
0.603400	0.2	-0.142180
0.606733	0.2	-0.143419
0.610067	0.2	-0.138716
0.613400	0.2	-0.126543
0.616733	0.2	-0.105882
0.620067	0.2	-0.076224
0.623400	0.2	-0.037178
0.626733	0.2	0.012126
0.630067	0.2	0.072834
0.633400	0.2	0.145962
0.636733	0.2	0.232887
0.640067	0.2	0.335700
0.643400	0.2	0.456534
0.646733	0.2	0.597197
0.650067	0.2	0.759419
0.653400	0.2	0.944845
0.656733	0.2	1.154542
0.660067	0.2	1.388621
0.663400	0.2	1.646332
0.666733	0.2	1.926650
0.670067	0.2	2.228860
0.673400	0.2	2.552355
0.676733	0.2	2.896516
0.680067	0.2	3.261678
0.683400	0.2	3.649248
0.686733	0.2	4.060324
0.690067	0.2	4.495839
0.693400	0.2	4.958198
0.696733	0.2	5.451962
0.700067	0.2	5.983384
0.703400	0.2	6.559645
0.706733	0.2	7.188260
0.710067	0.2	7.877275
0.713400	0.2	8.635880
0.716733	0.2	9.474498
0.720067	0.2	10.404862
0.723400	0.2	11.440329
0.726733	0.2	12.596054
0.730067	0.2	13.889261
0.733400	0.2	15.339805
0.736733	0.2	16.970690
0.740067	0.2	18.808641
0.743400	0.2	20.884490
0.746733	0.2	23.233267
0.750067	0.2	25.894991
0.753400	0.2	28.916253
0.756733	0.2	32.351958
0.760067	0.2	36.267387
0.763400	0.2	40.739877
0.766733	0.2	45.859199
0.770067	0.2	51.727267
0.773400	0.2	58.459053
0.776733	0.2	66.187140
0.780067	0.2	75.071557
0.783400	0.2	85.316249
0.786733	0.2	97.193653
0.790067	0.2	111.072636
0.793400	0.2	127.430032
0.796733	0.2	146.810659
0.800067	0.2	169.712431
0.803400	0.2	196.423731
0.806733	0.2	226.890547
0.810067	0.2	260.685585
0.813400	0.2	297.085722
0.816733	0.2	335.202799
0.820067	0.2	374.115524
0.823400	0.2	412.982032
0.826733	0.2	451.116474
0.830067	0.2	488.011609
0.833400	0.2	523.312875
0.836733	0.2	556.773479
0.840067	0.2	588.218086
0.843400	0.2	617.526142
0.846733	0.2	644.633081
0.850067	0.2	669.539376
0.853400	0.2	692.306096
0.856733	0.2	713.014906
0.860067	0.2	731.689218
0.863400	0.2	748.197688
0.866733	0.2	762.174321
0.870067	0.2	772.990222
0.873400	0.2	779.804290
0.876733	0.2	781.696812
0.880067	0.2	777.855344
0.883400	0.2	767.767160
0.886733	0.2	751.381601
0.890067	0.2	729.214512
0.893400	0.2	702.366294
0.896733	0.2	672.425400
0.900067	0.2	641.251100
0.903400	0.2	610.668893
0.906733	0.2	582.151143
0.910067	0.2	556.575815
0.913400	0.2	534.135220
0.916733	0.2	514.412211
0.920067	0.2	496.591158
0.923400	0.2	479.742522
0.926733	0.2	463.100509
0.930067	0.2	446.251370
0.933400	0.2	429.183511
0.936733	0.2	412.205812
0.940067	0.2	395.785841
0.943400	0.2	380.376988
0.946733	0.2	366.289728
0.950067	0.2	353.628272
0.953400	0.2	342.286858
0.956733	0.2	331.988796
0.960067	0.2	322.348844
0.963400	0.2	312.941158
0.966733	0.2	303.360760
0.970067	0.2	293.272455
0.973400	0.2	282.443930
0.976733	0.2	270.760986
0.980067	0.2	258.226162
0.983400	0.2	244.945241
0.986733	0.2	231.105271
0.990067	0.2	216.945843
0.993400	0.2	202.727616
0.996733	0.2	188.703705
1.000067	0.2	175.097492
1.003400	0.2	162.088568
1.006733	0.2	149.807744
1.010067	0.2	138.339908
1.013400	0.2	127.731878
1.016733	0.2	118.001686
1.020067	0.2	109.146475
1.023400	0.2	101.148323
1.026733	0.2	93.978434
1.030067	0.2	87.600197
1.033400	0.2	81.971535
1.036733	0.2	77.047017
1.040067	0.2	72.779371
1.043400	0.2	69.119698
1.046733	0.2	66.017793
1.050067	0.2	63.423473
1.053400	0.2	61.287703
1.056733	0.2	59.563452
1.060067	0.2	58.206972
1.063400	0.2	57.178806
1.066733	0.2	56.443783
1.070067	0.2	55.970340
1.073400	0.2	55.728857
1.076733	0.2	55.688834
1.080067	0.2	55.815396
1.083400	0.2	56.066755
1.086733	0.2	56.393920
1.090067	0.2	56.741159
1.093400	0.2	57.046097
1.096733	0.2	57.241586
1.100067	0.2	57.261237
1.103400	0.2	57.047275
1.106733	0.2	56.557492
1.110067	0.2	55.769496
1.113400	0.2	54.682200
1.116733	0.2	53.315135
1.120067	0.2	51.705493
1.123400	0.2	49.901749
1.126733	0.2	47.955504
1.130067	0.2	45.914995
1.133400	0.2	43.820939
1.136733	0.2	41.704169
1.140067	0.2	39.585801
1.143400	0.2	37.480206
1.146733	0.2	35.399352
1.150067	0.2	33.356198
1.153400	0.2	31.365431
1.156733	0.2	29.442953
1.160067	0.2	27.605961
1.163400	0.2	25.872495
1.166733	0.2	24.259272
1.170067	0.2	22.778967
1.173400	0.2	21.439162
1.176733	0.2	20.242818
1.180067	0.2	19.188556
1.183400	0.2	18.270523
1.186733	0.2	17.478913
1.190067	0.2	16.800617
1.193400	0.2	16.219751
1.196733	0.2	15.718900
1.200067	0.2	15.280824
1.203400	0.2	14.889869
1.206733	0.2	14.532516
1.210067	0.2	14.197151
1.213400	0.2	13.874490
1.216733	0.2	13.558487
1.220067	0.2	13.246075
1.223400	0.2	12.936676
1.226733	0.2	12.632632
1.230067	0.2	12.338930
1.233400	0.2	12.061480
1.236733	0.2	11.805180
1.240067	0.2	11.572903
1.243400	0.2	11.365870
1.246733	0.2	11.184369
1.250067	0.2	11.027725
1.253400	0.2	10.894071
1.256733	0.2	10.780608
1.260067	0.2	10.683802
1.263400	0.2	10.599233
1.266733	0.2	10.521738
1.270067	0.2	10.446231
1.273400	0.2	10.368633
1.276733	0.2	10.286672
1.280067	0.2	10.199756
1.283400	0.2	10.107788
1.286733	0.2	10.010167
1.290067	0.2	9.905989
1.293400	0.2	9.794929
1.296733	0.2	9.677480
1.300067	0.2	9.554219
1.303400	0.2	9.425203
1.306733	0.2	9.290194
1.310067	0.2	9.149672
1.313400	0.2	9.005046
1.316733	0.2	8.857683
1.320067	0.2	8.708290
1.323400	0.2	8.556875
1.326733	0.2	8.403012
1.330067	0.2	8.246424
1.333400	0.2	8.087428
1.336733	0.2	7.926468
1.340067	0.2	7.763566
1.343400	0.2	7.598684
1.346733	0.2	7.432629
1.350067	0.2	7.267422
1.353400	0.2	7.105912
1.356733	0.2	6.951177
1.360067	0.2	6.805961
1.363400	0.2	6.671767
1.366733	0.2	6.548208
1.370067	0.2	6.433842
1.373400	0.2	6.327126
1.376733	0.2	6.226427
1.380067	0.2	6.129504
1.383400	0.2	6.033527
1.386733	0.2	5.935295
1.390067	0.2	5.832040
1.393400	0.2	5.722465
1.396733	0.2	5.607032
1.400067	0.2	5.487506
1.403400	0.2	5.366644
1.406733	0.2	5.247477
1.410067	0.2	5.132109
1.413400	0.2	5.021696
1.416733	0.2	4.917434
1.420067	0.2	4.820540
1.423400	0.2	4.731328
1.426733	0.2	4.648939
1.430067	0.2	4.571881
1.433400	0.2	4.498493
1.436733	0.2	4.427149
1.440067	0.2	4.356471
1.443400	0.2	4.285467
1.446733	0.2	4.213862
1.450067	0.2	4.142122
1.453400	0.2	4.070983
1.456733	0.2	4.001367
1.460067	0.2	3.934619
1.463400	0.2	3.872090
1.466733	0.2	3.814409
1.470067	0.2	3.761370
1.473400	0.2	3.712960
1.476733	0.2	3.670040
1.480067	0.2	3.633494
1.483400	0.2	3.603296
1.486733	0.2	3.578509
1.490067	0.2	3.557475
1.493400	0.2	3.538169
1.496733	0.2	3.519016
1.500067	0.2	3.499133
1.503400	0.2	3.477861
1.506733	0.2	3.454895
1.510067	0.2	3.430434
1.513400	0.2	3.404724
1.516733	0.2	3.378070
1.520067	0.2	3.350866
1.523400	0.2	3.323196
1.526733	0.2	3.294908
1.530067	0.2	3.266311
1.533400	0.2	3.238642
1.536733	0.2	3.213608
1.540067	0.2	3.192504
1.543400	0.2	3.175782
1.546733	0.2	3.163116
1.550067	0.2	3.153477
1.553400	0.2	3.145202
1.556733	0.2	3.136490
1.560067	0.2	3.125994
1.563400	0.2	3.113253
1.566733	0.2	3.098804
1.570067	0.2	3.083493
1.573400	0.2	3.067553
1.576733	0.2	3.050175
1.580067	0.2	3.030165
1.583400	0.2	3.007194
1.586733	0.2	2.982509
1.590067	0.2	2.958663
1.593400	0.2	2.938653
1.596733	0.2	2.925205
1.600067	0.2	2.920432
1.603400	0.2	2.925745
1.606733	0.2	2.941606
1.610067	0.2	2.967371
1.613400	0.2	3.001699
1.616733	0.2	3.043138
1.620067	0.2	3.089830
1.623400	0.2	3.138771
1.626733	0.2	3.186204
1.630067	0.2	3.228728
1.633400	0.2	3.263676
1.636733	0.2	3.289366
1.640067	0.2	3.305706
1.643400	0.2	3.313702
1.646733	0.2	3.314279
1.650067	0.2	3.308384
1.653400	0.2	3.297841
1.656733	0.2	3.285608
1.660067	0.2	3.275587
1.663400	0.2	3.271834
1.666733	0.2	3.277287
1.670067	0.2	3.293343
1.673400	0.2	3.320589
1.676733	0.2	3.359313
1.680067	0.2	3.409497
1.683400	0.2	3.470476
1.686733	0.2	3.540278
1.690067	0.2	3.615147
1.693400	0.2	3.690412
1.696733	0.2	3.761970
1.700067	0.2	3.826562
1.703400	0.2	3.881031
1.706733	0.2	3.922111
1.710067	0.2	3.947457
1.713400	0.2	3.956561
1.716733	0.2	3.950554
1.720067	0.2	3.931341
1.723400	0.2	3.900952
1.726733	0.2	3.861166
1.730067	0.2	3.813729
1.733400	0.2	3.760713
1.736733	0.2	3.704089
1.740067	0.2	3.645178
1.743400	0.2	3.584926
1.746733	0.2	3.524348
1.750067	0.2	3.464534
1.753400	0.2	3.406368
1.756733	0.2	3.350112
1.760067	0.2	3.295294
1.763400	0.2	3.241072
1.766733	0.2	3.186408
1.770067	0.2	3.130143
1.773400	0.2	3.071302
1.776733	0.2	3.009397
1.780067	0.2	2.944502
1.783400	0.2	2.877237
1.786733	0.2	2.808361
1.790067	0.2	2.738186
1.793400	0.2	2.666917
1.796733	0.2	2.595373
1.800067	0.2	2.524876
1.803400	0.2	2.456568
1.806733	0.2	2.390649
1.810067	0.2	2.326597
1.813400	0.2	2.264329
1.816733	0.2	2.204562
1.820067	0.2	2.148314
1.823400	0.2	2.096551
1.826733	0.2	2.049655
1.830067	0.2	2.007172
1.833400	0.2	1.968755
1.836733	0.2	1.934525
1.840067	0.2	1.903726
1.843400	0.2	1.874641
1.846733	0.2	1.846747
1.850067	0.2	1.821844
1.853400	0.2	1.802589
1.856733	0.2	1.790002
1.860067	0.2	1.782589
1.863400	0.2	1.777788
1.866733	0.2	1.773681
1.870067	0.2	1.769648
1.873400	0.2	1.766253
1.876733	0.2	1.764498
1.880067	0.2	1.764670
1.883400	0.2	1.766067
1.886733	0.2	1.767678
1.890067	0.2	1.768637
1.893400	0.2	1.768693
1.896733	0.2	1.768423
1.900067	0.2	1.768908
1.903400	0.2	1.770849
1.906733	0.2	1.773681
1.910067	0.2	1.775711
1.913400	0.2	1.775208
1.916733	0.2	1.771059
1.920067	0.2	1.763231
1.923400	0.2	1.752698
1.926733	0.2	1.740437
1.930067	0.2	1.726868
1.933400	0.2	1.712083
1.936733	0.2	1.695943
1.940067	0.2	1.678444
1.943400	0.2	1.659952
1.946733	0.2	1.641102
1.950067	0.2	1.622788
1.953400	0.2	1.605949
1.956733	0.2	1.591016
1.960067	0.2	1.577963
1.963400	0.2	1.566722
1.966733	0.2	1.557115
1.970067	0.2	1.548626
1.973400	0.2	1.540519
1.976733	0.2	1.532179
1.980067	0.2	1.523336
1.983400	0.2	1.514126
1.986733	0.2	1.505162
1.990067	0.2	1.497520
1.993400	0.2	1.492365
1.996733	0.2	1.490344
2.000067	0.2	1.491318
2.003400	0.2	1.494875
2.006733	0.2	1.500989
2.010067	0.2	1.510167
2.013400	0.2	1.523341
2.016733	0.2	1.541455
2.020067	0.2	1.564617
2.023400	0.2	1.591677
2.026733	0.2	1.620743
2.030067	0.2	1.649950
2.033400	0.2	1.678132
2.036733	0.2	1.704874
2.040067	0.2	1.729694
2.043400	0.2	1.751478
2.046733	0.2	1.768908
2.050067	0.2	1.781327
2.053400	0.2	1.789029
2.056733	0.2	1.792572
2.060067	0.2	1.791967
2.063400	0.2	1.786719
2.066733	0.2	1.776586
2.070067	0.2	1.762211
2.073400	0.2	1.745000
2.076733	0.2	1.726933
2.080067	0.2	1.710132
2.083400	0.2	1.695924
2.086733	0.2	1.684804
2.090067	0.2	1.677177
2.093400	0.2	1.673289
2.096733	0.2	1.672637
2.100067	0.2	1.674336
2.103400	0.2	1.678229
2.106733	0.2	1.684977
2.110067	0.2	1.695137
2.113400	0.2	1.709084
2.116733	0.2	1.727319
2.120067	0.2	1.750393
2.123400	0.2	1.778449
2.126733	0.2	1.810649
2.130067	0.2	1.845979
2.133400	0.2	1.884131
2.136733	0.2	1.924764
2.140067	0.2	1.966893
2.143400	0.2	2.008984
2.146733	0.2	2.048961
2.150067	0.2	2.085012
2.153400	0.2	2.116589
2.156733	0.2	2.144054
2.160067	0.2	2.167863
2.163400	0.2	2.188166
2.166733	0.2	2.204324
2.170067	0.2	2.214806
2.173400	0.2	2.218080
2.176733	0.2	2.213353
2.180067	0.2	2.200296
2.183400	0.2	2.179202
2.186733	0.2	2.151551
2.190067	0.2	2.119313
2.193400	0.2	2.083550
2.196733	0.2	2.044355
2.200067	0.2	2.001789
2.203400	0.2	1.956387
2.206733	0.2	1.908941
2.210067	0.2	1.860163
2.213400	0.2	1.810775
2.216733	0.2	1.761527
2.220067	0.2	1.712674
2.223400	0.2	1.663892
2.226733	0.2	1.614857
2.230067	0.2	1.565428
2.233400	0.2	1.515090
2.236733	0.2	1.462973
2.240067	0.2	1.408732
2.243400	0.2	1.353067
2.246733	0.2	1.297290
2.250067	0.2	1.242310
2.253400	0.2	1.188023
2.256733	0.2	1.134072
2.260067	0.2	1.081056
2.263400	0.2	1.030229
2.266733	0.2	0.982569
2.270067	0.2	0.938489
2.273400	0.2	0.897585
2.276733	0.2	0.858703
2.280067	0.2	0.821208
2.283400	0.2	0.785636
2.286733	0.2	0.752555
2.290067	0.2	0.721952
2.293400	0.2	0.694045
2.296733	0.2	0.669220
2.300067	0.2	0.646962
2.303400	0.2	0.626133
2.306733	0.2	0.606403
2.310067	0.2	0.588773
2.313400	0.2	0.574598
2.316733	0.2	0.564214
2.320067	0.2	0.556656
2.323400	0.2	0.550714
2.326733	0.2	0.545946
2.330067	0.2	0.542463
2.333400	0.2	0.540162
2.336733	0.2	0.539031
2.340067	0.2	0.539799
2.343400	0.2	0.543334
2.346733	0.2	0.549397
2.350067	0.2	0.556447
2.353400	0.2	0.563031
2.356733	0.2	0.568894
2.360067	0.2	0.574486
2.363400	0.2	0.579981
2.366733	0.2	0.585341
2.370067	0.2	0.591152
2.373400	0.2	0.598934
2.376733	0.2	0.609970
2.380067	0.2	0.624107
2.383400	0.2	0.640056
2.386733	0.2	0.656596
2.390067	0.2	0.673076
2.393400	0.2	0.689081
2.396733	0.2	0.704536
2.400067	0.2	0.719968
2.403400	0.2	0.736103
2.406733	0.2	0.753221
2.410067	0.2	0.770940
2.413400	0.2	0.788453
2.416733	0.2	0.805273
2.420067	0.2	0.821562
2.423400	0.2	0.837427
2.426733	0.2	0.852314
2.430067	0.2	0.865501
2.433400	0.2	0.876933
2.436733	0.2	0.886936
2.440067	0.2	0.895350
2.443400	0.2	0.901320
2.446733	0.2	0.903797
2.450067	0.2	0.901911
2.453400	0.2	0.895201
2.456733	0.2	0.884114
2.460067	0.2	0.869962
2.463400	0.2	0.854144
2.466733	0.2	0.837613
2.470067	0.2	0.820821
2.473400	0.2	0.803787
2.476733	0.2	0.786558
2.480067	0.2	0.769375
2.483400	0.2	0.752457
2.486733	0.2	0.735968
2.490067	0.2	0.720243
2.493400	0.2	0.706003
2.496733	0.2	0.693882
2.500067	0.2	0.683330
2.503400	0.2	0.672359
2.506733	0.2	0.658906
2.510067	0.2	0.642221
2.513400	0.2	0.622803
2.516733	0.2	0.601402
2.520067	0.2	0.578668
2.523400	0.2	0.555562
2.526733	0.2	0.533573
2.530067	0.2	0.514104
2.533400	0.2	0.497433
2.536733	0.2	0.482672
2.540067	0.2	0.468609
2.543400	0.2	0.454206
2.546733	0.2	0.438690
2.550067	0.2	0.422155
2.553400	0.2	0.405679
2.556733	0.2	0.390327
2.560067	0.2	0.376366
2.563400	0.2	0.363695
2.566733	0.2	0.352156
2.570067	0.2	0.341320
2.573400	0.2	0.330959
2.576733	0.2	0.321781
2.580067	0.2	0.314722
2.583400	0.2	0.309702
2.586733	0.2	0.306023
2.590067	0.2	0.303430
2.593400	0.2	0.301846
2.596733	0.2	0.300878
2.600067	0.2	0.300407
2.603400	0.2	0.301390
2.606733	0.2	0.305194
2.610067	0.2	0.311951
2.613400	0.2	0.320552
2.616733	0.2	0.330675
2.620067	0.2	0.343691
2.623400	0.2	0.361172
2.626733	0.2	0.383658
2.630067	0.2	0.411007
2.633400	0.2	0.442909
2.636733	0.2	0.479124
2.640067	0.2	0.519408
2.643400	0.2	0.563469
2.646733	0.2	0.611371
2.650067	0.2	0.663507
2.653400	0.2	0.719931
2.656733	0.2	0.780080
2.660067	0.2	0.842907
2.663400	0.2	0.906927
2.666733	0.2	0.970401
2.670067	0.2	1.031705
2.673400	0.2	1.089619
2.676733	0.2	1.143422
2.680067	0.2	1.192871
2.683400	0.2	1.237760
2.686733	0.2	1.277514
2.690067	0.2	1.311284
2.693400	0.2	1.338101
2.696733	0.2	1.357361
2.700067	0.2	1.369440
2.703400	0.2	1.375442
2.706733	0.2	1.376499
2.710067	0.2	1.373501
2.713400	0.2	1.367019
2.716733	0.2	1.357491
2.720067	0.2	1.345491
2.723400	0.2	1.331624
2.726733	0.2	1.316415
2.730067	0.2	1.300499
2.733400	0.2	1.284475
2.736733	0.2	1.268489
2.740067	0.2	1.252252
2.743400	0.2	1.235674
2.746733	0.2	1.218924
2.750067	0.2	1.201974
2.753400	0.2	1.184517
2.756733	0.2	1.166319
2.760067	0.2	1.147198
2.763400	0.2	1.126863
2.766733	0.2	1.105014
2.770067	0.2	1.081303
2.773400	0.2	1.055230
2.776733	0.2	1.026792
2.780067	0.2	0.996771
2.783400	0.2	0.966024
2.786733	0.2	0.935132
2.790067	0.2	0.904603
2.793400	0.2	0.874698
2.796733	0.2	0.845287
2.800067	0.2	0.816099
2.803400	0.2	0.787126
2.806733	0.2	0.759168
2.810067	0.2	0.733403
2.813400	0.2	0.709970
2.816733	0.2	0.687544
2.820067	0.2	0.664555
2.823400	0.2	0.640550
2.826733	0.2	0.616410
2.830067	0.2	0.593481
2.833400	0.2	0.572768
2.836733	0.2	0.554831
2.840067	0.2	0.539785
2.843400	0.2	0.527292
2.846733	0.2	0.516749
2.850067	0.2	0.507482
2.853400	0.2	0.498416
2.856733	0.2	0.488143
2.860067	0.2	0.475924
2.863400	0.2	0.462434
2.866733	0.2	0.449335
2.870067	0.2	0.438113
2.873400	0.2	0.429042
2.876733	0.2	0.421321
2.880067	0.2	0.414215
2.883400	0.2	0.407463
2.886733	0.2	0.400837
2.890067	0.2	0.394117
2.893400	0.2	0.387537
2.896733	0.2	0.381605
2.900067	0.2	0.376529
2.903400	0.2	0.372054
2.906733	0.2	0.367770
2.910067	0.2	0.363584
2.913400	0.2	0.359952
2.916733	0.2	0.357484
2.920067	0.2	0.356007
2.923400	0.2	0.354582
2.926733	0.2	0.352524
2.930067	0.2	0.350010
2.933400	0.2	0.347793
2.936733	0.2	0.346634
2.940067	0.2	0.346559
2.943400	0.2	0.346634
2.946733	0.2	0.345930
2.950067	0.2	0.344254
2.953400	0.2	0.341912
2.956733	0.2	0.339546
2.960067	0.2	0.337912
2.963400	0.2	0.337297
2.966733	0.2	0.337153
2.970067	0.2	0.336436
2.973400	0.2	0.334345
2.976733	0.2	0.330741
2.980067	0.2	0.325665
2.983400	0.2	0.318857
2.986733	0.2	0.310270
2.990067	0.2	0.300738
2.993400	0.2	0.291597
2.996733	0.2	0.283699
3.000067	0.2	0.277166
3.003400	0.2	0.271806
3.006733	0.2	0.267308
3.010067	0.2	0.263220
3.013400	0.2	0.259075
3.016733	0.2	0.254698
3.020067	0.2	0.250316
3.023400	0.2	0.246270
3.026733	0.2	0.242535
3.030067	0.2	0.238866
3.033400	0.2	0.235173
3.036733	0.2	0.231364
3.040067	0.2	0.227331
3.043400	0.2	0.223303
3.046733	0.2	0.219527
3.050067	0.2	0.215820
3.053400	0.2	0.212290
3.056733	0.2	0.209841
3.060067	0.2	0.209403
3.063400	0.2	0.210875
3.066733	0.2	0.213347
3.070067	0.2	0.216011
3.073400	0.2	0.218316
3.076733	0.2	0.219536
3.080067	0.2	0.218977
3.083400	0.2	0.216886
3.086733	0.2	0.214521
3.090067	0.2	0.212961
3.093400	0.2	0.212300
3.096733	0.2	0.212127
3.100067	0.2	0.211955
3.103400	0.2	0.211219
3.106733	0.2	0.210041
3.110067	0.2	0.209743
3.113400	0.2	0.211829
3.116733	0.2	0.216858
3.120067	0.2	0.224514
3.123400	0.2	0.234200
3.126733	0.2	0.245161
3.130067	0.2	0.256337
3.133400	0.2	0.266829
3.136733	0.2	0.276607
3.140067	0.2	0.286615
3.143400	0.2	0.298037
3.146733	0.2	0.311271
3.150067	0.2	0.325814
3.153400	0.2	0.341018
3.156733	0.2	0.356543
3.160067	0.2	0.372813
3.163400	0.2	0.390564
3.166733	0.2	0.409847
3.170067	0.2	0.430094
3.173400	0.2	0.450667
3.176733	0.2	0.471040
3.180067	0.2	0.490905
3.183400	0.2	0.510076
3.186733	0.2	0.528414
3.190067	0.2	0.545708
3.193400	0.2	0.561695
3.196733	0.2	0.576465
3.200067	0.2	0.590240
3.203400	0.2	0.602654
3.206733	0.2	0.613173
3.210067	0.2	0.621825
3.213400	0.2	0.628997
3.216733	0.2	0.635018
3.220067	0.2	0.640033
3.223400	0.2	0.643786
3.226733	0.2	0.645430
3.230067	0.2	0.644107
3.233400	0.2	0.639767
3.236733	0.2	0.632722
3.240067	0.2	0.622855
3.243400	0.2	0.610021
3.246733	0.2	0.594757
3.250067	0.2	0.578114
3.253400	0.2	0.561052
3.256733	0.2	0.543934
3.260067	0.2	0.526113
3.263400	0.2	0.506775
3.266733	0.2	0.486532
3.270067	0.2	0.467044
3.273400	0.2	0.449317
3.276733	0.2	0.433121
3.280067	0.2	0.417619
3.283400	0.2	0.402238
3.286733	0.2	0.387114
3.290067	0.2	0.372734
3.293400	0.2	0.359551
3.296733	0.2	0.347644
3.300067	0.2	0.336380
3.303400	0.2	0.324869
3.306733	0.2	0.312747
3.310067	0.2	0.300421
3.313400	0.2	0.288798
3.316733	0.2	0.278754
3.320067	0.2	0.270638
3.323400	0.2	0.264156
3.326733	0.2	0.258610
3.330067	0.2	0.253241
3.333400	0.2	0.247657
3.336733	0.2	0.242060
3.340067	0.2	0.237022
3.343400	0.2	0.233152
3.346733	0.2	0.230535
3.350067	0.2	0.228602
3.353400	0.2	0.226712
3.356733	0.2	0.224547
3.360067	0.2	0.222260
3.363400	0.2	0.220793
3.366733	0.2	0.221287
3.370067	0.2	0.223699
3.373400	0.2	0.226707
3.376733	0.2	0.229045
3.380067	0.2	0.230405
3.383400	0.2	0.231229
3.386733	0.2	0.231951
3.390067	0.2	0.232835
3.393400	0.2	0.234153
3.396733	0.2	0.235676
3.400067	0.2	0.236547
3.403400	0.2	0.236225
3.406733	0.2	0.235210
3.410067	0.2	0.234600
3.413400	0.2	0.235466
3.416733	0.2	0.238479
3.420067	0.2	0.243508
3.423400	0.2	0.249599
3.426733	0.2	0.255578
3.430067	0.2	0.260565
3.433400	0.2	0.264067
3.436733	0.2	0.266107
3.440067	0.2	0.267099
3.443400	0.2	0.267448
3.446733	0.2	0.267555
3.450067	0.2	0.268393
3.453400	0.2	0.271518
3.456733	0.2	0.278186
3.460067	0.2	0.288114
3.463400	0.2	0.299076
3.466733	0.2	0.308384
3.470067	0.2	0.314941
3.473400	0.2	0.319453
3.476733	0.2	0.323118
3.480067	0.2	0.326829
3.483400	0.2	0.331048
3.486733	0.2	0.336100
3.490067	0.2	0.342685
3.493400	0.2	0.351658
3.496733	0.2	0.363369
3.500067	0.2	0.377502
3.503400	0.2	0.393586
3.506733	0.2	0.411440
3.510067	0.2	0.431137
3.513400	0.2	0.452590
3.516733	0.2	0.475552
3.520067	0.2	0.500367
3.523400	0.2	0.528516
3.526733	0.2	0.561625
3.530067	0.2	0.600093
3.533400	0.2	0.643143
3.536733	0.2	0.689584
3.540067	0.2	0.738534
3.543400	0.2	0.789748
3.546733	0.2	0.843527
3.550067	0.2	0.900361
3.553400	0.2	0.960687
3.556733	0.2	1.024948
3.560067	0.2	1.093685
3.563400	0.2	1.167408
3.566733	0.2	1.246547
3.570067	0.2	1.331903
3.573400	0.2	1.424882
3.576733	0.2	1.526703
3.580067	0.2	1.637288
3.583400	0.2	1.755171
3.586733	0.2	1.878841
3.590067	0.2	2.008006
3.593400	0.2	2.142973
3.596733	0.2	2.283230
3.600067	0.2	2.427278
3.603400	0.2	2.573519
3.606733	0.2	2.720584
3.610067	0.2	2.867170
3.613400	0.2	3.012107
3.616733	0.2	3.153645
3.620067	0.2	3.288481
3.623400	0.2	3.412529
3.626733	0.2	3.522388
3.630067	0.2	3.615883
3.633400	0.2	3.691646
3.636733	0.2	3.748103
3.640067	0.2	3.783214
3.643400	0.2	3.795954
3.646733	0.2	3.787102
3.650067	0.2	3.758078
3.653400	0.2	3.710208
3.656733	0.2	3.645010
3.660067	0.2	3.564251
3.663400	0.2	3.469586
3.666733	0.2	3.362466
3.670067	0.2	3.244453
3.673400	0.2	3.117500
3.676733	0.2	2.983771
3.680067	0.2	2.845670
3.683400	0.2	2.706032
3.686733	0.2	2.567745
3.690067	0.2	2.432829
3.693400	0.2	2.302276
3.696733	0.2	2.176375
3.700067	0.2	2.054912
3.703400	0.2	1.937556
3.706733	0.2	1.824368
3.710067	0.2	1.715831
3.713400	0.2	1.612208
3.716733	0.2	1.513115
3.720067	0.2	1.418176
3.723400	0.2	1.327582
3.726733	0.2	1.241621
3.730067	0.2	1.159902
3.733400	0.2	1.081140
3.736733	0.2	1.003975
3.740067	0.2	0.928142
3.743400	0.2	0.854391
3.746733	0.2	0.783112
3.750067	0.2	0.713971
3.753400	0.2	0.646850
3.756733	0.2	0.581820
3.760067	0.2	0.518439
3.763400	0.2	0.455906
3.766733	0.2	0.394289
3.770067	0.2	0.335276
3.773400	0.2	0.281204
3.776733	0.2	0.233366
3.780067	0.2	0.191308
3.783400	0.2	0.153547
3.786733	0.2	0.119037
3.790067	0.2	0.087800
3.793400	0.2	0.060122
3.796733	0.2	0.035670
3.800067	0.2	0.013392
3.803400	0.2	-0.008014
3.806733	0.2	-0.029220
3.810067	0.2	-0.049574
3.813400	0.2	-0.067921
3.816733	0.2	-0.083954
3.820067	0.2	-0.098050
3.823400	0.2	-0.110348
3.826733	0.2	-0.120592
3.830067	0.2	-0.128872
3.833400	0.2	-0.136187
3.836733	0.2	-0.143950
3.840067	0.2	-0.152630
3.843400	0.2	-0.161142
3.846733	0.2	-0.167969
3.850067	0.2	-0.172760
3.853400	0.2	-0.176523
3.856733	0.2	-0.180560
3.860067	0.2	-0.185650
3.863400	0.2	-0.191699
3.866733	0.2	-0.197799
3.870067	0.2	-0.202921
3.873400	0.2	-0.206986
3.876733	0.2	-0.210935
3.880067	0.2	-0.215569
3.883400	0.2	-0.220635
3.886733	0.2	-0.225347
3.890067	0.2	-0.229320
3.893400	0.2	-0.232463
3.896733	0.2	-0.234540
3.900067	0.2	-0.235429
3.903400	0.2	-0.235527
3.906733	0.2	-0.235480
3.910067	0.2	-0.235713
3.913400	0.2	-0.236188
3.916733	0.2	-0.236677
3.920067	0.2	-0.237259
3.923400	0.2	-0.238451
3.926733	0.2	-0.240598
3.930067	0.2	-0.243015
3.933400	0.2	-0.244319
3.936733	0.2	-0.243867
3.940067	0.2	-0.242423
3.943400	0.2	-0.241338
3.946733	0.2	-0.241245
3.950067	0.2	-0.241715
3.953400	0.2	-0.242107
3.956733	0.2	-0.242312
3.960067	0.2	-0.242549
3.963400	0.2	-0.242963
3.966733	0.2	-0.243527
3.970067	0.2	-0.243899
3.973400	0.2	-0.243317
3.976733	0.2	-0.241133
3.980067	0.2	-0.237715
3.983400	0.2	-0.234218
3.986733	0.2	-0.231257
3.990067	0.2	-0.228765
3.993400	0.2	-0.226987
3.996733	0.2	-0.226349
4.000067	0.2	-0.226642
4.003400	0.2	-0.227327
4.006733	0.2	-0.228481
4.010067	0.2	-0.230838
4.013400	0.2	-0.234907
4.016733	0.2	-0.240011
4.020067	0.2	-0.244332
4.023400	0.2	-0.246405
4.026733	0.2	-0.246339
4.030067	0.2	-0.245450
4.033400	0.2	-0.245026
4.036733	0.2	-0.245469
4.040067	0.2	-0.246172
4.043400	0.2	-0.246391
4.046733	0.2	-0.246302
4.050067	0.2	-0.246526
4.053400	0.2	-0.247080
4.056733	0.2	-0.247741
4.060067	0.2	-0.248835
4.063400	0.2	-0.250866
4.066733	0.2	-0.253837
4.070067	0.2	-0.257152
4.073400	0.2	-0.260025
4.076733	0.2	-0.262256
4.080067	0.2	-0.264305
4.083400	0.2	-0.266484
4.086733	0.2	-0.268682
4.090067	0.2	-0.270922
4.093400	0.2	-0.273325
4.096733	0.2	-0.275755
4.100067	0.2	-0.278126
4.103400	0.2	-0.280743
4.106733	0.2	-0.284114
4.110067	0.2	-0.288645
4.113400	0.2	-0.294317
4.116733	0.2	-0.300412
4.120067	0.2	-0.305879
4.123400	0.2	-0.310144
4.126733	0.2	-0.313255
4.130067	0.2	-0.315625
4.133400	0.2	-0.317856
4.136733	0.2	-0.320286
4.140067	0.2	-0.322773
4.143400	0.2	-0.325027
4.146733	0.2	-0.327104
4.150067	0.2	-0.329558
4.153400	0.2	-0.333176
4.156733	0.2	-0.338308
4.160067	0.2	-0.344333
4.163400	0.2	-0.350061
4.166733	0.2	-0.354555
4.170067	0.2	-0.357558
4.173400	0.2	-0.359700
4.176733	0.2	-0.362145
4.180067	0.2	-0.365595
4.183400	0.2	-0.369796
4.186733	0.2	-0.374066
4.190067	0.2	-0.377879
4.193400	0.2	-0.380930
4.196733	0.2	-0.383360
4.200067	0.2	-0.386098
4.203400	0.2	-0.390122
4.206733	0.2	-0.395318
4.210067	0.2	-0.400525
4.213400	0.2	-0.404711
4.216733	0.2	-0.407575
4.220067	0.2	-0.409381
4.223400	0.2	-0.410681
4.226733	0.2	-0.411980
4.230067	0.2	-0.413721
4.233400	0.2	-0.416250
4.236733	0.2	-0.419370
4.240067	0.2	-0.422415
4.243400	0.2	-0.425112
4.246733	0.2	-0.427533
4.250067	0.2	-0.429400
4.253400	0.2	-0.430420
4.256733	0.2	-0.430858
4.260067	0.2	-0.431240
4.263400	0.2	-0.431868
4.266733	0.2	-0.432697
4.270067	0.2	-0.433554
4.273400	0.2	-0.434550
4.276733	0.2	-0.436064
4.280067	0.2	-0.438215
4.283400	0.2	-0.440748
4.286733	0.2	-0.443114
4.290067	0.2	-0.444851
4.293400	0.2	-0.446108
4.296733	0.2	-0.447542
4.300067	0.2	-0.449480
4.303400	0.2	-0.451398
4.306733	0.2	-0.452455
4.310067	0.2	-0.452497
4.313400	0.2	-0.451957
4.316733	0.2	-0.451249
4.320067	0.2	-0.450471
4.323400	0.2	-0.449489
4.326733	0.2	-0.448246
4.330067	0.2	-0.446932
4.333400	0.2	-0.445773
4.336733	0.2	-0.444935
4.340067	0.2	-0.444450
4.343400	0.2	-0.444110
4.346733	0.2	-0.443780
4.350067	0.2	-0.443622
4.353400	0.2	-0.443822
4.356733	0.2	-0.444278
4.360067	0.2	-0.444544
4.363400	0.2	-0.443822
4.366733	0.2	-0.441363
4.370067	0.2	-0.437307
4.373400	0.2	-0.432888
4.376733	0.2	-0.429428
4.380067	0.2	-0.427463
4.383400	0.2	-0.426699
4.386733	0.2	-0.426448
4.390067	0.2	-0.426429
4.393400	0.2	-0.427165
4.396733	0.2	-0.429074
4.400067	0.2	-0.431431
4.403400	0.2	-0.433200
4.406733	0.2	-0.434597
4.410067	0.2	-0.436795
4.413400	0.2	-0.440190
4.416733	0.2	-0.443938
4.420067	0.2	-0.447165
4.423400	0.2	-0.449782
4.426733	0.2	-0.451938
4.430067	0.2	-0.453442
4.433400	0.2	-0.453871
4.436733	0.2	-0.452986
4.440067	0.2	-0.451109
4.443400	0.2	-0.449140
4.446733	0.2	-0.447948
4.450067	0.2	-0.447622
4.453400	0.2	-0.447393
4.456733	0.2	-0.446471
4.460067	0.2	-0.445014
4.463400	0.2	-0.443691
4.466733	0.2	-0.442606
4.470067	0.2	-0.441535
4.473400	0.2	-0.440613
4.476733	0.2	-0.439924
4.480067	0.2	-0.439170
4.483400	0.2	-0.438252
4.486733	0.2	-0.437312
4.490067	0.2	-0.436148
4.493400	0.2	-0.434569
4.496733	0.2	-0.433014
4.500067	0.2	-0.432050
4.503400	0.2	-0.431654
4.506733	0.2	-0.431309
4.510067	0.2	-0.430327
4.513400	0.2	-0.428059
4.516733	0.2	-0.424306
4.520067	0.2	-0.419649
4.523400	0.2	-0.415286
4.526733	0.2	-0.412045
4.530067	0.2	-0.409712
4.533400	0.2	-0.407519
4.536733	0.2	-0.404841
4.540067	0.2	-0.401344
4.543400	0.2	-0.396790
4.546733	0.2	-0.390923
4.550067	0.2	-0.383835
4.553400	0.2	-0.376236
4.556733	0.2	-0.368925
4.560067	0.2	-0.362312
4.563400	0.2	-0.356487
4.566733	0.2	-0.351151
4.570067	0.2	-0.345726
4.573400	0.2	-0.339872
4.576733	0.2	-0.333646
4.580067	0.2	-0.326908
4.583400	0.2	-0.319262
4.586733	0.2	-0.310615
4.590067	0.2	-0.301409
4.593400	0.2	-0.292342
4.596733	0.2	-0.283946
4.600067	0.2	-0.276584
4.603400	0.2	-0.270470
4.606733	0.2	-0.265427
4.610067	0.2	-0.260770
4.613400	0.2	-0.255886
4.616733	0.2	-0.250652
4.620067	0.2	-0.245385
4.623400	0.2	-0.240621
4.626733	0.2	-0.236779
4.630067	0.2	-0.234004
4.633400	0.2	-0.232533
4.636733	0.2	-0.232761
4.640067	0.2	-0.234651
4.643400	0.2	-0.237571
4.646733	0.2	-0.240742
4.650067	0.2	-0.243955
4.653400	0.2	-0.247434
4.656733	0.2	-0.251117
4.660067	0.2	-0.254675
4.663400	0.2	-0.258172
4.666733	0.2	-0.262298
4.670067	0.2	-0.267574
4.673400	0.2	-0.273832
4.676733	0.2	-0.280850
4.680067	0.2	-0.288468
4.683400	0.2	-0.295900
4.686733	0.2	-0.302223
4.690067	0.2	-0.307481
4.693400	0.2	-0.312342
4.696733	0.2	-0.317125
4.700067	0.2	-0.321991
4.703400	0.2	-0.327593
4.706733	0.2	-0.334685
4.710067	0.2	-0.343281
4.713400	0.2	-0.352580
4.716733	0.2	-0.361837
4.720067	0.2	-0.371011
4.723400	0.2	-0.380375
4.726733	0.2	-0.390015
4.730067	0.2	-0.399714
4.733400	0.2	-0.408893
4.736733	0.2	-0.416893
4.740067	0.2	-0.423770
4.743400	0.2	-0.430532
4.746733	0.2	-0.438211
4.750067	0.2	-0.446872
4.753400	0.2	-0.455617
4.756733	0.2	-0.463598
4.760067	0.2	-0.470728
4.763400	0.2	-0.477210
4.766733	0.2	-0.483245
4.770067	0.2	-0.489326
4.773400	0.2	-0.496027
4.776733	0.2	-0.503175
4.780067	0.2	-0.509825
4.783400	0.2	-0.515189
4.786733	0.2	-0.519245
4.790067	0.2	-0.522421
4.793400	0.2	-0.525070
4.796733	0.2	-0.526998
4.800067	0.2	-0.527110
4.803400	0.2	-0.524134
4.806733	0.2	-0.517694
4.810067	0.2	-0.508311
4.813400	0.2	-0.496814
4.816733	0.2	-0.483529
4.820067	0.2	-0.467612
4.823400	0.2	-0.447719
4.826733	0.2	-0.423389
4.830067	0.2	-0.395160
4.833400	0.2	-0.363523
4.836733	0.2	-0.328273
4.840067	0.2	-0.288589
4.843400	0.2	-0.243308
4.846733	0.2	-0.191070
4.850067	0.2	-0.130548
4.853400	0.2	-0.060955
4.856733	0.2	0.017593
4.860067	0.2	0.104341
4.863400	0.2	0.198442
4.866733	0.2	0.299485
4.870067	0.2	0.407561
4.873400	0.2	0.522966
4.876733	0.2	0.645770
4.880067	0.2	0.775428
4.883400	0.2	0.911253
4.886733	0.2	1.053079
4.890067	0.2	1.201206
4.893400	0.2	1.355917
4.896733	0.2	1.516677
4.900067	0.2	1.681298
4.903400	0.2	1.846519
4.906733	0.2	2.009906
4.910067	0.2	2.170606
4.913400	0.2	2.328502
4.916733	0.2	2.483130
4.920067	0.2	2.633156
4.923400	0.2	2.776552
4.926733	0.2	2.911445
4.930067	0.2	3.036698
4.933400	0.2	3.151367
4.936733	0.2	3.254334
4.940067	0.2	3.344952
4.943400	0.2	3.423169
4.946733	0.2	3.488846
4.950067	0.2	3.541466
4.953400	0.2	3.580255
4.956733	0.2	3.604060
4.960067	0.2	3.611930
4.963400	0.2	3.604144
4.966733	0.2	3.582109
4.970067	0.2	3.547301
4.973400	0.2	3.500809
4.976733	0.2	3.443589
4.980067	0.2	3.376631
4.983400	0.2	3.301143
4.986733	0.2	3.218474
4.990067	0.2	3.129663
4.993400	0.2	3.035329
4.996733	0.2	2.936274
5.000067	0.2	2.833675
5.003400	0.2	2.728314
5.006733	0.2	2.620206
5.010067	0.2	2.509584
5.013400	0.2	2.397732
5.016733	0.2	2.286462
5.020067	0.2	2.177013
5.023400	0.2	2.069320
5.026733	0.2	1.962595
5.030067	0.2	1.856275
5.033400	0.2	1.750020
5.036733	0.2	1.643565
5.040067	0.2	1.537087
5.043400	0.2	1.431364
5.046733	0.2	1.327060
5.050067	0.2	1.224251
5.053400	0.2	1.122770
5.056733	0.2	1.022611
5.060067	0.2	0.923784
5.063400	0.2	0.825925
5.066733	0.2	0.728667
5.070067	0.2	0.632568
5.073400	0.2	0.538947
5.076733	0.2	0.448814
5.080067	0.2	0.362494
5.083400	0.2	0.279685
5.086733	0.2	0.199485
5.090067	0.2	0.121128
5.093400	0.2	0.044652
5.096733	0.2	-0.029374
5.100067	0.2	-0.100215
5.103400	0.2	-0.167061
5.106733	0.2	-0.229413
5.110067	0.2	-0.287481
5.113400	0.2	-0.341646
5.116733	0.2	-0.391579
5.120067	0.2	-0.436557
5.123400	0.2	-0.476693
5.126733	0.2	-0.513094
5.130067	0.2	-0.546854
5.133400	0.2	-0.578384
5.136733	0.2	-0.607572
5.140067	0.2	-0.634245
5.143400	0.2	-0.658394
5.146733	0.2	-0.680145
5.150067	0.2	-0.699675
5.153400	0.2	-0.717142
5.156733	0.2	-0.732569
5.160067	0.2	-0.745733
5.163400	0.2	-0.756173
5.166733	0.2	-0.763577
5.170067	0.2	-0.768341
5.173400	0.2	-0.771363
5.176733	0.2	-0.773282
5.180067	0.2	-0.774539
5.183400	0.2	-0.775792
5.186733	0.2	-0.777324
5.190067	0.2	-0.778581
5.193400	0.2	-0.778865
5.196733	0.2	-0.778004
5.200067	0.2	-0.776192
5.203400	0.2	-0.773664
5.206733	0.2	-0.770842
5.210067	0.2	-0.768290
5.213400	0.2	-0.766502
5.216733	0.2	-0.765761
5.220067	0.2	-0.765943
5.223400	0.2	-0.766818
5.226733	0.2	-0.768360
5.230067	0.2	-0.770157
5.233400	0.2	-0.771000
5.236733	0.2	-0.769552
5.240067	0.2	-0.765473
5.243400	0.2	-0.760099
5.246733	0.2	-0.755810
5.250067	0.2	-0.754441
5.253400	0.2	-0.756276
5.256733	0.2	-0.760183
5.260067	0.2	-0.764732
5.263400	0.2	-0.769319
5.266733	0.2	-0.774190
5.270067	0.2	-0.779554
5.273400	0.2	-0.784961
5.276733	0.2	-0.789738
5.280067	0.2	-0.793654
5.283400	0.2	-0.796723
5.286733	0.2	-0.798875
5.290067	0.2	-0.800537
5.293400	0.2	-0.802996
5.296733	0.2	-0.807522
5.300067	0.2	-0.814353
5.303400	0.2	-0.822735
5.306733	0.2	-0.831578
5.310067	0.2	-0.840081
5.313400	0.2	-0.848123
5.316733	0.2	-0.856123
5.320067	0.2	-0.864230
5.323400	0.2	-0.871811
5.326733	0.2	-0.878125
5.330067	0.2	-0.882996
5.333400	0.2	-0.887122
5.336733	0.2	-0.891834
5.340067	0.2	-0.898177
5.343400	0.2	-0.906070
5.346733	0.2	-0.914568
5.350067	0.2	-0.922708
5.353400	0.2	-0.930089
5.356733	0.2	-0.937046
5.360067	0.2	-0.944412
5.363400	0.2	-0.952627
5.366733	0.2	-0.961348
5.370067	0.2	-0.970224
5.373400	0.2	-0.979481
5.376733	0.2	-0.989428
5.380067	0.2	-0.999840
5.383400	0.2	-1.010075
5.386733	0.2	-1.019314
5.390067	0.2	-1.027039
5.393400	0.2	-1.033559
5.396733	0.2	-1.039892
5.400067	0.2	-1.047021
5.403400	0.2	-1.055328
5.406733	0.2	-1.064227
5.410067	0.2	-1.072516
5.413400	0.2	-1.079361
5.416733	0.2	-1.084683
5.420067	0.2	-1.089042
5.423400	0.2	-1.093312
5.426733	0.2	-1.097922
5.430067	0.2	-1.102732
5.433400	0.2	-1.107892
5.436733	0.2	-1.113713
5.440067	0.2	-1.119911
5.443400	0.2	-1.125941
5.446733	0.2	-1.131478
5.450067	0.2	-1.136297
5.453400	0.2	-1.140279
5.456733	0.2	-1.143734
5.460067	0.2	-1.147343
5.463400	0.2	-1.151324
5.466733	0.2	-1.155385
5.470067	0.2	-1.159562
5.473400	0.2	-1.164060
5.476733	0.2	-1.168521
5.480067	0.2	-1.172344
5.483400	0.2	-1.175543
5.486733	0.2	-1.178668
5.490067	0.2	-1.181830
5.493400	0.2	-1.184382
5.496733	0.2	-1.185867
5.500067	0.2	-1.186845
5.503400	0.2	-1.188172
5.506733	0.2	-1.190132
5.510067	0.2	-1.192517
5.513400	0.2	-1.194933
5.516733	0.2	-1.196866
5.520067	0.2	-1.198165
5.523400	0.2	-1.199148
5.526733	0.2	-1.200144
5.530067	0.2	-1.201560
5.533400	0.2	-1.203860
5.536733	0.2	-1.206975
5.540067	0.2	-1.210026
5.543400	0.2	-1.211944
5.546733	0.2	-1.212321
5.550067	0.2	-1.211874
5.553400	0.2	-1.211762
5.556733	0.2	-1.212531
5.560067	0.2	-1.213932
5.563400	0.2	-1.215250
5.566733	0.2	-1.215674
5.570067	0.2	-1.214794
5.573400	0.2	-1.212861
5.576733	0.2	-1.210873
5.580067	0.2	-1.209974
5.583400	0.2	-1.210026
5.586733	0.2	-1.209611
5.590067	0.2	-1.208158
5.593400	0.2	-1.206803
5.596733	0.2	-1.206929
5.600067	0.2	-1.208936
5.603400	0.2	-1.212191
5.606733	0.2	-1.215450
5.610067	0.2	-1.217485
5.613400	0.2	-1.217704
5.616733	0.2	-1.216424
5.620067	0.2	-1.214636
5.623400	0.2	-1.213294
5.626733	0.2	-1.212913
5.630067	0.2	-1.213653
5.633400	0.2	-1.215460
5.636733	0.2	-1.217802
5.640067	0.2	-1.219516
5.643400	0.2	-1.219600
5.646733	0.2	-1.218147
5.650067	0.2	-1.216060
5.653400	0.2	-1.214058
5.656733	0.2	-1.212312
5.660067	0.2	-1.211092
5.663400	0.2	-1.211194
5.666733	0.2	-1.213080
5.670067	0.2	-1.216088
5.673400	0.2	-1.218934
5.676733	0.2	-1.220759
5.680067	0.2	-1.221518
5.683400	0.2	-1.221746
5.686733	0.2	-1.222258
5.690067	0.2	-1.223646
5.693400	0.2	-1.225634
5.696733	0.2	-1.226855
5.700067	0.2	-1.225844
5.703400	0.2	-1.222533
5.706733	0.2	-1.218449
5.710067	0.2	-1.215581
5.713400	0.2	-1.215115
5.716733	0.2	-1.216903
5.720067	0.2	-1.219688
5.723400	0.2	-1.222016
5.726733	0.2	-1.223548
5.730067	0.2	-1.225257
5.733400	0.2	-1.228084
5.736733	0.2	-1.231665
5.740067	0.2	-1.234473
5.743400	0.2	-1.235143
5.746733	0.2	-1.233495
5.750067	0.2	-1.230380
5.753400	0.2	-1.226980
5.756733	0.2	-1.224387
5.760067	0.2	-1.223343
5.763400	0.2	-1.224093
5.766733	0.2	-1.226254
5.770067	0.2	-1.228657
5.773400	0.2	-1.229644
5.776733	0.2	-1.228293
5.780067	0.2	-1.225285
5.783400	0.2	-1.222217
5.786733	0.2	-1.220354
5.790067	0.2	-1.219912
5.793400	0.2	-1.219874
5.796733	0.2	-1.218733
5.800067	0.2	-1.216014
5.803400	0.2	-1.212703
5.806733	0.2	-1.210212
5.810067	0.2	-1.209490
5.813400	0.2	-1.210491
5.816733	0.2	-1.212154
5.820067	0.2	-1.213243
5.823400	0.2	-1.212987
5.826733	0.2	-1.211334
5.830067	0.2	-1.208968
5.833400	0.2	-1.206505
5.836733	0.2	-1.204177
5.840067	0.2	-1.202216
5.843400	0.2	-1.200712
5.846733	0.2	-1.199739
5.850067	0.2	-1.199585
5.853400	0.2	-1.200237
5.856733	0.2	-1.200899
5.860067	0.2	-1.200447
5.863400	0.2	-1.198398
5.866733	0.2	-1.195390
5.870067	0.2	-1.192661
5.873400	0.2	-1.191092
5.876733	0.2	-1.190440
5.880067	0.2	-1.189578
5.883400	0.2	-1.188037
5.886733	0.2	-1.186780
5.890067	0.2	-1.186915
5.893400	0.2	-1.188298
5.896733	0.2	-1.189755
5.900067	0.2	-1.190272
5.903400	0.2	-1.189690
5.906733	0.2	-1.188726
5.910067	0.2	-1.188614
5.913400	0.2	-1.189923
5.916733	0.2	-1.191446
5.920067	0.2	-1.191450
5.923400	0.2	-1.189578
5.926733	0.2	-1.186579
5.930067	0.2	-1.183297
5.933400	0.2	-1.180437
5.936733	0.2	-1.178635
5.940067	0.2	-1.178421
5.943400	0.2	-1.180316
5.946733	0.2	-1.184535
5.950067	0.2	-1.190230
5.953400	0.2	-1.195399
5.956733	0.2	-1.198114
5.960067	0.2	-1.197727
5.963400	0.2	-1.194901
5.966733	0.2	-1.190999
5.970067	0.2	-1.187511
5.973400	0.2	-1.185481
5.976733	0.2	-1.185182
5.980067	0.2	-1.186193
5.983400	0.2	-1.187739
5.986733	0.2	-1.189029
5.990067	0.2	-1.189355
5.993400	0.2	-1.188344
5.996733	0.2	-1.186379
6.000067	0.2	-1.184540
