# Supplementary material for: Quantitative profiling of capsaicin content in seven chili pepper cultivars using optimized HPLC
Source: Front Plant Sci. 2026 May 7;17:1749488. doi: 10.3389/fpls.2026.1749488 (PMC13190488; doi:10.3389/fpls.2026.1749488)
Supplement: Supplementary file 3 [file DataSheet3.zip › Raw Chromatograms_Chili Pepper/POPD.csv]

URL chrom://desktop-lb30aed/ChromeleonLocal/Capsaicin/CapsaicinTest_1312025.seq/69298.smp/UV_VIS_4.channel
Channel UV_VIS_4
Injection Information:
Data Vault ChromeleonLocal
Sequence CapsaicinTest_1312025
Name POPD
Number 554
Position B:E4
Comment
Processing Method Processing_Capsaicin
Instrument Method Capsaicin_222025m1 -Origninal_4wavelenght
Type Unknown
Status Finished
Inject Time 3/31/2025 3:37:41 PM -07:00
Volume (�l) 10.00
Dilution Factor 1.0000
Weight 1.0000
Raw Data Information:
Time Min. (min) 0.003400
Time Max. (min) 6.000067
Data Points 1800
Detector UV
Generating Data System Chromeleon 7.2.10.24543
Exporting Data System Chromeleon 7.2.10.0
Operator Instrument Controller
Signal Quantity Absorbance
Signal Unit mAU
Signal Min. -0.690110
Signal Max. 59.732595
Channel UV_VIS_4
Driver Name VDAD.dll
Channel Type Evaluation
Min. Step (s) 0.2
Max. Step (s) 0.2
Average Step (s) 0.2
Signal Parameter Information:
Signal Info WVL:280 nm
Raw Data:
Time (min) Step (s) Value (mAU)
0.003400 n.a. 0.000000
0.006733 0.2 -0.000172
0.010067 0.2 -0.001220
0.013400 0.2 -0.004042
0.016733 0.2 -0.008573
0.020067 0.2 -0.013597
0.023400 0.2 -0.017947
0.026733 0.2 -0.021365
0.030067 0.2 -0.024140
0.033400 0.2 -0.026533
0.036733 0.2 -0.028932
0.040067 0.2 -0.031861
0.043400 0.2 -0.035376
0.046733 0.2 -0.038808
0.050067 0.2 -0.041462
0.053400 0.2 -0.043423
0.056733 0.2 -0.045267
0.060067 0.2 -0.047097
0.063400 0.2 -0.048461
0.066733 0.2 -0.049355
0.070067 0.2 -0.050538
0.073400 0.2 -0.052541
0.076733 0.2 -0.055153
0.080067 0.2 -0.057807
0.083400 0.2 -0.059926
0.086733 0.2 -0.061411
0.090067 0.2 -0.062780
0.093400 0.2 -0.064354
0.096733 0.2 -0.065849
0.100067 0.2 -0.067241
0.103400 0.2 -0.069290
0.106733 0.2 -0.072531
0.110067 0.2 -0.076550
0.113400 0.2 -0.080690
0.116733 0.2 -0.084494
0.120067 0.2 -0.087605
0.123400 0.2 -0.089887
0.126733 0.2 -0.091689
0.130067 0.2 -0.093561
0.133400 0.2 -0.095814
0.136733 0.2 -0.098622
0.140067 0.2 -0.101971
0.143400 0.2 -0.105342
0.146733 0.2 -0.108443
0.150067 0.2 -0.111600
0.153400 0.2 -0.114799
0.156733 0.2 -0.117426
0.160067 0.2 -0.118939
0.163400 0.2 -0.119139
0.166733 0.2 -0.118264
0.170067 0.2 -0.117114
0.173400 0.2 -0.116732
0.176733 0.2 -0.117910
0.180067 0.2 -0.120867
0.183400 0.2 -0.125067
0.186733 0.2 -0.129277
0.190067 0.2 -0.132453
0.193400 0.2 -0.134613
0.196733 0.2 -0.136495
0.200067 0.2 -0.138283
0.203400 0.2 -0.139400
0.206733 0.2 -0.139675
0.210067 0.2 -0.139917
0.213400 0.2 -0.141119
0.216733 0.2 -0.143568
0.220067 0.2 -0.146800
0.223400 0.2 -0.150320
0.226733 0.2 -0.153906
0.230067 0.2 -0.157184
0.233400 0.2 -0.159461
0.236733 0.2 -0.160281
0.240067 0.2 -0.160001
0.243400 0.2 -0.159671
0.246733 0.2 -0.160150
0.250067 0.2 -0.161668
0.253400 0.2 -0.163931
0.256733 0.2 -0.166288
0.260067 0.2 -0.168136
0.263400 0.2 -0.169827
0.266733 0.2 -0.172411
0.270067 0.2 -0.176323
0.273400 0.2 -0.180942
0.276733 0.2 -0.185510
0.280067 0.2 -0.189589
0.283400 0.2 -0.192961
0.286733 0.2 -0.195689
0.290067 0.2 -0.198064
0.293400 0.2 -0.199997
0.296733 0.2 -0.201180
0.300067 0.2 -0.202069
0.303400 0.2 -0.203606
0.306733 0.2 -0.206125
0.310067 0.2 -0.209287
0.313400 0.2 -0.212495
0.316733 0.2 -0.215080
0.320067 0.2 -0.216844
0.323400 0.2 -0.218395
0.326733 0.2 -0.220514
0.330067 0.2 -0.223340
0.333400 0.2 -0.226442
0.336733 0.2 -0.229361
0.340067 0.2 -0.231685
0.343400 0.2 -0.232784
0.346733 0.2 -0.232384
0.350067 0.2 -0.231313
0.353400 0.2 -0.230880
0.356733 0.2 -0.231820
0.360067 0.2 -0.234242
0.363400 0.2 -0.237767
0.366733 0.2 -0.241846
0.370067 0.2 -0.246367
0.373400 0.2 -0.251387
0.376733 0.2 -0.256211
0.380067 0.2 -0.259788
0.383400 0.2 -0.261688
0.386733 0.2 -0.262288
0.390067 0.2 -0.262493
0.393400 0.2 -0.263313
0.396733 0.2 -0.265194
0.400067 0.2 -0.268091
0.403400 0.2 -0.271900
0.406733 0.2 -0.276179
0.410067 0.2 -0.279881
0.413400 0.2 -0.282107
0.416733 0.2 -0.283099
0.420067 0.2 -0.284077
0.423400 0.2 -0.286074
0.426733 0.2 -0.289180
0.430067 0.2 -0.292724
0.433400 0.2 -0.295765
0.436733 0.2 -0.297697
0.440067 0.2 -0.298591
0.443400 0.2 -0.298754
0.446733 0.2 -0.298303
0.450067 0.2 -0.297413
0.453400 0.2 -0.296663
0.456733 0.2 -0.296589
0.460067 0.2 -0.297250
0.463400 0.2 -0.298261
0.466733 0.2 -0.299164
0.470067 0.2 -0.299918
0.473400 0.2 -0.301138
0.476733 0.2 -0.303532
0.480067 0.2 -0.307155
0.483400 0.2 -0.311583
0.486733 0.2 -0.316426
0.490067 0.2 -0.321050
0.493400 0.2 -0.324491
0.496733 0.2 -0.326303
0.500067 0.2 -0.327104
0.503400 0.2 -0.327900
0.506733 0.2 -0.329013
0.510067 0.2 -0.330172
0.513400 0.2 -0.331164
0.516733 0.2 -0.332007
0.520067 0.2 -0.332808
0.523400 0.2 -0.333725
0.526733 0.2 -0.335164
0.530067 0.2 -0.337600
0.533400 0.2 -0.340897
0.536733 0.2 -0.344003
0.540067 0.2 -0.345996
0.543400 0.2 -0.346908
0.546733 0.2 -0.347281
0.550067 0.2 -0.347495
0.553400 0.2 -0.347523
0.556733 0.2 -0.346969
0.560067 0.2 -0.345614
0.563400 0.2 -0.343821
0.566733 0.2 -0.342657
0.570067 0.2 -0.343616
0.573400 0.2 -0.347518
0.576733 0.2 -0.353563
0.580067 0.2 -0.359775
0.583400 0.2 -0.364175
0.586733 0.2 -0.365973
0.590067 0.2 -0.365921
0.593400 0.2 -0.365525
0.596733 0.2 -0.365986
0.600067 0.2 -0.367500
0.603400 0.2 -0.369214
0.606733 0.2 -0.370210
0.610067 0.2 -0.370480
0.613400 0.2 -0.370727
0.616733 0.2 -0.371342
0.620067 0.2 -0.371872
0.623400 0.2 -0.371453
0.626733 0.2 -0.369609
0.630067 0.2 -0.366406
0.633400 0.2 -0.361702
0.636733 0.2 -0.354508
0.640067 0.2 -0.343360
0.643400 0.2 -0.326964
0.646733 0.2 -0.304431
0.650067 0.2 -0.274931
0.653400 0.2 -0.236705
0.656733 0.2 -0.185599
0.660067 0.2 -0.113468
0.663400 0.2 -0.007246
0.666733 0.2 0.150395
0.670067 0.2 0.378620
0.673400 0.2 0.694725
0.676733 0.2 1.109256
0.680067 0.2 1.621163
0.683400 0.2 2.215840
0.686733 0.2 2.867752
0.690067 0.2 3.546290
0.693400 0.2 4.222365
0.696733 0.2 4.874393
0.700067 0.2 5.493113
0.703400 0.2 6.083241
0.706733 0.2 6.659948
0.710067 0.2 7.240991
0.713400 0.2 7.837662
0.716733 0.2 8.448088
0.720067 0.2 9.055333
0.723400 0.2 9.630900
0.726733 0.2 10.142289
0.730067 0.2 10.559899
0.733400 0.2 10.858160
0.736733 0.2 11.015185
0.740067 0.2 11.026110
0.743400 0.2 10.935124
0.746733 0.2 10.860199
0.750067 0.2 10.966593
0.753400 0.2 11.378494
0.756733 0.2 12.094514
0.760067 0.2 12.996621
0.763400 0.2 13.945051
0.766733 0.2 14.860393
0.770067 0.2 15.735803
0.773400 0.2 16.611936
0.776733 0.2 17.562397
0.780067 0.2 18.688850
0.783400 0.2 20.091846
0.786733 0.2 21.810331
0.790067 0.2 23.776651
0.793400 0.2 25.846330
0.796733 0.2 27.897726
0.800067 0.2 29.912838
0.803400 0.2 31.960760
0.806733 0.2 34.109666
0.810067 0.2 36.358708
0.813400 0.2 38.639638
0.816733 0.2 40.867175
0.820067 0.2 42.994609
0.823400 0.2 45.041959
0.826733 0.2 47.075609
0.830067 0.2 49.146148
0.833400 0.2 51.227724
0.836733 0.2 53.199348
0.840067 0.2 54.870667
0.843400 0.2 56.032450
0.846733 0.2 56.515164
0.850067 0.2 56.241551
0.853400 0.2 55.256016
0.856733 0.2 53.719068
0.860067 0.2 51.868083
0.863400 0.2 49.957247
0.866733 0.2 48.197471
0.870067 0.2 46.716845
0.873400 0.2 45.551928
0.876733 0.2 44.668098
0.880067 0.2 43.997709
0.883400 0.2 43.479898
0.886733 0.2 43.087164
0.890067 0.2 42.831302
0.893400 0.2 42.752493
0.896733 0.2 42.903847
0.900067 0.2 43.341219
0.903400 0.2 44.118203
0.906733 0.2 45.280047
0.910067 0.2 46.851439
0.913400 0.2 48.815873
0.916733 0.2 51.090415
0.920067 0.2 53.509637
0.923400 0.2 55.835554
0.926733 0.2 57.798168
0.930067 0.2 59.152930
0.933400 0.2 59.732595
0.936733 0.2 59.476285
0.940067 0.2 58.429968
0.943400 0.2 56.722332
0.946733 0.2 54.527381
0.950067 0.2 52.027130
0.953400 0.2 49.384567
0.956733 0.2 46.729925
0.960067 0.2 44.157319
0.963400 0.2 41.728332
0.966733 0.2 39.478638
0.970067 0.2 37.424914
0.973400 0.2 35.571279
0.976733 0.2 33.914195
0.980067 0.2 32.444424
0.983400 0.2 31.146696
0.986733 0.2 29.999027
0.990067 0.2 28.972658
0.993400 0.2 28.034039
0.996733 0.2 27.149553
1.000067 0.2 26.291665
1.003400 0.2 25.444506
1.006733 0.2 24.606870
1.010067 0.2 23.791236
1.013400 0.2 23.020040
1.016733 0.2 22.320868
1.020067 0.2 21.720338
1.023400 0.2 21.238164
1.026733 0.2 20.884364
1.030067 0.2 20.658509
1.033400 0.2 20.548743
1.036733 0.2 20.531043
1.040067 0.2 20.569935
1.043400 0.2 20.620967
1.046733 0.2 20.635482
1.050067 0.2 20.567155
1.053400 0.2 20.378265
1.056733 0.2 20.044940
1.060067 0.2 19.561034
1.063400 0.2 18.938817
1.066733 0.2 18.205247
1.070067 0.2 17.395341
1.073400 0.2 16.545928
1.076733 0.2 15.690587
1.080067 0.2 14.856104
1.083400 0.2 14.061728
1.086733 0.2 13.320246
1.090067 0.2 12.638778
1.093400 0.2 12.019635
1.096733 0.2 11.461559
1.100067 0.2 10.960982
1.103400 0.2 10.512979
1.106733 0.2 10.111830
1.110067 0.2 9.751497
1.113400 0.2 9.426675
1.116733 0.2 9.133425
1.120067 0.2 8.868543
1.123400 0.2 8.628727
1.126733 0.2 8.410700
1.130067 0.2 8.211820
1.133400 0.2 8.030455
1.136733 0.2 7.865904
1.140067 0.2 7.718178
1.143400 0.2 7.588011
1.146733 0.2 7.477109
1.150067 0.2 7.387819
1.153400 0.2 7.321909
1.156733 0.2 7.279702
1.160067 0.2 7.260726
1.163400 0.2 7.264372
1.166733 0.2 7.289560
1.170067 0.2 7.334547
1.173400 0.2 7.397095
1.176733 0.2 7.473747
1.180067 0.2 7.558768
1.183400 0.2 7.644184
1.186733 0.2 7.721176
1.190067 0.2 7.781358
1.193400 0.2 7.816800
1.196733 0.2 7.820027
1.200067 0.2 7.785168
1.203400 0.2 7.709162
1.206733 0.2 7.592072
1.210067 0.2 7.436648
1.213400 0.2 7.247697
1.216733 0.2 7.031225
1.220067 0.2 6.793719
1.223400 0.2 6.542243
1.226733 0.2 6.284593
1.230067 0.2 6.028544
1.233400 0.2 5.780919
1.236733 0.2 5.547176
1.240067 0.2 5.331049
1.243400 0.2 5.134391
1.246733 0.2 4.957533
1.250067 0.2 4.799729
1.253400 0.2 4.659290
1.256733 0.2 4.534037
1.260067 0.2 4.422255
1.263400 0.2 4.323325
1.266733 0.2 4.237546
1.270067 0.2 4.165242
1.273400 0.2 4.105894
1.276733 0.2 4.057828
1.280067 0.2 4.018815
1.283400 0.2 3.986890
1.286733 0.2 3.960175
1.290067 0.2 3.936817
1.293400 0.2 3.916151
1.296733 0.2 3.899131
1.300067 0.2 3.887410
1.303400 0.2 3.882553
1.306733 0.2 3.886060
1.310067 0.2 3.899713
1.313400 0.2 3.925739
1.316733 0.2 3.966941
1.320067 0.2 4.026783
1.323400 0.2 4.109307
1.326733 0.2 4.218742
1.330067 0.2 4.359148
1.333400 0.2 4.534069
1.336733 0.2 4.746150
1.340067 0.2 4.996583
1.343400 0.2 5.284417
1.346733 0.2 5.606273
1.350067 0.2 5.956744
1.353400 0.2 6.329021
1.356733 0.2 6.715669
1.360067 0.2 7.109172
1.363400 0.2 7.501873
1.366733 0.2 7.886123
1.370067 0.2 8.255504
1.373400 0.2 8.605584
1.376733 0.2 8.933111
1.380067 0.2 9.235255
1.383400 0.2 9.509726
1.386733 0.2 9.754561
1.390067 0.2 9.967019
1.393400 0.2 10.142559
1.396733 0.2 10.275431
1.400067 0.2 10.360037
1.403400 0.2 10.391208
1.406733 0.2 10.364330
1.410067 0.2 10.276632
1.413400 0.2 10.128454
1.416733 0.2 9.923293
1.420067 0.2 9.667422
1.423400 0.2 9.369520
1.426733 0.2 9.040153
1.430067 0.2 8.690981
1.433400 0.2 8.333488
1.436733 0.2 7.977788
1.440067 0.2 7.632249
1.443400 0.2 7.303804
1.446733 0.2 6.997883
1.450067 0.2 6.717909
1.453400 0.2 6.465637
1.456733 0.2 6.241733
1.460067 0.2 6.046020
1.463400 0.2 5.878061
1.466733 0.2 5.737101
1.470067 0.2 5.621333
1.473400 0.2 5.528377
1.476733 0.2 5.456419
1.480067 0.2 5.403976
1.483400 0.2 5.369028
1.486733 0.2 5.348995
1.490067 0.2 5.341247
1.493400 0.2 5.343258
1.496733 0.2 5.352637
1.500067 0.2 5.367002
1.503400 0.2 5.383687
1.506733 0.2 5.399813
1.510067 0.2 5.412847
1.513400 0.2 5.421047
1.516733 0.2 5.423236
1.520067 0.2 5.418221
1.523400 0.2 5.404553
1.526733 0.2 5.381135
1.530067 0.2 5.347840
1.533400 0.2 5.305558
1.536733 0.2 5.255728
1.540067 0.2 5.200021
1.543400 0.2 5.139890
1.546733 0.2 5.075969
1.550067 0.2 5.008425
1.553400 0.2 4.937998
1.556733 0.2 4.866277
1.560067 0.2 4.795375
1.563400 0.2 4.727673
1.566733 0.2 4.665456
1.570067 0.2 4.610685
1.573400 0.2 4.565017
1.576733 0.2 4.529459
1.580067 0.2 4.504030
1.583400 0.2 4.488123
1.586733 0.2 4.481459
1.590067 0.2 4.484630
1.593400 0.2 4.498684
1.596733 0.2 4.524644
1.600067 0.2 4.563844
1.603400 0.2 4.618326
1.606733 0.2 4.690695
1.610067 0.2 4.783766
1.613400 0.2 4.900703
1.616733 0.2 5.044434
1.620067 0.2 5.216780
1.623400 0.2 5.418644
1.626733 0.2 5.650991
1.630067 0.2 5.915035
1.633400 0.2 6.211395
1.636733 0.2 6.539435
1.640067 0.2 6.897366
1.643400 0.2 7.282668
1.646733 0.2 7.692655
1.650067 0.2 8.124518
1.653400 0.2 8.575013
1.656733 0.2 9.040264
1.660067 0.2 9.515942
1.663400 0.2 9.997976
1.666733 0.2 10.482436
1.670067 0.2 10.964680
1.673400 0.2 11.439519
1.676733 0.2 11.902116
1.680067 0.2 12.348127
1.683400 0.2 12.772619
1.686733 0.2 13.169362
1.690067 0.2 13.531097
1.693400 0.2 13.850047
1.696733 0.2 14.117798
1.700067 0.2 14.325473
1.703400 0.2 14.464911
1.706733 0.2 14.530299
1.710067 0.2 14.519072
1.713400 0.2 14.432073
1.716733 0.2 14.273147
1.720067 0.2 14.048908
1.723400 0.2 13.768720
1.726733 0.2 13.444065
1.730067 0.2 13.086805
1.733400 0.2 12.707883
1.736733 0.2 12.317128
1.740067 0.2 11.923085
1.743400 0.2 11.532581
1.746733 0.2 11.150436
1.750067 0.2 10.779910
1.753400 0.2 10.423451
1.756733 0.2 10.082861
1.760067 0.2 9.759255
1.763400 0.2 9.453660
1.766733 0.2 9.167125
1.770067 0.2 8.900147
1.773400 0.2 8.652294
1.776733 0.2 8.422164
1.780067 0.2 8.207918
1.783400 0.2 8.007917
1.786733 0.2 7.820670
1.790067 0.2 7.644612
1.793400 0.2 7.478502
1.796733 0.2 7.321956
1.800067 0.2 7.175161
1.803400 0.2 7.037856
1.806733 0.2 6.908868
1.810067 0.2 6.786827
1.813400 0.2 6.671003
1.816733 0.2 6.560986
1.820067 0.2 6.455872
1.823400 0.2 6.354502
1.826733 0.2 6.256411
1.830067 0.2 6.162012
1.833400 0.2 6.072028
1.836733 0.2 5.986965
1.840067 0.2 5.906927
1.843400 0.2 5.831616
1.846733 0.2 5.760365
1.850067 0.2 5.692169
1.853400 0.2 5.626068
1.856733 0.2 5.561719
1.860067 0.2 5.499106
1.863400 0.2 5.437825
1.866733 0.2 5.377191
1.870067 0.2 5.316921
1.873400 0.2 5.257339
1.876733 0.2 5.198987
1.880067 0.2 5.142135
1.883400 0.2 5.086907
1.886733 0.2 5.033710
1.890067 0.2 4.982715
1.893400 0.2 4.933272
1.896733 0.2 4.884470
1.900067 0.2 4.835776
1.903400 0.2 4.786854
1.906733 0.2 4.737605
1.910067 0.2 4.688478
1.913400 0.2 4.640147
1.916733 0.2 4.593101
1.920067 0.2 4.547336
1.923400 0.2 4.502349
1.926733 0.2 4.457859
1.930067 0.2 4.414269
1.933400 0.2 4.372159
1.936733 0.2 4.331782
1.940067 0.2 4.293243
1.943400 0.2 4.256745
1.946733 0.2 4.222500
1.950067 0.2 4.190458
1.953400 0.2 4.160092
1.956733 0.2 4.130662
1.960067 0.2 4.101484
1.963400 0.2 4.072026
1.966733 0.2 4.042191
1.970067 0.2 4.012506
1.973400 0.2 3.983611
1.976733 0.2 3.955592
1.980067 0.2 3.928053
1.983400 0.2 3.900677
1.986733 0.2 3.873892
1.990067 0.2 3.848765
1.993400 0.2 3.826362
1.996733 0.2 3.807331
2.000067 0.2 3.791559
2.003400 0.2 3.777947
2.006733 0.2 3.764988
2.010067 0.2 3.751642
2.013400 0.2 3.737831
2.016733 0.2 3.724331
2.020067 0.2 3.711972
2.023400 0.2 3.701053
2.026733 0.2 3.691646
2.030067 0.2 3.683777
2.033400 0.2 3.676708
2.036733 0.2 3.668945
2.040067 0.2 3.659525
2.043400 0.2 3.648475
2.046733 0.2 3.636233
2.050067 0.2 3.623413
2.053400 0.2 3.610426
2.056733 0.2 3.596940
2.060067 0.2 3.582444
2.063400 0.2 3.567059
2.066733 0.2 3.551389
2.070067 0.2 3.535682
2.073400 0.2 3.519510
2.076733 0.2 3.502383
2.080067 0.2 3.484138
2.083400 0.2 3.464594
2.086733 0.2 3.443193
2.090067 0.2 3.419514
2.093400 0.2 3.393912
2.096733 0.2 3.367192
2.100067 0.2 3.340091
2.103400 0.2 3.313338
2.106733 0.2 3.287233
2.110067 0.2 3.260882
2.113400 0.2 3.232667
2.116733 0.2 3.201622
2.120067 0.2 3.167959
2.123400 0.2 3.132275
2.126733 0.2 3.094743
2.130067 0.2 3.055050
2.133400 0.2 3.012833
2.136733 0.2 2.967990
2.140067 0.2 2.920907
2.143400 0.2 2.872036
2.146733 0.2 2.821451
2.150067 0.2 2.769046
2.153400 0.2 2.714898
2.156733 0.2 2.659298
2.160067 0.2 2.602898
2.163400 0.2 2.546674
2.166733 0.2 2.491074
2.170067 0.2 2.435464
2.173400 0.2 2.379133
2.176733 0.2 2.322267
2.180067 0.2 2.265661
2.183400 0.2 2.210266
2.186733 0.2 2.156934
2.190067 0.2 2.105883
2.193400 0.2 2.057096
2.196733 0.2 2.011196
2.200067 0.2 1.969361
2.203400 0.2 1.932583
2.206733 0.2 1.901542
2.210067 0.2 1.876932
2.213400 0.2 1.859437
2.216733 0.2 1.849155
2.220067 0.2 1.845034
2.223400 0.2 1.845742
2.226733 0.2 1.851087
2.230067 0.2 1.862142
2.233400 0.2 1.880322
2.236733 0.2 1.906226
2.240067 0.2 1.939195
2.243400 0.2 1.978232
2.246733 0.2 2.023280
2.250067 0.2 2.074926
2.253400 0.2 2.133194
2.256733 0.2 2.197418
2.260067 0.2 2.267347
2.263400 0.2 2.343543
2.266733 0.2 2.426482
2.270067 0.2 2.515716
2.273400 0.2 2.609682
2.276733 0.2 2.706111
2.280067 0.2 2.803057
2.283400 0.2 2.899636
2.286733 0.2 2.995767
2.290067 0.2 3.091428
2.293400 0.2 3.186059
2.296733 0.2 3.278311
2.300067 0.2 3.366112
2.303400 0.2 3.447188
2.306733 0.2 3.520045
2.310067 0.2 3.584335
2.313400 0.2 3.640144
2.316733 0.2 3.686985
2.320067 0.2 3.723716
2.323400 0.2 3.749565
2.326733 0.2 3.764592
2.330067 0.2 3.769174
2.333400 0.2 3.763656
2.336733 0.2 3.748233
2.340067 0.2 3.722766
2.343400 0.2 3.687060
2.346733 0.2 3.641164
2.350067 0.2 3.585615
2.353400 0.2 3.521759
2.356733 0.2 3.451332
2.360067 0.2 3.375718
2.363400 0.2 3.296095
2.366733 0.2 3.213678
2.370067 0.2 3.129314
2.373400 0.2 3.043488
2.376733 0.2 2.956796
2.380067 0.2 2.869996
2.383400 0.2 2.783882
2.386733 0.2 2.699294
2.390067 0.2 2.617235
2.393400 0.2 2.538213
2.396733 0.2 2.461718
2.400067 0.2 2.387031
2.403400 0.2 2.314029
2.406733 0.2 2.242709
2.410067 0.2 2.173251
2.413400 0.2 2.106517
2.416733 0.2 2.043303
2.420067 0.2 1.983382
2.423400 0.2 1.926105
2.426733 0.2 1.871595
2.430067 0.2 1.820466
2.433400 0.2 1.772656
2.436733 0.2 1.727440
2.440067 0.2 1.684362
2.443400 0.2 1.643770
2.446733 0.2 1.606136
2.450067 0.2 1.571001
2.453400 0.2 1.536999
2.456733 0.2 1.503015
2.460067 0.2 1.469208
2.463400 0.2 1.436751
2.466733 0.2 1.406721
2.470067 0.2 1.379410
2.473400 0.2 1.354553
2.476733 0.2 1.331703
2.480067 0.2 1.310320
2.483400 0.2 1.289640
2.486733 0.2 1.269002
2.490067 0.2 1.248410
2.493400 0.2 1.228820
2.496733 0.2 1.211790
2.500067 0.2 1.198212
2.503400 0.2 1.187786
2.506733 0.2 1.179855
2.510067 0.2 1.173555
2.513400 0.2 1.167459
2.516733 0.2 1.160582
2.520067 0.2 1.153448
2.523400 0.2 1.147427
2.526733 0.2 1.143347
2.530067 0.2 1.141075
2.533400 0.2 1.140134
2.536733 0.2 1.140363
2.540067 0.2 1.141722
2.543400 0.2 1.143795
2.546733 0.2 1.145937
2.550067 0.2 1.148018
2.553400 0.2 1.150439
2.556733 0.2 1.153476
2.560067 0.2 1.156996
2.563400 0.2 1.160647
2.566733 0.2 1.164181
2.570067 0.2 1.167478
2.573400 0.2 1.170384
2.576733 0.2 1.172717
2.580067 0.2 1.174398
2.583400 0.2 1.175506
2.586733 0.2 1.176321
2.590067 0.2 1.177206
2.593400 0.2 1.178170
2.596733 0.2 1.178812
2.600067 0.2 1.178891
2.603400 0.2 1.178407
2.606733 0.2 1.176903
2.610067 0.2 1.173546
2.613400 0.2 1.168102
2.616733 0.2 1.161206
2.620067 0.2 1.153387
2.623400 0.2 1.144726
2.626733 0.2 1.135534
2.630067 0.2 1.126234
2.633400 0.2 1.116651
2.636733 0.2 1.106155
2.640067 0.2 1.094351
2.643400 0.2 1.081452
2.646733 0.2 1.068064
2.650067 0.2 1.054732
2.653400 0.2 1.041484
2.656733 0.2 1.027626
2.660067 0.2 1.012464
2.663400 0.2 0.996310
2.666733 0.2 0.980231
2.670067 0.2 0.964967
2.673400 0.2 0.950438
2.676733 0.2 0.935826
2.680067 0.2 0.920314
2.683400 0.2 0.904240
2.686733 0.2 0.889194
2.690067 0.2 0.876477
2.693400 0.2 0.865799
2.696733 0.2 0.855871
2.700067 0.2 0.845608
2.703400 0.2 0.834148
2.706733 0.2 0.820979
2.710067 0.2 0.806642
2.713400 0.2 0.792127
2.716733 0.2 0.777878
2.720067 0.2 0.764020
2.723400 0.2 0.750814
2.726733 0.2 0.738520
2.730067 0.2 0.727177
2.733400 0.2 0.716555
2.736733 0.2 0.706255
2.740067 0.2 0.696140
2.743400 0.2 0.686534
2.746733 0.2 0.677761
2.750067 0.2 0.669467
2.753400 0.2 0.660676
2.756733 0.2 0.650450
2.760067 0.2 0.638533
2.763400 0.2 0.625630
2.766733 0.2 0.613318
2.770067 0.2 0.603264
2.773400 0.2 0.595837
2.776733 0.2 0.589839
2.780067 0.2 0.583529
2.783400 0.2 0.575669
2.786733 0.2 0.566370
2.790067 0.2 0.557140
2.793400 0.2 0.549364
2.796733 0.2 0.543152
2.800067 0.2 0.538030
2.803400 0.2 0.533680
2.806733 0.2 0.529569
2.810067 0.2 0.524819
2.813400 0.2 0.518942
2.816733 0.2 0.512120
2.820067 0.2 0.504819
2.823400 0.2 0.497615
2.826733 0.2 0.491082
2.830067 0.2 0.485568
2.833400 0.2 0.481177
2.836733 0.2 0.477531
2.840067 0.2 0.474015
2.843400 0.2 0.470439
2.846733 0.2 0.466900
2.850067 0.2 0.463296
2.853400 0.2 0.459733
2.856733 0.2 0.457023
2.860067 0.2 0.455952
2.863400 0.2 0.456460
2.866733 0.2 0.457731
2.870067 0.2 0.458905
2.873400 0.2 0.459412
2.876733 0.2 0.459193
2.880067 0.2 0.458853
2.883400 0.2 0.459463
2.886733 0.2 0.461764
2.890067 0.2 0.465563
2.893400 0.2 0.470071
2.896733 0.2 0.474812
2.900067 0.2 0.480027
2.903400 0.2 0.486211
2.906733 0.2 0.493540
2.910067 0.2 0.501466
2.913400 0.2 0.508903
2.916733 0.2 0.515119
2.920067 0.2 0.520404
2.923400 0.2 0.525746
2.926733 0.2 0.531743
2.930067 0.2 0.538169
2.933400 0.2 0.544610
2.936733 0.2 0.551259
2.940067 0.2 0.558863
2.943400 0.2 0.567846
2.946733 0.2 0.577695
2.950067 0.2 0.587311
2.953400 0.2 0.595804
2.956733 0.2 0.602901
2.960067 0.2 0.608768
2.963400 0.2 0.613481
2.966733 0.2 0.616810
2.970067 0.2 0.618864
2.973400 0.2 0.620354
2.976733 0.2 0.621909
2.980067 0.2 0.623306
2.983400 0.2 0.623753
2.986733 0.2 0.622789
2.990067 0.2 0.620582
2.993400 0.2 0.617560
2.996733 0.2 0.613816
3.000067 0.2 0.609267
3.003400 0.2 0.604265
3.006733 0.2 0.599287
3.010067 0.2 0.594351
3.013400 0.2 0.589439
3.016733 0.2 0.584899
3.020067 0.2 0.580810
3.023400 0.2 0.576349
3.026733 0.2 0.570505
3.030067 0.2 0.563539
3.033400 0.2 0.557052
3.036733 0.2 0.552055
3.040067 0.2 0.547660
3.043400 0.2 0.542584
3.046733 0.2 0.536921
3.050067 0.2 0.531655
3.053400 0.2 0.527413
3.056733 0.2 0.524274
3.060067 0.2 0.521936
3.063400 0.2 0.519813
3.066733 0.2 0.517555
3.070067 0.2 0.515357
3.073400 0.2 0.513704
3.076733 0.2 0.512726
3.080067 0.2 0.511827
3.083400 0.2 0.510076
3.086733 0.2 0.507031
3.090067 0.2 0.503068
3.093400 0.2 0.499161
3.096733 0.2 0.496227
3.100067 0.2 0.494355
3.103400 0.2 0.492693
3.106733 0.2 0.489964
3.110067 0.2 0.485377
3.113400 0.2 0.479333
3.116733 0.2 0.473014
3.120067 0.2 0.467272
3.123400 0.2 0.462397
3.126733 0.2 0.458523
3.130067 0.2 0.455435
3.133400 0.2 0.452418
3.136733 0.2 0.448525
3.140067 0.2 0.442928
3.143400 0.2 0.435198
3.146733 0.2 0.425479
3.150067 0.2 0.414583
3.153400 0.2 0.403794
3.156733 0.2 0.394168
3.160067 0.2 0.386126
3.163400 0.2 0.379547
3.166733 0.2 0.374047
3.170067 0.2 0.369223
3.173400 0.2 0.364180
3.176733 0.2 0.357134
3.180067 0.2 0.346638
3.183400 0.2 0.333055
3.186733 0.2 0.318466
3.190067 0.2 0.305497
3.193400 0.2 0.295867
3.196733 0.2 0.289502
3.200067 0.2 0.284859
3.203400 0.2 0.280128
3.206733 0.2 0.274247
3.210067 0.2 0.267033
3.213400 0.2 0.259024
3.216733 0.2 0.251206
3.220067 0.2 0.244421
3.223400 0.2 0.238991
3.226733 0.2 0.234623
3.230067 0.2 0.230209
3.233400 0.2 0.224547
3.236733 0.2 0.217436
3.240067 0.2 0.209571
3.243400 0.2 0.201566
3.246733 0.2 0.193482
3.250067 0.2 0.185086
3.253400 0.2 0.176458
3.256733 0.2 0.168174
3.260067 0.2 0.161012
3.263400 0.2 0.155363
3.266733 0.2 0.150870
3.270067 0.2 0.146865
3.273400 0.2 0.143116
3.276733 0.2 0.139521
3.280067 0.2 0.135633
3.283400 0.2 0.131130
3.286733 0.2 0.126329
3.290067 0.2 0.121854
3.293400 0.2 0.118110
3.296733 0.2 0.114855
3.300067 0.2 0.111167
3.303400 0.2 0.106371
3.306733 0.2 0.101137
3.310067 0.2 0.097114
3.313400 0.2 0.095447
3.316733 0.2 0.096010
3.320067 0.2 0.097998
3.323400 0.2 0.100173
3.326733 0.2 0.101021
3.330067 0.2 0.099740
3.333400 0.2 0.096797
3.336733 0.2 0.093253
3.340067 0.2 0.089775
3.343400 0.2 0.086292
3.346733 0.2 0.082506
3.350067 0.2 0.078361
3.353400 0.2 0.073980
3.356733 0.2 0.069449
3.360067 0.2 0.064904
3.363400 0.2 0.060732
3.366733 0.2 0.057374
3.370067 0.2 0.055050
3.373400 0.2 0.053765
3.376733 0.2 0.053290
3.380067 0.2 0.052964
3.383400 0.2 0.051949
3.386733 0.2 0.049789
3.390067 0.2 0.046757
3.393400 0.2 0.043828
3.396733 0.2 0.041863
3.400067 0.2 0.040792
3.403400 0.2 0.040042
3.406733 0.2 0.039339
3.410067 0.2 0.038473
3.413400 0.2 0.036927
3.416733 0.2 0.034329
3.420067 0.2 0.031083
3.423400 0.2 0.028042
3.426733 0.2 0.025695
3.430067 0.2 0.023483
3.433400 0.2 0.019902
3.436733 0.2 0.013937
3.440067 0.2 0.006440
3.443400 0.2 -0.000461
3.446733 0.2 -0.005406
3.450067 0.2 -0.008671
3.453400 0.2 -0.011423
3.456733 0.2 -0.014775
3.460067 0.2 -0.019413
3.463400 0.2 -0.025611
3.466733 0.2 -0.032987
3.470067 0.2 -0.040336
3.473400 0.2 -0.046436
3.476733 0.2 -0.051004
3.480067 0.2 -0.054603
3.483400 0.2 -0.058087
3.486733 0.2 -0.062184
3.490067 0.2 -0.066864
3.493400 0.2 -0.071195
3.496733 0.2 -0.074673
3.500067 0.2 -0.078268
3.503400 0.2 -0.083535
3.506733 0.2 -0.090906
3.510067 0.2 -0.099149
3.513400 0.2 -0.106590
3.516733 0.2 -0.112541
3.520067 0.2 -0.117007
3.523400 0.2 -0.119917
3.526733 0.2 -0.121114
3.530067 0.2 -0.120834
3.533400 0.2 -0.120024
3.536733 0.2 -0.120089
3.540067 0.2 -0.122138
3.543400 0.2 -0.126464
3.546733 0.2 -0.132350
3.550067 0.2 -0.138027
3.553400 0.2 -0.141650
3.556733 0.2 -0.142711
3.560067 0.2 -0.142036
3.563400 0.2 -0.140858
3.566733 0.2 -0.140485
3.570067 0.2 -0.142157
3.573400 0.2 -0.146427
3.576733 0.2 -0.152825
3.580067 0.2 -0.160225
3.583400 0.2 -0.167424
3.586733 0.2 -0.173580
3.590067 0.2 -0.178451
3.593400 0.2 -0.182185
3.596733 0.2 -0.185044
3.600067 0.2 -0.187443
3.603400 0.2 -0.189948
3.606733 0.2 -0.192951
3.610067 0.2 -0.196584
3.613400 0.2 -0.201054
3.616733 0.2 -0.206456
3.620067 0.2 -0.212300
3.623400 0.2 -0.218111
3.626733 0.2 -0.223899
3.630067 0.2 -0.229636
3.633400 0.2 -0.234889
3.636733 0.2 -0.239196
3.640067 0.2 -0.242512
3.643400 0.2 -0.245161
3.646733 0.2 -0.247597
3.650067 0.2 -0.250600
3.653400 0.2 -0.255164
3.656733 0.2 -0.261599
3.660067 0.2 -0.268822
3.663400 0.2 -0.275224
3.666733 0.2 -0.280328
3.670067 0.2 -0.284659
3.673400 0.2 -0.288528
3.676733 0.2 -0.291807
3.680067 0.2 -0.294573
3.683400 0.2 -0.297488
3.686733 0.2 -0.301334
3.690067 0.2 -0.306177
3.693400 0.2 -0.311430
3.696733 0.2 -0.316510
3.700067 0.2 -0.320803
3.703400 0.2 -0.323639
3.706733 0.2 -0.325106
3.710067 0.2 -0.326280
3.713400 0.2 -0.328314
3.716733 0.2 -0.331583
3.720067 0.2 -0.335765
3.723400 0.2 -0.340403
3.726733 0.2 -0.345088
3.730067 0.2 -0.349469
3.733400 0.2 -0.353381
3.736733 0.2 -0.356957
3.740067 0.2 -0.360641
3.743400 0.2 -0.364855
3.746733 0.2 -0.369726
3.750067 0.2 -0.375053
3.753400 0.2 -0.380455
3.756733 0.2 -0.385498
3.760067 0.2 -0.389735
3.763400 0.2 -0.392809
3.766733 0.2 -0.394932
3.770067 0.2 -0.396697
3.773400 0.2 -0.398434
3.776733 0.2 -0.400161
3.780067 0.2 -0.402019
3.783400 0.2 -0.404404
3.786733 0.2 -0.407347
3.790067 0.2 -0.409982
3.793400 0.2 -0.411351
3.796733 0.2 -0.411631
3.800067 0.2 -0.411840
3.803400 0.2 -0.412608
3.806733 0.2 -0.414071
3.810067 0.2 -0.416157
3.813400 0.2 -0.418625
3.816733 0.2 -0.421265
3.820067 0.2 -0.423910
3.823400 0.2 -0.426332
3.826733 0.2 -0.428478
3.830067 0.2 -0.430574
3.833400 0.2 -0.432618
3.836733 0.2 -0.434355
3.840067 0.2 -0.435868
3.843400 0.2 -0.437307
3.846733 0.2 -0.438229
3.850067 0.2 -0.438280
3.853400 0.2 -0.438271
3.856733 0.2 -0.439570
3.860067 0.2 -0.442429
3.863400 0.2 -0.445889
3.866733 0.2 -0.449182
3.870067 0.2 -0.452348
3.873400 0.2 -0.455393
3.876733 0.2 -0.457503
3.880067 0.2 -0.457759
3.883400 0.2 -0.456371
3.886733 0.2 -0.454383
3.890067 0.2 -0.452660
3.893400 0.2 -0.451719
3.896733 0.2 -0.451743
3.900067 0.2 -0.452511
3.903400 0.2 -0.453740
3.906733 0.2 -0.455403
3.910067 0.2 -0.457522
3.913400 0.2 -0.460050
3.916733 0.2 -0.462774
3.920067 0.2 -0.465312
3.923400 0.2 -0.467654
3.926733 0.2 -0.469969
3.930067 0.2 -0.471785
3.933400 0.2 -0.472260
3.936733 0.2 -0.471501
3.940067 0.2 -0.470835
3.943400 0.2 -0.471580
3.946733 0.2 -0.473866
3.950067 0.2 -0.476530
3.953400 0.2 -0.478234
3.956733 0.2 -0.478760
3.960067 0.2 -0.478947
3.963400 0.2 -0.479738
3.966733 0.2 -0.481736
3.970067 0.2 -0.485070
3.973400 0.2 -0.489447
3.976733 0.2 -0.494183
3.980067 0.2 -0.498467
3.983400 0.2 -0.501676
3.986733 0.2 -0.503608
3.990067 0.2 -0.504875
3.993400 0.2 -0.506449
3.996733 0.2 -0.508884
4.000067 0.2 -0.512456
4.003400 0.2 -0.517000
4.006733 0.2 -0.521587
4.010067 0.2 -0.525350
4.013400 0.2 -0.528232
4.016733 0.2 -0.530398
4.020067 0.2 -0.531795
4.023400 0.2 -0.532656
4.026733 0.2 -0.533485
4.030067 0.2 -0.534593
4.033400 0.2 -0.536130
4.036733 0.2 -0.538141
4.040067 0.2 -0.540549
4.043400 0.2 -0.543259
4.046733 0.2 -0.546230
4.050067 0.2 -0.549508
4.053400 0.2 -0.553392
4.056733 0.2 -0.558011
4.060067 0.2 -0.562998
4.063400 0.2 -0.567976
4.066733 0.2 -0.572922
4.070067 0.2 -0.577960
4.073400 0.2 -0.583120
4.076733 0.2 -0.588009
4.080067 0.2 -0.591902
4.083400 0.2 -0.594514
4.086733 0.2 -0.596475
4.090067 0.2 -0.598542
4.093400 0.2 -0.600629
4.096733 0.2 -0.602300
4.100067 0.2 -0.603828
4.103400 0.2 -0.605811
4.106733 0.2 -0.608410
4.110067 0.2 -0.611870
4.113400 0.2 -0.616671
4.116733 0.2 -0.622463
4.120067 0.2 -0.627912
4.123400 0.2 -0.631949
4.126733 0.2 -0.634557
4.130067 0.2 -0.636266
4.133400 0.2 -0.637206
4.136733 0.2 -0.637197
4.140067 0.2 -0.636834
4.143400 0.2 -0.637639
4.146733 0.2 -0.640824
4.150067 0.2 -0.646138
4.153400 0.2 -0.652103
4.156733 0.2 -0.657393
4.160067 0.2 -0.661542
4.163400 0.2 -0.664429
4.166733 0.2 -0.666105
4.170067 0.2 -0.667255
4.173400 0.2 -0.668862
4.176733 0.2 -0.671125
4.180067 0.2 -0.673290
4.183400 0.2 -0.674631
4.186733 0.2 -0.675083
4.190067 0.2 -0.675172
4.193400 0.2 -0.675428
4.196733 0.2 -0.676061
4.200067 0.2 -0.677025
4.203400 0.2 -0.678180
4.206733 0.2 -0.679414
4.210067 0.2 -0.680545
4.213400 0.2 -0.681323
4.216733 0.2 -0.681984
4.220067 0.2 -0.683153
4.223400 0.2 -0.684848
4.226733 0.2 -0.686520
4.230067 0.2 -0.687968
4.233400 0.2 -0.689272
4.236733 0.2 -0.690110
4.240067 0.2 -0.690008
4.243400 0.2 -0.688704
4.246733 0.2 -0.686259
4.250067 0.2 -0.682939
4.253400 0.2 -0.678711
4.256733 0.2 -0.672862
4.260067 0.2 -0.664201
4.263400 0.2 -0.651651
4.266733 0.2 -0.634552
4.270067 0.2 -0.612275
4.273400 0.2 -0.583953
4.276733 0.2 -0.548651
4.280067 0.2 -0.505839
4.283400 0.2 -0.455417
4.286733 0.2 -0.397358
4.290067 0.2 -0.331365
4.293400 0.2 -0.256943
4.296733 0.2 -0.173775
4.300067 0.2 -0.082003
4.303400 0.2 0.017788
4.306733 0.2 0.124541
4.310067 0.2 0.236738
4.313400 0.2 0.352827
4.316733 0.2 0.471529
4.320067 0.2 0.591711
4.323400 0.2 0.712411
4.326733 0.2 0.832672
4.330067 0.2 0.951099
4.333400 0.2 1.066476
4.336733 0.2 1.178645
4.340067 0.2 1.288000
4.343400 0.2 1.394516
4.346733 0.2 1.497492
4.350067 0.2 1.596119
4.353400 0.2 1.690174
4.356733 0.2 1.780111
4.360067 0.2 1.866315
4.363400 0.2 1.948541
4.366733 0.2 2.026223
4.370067 0.2 2.099229
4.373400 0.2 2.168082
4.376733 0.2 2.233312
4.380067 0.2 2.295058
4.383400 0.2 2.352903
4.386733 0.2 2.406077
4.390067 0.2 2.454082
4.393400 0.2 2.496853
4.396733 0.2 2.534441
4.400067 0.2 2.567316
4.403400 0.2 2.596756
4.406733 0.2 2.623834
4.410067 0.2 2.648495
4.413400 0.2 2.670120
4.416733 0.2 2.688318
4.420067 0.2 2.702880
4.423400 0.2 2.713706
4.426733 0.2 2.720882
4.430067 0.2 2.724631
4.433400 0.2 2.725148
4.436733 0.2 2.722610
4.440067 0.2 2.717339
4.443400 0.2 2.709711
4.446733 0.2 2.699839
4.450067 0.2 2.687639
4.453400 0.2 2.673147
4.456733 0.2 2.656500
4.460067 0.2 2.637780
4.463400 0.2 2.617105
4.466733 0.2 2.594558
4.470067 0.2 2.570315
4.473400 0.2 2.545328
4.476733 0.2 2.520741
4.480067 0.2 2.496317
4.483400 0.2 2.470706
4.486733 0.2 2.443064
4.490067 0.2 2.413243
4.493400 0.2 2.381257
4.496733 0.2 2.347562
4.500067 0.2 2.313135
4.503400 0.2 2.278886
4.506733 0.2 2.245251
4.510067 0.2 2.212031
4.513400 0.2 2.178559
4.516733 0.2 2.144561
4.520067 0.2 2.110656
4.523400 0.2 2.077366
4.526733 0.2 2.044272
4.530067 0.2 2.010805
4.533400 0.2 1.977086
4.536733 0.2 1.943372
4.540067 0.2 1.909216
4.543400 0.2 1.874277
4.546733 0.2 1.839367
4.550067 0.2 1.805723
4.553400 0.2 1.773983
4.556733 0.2 1.744186
4.560067 0.2 1.716060
4.563400 0.2 1.689028
4.566733 0.2 1.662350
4.570067 0.2 1.635607
4.573400 0.2 1.609027
4.576733 0.2 1.583109
4.580067 0.2 1.558252
4.583400 0.2 1.534792
4.586733 0.2 1.512961
4.590067 0.2 1.492579
4.593400 0.2 1.472952
4.596733 0.2 1.453138
4.600067 0.2 1.432402
4.603400 0.2 1.410460
4.606733 0.2 1.387615
4.610067 0.2 1.365058
4.613400 0.2 1.344290
4.616733 0.2 1.326059
4.620067 0.2 1.309924
4.623400 0.2 1.294487
4.626733 0.2 1.278035
4.630067 0.2 1.259479
4.633400 0.2 1.239083
4.636733 0.2 1.218570
4.640067 0.2 1.200000
4.643400 0.2 1.183804
4.646733 0.2 1.168596
4.650067 0.2 1.153182
4.653400 0.2 1.137680
4.656733 0.2 1.122295
4.660067 0.2 1.106602
4.663400 0.2 1.090616
4.666733 0.2 1.075449
4.670067 0.2 1.062229
4.673400 0.2 1.050979
4.676733 0.2 1.040837
4.680067 0.2 1.030779
4.683400 0.2 1.020022
4.686733 0.2 1.008385
4.690067 0.2 0.996375
4.693400 0.2 0.984659
4.696733 0.2 0.973260
4.700067 0.2 0.961614
4.703400 0.2 0.949409
4.706733 0.2 0.936994
4.710067 0.2 0.925004
4.713400 0.2 0.913893
4.716733 0.2 0.903709
4.720067 0.2 0.894126
4.723400 0.2 0.884822
4.726733 0.2 0.875550
4.730067 0.2 0.866298
4.733400 0.2 0.857799
4.736733 0.2 0.850833
4.740067 0.2 0.844747
4.743400 0.2 0.837790
4.746733 0.2 0.828775
4.750067 0.2 0.817766
4.753400 0.2 0.805608
4.756733 0.2 0.793380
4.760067 0.2 0.782064
4.763400 0.2 0.772597
4.766733 0.2 0.765622
4.770067 0.2 0.760662
4.773400 0.2 0.756271
4.776733 0.2 0.751251
4.780067 0.2 0.745342
4.783400 0.2 0.738949
4.786733 0.2 0.732299
4.790067 0.2 0.725156
4.793400 0.2 0.717393
4.796733 0.2 0.709267
4.800067 0.2 0.701258
4.803400 0.2 0.693901
4.806733 0.2 0.687498
4.810067 0.2 0.682063
4.813400 0.2 0.677342
4.816733 0.2 0.672685
4.820067 0.2 0.667414
4.823400 0.2 0.661262
4.826733 0.2 0.654329
4.830067 0.2 0.647129
4.833400 0.2 0.640536
4.836733 0.2 0.635143
4.840067 0.2 0.630692
4.843400 0.2 0.626529
4.846733 0.2 0.622529
4.850067 0.2 0.619092
4.853400 0.2 0.616112
4.856733 0.2 0.612680
4.860067 0.2 0.608144
4.863400 0.2 0.602603
4.866733 0.2 0.596200
4.870067 0.2 0.589029
4.873400 0.2 0.581909
4.876733 0.2 0.576340
4.880067 0.2 0.573047
4.883400 0.2 0.571241
4.886733 0.2 0.569336
4.890067 0.2 0.566090
4.893400 0.2 0.561355
4.896733 0.2 0.555930
4.900067 0.2 0.550454
4.903400 0.2 0.544880
4.906733 0.2 0.539105
4.910067 0.2 0.533382
4.913400 0.2 0.528283
4.916733 0.2 0.524498
4.920067 0.2 0.521974
4.923400 0.2 0.519371
4.926733 0.2 0.515096
4.930067 0.2 0.509126
4.933400 0.2 0.503133
4.936733 0.2 0.498705
4.940067 0.2 0.495859
4.943400 0.2 0.493606
4.946733 0.2 0.491282
4.950067 0.2 0.488749
4.953400 0.2 0.485973
4.956733 0.2 0.483235
4.960067 0.2 0.481275
4.963400 0.2 0.480358
4.966733 0.2 0.479599
4.970067 0.2 0.477675
4.973400 0.2 0.474001
4.976733 0.2 0.469382
4.980067 0.2 0.465177
4.983400 0.2 0.461875
4.986733 0.2 0.458960
4.990067 0.2 0.455799
4.993400 0.2 0.452208
4.996733 0.2 0.448641
5.000067 0.2 0.445838
5.003400 0.2 0.443938
5.006733 0.2 0.442206
5.010067 0.2 0.439691
5.013400 0.2 0.436208
5.016733 0.2 0.432646
5.020067 0.2 0.430080
5.023400 0.2 0.428725
5.026733 0.2 0.428199
5.030067 0.2 0.428087
5.033400 0.2 0.427966
5.036733 0.2 0.427430
5.040067 0.2 0.426173
5.043400 0.2 0.423929
5.046733 0.2 0.420352
5.050067 0.2 0.415123
5.053400 0.2 0.408380
5.056733 0.2 0.401125
5.060067 0.2 0.394736
5.063400 0.2 0.389894
5.066733 0.2 0.386448
5.070067 0.2 0.383896
5.073400 0.2 0.381400
5.076733 0.2 0.377847
5.080067 0.2 0.372827
5.083400 0.2 0.367053
5.086733 0.2 0.361619
5.090067 0.2 0.357172
5.093400 0.2 0.353465
5.096733 0.2 0.349437
5.100067 0.2 0.344254
5.103400 0.2 0.338028
5.106733 0.2 0.331309
5.110067 0.2 0.324501
5.113400 0.2 0.317954
5.116733 0.2 0.312380
5.120067 0.2 0.308733
5.123400 0.2 0.307383
5.126733 0.2 0.307537
5.130067 0.2 0.307439
5.133400 0.2 0.305367
5.136733 0.2 0.300701
5.140067 0.2 0.294056
5.143400 0.2 0.286610
5.146733 0.2 0.279411
5.150067 0.2 0.273180
5.153400 0.2 0.268519
5.156733 0.2 0.265730
5.160067 0.2 0.264086
5.163400 0.2 0.262158
5.166733 0.2 0.259145
5.170067 0.2 0.255140
5.173400 0.2 0.250274
5.176733 0.2 0.244747
5.180067 0.2 0.239182
5.183400 0.2 0.234088
5.186733 0.2 0.229464
5.190067 0.2 0.225063
5.193400 0.2 0.220640
5.196733 0.2 0.216253
5.200067 0.2 0.212216
5.203400 0.2 0.208551
5.206733 0.2 0.204952
5.210067 0.2 0.201282
5.213400 0.2 0.197724
5.216733 0.2 0.194195
5.220067 0.2 0.190213
5.223400 0.2 0.185426
5.226733 0.2 0.179908
5.230067 0.2 0.174115
5.233400 0.2 0.168709
5.236733 0.2 0.164243
5.240067 0.2 0.160881
5.243400 0.2 0.158446
5.246733 0.2 0.156551
5.250067 0.2 0.154744
5.253400 0.2 0.152704
5.256733 0.2 0.150413
5.260067 0.2 0.148029
5.263400 0.2 0.145580
5.266733 0.2 0.142804
5.270067 0.2 0.139335
5.273400 0.2 0.135191
5.276733 0.2 0.131065
5.280067 0.2 0.127899
5.283400 0.2 0.125822
5.286733 0.2 0.123894
5.290067 0.2 0.121160
5.293400 0.2 0.117542
5.296733 0.2 0.113472
5.300067 0.2 0.109263
5.303400 0.2 0.105309
5.306733 0.2 0.102306
5.310067 0.2 0.100709
5.313400 0.2 0.100238
5.316733 0.2 0.100108
5.320067 0.2 0.099754
5.323400 0.2 0.099116
5.326733 0.2 0.098161
5.330067 0.2 0.096862
5.333400 0.2 0.095586
5.336733 0.2 0.094804
5.340067 0.2 0.094343
5.343400 0.2 0.093528
5.346733 0.2 0.092066
5.350067 0.2 0.089956
5.353400 0.2 0.086939
5.356733 0.2 0.082846
5.360067 0.2 0.078161
5.363400 0.2 0.073896
5.366733 0.2 0.071120
5.370067 0.2 0.070455
5.373400 0.2 0.071540
5.376733 0.2 0.072839
5.380067 0.2 0.072541
5.383400 0.2 0.069928
5.386733 0.2 0.065602
5.390067 0.2 0.060764
5.393400 0.2 0.056485
5.396733 0.2 0.053411
5.400067 0.2 0.051796
5.403400 0.2 0.051633
5.406733 0.2 0.052643
5.410067 0.2 0.054222
5.413400 0.2 0.055330
5.416733 0.2 0.054813
5.420067 0.2 0.052131
5.423400 0.2 0.047823
5.426733 0.2 0.043232
5.430067 0.2 0.039684
5.433400 0.2 0.037518
5.436733 0.2 0.035912
5.440067 0.2 0.033961
5.443400 0.2 0.031665
5.446733 0.2 0.029448
5.450067 0.2 0.027572
5.453400 0.2 0.026086
5.456733 0.2 0.024810
5.460067 0.2 0.023656
5.463400 0.2 0.022901
5.466733 0.2 0.022631
5.470067 0.2 0.022324
5.473400 0.2 0.021476
5.476733 0.2 0.020131
5.480067 0.2 0.018785
5.483400 0.2 0.018007
5.486733 0.2 0.018012
5.490067 0.2 0.018491
5.493400 0.2 0.018687
5.496733 0.2 0.017635
5.500067 0.2 0.014924
5.503400 0.2 0.011232
5.506733 0.2 0.007930
5.510067 0.2 0.006189
5.513400 0.2 0.006123
5.516733 0.2 0.006701
5.520067 0.2 0.006347
5.523400 0.2 0.004135
5.526733 0.2 0.000759
5.530067 0.2 -0.002026
5.533400 0.2 -0.003213
5.536733 0.2 -0.003087
5.540067 0.2 -0.002305
5.543400 0.2 -0.001267
5.546733 0.2 -0.000326
5.550067 0.2 -0.000033
5.553400 0.2 -0.000661
5.556733 0.2 -0.001774
5.560067 0.2 -0.002710
5.563400 0.2 -0.003227
5.566733 0.2 -0.003614
5.570067 0.2 -0.004414
5.573400 0.2 -0.005909
5.576733 0.2 -0.007828
5.580067 0.2 -0.009756
5.583400 0.2 -0.011818
5.586733 0.2 -0.014147
5.590067 0.2 -0.016093
5.593400 0.2 -0.017011
5.596733 0.2 -0.017211
5.600067 0.2 -0.017565
5.603400 0.2 -0.018813
5.606733 0.2 -0.021234
5.610067 0.2 -0.024447
5.613400 0.2 -0.027684
5.616733 0.2 -0.030068
5.620067 0.2 -0.030734
5.623400 0.2 -0.029234
5.626733 0.2 -0.026166
5.630067 0.2 -0.022938
5.633400 0.2 -0.020475
5.636733 0.2 -0.018836
5.640067 0.2 -0.017998
5.643400 0.2 -0.018459
5.646733 0.2 -0.020843
5.650067 0.2 -0.024918
5.653400 0.2 -0.029420
5.656733 0.2 -0.033262
5.660067 0.2 -0.036424
5.663400 0.2 -0.039451
5.666733 0.2 -0.042599
5.670067 0.2 -0.045407
5.673400 0.2 -0.047116
5.676733 0.2 -0.047521
5.680067 0.2 -0.047139
5.683400 0.2 -0.046832
5.686733 0.2 -0.047507
5.690067 0.2 -0.049593
5.693400 0.2 -0.052601
5.696733 0.2 -0.055633
5.700067 0.2 -0.058161
5.703400 0.2 -0.060298
5.706733 0.2 -0.062292
5.710067 0.2 -0.064173
5.713400 0.2 -0.065905
5.716733 0.2 -0.067363
5.720067 0.2 -0.068462
5.723400 0.2 -0.069602
5.726733 0.2 -0.071498
5.730067 0.2 -0.074473
5.733400 0.2 -0.078208
5.736733 0.2 -0.081919
5.740067 0.2 -0.085016
5.743400 0.2 -0.087488
5.746733 0.2 -0.089318
5.750067 0.2 -0.090208
5.753400 0.2 -0.090087
5.756733 0.2 -0.089346
5.760067 0.2 -0.088289
5.763400 0.2 -0.086972
5.766733 0.2 -0.085831
5.770067 0.2 -0.086138
5.773400 0.2 -0.089328
5.776733 0.2 -0.095521
5.780067 0.2 -0.103018
5.783400 0.2 -0.109361
5.786733 0.2 -0.112932
5.790067 0.2 -0.113533
5.793400 0.2 -0.111964
5.796733 0.2 -0.109463
5.800067 0.2 -0.107153
5.803400 0.2 -0.105551
5.806733 0.2 -0.104709
5.810067 0.2 -0.104913
5.813400 0.2 -0.106832
5.816733 0.2 -0.110827
5.820067 0.2 -0.116187
5.823400 0.2 -0.121137
5.826733 0.2 -0.124061
5.830067 0.2 -0.124779
5.833400 0.2 -0.124257
5.836733 0.2 -0.123498
5.840067 0.2 -0.123200
5.843400 0.2 -0.123973
5.846733 0.2 -0.125985
5.850067 0.2 -0.128457
5.853400 0.2 -0.130218
5.856733 0.2 -0.130902
5.860067 0.2 -0.131177
5.863400 0.2 -0.131791
5.866733 0.2 -0.132965
5.870067 0.2 -0.134781
5.873400 0.2 -0.137556
5.876733 0.2 -0.141165
5.880067 0.2 -0.144574
5.883400 0.2 -0.146884
5.886733 0.2 -0.148290
5.890067 0.2 -0.149491
5.893400 0.2 -0.150753
5.896733 0.2 -0.152132
5.900067 0.2 -0.153966
5.903400 0.2 -0.156402
5.906733 0.2 -0.158940
5.910067 0.2 -0.161030
5.913400 0.2 -0.162800
5.916733 0.2 -0.164681
5.920067 0.2 -0.166981
5.923400 0.2 -0.169887
5.926733 0.2 -0.173310
5.930067 0.2 -0.176667
5.933400 0.2 -0.179345
5.936733 0.2 -0.181254
5.940067 0.2 -0.182646
5.943400 0.2 -0.183783
5.946733 0.2 -0.184998
5.950067 0.2 -0.186614
5.953400 0.2 -0.188611
5.956733 0.2 -0.190521
5.960067 0.2 -0.191759
5.963400 0.2 -0.192062
5.966733 0.2 -0.191932
5.970067 0.2 -0.192383
5.973400 0.2 -0.193878
5.976733 0.2 -0.195936
5.980067 0.2 -0.197911
5.983400 0.2 -0.199494
5.986733 0.2 -0.200733
5.990067 0.2 -0.201771
5.993400 0.2 -0.202870
5.996733 0.2 -0.204565
6.000067 0.2 -0.207522
