# Supplementary material for: Quantitative profiling of capsaicin content in seven chili pepper cultivars using optimized HPLC
Source: Front Plant Sci. 2026 May 7;17:1749488. doi: 10.3389/fpls.2026.1749488 (PMC13190488; doi:10.3389/fpls.2026.1749488)
Supplement: Supplementary file 3 [file DataSheet3.zip › Raw Chromatograms_Chili Pepper/POPD.txt]

URL	chrom://desktop-lb30aed/ChromeleonLocal/Capsaicin/CapsaicinTest_1312025.seq/69298.smp/UV_VIS_4.channel
Channel	UV_VIS_4

Injection Information:
Data Vault	ChromeleonLocal
Sequence	CapsaicinTest_1312025
Name	POPD
Number	554
Position	B:E4
Comment	
Processing Method	Processing_Capsaicin
Instrument Method	Capsaicin_222025m1 -Origninal_4wavelenght
Type	Unknown
Status	Finished
Inject Time	3/31/2025 3:37:41 PM -07:00
Volume (µl)	10.00
Dilution Factor	1.0000
Weight	1.0000

Raw Data Information:
Time Min. (min)	0.003400
Time Max. (min)	6.000067
Data Points	1800
Detector	UV
Generating Data System	Chromeleon 7.2.10.24543
Exporting Data System	Chromeleon 7.2.10.0
Operator	Instrument Controller
Signal Quantity	Absorbance
Signal Unit	mAU
Signal Min.	-0.690110
Signal Max.	59.732595
Channel	UV_VIS_4
Driver Name	VDAD.dll
Channel Type	Evaluation
Min. Step (s)	0.2
Max. Step (s)	0.2
Average Step (s)	0.2

Signal Parameter Information:
Signal Info	WVL:280 nm

Raw Data:
Time (min)	Step (s)	Value (mAU)
0.003400	n.a.	0.000000
0.006733	0.2	-0.000172
0.010067	0.2	-0.001220
0.013400	0.2	-0.004042
0.016733	0.2	-0.008573
0.020067	0.2	-0.013597
0.023400	0.2	-0.017947
0.026733	0.2	-0.021365
0.030067	0.2	-0.024140
0.033400	0.2	-0.026533
0.036733	0.2	-0.028932
0.040067	0.2	-0.031861
0.043400	0.2	-0.035376
0.046733	0.2	-0.038808
0.050067	0.2	-0.041462
0.053400	0.2	-0.043423
0.056733	0.2	-0.045267
0.060067	0.2	-0.047097
0.063400	0.2	-0.048461
0.066733	0.2	-0.049355
0.070067	0.2	-0.050538
0.073400	0.2	-0.052541
0.076733	0.2	-0.055153
0.080067	0.2	-0.057807
0.083400	0.2	-0.059926
0.086733	0.2	-0.061411
0.090067	0.2	-0.062780
0.093400	0.2	-0.064354
0.096733	0.2	-0.065849
0.100067	0.2	-0.067241
0.103400	0.2	-0.069290
0.106733	0.2	-0.072531
0.110067	0.2	-0.076550
0.113400	0.2	-0.080690
0.116733	0.2	-0.084494
0.120067	0.2	-0.087605
0.123400	0.2	-0.089887
0.126733	0.2	-0.091689
0.130067	0.2	-0.093561
0.133400	0.2	-0.095814
0.136733	0.2	-0.098622
0.140067	0.2	-0.101971
0.143400	0.2	-0.105342
0.146733	0.2	-0.108443
0.150067	0.2	-0.111600
0.153400	0.2	-0.114799
0.156733	0.2	-0.117426
0.160067	0.2	-0.118939
0.163400	0.2	-0.119139
0.166733	0.2	-0.118264
0.170067	0.2	-0.117114
0.173400	0.2	-0.116732
0.176733	0.2	-0.117910
0.180067	0.2	-0.120867
0.183400	0.2	-0.125067
0.186733	0.2	-0.129277
0.190067	0.2	-0.132453
0.193400	0.2	-0.134613
0.196733	0.2	-0.136495
0.200067	0.2	-0.138283
0.203400	0.2	-0.139400
0.206733	0.2	-0.139675
0.210067	0.2	-0.139917
0.213400	0.2	-0.141119
0.216733	0.2	-0.143568
0.220067	0.2	-0.146800
0.223400	0.2	-0.150320
0.226733	0.2	-0.153906
0.230067	0.2	-0.157184
0.233400	0.2	-0.159461
0.236733	0.2	-0.160281
0.240067	0.2	-0.160001
0.243400	0.2	-0.159671
0.246733	0.2	-0.160150
0.250067	0.2	-0.161668
0.253400	0.2	-0.163931
0.256733	0.2	-0.166288
0.260067	0.2	-0.168136
0.263400	0.2	-0.169827
0.266733	0.2	-0.172411
0.270067	0.2	-0.176323
0.273400	0.2	-0.180942
0.276733	0.2	-0.185510
0.280067	0.2	-0.189589
0.283400	0.2	-0.192961
0.286733	0.2	-0.195689
0.290067	0.2	-0.198064
0.293400	0.2	-0.199997
0.296733	0.2	-0.201180
0.300067	0.2	-0.202069
0.303400	0.2	-0.203606
0.306733	0.2	-0.206125
0.310067	0.2	-0.209287
0.313400	0.2	-0.212495
0.316733	0.2	-0.215080
0.320067	0.2	-0.216844
0.323400	0.2	-0.218395
0.326733	0.2	-0.220514
0.330067	0.2	-0.223340
0.333400	0.2	-0.226442
0.336733	0.2	-0.229361
0.340067	0.2	-0.231685
0.343400	0.2	-0.232784
0.346733	0.2	-0.232384
0.350067	0.2	-0.231313
0.353400	0.2	-0.230880
0.356733	0.2	-0.231820
0.360067	0.2	-0.234242
0.363400	0.2	-0.237767
0.366733	0.2	-0.241846
0.370067	0.2	-0.246367
0.373400	0.2	-0.251387
0.376733	0.2	-0.256211
0.380067	0.2	-0.259788
0.383400	0.2	-0.261688
0.386733	0.2	-0.262288
0.390067	0.2	-0.262493
0.393400	0.2	-0.263313
0.396733	0.2	-0.265194
0.400067	0.2	-0.268091
0.403400	0.2	-0.271900
0.406733	0.2	-0.276179
0.410067	0.2	-0.279881
0.413400	0.2	-0.282107
0.416733	0.2	-0.283099
0.420067	0.2	-0.284077
0.423400	0.2	-0.286074
0.426733	0.2	-0.289180
0.430067	0.2	-0.292724
0.433400	0.2	-0.295765
0.436733	0.2	-0.297697
0.440067	0.2	-0.298591
0.443400	0.2	-0.298754
0.446733	0.2	-0.298303
0.450067	0.2	-0.297413
0.453400	0.2	-0.296663
0.456733	0.2	-0.296589
0.460067	0.2	-0.297250
0.463400	0.2	-0.298261
0.466733	0.2	-0.299164
0.470067	0.2	-0.299918
0.473400	0.2	-0.301138
0.476733	0.2	-0.303532
0.480067	0.2	-0.307155
0.483400	0.2	-0.311583
0.486733	0.2	-0.316426
0.490067	0.2	-0.321050
0.493400	0.2	-0.324491
0.496733	0.2	-0.326303
0.500067	0.2	-0.327104
0.503400	0.2	-0.327900
0.506733	0.2	-0.329013
0.510067	0.2	-0.330172
0.513400	0.2	-0.331164
0.516733	0.2	-0.332007
0.520067	0.2	-0.332808
0.523400	0.2	-0.333725
0.526733	0.2	-0.335164
0.530067	0.2	-0.337600
0.533400	0.2	-0.340897
0.536733	0.2	-0.344003
0.540067	0.2	-0.345996
0.543400	0.2	-0.346908
0.546733	0.2	-0.347281
0.550067	0.2	-0.347495
0.553400	0.2	-0.347523
0.556733	0.2	-0.346969
0.560067	0.2	-0.345614
0.563400	0.2	-0.343821
0.566733	0.2	-0.342657
0.570067	0.2	-0.343616
0.573400	0.2	-0.347518
0.576733	0.2	-0.353563
0.580067	0.2	-0.359775
0.583400	0.2	-0.364175
0.586733	0.2	-0.365973
0.590067	0.2	-0.365921
0.593400	0.2	-0.365525
0.596733	0.2	-0.365986
0.600067	0.2	-0.367500
0.603400	0.2	-0.369214
0.606733	0.2	-0.370210
0.610067	0.2	-0.370480
0.613400	0.2	-0.370727
0.616733	0.2	-0.371342
0.620067	0.2	-0.371872
0.623400	0.2	-0.371453
0.626733	0.2	-0.369609
0.630067	0.2	-0.366406
0.633400	0.2	-0.361702
0.636733	0.2	-0.354508
0.640067	0.2	-0.343360
0.643400	0.2	-0.326964
0.646733	0.2	-0.304431
0.650067	0.2	-0.274931
0.653400	0.2	-0.236705
0.656733	0.2	-0.185599
0.660067	0.2	-0.113468
0.663400	0.2	-0.007246
0.666733	0.2	0.150395
0.670067	0.2	0.378620
0.673400	0.2	0.694725
0.676733	0.2	1.109256
0.680067	0.2	1.621163
0.683400	0.2	2.215840
0.686733	0.2	2.867752
0.690067	0.2	3.546290
0.693400	0.2	4.222365
0.696733	0.2	4.874393
0.700067	0.2	5.493113
0.703400	0.2	6.083241
0.706733	0.2	6.659948
0.710067	0.2	7.240991
0.713400	0.2	7.837662
0.716733	0.2	8.448088
0.720067	0.2	9.055333
0.723400	0.2	9.630900
0.726733	0.2	10.142289
0.730067	0.2	10.559899
0.733400	0.2	10.858160
0.736733	0.2	11.015185
0.740067	0.2	11.026110
0.743400	0.2	10.935124
0.746733	0.2	10.860199
0.750067	0.2	10.966593
0.753400	0.2	11.378494
0.756733	0.2	12.094514
0.760067	0.2	12.996621
0.763400	0.2	13.945051
0.766733	0.2	14.860393
0.770067	0.2	15.735803
0.773400	0.2	16.611936
0.776733	0.2	17.562397
0.780067	0.2	18.688850
0.783400	0.2	20.091846
0.786733	0.2	21.810331
0.790067	0.2	23.776651
0.793400	0.2	25.846330
0.796733	0.2	27.897726
0.800067	0.2	29.912838
0.803400	0.2	31.960760
0.806733	0.2	34.109666
0.810067	0.2	36.358708
0.813400	0.2	38.639638
0.816733	0.2	40.867175
0.820067	0.2	42.994609
0.823400	0.2	45.041959
0.826733	0.2	47.075609
0.830067	0.2	49.146148
0.833400	0.2	51.227724
0.836733	0.2	53.199348
0.840067	0.2	54.870667
0.843400	0.2	56.032450
0.846733	0.2	56.515164
0.850067	0.2	56.241551
0.853400	0.2	55.256016
0.856733	0.2	53.719068
0.860067	0.2	51.868083
0.863400	0.2	49.957247
0.866733	0.2	48.197471
0.870067	0.2	46.716845
0.873400	0.2	45.551928
0.876733	0.2	44.668098
0.880067	0.2	43.997709
0.883400	0.2	43.479898
0.886733	0.2	43.087164
0.890067	0.2	42.831302
0.893400	0.2	42.752493
0.896733	0.2	42.903847
0.900067	0.2	43.341219
0.903400	0.2	44.118203
0.906733	0.2	45.280047
0.910067	0.2	46.851439
0.913400	0.2	48.815873
0.916733	0.2	51.090415
0.920067	0.2	53.509637
0.923400	0.2	55.835554
0.926733	0.2	57.798168
0.930067	0.2	59.152930
0.933400	0.2	59.732595
0.936733	0.2	59.476285
0.940067	0.2	58.429968
0.943400	0.2	56.722332
0.946733	0.2	54.527381
0.950067	0.2	52.027130
0.953400	0.2	49.384567
0.956733	0.2	46.729925
0.960067	0.2	44.157319
0.963400	0.2	41.728332
0.966733	0.2	39.478638
0.970067	0.2	37.424914
0.973400	0.2	35.571279
0.976733	0.2	33.914195
0.980067	0.2	32.444424
0.983400	0.2	31.146696
0.986733	0.2	29.999027
0.990067	0.2	28.972658
0.993400	0.2	28.034039
0.996733	0.2	27.149553
1.000067	0.2	26.291665
1.003400	0.2	25.444506
1.006733	0.2	24.606870
1.010067	0.2	23.791236
1.013400	0.2	23.020040
1.016733	0.2	22.320868
1.020067	0.2	21.720338
1.023400	0.2	21.238164
1.026733	0.2	20.884364
1.030067	0.2	20.658509
1.033400	0.2	20.548743
1.036733	0.2	20.531043
1.040067	0.2	20.569935
1.043400	0.2	20.620967
1.046733	0.2	20.635482
1.050067	0.2	20.567155
1.053400	0.2	20.378265
1.056733	0.2	20.044940
1.060067	0.2	19.561034
1.063400	0.2	18.938817
1.066733	0.2	18.205247
1.070067	0.2	17.395341
1.073400	0.2	16.545928
1.076733	0.2	15.690587
1.080067	0.2	14.856104
1.083400	0.2	14.061728
1.086733	0.2	13.320246
1.090067	0.2	12.638778
1.093400	0.2	12.019635
1.096733	0.2	11.461559
1.100067	0.2	10.960982
1.103400	0.2	10.512979
1.106733	0.2	10.111830
1.110067	0.2	9.751497
1.113400	0.2	9.426675
1.116733	0.2	9.133425
1.120067	0.2	8.868543
1.123400	0.2	8.628727
1.126733	0.2	8.410700
1.130067	0.2	8.211820
1.133400	0.2	8.030455
1.136733	0.2	7.865904
1.140067	0.2	7.718178
1.143400	0.2	7.588011
1.146733	0.2	7.477109
1.150067	0.2	7.387819
1.153400	0.2	7.321909
1.156733	0.2	7.279702
1.160067	0.2	7.260726
1.163400	0.2	7.264372
1.166733	0.2	7.289560
1.170067	0.2	7.334547
1.173400	0.2	7.397095
1.176733	0.2	7.473747
1.180067	0.2	7.558768
1.183400	0.2	7.644184
1.186733	0.2	7.721176
1.190067	0.2	7.781358
1.193400	0.2	7.816800
1.196733	0.2	7.820027
1.200067	0.2	7.785168
1.203400	0.2	7.709162
1.206733	0.2	7.592072
1.210067	0.2	7.436648
1.213400	0.2	7.247697
1.216733	0.2	7.031225
1.220067	0.2	6.793719
1.223400	0.2	6.542243
1.226733	0.2	6.284593
1.230067	0.2	6.028544
1.233400	0.2	5.780919
1.236733	0.2	5.547176
1.240067	0.2	5.331049
1.243400	0.2	5.134391
1.246733	0.2	4.957533
1.250067	0.2	4.799729
1.253400	0.2	4.659290
1.256733	0.2	4.534037
1.260067	0.2	4.422255
1.263400	0.2	4.323325
1.266733	0.2	4.237546
1.270067	0.2	4.165242
1.273400	0.2	4.105894
1.276733	0.2	4.057828
1.280067	0.2	4.018815
1.283400	0.2	3.986890
1.286733	0.2	3.960175
1.290067	0.2	3.936817
1.293400	0.2	3.916151
1.296733	0.2	3.899131
1.300067	0.2	3.887410
1.303400	0.2	3.882553
1.306733	0.2	3.886060
1.310067	0.2	3.899713
1.313400	0.2	3.925739
1.316733	0.2	3.966941
1.320067	0.2	4.026783
1.323400	0.2	4.109307
1.326733	0.2	4.218742
1.330067	0.2	4.359148
1.333400	0.2	4.534069
1.336733	0.2	4.746150
1.340067	0.2	4.996583
1.343400	0.2	5.284417
1.346733	0.2	5.606273
1.350067	0.2	5.956744
1.353400	0.2	6.329021
1.356733	0.2	6.715669
1.360067	0.2	7.109172
1.363400	0.2	7.501873
1.366733	0.2	7.886123
1.370067	0.2	8.255504
1.373400	0.2	8.605584
1.376733	0.2	8.933111
1.380067	0.2	9.235255
1.383400	0.2	9.509726
1.386733	0.2	9.754561
1.390067	0.2	9.967019
1.393400	0.2	10.142559
1.396733	0.2	10.275431
1.400067	0.2	10.360037
1.403400	0.2	10.391208
1.406733	0.2	10.364330
1.410067	0.2	10.276632
1.413400	0.2	10.128454
1.416733	0.2	9.923293
1.420067	0.2	9.667422
1.423400	0.2	9.369520
1.426733	0.2	9.040153
1.430067	0.2	8.690981
1.433400	0.2	8.333488
1.436733	0.2	7.977788
1.440067	0.2	7.632249
1.443400	0.2	7.303804
1.446733	0.2	6.997883
1.450067	0.2	6.717909
1.453400	0.2	6.465637
1.456733	0.2	6.241733
1.460067	0.2	6.046020
1.463400	0.2	5.878061
1.466733	0.2	5.737101
1.470067	0.2	5.621333
1.473400	0.2	5.528377
1.476733	0.2	5.456419
1.480067	0.2	5.403976
1.483400	0.2	5.369028
1.486733	0.2	5.348995
1.490067	0.2	5.341247
1.493400	0.2	5.343258
1.496733	0.2	5.352637
1.500067	0.2	5.367002
1.503400	0.2	5.383687
1.506733	0.2	5.399813
1.510067	0.2	5.412847
1.513400	0.2	5.421047
1.516733	0.2	5.423236
1.520067	0.2	5.418221
1.523400	0.2	5.404553
1.526733	0.2	5.381135
1.530067	0.2	5.347840
1.533400	0.2	5.305558
1.536733	0.2	5.255728
1.540067	0.2	5.200021
1.543400	0.2	5.139890
1.546733	0.2	5.075969
1.550067	0.2	5.008425
1.553400	0.2	4.937998
1.556733	0.2	4.866277
1.560067	0.2	4.795375
1.563400	0.2	4.727673
1.566733	0.2	4.665456
1.570067	0.2	4.610685
1.573400	0.2	4.565017
1.576733	0.2	4.529459
1.580067	0.2	4.504030
1.583400	0.2	4.488123
1.586733	0.2	4.481459
1.590067	0.2	4.484630
1.593400	0.2	4.498684
1.596733	0.2	4.524644
1.600067	0.2	4.563844
1.603400	0.2	4.618326
1.606733	0.2	4.690695
1.610067	0.2	4.783766
1.613400	0.2	4.900703
1.616733	0.2	5.044434
1.620067	0.2	5.216780
1.623400	0.2	5.418644
1.626733	0.2	5.650991
1.630067	0.2	5.915035
1.633400	0.2	6.211395
1.636733	0.2	6.539435
1.640067	0.2	6.897366
1.643400	0.2	7.282668
1.646733	0.2	7.692655
1.650067	0.2	8.124518
1.653400	0.2	8.575013
1.656733	0.2	9.040264
1.660067	0.2	9.515942
1.663400	0.2	9.997976
1.666733	0.2	10.482436
1.670067	0.2	10.964680
1.673400	0.2	11.439519
1.676733	0.2	11.902116
1.680067	0.2	12.348127
1.683400	0.2	12.772619
1.686733	0.2	13.169362
1.690067	0.2	13.531097
1.693400	0.2	13.850047
1.696733	0.2	14.117798
1.700067	0.2	14.325473
1.703400	0.2	14.464911
1.706733	0.2	14.530299
1.710067	0.2	14.519072
1.713400	0.2	14.432073
1.716733	0.2	14.273147
1.720067	0.2	14.048908
1.723400	0.2	13.768720
1.726733	0.2	13.444065
1.730067	0.2	13.086805
1.733400	0.2	12.707883
1.736733	0.2	12.317128
1.740067	0.2	11.923085
1.743400	0.2	11.532581
1.746733	0.2	11.150436
1.750067	0.2	10.779910
1.753400	0.2	10.423451
1.756733	0.2	10.082861
1.760067	0.2	9.759255
1.763400	0.2	9.453660
1.766733	0.2	9.167125
1.770067	0.2	8.900147
1.773400	0.2	8.652294
1.776733	0.2	8.422164
1.780067	0.2	8.207918
1.783400	0.2	8.007917
1.786733	0.2	7.820670
1.790067	0.2	7.644612
1.793400	0.2	7.478502
1.796733	0.2	7.321956
1.800067	0.2	7.175161
1.803400	0.2	7.037856
1.806733	0.2	6.908868
1.810067	0.2	6.786827
1.813400	0.2	6.671003
1.816733	0.2	6.560986
1.820067	0.2	6.455872
1.823400	0.2	6.354502
1.826733	0.2	6.256411
1.830067	0.2	6.162012
1.833400	0.2	6.072028
1.836733	0.2	5.986965
1.840067	0.2	5.906927
1.843400	0.2	5.831616
1.846733	0.2	5.760365
1.850067	0.2	5.692169
1.853400	0.2	5.626068
1.856733	0.2	5.561719
1.860067	0.2	5.499106
1.863400	0.2	5.437825
1.866733	0.2	5.377191
1.870067	0.2	5.316921
1.873400	0.2	5.257339
1.876733	0.2	5.198987
1.880067	0.2	5.142135
1.883400	0.2	5.086907
1.886733	0.2	5.033710
1.890067	0.2	4.982715
1.893400	0.2	4.933272
1.896733	0.2	4.884470
1.900067	0.2	4.835776
1.903400	0.2	4.786854
1.906733	0.2	4.737605
1.910067	0.2	4.688478
1.913400	0.2	4.640147
1.916733	0.2	4.593101
1.920067	0.2	4.547336
1.923400	0.2	4.502349
1.926733	0.2	4.457859
1.930067	0.2	4.414269
1.933400	0.2	4.372159
1.936733	0.2	4.331782
1.940067	0.2	4.293243
1.943400	0.2	4.256745
1.946733	0.2	4.222500
1.950067	0.2	4.190458
1.953400	0.2	4.160092
1.956733	0.2	4.130662
1.960067	0.2	4.101484
1.963400	0.2	4.072026
1.966733	0.2	4.042191
1.970067	0.2	4.012506
1.973400	0.2	3.983611
1.976733	0.2	3.955592
1.980067	0.2	3.928053
1.983400	0.2	3.900677
1.986733	0.2	3.873892
1.990067	0.2	3.848765
1.993400	0.2	3.826362
1.996733	0.2	3.807331
2.000067	0.2	3.791559
2.003400	0.2	3.777947
2.006733	0.2	3.764988
2.010067	0.2	3.751642
2.013400	0.2	3.737831
2.016733	0.2	3.724331
2.020067	0.2	3.711972
2.023400	0.2	3.701053
2.026733	0.2	3.691646
2.030067	0.2	3.683777
2.033400	0.2	3.676708
2.036733	0.2	3.668945
2.040067	0.2	3.659525
2.043400	0.2	3.648475
2.046733	0.2	3.636233
2.050067	0.2	3.623413
2.053400	0.2	3.610426
2.056733	0.2	3.596940
2.060067	0.2	3.582444
2.063400	0.2	3.567059
2.066733	0.2	3.551389
2.070067	0.2	3.535682
2.073400	0.2	3.519510
2.076733	0.2	3.502383
2.080067	0.2	3.484138
2.083400	0.2	3.464594
2.086733	0.2	3.443193
2.090067	0.2	3.419514
2.093400	0.2	3.393912
2.096733	0.2	3.367192
2.100067	0.2	3.340091
2.103400	0.2	3.313338
2.106733	0.2	3.287233
2.110067	0.2	3.260882
2.113400	0.2	3.232667
2.116733	0.2	3.201622
2.120067	0.2	3.167959
2.123400	0.2	3.132275
2.126733	0.2	3.094743
2.130067	0.2	3.055050
2.133400	0.2	3.012833
2.136733	0.2	2.967990
2.140067	0.2	2.920907
2.143400	0.2	2.872036
2.146733	0.2	2.821451
2.150067	0.2	2.769046
2.153400	0.2	2.714898
2.156733	0.2	2.659298
2.160067	0.2	2.602898
2.163400	0.2	2.546674
2.166733	0.2	2.491074
2.170067	0.2	2.435464
2.173400	0.2	2.379133
2.176733	0.2	2.322267
2.180067	0.2	2.265661
2.183400	0.2	2.210266
2.186733	0.2	2.156934
2.190067	0.2	2.105883
2.193400	0.2	2.057096
2.196733	0.2	2.011196
2.200067	0.2	1.969361
2.203400	0.2	1.932583
2.206733	0.2	1.901542
2.210067	0.2	1.876932
2.213400	0.2	1.859437
2.216733	0.2	1.849155
2.220067	0.2	1.845034
2.223400	0.2	1.845742
2.226733	0.2	1.851087
2.230067	0.2	1.862142
2.233400	0.2	1.880322
2.236733	0.2	1.906226
2.240067	0.2	1.939195
2.243400	0.2	1.978232
2.246733	0.2	2.023280
2.250067	0.2	2.074926
2.253400	0.2	2.133194
2.256733	0.2	2.197418
2.260067	0.2	2.267347
2.263400	0.2	2.343543
2.266733	0.2	2.426482
2.270067	0.2	2.515716
2.273400	0.2	2.609682
2.276733	0.2	2.706111
2.280067	0.2	2.803057
2.283400	0.2	2.899636
2.286733	0.2	2.995767
2.290067	0.2	3.091428
2.293400	0.2	3.186059
2.296733	0.2	3.278311
2.300067	0.2	3.366112
2.303400	0.2	3.447188
2.306733	0.2	3.520045
2.310067	0.2	3.584335
2.313400	0.2	3.640144
2.316733	0.2	3.686985
2.320067	0.2	3.723716
2.323400	0.2	3.749565
2.326733	0.2	3.764592
2.330067	0.2	3.769174
2.333400	0.2	3.763656
2.336733	0.2	3.748233
2.340067	0.2	3.722766
2.343400	0.2	3.687060
2.346733	0.2	3.641164
2.350067	0.2	3.585615
2.353400	0.2	3.521759
2.356733	0.2	3.451332
2.360067	0.2	3.375718
2.363400	0.2	3.296095
2.366733	0.2	3.213678
2.370067	0.2	3.129314
2.373400	0.2	3.043488
2.376733	0.2	2.956796
2.380067	0.2	2.869996
2.383400	0.2	2.783882
2.386733	0.2	2.699294
2.390067	0.2	2.617235
2.393400	0.2	2.538213
2.396733	0.2	2.461718
2.400067	0.2	2.387031
2.403400	0.2	2.314029
2.406733	0.2	2.242709
2.410067	0.2	2.173251
2.413400	0.2	2.106517
2.416733	0.2	2.043303
2.420067	0.2	1.983382
2.423400	0.2	1.926105
2.426733	0.2	1.871595
2.430067	0.2	1.820466
2.433400	0.2	1.772656
2.436733	0.2	1.727440
2.440067	0.2	1.684362
2.443400	0.2	1.643770
2.446733	0.2	1.606136
2.450067	0.2	1.571001
2.453400	0.2	1.536999
2.456733	0.2	1.503015
2.460067	0.2	1.469208
2.463400	0.2	1.436751
2.466733	0.2	1.406721
2.470067	0.2	1.379410
2.473400	0.2	1.354553
2.476733	0.2	1.331703
2.480067	0.2	1.310320
2.483400	0.2	1.289640
2.486733	0.2	1.269002
2.490067	0.2	1.248410
2.493400	0.2	1.228820
2.496733	0.2	1.211790
2.500067	0.2	1.198212
2.503400	0.2	1.187786
2.506733	0.2	1.179855
2.510067	0.2	1.173555
2.513400	0.2	1.167459
2.516733	0.2	1.160582
2.520067	0.2	1.153448
2.523400	0.2	1.147427
2.526733	0.2	1.143347
2.530067	0.2	1.141075
2.533400	0.2	1.140134
2.536733	0.2	1.140363
2.540067	0.2	1.141722
2.543400	0.2	1.143795
2.546733	0.2	1.145937
2.550067	0.2	1.148018
2.553400	0.2	1.150439
2.556733	0.2	1.153476
2.560067	0.2	1.156996
2.563400	0.2	1.160647
2.566733	0.2	1.164181
2.570067	0.2	1.167478
2.573400	0.2	1.170384
2.576733	0.2	1.172717
2.580067	0.2	1.174398
2.583400	0.2	1.175506
2.586733	0.2	1.176321
2.590067	0.2	1.177206
2.593400	0.2	1.178170
2.596733	0.2	1.178812
2.600067	0.2	1.178891
2.603400	0.2	1.178407
2.606733	0.2	1.176903
2.610067	0.2	1.173546
2.613400	0.2	1.168102
2.616733	0.2	1.161206
2.620067	0.2	1.153387
2.623400	0.2	1.144726
2.626733	0.2	1.135534
2.630067	0.2	1.126234
2.633400	0.2	1.116651
2.636733	0.2	1.106155
2.640067	0.2	1.094351
2.643400	0.2	1.081452
2.646733	0.2	1.068064
2.650067	0.2	1.054732
2.653400	0.2	1.041484
2.656733	0.2	1.027626
2.660067	0.2	1.012464
2.663400	0.2	0.996310
2.666733	0.2	0.980231
2.670067	0.2	0.964967
2.673400	0.2	0.950438
2.676733	0.2	0.935826
2.680067	0.2	0.920314
2.683400	0.2	0.904240
2.686733	0.2	0.889194
2.690067	0.2	0.876477
2.693400	0.2	0.865799
2.696733	0.2	0.855871
2.700067	0.2	0.845608
2.703400	0.2	0.834148
2.706733	0.2	0.820979
2.710067	0.2	0.806642
2.713400	0.2	0.792127
2.716733	0.2	0.777878
2.720067	0.2	0.764020
2.723400	0.2	0.750814
2.726733	0.2	0.738520
2.730067	0.2	0.727177
2.733400	0.2	0.716555
2.736733	0.2	0.706255
2.740067	0.2	0.696140
2.743400	0.2	0.686534
2.746733	0.2	0.677761
2.750067	0.2	0.669467
2.753400	0.2	0.660676
2.756733	0.2	0.650450
2.760067	0.2	0.638533
2.763400	0.2	0.625630
2.766733	0.2	0.613318
2.770067	0.2	0.603264
2.773400	0.2	0.595837
2.776733	0.2	0.589839
2.780067	0.2	0.583529
2.783400	0.2	0.575669
2.786733	0.2	0.566370
2.790067	0.2	0.557140
2.793400	0.2	0.549364
2.796733	0.2	0.543152
2.800067	0.2	0.538030
2.803400	0.2	0.533680
2.806733	0.2	0.529569
2.810067	0.2	0.524819
2.813400	0.2	0.518942
2.816733	0.2	0.512120
2.820067	0.2	0.504819
2.823400	0.2	0.497615
2.826733	0.2	0.491082
2.830067	0.2	0.485568
2.833400	0.2	0.481177
2.836733	0.2	0.477531
2.840067	0.2	0.474015
2.843400	0.2	0.470439
2.846733	0.2	0.466900
2.850067	0.2	0.463296
2.853400	0.2	0.459733
2.856733	0.2	0.457023
2.860067	0.2	0.455952
2.863400	0.2	0.456460
2.866733	0.2	0.457731
2.870067	0.2	0.458905
2.873400	0.2	0.459412
2.876733	0.2	0.459193
2.880067	0.2	0.458853
2.883400	0.2	0.459463
2.886733	0.2	0.461764
2.890067	0.2	0.465563
2.893400	0.2	0.470071
2.896733	0.2	0.474812
2.900067	0.2	0.480027
2.903400	0.2	0.486211
2.906733	0.2	0.493540
2.910067	0.2	0.501466
2.913400	0.2	0.508903
2.916733	0.2	0.515119
2.920067	0.2	0.520404
2.923400	0.2	0.525746
2.926733	0.2	0.531743
2.930067	0.2	0.538169
2.933400	0.2	0.544610
2.936733	0.2	0.551259
2.940067	0.2	0.558863
2.943400	0.2	0.567846
2.946733	0.2	0.577695
2.950067	0.2	0.587311
2.953400	0.2	0.595804
2.956733	0.2	0.602901
2.960067	0.2	0.608768
2.963400	0.2	0.613481
2.966733	0.2	0.616810
2.970067	0.2	0.618864
2.973400	0.2	0.620354
2.976733	0.2	0.621909
2.980067	0.2	0.623306
2.983400	0.2	0.623753
2.986733	0.2	0.622789
2.990067	0.2	0.620582
2.993400	0.2	0.617560
2.996733	0.2	0.613816
3.000067	0.2	0.609267
3.003400	0.2	0.604265
3.006733	0.2	0.599287
3.010067	0.2	0.594351
3.013400	0.2	0.589439
3.016733	0.2	0.584899
3.020067	0.2	0.580810
3.023400	0.2	0.576349
3.026733	0.2	0.570505
3.030067	0.2	0.563539
3.033400	0.2	0.557052
3.036733	0.2	0.552055
3.040067	0.2	0.547660
3.043400	0.2	0.542584
3.046733	0.2	0.536921
3.050067	0.2	0.531655
3.053400	0.2	0.527413
3.056733	0.2	0.524274
3.060067	0.2	0.521936
3.063400	0.2	0.519813
3.066733	0.2	0.517555
3.070067	0.2	0.515357
3.073400	0.2	0.513704
3.076733	0.2	0.512726
3.080067	0.2	0.511827
3.083400	0.2	0.510076
3.086733	0.2	0.507031
3.090067	0.2	0.503068
3.093400	0.2	0.499161
3.096733	0.2	0.496227
3.100067	0.2	0.494355
3.103400	0.2	0.492693
3.106733	0.2	0.489964
3.110067	0.2	0.485377
3.113400	0.2	0.479333
3.116733	0.2	0.473014
3.120067	0.2	0.467272
3.123400	0.2	0.462397
3.126733	0.2	0.458523
3.130067	0.2	0.455435
3.133400	0.2	0.452418
3.136733	0.2	0.448525
3.140067	0.2	0.442928
3.143400	0.2	0.435198
3.146733	0.2	0.425479
3.150067	0.2	0.414583
3.153400	0.2	0.403794
3.156733	0.2	0.394168
3.160067	0.2	0.386126
3.163400	0.2	0.379547
3.166733	0.2	0.374047
3.170067	0.2	0.369223
3.173400	0.2	0.364180
3.176733	0.2	0.357134
3.180067	0.2	0.346638
3.183400	0.2	0.333055
3.186733	0.2	0.318466
3.190067	0.2	0.305497
3.193400	0.2	0.295867
3.196733	0.2	0.289502
3.200067	0.2	0.284859
3.203400	0.2	0.280128
3.206733	0.2	0.274247
3.210067	0.2	0.267033
3.213400	0.2	0.259024
3.216733	0.2	0.251206
3.220067	0.2	0.244421
3.223400	0.2	0.238991
3.226733	0.2	0.234623
3.230067	0.2	0.230209
3.233400	0.2	0.224547
3.236733	0.2	0.217436
3.240067	0.2	0.209571
3.243400	0.2	0.201566
3.246733	0.2	0.193482
3.250067	0.2	0.185086
3.253400	0.2	0.176458
3.256733	0.2	0.168174
3.260067	0.2	0.161012
3.263400	0.2	0.155363
3.266733	0.2	0.150870
3.270067	0.2	0.146865
3.273400	0.2	0.143116
3.276733	0.2	0.139521
3.280067	0.2	0.135633
3.283400	0.2	0.131130
3.286733	0.2	0.126329
3.290067	0.2	0.121854
3.293400	0.2	0.118110
3.296733	0.2	0.114855
3.300067	0.2	0.111167
3.303400	0.2	0.106371
3.306733	0.2	0.101137
3.310067	0.2	0.097114
3.313400	0.2	0.095447
3.316733	0.2	0.096010
3.320067	0.2	0.097998
3.323400	0.2	0.100173
3.326733	0.2	0.101021
3.330067	0.2	0.099740
3.333400	0.2	0.096797
3.336733	0.2	0.093253
3.340067	0.2	0.089775
3.343400	0.2	0.086292
3.346733	0.2	0.082506
3.350067	0.2	0.078361
3.353400	0.2	0.073980
3.356733	0.2	0.069449
3.360067	0.2	0.064904
3.363400	0.2	0.060732
3.366733	0.2	0.057374
3.370067	0.2	0.055050
3.373400	0.2	0.053765
3.376733	0.2	0.053290
3.380067	0.2	0.052964
3.383400	0.2	0.051949
3.386733	0.2	0.049789
3.390067	0.2	0.046757
3.393400	0.2	0.043828
3.396733	0.2	0.041863
3.400067	0.2	0.040792
3.403400	0.2	0.040042
3.406733	0.2	0.039339
3.410067	0.2	0.038473
3.413400	0.2	0.036927
3.416733	0.2	0.034329
3.420067	0.2	0.031083
3.423400	0.2	0.028042
3.426733	0.2	0.025695
3.430067	0.2	0.023483
3.433400	0.2	0.019902
3.436733	0.2	0.013937
3.440067	0.2	0.006440
3.443400	0.2	-0.000461
3.446733	0.2	-0.005406
3.450067	0.2	-0.008671
3.453400	0.2	-0.011423
3.456733	0.2	-0.014775
3.460067	0.2	-0.019413
3.463400	0.2	-0.025611
3.466733	0.2	-0.032987
3.470067	0.2	-0.040336
3.473400	0.2	-0.046436
3.476733	0.2	-0.051004
3.480067	0.2	-0.054603
3.483400	0.2	-0.058087
3.486733	0.2	-0.062184
3.490067	0.2	-0.066864
3.493400	0.2	-0.071195
3.496733	0.2	-0.074673
3.500067	0.2	-0.078268
3.503400	0.2	-0.083535
3.506733	0.2	-0.090906
3.510067	0.2	-0.099149
3.513400	0.2	-0.106590
3.516733	0.2	-0.112541
3.520067	0.2	-0.117007
3.523400	0.2	-0.119917
3.526733	0.2	-0.121114
3.530067	0.2	-0.120834
3.533400	0.2	-0.120024
3.536733	0.2	-0.120089
3.540067	0.2	-0.122138
3.543400	0.2	-0.126464
3.546733	0.2	-0.132350
3.550067	0.2	-0.138027
3.553400	0.2	-0.141650
3.556733	0.2	-0.142711
3.560067	0.2	-0.142036
3.563400	0.2	-0.140858
3.566733	0.2	-0.140485
3.570067	0.2	-0.142157
3.573400	0.2	-0.146427
3.576733	0.2	-0.152825
3.580067	0.2	-0.160225
3.583400	0.2	-0.167424
3.586733	0.2	-0.173580
3.590067	0.2	-0.178451
3.593400	0.2	-0.182185
3.596733	0.2	-0.185044
3.600067	0.2	-0.187443
3.603400	0.2	-0.189948
3.606733	0.2	-0.192951
3.610067	0.2	-0.196584
3.613400	0.2	-0.201054
3.616733	0.2	-0.206456
3.620067	0.2	-0.212300
3.623400	0.2	-0.218111
3.626733	0.2	-0.223899
3.630067	0.2	-0.229636
3.633400	0.2	-0.234889
3.636733	0.2	-0.239196
3.640067	0.2	-0.242512
3.643400	0.2	-0.245161
3.646733	0.2	-0.247597
3.650067	0.2	-0.250600
3.653400	0.2	-0.255164
3.656733	0.2	-0.261599
3.660067	0.2	-0.268822
3.663400	0.2	-0.275224
3.666733	0.2	-0.280328
3.670067	0.2	-0.284659
3.673400	0.2	-0.288528
3.676733	0.2	-0.291807
3.680067	0.2	-0.294573
3.683400	0.2	-0.297488
3.686733	0.2	-0.301334
3.690067	0.2	-0.306177
3.693400	0.2	-0.311430
3.696733	0.2	-0.316510
3.700067	0.2	-0.320803
3.703400	0.2	-0.323639
3.706733	0.2	-0.325106
3.710067	0.2	-0.326280
3.713400	0.2	-0.328314
3.716733	0.2	-0.331583
3.720067	0.2	-0.335765
3.723400	0.2	-0.340403
3.726733	0.2	-0.345088
3.730067	0.2	-0.349469
3.733400	0.2	-0.353381
3.736733	0.2	-0.356957
3.740067	0.2	-0.360641
3.743400	0.2	-0.364855
3.746733	0.2	-0.369726
3.750067	0.2	-0.375053
3.753400	0.2	-0.380455
3.756733	0.2	-0.385498
3.760067	0.2	-0.389735
3.763400	0.2	-0.392809
3.766733	0.2	-0.394932
3.770067	0.2	-0.396697
3.773400	0.2	-0.398434
3.776733	0.2	-0.400161
3.780067	0.2	-0.402019
3.783400	0.2	-0.404404
3.786733	0.2	-0.407347
3.790067	0.2	-0.409982
3.793400	0.2	-0.411351
3.796733	0.2	-0.411631
3.800067	0.2	-0.411840
3.803400	0.2	-0.412608
3.806733	0.2	-0.414071
3.810067	0.2	-0.416157
3.813400	0.2	-0.418625
3.816733	0.2	-0.421265
3.820067	0.2	-0.423910
3.823400	0.2	-0.426332
3.826733	0.2	-0.428478
3.830067	0.2	-0.430574
3.833400	0.2	-0.432618
3.836733	0.2	-0.434355
3.840067	0.2	-0.435868
3.843400	0.2	-0.437307
3.846733	0.2	-0.438229
3.850067	0.2	-0.438280
3.853400	0.2	-0.438271
3.856733	0.2	-0.439570
3.860067	0.2	-0.442429
3.863400	0.2	-0.445889
3.866733	0.2	-0.449182
3.870067	0.2	-0.452348
3.873400	0.2	-0.455393
3.876733	0.2	-0.457503
3.880067	0.2	-0.457759
3.883400	0.2	-0.456371
3.886733	0.2	-0.454383
3.890067	0.2	-0.452660
3.893400	0.2	-0.451719
3.896733	0.2	-0.451743
3.900067	0.2	-0.452511
3.903400	0.2	-0.453740
3.906733	0.2	-0.455403
3.910067	0.2	-0.457522
3.913400	0.2	-0.460050
3.916733	0.2	-0.462774
3.920067	0.2	-0.465312
3.923400	0.2	-0.467654
3.926733	0.2	-0.469969
3.930067	0.2	-0.471785
3.933400	0.2	-0.472260
3.936733	0.2	-0.471501
3.940067	0.2	-0.470835
3.943400	0.2	-0.471580
3.946733	0.2	-0.473866
3.950067	0.2	-0.476530
3.953400	0.2	-0.478234
3.956733	0.2	-0.478760
3.960067	0.2	-0.478947
3.963400	0.2	-0.479738
3.966733	0.2	-0.481736
3.970067	0.2	-0.485070
3.973400	0.2	-0.489447
3.976733	0.2	-0.494183
3.980067	0.2	-0.498467
3.983400	0.2	-0.501676
3.986733	0.2	-0.503608
3.990067	0.2	-0.504875
3.993400	0.2	-0.506449
3.996733	0.2	-0.508884
4.000067	0.2	-0.512456
4.003400	0.2	-0.517000
4.006733	0.2	-0.521587
4.010067	0.2	-0.525350
4.013400	0.2	-0.528232
4.016733	0.2	-0.530398
4.020067	0.2	-0.531795
4.023400	0.2	-0.532656
4.026733	0.2	-0.533485
4.030067	0.2	-0.534593
4.033400	0.2	-0.536130
4.036733	0.2	-0.538141
4.040067	0.2	-0.540549
4.043400	0.2	-0.543259
4.046733	0.2	-0.546230
4.050067	0.2	-0.549508
4.053400	0.2	-0.553392
4.056733	0.2	-0.558011
4.060067	0.2	-0.562998
4.063400	0.2	-0.567976
4.066733	0.2	-0.572922
4.070067	0.2	-0.577960
4.073400	0.2	-0.583120
4.076733	0.2	-0.588009
4.080067	0.2	-0.591902
4.083400	0.2	-0.594514
4.086733	0.2	-0.596475
4.090067	0.2	-0.598542
4.093400	0.2	-0.600629
4.096733	0.2	-0.602300
4.100067	0.2	-0.603828
4.103400	0.2	-0.605811
4.106733	0.2	-0.608410
4.110067	0.2	-0.611870
4.113400	0.2	-0.616671
4.116733	0.2	-0.622463
4.120067	0.2	-0.627912
4.123400	0.2	-0.631949
4.126733	0.2	-0.634557
4.130067	0.2	-0.636266
4.133400	0.2	-0.637206
4.136733	0.2	-0.637197
4.140067	0.2	-0.636834
4.143400	0.2	-0.637639
4.146733	0.2	-0.640824
4.150067	0.2	-0.646138
4.153400	0.2	-0.652103
4.156733	0.2	-0.657393
4.160067	0.2	-0.661542
4.163400	0.2	-0.664429
4.166733	0.2	-0.666105
4.170067	0.2	-0.667255
4.173400	0.2	-0.668862
4.176733	0.2	-0.671125
4.180067	0.2	-0.673290
4.183400	0.2	-0.674631
4.186733	0.2	-0.675083
4.190067	0.2	-0.675172
4.193400	0.2	-0.675428
4.196733	0.2	-0.676061
4.200067	0.2	-0.677025
4.203400	0.2	-0.678180
4.206733	0.2	-0.679414
4.210067	0.2	-0.680545
4.213400	0.2	-0.681323
4.216733	0.2	-0.681984
4.220067	0.2	-0.683153
4.223400	0.2	-0.684848
4.226733	0.2	-0.686520
4.230067	0.2	-0.687968
4.233400	0.2	-0.689272
4.236733	0.2	-0.690110
4.240067	0.2	-0.690008
4.243400	0.2	-0.688704
4.246733	0.2	-0.686259
4.250067	0.2	-0.682939
4.253400	0.2	-0.678711
4.256733	0.2	-0.672862
4.260067	0.2	-0.664201
4.263400	0.2	-0.651651
4.266733	0.2	-0.634552
4.270067	0.2	-0.612275
4.273400	0.2	-0.583953
4.276733	0.2	-0.548651
4.280067	0.2	-0.505839
4.283400	0.2	-0.455417
4.286733	0.2	-0.397358
4.290067	0.2	-0.331365
4.293400	0.2	-0.256943
4.296733	0.2	-0.173775
4.300067	0.2	-0.082003
4.303400	0.2	0.017788
4.306733	0.2	0.124541
4.310067	0.2	0.236738
4.313400	0.2	0.352827
4.316733	0.2	0.471529
4.320067	0.2	0.591711
4.323400	0.2	0.712411
4.326733	0.2	0.832672
4.330067	0.2	0.951099
4.333400	0.2	1.066476
4.336733	0.2	1.178645
4.340067	0.2	1.288000
4.343400	0.2	1.394516
4.346733	0.2	1.497492
4.350067	0.2	1.596119
4.353400	0.2	1.690174
4.356733	0.2	1.780111
4.360067	0.2	1.866315
4.363400	0.2	1.948541
4.366733	0.2	2.026223
4.370067	0.2	2.099229
4.373400	0.2	2.168082
4.376733	0.2	2.233312
4.380067	0.2	2.295058
4.383400	0.2	2.352903
4.386733	0.2	2.406077
4.390067	0.2	2.454082
4.393400	0.2	2.496853
4.396733	0.2	2.534441
4.400067	0.2	2.567316
4.403400	0.2	2.596756
4.406733	0.2	2.623834
4.410067	0.2	2.648495
4.413400	0.2	2.670120
4.416733	0.2	2.688318
4.420067	0.2	2.702880
4.423400	0.2	2.713706
4.426733	0.2	2.720882
4.430067	0.2	2.724631
4.433400	0.2	2.725148
4.436733	0.2	2.722610
4.440067	0.2	2.717339
4.443400	0.2	2.709711
4.446733	0.2	2.699839
4.450067	0.2	2.687639
4.453400	0.2	2.673147
4.456733	0.2	2.656500
4.460067	0.2	2.637780
4.463400	0.2	2.617105
4.466733	0.2	2.594558
4.470067	0.2	2.570315
4.473400	0.2	2.545328
4.476733	0.2	2.520741
4.480067	0.2	2.496317
4.483400	0.2	2.470706
4.486733	0.2	2.443064
4.490067	0.2	2.413243
4.493400	0.2	2.381257
4.496733	0.2	2.347562
4.500067	0.2	2.313135
4.503400	0.2	2.278886
4.506733	0.2	2.245251
4.510067	0.2	2.212031
4.513400	0.2	2.178559
4.516733	0.2	2.144561
4.520067	0.2	2.110656
4.523400	0.2	2.077366
4.526733	0.2	2.044272
4.530067	0.2	2.010805
4.533400	0.2	1.977086
4.536733	0.2	1.943372
4.540067	0.2	1.909216
4.543400	0.2	1.874277
4.546733	0.2	1.839367
4.550067	0.2	1.805723
4.553400	0.2	1.773983
4.556733	0.2	1.744186
4.560067	0.2	1.716060
4.563400	0.2	1.689028
4.566733	0.2	1.662350
4.570067	0.2	1.635607
4.573400	0.2	1.609027
4.576733	0.2	1.583109
4.580067	0.2	1.558252
4.583400	0.2	1.534792
4.586733	0.2	1.512961
4.590067	0.2	1.492579
4.593400	0.2	1.472952
4.596733	0.2	1.453138
4.600067	0.2	1.432402
4.603400	0.2	1.410460
4.606733	0.2	1.387615
4.610067	0.2	1.365058
4.613400	0.2	1.344290
4.616733	0.2	1.326059
4.620067	0.2	1.309924
4.623400	0.2	1.294487
4.626733	0.2	1.278035
4.630067	0.2	1.259479
4.633400	0.2	1.239083
4.636733	0.2	1.218570
4.640067	0.2	1.200000
4.643400	0.2	1.183804
4.646733	0.2	1.168596
4.650067	0.2	1.153182
4.653400	0.2	1.137680
4.656733	0.2	1.122295
4.660067	0.2	1.106602
4.663400	0.2	1.090616
4.666733	0.2	1.075449
4.670067	0.2	1.062229
4.673400	0.2	1.050979
4.676733	0.2	1.040837
4.680067	0.2	1.030779
4.683400	0.2	1.020022
4.686733	0.2	1.008385
4.690067	0.2	0.996375
4.693400	0.2	0.984659
4.696733	0.2	0.973260
4.700067	0.2	0.961614
4.703400	0.2	0.949409
4.706733	0.2	0.936994
4.710067	0.2	0.925004
4.713400	0.2	0.913893
4.716733	0.2	0.903709
4.720067	0.2	0.894126
4.723400	0.2	0.884822
4.726733	0.2	0.875550
4.730067	0.2	0.866298
4.733400	0.2	0.857799
4.736733	0.2	0.850833
4.740067	0.2	0.844747
4.743400	0.2	0.837790
4.746733	0.2	0.828775
4.750067	0.2	0.817766
4.753400	0.2	0.805608
4.756733	0.2	0.793380
4.760067	0.2	0.782064
4.763400	0.2	0.772597
4.766733	0.2	0.765622
4.770067	0.2	0.760662
4.773400	0.2	0.756271
4.776733	0.2	0.751251
4.780067	0.2	0.745342
4.783400	0.2	0.738949
4.786733	0.2	0.732299
4.790067	0.2	0.725156
4.793400	0.2	0.717393
4.796733	0.2	0.709267
4.800067	0.2	0.701258
4.803400	0.2	0.693901
4.806733	0.2	0.687498
4.810067	0.2	0.682063
4.813400	0.2	0.677342
4.816733	0.2	0.672685
4.820067	0.2	0.667414
4.823400	0.2	0.661262
4.826733	0.2	0.654329
4.830067	0.2	0.647129
4.833400	0.2	0.640536
4.836733	0.2	0.635143
4.840067	0.2	0.630692
4.843400	0.2	0.626529
4.846733	0.2	0.622529
4.850067	0.2	0.619092
4.853400	0.2	0.616112
4.856733	0.2	0.612680
4.860067	0.2	0.608144
4.863400	0.2	0.602603
4.866733	0.2	0.596200
4.870067	0.2	0.589029
4.873400	0.2	0.581909
4.876733	0.2	0.576340
4.880067	0.2	0.573047
4.883400	0.2	0.571241
4.886733	0.2	0.569336
4.890067	0.2	0.566090
4.893400	0.2	0.561355
4.896733	0.2	0.555930
4.900067	0.2	0.550454
4.903400	0.2	0.544880
4.906733	0.2	0.539105
4.910067	0.2	0.533382
4.913400	0.2	0.528283
4.916733	0.2	0.524498
4.920067	0.2	0.521974
4.923400	0.2	0.519371
4.926733	0.2	0.515096
4.930067	0.2	0.509126
4.933400	0.2	0.503133
4.936733	0.2	0.498705
4.940067	0.2	0.495859
4.943400	0.2	0.493606
4.946733	0.2	0.491282
4.950067	0.2	0.488749
4.953400	0.2	0.485973
4.956733	0.2	0.483235
4.960067	0.2	0.481275
4.963400	0.2	0.480358
4.966733	0.2	0.479599
4.970067	0.2	0.477675
4.973400	0.2	0.474001
4.976733	0.2	0.469382
4.980067	0.2	0.465177
4.983400	0.2	0.461875
4.986733	0.2	0.458960
4.990067	0.2	0.455799
4.993400	0.2	0.452208
4.996733	0.2	0.448641
5.000067	0.2	0.445838
5.003400	0.2	0.443938
5.006733	0.2	0.442206
5.010067	0.2	0.439691
5.013400	0.2	0.436208
5.016733	0.2	0.432646
5.020067	0.2	0.430080
5.023400	0.2	0.428725
5.026733	0.2	0.428199
5.030067	0.2	0.428087
5.033400	0.2	0.427966
5.036733	0.2	0.427430
5.040067	0.2	0.426173
5.043400	0.2	0.423929
5.046733	0.2	0.420352
5.050067	0.2	0.415123
5.053400	0.2	0.408380
5.056733	0.2	0.401125
5.060067	0.2	0.394736
5.063400	0.2	0.389894
5.066733	0.2	0.386448
5.070067	0.2	0.383896
5.073400	0.2	0.381400
5.076733	0.2	0.377847
5.080067	0.2	0.372827
5.083400	0.2	0.367053
5.086733	0.2	0.361619
5.090067	0.2	0.357172
5.093400	0.2	0.353465
5.096733	0.2	0.349437
5.100067	0.2	0.344254
5.103400	0.2	0.338028
5.106733	0.2	0.331309
5.110067	0.2	0.324501
5.113400	0.2	0.317954
5.116733	0.2	0.312380
5.120067	0.2	0.308733
5.123400	0.2	0.307383
5.126733	0.2	0.307537
5.130067	0.2	0.307439
5.133400	0.2	0.305367
5.136733	0.2	0.300701
5.140067	0.2	0.294056
5.143400	0.2	0.286610
5.146733	0.2	0.279411
5.150067	0.2	0.273180
5.153400	0.2	0.268519
5.156733	0.2	0.265730
5.160067	0.2	0.264086
5.163400	0.2	0.262158
5.166733	0.2	0.259145
5.170067	0.2	0.255140
5.173400	0.2	0.250274
5.176733	0.2	0.244747
5.180067	0.2	0.239182
5.183400	0.2	0.234088
5.186733	0.2	0.229464
5.190067	0.2	0.225063
5.193400	0.2	0.220640
5.196733	0.2	0.216253
5.200067	0.2	0.212216
5.203400	0.2	0.208551
5.206733	0.2	0.204952
5.210067	0.2	0.201282
5.213400	0.2	0.197724
5.216733	0.2	0.194195
5.220067	0.2	0.190213
5.223400	0.2	0.185426
5.226733	0.2	0.179908
5.230067	0.2	0.174115
5.233400	0.2	0.168709
5.236733	0.2	0.164243
5.240067	0.2	0.160881
5.243400	0.2	0.158446
5.246733	0.2	0.156551
5.250067	0.2	0.154744
5.253400	0.2	0.152704
5.256733	0.2	0.150413
5.260067	0.2	0.148029
5.263400	0.2	0.145580
5.266733	0.2	0.142804
5.270067	0.2	0.139335
5.273400	0.2	0.135191
5.276733	0.2	0.131065
5.280067	0.2	0.127899
5.283400	0.2	0.125822
5.286733	0.2	0.123894
5.290067	0.2	0.121160
5.293400	0.2	0.117542
5.296733	0.2	0.113472
5.300067	0.2	0.109263
5.303400	0.2	0.105309
5.306733	0.2	0.102306
5.310067	0.2	0.100709
5.313400	0.2	0.100238
5.316733	0.2	0.100108
5.320067	0.2	0.099754
5.323400	0.2	0.099116
5.326733	0.2	0.098161
5.330067	0.2	0.096862
5.333400	0.2	0.095586
5.336733	0.2	0.094804
5.340067	0.2	0.094343
5.343400	0.2	0.093528
5.346733	0.2	0.092066
5.350067	0.2	0.089956
5.353400	0.2	0.086939
5.356733	0.2	0.082846
5.360067	0.2	0.078161
5.363400	0.2	0.073896
5.366733	0.2	0.071120
5.370067	0.2	0.070455
5.373400	0.2	0.071540
5.376733	0.2	0.072839
5.380067	0.2	0.072541
5.383400	0.2	0.069928
5.386733	0.2	0.065602
5.390067	0.2	0.060764
5.393400	0.2	0.056485
5.396733	0.2	0.053411
5.400067	0.2	0.051796
5.403400	0.2	0.051633
5.406733	0.2	0.052643
5.410067	0.2	0.054222
5.413400	0.2	0.055330
5.416733	0.2	0.054813
5.420067	0.2	0.052131
5.423400	0.2	0.047823
5.426733	0.2	0.043232
5.430067	0.2	0.039684
5.433400	0.2	0.037518
5.436733	0.2	0.035912
5.440067	0.2	0.033961
5.443400	0.2	0.031665
5.446733	0.2	0.029448
5.450067	0.2	0.027572
5.453400	0.2	0.026086
5.456733	0.2	0.024810
5.460067	0.2	0.023656
5.463400	0.2	0.022901
5.466733	0.2	0.022631
5.470067	0.2	0.022324
5.473400	0.2	0.021476
5.476733	0.2	0.020131
5.480067	0.2	0.018785
5.483400	0.2	0.018007
5.486733	0.2	0.018012
5.490067	0.2	0.018491
5.493400	0.2	0.018687
5.496733	0.2	0.017635
5.500067	0.2	0.014924
5.503400	0.2	0.011232
5.506733	0.2	0.007930
5.510067	0.2	0.006189
5.513400	0.2	0.006123
5.516733	0.2	0.006701
5.520067	0.2	0.006347
5.523400	0.2	0.004135
5.526733	0.2	0.000759
5.530067	0.2	-0.002026
5.533400	0.2	-0.003213
5.536733	0.2	-0.003087
5.540067	0.2	-0.002305
5.543400	0.2	-0.001267
5.546733	0.2	-0.000326
5.550067	0.2	-0.000033
5.553400	0.2	-0.000661
5.556733	0.2	-0.001774
5.560067	0.2	-0.002710
5.563400	0.2	-0.003227
5.566733	0.2	-0.003614
5.570067	0.2	-0.004414
5.573400	0.2	-0.005909
5.576733	0.2	-0.007828
5.580067	0.2	-0.009756
5.583400	0.2	-0.011818
5.586733	0.2	-0.014147
5.590067	0.2	-0.016093
5.593400	0.2	-0.017011
5.596733	0.2	-0.017211
5.600067	0.2	-0.017565
5.603400	0.2	-0.018813
5.606733	0.2	-0.021234
5.610067	0.2	-0.024447
5.613400	0.2	-0.027684
5.616733	0.2	-0.030068
5.620067	0.2	-0.030734
5.623400	0.2	-0.029234
5.626733	0.2	-0.026166
5.630067	0.2	-0.022938
5.633400	0.2	-0.020475
5.636733	0.2	-0.018836
5.640067	0.2	-0.017998
5.643400	0.2	-0.018459
5.646733	0.2	-0.020843
5.650067	0.2	-0.024918
5.653400	0.2	-0.029420
5.656733	0.2	-0.033262
5.660067	0.2	-0.036424
5.663400	0.2	-0.039451
5.666733	0.2	-0.042599
5.670067	0.2	-0.045407
5.673400	0.2	-0.047116
5.676733	0.2	-0.047521
5.680067	0.2	-0.047139
5.683400	0.2	-0.046832
5.686733	0.2	-0.047507
5.690067	0.2	-0.049593
5.693400	0.2	-0.052601
5.696733	0.2	-0.055633
5.700067	0.2	-0.058161
5.703400	0.2	-0.060298
5.706733	0.2	-0.062292
5.710067	0.2	-0.064173
5.713400	0.2	-0.065905
5.716733	0.2	-0.067363
5.720067	0.2	-0.068462
5.723400	0.2	-0.069602
5.726733	0.2	-0.071498
5.730067	0.2	-0.074473
5.733400	0.2	-0.078208
5.736733	0.2	-0.081919
5.740067	0.2	-0.085016
5.743400	0.2	-0.087488
5.746733	0.2	-0.089318
5.750067	0.2	-0.090208
5.753400	0.2	-0.090087
5.756733	0.2	-0.089346
5.760067	0.2	-0.088289
5.763400	0.2	-0.086972
5.766733	0.2	-0.085831
5.770067	0.2	-0.086138
5.773400	0.2	-0.089328
5.776733	0.2	-0.095521
5.780067	0.2	-0.103018
5.783400	0.2	-0.109361
5.786733	0.2	-0.112932
5.790067	0.2	-0.113533
5.793400	0.2	-0.111964
5.796733	0.2	-0.109463
5.800067	0.2	-0.107153
5.803400	0.2	-0.105551
5.806733	0.2	-0.104709
5.810067	0.2	-0.104913
5.813400	0.2	-0.106832
5.816733	0.2	-0.110827
5.820067	0.2	-0.116187
5.823400	0.2	-0.121137
5.826733	0.2	-0.124061
5.830067	0.2	-0.124779
5.833400	0.2	-0.124257
5.836733	0.2	-0.123498
5.840067	0.2	-0.123200
5.843400	0.2	-0.123973
5.846733	0.2	-0.125985
5.850067	0.2	-0.128457
5.853400	0.2	-0.130218
5.856733	0.2	-0.130902
5.860067	0.2	-0.131177
5.863400	0.2	-0.131791
5.866733	0.2	-0.132965
5.870067	0.2	-0.134781
5.873400	0.2	-0.137556
5.876733	0.2	-0.141165
5.880067	0.2	-0.144574
5.883400	0.2	-0.146884
5.886733	0.2	-0.148290
5.890067	0.2	-0.149491
5.893400	0.2	-0.150753
5.896733	0.2	-0.152132
5.900067	0.2	-0.153966
5.903400	0.2	-0.156402
5.906733	0.2	-0.158940
5.910067	0.2	-0.161030
5.913400	0.2	-0.162800
5.916733	0.2	-0.164681
5.920067	0.2	-0.166981
5.923400	0.2	-0.169887
5.926733	0.2	-0.173310
5.930067	0.2	-0.176667
5.933400	0.2	-0.179345
5.936733	0.2	-0.181254
5.940067	0.2	-0.182646
5.943400	0.2	-0.183783
5.946733	0.2	-0.184998
5.950067	0.2	-0.186614
5.953400	0.2	-0.188611
5.956733	0.2	-0.190521
5.960067	0.2	-0.191759
5.963400	0.2	-0.192062
5.966733	0.2	-0.191932
5.970067	0.2	-0.192383
5.973400	0.2	-0.193878
5.976733	0.2	-0.195936
5.980067	0.2	-0.197911
5.983400	0.2	-0.199494
5.986733	0.2	-0.200733
5.990067	0.2	-0.201771
5.993400	0.2	-0.202870
5.996733	0.2	-0.204565
6.000067	0.2	-0.207522
