# Supplementary material for: Quantitative profiling of capsaicin content in seven chili pepper cultivars using optimized HPLC
Source: Front Plant Sci. 2026 May 7;17:1749488. doi: 10.3389/fpls.2026.1749488 (PMC13190488; doi:10.3389/fpls.2026.1749488)
Supplement: Supplementary file 3 [file DataSheet3.zip › Raw Chromatograms_Chili Pepper/POPW.csv]

URL chrom://desktop-lb30aed/ChromeleonLocal/Capsaicin/CapsaicinTest_1312025.seq/90277.smp/UV_VIS_4.channel
Channel UV_VIS_4
Injection Information:
Data Vault ChromeleonLocal
Sequence CapsaicinTest_1312025
Name POPW
Number 561
Position B:F2
Comment
Processing Method Processing_Capsaicin
Instrument Method Capsaicin_222025m1 -Origninal_4wavelenght
Type Unknown
Status Finished
Inject Time 3/31/2025 4:22:57 PM -07:00
Volume (�l) 10.00
Dilution Factor 1.0000
Weight 1.0000
Raw Data Information:
Time Min. (min) 0.003383
Time Max. (min) 6.000050
Data Points 1800
Detector UV
Generating Data System Chromeleon 7.2.10.24543
Exporting Data System Chromeleon 7.2.10.0
Operator Instrument Controller
Signal Quantity Absorbance
Signal Unit mAU
Signal Min. -0.212989
Signal Max. 530.575556
Channel UV_VIS_4
Driver Name VDAD.dll
Channel Type Evaluation
Min. Step (s) 0.2
Max. Step (s) 0.2
Average Step (s) 0.2
Signal Parameter Information:
Signal Info WVL:280 nm
Raw Data:
Time (min) Step (s) Value (mAU)
0.003383 n.a. 0.000000
0.006717 0.2 -0.000084
0.010050 0.2 -0.000480
0.013383 0.2 -0.001211
0.016717 0.2 -0.001760
0.020050 0.2 -0.001551
0.023383 0.2 -0.000927
0.026717 0.2 -0.000903
0.030050 0.2 -0.001835
0.033383 0.2 -0.002920
0.036717 0.2 -0.003050
0.040050 0.2 -0.001732
0.043383 0.2 0.000610
0.046717 0.2 0.003022
0.050050 0.2 0.004838
0.053383 0.2 0.005928
0.056717 0.2 0.006082
0.060050 0.2 0.004834
0.063383 0.2 0.002226
0.066717 0.2 -0.000903
0.070050 0.2 -0.003600
0.073383 0.2 -0.005374
0.076717 0.2 -0.006226
0.080050 0.2 -0.006719
0.083383 0.2 -0.007781
0.086717 0.2 -0.009704
0.090050 0.2 -0.011744
0.093383 0.2 -0.013239
0.096717 0.2 -0.014398
0.100050 0.2 -0.015693
0.103383 0.2 -0.017290
0.106717 0.2 -0.019218
0.110050 0.2 -0.021243
0.113383 0.2 -0.022543
0.116717 0.2 -0.022119
0.120050 0.2 -0.019618
0.123383 0.2 -0.015679
0.126717 0.2 -0.011902
0.130050 0.2 -0.010165
0.133383 0.2 -0.011376
0.136717 0.2 -0.014808
0.140050 0.2 -0.018780
0.143383 0.2 -0.021849
0.146717 0.2 -0.023665
0.150050 0.2 -0.024806
0.153383 0.2 -0.025756
0.156717 0.2 -0.026459
0.160050 0.2 -0.027088
0.163383 0.2 -0.028256
0.166717 0.2 -0.030249
0.170050 0.2 -0.032587
0.173383 0.2 -0.034599
0.176717 0.2 -0.036140
0.180050 0.2 -0.037444
0.183383 0.2 -0.038706
0.186717 0.2 -0.040005
0.190050 0.2 -0.041435
0.193383 0.2 -0.043148
0.196717 0.2 -0.045062
0.200050 0.2 -0.046939
0.203383 0.2 -0.048736
0.206717 0.2 -0.050324
0.210050 0.2 -0.051269
0.213383 0.2 -0.051293
0.216717 0.2 -0.050538
0.220050 0.2 -0.049300
0.223383 0.2 -0.047786
0.226717 0.2 -0.046147
0.230050 0.2 -0.044615
0.233383 0.2 -0.043595
0.236717 0.2 -0.043768
0.240050 0.2 -0.045770
0.243383 0.2 -0.049309
0.246717 0.2 -0.052964
0.250050 0.2 -0.055507
0.253383 0.2 -0.057034
0.256717 0.2 -0.058366
0.260050 0.2 -0.059810
0.263383 0.2 -0.061197
0.266717 0.2 -0.062431
0.270050 0.2 -0.063176
0.273383 0.2 -0.062902
0.276717 0.2 -0.062003
0.280050 0.2 -0.061770
0.283383 0.2 -0.062748
0.286717 0.2 -0.063931
0.290050 0.2 -0.063977
0.293383 0.2 -0.062808
0.296717 0.2 -0.061388
0.300050 0.2 -0.060298
0.303383 0.2 -0.059409
0.306717 0.2 -0.058613
0.310050 0.2 -0.058245
0.313383 0.2 -0.058948
0.316717 0.2 -0.061160
0.320050 0.2 -0.064666
0.323383 0.2 -0.068783
0.326717 0.2 -0.072527
0.330050 0.2 -0.074836
0.333383 0.2 -0.075344
0.336717 0.2 -0.074701
0.340050 0.2 -0.073779
0.343383 0.2 -0.073020
0.346717 0.2 -0.072694
0.350050 0.2 -0.072862
0.353383 0.2 -0.073211
0.356717 0.2 -0.073775
0.360050 0.2 -0.075181
0.363383 0.2 -0.077626
0.366717 0.2 -0.080280
0.370050 0.2 -0.081980
0.373383 0.2 -0.082250
0.376717 0.2 -0.081542
0.380050 0.2 -0.080778
0.383383 0.2 -0.081002
0.386717 0.2 -0.083060
0.390050 0.2 -0.086981
0.393383 0.2 -0.091526
0.396717 0.2 -0.094874
0.400050 0.2 -0.095782
0.403383 0.2 -0.094329
0.406717 0.2 -0.091945
0.410050 0.2 -0.090348
0.413383 0.2 -0.090282
0.416717 0.2 -0.091353
0.420050 0.2 -0.092993
0.423383 0.2 -0.095204
0.426717 0.2 -0.098147
0.430050 0.2 -0.101393
0.433383 0.2 -0.104043
0.436717 0.2 -0.105379
0.440050 0.2 -0.105281
0.443383 0.2 -0.104462
0.446717 0.2 -0.104294
0.450050 0.2 -0.105808
0.453383 0.2 -0.108755
0.456717 0.2 -0.111908
0.460050 0.2 -0.114287
0.463383 0.2 -0.115763
0.466717 0.2 -0.116564
0.470050 0.2 -0.117193
0.473383 0.2 -0.118786
0.476717 0.2 -0.122339
0.480050 0.2 -0.127377
0.483383 0.2 -0.132145
0.486717 0.2 -0.135214
0.490050 0.2 -0.136681
0.493383 0.2 -0.137654
0.496717 0.2 -0.138995
0.500050 0.2 -0.141109
0.503383 0.2 -0.144280
0.506717 0.2 -0.148597
0.510050 0.2 -0.153668
0.513383 0.2 -0.158753
0.516717 0.2 -0.162944
0.520050 0.2 -0.165543
0.523383 0.2 -0.166772
0.526717 0.2 -0.167531
0.530050 0.2 -0.168229
0.533383 0.2 -0.168537
0.536717 0.2 -0.168341
0.540050 0.2 -0.168332
0.543383 0.2 -0.169370
0.546717 0.2 -0.171782
0.550050 0.2 -0.175182
0.553383 0.2 -0.178758
0.556717 0.2 -0.181790
0.560050 0.2 -0.183843
0.563383 0.2 -0.184909
0.566717 0.2 -0.185533
0.570050 0.2 -0.186577
0.573383 0.2 -0.188453
0.576717 0.2 -0.190721
0.580050 0.2 -0.192765
0.583383 0.2 -0.194474
0.586717 0.2 -0.196313
0.590050 0.2 -0.199052
0.593383 0.2 -0.203052
0.596717 0.2 -0.207559
0.600050 0.2 -0.211210
0.603383 0.2 -0.212989
0.606717 0.2 -0.212588
0.610050 0.2 -0.210260
0.613383 0.2 -0.206311
0.616717 0.2 -0.200486
0.620050 0.2 -0.191801
0.623383 0.2 -0.178912
0.626717 0.2 -0.160490
0.630050 0.2 -0.135554
0.633383 0.2 -0.103470
0.636717 0.2 -0.063777
0.640050 0.2 -0.016112
0.643383 0.2 0.040373
0.646717 0.2 0.107796
0.650050 0.2 0.189142
0.653383 0.2 0.287476
0.656717 0.2 0.405903
0.660050 0.2 0.546873
0.663383 0.2 0.711023
0.666717 0.2 0.897101
0.670050 0.2 1.102919
0.673383 0.2 1.326432
0.676717 0.2 1.566531
0.680050 0.2 1.823022
0.683383 0.2 2.095876
0.686717 0.2 2.384773
0.690050 0.2 2.689436
0.693383 0.2 3.010612
0.696717 0.2 3.350684
0.700050 0.2 3.713574
0.703383 0.2 4.104218
0.706717 0.2 4.528435
0.710050 0.2 4.993333
0.713383 0.2 5.506719
0.716717 0.2 6.075860
0.720050 0.2 6.707846
0.723383 0.2 7.411041
0.726717 0.2 8.195494
0.730050 0.2 9.073196
0.733383 0.2 10.058545
0.736717 0.2 11.168029
0.740050 0.2 12.419540
0.743383 0.2 13.832692
0.746717 0.2 15.430222
0.750050 0.2 17.238916
0.753383 0.2 19.289320
0.756717 0.2 21.615671
0.760050 0.2 24.257526
0.763383 0.2 27.262215
0.766717 0.2 30.687377
0.770050 0.2 34.603933
0.773383 0.2 39.099455
0.776717 0.2 44.281352
0.780050 0.2 50.279931
0.783383 0.2 57.253079
0.786717 0.2 65.395162
0.790050 0.2 74.950229
0.793383 0.2 86.220033
0.796717 0.2 99.546164
0.800050 0.2 115.246284
0.803383 0.2 133.506716
0.806717 0.2 154.271331
0.810050 0.2 177.186094
0.813383 0.2 201.632511
0.816717 0.2 226.841457
0.820050 0.2 252.055442
0.823383 0.2 276.689451
0.826717 0.2 300.429180
0.830050 0.2 323.228464
0.833383 0.2 345.216804
0.836717 0.2 366.567774
0.840050 0.2 387.385940
0.843383 0.2 407.649004
0.846717 0.2 427.212469
0.850050 0.2 445.858585
0.853383 0.2 463.353913
0.856717 0.2 479.481342
0.860050 0.2 494.030701
0.863383 0.2 506.751668
0.866717 0.2 517.293849
0.870050 0.2 525.174495
0.873383 0.2 529.804500
0.876717 0.2 530.575556
0.880050 0.2 526.989466
0.883383 0.2 518.798642
0.886717 0.2 506.126881
0.890050 0.2 489.544706
0.893383 0.2 470.069531
0.896717 0.2 449.057608
0.900050 0.2 427.982249
0.903383 0.2 408.150088
0.906717 0.2 390.450494
0.910050 0.2 375.223095
0.913383 0.2 362.273311
0.916717 0.2 351.011441
0.920050 0.2 340.664480
0.923383 0.2 330.502475
0.926717 0.2 320.021683
0.930050 0.2 309.039289
0.933383 0.2 297.683147
0.936717 0.2 286.296150
0.940050 0.2 275.300201
0.943383 0.2 265.067197
0.946717 0.2 255.829175
0.950050 0.2 247.640037
0.953383 0.2 240.384420
0.956717 0.2 233.818721
0.960050 0.2 227.627773
0.963383 0.2 221.483452
0.966717 0.2 215.094304
0.970050 0.2 208.239691
0.973383 0.2 200.786800
0.976717 0.2 192.692545
0.980050 0.2 183.995059
0.983383 0.2 174.798654
0.986717 0.2 165.254725
0.990050 0.2 155.540723
0.993383 0.2 145.839160
0.996717 0.2 136.319106
1.000050 0.2 127.122458
1.003383 0.2 118.356492
1.006717 0.2 110.093001
1.010050 0.2 102.372384
1.013383 0.2 95.210578
1.016717 0.2 88.606617
1.020050 0.2 82.549048
1.023383 0.2 77.020526
1.026717 0.2 71.999980
1.030050 0.2 67.463173
1.033383 0.2 63.383090
1.036717 0.2 59.729666
1.040050 0.2 56.469622
1.043383 0.2 53.568631
1.046717 0.2 50.994577
1.050050 0.2 48.719049
1.053383 0.2 46.716593
1.056717 0.2 44.962252
1.060050 0.2 43.428340
1.063383 0.2 42.082514
1.066717 0.2 40.887417
1.070050 0.2 39.802156
1.073383 0.2 38.786787
1.076717 0.2 37.808633
1.080050 0.2 36.847084
1.083383 0.2 35.895244
1.086717 0.2 34.957901
1.090050 0.2 34.045847
1.093383 0.2 33.168686
1.096717 0.2 32.329904
1.100050 0.2 31.525414
1.103383 0.2 30.744527
1.106717 0.2 29.973150
1.110050 0.2 29.198029
1.113383 0.2 28.410121
1.116717 0.2 27.606743
1.120050 0.2 26.792330
1.123383 0.2 25.977930
1.126717 0.2 25.180196
1.130050 0.2 24.418910
1.133383 0.2 23.713168
1.136717 0.2 23.079054
1.140050 0.2 22.529187
1.143383 0.2 22.071968
1.146717 0.2 21.710834
1.150050 0.2 21.444182
1.153383 0.2 21.265117
1.156717 0.2 21.161567
1.160050 0.2 21.117711
1.163383 0.2 21.115905
1.166717 0.2 21.138233
1.170050 0.2 21.167356
1.173383 0.2 21.187253
1.176717 0.2 21.184455
1.180050 0.2 21.148883
1.183383 0.2 21.073599
1.186717 0.2 20.954306
1.190050 0.2 20.789066
1.193383 0.2 20.577796
1.196717 0.2 20.321370
1.200050 0.2 20.020916
1.203383 0.2 19.677682
1.206717 0.2 19.293609
1.210050 0.2 18.871655
1.213383 0.2 18.415260
1.216717 0.2 17.927946
1.220050 0.2 17.413897
1.223383 0.2 16.878452
1.226717 0.2 16.327575
1.230050 0.2 15.767175
1.233383 0.2 15.202882
1.236717 0.2 14.640181
1.240050 0.2 14.084526
1.243383 0.2 13.540997
1.246717 0.2 13.014101
1.250050 0.2 12.507937
1.253383 0.2 12.025968
1.256717 0.2 11.570496
1.260050 0.2 11.142148
1.263383 0.2 10.740138
1.266717 0.2 10.363422
1.270050 0.2 10.011401
1.273383 0.2 9.683603
1.276717 0.2 9.379415
1.280050 0.2 9.098300
1.283383 0.2 8.839942
1.286717 0.2 8.603791
1.290050 0.2 8.388665
1.293383 0.2 8.192896
1.296717 0.2 8.015116
1.300050 0.2 7.854430
1.303383 0.2 7.709651
1.306717 0.2 7.579015
1.310050 0.2 7.461146
1.313383 0.2 7.355576
1.316717 0.2 7.262025
1.320050 0.2 7.179431
1.323383 0.2 7.105684
1.326717 0.2 7.038871
1.330050 0.2 6.978661
1.333383 0.2 6.926032
1.336717 0.2 6.882227
1.340050 0.2 6.848522
1.343383 0.2 6.826329
1.346717 0.2 6.816955
1.350050 0.2 6.821281
1.353383 0.2 6.839377
1.356717 0.2 6.870432
1.360050 0.2 6.913408
1.363383 0.2 6.967499
1.366717 0.2 7.031499
1.370050 0.2 7.102764
1.373383 0.2 7.177158
1.376717 0.2 7.249871
1.380050 0.2 7.316219
1.383383 0.2 7.372159
1.386717 0.2 7.414296
1.390050 0.2 7.439959
1.393383 0.2 7.447382
1.396717 0.2 7.435684
1.400050 0.2 7.404722
1.403383 0.2 7.355274
1.406717 0.2 7.289038
1.410050 0.2 7.208013
1.413383 0.2 7.113912
1.416717 0.2 7.008533
1.420050 0.2 6.894427
1.423383 0.2 6.774655
1.426717 0.2 6.651911
1.430050 0.2 6.528213
1.433383 0.2 6.404971
1.436717 0.2 6.282902
1.440050 0.2 6.162240
1.443383 0.2 6.043264
1.446717 0.2 5.926299
1.450050 0.2 5.811378
1.453383 0.2 5.698367
1.456717 0.2 5.587456
1.460050 0.2 5.479408
1.463383 0.2 5.375720
1.466717 0.2 5.278499
1.470050 0.2 5.189478
1.473383 0.2 5.109035
1.476717 0.2 5.036294
1.480050 0.2 4.969873
1.483383 0.2 4.908843
1.486717 0.2 4.853327
1.490050 0.2 4.803813
1.493383 0.2 4.760311
1.496717 0.2 4.722192
1.500050 0.2 4.688124
1.503383 0.2 4.656394
1.506717 0.2 4.625702
1.510050 0.2 4.595323
1.513383 0.2 4.564687
1.516717 0.2 4.533301
1.520050 0.2 4.500784
1.523383 0.2 4.466721
1.526717 0.2 4.430865
1.530050 0.2 4.393659
1.533383 0.2 4.356108
1.536717 0.2 4.319479
1.540050 0.2 4.285569
1.543383 0.2 4.256684
1.546717 0.2 4.234943
1.550050 0.2 4.221504
1.553383 0.2 4.216381
1.556717 0.2 4.218724
1.560050 0.2 4.227185
1.563383 0.2 4.240642
1.566717 0.2 4.258617
1.570050 0.2 4.280852
1.573383 0.2 4.306524
1.576717 0.2 4.334007
1.580050 0.2 4.361589
1.583383 0.2 4.388629
1.586717 0.2 4.416336
1.590050 0.2 4.447158
1.593383 0.2 4.483107
1.596717 0.2 4.524519
1.600050 0.2 4.570247
1.603383 0.2 4.618750
1.606717 0.2 4.668781
1.610050 0.2 4.719519
1.613383 0.2 4.770495
1.616717 0.2 4.821364
1.620050 0.2 4.871432
1.623383 0.2 4.919623
1.626717 0.2 4.964606
1.630050 0.2 5.004862
1.633383 0.2 5.038818
1.636717 0.2 5.064989
1.640050 0.2 5.082120
1.643383 0.2 5.089445
1.646717 0.2 5.086600
1.650050 0.2 5.073426
1.653383 0.2 5.049296
1.656717 0.2 5.012383
1.660050 0.2 4.960857
1.663383 0.2 4.894775
1.666717 0.2 4.816116
1.670050 0.2 4.728055
1.673383 0.2 4.634103
1.676717 0.2 4.537213
1.680050 0.2 4.439424
1.683383 0.2 4.342133
1.686717 0.2 4.246803
1.690050 0.2 4.155128
1.693383 0.2 4.068105
1.696717 0.2 3.985511
1.700050 0.2 3.906880
1.703383 0.2 3.832299
1.706717 0.2 3.761728
1.710050 0.2 3.694450
1.713383 0.2 3.629993
1.716717 0.2 3.569159
1.720050 0.2 3.513256
1.723383 0.2 3.462508
1.726717 0.2 3.415686
1.730050 0.2 3.370899
1.733383 0.2 3.326940
1.736717 0.2 3.283941
1.740050 0.2 3.242656
1.743383 0.2 3.203233
1.746717 0.2 3.164965
1.750050 0.2 3.127549
1.753383 0.2 3.092531
1.756717 0.2 3.063055
1.760050 0.2 3.042193
1.763383 0.2 3.031767
1.766717 0.2 3.032386
1.770050 0.2 3.044233
1.773383 0.2 3.067562
1.776717 0.2 3.102790
1.780050 0.2 3.149789
1.783383 0.2 3.206781
1.786717 0.2 3.270661
1.790050 0.2 3.338419
1.793383 0.2 3.407476
1.796717 0.2 3.475063
1.800050 0.2 3.537503
1.803383 0.2 3.590235
1.806717 0.2 3.629196
1.810050 0.2 3.652079
1.813383 0.2 3.658007
1.816717 0.2 3.646575
1.820050 0.2 3.617718
1.823383 0.2 3.572674
1.826717 0.2 3.514728
1.830050 0.2 3.448203
1.833383 0.2 3.376789
1.836717 0.2 3.303257
1.840050 0.2 3.230064
1.843383 0.2 3.159330
1.846717 0.2 3.092485
1.850050 0.2 3.030137
1.853383 0.2 2.971948
1.856717 0.2 2.917112
1.860050 0.2 2.865619
1.863383 0.2 2.818452
1.866717 0.2 2.776291
1.870050 0.2 2.738745
1.873383 0.2 2.704686
1.876717 0.2 2.673022
1.880050 0.2 2.643117
1.883383 0.2 2.614716
1.886717 0.2 2.587824
1.890050 0.2 2.562678
1.893383 0.2 2.539475
1.896717 0.2 2.518008
1.900050 0.2 2.497565
1.903383 0.2 2.477258
1.906717 0.2 2.456936
1.910050 0.2 2.437504
1.913383 0.2 2.419562
1.916717 0.2 2.402244
1.920050 0.2 2.383906
1.923383 0.2 2.363767
1.926717 0.2 2.342341
1.930050 0.2 2.320586
1.933383 0.2 2.299398
1.936717 0.2 2.279491
1.940050 0.2 2.261139
1.943383 0.2 2.243933
1.946717 0.2 2.227058
1.950050 0.2 2.209982
1.953383 0.2 2.192678
1.956717 0.2 2.175434
1.960050 0.2 2.159057
1.963383 0.2 2.144449
1.966717 0.2 2.131588
1.970050 0.2 2.119560
1.973383 0.2 2.107304
1.976717 0.2 2.093916
1.980050 0.2 2.078731
1.983383 0.2 2.061692
1.986717 0.2 2.043750
1.990050 0.2 2.026646
1.993383 0.2 2.012034
1.996717 0.2 2.000961
2.000050 0.2 1.993990
2.003383 0.2 1.991400
2.006717 0.2 1.993468
2.010050 0.2 2.000802
2.013383 0.2 2.014004
2.016717 0.2 2.033110
2.020050 0.2 2.057441
2.023383 0.2 2.085767
2.026717 0.2 2.116561
2.030050 0.2 2.148477
2.033383 0.2 2.180785
2.036717 0.2 2.212841
2.040050 0.2 2.243454
2.043383 0.2 2.271081
2.046717 0.2 2.294322
2.050050 0.2 2.312278
2.053383 0.2 2.324758
2.056717 0.2 2.332032
2.060050 0.2 2.334435
2.063383 0.2 2.332255
2.066717 0.2 2.325545
2.070050 0.2 2.314458
2.073383 0.2 2.300153
2.076717 0.2 2.284753
2.080050 0.2 2.270439
2.083383 0.2 2.258634
2.086717 0.2 2.249777
2.090050 0.2 2.243659
2.093383 0.2 2.240064
2.096717 0.2 2.239151
2.100050 0.2 2.241274
2.103383 0.2 2.246406
2.106717 0.2 2.253735
2.110050 0.2 2.261987
2.113383 0.2 2.270094
2.116717 0.2 2.277219
2.120050 0.2 2.282532
2.123383 0.2 2.285647
2.126717 0.2 2.286695
2.130050 0.2 2.285596
2.133383 0.2 2.281819
2.136717 0.2 2.274914
2.140050 0.2 2.264748
2.143383 0.2 2.250858
2.146717 0.2 2.232539
2.150050 0.2 2.210075
2.153383 0.2 2.185106
2.156717 0.2 2.159392
2.160050 0.2 2.133679
2.163383 0.2 2.107965
2.166717 0.2 2.082335
2.170050 0.2 2.057063
2.173383 0.2 2.032272
2.176717 0.2 2.007764
2.180050 0.2 1.983475
2.183383 0.2 1.959763
2.186717 0.2 1.936913
2.190050 0.2 1.914906
2.193383 0.2 1.893523
2.196717 0.2 1.872242
2.200050 0.2 1.850380
2.203383 0.2 1.827632
2.206717 0.2 1.804680
2.210050 0.2 1.782724
2.213383 0.2 1.762374
2.216717 0.2 1.743245
2.220050 0.2 1.724395
2.223383 0.2 1.704921
2.226717 0.2 1.684381
2.230050 0.2 1.663025
2.233383 0.2 1.641768
2.236717 0.2 1.621805
2.240050 0.2 1.604217
2.243383 0.2 1.589386
2.246717 0.2 1.576375
2.250050 0.2 1.563658
2.253383 0.2 1.550815
2.256717 0.2 1.538643
2.260050 0.2 1.527723
2.263383 0.2 1.517939
2.266717 0.2 1.509055
2.270050 0.2 1.500756
2.273383 0.2 1.492565
2.276717 0.2 1.484356
2.280050 0.2 1.476533
2.283383 0.2 1.469795
2.286717 0.2 1.464845
2.290050 0.2 1.461841
2.293383 0.2 1.460230
2.296717 0.2 1.459462
2.300050 0.2 1.459201
2.303383 0.2 1.458959
2.306717 0.2 1.458023
2.310050 0.2 1.455829
2.313383 0.2 1.452309
2.316717 0.2 1.447974
2.320050 0.2 1.443536
2.323383 0.2 1.439247
2.326717 0.2 1.434735
2.330050 0.2 1.429468
2.333383 0.2 1.423196
2.336717 0.2 1.416178
2.340050 0.2 1.409031
2.343383 0.2 1.402125
2.346717 0.2 1.395219
2.350050 0.2 1.387889
2.353383 0.2 1.380397
2.356717 0.2 1.373747
2.360050 0.2 1.368430
2.363383 0.2 1.363615
2.366717 0.2 1.357975
2.370050 0.2 1.350837
2.373383 0.2 1.342278
2.376717 0.2 1.333049
2.380050 0.2 1.324280
2.383383 0.2 1.316685
2.386717 0.2 1.310077
2.390050 0.2 1.304029
2.393383 0.2 1.298613
2.396717 0.2 1.294017
2.400050 0.2 1.290012
2.403383 0.2 1.286282
2.406717 0.2 1.282934
2.410050 0.2 1.280298
2.413383 0.2 1.278487
2.416717 0.2 1.277179
2.420050 0.2 1.276019
2.423383 0.2 1.275116
2.426717 0.2 1.274808
2.430050 0.2 1.275251
2.433383 0.2 1.276447
2.436717 0.2 1.278133
2.440050 0.2 1.279470
2.443383 0.2 1.279381
2.446717 0.2 1.277719
2.450050 0.2 1.275954
2.453383 0.2 1.276252
2.456717 0.2 1.279884
2.460050 0.2 1.286604
2.463383 0.2 1.295391
2.466717 0.2 1.305118
2.470050 0.2 1.314515
2.473383 0.2 1.322371
2.476717 0.2 1.328089
2.480050 0.2 1.332075
2.483383 0.2 1.335512
2.486717 0.2 1.339349
2.490050 0.2 1.343573
2.493383 0.2 1.347410
2.496717 0.2 1.349943
2.500050 0.2 1.350730
2.503383 0.2 1.349999
2.506717 0.2 1.348318
2.510050 0.2 1.346138
2.513383 0.2 1.343391
2.516717 0.2 1.339600
2.520050 0.2 1.334292
2.523383 0.2 1.327358
2.526717 0.2 1.319069
2.530050 0.2 1.309742
2.533383 0.2 1.299693
2.536717 0.2 1.289453
2.540050 0.2 1.279768
2.543383 0.2 1.270934
2.546717 0.2 1.262203
2.550050 0.2 1.252461
2.553383 0.2 1.241462
2.556717 0.2 1.229825
2.560050 0.2 1.218459
2.563383 0.2 1.208088
2.566717 0.2 1.198635
2.570050 0.2 1.189369
2.573383 0.2 1.179706
2.576717 0.2 1.169611
2.580050 0.2 1.159287
2.583383 0.2 1.148800
2.586717 0.2 1.137964
2.590050 0.2 1.126560
2.593383 0.2 1.114625
2.596717 0.2 1.102868
2.600050 0.2 1.092283
2.603383 0.2 1.083296
2.606717 0.2 1.075645
2.610050 0.2 1.068725
2.613383 0.2 1.061866
2.616717 0.2 1.054858
2.620050 0.2 1.047915
2.623383 0.2 1.040925
2.626717 0.2 1.033591
2.630050 0.2 1.026341
2.633383 0.2 1.019924
2.636717 0.2 1.014438
2.640050 0.2 1.009488
2.643383 0.2 1.005046
2.646717 0.2 1.001661
2.650050 0.2 1.000063
2.653383 0.2 1.000580
2.656717 0.2 1.002862
2.660050 0.2 1.006369
2.663383 0.2 1.010844
2.666717 0.2 1.016441
2.670050 0.2 1.023724
2.673383 0.2 1.033093
2.676717 0.2 1.044278
2.680050 0.2 1.056427
2.683383 0.2 1.068381
2.686717 0.2 1.079044
2.690050 0.2 1.088087
2.693383 0.2 1.096018
2.696717 0.2 1.103603
2.700050 0.2 1.111515
2.703383 0.2 1.120116
2.706717 0.2 1.129266
2.710050 0.2 1.138360
2.713383 0.2 1.146542
2.716717 0.2 1.152800
2.720050 0.2 1.156321
2.723383 0.2 1.157122
2.726717 0.2 1.156139
2.730050 0.2 1.154095
2.733383 0.2 1.150751
2.736717 0.2 1.145438
2.740050 0.2 1.137885
2.743383 0.2 1.128754
2.746717 0.2 1.119464
2.750050 0.2 1.111403
2.753383 0.2 1.105201
2.756717 0.2 1.100278
2.760050 0.2 1.095040
2.763383 0.2 1.087892
2.766717 0.2 1.078388
2.770050 0.2 1.067482
2.773383 0.2 1.056981
2.776717 0.2 1.048329
2.780050 0.2 1.041475
2.783383 0.2 1.035230
2.786717 0.2 1.028469
2.790050 0.2 1.020832
2.793383 0.2 1.012846
2.796717 0.2 1.005428
2.800050 0.2 0.999197
2.803383 0.2 0.994462
2.806717 0.2 0.991165
2.810050 0.2 0.988394
2.813383 0.2 0.984925
2.816717 0.2 0.980543
2.820050 0.2 0.976534
2.823383 0.2 0.974769
2.826717 0.2 0.976031
2.830050 0.2 0.979127
2.833383 0.2 0.981791
2.836717 0.2 0.982345
2.840050 0.2 0.980766
2.843383 0.2 0.978368
2.846717 0.2 0.976287
2.850050 0.2 0.974583
2.853383 0.2 0.972827
2.856717 0.2 0.970862
2.860050 0.2 0.968697
2.863383 0.2 0.965889
2.866717 0.2 0.961781
2.870050 0.2 0.956310
2.873383 0.2 0.950177
2.876717 0.2 0.944561
2.880050 0.2 0.940585
2.883383 0.2 0.938685
2.886717 0.2 0.938266
2.890050 0.2 0.938075
2.893383 0.2 0.937213
2.896717 0.2 0.935644
2.900050 0.2 0.933581
2.903383 0.2 0.931146
2.906717 0.2 0.928831
2.910050 0.2 0.927281
2.913383 0.2 0.926391
2.916717 0.2 0.925562
2.920050 0.2 0.924729
2.923383 0.2 0.924706
2.926717 0.2 0.926158
2.930050 0.2 0.928738
2.933383 0.2 0.931602
2.936717 0.2 0.934131
2.940050 0.2 0.936007
2.943383 0.2 0.937111
2.946717 0.2 0.937511
2.950050 0.2 0.937381
2.953383 0.2 0.936957
2.956717 0.2 0.936463
2.960050 0.2 0.936151
2.963383 0.2 0.936366
2.966717 0.2 0.937362
2.970050 0.2 0.939164
2.973383 0.2 0.941781
2.976717 0.2 0.944985
2.980050 0.2 0.947989
2.983383 0.2 0.950084
2.986717 0.2 0.951062
2.990050 0.2 0.950908
2.993383 0.2 0.949898
2.996717 0.2 0.948668
3.000050 0.2 0.947709
3.003383 0.2 0.946857
3.006717 0.2 0.945646
3.010050 0.2 0.943947
3.013383 0.2 0.942154
3.016717 0.2 0.940557
3.020050 0.2 0.938834
3.023383 0.2 0.936314
3.026717 0.2 0.932547
3.030050 0.2 0.927607
3.033383 0.2 0.921823
3.036717 0.2 0.915746
3.040050 0.2 0.910517
3.043383 0.2 0.906950
3.046717 0.2 0.904375
3.050050 0.2 0.901525
3.053383 0.2 0.897995
3.056717 0.2 0.894377
3.060050 0.2 0.891550
3.063383 0.2 0.889697
3.066717 0.2 0.888198
3.070050 0.2 0.886461
3.073383 0.2 0.884105
3.076717 0.2 0.880724
3.080050 0.2 0.876137
3.083383 0.2 0.870605
3.086717 0.2 0.864817
3.090050 0.2 0.859583
3.093383 0.2 0.855508
3.096717 0.2 0.852924
3.100050 0.2 0.851657
3.103383 0.2 0.850833
3.106717 0.2 0.849646
3.110050 0.2 0.848174
3.113383 0.2 0.846907
3.116717 0.2 0.845902
3.120050 0.2 0.844672
3.123383 0.2 0.842786
3.126717 0.2 0.840258
3.130050 0.2 0.837413
3.133383 0.2 0.834833
3.136717 0.2 0.833417
3.140050 0.2 0.834111
3.143383 0.2 0.837334
3.146717 0.2 0.842605
3.150050 0.2 0.848747
3.153383 0.2 0.854502
3.156717 0.2 0.859196
3.160050 0.2 0.862707
3.163383 0.2 0.865036
3.166717 0.2 0.866381
3.170050 0.2 0.867313
3.173383 0.2 0.868193
3.176717 0.2 0.868798
3.180050 0.2 0.869087
3.183383 0.2 0.869762
3.186717 0.2 0.871327
3.190050 0.2 0.873310
3.193383 0.2 0.874964
3.196717 0.2 0.876058
3.200050 0.2 0.876854
3.203383 0.2 0.877837
3.206717 0.2 0.879378
3.210050 0.2 0.881450
3.213383 0.2 0.883238
3.216717 0.2 0.883578
3.220050 0.2 0.882242
3.223383 0.2 0.880179
3.226717 0.2 0.878531
3.230050 0.2 0.878046
3.233383 0.2 0.878819
3.236717 0.2 0.880072
3.240050 0.2 0.880742
3.243383 0.2 0.880216
3.246717 0.2 0.878498
3.250050 0.2 0.876151
3.253383 0.2 0.874051
3.256717 0.2 0.872714
3.260050 0.2 0.871969
3.263383 0.2 0.871494
3.266717 0.2 0.871141
3.270050 0.2 0.870745
3.273383 0.2 0.870065
3.276717 0.2 0.868966
3.280050 0.2 0.867187
3.283383 0.2 0.864188
3.286717 0.2 0.859634
3.290050 0.2 0.853939
3.293383 0.2 0.848141
3.296717 0.2 0.843108
3.300050 0.2 0.838898
3.303383 0.2 0.835089
3.306717 0.2 0.831424
3.310050 0.2 0.827727
3.313383 0.2 0.823583
3.316717 0.2 0.818535
3.320050 0.2 0.812672
3.323383 0.2 0.806642
3.326717 0.2 0.801301
3.330050 0.2 0.797324
3.333383 0.2 0.794618
3.336717 0.2 0.792230
3.340050 0.2 0.789482
3.343383 0.2 0.786558
3.346717 0.2 0.783810
3.350050 0.2 0.781417
3.353383 0.2 0.779531
3.356717 0.2 0.778260
3.360050 0.2 0.777394
3.363383 0.2 0.776630
3.366717 0.2 0.776327
3.370050 0.2 0.777934
3.373383 0.2 0.783158
3.376717 0.2 0.792523
3.380050 0.2 0.804900
3.383383 0.2 0.818330
3.386717 0.2 0.831191
3.390050 0.2 0.842996
3.393383 0.2 0.854530
3.396717 0.2 0.867075
3.400050 0.2 0.881432
3.403383 0.2 0.897502
3.406717 0.2 0.914726
3.410050 0.2 0.932757
3.413383 0.2 0.951514
3.416717 0.2 0.970834
3.420050 0.2 0.990499
3.423383 0.2 1.010196
3.426717 0.2 1.029619
3.430050 0.2 1.048888
3.433383 0.2 1.068399
3.436717 0.2 1.088157
3.440050 0.2 1.107766
3.443383 0.2 1.127184
3.446717 0.2 1.146696
3.450050 0.2 1.166156
3.453383 0.2 1.184838
3.456717 0.2 1.201984
3.460050 0.2 1.217392
3.463383 0.2 1.231916
3.466717 0.2 1.246645
3.470050 0.2 1.261425
3.473383 0.2 1.275097
3.476717 0.2 1.286552
3.480050 0.2 1.294999
3.483383 0.2 1.300247
3.486717 0.2 1.303195
3.490050 0.2 1.304974
3.493383 0.2 1.305789
3.496717 0.2 1.305267
3.500050 0.2 1.303377
3.503383 0.2 1.300490
3.506717 0.2 1.296885
3.510050 0.2 1.292499
3.513383 0.2 1.287158
3.516717 0.2 1.280857
3.520050 0.2 1.273919
3.523383 0.2 1.266901
3.526717 0.2 1.260242
3.530050 0.2 1.253844
3.533383 0.2 1.247269
3.536717 0.2 1.240112
3.540050 0.2 1.231991
3.543383 0.2 1.222705
3.546717 0.2 1.212736
3.550050 0.2 1.203245
3.553383 0.2 1.195357
3.556717 0.2 1.189290
3.560050 0.2 1.184163
3.563383 0.2 1.178901
3.566717 0.2 1.173439
3.570050 0.2 1.168745
3.573383 0.2 1.165764
3.576717 0.2 1.164796
3.580050 0.2 1.165853
3.583383 0.2 1.169383
3.586717 0.2 1.176205
3.590050 0.2 1.186542
3.593383 0.2 1.199911
3.596717 0.2 1.216140
3.600050 0.2 1.235879
3.603383 0.2 1.260191
3.606717 0.2 1.290068
3.610050 0.2 1.326422
3.613383 0.2 1.369994
3.616717 0.2 1.421105
3.620050 0.2 1.479704
3.623383 0.2 1.545688
3.626717 0.2 1.618997
3.630050 0.2 1.699459
3.633383 0.2 1.787026
3.636717 0.2 1.881653
3.640050 0.2 1.982632
3.643383 0.2 2.088756
3.646717 0.2 2.198978
3.650050 0.2 2.312204
3.653383 0.2 2.427069
3.656717 0.2 2.542469
3.660050 0.2 2.657631
3.663383 0.2 2.771365
3.666717 0.2 2.881531
3.670050 0.2 2.985406
3.673383 0.2 3.080708
3.676717 0.2 3.166157
3.680050 0.2 3.240840
3.683383 0.2 3.303546
3.686717 0.2 3.353171
3.690050 0.2 3.389306
3.693383 0.2 3.412049
3.696717 0.2 3.421400
3.700050 0.2 3.416915
3.703383 0.2 3.398187
3.706717 0.2 3.365977
3.710050 0.2 3.322139
3.713383 0.2 3.268435
3.716717 0.2 3.205934
3.720050 0.2 3.135181
3.723383 0.2 3.056847
3.726717 0.2 2.972530
3.730050 0.2 2.884241
3.733383 0.2 2.793409
3.736717 0.2 2.700817
3.740050 0.2 2.606995
3.743383 0.2 2.512317
3.746717 0.2 2.417015
3.750050 0.2 2.321261
3.753383 0.2 2.225572
3.756717 0.2 2.131201
3.760050 0.2 2.039443
3.763383 0.2 1.950650
3.766717 0.2 1.864601
3.770050 0.2 1.781369
3.773383 0.2 1.701266
3.776717 0.2 1.624166
3.780050 0.2 1.549418
3.783383 0.2 1.476356
3.786717 0.2 1.404705
3.790050 0.2 1.334939
3.793383 0.2 1.268182
3.796717 0.2 1.205322
3.800050 0.2 1.146225
3.803383 0.2 1.089931
3.806717 0.2 1.035673
3.810050 0.2 0.983579
3.813383 0.2 0.934564
3.816717 0.2 0.889404
3.820050 0.2 0.847997
3.823383 0.2 0.809557
3.826717 0.2 0.773631
3.830050 0.2 0.740634
3.833383 0.2 0.711214
3.836717 0.2 0.685421
3.840050 0.2 0.662655
3.843383 0.2 0.642096
3.846717 0.2 0.623125
3.850050 0.2 0.605411
3.853383 0.2 0.588605
3.856717 0.2 0.572554
3.860050 0.2 0.557611
3.863383 0.2 0.544069
3.866717 0.2 0.531371
3.870050 0.2 0.518584
3.873383 0.2 0.505559
3.876717 0.2 0.493187
3.880050 0.2 0.482500
3.883383 0.2 0.474104
3.886717 0.2 0.467920
3.890050 0.2 0.463277
3.893383 0.2 0.459473
3.896717 0.2 0.455878
3.900050 0.2 0.451803
3.903383 0.2 0.446904
3.906717 0.2 0.441344
3.910050 0.2 0.435580
3.913383 0.2 0.430238
3.916717 0.2 0.425754
3.920050 0.2 0.421987
3.923383 0.2 0.418560
3.926717 0.2 0.415291
3.930050 0.2 0.412171
3.933383 0.2 0.409456
3.936717 0.2 0.407747
3.940050 0.2 0.407430
3.943383 0.2 0.408082
3.946717 0.2 0.408837
3.950050 0.2 0.409158
3.953383 0.2 0.409153
3.956717 0.2 0.409423
3.960050 0.2 0.410359
3.963383 0.2 0.411863
3.966717 0.2 0.413866
3.970050 0.2 0.416501
3.973383 0.2 0.419510
3.976717 0.2 0.422117
3.980050 0.2 0.423640
3.983383 0.2 0.423752
3.986717 0.2 0.422425
3.990050 0.2 0.420026
3.993383 0.2 0.417368
3.996717 0.2 0.415538
4.000050 0.2 0.415607
4.003383 0.2 0.417749
4.006717 0.2 0.420795
4.010050 0.2 0.423305
4.013383 0.2 0.424944
4.016717 0.2 0.426406
4.020050 0.2 0.428362
4.023383 0.2 0.430834
4.026717 0.2 0.433298
4.030050 0.2 0.434779
4.033383 0.2 0.434374
4.036717 0.2 0.432231
4.040050 0.2 0.429740
4.043383 0.2 0.428315
4.046717 0.2 0.428250
4.050050 0.2 0.428939
4.053383 0.2 0.429722
4.056717 0.2 0.430145
4.060050 0.2 0.429940
4.063383 0.2 0.429200
4.066717 0.2 0.428422
4.070050 0.2 0.428176
4.073383 0.2 0.428641
4.076717 0.2 0.429470
4.080050 0.2 0.429838
4.083383 0.2 0.428762
4.086717 0.2 0.425568
4.090050 0.2 0.420492
4.093383 0.2 0.414983
4.096717 0.2 0.410881
4.100050 0.2 0.408986
4.103383 0.2 0.408613
4.106717 0.2 0.408594
4.110050 0.2 0.408222
4.113383 0.2 0.407165
4.116717 0.2 0.404697
4.120050 0.2 0.399770
4.123383 0.2 0.392250
4.126717 0.2 0.383612
4.130050 0.2 0.375826
4.133383 0.2 0.369963
4.136717 0.2 0.366094
4.140050 0.2 0.363532
4.143383 0.2 0.361316
4.146717 0.2 0.359132
4.150050 0.2 0.357027
4.153383 0.2 0.354606
4.156717 0.2 0.351397
4.160050 0.2 0.347141
4.163383 0.2 0.341553
4.166717 0.2 0.334713
4.170050 0.2 0.327593
4.173383 0.2 0.321637
4.176717 0.2 0.317888
4.180050 0.2 0.316519
4.183383 0.2 0.316817
4.186717 0.2 0.317311
4.190050 0.2 0.316324
4.193383 0.2 0.312733
4.196717 0.2 0.306768
4.200050 0.2 0.299909
4.203383 0.2 0.293599
4.206717 0.2 0.288240
4.210050 0.2 0.283606
4.213383 0.2 0.279639
4.216717 0.2 0.276589
4.220050 0.2 0.274498
4.223383 0.2 0.273059
4.226717 0.2 0.271900
4.230050 0.2 0.270698
4.233383 0.2 0.269371
4.236717 0.2 0.267965
4.240050 0.2 0.266251
4.243383 0.2 0.264053
4.246717 0.2 0.261804
4.250050 0.2 0.260160
4.253383 0.2 0.259415
4.256717 0.2 0.259406
4.260050 0.2 0.259643
4.263383 0.2 0.259965
4.266717 0.2 0.260742
4.270050 0.2 0.261967
4.273383 0.2 0.262964
4.276717 0.2 0.263508
4.280050 0.2 0.264179
4.283383 0.2 0.265185
4.286717 0.2 0.265911
4.290050 0.2 0.265893
4.293383 0.2 0.265357
4.296717 0.2 0.264854
4.300050 0.2 0.264910
4.303383 0.2 0.265883
4.306717 0.2 0.267699
4.310050 0.2 0.269976
4.313383 0.2 0.272486
4.316717 0.2 0.275108
4.320050 0.2 0.277730
4.323383 0.2 0.280365
4.326717 0.2 0.283015
4.330050 0.2 0.285376
4.333383 0.2 0.287201
4.336717 0.2 0.288836
4.340050 0.2 0.291150
4.343383 0.2 0.294722
4.346717 0.2 0.299281
4.350050 0.2 0.303937
4.353383 0.2 0.307760
4.356717 0.2 0.310168
4.360050 0.2 0.311024
4.363383 0.2 0.310699
4.366717 0.2 0.309921
4.370050 0.2 0.309316
4.373383 0.2 0.309101
4.376717 0.2 0.309157
4.380050 0.2 0.309423
4.383383 0.2 0.310042
4.386717 0.2 0.310997
4.390050 0.2 0.312072
4.393383 0.2 0.313446
4.396717 0.2 0.315392
4.400050 0.2 0.317469
4.403383 0.2 0.318815
4.406717 0.2 0.318894
4.410050 0.2 0.317595
4.413383 0.2 0.315057
4.416717 0.2 0.311709
4.420050 0.2 0.308361
4.423383 0.2 0.305912
4.426717 0.2 0.304934
4.430050 0.2 0.305464
4.433383 0.2 0.306852
4.436717 0.2 0.308035
4.440050 0.2 0.308156
4.443383 0.2 0.306694
4.446717 0.2 0.303523
4.450050 0.2 0.299308
4.453383 0.2 0.295383
4.456717 0.2 0.292719
4.460050 0.2 0.291187
4.463383 0.2 0.289916
4.466717 0.2 0.288221
4.470050 0.2 0.285935
4.473383 0.2 0.283075
4.476717 0.2 0.279709
4.480050 0.2 0.276072
4.483383 0.2 0.272468
4.486717 0.2 0.269129
4.490050 0.2 0.266274
4.493383 0.2 0.264235
4.496717 0.2 0.263471
4.500050 0.2 0.264379
4.503383 0.2 0.266950
4.506717 0.2 0.270652
4.510050 0.2 0.274680
4.513383 0.2 0.278158
4.516717 0.2 0.280333
4.520050 0.2 0.280710
4.523383 0.2 0.279057
4.526717 0.2 0.275932
4.530050 0.2 0.272593
4.533383 0.2 0.269539
4.536717 0.2 0.266349
4.540050 0.2 0.262950
4.543383 0.2 0.259592
4.546717 0.2 0.256309
4.550050 0.2 0.253431
4.553383 0.2 0.251424
4.556717 0.2 0.250014
4.560050 0.2 0.248658
4.563383 0.2 0.247369
4.566717 0.2 0.246484
4.570050 0.2 0.246372
4.573383 0.2 0.246936
4.576717 0.2 0.247289
4.580050 0.2 0.246488
4.583383 0.2 0.244379
4.586717 0.2 0.241501
4.590050 0.2 0.238745
4.593383 0.2 0.237124
4.596717 0.2 0.237348
4.600050 0.2 0.239448
4.603383 0.2 0.242800
4.606717 0.2 0.246465
4.610050 0.2 0.249697
4.613383 0.2 0.252249
4.616717 0.2 0.254503
4.620050 0.2 0.257408
4.623383 0.2 0.261692
4.626717 0.2 0.267169
4.630050 0.2 0.273190
4.633383 0.2 0.279546
4.636717 0.2 0.286568
4.640050 0.2 0.294475
4.643383 0.2 0.302750
4.646717 0.2 0.310820
4.650050 0.2 0.318955
4.653383 0.2 0.327714
4.656717 0.2 0.336869
4.660050 0.2 0.345702
4.663383 0.2 0.354168
4.666717 0.2 0.362992
4.670050 0.2 0.372874
4.673383 0.2 0.383793
4.676717 0.2 0.394839
4.680050 0.2 0.404678
4.683383 0.2 0.412418
4.686717 0.2 0.418019
4.690050 0.2 0.421908
4.693383 0.2 0.424758
4.696717 0.2 0.427207
4.700050 0.2 0.429195
4.703383 0.2 0.429945
4.706717 0.2 0.428823
4.710050 0.2 0.426020
4.713383 0.2 0.422616
4.716717 0.2 0.419663
4.720050 0.2 0.417088
4.723383 0.2 0.414173
4.726717 0.2 0.411002
4.730050 0.2 0.408236
4.733383 0.2 0.405973
4.736717 0.2 0.403640
4.740050 0.2 0.400548
4.743383 0.2 0.396180
4.746717 0.2 0.390345
4.750050 0.2 0.383318
4.753383 0.2 0.375765
4.756717 0.2 0.368310
4.760050 0.2 0.361181
4.763383 0.2 0.354294
4.766717 0.2 0.347793
4.770050 0.2 0.342024
4.773383 0.2 0.336696
4.776717 0.2 0.330671
4.780050 0.2 0.323039
4.783383 0.2 0.313744
4.786717 0.2 0.303276
4.790050 0.2 0.292882
4.793383 0.2 0.284179
4.796717 0.2 0.277548
4.800050 0.2 0.271820
4.803383 0.2 0.265790
4.806717 0.2 0.259061
4.810050 0.2 0.251923
4.813383 0.2 0.244635
4.816717 0.2 0.237147
4.820050 0.2 0.229697
4.823383 0.2 0.223112
4.826717 0.2 0.218088
4.830050 0.2 0.214754
4.833383 0.2 0.212686
4.836717 0.2 0.211042
4.840050 0.2 0.209115
4.843383 0.2 0.206991
4.846717 0.2 0.205589
4.850050 0.2 0.206167
4.853383 0.2 0.209766
4.856717 0.2 0.216751
4.860050 0.2 0.226670
4.863383 0.2 0.238847
4.866717 0.2 0.253203
4.870050 0.2 0.270023
4.873383 0.2 0.289613
4.876717 0.2 0.312505
4.880050 0.2 0.339570
4.883383 0.2 0.371505
4.886717 0.2 0.408408
4.890050 0.2 0.449657
4.893383 0.2 0.494402
4.896717 0.2 0.542365
4.900050 0.2 0.594216
4.903383 0.2 0.651288
4.906717 0.2 0.714683
4.910050 0.2 0.784672
4.913383 0.2 0.861008
4.916717 0.2 0.943514
4.920050 0.2 1.032180
4.923383 0.2 1.126821
4.926717 0.2 1.226808
4.930050 0.2 1.331093
4.933383 0.2 1.438572
4.936717 0.2 1.548757
4.940050 0.2 1.662271
4.943383 0.2 1.780186
4.946717 0.2 1.902962
4.950050 0.2 2.030362
4.953383 0.2 2.161558
4.956717 0.2 2.294858
4.960050 0.2 2.428065
4.963383 0.2 2.559414
4.966717 0.2 2.688197
4.970050 0.2 2.814736
4.973383 0.2 2.939594
4.976717 0.2 3.062440
4.980050 0.2 3.181649
4.983383 0.2 3.295336
4.986717 0.2 3.402587
4.990050 0.2 3.503407
4.993383 0.2 3.597853
4.996717 0.2 3.685635
5.000050 0.2 3.766008
5.003383 0.2 3.837813
5.006717 0.2 3.899690
5.010050 0.2 3.950573
5.013383 0.2 3.990093
5.016717 0.2 4.018517
5.020050 0.2 4.036254
5.023383 0.2 4.043472
5.026717 0.2 4.040319
5.030050 0.2 4.027388
5.033383 0.2 4.005786
5.036717 0.2 3.976896
5.040050 0.2 3.941832
5.043383 0.2 3.900495
5.046717 0.2 3.851419
5.050050 0.2 3.793119
5.053383 0.2 3.725681
5.056717 0.2 3.650710
5.060050 0.2 3.569955
5.063383 0.2 3.484730
5.066717 0.2 3.396291
5.070050 0.2 3.305664
5.073383 0.2 3.213142
5.076717 0.2 3.118520
5.080050 0.2 3.021578
5.083383 0.2 2.922416
5.086717 0.2 2.821763
5.090050 0.2 2.720659
5.093383 0.2 2.619433
5.096717 0.2 2.517449
5.100050 0.2 2.414011
5.103383 0.2 2.309368
5.106717 0.2 2.204524
5.110050 0.2 2.100635
5.113383 0.2 1.999047
5.116717 0.2 1.900820
5.120050 0.2 1.805886
5.123383 0.2 1.713578
5.126717 0.2 1.623379
5.130050 0.2 1.534754
5.133383 0.2 1.447136
5.136717 0.2 1.360439
5.140050 0.2 1.275111
5.143383 0.2 1.191609
5.146717 0.2 1.110449
5.150050 0.2 1.032692
5.153383 0.2 0.959691
5.156717 0.2 0.892049
5.160050 0.2 0.829105
5.163383 0.2 0.769454
5.166717 0.2 0.711796
5.170050 0.2 0.655469
5.173383 0.2 0.600666
5.176717 0.2 0.548288
5.180050 0.2 0.499347
5.183383 0.2 0.454392
5.186717 0.2 0.413307
5.190050 0.2 0.375253
5.193383 0.2 0.339006
5.196717 0.2 0.304063
5.200050 0.2 0.271397
5.203383 0.2 0.242428
5.206717 0.2 0.217594
5.210050 0.2 0.196290
5.213383 0.2 0.177440
5.216717 0.2 0.159806
5.220050 0.2 0.142609
5.223383 0.2 0.126306
5.226717 0.2 0.112327
5.230050 0.2 0.101640
5.233383 0.2 0.093975
5.236717 0.2 0.088327
5.240050 0.2 0.083428
5.243383 0.2 0.077989
5.246717 0.2 0.071232
5.250050 0.2 0.063428
5.253383 0.2 0.055959
5.256717 0.2 0.050846
5.260050 0.2 0.049262
5.263383 0.2 0.050389
5.266717 0.2 0.052261
5.270050 0.2 0.053514
5.273383 0.2 0.053737
5.276717 0.2 0.053085
5.280050 0.2 0.052224
5.283383 0.2 0.051977
5.286717 0.2 0.052652
5.290050 0.2 0.054110
5.293383 0.2 0.056154
5.296717 0.2 0.058697
5.300050 0.2 0.061477
5.303383 0.2 0.063651
5.306717 0.2 0.064494
5.310050 0.2 0.064401
5.313383 0.2 0.064541
5.316717 0.2 0.065439
5.320050 0.2 0.066608
5.323383 0.2 0.067479
5.326717 0.2 0.068205
5.330050 0.2 0.068992
5.333383 0.2 0.069668
5.336717 0.2 0.070282
5.340050 0.2 0.071228
5.343383 0.2 0.072704
5.346717 0.2 0.074864
5.350050 0.2 0.077775
5.353383 0.2 0.080732
5.356717 0.2 0.082436
5.360050 0.2 0.082115
5.363383 0.2 0.080331
5.366717 0.2 0.078529
5.370050 0.2 0.077426
5.373383 0.2 0.076303
5.376717 0.2 0.074115
5.380050 0.2 0.070566
5.383383 0.2 0.066319
5.386717 0.2 0.062445
5.390050 0.2 0.059539
5.393383 0.2 0.057165
5.396717 0.2 0.054422
5.400050 0.2 0.050953
5.403383 0.2 0.047167
5.406717 0.2 0.043372
5.410050 0.2 0.039027
5.413383 0.2 0.033677
5.416717 0.2 0.028019
5.420050 0.2 0.023246
5.423383 0.2 0.019898
5.426717 0.2 0.017593
5.430050 0.2 0.015339
5.433383 0.2 0.012261
5.436717 0.2 0.008373
5.440050 0.2 0.004140
5.443383 0.2 -0.000214
5.446717 0.2 -0.004806
5.450050 0.2 -0.009844
5.453383 0.2 -0.015208
5.456717 0.2 -0.020363
5.460050 0.2 -0.024941
5.463383 0.2 -0.029332
5.466717 0.2 -0.033970
5.470050 0.2 -0.038417
5.473383 0.2 -0.041923
5.476717 0.2 -0.044536
5.480050 0.2 -0.046911
5.483383 0.2 -0.049323
5.486717 0.2 -0.051497
5.490050 0.2 -0.053192
5.493383 0.2 -0.054799
5.496717 0.2 -0.057225
5.500050 0.2 -0.060829
5.503383 0.2 -0.065081
5.506717 0.2 -0.069458
5.510050 0.2 -0.073756
5.513383 0.2 -0.077537
5.516717 0.2 -0.080089
5.520050 0.2 -0.080653
5.523383 0.2 -0.079009
5.526717 0.2 -0.076178
5.530050 0.2 -0.073905
5.533383 0.2 -0.073123
5.536717 0.2 -0.073304
5.540050 0.2 -0.073453
5.543383 0.2 -0.073356
5.546717 0.2 -0.073682
5.550050 0.2 -0.075060
5.553383 0.2 -0.077295
5.556717 0.2 -0.079628
5.560050 0.2 -0.081616
5.563383 0.2 -0.083367
5.566717 0.2 -0.085118
5.570050 0.2 -0.086701
5.573383 0.2 -0.087507
5.576717 0.2 -0.087274
5.580050 0.2 -0.086450
5.583383 0.2 -0.085598
5.586717 0.2 -0.084769
5.590050 0.2 -0.083889
5.593383 0.2 -0.083297
5.596717 0.2 -0.083526
5.600050 0.2 -0.084960
5.603383 0.2 -0.087665
5.606717 0.2 -0.090827
5.610050 0.2 -0.093002
5.613383 0.2 -0.093412
5.616717 0.2 -0.092508
5.620050 0.2 -0.091149
5.623383 0.2 -0.089863
5.626717 0.2 -0.088727
5.630050 0.2 -0.087866
5.633383 0.2 -0.087721
5.636717 0.2 -0.088536
5.640050 0.2 -0.089845
5.643383 0.2 -0.090981
5.646717 0.2 -0.091442
5.650050 0.2 -0.090962
5.653383 0.2 -0.089919
5.656717 0.2 -0.089193
5.660050 0.2 -0.089258
5.663383 0.2 -0.089877
5.666717 0.2 -0.090762
5.670050 0.2 -0.092094
5.673383 0.2 -0.093924
5.676717 0.2 -0.095493
5.680050 0.2 -0.095842
5.683383 0.2 -0.094874
5.686717 0.2 -0.093654
5.690050 0.2 -0.093658
5.693383 0.2 -0.095693
5.696717 0.2 -0.099298
5.700050 0.2 -0.103307
5.703383 0.2 -0.106804
5.706717 0.2 -0.109612
5.710050 0.2 -0.112052
5.713383 0.2 -0.114283
5.716717 0.2 -0.116015
5.720050 0.2 -0.116518
5.723383 0.2 -0.115456
5.726717 0.2 -0.113710
5.730050 0.2 -0.112634
5.733383 0.2 -0.112769
5.736717 0.2 -0.113747
5.740050 0.2 -0.115121
5.743383 0.2 -0.116802
5.746717 0.2 -0.118623
5.750050 0.2 -0.120169
5.753383 0.2 -0.121249
5.756717 0.2 -0.122017
5.760050 0.2 -0.122576
5.763383 0.2 -0.122832
5.766717 0.2 -0.122455
5.770050 0.2 -0.121165
5.773383 0.2 -0.119293
5.776717 0.2 -0.117649
5.780050 0.2 -0.116769
5.783383 0.2 -0.116481
5.786717 0.2 -0.116355
5.790050 0.2 -0.116094
5.793383 0.2 -0.115586
5.796717 0.2 -0.114925
5.800050 0.2 -0.114483
5.803383 0.2 -0.114897
5.806717 0.2 -0.116844
5.810050 0.2 -0.120634
5.813383 0.2 -0.125892
5.816717 0.2 -0.131563
5.820050 0.2 -0.136350
5.823383 0.2 -0.139377
5.826717 0.2 -0.140644
5.830050 0.2 -0.140648
5.833383 0.2 -0.139885
5.836717 0.2 -0.138856
5.840050 0.2 -0.138204
5.843383 0.2 -0.138339
5.846717 0.2 -0.139200
5.850050 0.2 -0.140765
5.853383 0.2 -0.143019
5.856717 0.2 -0.145417
5.860050 0.2 -0.147233
5.863383 0.2 -0.148090
5.866717 0.2 -0.147992
5.870050 0.2 -0.147498
5.873383 0.2 -0.147386
5.876717 0.2 -0.147829
5.880050 0.2 -0.148462
5.883383 0.2 -0.149095
5.886717 0.2 -0.149650
5.890050 0.2 -0.149705
5.893383 0.2 -0.148946
5.896717 0.2 -0.147712
5.900050 0.2 -0.146516
5.903383 0.2 -0.145547
5.906717 0.2 -0.144751
5.910050 0.2 -0.144090
5.913383 0.2 -0.143559
5.916717 0.2 -0.142911
5.920050 0.2 -0.141673
5.923383 0.2 -0.139838
5.926717 0.2 -0.138166
5.930050 0.2 -0.137435
5.933383 0.2 -0.137794
5.936717 0.2 -0.139158
5.940050 0.2 -0.141473
5.943383 0.2 -0.144276
5.946717 0.2 -0.146641
5.950050 0.2 -0.148057
5.953383 0.2 -0.148960
5.956717 0.2 -0.149990
5.960050 0.2 -0.151084
5.963383 0.2 -0.151657
5.966717 0.2 -0.151144
5.970050 0.2 -0.149426
5.973383 0.2 -0.147144
5.976717 0.2 -0.145459
5.980050 0.2 -0.145342
5.983383 0.2 -0.147084
5.986717 0.2 -0.150087
5.990050 0.2 -0.153212
5.993383 0.2 -0.155633
5.996717 0.2 -0.157342
6.000050 0.2 -0.158595
