# Supplementary material for: Quantitative profiling of capsaicin content in seven chili pepper cultivars using optimized HPLC
Source: Front Plant Sci. 2026 May 7;17:1749488. doi: 10.3389/fpls.2026.1749488 (PMC13190488; doi:10.3389/fpls.2026.1749488)
Supplement: Supplementary file 3 [file DataSheet3.zip › Raw Chromatograms_Chili Pepper/POPW.txt]

URL	chrom://desktop-lb30aed/ChromeleonLocal/Capsaicin/CapsaicinTest_1312025.seq/90277.smp/UV_VIS_4.channel
Channel	UV_VIS_4

Injection Information:
Data Vault	ChromeleonLocal
Sequence	CapsaicinTest_1312025
Name	POPW
Number	561
Position	B:F2
Comment	
Processing Method	Processing_Capsaicin
Instrument Method	Capsaicin_222025m1 -Origninal_4wavelenght
Type	Unknown
Status	Finished
Inject Time	3/31/2025 4:22:57 PM -07:00
Volume (µl)	10.00
Dilution Factor	1.0000
Weight	1.0000

Raw Data Information:
Time Min. (min)	0.003383
Time Max. (min)	6.000050
Data Points	1800
Detector	UV
Generating Data System	Chromeleon 7.2.10.24543
Exporting Data System	Chromeleon 7.2.10.0
Operator	Instrument Controller
Signal Quantity	Absorbance
Signal Unit	mAU
Signal Min.	-0.212989
Signal Max.	530.575556
Channel	UV_VIS_4
Driver Name	VDAD.dll
Channel Type	Evaluation
Min. Step (s)	0.2
Max. Step (s)	0.2
Average Step (s)	0.2

Signal Parameter Information:
Signal Info	WVL:280 nm

Raw Data:
Time (min)	Step (s)	Value (mAU)
0.003383	n.a.	0.000000
0.006717	0.2	-0.000084
0.010050	0.2	-0.000480
0.013383	0.2	-0.001211
0.016717	0.2	-0.001760
0.020050	0.2	-0.001551
0.023383	0.2	-0.000927
0.026717	0.2	-0.000903
0.030050	0.2	-0.001835
0.033383	0.2	-0.002920
0.036717	0.2	-0.003050
0.040050	0.2	-0.001732
0.043383	0.2	0.000610
0.046717	0.2	0.003022
0.050050	0.2	0.004838
0.053383	0.2	0.005928
0.056717	0.2	0.006082
0.060050	0.2	0.004834
0.063383	0.2	0.002226
0.066717	0.2	-0.000903
0.070050	0.2	-0.003600
0.073383	0.2	-0.005374
0.076717	0.2	-0.006226
0.080050	0.2	-0.006719
0.083383	0.2	-0.007781
0.086717	0.2	-0.009704
0.090050	0.2	-0.011744
0.093383	0.2	-0.013239
0.096717	0.2	-0.014398
0.100050	0.2	-0.015693
0.103383	0.2	-0.017290
0.106717	0.2	-0.019218
0.110050	0.2	-0.021243
0.113383	0.2	-0.022543
0.116717	0.2	-0.022119
0.120050	0.2	-0.019618
0.123383	0.2	-0.015679
0.126717	0.2	-0.011902
0.130050	0.2	-0.010165
0.133383	0.2	-0.011376
0.136717	0.2	-0.014808
0.140050	0.2	-0.018780
0.143383	0.2	-0.021849
0.146717	0.2	-0.023665
0.150050	0.2	-0.024806
0.153383	0.2	-0.025756
0.156717	0.2	-0.026459
0.160050	0.2	-0.027088
0.163383	0.2	-0.028256
0.166717	0.2	-0.030249
0.170050	0.2	-0.032587
0.173383	0.2	-0.034599
0.176717	0.2	-0.036140
0.180050	0.2	-0.037444
0.183383	0.2	-0.038706
0.186717	0.2	-0.040005
0.190050	0.2	-0.041435
0.193383	0.2	-0.043148
0.196717	0.2	-0.045062
0.200050	0.2	-0.046939
0.203383	0.2	-0.048736
0.206717	0.2	-0.050324
0.210050	0.2	-0.051269
0.213383	0.2	-0.051293
0.216717	0.2	-0.050538
0.220050	0.2	-0.049300
0.223383	0.2	-0.047786
0.226717	0.2	-0.046147
0.230050	0.2	-0.044615
0.233383	0.2	-0.043595
0.236717	0.2	-0.043768
0.240050	0.2	-0.045770
0.243383	0.2	-0.049309
0.246717	0.2	-0.052964
0.250050	0.2	-0.055507
0.253383	0.2	-0.057034
0.256717	0.2	-0.058366
0.260050	0.2	-0.059810
0.263383	0.2	-0.061197
0.266717	0.2	-0.062431
0.270050	0.2	-0.063176
0.273383	0.2	-0.062902
0.276717	0.2	-0.062003
0.280050	0.2	-0.061770
0.283383	0.2	-0.062748
0.286717	0.2	-0.063931
0.290050	0.2	-0.063977
0.293383	0.2	-0.062808
0.296717	0.2	-0.061388
0.300050	0.2	-0.060298
0.303383	0.2	-0.059409
0.306717	0.2	-0.058613
0.310050	0.2	-0.058245
0.313383	0.2	-0.058948
0.316717	0.2	-0.061160
0.320050	0.2	-0.064666
0.323383	0.2	-0.068783
0.326717	0.2	-0.072527
0.330050	0.2	-0.074836
0.333383	0.2	-0.075344
0.336717	0.2	-0.074701
0.340050	0.2	-0.073779
0.343383	0.2	-0.073020
0.346717	0.2	-0.072694
0.350050	0.2	-0.072862
0.353383	0.2	-0.073211
0.356717	0.2	-0.073775
0.360050	0.2	-0.075181
0.363383	0.2	-0.077626
0.366717	0.2	-0.080280
0.370050	0.2	-0.081980
0.373383	0.2	-0.082250
0.376717	0.2	-0.081542
0.380050	0.2	-0.080778
0.383383	0.2	-0.081002
0.386717	0.2	-0.083060
0.390050	0.2	-0.086981
0.393383	0.2	-0.091526
0.396717	0.2	-0.094874
0.400050	0.2	-0.095782
0.403383	0.2	-0.094329
0.406717	0.2	-0.091945
0.410050	0.2	-0.090348
0.413383	0.2	-0.090282
0.416717	0.2	-0.091353
0.420050	0.2	-0.092993
0.423383	0.2	-0.095204
0.426717	0.2	-0.098147
0.430050	0.2	-0.101393
0.433383	0.2	-0.104043
0.436717	0.2	-0.105379
0.440050	0.2	-0.105281
0.443383	0.2	-0.104462
0.446717	0.2	-0.104294
0.450050	0.2	-0.105808
0.453383	0.2	-0.108755
0.456717	0.2	-0.111908
0.460050	0.2	-0.114287
0.463383	0.2	-0.115763
0.466717	0.2	-0.116564
0.470050	0.2	-0.117193
0.473383	0.2	-0.118786
0.476717	0.2	-0.122339
0.480050	0.2	-0.127377
0.483383	0.2	-0.132145
0.486717	0.2	-0.135214
0.490050	0.2	-0.136681
0.493383	0.2	-0.137654
0.496717	0.2	-0.138995
0.500050	0.2	-0.141109
0.503383	0.2	-0.144280
0.506717	0.2	-0.148597
0.510050	0.2	-0.153668
0.513383	0.2	-0.158753
0.516717	0.2	-0.162944
0.520050	0.2	-0.165543
0.523383	0.2	-0.166772
0.526717	0.2	-0.167531
0.530050	0.2	-0.168229
0.533383	0.2	-0.168537
0.536717	0.2	-0.168341
0.540050	0.2	-0.168332
0.543383	0.2	-0.169370
0.546717	0.2	-0.171782
0.550050	0.2	-0.175182
0.553383	0.2	-0.178758
0.556717	0.2	-0.181790
0.560050	0.2	-0.183843
0.563383	0.2	-0.184909
0.566717	0.2	-0.185533
0.570050	0.2	-0.186577
0.573383	0.2	-0.188453
0.576717	0.2	-0.190721
0.580050	0.2	-0.192765
0.583383	0.2	-0.194474
0.586717	0.2	-0.196313
0.590050	0.2	-0.199052
0.593383	0.2	-0.203052
0.596717	0.2	-0.207559
0.600050	0.2	-0.211210
0.603383	0.2	-0.212989
0.606717	0.2	-0.212588
0.610050	0.2	-0.210260
0.613383	0.2	-0.206311
0.616717	0.2	-0.200486
0.620050	0.2	-0.191801
0.623383	0.2	-0.178912
0.626717	0.2	-0.160490
0.630050	0.2	-0.135554
0.633383	0.2	-0.103470
0.636717	0.2	-0.063777
0.640050	0.2	-0.016112
0.643383	0.2	0.040373
0.646717	0.2	0.107796
0.650050	0.2	0.189142
0.653383	0.2	0.287476
0.656717	0.2	0.405903
0.660050	0.2	0.546873
0.663383	0.2	0.711023
0.666717	0.2	0.897101
0.670050	0.2	1.102919
0.673383	0.2	1.326432
0.676717	0.2	1.566531
0.680050	0.2	1.823022
0.683383	0.2	2.095876
0.686717	0.2	2.384773
0.690050	0.2	2.689436
0.693383	0.2	3.010612
0.696717	0.2	3.350684
0.700050	0.2	3.713574
0.703383	0.2	4.104218
0.706717	0.2	4.528435
0.710050	0.2	4.993333
0.713383	0.2	5.506719
0.716717	0.2	6.075860
0.720050	0.2	6.707846
0.723383	0.2	7.411041
0.726717	0.2	8.195494
0.730050	0.2	9.073196
0.733383	0.2	10.058545
0.736717	0.2	11.168029
0.740050	0.2	12.419540
0.743383	0.2	13.832692
0.746717	0.2	15.430222
0.750050	0.2	17.238916
0.753383	0.2	19.289320
0.756717	0.2	21.615671
0.760050	0.2	24.257526
0.763383	0.2	27.262215
0.766717	0.2	30.687377
0.770050	0.2	34.603933
0.773383	0.2	39.099455
0.776717	0.2	44.281352
0.780050	0.2	50.279931
0.783383	0.2	57.253079
0.786717	0.2	65.395162
0.790050	0.2	74.950229
0.793383	0.2	86.220033
0.796717	0.2	99.546164
0.800050	0.2	115.246284
0.803383	0.2	133.506716
0.806717	0.2	154.271331
0.810050	0.2	177.186094
0.813383	0.2	201.632511
0.816717	0.2	226.841457
0.820050	0.2	252.055442
0.823383	0.2	276.689451
0.826717	0.2	300.429180
0.830050	0.2	323.228464
0.833383	0.2	345.216804
0.836717	0.2	366.567774
0.840050	0.2	387.385940
0.843383	0.2	407.649004
0.846717	0.2	427.212469
0.850050	0.2	445.858585
0.853383	0.2	463.353913
0.856717	0.2	479.481342
0.860050	0.2	494.030701
0.863383	0.2	506.751668
0.866717	0.2	517.293849
0.870050	0.2	525.174495
0.873383	0.2	529.804500
0.876717	0.2	530.575556
0.880050	0.2	526.989466
0.883383	0.2	518.798642
0.886717	0.2	506.126881
0.890050	0.2	489.544706
0.893383	0.2	470.069531
0.896717	0.2	449.057608
0.900050	0.2	427.982249
0.903383	0.2	408.150088
0.906717	0.2	390.450494
0.910050	0.2	375.223095
0.913383	0.2	362.273311
0.916717	0.2	351.011441
0.920050	0.2	340.664480
0.923383	0.2	330.502475
0.926717	0.2	320.021683
0.930050	0.2	309.039289
0.933383	0.2	297.683147
0.936717	0.2	286.296150
0.940050	0.2	275.300201
0.943383	0.2	265.067197
0.946717	0.2	255.829175
0.950050	0.2	247.640037
0.953383	0.2	240.384420
0.956717	0.2	233.818721
0.960050	0.2	227.627773
0.963383	0.2	221.483452
0.966717	0.2	215.094304
0.970050	0.2	208.239691
0.973383	0.2	200.786800
0.976717	0.2	192.692545
0.980050	0.2	183.995059
0.983383	0.2	174.798654
0.986717	0.2	165.254725
0.990050	0.2	155.540723
0.993383	0.2	145.839160
0.996717	0.2	136.319106
1.000050	0.2	127.122458
1.003383	0.2	118.356492
1.006717	0.2	110.093001
1.010050	0.2	102.372384
1.013383	0.2	95.210578
1.016717	0.2	88.606617
1.020050	0.2	82.549048
1.023383	0.2	77.020526
1.026717	0.2	71.999980
1.030050	0.2	67.463173
1.033383	0.2	63.383090
1.036717	0.2	59.729666
1.040050	0.2	56.469622
1.043383	0.2	53.568631
1.046717	0.2	50.994577
1.050050	0.2	48.719049
1.053383	0.2	46.716593
1.056717	0.2	44.962252
1.060050	0.2	43.428340
1.063383	0.2	42.082514
1.066717	0.2	40.887417
1.070050	0.2	39.802156
1.073383	0.2	38.786787
1.076717	0.2	37.808633
1.080050	0.2	36.847084
1.083383	0.2	35.895244
1.086717	0.2	34.957901
1.090050	0.2	34.045847
1.093383	0.2	33.168686
1.096717	0.2	32.329904
1.100050	0.2	31.525414
1.103383	0.2	30.744527
1.106717	0.2	29.973150
1.110050	0.2	29.198029
1.113383	0.2	28.410121
1.116717	0.2	27.606743
1.120050	0.2	26.792330
1.123383	0.2	25.977930
1.126717	0.2	25.180196
1.130050	0.2	24.418910
1.133383	0.2	23.713168
1.136717	0.2	23.079054
1.140050	0.2	22.529187
1.143383	0.2	22.071968
1.146717	0.2	21.710834
1.150050	0.2	21.444182
1.153383	0.2	21.265117
1.156717	0.2	21.161567
1.160050	0.2	21.117711
1.163383	0.2	21.115905
1.166717	0.2	21.138233
1.170050	0.2	21.167356
1.173383	0.2	21.187253
1.176717	0.2	21.184455
1.180050	0.2	21.148883
1.183383	0.2	21.073599
1.186717	0.2	20.954306
1.190050	0.2	20.789066
1.193383	0.2	20.577796
1.196717	0.2	20.321370
1.200050	0.2	20.020916
1.203383	0.2	19.677682
1.206717	0.2	19.293609
1.210050	0.2	18.871655
1.213383	0.2	18.415260
1.216717	0.2	17.927946
1.220050	0.2	17.413897
1.223383	0.2	16.878452
1.226717	0.2	16.327575
1.230050	0.2	15.767175
1.233383	0.2	15.202882
1.236717	0.2	14.640181
1.240050	0.2	14.084526
1.243383	0.2	13.540997
1.246717	0.2	13.014101
1.250050	0.2	12.507937
1.253383	0.2	12.025968
1.256717	0.2	11.570496
1.260050	0.2	11.142148
1.263383	0.2	10.740138
1.266717	0.2	10.363422
1.270050	0.2	10.011401
1.273383	0.2	9.683603
1.276717	0.2	9.379415
1.280050	0.2	9.098300
1.283383	0.2	8.839942
1.286717	0.2	8.603791
1.290050	0.2	8.388665
1.293383	0.2	8.192896
1.296717	0.2	8.015116
1.300050	0.2	7.854430
1.303383	0.2	7.709651
1.306717	0.2	7.579015
1.310050	0.2	7.461146
1.313383	0.2	7.355576
1.316717	0.2	7.262025
1.320050	0.2	7.179431
1.323383	0.2	7.105684
1.326717	0.2	7.038871
1.330050	0.2	6.978661
1.333383	0.2	6.926032
1.336717	0.2	6.882227
1.340050	0.2	6.848522
1.343383	0.2	6.826329
1.346717	0.2	6.816955
1.350050	0.2	6.821281
1.353383	0.2	6.839377
1.356717	0.2	6.870432
1.360050	0.2	6.913408
1.363383	0.2	6.967499
1.366717	0.2	7.031499
1.370050	0.2	7.102764
1.373383	0.2	7.177158
1.376717	0.2	7.249871
1.380050	0.2	7.316219
1.383383	0.2	7.372159
1.386717	0.2	7.414296
1.390050	0.2	7.439959
1.393383	0.2	7.447382
1.396717	0.2	7.435684
1.400050	0.2	7.404722
1.403383	0.2	7.355274
1.406717	0.2	7.289038
1.410050	0.2	7.208013
1.413383	0.2	7.113912
1.416717	0.2	7.008533
1.420050	0.2	6.894427
1.423383	0.2	6.774655
1.426717	0.2	6.651911
1.430050	0.2	6.528213
1.433383	0.2	6.404971
1.436717	0.2	6.282902
1.440050	0.2	6.162240
1.443383	0.2	6.043264
1.446717	0.2	5.926299
1.450050	0.2	5.811378
1.453383	0.2	5.698367
1.456717	0.2	5.587456
1.460050	0.2	5.479408
1.463383	0.2	5.375720
1.466717	0.2	5.278499
1.470050	0.2	5.189478
1.473383	0.2	5.109035
1.476717	0.2	5.036294
1.480050	0.2	4.969873
1.483383	0.2	4.908843
1.486717	0.2	4.853327
1.490050	0.2	4.803813
1.493383	0.2	4.760311
1.496717	0.2	4.722192
1.500050	0.2	4.688124
1.503383	0.2	4.656394
1.506717	0.2	4.625702
1.510050	0.2	4.595323
1.513383	0.2	4.564687
1.516717	0.2	4.533301
1.520050	0.2	4.500784
1.523383	0.2	4.466721
1.526717	0.2	4.430865
1.530050	0.2	4.393659
1.533383	0.2	4.356108
1.536717	0.2	4.319479
1.540050	0.2	4.285569
1.543383	0.2	4.256684
1.546717	0.2	4.234943
1.550050	0.2	4.221504
1.553383	0.2	4.216381
1.556717	0.2	4.218724
1.560050	0.2	4.227185
1.563383	0.2	4.240642
1.566717	0.2	4.258617
1.570050	0.2	4.280852
1.573383	0.2	4.306524
1.576717	0.2	4.334007
1.580050	0.2	4.361589
1.583383	0.2	4.388629
1.586717	0.2	4.416336
1.590050	0.2	4.447158
1.593383	0.2	4.483107
1.596717	0.2	4.524519
1.600050	0.2	4.570247
1.603383	0.2	4.618750
1.606717	0.2	4.668781
1.610050	0.2	4.719519
1.613383	0.2	4.770495
1.616717	0.2	4.821364
1.620050	0.2	4.871432
1.623383	0.2	4.919623
1.626717	0.2	4.964606
1.630050	0.2	5.004862
1.633383	0.2	5.038818
1.636717	0.2	5.064989
1.640050	0.2	5.082120
1.643383	0.2	5.089445
1.646717	0.2	5.086600
1.650050	0.2	5.073426
1.653383	0.2	5.049296
1.656717	0.2	5.012383
1.660050	0.2	4.960857
1.663383	0.2	4.894775
1.666717	0.2	4.816116
1.670050	0.2	4.728055
1.673383	0.2	4.634103
1.676717	0.2	4.537213
1.680050	0.2	4.439424
1.683383	0.2	4.342133
1.686717	0.2	4.246803
1.690050	0.2	4.155128
1.693383	0.2	4.068105
1.696717	0.2	3.985511
1.700050	0.2	3.906880
1.703383	0.2	3.832299
1.706717	0.2	3.761728
1.710050	0.2	3.694450
1.713383	0.2	3.629993
1.716717	0.2	3.569159
1.720050	0.2	3.513256
1.723383	0.2	3.462508
1.726717	0.2	3.415686
1.730050	0.2	3.370899
1.733383	0.2	3.326940
1.736717	0.2	3.283941
1.740050	0.2	3.242656
1.743383	0.2	3.203233
1.746717	0.2	3.164965
1.750050	0.2	3.127549
1.753383	0.2	3.092531
1.756717	0.2	3.063055
1.760050	0.2	3.042193
1.763383	0.2	3.031767
1.766717	0.2	3.032386
1.770050	0.2	3.044233
1.773383	0.2	3.067562
1.776717	0.2	3.102790
1.780050	0.2	3.149789
1.783383	0.2	3.206781
1.786717	0.2	3.270661
1.790050	0.2	3.338419
1.793383	0.2	3.407476
1.796717	0.2	3.475063
1.800050	0.2	3.537503
1.803383	0.2	3.590235
1.806717	0.2	3.629196
1.810050	0.2	3.652079
1.813383	0.2	3.658007
1.816717	0.2	3.646575
1.820050	0.2	3.617718
1.823383	0.2	3.572674
1.826717	0.2	3.514728
1.830050	0.2	3.448203
1.833383	0.2	3.376789
1.836717	0.2	3.303257
1.840050	0.2	3.230064
1.843383	0.2	3.159330
1.846717	0.2	3.092485
1.850050	0.2	3.030137
1.853383	0.2	2.971948
1.856717	0.2	2.917112
1.860050	0.2	2.865619
1.863383	0.2	2.818452
1.866717	0.2	2.776291
1.870050	0.2	2.738745
1.873383	0.2	2.704686
1.876717	0.2	2.673022
1.880050	0.2	2.643117
1.883383	0.2	2.614716
1.886717	0.2	2.587824
1.890050	0.2	2.562678
1.893383	0.2	2.539475
1.896717	0.2	2.518008
1.900050	0.2	2.497565
1.903383	0.2	2.477258
1.906717	0.2	2.456936
1.910050	0.2	2.437504
1.913383	0.2	2.419562
1.916717	0.2	2.402244
1.920050	0.2	2.383906
1.923383	0.2	2.363767
1.926717	0.2	2.342341
1.930050	0.2	2.320586
1.933383	0.2	2.299398
1.936717	0.2	2.279491
1.940050	0.2	2.261139
1.943383	0.2	2.243933
1.946717	0.2	2.227058
1.950050	0.2	2.209982
1.953383	0.2	2.192678
1.956717	0.2	2.175434
1.960050	0.2	2.159057
1.963383	0.2	2.144449
1.966717	0.2	2.131588
1.970050	0.2	2.119560
1.973383	0.2	2.107304
1.976717	0.2	2.093916
1.980050	0.2	2.078731
1.983383	0.2	2.061692
1.986717	0.2	2.043750
1.990050	0.2	2.026646
1.993383	0.2	2.012034
1.996717	0.2	2.000961
2.000050	0.2	1.993990
2.003383	0.2	1.991400
2.006717	0.2	1.993468
2.010050	0.2	2.000802
2.013383	0.2	2.014004
2.016717	0.2	2.033110
2.020050	0.2	2.057441
2.023383	0.2	2.085767
2.026717	0.2	2.116561
2.030050	0.2	2.148477
2.033383	0.2	2.180785
2.036717	0.2	2.212841
2.040050	0.2	2.243454
2.043383	0.2	2.271081
2.046717	0.2	2.294322
2.050050	0.2	2.312278
2.053383	0.2	2.324758
2.056717	0.2	2.332032
2.060050	0.2	2.334435
2.063383	0.2	2.332255
2.066717	0.2	2.325545
2.070050	0.2	2.314458
2.073383	0.2	2.300153
2.076717	0.2	2.284753
2.080050	0.2	2.270439
2.083383	0.2	2.258634
2.086717	0.2	2.249777
2.090050	0.2	2.243659
2.093383	0.2	2.240064
2.096717	0.2	2.239151
2.100050	0.2	2.241274
2.103383	0.2	2.246406
2.106717	0.2	2.253735
2.110050	0.2	2.261987
2.113383	0.2	2.270094
2.116717	0.2	2.277219
2.120050	0.2	2.282532
2.123383	0.2	2.285647
2.126717	0.2	2.286695
2.130050	0.2	2.285596
2.133383	0.2	2.281819
2.136717	0.2	2.274914
2.140050	0.2	2.264748
2.143383	0.2	2.250858
2.146717	0.2	2.232539
2.150050	0.2	2.210075
2.153383	0.2	2.185106
2.156717	0.2	2.159392
2.160050	0.2	2.133679
2.163383	0.2	2.107965
2.166717	0.2	2.082335
2.170050	0.2	2.057063
2.173383	0.2	2.032272
2.176717	0.2	2.007764
2.180050	0.2	1.983475
2.183383	0.2	1.959763
2.186717	0.2	1.936913
2.190050	0.2	1.914906
2.193383	0.2	1.893523
2.196717	0.2	1.872242
2.200050	0.2	1.850380
2.203383	0.2	1.827632
2.206717	0.2	1.804680
2.210050	0.2	1.782724
2.213383	0.2	1.762374
2.216717	0.2	1.743245
2.220050	0.2	1.724395
2.223383	0.2	1.704921
2.226717	0.2	1.684381
2.230050	0.2	1.663025
2.233383	0.2	1.641768
2.236717	0.2	1.621805
2.240050	0.2	1.604217
2.243383	0.2	1.589386
2.246717	0.2	1.576375
2.250050	0.2	1.563658
2.253383	0.2	1.550815
2.256717	0.2	1.538643
2.260050	0.2	1.527723
2.263383	0.2	1.517939
2.266717	0.2	1.509055
2.270050	0.2	1.500756
2.273383	0.2	1.492565
2.276717	0.2	1.484356
2.280050	0.2	1.476533
2.283383	0.2	1.469795
2.286717	0.2	1.464845
2.290050	0.2	1.461841
2.293383	0.2	1.460230
2.296717	0.2	1.459462
2.300050	0.2	1.459201
2.303383	0.2	1.458959
2.306717	0.2	1.458023
2.310050	0.2	1.455829
2.313383	0.2	1.452309
2.316717	0.2	1.447974
2.320050	0.2	1.443536
2.323383	0.2	1.439247
2.326717	0.2	1.434735
2.330050	0.2	1.429468
2.333383	0.2	1.423196
2.336717	0.2	1.416178
2.340050	0.2	1.409031
2.343383	0.2	1.402125
2.346717	0.2	1.395219
2.350050	0.2	1.387889
2.353383	0.2	1.380397
2.356717	0.2	1.373747
2.360050	0.2	1.368430
2.363383	0.2	1.363615
2.366717	0.2	1.357975
2.370050	0.2	1.350837
2.373383	0.2	1.342278
2.376717	0.2	1.333049
2.380050	0.2	1.324280
2.383383	0.2	1.316685
2.386717	0.2	1.310077
2.390050	0.2	1.304029
2.393383	0.2	1.298613
2.396717	0.2	1.294017
2.400050	0.2	1.290012
2.403383	0.2	1.286282
2.406717	0.2	1.282934
2.410050	0.2	1.280298
2.413383	0.2	1.278487
2.416717	0.2	1.277179
2.420050	0.2	1.276019
2.423383	0.2	1.275116
2.426717	0.2	1.274808
2.430050	0.2	1.275251
2.433383	0.2	1.276447
2.436717	0.2	1.278133
2.440050	0.2	1.279470
2.443383	0.2	1.279381
2.446717	0.2	1.277719
2.450050	0.2	1.275954
2.453383	0.2	1.276252
2.456717	0.2	1.279884
2.460050	0.2	1.286604
2.463383	0.2	1.295391
2.466717	0.2	1.305118
2.470050	0.2	1.314515
2.473383	0.2	1.322371
2.476717	0.2	1.328089
2.480050	0.2	1.332075
2.483383	0.2	1.335512
2.486717	0.2	1.339349
2.490050	0.2	1.343573
2.493383	0.2	1.347410
2.496717	0.2	1.349943
2.500050	0.2	1.350730
2.503383	0.2	1.349999
2.506717	0.2	1.348318
2.510050	0.2	1.346138
2.513383	0.2	1.343391
2.516717	0.2	1.339600
2.520050	0.2	1.334292
2.523383	0.2	1.327358
2.526717	0.2	1.319069
2.530050	0.2	1.309742
2.533383	0.2	1.299693
2.536717	0.2	1.289453
2.540050	0.2	1.279768
2.543383	0.2	1.270934
2.546717	0.2	1.262203
2.550050	0.2	1.252461
2.553383	0.2	1.241462
2.556717	0.2	1.229825
2.560050	0.2	1.218459
2.563383	0.2	1.208088
2.566717	0.2	1.198635
2.570050	0.2	1.189369
2.573383	0.2	1.179706
2.576717	0.2	1.169611
2.580050	0.2	1.159287
2.583383	0.2	1.148800
2.586717	0.2	1.137964
2.590050	0.2	1.126560
2.593383	0.2	1.114625
2.596717	0.2	1.102868
2.600050	0.2	1.092283
2.603383	0.2	1.083296
2.606717	0.2	1.075645
2.610050	0.2	1.068725
2.613383	0.2	1.061866
2.616717	0.2	1.054858
2.620050	0.2	1.047915
2.623383	0.2	1.040925
2.626717	0.2	1.033591
2.630050	0.2	1.026341
2.633383	0.2	1.019924
2.636717	0.2	1.014438
2.640050	0.2	1.009488
2.643383	0.2	1.005046
2.646717	0.2	1.001661
2.650050	0.2	1.000063
2.653383	0.2	1.000580
2.656717	0.2	1.002862
2.660050	0.2	1.006369
2.663383	0.2	1.010844
2.666717	0.2	1.016441
2.670050	0.2	1.023724
2.673383	0.2	1.033093
2.676717	0.2	1.044278
2.680050	0.2	1.056427
2.683383	0.2	1.068381
2.686717	0.2	1.079044
2.690050	0.2	1.088087
2.693383	0.2	1.096018
2.696717	0.2	1.103603
2.700050	0.2	1.111515
2.703383	0.2	1.120116
2.706717	0.2	1.129266
2.710050	0.2	1.138360
2.713383	0.2	1.146542
2.716717	0.2	1.152800
2.720050	0.2	1.156321
2.723383	0.2	1.157122
2.726717	0.2	1.156139
2.730050	0.2	1.154095
2.733383	0.2	1.150751
2.736717	0.2	1.145438
2.740050	0.2	1.137885
2.743383	0.2	1.128754
2.746717	0.2	1.119464
2.750050	0.2	1.111403
2.753383	0.2	1.105201
2.756717	0.2	1.100278
2.760050	0.2	1.095040
2.763383	0.2	1.087892
2.766717	0.2	1.078388
2.770050	0.2	1.067482
2.773383	0.2	1.056981
2.776717	0.2	1.048329
2.780050	0.2	1.041475
2.783383	0.2	1.035230
2.786717	0.2	1.028469
2.790050	0.2	1.020832
2.793383	0.2	1.012846
2.796717	0.2	1.005428
2.800050	0.2	0.999197
2.803383	0.2	0.994462
2.806717	0.2	0.991165
2.810050	0.2	0.988394
2.813383	0.2	0.984925
2.816717	0.2	0.980543
2.820050	0.2	0.976534
2.823383	0.2	0.974769
2.826717	0.2	0.976031
2.830050	0.2	0.979127
2.833383	0.2	0.981791
2.836717	0.2	0.982345
2.840050	0.2	0.980766
2.843383	0.2	0.978368
2.846717	0.2	0.976287
2.850050	0.2	0.974583
2.853383	0.2	0.972827
2.856717	0.2	0.970862
2.860050	0.2	0.968697
2.863383	0.2	0.965889
2.866717	0.2	0.961781
2.870050	0.2	0.956310
2.873383	0.2	0.950177
2.876717	0.2	0.944561
2.880050	0.2	0.940585
2.883383	0.2	0.938685
2.886717	0.2	0.938266
2.890050	0.2	0.938075
2.893383	0.2	0.937213
2.896717	0.2	0.935644
2.900050	0.2	0.933581
2.903383	0.2	0.931146
2.906717	0.2	0.928831
2.910050	0.2	0.927281
2.913383	0.2	0.926391
2.916717	0.2	0.925562
2.920050	0.2	0.924729
2.923383	0.2	0.924706
2.926717	0.2	0.926158
2.930050	0.2	0.928738
2.933383	0.2	0.931602
2.936717	0.2	0.934131
2.940050	0.2	0.936007
2.943383	0.2	0.937111
2.946717	0.2	0.937511
2.950050	0.2	0.937381
2.953383	0.2	0.936957
2.956717	0.2	0.936463
2.960050	0.2	0.936151
2.963383	0.2	0.936366
2.966717	0.2	0.937362
2.970050	0.2	0.939164
2.973383	0.2	0.941781
2.976717	0.2	0.944985
2.980050	0.2	0.947989
2.983383	0.2	0.950084
2.986717	0.2	0.951062
2.990050	0.2	0.950908
2.993383	0.2	0.949898
2.996717	0.2	0.948668
3.000050	0.2	0.947709
3.003383	0.2	0.946857
3.006717	0.2	0.945646
3.010050	0.2	0.943947
3.013383	0.2	0.942154
3.016717	0.2	0.940557
3.020050	0.2	0.938834
3.023383	0.2	0.936314
3.026717	0.2	0.932547
3.030050	0.2	0.927607
3.033383	0.2	0.921823
3.036717	0.2	0.915746
3.040050	0.2	0.910517
3.043383	0.2	0.906950
3.046717	0.2	0.904375
3.050050	0.2	0.901525
3.053383	0.2	0.897995
3.056717	0.2	0.894377
3.060050	0.2	0.891550
3.063383	0.2	0.889697
3.066717	0.2	0.888198
3.070050	0.2	0.886461
3.073383	0.2	0.884105
3.076717	0.2	0.880724
3.080050	0.2	0.876137
3.083383	0.2	0.870605
3.086717	0.2	0.864817
3.090050	0.2	0.859583
3.093383	0.2	0.855508
3.096717	0.2	0.852924
3.100050	0.2	0.851657
3.103383	0.2	0.850833
3.106717	0.2	0.849646
3.110050	0.2	0.848174
3.113383	0.2	0.846907
3.116717	0.2	0.845902
3.120050	0.2	0.844672
3.123383	0.2	0.842786
3.126717	0.2	0.840258
3.130050	0.2	0.837413
3.133383	0.2	0.834833
3.136717	0.2	0.833417
3.140050	0.2	0.834111
3.143383	0.2	0.837334
3.146717	0.2	0.842605
3.150050	0.2	0.848747
3.153383	0.2	0.854502
3.156717	0.2	0.859196
3.160050	0.2	0.862707
3.163383	0.2	0.865036
3.166717	0.2	0.866381
3.170050	0.2	0.867313
3.173383	0.2	0.868193
3.176717	0.2	0.868798
3.180050	0.2	0.869087
3.183383	0.2	0.869762
3.186717	0.2	0.871327
3.190050	0.2	0.873310
3.193383	0.2	0.874964
3.196717	0.2	0.876058
3.200050	0.2	0.876854
3.203383	0.2	0.877837
3.206717	0.2	0.879378
3.210050	0.2	0.881450
3.213383	0.2	0.883238
3.216717	0.2	0.883578
3.220050	0.2	0.882242
3.223383	0.2	0.880179
3.226717	0.2	0.878531
3.230050	0.2	0.878046
3.233383	0.2	0.878819
3.236717	0.2	0.880072
3.240050	0.2	0.880742
3.243383	0.2	0.880216
3.246717	0.2	0.878498
3.250050	0.2	0.876151
3.253383	0.2	0.874051
3.256717	0.2	0.872714
3.260050	0.2	0.871969
3.263383	0.2	0.871494
3.266717	0.2	0.871141
3.270050	0.2	0.870745
3.273383	0.2	0.870065
3.276717	0.2	0.868966
3.280050	0.2	0.867187
3.283383	0.2	0.864188
3.286717	0.2	0.859634
3.290050	0.2	0.853939
3.293383	0.2	0.848141
3.296717	0.2	0.843108
3.300050	0.2	0.838898
3.303383	0.2	0.835089
3.306717	0.2	0.831424
3.310050	0.2	0.827727
3.313383	0.2	0.823583
3.316717	0.2	0.818535
3.320050	0.2	0.812672
3.323383	0.2	0.806642
3.326717	0.2	0.801301
3.330050	0.2	0.797324
3.333383	0.2	0.794618
3.336717	0.2	0.792230
3.340050	0.2	0.789482
3.343383	0.2	0.786558
3.346717	0.2	0.783810
3.350050	0.2	0.781417
3.353383	0.2	0.779531
3.356717	0.2	0.778260
3.360050	0.2	0.777394
3.363383	0.2	0.776630
3.366717	0.2	0.776327
3.370050	0.2	0.777934
3.373383	0.2	0.783158
3.376717	0.2	0.792523
3.380050	0.2	0.804900
3.383383	0.2	0.818330
3.386717	0.2	0.831191
3.390050	0.2	0.842996
3.393383	0.2	0.854530
3.396717	0.2	0.867075
3.400050	0.2	0.881432
3.403383	0.2	0.897502
3.406717	0.2	0.914726
3.410050	0.2	0.932757
3.413383	0.2	0.951514
3.416717	0.2	0.970834
3.420050	0.2	0.990499
3.423383	0.2	1.010196
3.426717	0.2	1.029619
3.430050	0.2	1.048888
3.433383	0.2	1.068399
3.436717	0.2	1.088157
3.440050	0.2	1.107766
3.443383	0.2	1.127184
3.446717	0.2	1.146696
3.450050	0.2	1.166156
3.453383	0.2	1.184838
3.456717	0.2	1.201984
3.460050	0.2	1.217392
3.463383	0.2	1.231916
3.466717	0.2	1.246645
3.470050	0.2	1.261425
3.473383	0.2	1.275097
3.476717	0.2	1.286552
3.480050	0.2	1.294999
3.483383	0.2	1.300247
3.486717	0.2	1.303195
3.490050	0.2	1.304974
3.493383	0.2	1.305789
3.496717	0.2	1.305267
3.500050	0.2	1.303377
3.503383	0.2	1.300490
3.506717	0.2	1.296885
3.510050	0.2	1.292499
3.513383	0.2	1.287158
3.516717	0.2	1.280857
3.520050	0.2	1.273919
3.523383	0.2	1.266901
3.526717	0.2	1.260242
3.530050	0.2	1.253844
3.533383	0.2	1.247269
3.536717	0.2	1.240112
3.540050	0.2	1.231991
3.543383	0.2	1.222705
3.546717	0.2	1.212736
3.550050	0.2	1.203245
3.553383	0.2	1.195357
3.556717	0.2	1.189290
3.560050	0.2	1.184163
3.563383	0.2	1.178901
3.566717	0.2	1.173439
3.570050	0.2	1.168745
3.573383	0.2	1.165764
3.576717	0.2	1.164796
3.580050	0.2	1.165853
3.583383	0.2	1.169383
3.586717	0.2	1.176205
3.590050	0.2	1.186542
3.593383	0.2	1.199911
3.596717	0.2	1.216140
3.600050	0.2	1.235879
3.603383	0.2	1.260191
3.606717	0.2	1.290068
3.610050	0.2	1.326422
3.613383	0.2	1.369994
3.616717	0.2	1.421105
3.620050	0.2	1.479704
3.623383	0.2	1.545688
3.626717	0.2	1.618997
3.630050	0.2	1.699459
3.633383	0.2	1.787026
3.636717	0.2	1.881653
3.640050	0.2	1.982632
3.643383	0.2	2.088756
3.646717	0.2	2.198978
3.650050	0.2	2.312204
3.653383	0.2	2.427069
3.656717	0.2	2.542469
3.660050	0.2	2.657631
3.663383	0.2	2.771365
3.666717	0.2	2.881531
3.670050	0.2	2.985406
3.673383	0.2	3.080708
3.676717	0.2	3.166157
3.680050	0.2	3.240840
3.683383	0.2	3.303546
3.686717	0.2	3.353171
3.690050	0.2	3.389306
3.693383	0.2	3.412049
3.696717	0.2	3.421400
3.700050	0.2	3.416915
3.703383	0.2	3.398187
3.706717	0.2	3.365977
3.710050	0.2	3.322139
3.713383	0.2	3.268435
3.716717	0.2	3.205934
3.720050	0.2	3.135181
3.723383	0.2	3.056847
3.726717	0.2	2.972530
3.730050	0.2	2.884241
3.733383	0.2	2.793409
3.736717	0.2	2.700817
3.740050	0.2	2.606995
3.743383	0.2	2.512317
3.746717	0.2	2.417015
3.750050	0.2	2.321261
3.753383	0.2	2.225572
3.756717	0.2	2.131201
3.760050	0.2	2.039443
3.763383	0.2	1.950650
3.766717	0.2	1.864601
3.770050	0.2	1.781369
3.773383	0.2	1.701266
3.776717	0.2	1.624166
3.780050	0.2	1.549418
3.783383	0.2	1.476356
3.786717	0.2	1.404705
3.790050	0.2	1.334939
3.793383	0.2	1.268182
3.796717	0.2	1.205322
3.800050	0.2	1.146225
3.803383	0.2	1.089931
3.806717	0.2	1.035673
3.810050	0.2	0.983579
3.813383	0.2	0.934564
3.816717	0.2	0.889404
3.820050	0.2	0.847997
3.823383	0.2	0.809557
3.826717	0.2	0.773631
3.830050	0.2	0.740634
3.833383	0.2	0.711214
3.836717	0.2	0.685421
3.840050	0.2	0.662655
3.843383	0.2	0.642096
3.846717	0.2	0.623125
3.850050	0.2	0.605411
3.853383	0.2	0.588605
3.856717	0.2	0.572554
3.860050	0.2	0.557611
3.863383	0.2	0.544069
3.866717	0.2	0.531371
3.870050	0.2	0.518584
3.873383	0.2	0.505559
3.876717	0.2	0.493187
3.880050	0.2	0.482500
3.883383	0.2	0.474104
3.886717	0.2	0.467920
3.890050	0.2	0.463277
3.893383	0.2	0.459473
3.896717	0.2	0.455878
3.900050	0.2	0.451803
3.903383	0.2	0.446904
3.906717	0.2	0.441344
3.910050	0.2	0.435580
3.913383	0.2	0.430238
3.916717	0.2	0.425754
3.920050	0.2	0.421987
3.923383	0.2	0.418560
3.926717	0.2	0.415291
3.930050	0.2	0.412171
3.933383	0.2	0.409456
3.936717	0.2	0.407747
3.940050	0.2	0.407430
3.943383	0.2	0.408082
3.946717	0.2	0.408837
3.950050	0.2	0.409158
3.953383	0.2	0.409153
3.956717	0.2	0.409423
3.960050	0.2	0.410359
3.963383	0.2	0.411863
3.966717	0.2	0.413866
3.970050	0.2	0.416501
3.973383	0.2	0.419510
3.976717	0.2	0.422117
3.980050	0.2	0.423640
3.983383	0.2	0.423752
3.986717	0.2	0.422425
3.990050	0.2	0.420026
3.993383	0.2	0.417368
3.996717	0.2	0.415538
4.000050	0.2	0.415607
4.003383	0.2	0.417749
4.006717	0.2	0.420795
4.010050	0.2	0.423305
4.013383	0.2	0.424944
4.016717	0.2	0.426406
4.020050	0.2	0.428362
4.023383	0.2	0.430834
4.026717	0.2	0.433298
4.030050	0.2	0.434779
4.033383	0.2	0.434374
4.036717	0.2	0.432231
4.040050	0.2	0.429740
4.043383	0.2	0.428315
4.046717	0.2	0.428250
4.050050	0.2	0.428939
4.053383	0.2	0.429722
4.056717	0.2	0.430145
4.060050	0.2	0.429940
4.063383	0.2	0.429200
4.066717	0.2	0.428422
4.070050	0.2	0.428176
4.073383	0.2	0.428641
4.076717	0.2	0.429470
4.080050	0.2	0.429838
4.083383	0.2	0.428762
4.086717	0.2	0.425568
4.090050	0.2	0.420492
4.093383	0.2	0.414983
4.096717	0.2	0.410881
4.100050	0.2	0.408986
4.103383	0.2	0.408613
4.106717	0.2	0.408594
4.110050	0.2	0.408222
4.113383	0.2	0.407165
4.116717	0.2	0.404697
4.120050	0.2	0.399770
4.123383	0.2	0.392250
4.126717	0.2	0.383612
4.130050	0.2	0.375826
4.133383	0.2	0.369963
4.136717	0.2	0.366094
4.140050	0.2	0.363532
4.143383	0.2	0.361316
4.146717	0.2	0.359132
4.150050	0.2	0.357027
4.153383	0.2	0.354606
4.156717	0.2	0.351397
4.160050	0.2	0.347141
4.163383	0.2	0.341553
4.166717	0.2	0.334713
4.170050	0.2	0.327593
4.173383	0.2	0.321637
4.176717	0.2	0.317888
4.180050	0.2	0.316519
4.183383	0.2	0.316817
4.186717	0.2	0.317311
4.190050	0.2	0.316324
4.193383	0.2	0.312733
4.196717	0.2	0.306768
4.200050	0.2	0.299909
4.203383	0.2	0.293599
4.206717	0.2	0.288240
4.210050	0.2	0.283606
4.213383	0.2	0.279639
4.216717	0.2	0.276589
4.220050	0.2	0.274498
4.223383	0.2	0.273059
4.226717	0.2	0.271900
4.230050	0.2	0.270698
4.233383	0.2	0.269371
4.236717	0.2	0.267965
4.240050	0.2	0.266251
4.243383	0.2	0.264053
4.246717	0.2	0.261804
4.250050	0.2	0.260160
4.253383	0.2	0.259415
4.256717	0.2	0.259406
4.260050	0.2	0.259643
4.263383	0.2	0.259965
4.266717	0.2	0.260742
4.270050	0.2	0.261967
4.273383	0.2	0.262964
4.276717	0.2	0.263508
4.280050	0.2	0.264179
4.283383	0.2	0.265185
4.286717	0.2	0.265911
4.290050	0.2	0.265893
4.293383	0.2	0.265357
4.296717	0.2	0.264854
4.300050	0.2	0.264910
4.303383	0.2	0.265883
4.306717	0.2	0.267699
4.310050	0.2	0.269976
4.313383	0.2	0.272486
4.316717	0.2	0.275108
4.320050	0.2	0.277730
4.323383	0.2	0.280365
4.326717	0.2	0.283015
4.330050	0.2	0.285376
4.333383	0.2	0.287201
4.336717	0.2	0.288836
4.340050	0.2	0.291150
4.343383	0.2	0.294722
4.346717	0.2	0.299281
4.350050	0.2	0.303937
4.353383	0.2	0.307760
4.356717	0.2	0.310168
4.360050	0.2	0.311024
4.363383	0.2	0.310699
4.366717	0.2	0.309921
4.370050	0.2	0.309316
4.373383	0.2	0.309101
4.376717	0.2	0.309157
4.380050	0.2	0.309423
4.383383	0.2	0.310042
4.386717	0.2	0.310997
4.390050	0.2	0.312072
4.393383	0.2	0.313446
4.396717	0.2	0.315392
4.400050	0.2	0.317469
4.403383	0.2	0.318815
4.406717	0.2	0.318894
4.410050	0.2	0.317595
4.413383	0.2	0.315057
4.416717	0.2	0.311709
4.420050	0.2	0.308361
4.423383	0.2	0.305912
4.426717	0.2	0.304934
4.430050	0.2	0.305464
4.433383	0.2	0.306852
4.436717	0.2	0.308035
4.440050	0.2	0.308156
4.443383	0.2	0.306694
4.446717	0.2	0.303523
4.450050	0.2	0.299308
4.453383	0.2	0.295383
4.456717	0.2	0.292719
4.460050	0.2	0.291187
4.463383	0.2	0.289916
4.466717	0.2	0.288221
4.470050	0.2	0.285935
4.473383	0.2	0.283075
4.476717	0.2	0.279709
4.480050	0.2	0.276072
4.483383	0.2	0.272468
4.486717	0.2	0.269129
4.490050	0.2	0.266274
4.493383	0.2	0.264235
4.496717	0.2	0.263471
4.500050	0.2	0.264379
4.503383	0.2	0.266950
4.506717	0.2	0.270652
4.510050	0.2	0.274680
4.513383	0.2	0.278158
4.516717	0.2	0.280333
4.520050	0.2	0.280710
4.523383	0.2	0.279057
4.526717	0.2	0.275932
4.530050	0.2	0.272593
4.533383	0.2	0.269539
4.536717	0.2	0.266349
4.540050	0.2	0.262950
4.543383	0.2	0.259592
4.546717	0.2	0.256309
4.550050	0.2	0.253431
4.553383	0.2	0.251424
4.556717	0.2	0.250014
4.560050	0.2	0.248658
4.563383	0.2	0.247369
4.566717	0.2	0.246484
4.570050	0.2	0.246372
4.573383	0.2	0.246936
4.576717	0.2	0.247289
4.580050	0.2	0.246488
4.583383	0.2	0.244379
4.586717	0.2	0.241501
4.590050	0.2	0.238745
4.593383	0.2	0.237124
4.596717	0.2	0.237348
4.600050	0.2	0.239448
4.603383	0.2	0.242800
4.606717	0.2	0.246465
4.610050	0.2	0.249697
4.613383	0.2	0.252249
4.616717	0.2	0.254503
4.620050	0.2	0.257408
4.623383	0.2	0.261692
4.626717	0.2	0.267169
4.630050	0.2	0.273190
4.633383	0.2	0.279546
4.636717	0.2	0.286568
4.640050	0.2	0.294475
4.643383	0.2	0.302750
4.646717	0.2	0.310820
4.650050	0.2	0.318955
4.653383	0.2	0.327714
4.656717	0.2	0.336869
4.660050	0.2	0.345702
4.663383	0.2	0.354168
4.666717	0.2	0.362992
4.670050	0.2	0.372874
4.673383	0.2	0.383793
4.676717	0.2	0.394839
4.680050	0.2	0.404678
4.683383	0.2	0.412418
4.686717	0.2	0.418019
4.690050	0.2	0.421908
4.693383	0.2	0.424758
4.696717	0.2	0.427207
4.700050	0.2	0.429195
4.703383	0.2	0.429945
4.706717	0.2	0.428823
4.710050	0.2	0.426020
4.713383	0.2	0.422616
4.716717	0.2	0.419663
4.720050	0.2	0.417088
4.723383	0.2	0.414173
4.726717	0.2	0.411002
4.730050	0.2	0.408236
4.733383	0.2	0.405973
4.736717	0.2	0.403640
4.740050	0.2	0.400548
4.743383	0.2	0.396180
4.746717	0.2	0.390345
4.750050	0.2	0.383318
4.753383	0.2	0.375765
4.756717	0.2	0.368310
4.760050	0.2	0.361181
4.763383	0.2	0.354294
4.766717	0.2	0.347793
4.770050	0.2	0.342024
4.773383	0.2	0.336696
4.776717	0.2	0.330671
4.780050	0.2	0.323039
4.783383	0.2	0.313744
4.786717	0.2	0.303276
4.790050	0.2	0.292882
4.793383	0.2	0.284179
4.796717	0.2	0.277548
4.800050	0.2	0.271820
4.803383	0.2	0.265790
4.806717	0.2	0.259061
4.810050	0.2	0.251923
4.813383	0.2	0.244635
4.816717	0.2	0.237147
4.820050	0.2	0.229697
4.823383	0.2	0.223112
4.826717	0.2	0.218088
4.830050	0.2	0.214754
4.833383	0.2	0.212686
4.836717	0.2	0.211042
4.840050	0.2	0.209115
4.843383	0.2	0.206991
4.846717	0.2	0.205589
4.850050	0.2	0.206167
4.853383	0.2	0.209766
4.856717	0.2	0.216751
4.860050	0.2	0.226670
4.863383	0.2	0.238847
4.866717	0.2	0.253203
4.870050	0.2	0.270023
4.873383	0.2	0.289613
4.876717	0.2	0.312505
4.880050	0.2	0.339570
4.883383	0.2	0.371505
4.886717	0.2	0.408408
4.890050	0.2	0.449657
4.893383	0.2	0.494402
4.896717	0.2	0.542365
4.900050	0.2	0.594216
4.903383	0.2	0.651288
4.906717	0.2	0.714683
4.910050	0.2	0.784672
4.913383	0.2	0.861008
4.916717	0.2	0.943514
4.920050	0.2	1.032180
4.923383	0.2	1.126821
4.926717	0.2	1.226808
4.930050	0.2	1.331093
4.933383	0.2	1.438572
4.936717	0.2	1.548757
4.940050	0.2	1.662271
4.943383	0.2	1.780186
4.946717	0.2	1.902962
4.950050	0.2	2.030362
4.953383	0.2	2.161558
4.956717	0.2	2.294858
4.960050	0.2	2.428065
4.963383	0.2	2.559414
4.966717	0.2	2.688197
4.970050	0.2	2.814736
4.973383	0.2	2.939594
4.976717	0.2	3.062440
4.980050	0.2	3.181649
4.983383	0.2	3.295336
4.986717	0.2	3.402587
4.990050	0.2	3.503407
4.993383	0.2	3.597853
4.996717	0.2	3.685635
5.000050	0.2	3.766008
5.003383	0.2	3.837813
5.006717	0.2	3.899690
5.010050	0.2	3.950573
5.013383	0.2	3.990093
5.016717	0.2	4.018517
5.020050	0.2	4.036254
5.023383	0.2	4.043472
5.026717	0.2	4.040319
5.030050	0.2	4.027388
5.033383	0.2	4.005786
5.036717	0.2	3.976896
5.040050	0.2	3.941832
5.043383	0.2	3.900495
5.046717	0.2	3.851419
5.050050	0.2	3.793119
5.053383	0.2	3.725681
5.056717	0.2	3.650710
5.060050	0.2	3.569955
5.063383	0.2	3.484730
5.066717	0.2	3.396291
5.070050	0.2	3.305664
5.073383	0.2	3.213142
5.076717	0.2	3.118520
5.080050	0.2	3.021578
5.083383	0.2	2.922416
5.086717	0.2	2.821763
5.090050	0.2	2.720659
5.093383	0.2	2.619433
5.096717	0.2	2.517449
5.100050	0.2	2.414011
5.103383	0.2	2.309368
5.106717	0.2	2.204524
5.110050	0.2	2.100635
5.113383	0.2	1.999047
5.116717	0.2	1.900820
5.120050	0.2	1.805886
5.123383	0.2	1.713578
5.126717	0.2	1.623379
5.130050	0.2	1.534754
5.133383	0.2	1.447136
5.136717	0.2	1.360439
5.140050	0.2	1.275111
5.143383	0.2	1.191609
5.146717	0.2	1.110449
5.150050	0.2	1.032692
5.153383	0.2	0.959691
5.156717	0.2	0.892049
5.160050	0.2	0.829105
5.163383	0.2	0.769454
5.166717	0.2	0.711796
5.170050	0.2	0.655469
5.173383	0.2	0.600666
5.176717	0.2	0.548288
5.180050	0.2	0.499347
5.183383	0.2	0.454392
5.186717	0.2	0.413307
5.190050	0.2	0.375253
5.193383	0.2	0.339006
5.196717	0.2	0.304063
5.200050	0.2	0.271397
5.203383	0.2	0.242428
5.206717	0.2	0.217594
5.210050	0.2	0.196290
5.213383	0.2	0.177440
5.216717	0.2	0.159806
5.220050	0.2	0.142609
5.223383	0.2	0.126306
5.226717	0.2	0.112327
5.230050	0.2	0.101640
5.233383	0.2	0.093975
5.236717	0.2	0.088327
5.240050	0.2	0.083428
5.243383	0.2	0.077989
5.246717	0.2	0.071232
5.250050	0.2	0.063428
5.253383	0.2	0.055959
5.256717	0.2	0.050846
5.260050	0.2	0.049262
5.263383	0.2	0.050389
5.266717	0.2	0.052261
5.270050	0.2	0.053514
5.273383	0.2	0.053737
5.276717	0.2	0.053085
5.280050	0.2	0.052224
5.283383	0.2	0.051977
5.286717	0.2	0.052652
5.290050	0.2	0.054110
5.293383	0.2	0.056154
5.296717	0.2	0.058697
5.300050	0.2	0.061477
5.303383	0.2	0.063651
5.306717	0.2	0.064494
5.310050	0.2	0.064401
5.313383	0.2	0.064541
5.316717	0.2	0.065439
5.320050	0.2	0.066608
5.323383	0.2	0.067479
5.326717	0.2	0.068205
5.330050	0.2	0.068992
5.333383	0.2	0.069668
5.336717	0.2	0.070282
5.340050	0.2	0.071228
5.343383	0.2	0.072704
5.346717	0.2	0.074864
5.350050	0.2	0.077775
5.353383	0.2	0.080732
5.356717	0.2	0.082436
5.360050	0.2	0.082115
5.363383	0.2	0.080331
5.366717	0.2	0.078529
5.370050	0.2	0.077426
5.373383	0.2	0.076303
5.376717	0.2	0.074115
5.380050	0.2	0.070566
5.383383	0.2	0.066319
5.386717	0.2	0.062445
5.390050	0.2	0.059539
5.393383	0.2	0.057165
5.396717	0.2	0.054422
5.400050	0.2	0.050953
5.403383	0.2	0.047167
5.406717	0.2	0.043372
5.410050	0.2	0.039027
5.413383	0.2	0.033677
5.416717	0.2	0.028019
5.420050	0.2	0.023246
5.423383	0.2	0.019898
5.426717	0.2	0.017593
5.430050	0.2	0.015339
5.433383	0.2	0.012261
5.436717	0.2	0.008373
5.440050	0.2	0.004140
5.443383	0.2	-0.000214
5.446717	0.2	-0.004806
5.450050	0.2	-0.009844
5.453383	0.2	-0.015208
5.456717	0.2	-0.020363
5.460050	0.2	-0.024941
5.463383	0.2	-0.029332
5.466717	0.2	-0.033970
5.470050	0.2	-0.038417
5.473383	0.2	-0.041923
5.476717	0.2	-0.044536
5.480050	0.2	-0.046911
5.483383	0.2	-0.049323
5.486717	0.2	-0.051497
5.490050	0.2	-0.053192
5.493383	0.2	-0.054799
5.496717	0.2	-0.057225
5.500050	0.2	-0.060829
5.503383	0.2	-0.065081
5.506717	0.2	-0.069458
5.510050	0.2	-0.073756
5.513383	0.2	-0.077537
5.516717	0.2	-0.080089
5.520050	0.2	-0.080653
5.523383	0.2	-0.079009
5.526717	0.2	-0.076178
5.530050	0.2	-0.073905
5.533383	0.2	-0.073123
5.536717	0.2	-0.073304
5.540050	0.2	-0.073453
5.543383	0.2	-0.073356
5.546717	0.2	-0.073682
5.550050	0.2	-0.075060
5.553383	0.2	-0.077295
5.556717	0.2	-0.079628
5.560050	0.2	-0.081616
5.563383	0.2	-0.083367
5.566717	0.2	-0.085118
5.570050	0.2	-0.086701
5.573383	0.2	-0.087507
5.576717	0.2	-0.087274
5.580050	0.2	-0.086450
5.583383	0.2	-0.085598
5.586717	0.2	-0.084769
5.590050	0.2	-0.083889
5.593383	0.2	-0.083297
5.596717	0.2	-0.083526
5.600050	0.2	-0.084960
5.603383	0.2	-0.087665
5.606717	0.2	-0.090827
5.610050	0.2	-0.093002
5.613383	0.2	-0.093412
5.616717	0.2	-0.092508
5.620050	0.2	-0.091149
5.623383	0.2	-0.089863
5.626717	0.2	-0.088727
5.630050	0.2	-0.087866
5.633383	0.2	-0.087721
5.636717	0.2	-0.088536
5.640050	0.2	-0.089845
5.643383	0.2	-0.090981
5.646717	0.2	-0.091442
5.650050	0.2	-0.090962
5.653383	0.2	-0.089919
5.656717	0.2	-0.089193
5.660050	0.2	-0.089258
5.663383	0.2	-0.089877
5.666717	0.2	-0.090762
5.670050	0.2	-0.092094
5.673383	0.2	-0.093924
5.676717	0.2	-0.095493
5.680050	0.2	-0.095842
5.683383	0.2	-0.094874
5.686717	0.2	-0.093654
5.690050	0.2	-0.093658
5.693383	0.2	-0.095693
5.696717	0.2	-0.099298
5.700050	0.2	-0.103307
5.703383	0.2	-0.106804
5.706717	0.2	-0.109612
5.710050	0.2	-0.112052
5.713383	0.2	-0.114283
5.716717	0.2	-0.116015
5.720050	0.2	-0.116518
5.723383	0.2	-0.115456
5.726717	0.2	-0.113710
5.730050	0.2	-0.112634
5.733383	0.2	-0.112769
5.736717	0.2	-0.113747
5.740050	0.2	-0.115121
5.743383	0.2	-0.116802
5.746717	0.2	-0.118623
5.750050	0.2	-0.120169
5.753383	0.2	-0.121249
5.756717	0.2	-0.122017
5.760050	0.2	-0.122576
5.763383	0.2	-0.122832
5.766717	0.2	-0.122455
5.770050	0.2	-0.121165
5.773383	0.2	-0.119293
5.776717	0.2	-0.117649
5.780050	0.2	-0.116769
5.783383	0.2	-0.116481
5.786717	0.2	-0.116355
5.790050	0.2	-0.116094
5.793383	0.2	-0.115586
5.796717	0.2	-0.114925
5.800050	0.2	-0.114483
5.803383	0.2	-0.114897
5.806717	0.2	-0.116844
5.810050	0.2	-0.120634
5.813383	0.2	-0.125892
5.816717	0.2	-0.131563
5.820050	0.2	-0.136350
5.823383	0.2	-0.139377
5.826717	0.2	-0.140644
5.830050	0.2	-0.140648
5.833383	0.2	-0.139885
5.836717	0.2	-0.138856
5.840050	0.2	-0.138204
5.843383	0.2	-0.138339
5.846717	0.2	-0.139200
5.850050	0.2	-0.140765
5.853383	0.2	-0.143019
5.856717	0.2	-0.145417
5.860050	0.2	-0.147233
5.863383	0.2	-0.148090
5.866717	0.2	-0.147992
5.870050	0.2	-0.147498
5.873383	0.2	-0.147386
5.876717	0.2	-0.147829
5.880050	0.2	-0.148462
5.883383	0.2	-0.149095
5.886717	0.2	-0.149650
5.890050	0.2	-0.149705
5.893383	0.2	-0.148946
5.896717	0.2	-0.147712
5.900050	0.2	-0.146516
5.903383	0.2	-0.145547
5.906717	0.2	-0.144751
5.910050	0.2	-0.144090
5.913383	0.2	-0.143559
5.916717	0.2	-0.142911
5.920050	0.2	-0.141673
5.923383	0.2	-0.139838
5.926717	0.2	-0.138166
5.930050	0.2	-0.137435
5.933383	0.2	-0.137794
5.936717	0.2	-0.139158
5.940050	0.2	-0.141473
5.943383	0.2	-0.144276
5.946717	0.2	-0.146641
5.950050	0.2	-0.148057
5.953383	0.2	-0.148960
5.956717	0.2	-0.149990
5.960050	0.2	-0.151084
5.963383	0.2	-0.151657
5.966717	0.2	-0.151144
5.970050	0.2	-0.149426
5.973383	0.2	-0.147144
5.976717	0.2	-0.145459
5.980050	0.2	-0.145342
5.983383	0.2	-0.147084
5.986717	0.2	-0.150087
5.990050	0.2	-0.153212
5.993383	0.2	-0.155633
5.996717	0.2	-0.157342
6.000050	0.2	-0.158595
