# Supplementary material for: Quantitative profiling of capsaicin content in seven chili pepper cultivars using optimized HPLC
Source: Front Plant Sci. 2026 May 7;17:1749488. doi: 10.3389/fpls.2026.1749488 (PMC13190488; doi:10.3389/fpls.2026.1749488)
Supplement: Supplementary file 3 [file DataSheet3.zip › Raw Chromatograms_Chili Pepper/SEPD.csv]

URL chrom://desktop-lb30aed/ChromeleonLocal/Capsaicin/CapsaicinTest_1312025.seq/55374.smp/UV_VIS_4.channel
Channel UV_VIS_4
Injection Information:
Data Vault ChromeleonLocal
Sequence CapsaicinTest_1312025
Name SEPD
Number 557
Position B:E7
Comment
Processing Method Processing_Capsaicin
Instrument Method Capsaicin_222025m1 -Origninal_4wavelenght
Type Unknown
Status Finished
Inject Time 3/31/2025 3:57:04 PM -07:00
Volume (�l) 10.00
Dilution Factor 1.0000
Weight 1.0000
Raw Data Information:
Time Min. (min) 0.003333
Time Max. (min) 6.000000
Data Points 1800
Detector UV
Generating Data System Chromeleon 7.2.10.24543
Exporting Data System Chromeleon 7.2.10.0
Operator Instrument Controller
Signal Quantity Absorbance
Signal Unit mAU
Signal Min. -0.228211
Signal Max. 123.876073
Channel UV_VIS_4
Driver Name VDAD.dll
Channel Type Evaluation
Min. Step (s) 0.2
Max. Step (s) 0.2
Average Step (s) 0.2
Signal Parameter Information:
Signal Info WVL:280 nm
Raw Data:
Time (min) Step (s) Value (mAU)
0.003333 n.a. 0.000000
0.006667 0.2 0.000061
0.010000 0.2 0.000275
0.013333 0.2 0.000354
0.016667 0.2 -0.000452
0.020000 0.2 -0.002631
0.023333 0.2 -0.006161
0.026667 0.2 -0.010547
0.030000 0.2 -0.014617
0.033333 0.2 -0.017178
0.036667 0.2 -0.018235
0.040000 0.2 -0.018990
0.043333 0.2 -0.020708
0.046667 0.2 -0.023739
0.050000 0.2 -0.027451
0.053333 0.2 -0.030766
0.056667 0.2 -0.032950
0.060000 0.2 -0.034170
0.063333 0.2 -0.035209
0.066667 0.2 -0.036708
0.070000 0.2 -0.038715
0.073333 0.2 -0.040792
0.076667 0.2 -0.042403
0.080000 0.2 -0.043288
0.083333 0.2 -0.043558
0.086667 0.2 -0.043483
0.090000 0.2 -0.043418
0.093333 0.2 -0.043968
0.096667 0.2 -0.045421
0.100000 0.2 -0.047190
0.103333 0.2 -0.048522
0.106667 0.2 -0.049537
0.110000 0.2 -0.050813
0.113333 0.2 -0.052261
0.116667 0.2 -0.053085
0.120000 0.2 -0.053090
0.123333 0.2 -0.053165
0.126667 0.2 -0.054035
0.130000 0.2 -0.055539
0.133333 0.2 -0.057383
0.136667 0.2 -0.059637
0.140000 0.2 -0.062203
0.143333 0.2 -0.064429
0.146667 0.2 -0.065607
0.150000 0.2 -0.065672
0.153333 0.2 -0.065076
0.156667 0.2 -0.064406
0.160000 0.2 -0.064322
0.163333 0.2 -0.065491
0.166667 0.2 -0.068070
0.170000 0.2 -0.071302
0.173333 0.2 -0.074236
0.176667 0.2 -0.076997
0.180000 0.2 -0.080424
0.183333 0.2 -0.084760
0.186667 0.2 -0.089449
0.190000 0.2 -0.093551
0.193333 0.2 -0.096024
0.196667 0.2 -0.096522
0.200000 0.2 -0.096061
0.203333 0.2 -0.095982
0.206667 0.2 -0.096639
0.210000 0.2 -0.097505
0.213333 0.2 -0.098129
0.216667 0.2 -0.098557
0.220000 0.2 -0.099037
0.223333 0.2 -0.099670
0.226667 0.2 -0.100629
0.230000 0.2 -0.102404
0.233333 0.2 -0.105212
0.236667 0.2 -0.108369
0.240000 0.2 -0.110925
0.243333 0.2 -0.112797
0.246667 0.2 -0.114655
0.250000 0.2 -0.116788
0.253333 0.2 -0.118571
0.256667 0.2 -0.119177
0.260000 0.2 -0.118329
0.263333 0.2 -0.116481
0.266667 0.2 -0.114772
0.270000 0.2 -0.114623
0.273333 0.2 -0.117058
0.276667 0.2 -0.122301
0.280000 0.2 -0.129477
0.283333 0.2 -0.136560
0.286667 0.2 -0.141417
0.290000 0.2 -0.143219
0.293333 0.2 -0.142381
0.296667 0.2 -0.139792
0.300000 0.2 -0.136723
0.303333 0.2 -0.134511
0.306667 0.2 -0.133840
0.310000 0.2 -0.134590
0.313333 0.2 -0.136332
0.316667 0.2 -0.138576
0.320000 0.2 -0.140932
0.323333 0.2 -0.143470
0.326667 0.2 -0.146511
0.330000 0.2 -0.149691
0.333333 0.2 -0.152034
0.336667 0.2 -0.152993
0.340000 0.2 -0.153012
0.343333 0.2 -0.153272
0.346667 0.2 -0.154939
0.350000 0.2 -0.158185
0.353333 0.2 -0.162129
0.356667 0.2 -0.165892
0.360000 0.2 -0.169105
0.363333 0.2 -0.171582
0.366667 0.2 -0.173156
0.370000 0.2 -0.173994
0.373333 0.2 -0.174441
0.376667 0.2 -0.174632
0.380000 0.2 -0.174716
0.383333 0.2 -0.174963
0.386667 0.2 -0.175512
0.390000 0.2 -0.176509
0.393333 0.2 -0.178283
0.396667 0.2 -0.180951
0.400000 0.2 -0.183890
0.403333 0.2 -0.185911
0.406667 0.2 -0.186223
0.410000 0.2 -0.185296
0.413333 0.2 -0.184486
0.416667 0.2 -0.184882
0.420000 0.2 -0.186889
0.423333 0.2 -0.190209
0.426667 0.2 -0.193682
0.430000 0.2 -0.195992
0.433333 0.2 -0.196793
0.436667 0.2 -0.196830
0.440000 0.2 -0.196686
0.443333 0.2 -0.196057
0.446667 0.2 -0.194525
0.450000 0.2 -0.192486
0.453333 0.2 -0.191075
0.456667 0.2 -0.191289
0.460000 0.2 -0.193161
0.463333 0.2 -0.196169
0.466667 0.2 -0.199853
0.470000 0.2 -0.203671
0.473333 0.2 -0.206796
0.476667 0.2 -0.208491
0.480000 0.2 -0.208654
0.483333 0.2 -0.207941
0.486667 0.2 -0.207159
0.490000 0.2 -0.206456
0.493333 0.2 -0.205506
0.496667 0.2 -0.204230
0.500000 0.2 -0.203070
0.503333 0.2 -0.202563
0.506667 0.2 -0.202623
0.510000 0.2 -0.202670
0.513333 0.2 -0.202609
0.516667 0.2 -0.202581
0.520000 0.2 -0.202153
0.523333 0.2 -0.200849
0.526667 0.2 -0.198809
0.530000 0.2 -0.196495
0.533333 0.2 -0.194232
0.536667 0.2 -0.192178
0.540000 0.2 -0.190628
0.543333 0.2 -0.189859
0.546667 0.2 -0.189776
0.550000 0.2 -0.190078
0.553333 0.2 -0.190139
0.556667 0.2 -0.189035
0.560000 0.2 -0.186604
0.563333 0.2 -0.184095
0.566667 0.2 -0.183284
0.570000 0.2 -0.185091
0.573333 0.2 -0.188919
0.576667 0.2 -0.193128
0.580000 0.2 -0.195820
0.583333 0.2 -0.196025
0.586667 0.2 -0.194712
0.590000 0.2 -0.193762
0.593333 0.2 -0.194069
0.596667 0.2 -0.195294
0.600000 0.2 -0.197059
0.603333 0.2 -0.199345
0.606667 0.2 -0.202046
0.610000 0.2 -0.204728
0.613333 0.2 -0.206935
0.616667 0.2 -0.208593
0.620000 0.2 -0.209841
0.623333 0.2 -0.210302
0.626667 0.2 -0.209003
0.630000 0.2 -0.204919
0.633333 0.2 -0.196905
0.636667 0.2 -0.183699
0.640000 0.2 -0.164337
0.643333 0.2 -0.138166
0.646667 0.2 -0.104820
0.650000 0.2 -0.064233
0.653333 0.2 -0.015786
0.656667 0.2 0.043414
0.660000 0.2 0.119866
0.663333 0.2 0.223913
0.666667 0.2 0.368371
0.670000 0.2 0.565588
0.673333 0.2 0.823485
0.676667 0.2 1.141774
0.680000 0.2 1.510028
0.683333 0.2 1.908718
0.686667 0.2 2.313228
0.690000 0.2 2.699881
0.693333 0.2 3.051539
0.696667 0.2 3.361288
0.700000 0.2 3.634696
0.703333 0.2 3.891052
0.706667 0.2 4.161703
0.710000 0.2 4.485017
0.713333 0.2 4.898859
0.716667 0.2 5.431306
0.720000 0.2 6.091599
0.723333 0.2 6.864970
0.726667 0.2 7.713870
0.730000 0.2 8.584470
0.733333 0.2 9.413115
0.736667 0.2 10.134364
0.740000 0.2 10.708007
0.743333 0.2 11.168891
0.746667 0.2 11.659367
0.750000 0.2 12.393631
0.753333 0.2 13.551251
0.756667 0.2 15.169214
0.760000 0.2 17.128638
0.763333 0.2 19.247914
0.766667 0.2 21.387762
0.770000 0.2 23.491466
0.773333 0.2 25.570486
0.776667 0.2 27.675959
0.780000 0.2 29.874467
0.783333 0.2 32.225242
0.786667 0.2 34.754253
0.790000 0.2 37.437105
0.793333 0.2 40.214895
0.796667 0.2 43.044952
0.800000 0.2 45.952057
0.803333 0.2 49.034525
0.806667 0.2 52.408124
0.810000 0.2 56.123217
0.813333 0.2 60.116225
0.816667 0.2 64.226789
0.820000 0.2 68.267444
0.823333 0.2 72.106705
0.826667 0.2 75.713219
0.830000 0.2 79.129841
0.833333 0.2 82.406891
0.836667 0.2 85.550919
0.840000 0.2 88.509028
0.843333 0.2 91.174790
0.846667 0.2 93.407314
0.850000 0.2 95.064845
0.853333 0.2 96.044946
0.856667 0.2 96.315113
0.860000 0.2 95.925834
0.863333 0.2 95.008705
0.866667 0.2 93.763140
0.870000 0.2 92.430674
0.873333 0.2 91.255158
0.876667 0.2 90.434039
0.880000 0.2 90.073869
0.883333 0.2 90.165688
0.886667 0.2 90.591577
0.890000 0.2 91.163642
0.893333 0.2 91.685033
0.896667 0.2 92.014819
0.900000 0.2 92.115132
0.903333 0.2 92.061651
0.906667 0.2 92.010815
0.910000 0.2 92.136250
0.913333 0.2 92.557622
0.916667 0.2 93.284124
0.920000 0.2 94.190613
0.923333 0.2 95.035546
0.926667 0.2 95.514599
0.930000 0.2 95.332032
0.933333 0.2 94.268215
0.936667 0.2 92.224418
0.940000 0.2 89.235380
0.943333 0.2 85.450625
0.946667 0.2 81.093591
0.950000 0.2 76.413238
0.953333 0.2 71.642189
0.956667 0.2 66.968808
0.960000 0.2 62.525095
0.963333 0.2 58.388580
0.966667 0.2 54.593128
0.970000 0.2 51.142629
0.973333 0.2 48.024273
0.976667 0.2 45.219264
0.980000 0.2 42.708633
0.983333 0.2 40.473836
0.986667 0.2 38.495059
0.990000 0.2 36.750068
0.993333 0.2 35.214564
0.996667 0.2 33.863517
1.000000 0.2 32.672985
1.003333 0.2 31.622974
1.006667 0.2 30.700564
1.010000 0.2 29.900754
1.013333 0.2 29.223617
1.016667 0.2 28.669238
1.020000 0.2 28.233384
1.023333 0.2 27.905684
1.026667 0.2 27.669836
1.030000 0.2 27.505858
1.033333 0.2 27.393666
1.036667 0.2 27.315607
1.040000 0.2 27.256929
1.043333 0.2 27.205627
1.046667 0.2 27.152463
1.050000 0.2 27.090856
1.053333 0.2 27.016453
1.056667 0.2 26.927157
1.060000 0.2 26.823594
1.063333 0.2 26.708329
1.066667 0.2 26.583490
1.070000 0.2 26.448192
1.073333 0.2 26.296405
1.076667 0.2 26.115887
1.080000 0.2 25.888765
1.083333 0.2 25.593056
1.086667 0.2 25.205063
1.090000 0.2 24.703797
1.093333 0.2 24.075895
1.096667 0.2 23.318776
1.100000 0.2 22.442080
1.103333 0.2 21.467693
1.106667 0.2 20.427238
1.110000 0.2 19.356860
1.113333 0.2 18.291716
1.116667 0.2 17.262711
1.120000 0.2 16.294462
1.123333 0.2 15.403540
1.126667 0.2 14.598849
1.130000 0.2 13.883286
1.133333 0.2 13.254848
1.136667 0.2 12.708069
1.140000 0.2 12.235958
1.143333 0.2 11.830870
1.146667 0.2 11.484753
1.150000 0.2 11.189934
1.153333 0.2 10.939441
1.156667 0.2 10.726834
1.160000 0.2 10.546576
1.163333 0.2 10.394552
1.166667 0.2 10.268381
1.170000 0.2 10.167039
1.173333 0.2 10.090047
1.176667 0.2 10.037380
1.180000 0.2 10.009743
1.183333 0.2 10.007638
1.186667 0.2 10.030167
1.190000 0.2 10.075071
1.193333 0.2 10.139584
1.196667 0.2 10.220693
1.200000 0.2 10.315161
1.203333 0.2 10.419739
1.206667 0.2 10.531074
1.210000 0.2 10.645376
1.213333 0.2 10.758531
1.216667 0.2 10.866215
1.220000 0.2 10.963362
1.223333 0.2 11.044187
1.226667 0.2 11.103428
1.230000 0.2 11.137715
1.233333 0.2 11.145901
1.236667 0.2 11.127875
1.240000 0.2 11.082487
1.243333 0.2 11.007208
1.246667 0.2 10.900316
1.250000 0.2 10.762904
1.253333 0.2 10.598209
1.256667 0.2 10.409732
1.260000 0.2 10.200692
1.263333 0.2 9.974684
1.266667 0.2 9.736191
1.270000 0.2 9.490470
1.273333 0.2 9.242785
1.276667 0.2 8.997605
1.280000 0.2 8.758758
1.283333 0.2 8.530212
1.286667 0.2 8.315803
1.290000 0.2 8.117673
1.293333 0.2 7.935097
1.296667 0.2 7.764944
1.300000 0.2 7.603434
1.303333 0.2 7.447461
1.306667 0.2 7.294980
1.310000 0.2 7.144958
1.313333 0.2 6.996649
1.316667 0.2 6.849132
1.320000 0.2 6.702361
1.323333 0.2 6.558318
1.326667 0.2 6.420533
1.330000 0.2 6.292840
1.333333 0.2 6.177849
1.336667 0.2 6.076060
1.340000 0.2 5.986411
1.343333 0.2 5.907612
1.346667 0.2 5.838880
1.350000 0.2 5.779210
1.353333 0.2 5.726428
1.356667 0.2 5.677589
1.360000 0.2 5.629882
1.363333 0.2 5.581491
1.366667 0.2 5.532210
1.370000 0.2 5.482621
1.373333 0.2 5.432367
1.376667 0.2 5.380069
1.380000 0.2 5.324548
1.383333 0.2 5.264836
1.386667 0.2 5.199956
1.390000 0.2 5.129711
1.393333 0.2 5.055009
1.396667 0.2 4.977291
1.400000 0.2 4.898054
1.403333 0.2 4.819436
1.406667 0.2 4.745186
1.410000 0.2 4.680562
1.413333 0.2 4.631598
1.416667 0.2 4.605041
1.420000 0.2 4.608305
1.423333 0.2 4.648971
1.426667 0.2 4.734718
1.430000 0.2 4.873299
1.433333 0.2 5.071429
1.436667 0.2 5.333149
1.440000 0.2 5.658618
1.443333 0.2 6.043771
1.446667 0.2 6.480599
1.450000 0.2 6.957557
1.453333 0.2 7.460536
1.456667 0.2 7.975353
1.460000 0.2 8.491017
1.463333 0.2 9.001754
1.466667 0.2 9.506582
1.470000 0.2 10.007974
1.473333 0.2 10.510208
1.476667 0.2 11.016685
1.480000 0.2 11.526300
1.483333 0.2 12.030122
1.486667 0.2 12.509935
1.490000 0.2 12.940164
1.493333 0.2 13.292180
1.496667 0.2 13.539391
1.500000 0.2 13.662181
1.503333 0.2 13.651480
1.506667 0.2 13.510231
1.510000 0.2 13.253111
1.513333 0.2 12.904257
1.516667 0.2 12.492808
1.520000 0.2 12.047878
1.523333 0.2 11.595362
1.526667 0.2 11.156318
1.530000 0.2 10.745707
1.533333 0.2 10.372316
1.536667 0.2 10.040263
1.540000 0.2 9.750528
1.543333 0.2 9.501888
1.546667 0.2 9.291987
1.550000 0.2 9.118337
1.553333 0.2 8.978411
1.556667 0.2 8.868943
1.560000 0.2 8.785697
1.563333 0.2 8.724695
1.566667 0.2 8.683587
1.570000 0.2 8.660895
1.573333 0.2 8.653868
1.576667 0.2 8.658213
1.580000 0.2 8.669733
1.583333 0.2 8.685230
1.586667 0.2 8.701831
1.590000 0.2 8.716295
1.593333 0.2 8.725277
1.596667 0.2 8.725687
1.600000 0.2 8.715009
1.603333 0.2 8.691712
1.606667 0.2 8.655549
1.610000 0.2 8.607772
1.613333 0.2 8.550668
1.616667 0.2 8.485941
1.620000 0.2 8.414164
1.623333 0.2 8.335924
1.626667 0.2 8.252310
1.630000 0.2 8.164551
1.633333 0.2 8.074148
1.636667 0.2 7.983134
1.640000 0.2 7.893858
1.643333 0.2 7.807938
1.646667 0.2 7.725800
1.650000 0.2 7.647718
1.653333 0.2 7.574637
1.656667 0.2 7.507699
1.660000 0.2 7.447856
1.663333 0.2 7.396108
1.666667 0.2 7.353364
1.670000 0.2 7.320000
1.673333 0.2 7.296149
1.676667 0.2 7.282360
1.680000 0.2 7.279846
1.683333 0.2 7.290700
1.686667 0.2 7.318016
1.690000 0.2 7.365472
1.693333 0.2 7.436122
1.696667 0.2 7.531797
1.700000 0.2 7.653981
1.703333 0.2 7.804437
1.706667 0.2 7.984750
1.710000 0.2 8.196160
1.713333 0.2 8.439864
1.716667 0.2 8.716793
1.720000 0.2 9.026919
1.723333 0.2 9.369245
1.726667 0.2 9.742626
1.730000 0.2 10.146024
1.733333 0.2 10.577971
1.736667 0.2 11.036382
1.740000 0.2 11.518840
1.743333 0.2 12.023067
1.746667 0.2 12.547425
1.750000 0.2 13.090628
1.753333 0.2 13.650944
1.756667 0.2 14.225743
1.760000 0.2 14.811428
1.763333 0.2 15.403666
1.766667 0.2 15.997784
1.770000 0.2 16.588895
1.773333 0.2 17.171591
1.776667 0.2 17.739376
1.780000 0.2 18.284312
1.783333 0.2 18.797237
1.786667 0.2 19.268207
1.790000 0.2 19.687098
1.793333 0.2 20.044269
1.796667 0.2 20.331200
1.800000 0.2 20.541125
1.803333 0.2 20.669769
1.806667 0.2 20.715492
1.810000 0.2 20.679547
1.813333 0.2 20.566778
1.816667 0.2 20.384952
1.820000 0.2 20.142659
1.823333 0.2 19.848035
1.826667 0.2 19.509145
1.830000 0.2 19.134572
1.833333 0.2 18.733074
1.836667 0.2 18.312936
1.840000 0.2 17.881542
1.843333 0.2 17.444892
1.846667 0.2 17.007208
1.850000 0.2 16.571474
1.853333 0.2 16.140500
1.856667 0.2 15.717479
1.860000 0.2 15.306138
1.863333 0.2 14.910344
1.866667 0.2 14.532725
1.870000 0.2 14.173910
1.873333 0.2 13.833512
1.876667 0.2 13.511116
1.880000 0.2 13.206028
1.883333 0.2 12.916806
1.886667 0.2 12.642108
1.890000 0.2 12.381533
1.893333 0.2 12.134733
1.896667 0.2 11.900547
1.900000 0.2 11.677789
1.903333 0.2 11.466076
1.906667 0.2 11.265287
1.910000 0.2 11.075074
1.913333 0.2 10.895301
1.916667 0.2 10.726443
1.920000 0.2 10.569319
1.923333 0.2 10.424578
1.926667 0.2 10.292255
1.930000 0.2 10.171970
1.933333 0.2 10.063928
1.936667 0.2 9.969920
1.940000 0.2 9.892685
1.943333 0.2 9.834357
1.946667 0.2 9.796140
1.950000 0.2 9.779418
1.953333 0.2 9.786775
1.956667 0.2 9.821858
1.960000 0.2 9.888210
1.963333 0.2 9.988407
1.966667 0.2 10.124296
1.970000 0.2 10.297890
1.973333 0.2 10.511973
1.976667 0.2 10.770494
1.980000 0.2 11.078664
1.983333 0.2 11.442057
1.986667 0.2 11.865189
1.990000 0.2 12.351070
1.993333 0.2 12.901733
1.996667 0.2 13.518920
2.000000 0.2 14.204648
2.003333 0.2 14.961367
2.006667 0.2 15.791245
2.010000 0.2 16.695368
2.013333 0.2 17.673736
2.016667 0.2 18.725935
2.020000 0.2 19.851797
2.023333 0.2 21.051415
2.026667 0.2 22.325362
2.030000 0.2 23.675109
2.033333 0.2 25.102720
2.036667 0.2 26.610037
2.040000 0.2 28.198389
2.043333 0.2 29.868968
2.046667 0.2 31.623538
2.050000 0.2 33.463906
2.053333 0.2 35.391105
2.056667 0.2 37.406259
2.060000 0.2 39.511169
2.063333 0.2 41.707205
2.066667 0.2 43.994794
2.070000 0.2 46.373666
2.073333 0.2 48.842658
2.076667 0.2 51.400084
2.080000 0.2 54.044379
2.083333 0.2 56.773992
2.086667 0.2 59.586885
2.090000 0.2 62.480345
2.093333 0.2 65.451087
2.096667 0.2 68.495274
2.100000 0.2 71.607800
2.103333 0.2 74.781682
2.106667 0.2 78.008035
2.110000 0.2 81.275641
2.113333 0.2 84.570451
2.116667 0.2 87.875659
2.120000 0.2 91.171712
2.123333 0.2 94.436761
2.126667 0.2 97.647687
2.130000 0.2 100.780567
2.133333 0.2 103.811058
2.136667 0.2 106.715099
2.140000 0.2 109.469248
2.143333 0.2 112.050749
2.146667 0.2 114.437365
2.150000 0.2 116.606602
2.153333 0.2 118.535701
2.156667 0.2 120.203067
2.160000 0.2 121.588498
2.163333 0.2 122.671207
2.166667 0.2 123.428470
2.170000 0.2 123.837064
2.173333 0.2 123.876073
2.176667 0.2 123.528130
2.180000 0.2 122.779640
2.183333 0.2 121.622281
2.186667 0.2 120.055261
2.190000 0.2 118.086520
2.193333 0.2 115.733235
2.196667 0.2 113.021894
2.200000 0.2 109.987026
2.203333 0.2 106.668440
2.206667 0.2 103.108962
2.210000 0.2 99.353478
2.213333 0.2 95.447176
2.216667 0.2 91.433073
2.220000 0.2 87.350682
2.223333 0.2 83.235419
2.226667 0.2 79.118088
2.230000 0.2 75.024953
2.233333 0.2 70.978701
2.236667 0.2 66.999081
2.240000 0.2 63.102073
2.243333 0.2 59.299627
2.246667 0.2 55.601592
2.250000 0.2 52.017868
2.253333 0.2 48.558768
2.256667 0.2 45.234007
2.260000 0.2 42.051408
2.263333 0.2 39.016353
2.266667 0.2 36.132182
2.270000 0.2 33.401162
2.273333 0.2 30.825357
2.276667 0.2 28.406652
2.280000 0.2 26.145941
2.283333 0.2 24.042279
2.286667 0.2 22.092885
2.290000 0.2 20.293528
2.293333 0.2 18.638596
2.296667 0.2 17.121458
2.300000 0.2 15.735240
2.303333 0.2 14.472962
2.306667 0.2 13.327156
2.310000 0.2 12.290250
2.313333 0.2 11.354815
2.316667 0.2 10.513267
2.320000 0.2 9.757709
2.323333 0.2 9.080349
2.326667 0.2 8.474053
2.330000 0.2 7.932386
2.333333 0.2 7.449207
2.336667 0.2 7.018512
2.340000 0.2 6.634174
2.343333 0.2 6.290106
2.346667 0.2 5.981307
2.350000 0.2 5.704635
2.353333 0.2 5.458002
2.356667 0.2 5.239081
2.360000 0.2 5.045026
2.363333 0.2 4.873038
2.366667 0.2 4.720679
2.370000 0.2 4.585930
2.373333 0.2 4.466940
2.376667 0.2 4.361644
2.380000 0.2 4.267832
2.383333 0.2 4.184050
2.386667 0.2 4.110173
2.390000 0.2 4.046499
2.393333 0.2 3.992487
2.396667 0.2 3.946582
2.400000 0.2 3.906814
2.403333 0.2 3.871317
2.406667 0.2 3.838670
2.410000 0.2 3.808280
2.413333 0.2 3.780550
2.416667 0.2 3.756401
2.420000 0.2 3.736475
2.423333 0.2 3.720671
2.426667 0.2 3.708568
2.430000 0.2 3.699926
2.433333 0.2 3.694184
2.436667 0.2 3.690352
2.440000 0.2 3.687846
2.443333 0.2 3.686626
2.446667 0.2 3.686650
2.450000 0.2 3.687916
2.453333 0.2 3.690375
2.456667 0.2 3.693481
2.460000 0.2 3.696824
2.463333 0.2 3.701183
2.466667 0.2 3.707889
2.470000 0.2 3.717798
2.473333 0.2 3.731837
2.476667 0.2 3.752024
2.480000 0.2 3.780914
2.483333 0.2 3.820113
2.486667 0.2 3.870660
2.490000 0.2 3.934596
2.493333 0.2 4.015057
2.496667 0.2 4.115528
2.500000 0.2 4.239907
2.503333 0.2 4.392923
2.506667 0.2 4.580040
2.510000 0.2 4.806514
2.513333 0.2 5.076332
2.516667 0.2 5.392716
2.520000 0.2 5.759597
2.523333 0.2 6.181858
2.526667 0.2 6.664689
2.530000 0.2 7.213023
2.533333 0.2 7.830951
2.536667 0.2 8.521462
2.540000 0.2 9.286986
2.543333 0.2 10.130084
2.546667 0.2 11.053300
2.550000 0.2 12.058616
2.553333 0.2 13.147458
2.556667 0.2 14.320826
2.560000 0.2 15.579201
2.563333 0.2 16.922681
2.566667 0.2 18.351194
2.570000 0.2 19.864487
2.573333 0.2 21.462156
2.576667 0.2 23.143999
2.580000 0.2 24.909824
2.583333 0.2 26.758877
2.586667 0.2 28.689965
2.590000 0.2 30.702855
2.593333 0.2 32.799309
2.596667 0.2 34.982376
2.600000 0.2 37.255194
2.603333 0.2 39.620819
2.606667 0.2 42.082341
2.610000 0.2 44.642706
2.613333 0.2 47.304556
2.616667 0.2 50.069899
2.620000 0.2 52.938913
2.623333 0.2 55.908649
2.626667 0.2 58.973003
2.630000 0.2 62.124031
2.633333 0.2 65.352945
2.636667 0.2 68.649682
2.640000 0.2 72.002364
2.643333 0.2 75.397086
2.646667 0.2 78.817993
2.650000 0.2 82.247462
2.653333 0.2 85.665747
2.656667 0.2 89.050396
2.660000 0.2 92.376215
2.663333 0.2 95.615639
2.666667 0.2 98.740077
2.670000 0.2 101.720882
2.673333 0.2 104.528628
2.676667 0.2 107.132462
2.680000 0.2 109.500480
2.683333 0.2 111.600957
2.686667 0.2 113.404300
2.690000 0.2 114.884745
2.693333 0.2 116.020758
2.696667 0.2 116.794948
2.700000 0.2 117.194802
2.703333 0.2 117.213312
2.706667 0.2 116.849011
2.710000 0.2 116.106761
2.713333 0.2 114.998748
2.716667 0.2 113.543226
2.720000 0.2 111.762234
2.723333 0.2 109.681087
2.726667 0.2 107.329018
2.730000 0.2 104.738241
2.733333 0.2 101.941563
2.736667 0.2 98.970751
2.740000 0.2 95.856143
2.743333 0.2 92.625837
2.746667 0.2 89.304717
2.750000 0.2 85.915108
2.753333 0.2 82.477918
2.756667 0.2 79.012159
2.760000 0.2 75.534475
2.763333 0.2 72.060139
2.766667 0.2 68.603791
2.770000 0.2 65.179071
2.773333 0.2 61.798054
2.776667 0.2 58.471803
2.780000 0.2 55.211368
2.783333 0.2 52.027558
2.786667 0.2 48.930412
2.790000 0.2 45.929705
2.793333 0.2 43.035289
2.796667 0.2 40.256362
2.800000 0.2 37.600119
2.803333 0.2 35.070870
2.806667 0.2 32.670624
2.810000 0.2 30.400748
2.813333 0.2 28.263032
2.816667 0.2 26.258985
2.820000 0.2 24.388265
2.823333 0.2 22.648145
2.826667 0.2 21.034572
2.830000 0.2 19.543474
2.833333 0.2 18.170704
2.836667 0.2 16.911123
2.840000 0.2 15.758304
2.843333 0.2 14.704959
2.846667 0.2 13.743211
2.850000 0.2 12.864843
2.853333 0.2 12.061978
2.856667 0.2 11.327672
2.860000 0.2 10.655960
2.863333 0.2 10.041553
2.866667 0.2 9.479299
2.870000 0.2 8.963365
2.873333 0.2 8.487366
2.876667 0.2 8.045742
2.880000 0.2 7.634591
2.883333 0.2 7.251315
2.886667 0.2 6.893887
2.890000 0.2 6.559915
2.893333 0.2 6.246232
2.896667 0.2 5.949819
2.900000 0.2 5.668914
2.903333 0.2 5.402784
2.906667 0.2 5.150791
2.910000 0.2 4.912023
2.913333 0.2 4.685484
2.916667 0.2 4.470204
2.920000 0.2 4.264875
2.923333 0.2 4.068152
2.926667 0.2 3.879243
2.930000 0.2 3.697681
2.933333 0.2 3.522974
2.936667 0.2 3.355066
2.940000 0.2 3.194623
2.943333 0.2 3.042314
2.946667 0.2 2.897852
2.950000 0.2 2.759979
2.953333 0.2 2.627680
2.956667 0.2 2.500750
2.960000 0.2 2.379110
2.963333 0.2 2.262644
2.966667 0.2 2.151770
2.970000 0.2 2.047168
2.973333 0.2 1.949114
2.976667 0.2 1.857323
2.980000 0.2 1.771259
2.983333 0.2 1.690681
2.986667 0.2 1.615649
2.990000 0.2 1.545968
2.993333 0.2 1.481222
2.996667 0.2 1.421222
3.000000 0.2 1.365799
3.003333 0.2 1.314748
3.006667 0.2 1.268098
3.010000 0.2 1.225700
3.013333 0.2 1.186724
3.016667 0.2 1.150216
3.020000 0.2 1.115841
3.023333 0.2 1.083724
3.026667 0.2 1.054034
3.030000 0.2 1.026983
3.033333 0.2 1.002848
3.036667 0.2 0.981735
3.040000 0.2 0.963463
3.043333 0.2 0.947588
3.046667 0.2 0.933423
3.050000 0.2 0.920300
3.053333 0.2 0.907830
3.056667 0.2 0.895620
3.060000 0.2 0.883155
3.063333 0.2 0.870368
3.066667 0.2 0.857995
3.070000 0.2 0.846968
3.073333 0.2 0.837608
3.076667 0.2 0.829333
3.080000 0.2 0.821128
3.083333 0.2 0.812239
3.086667 0.2 0.802623
3.090000 0.2 0.793003
3.093333 0.2 0.784257
3.096667 0.2 0.776723
3.100000 0.2 0.770329
3.103333 0.2 0.764984
3.106667 0.2 0.760551
3.110000 0.2 0.756574
3.113333 0.2 0.752225
3.116667 0.2 0.746688
3.120000 0.2 0.739824
3.123333 0.2 0.732094
3.126667 0.2 0.724010
3.130000 0.2 0.716061
3.133333 0.2 0.709030
3.136667 0.2 0.703721
3.140000 0.2 0.700420
3.143333 0.2 0.698720
3.146667 0.2 0.697840
3.150000 0.2 0.697109
3.153333 0.2 0.696504
3.156667 0.2 0.696485
3.160000 0.2 0.697221
3.163333 0.2 0.698259
3.166667 0.2 0.698888
3.170000 0.2 0.698552
3.173333 0.2 0.697114
3.176667 0.2 0.695051
3.180000 0.2 0.693426
3.183333 0.2 0.693151
3.186667 0.2 0.694240
3.190000 0.2 0.696243
3.193333 0.2 0.698790
3.196667 0.2 0.701603
3.200000 0.2 0.704611
3.203333 0.2 0.708112
3.206667 0.2 0.712457
3.210000 0.2 0.717882
3.213333 0.2 0.724513
3.216667 0.2 0.732313
3.220000 0.2 0.740835
3.223333 0.2 0.748867
3.226667 0.2 0.755126
3.230000 0.2 0.759847
3.233333 0.2 0.764742
3.236667 0.2 0.771377
3.240000 0.2 0.780160
3.243333 0.2 0.790302
3.246667 0.2 0.800374
3.250000 0.2 0.809086
3.253333 0.2 0.815862
3.256667 0.2 0.820984
3.260000 0.2 0.825119
3.263333 0.2 0.828933
3.266667 0.2 0.833329
3.270000 0.2 0.839210
3.273333 0.2 0.846917
3.276667 0.2 0.856053
3.280000 0.2 0.865296
3.283333 0.2 0.872863
3.286667 0.2 0.877986
3.290000 0.2 0.881338
3.293333 0.2 0.884039
3.296667 0.2 0.886898
3.300000 0.2 0.890587
3.303333 0.2 0.895662
3.306667 0.2 0.902079
3.310000 0.2 0.908887
3.313333 0.2 0.915113
3.316667 0.2 0.920645
3.320000 0.2 0.925758
3.323333 0.2 0.930363
3.326667 0.2 0.934154
3.330000 0.2 0.937115
3.333333 0.2 0.939821
3.336667 0.2 0.943192
3.340000 0.2 0.948003
3.343333 0.2 0.954871
3.346667 0.2 0.964319
3.350000 0.2 0.976324
3.353333 0.2 0.990448
3.356667 0.2 1.006587
3.360000 0.2 1.025163
3.363333 0.2 1.046518
3.366667 0.2 1.070546
3.370000 0.2 1.097023
3.373333 0.2 1.125783
3.376667 0.2 1.156619
3.380000 0.2 1.189429
3.383333 0.2 1.224736
3.386667 0.2 1.263842
3.390000 0.2 1.308047
3.393333 0.2 1.357566
3.396667 0.2 1.411731
3.400000 0.2 1.470097
3.403333 0.2 1.532910
3.406667 0.2 1.600548
3.410000 0.2 1.672902
3.413333 0.2 1.749666
3.416667 0.2 1.830785
3.420000 0.2 1.916257
3.423333 0.2 2.005966
3.426667 0.2 2.100100
3.430000 0.2 2.199174
3.433333 0.2 2.303626
3.436667 0.2 2.413718
3.440000 0.2 2.529463
3.443333 0.2 2.650362
3.446667 0.2 2.775723
3.450000 0.2 2.905387
3.453333 0.2 3.039488
3.456667 0.2 3.177584
3.460000 0.2 3.318912
3.463333 0.2 3.463393
3.466667 0.2 3.611678
3.470000 0.2 3.764238
3.473333 0.2 3.920784
3.476667 0.2 4.080827
3.480000 0.2 4.244298
3.483333 0.2 4.411452
3.486667 0.2 4.582410
3.490000 0.2 4.757098
3.493333 0.2 4.935265
3.496667 0.2 5.116314
3.500000 0.2 5.299659
3.503333 0.2 5.485271
3.506667 0.2 5.673529
3.510000 0.2 5.864464
3.513333 0.2 6.057154
3.516667 0.2 6.249691
3.520000 0.2 6.439905
3.523333 0.2 6.626411
3.526667 0.2 6.808685
3.530000 0.2 6.986358
3.533333 0.2 7.158890
3.536667 0.2 7.325523
3.540000 0.2 7.485077
3.543333 0.2 7.636091
3.546667 0.2 7.777135
3.550000 0.2 7.906649
3.553333 0.2 8.023377
3.556667 0.2 8.127200
3.560000 0.2 8.218302
3.563333 0.2 8.295476
3.566667 0.2 8.356669
3.570000 0.2 8.400911
3.573333 0.2 8.428898
3.576667 0.2 8.441731
3.580000 0.2 8.439277
3.583333 0.2 8.420614
3.586667 0.2 8.385773
3.590000 0.2 8.335714
3.593333 0.2 8.271071
3.596667 0.2 8.192044
3.600000 0.2 8.099210
3.603333 0.2 7.993747
3.606667 0.2 7.877368
3.610000 0.2 7.751938
3.613333 0.2 7.618768
3.616667 0.2 7.478348
3.620000 0.2 7.330845
3.623333 0.2 7.176232
3.626667 0.2 7.014363
3.630000 0.2 6.845598
3.633333 0.2 6.671171
3.636667 0.2 6.492753
3.640000 0.2 6.311797
3.643333 0.2 6.129411
3.646667 0.2 5.946229
3.650000 0.2 5.762447
3.653333 0.2 5.578003
3.656667 0.2 5.392875
3.660000 0.2 5.207593
3.663333 0.2 5.022800
3.666667 0.2 4.838482
3.670000 0.2 4.654434
3.673333 0.2 4.471042
3.676667 0.2 4.288843
3.680000 0.2 4.108152
3.683333 0.2 3.929450
3.686667 0.2 3.753509
3.690000 0.2 3.581136
3.693333 0.2 3.412939
3.696667 0.2 3.249180
3.700000 0.2 3.090058
3.703333 0.2 2.936115
3.706667 0.2 2.788072
3.710000 0.2 2.646213
3.713333 0.2 2.510436
3.716667 0.2 2.380824
3.720000 0.2 2.257470
3.723333 0.2 2.139853
3.726667 0.2 2.027364
3.730000 0.2 1.920350
3.733333 0.2 1.819963
3.736667 0.2 1.727045
3.740000 0.2 1.641396
3.743333 0.2 1.561795
3.746667 0.2 1.486866
3.750000 0.2 1.416048
3.753333 0.2 1.349277
3.756667 0.2 1.286021
3.760000 0.2 1.225579
3.763333 0.2 1.168135
3.766667 0.2 1.114956
3.770000 0.2 1.067170
3.773333 0.2 1.024734
3.776667 0.2 0.986708
3.780000 0.2 0.951872
3.783333 0.2 0.919169
3.786667 0.2 0.888146
3.790000 0.2 0.859383
3.793333 0.2 0.833776
3.796667 0.2 0.811541
3.800000 0.2 0.792113
3.803333 0.2 0.774567
3.806667 0.2 0.758041
3.810000 0.2 0.741952
3.813333 0.2 0.726394
3.816667 0.2 0.711991
3.820000 0.2 0.698795
3.823333 0.2 0.685873
3.826667 0.2 0.672559
3.830000 0.2 0.659265
3.833333 0.2 0.647050
3.836667 0.2 0.636675
3.840000 0.2 0.627814
3.843333 0.2 0.619274
3.846667 0.2 0.610384
3.850000 0.2 0.601946
3.853333 0.2 0.595534
3.856667 0.2 0.591632
3.860000 0.2 0.588708
3.863333 0.2 0.584489
3.866667 0.2 0.577681
3.870000 0.2 0.568298
3.873333 0.2 0.557327
3.876667 0.2 0.546258
3.880000 0.2 0.535888
3.883333 0.2 0.525881
3.886667 0.2 0.515962
3.890000 0.2 0.506886
3.893333 0.2 0.499645
3.896667 0.2 0.494244
3.900000 0.2 0.489657
3.903333 0.2 0.484767
3.906667 0.2 0.479026
3.910000 0.2 0.472623
3.913333 0.2 0.466174
3.916667 0.2 0.460292
3.920000 0.2 0.455403
3.923333 0.2 0.451710
3.926667 0.2 0.448828
3.930000 0.2 0.445731
3.933333 0.2 0.441796
3.936667 0.2 0.437177
3.940000 0.2 0.431724
3.943333 0.2 0.424762
3.946667 0.2 0.416036
3.950000 0.2 0.406075
3.953333 0.2 0.396017
3.956667 0.2 0.387346
3.960000 0.2 0.381200
3.963333 0.2 0.377535
3.966667 0.2 0.375248
3.970000 0.2 0.372953
3.973333 0.2 0.369977
3.976667 0.2 0.366662
3.980000 0.2 0.363388
3.983333 0.2 0.359924
3.986667 0.2 0.355714
3.990000 0.2 0.350485
3.993333 0.2 0.344543
3.996667 0.2 0.338415
4.000000 0.2 0.332175
4.003333 0.2 0.325507
4.006667 0.2 0.318419
4.010000 0.2 0.311229
4.013333 0.2 0.303984
4.016667 0.2 0.296212
4.020000 0.2 0.287425
4.023333 0.2 0.277725
4.026667 0.2 0.268039
4.030000 0.2 0.259811
4.033333 0.2 0.254321
4.036667 0.2 0.251634
4.040000 0.2 0.250046
4.043333 0.2 0.247094
4.046667 0.2 0.241348
4.050000 0.2 0.233189
4.053333 0.2 0.223937
4.056667 0.2 0.214763
4.060000 0.2 0.206409
4.063333 0.2 0.199145
4.066667 0.2 0.192910
4.070000 0.2 0.187582
4.073333 0.2 0.183019
4.076667 0.2 0.178749
4.080000 0.2 0.174078
4.083333 0.2 0.168802
4.086667 0.2 0.163610
4.090000 0.2 0.159387
4.093333 0.2 0.155936
4.096667 0.2 0.151824
4.100000 0.2 0.145603
4.103333 0.2 0.137170
4.106667 0.2 0.127763
4.110000 0.2 0.118860
4.113333 0.2 0.111284
4.116667 0.2 0.105081
4.120000 0.2 0.099889
4.123333 0.2 0.095200
4.126667 0.2 0.090343
4.130000 0.2 0.084932
4.133333 0.2 0.079395
4.136667 0.2 0.074413
4.140000 0.2 0.069994
4.143333 0.2 0.065514
4.146667 0.2 0.060285
4.150000 0.2 0.053858
4.153333 0.2 0.046156
4.156667 0.2 0.037821
4.160000 0.2 0.030068
4.163333 0.2 0.023595
4.166667 0.2 0.018105
4.170000 0.2 0.013015
4.173333 0.2 0.008112
4.176667 0.2 0.003357
4.180000 0.2 -0.001509
4.183333 0.2 -0.006719
4.186667 0.2 -0.012019
4.190000 0.2 -0.016685
4.193333 0.2 -0.019991
4.196667 0.2 -0.021937
4.200000 0.2 -0.023521
4.203333 0.2 -0.026035
4.206667 0.2 -0.030030
4.210000 0.2 -0.034953
4.213333 0.2 -0.039772
4.216667 0.2 -0.044089
4.220000 0.2 -0.048243
4.223333 0.2 -0.052508
4.226667 0.2 -0.056587
4.230000 0.2 -0.060187
4.233333 0.2 -0.063987
4.236667 0.2 -0.069072
4.240000 0.2 -0.075507
4.243333 0.2 -0.082292
4.246667 0.2 -0.088108
4.250000 0.2 -0.091912
4.253333 0.2 -0.093598
4.256667 0.2 -0.093943
4.260000 0.2 -0.094059
4.263333 0.2 -0.095111
4.266667 0.2 -0.097845
4.270000 0.2 -0.102036
4.273333 0.2 -0.107060
4.276667 0.2 -0.112527
4.280000 0.2 -0.117831
4.283333 0.2 -0.121943
4.286667 0.2 -0.124145
4.290000 0.2 -0.124574
4.293333 0.2 -0.124201
4.296667 0.2 -0.124373
4.300000 0.2 -0.125826
4.303333 0.2 -0.128401
4.306667 0.2 -0.131624
4.310000 0.2 -0.134944
4.313333 0.2 -0.137836
4.316667 0.2 -0.140308
4.320000 0.2 -0.143037
4.323333 0.2 -0.146711
4.326667 0.2 -0.151205
4.330000 0.2 -0.155475
4.333333 0.2 -0.158297
4.336667 0.2 -0.159428
4.340000 0.2 -0.159931
4.343333 0.2 -0.160863
4.346667 0.2 -0.162297
4.350000 0.2 -0.163927
4.353333 0.2 -0.165813
4.356667 0.2 -0.168290
4.360000 0.2 -0.171438
4.363333 0.2 -0.174623
4.366667 0.2 -0.176774
4.370000 0.2 -0.177515
4.373333 0.2 -0.177384
4.376667 0.2 -0.176807
4.380000 0.2 -0.176141
4.383333 0.2 -0.176504
4.386667 0.2 -0.178684
4.390000 0.2 -0.181715
4.393333 0.2 -0.183820
4.396667 0.2 -0.184369
4.400000 0.2 -0.184225
4.403333 0.2 -0.184351
4.406667 0.2 -0.184602
4.410000 0.2 -0.184420
4.413333 0.2 -0.184169
4.416667 0.2 -0.184700
4.420000 0.2 -0.186218
4.423333 0.2 -0.188309
4.426667 0.2 -0.190525
4.430000 0.2 -0.192430
4.433333 0.2 -0.193585
4.436667 0.2 -0.193808
4.440000 0.2 -0.193510
4.443333 0.2 -0.193440
4.446667 0.2 -0.194036
4.450000 0.2 -0.195228
4.453333 0.2 -0.196844
4.456667 0.2 -0.198828
4.460000 0.2 -0.201054
4.463333 0.2 -0.203419
4.466667 0.2 -0.206162
4.470000 0.2 -0.209515
4.473333 0.2 -0.213017
4.476667 0.2 -0.215648
4.480000 0.2 -0.216793
4.483333 0.2 -0.216905
4.486667 0.2 -0.217091
4.490000 0.2 -0.218255
4.493333 0.2 -0.220435
4.496667 0.2 -0.222651
4.500000 0.2 -0.223429
4.503333 0.2 -0.222214
4.506667 0.2 -0.220118
4.510000 0.2 -0.218777
4.513333 0.2 -0.218898
4.516667 0.2 -0.220104
4.520000 0.2 -0.221571
4.523333 0.2 -0.222805
4.526667 0.2 -0.223992
4.530000 0.2 -0.225389
4.533333 0.2 -0.226810
4.536667 0.2 -0.227848
4.540000 0.2 -0.228211
4.543333 0.2 -0.227746
4.546667 0.2 -0.226465
4.550000 0.2 -0.224574
4.553333 0.2 -0.222535
4.556667 0.2 -0.220812
4.560000 0.2 -0.219368
4.563333 0.2 -0.217576
4.566667 0.2 -0.214637
4.570000 0.2 -0.209832
4.573333 0.2 -0.202483
4.576667 0.2 -0.192230
4.580000 0.2 -0.179410
4.583333 0.2 -0.165058
4.586667 0.2 -0.149943
4.590000 0.2 -0.133635
4.593333 0.2 -0.114962
4.596667 0.2 -0.093123
4.600000 0.2 -0.068070
4.603333 0.2 -0.040112
4.606667 0.2 -0.009420
4.610000 0.2 0.024429
4.613333 0.2 0.062217
4.616667 0.2 0.104015
4.620000 0.2 0.148527
4.623333 0.2 0.193808
4.626667 0.2 0.238512
4.630000 0.2 0.282535
4.633333 0.2 0.326745
4.636667 0.2 0.372315
4.640000 0.2 0.420222
4.643333 0.2 0.470644
4.646667 0.2 0.522663
4.650000 0.2 0.574859
4.653333 0.2 0.626300
4.656667 0.2 0.677048
4.660000 0.2 0.727759
4.663333 0.2 0.778623
4.666667 0.2 0.828621
4.670000 0.2 0.876142
4.673333 0.2 0.920412
4.676667 0.2 0.962280
4.680000 0.2 1.003393
4.683333 0.2 1.044846
4.686667 0.2 1.086462
4.690000 0.2 1.127133
4.693333 0.2 1.165848
4.696667 0.2 1.202403
4.700000 0.2 1.237323
4.703333 0.2 1.271171
4.706667 0.2 1.304178
4.710000 0.2 1.336513
4.713333 0.2 1.368285
4.716667 0.2 1.399280
4.720000 0.2 1.428938
4.723333 0.2 1.456547
4.726667 0.2 1.481664
4.730000 0.2 1.504458
4.733333 0.2 1.525460
4.736667 0.2 1.545227
4.740000 0.2 1.564184
4.743333 0.2 1.582364
4.746667 0.2 1.599588
4.750000 0.2 1.615994
4.753333 0.2 1.631891
4.756667 0.2 1.647351
4.760000 0.2 1.662257
4.763333 0.2 1.676371
4.766667 0.2 1.689252
4.770000 0.2 1.700306
4.773333 0.2 1.709028
4.776667 0.2 1.715268
4.780000 0.2 1.719398
4.783333 0.2 1.721997
4.786667 0.2 1.723343
4.790000 0.2 1.723287
4.793333 0.2 1.721848
4.796667 0.2 1.719720
4.800000 0.2 1.717783
4.803333 0.2 1.716143
4.806667 0.2 1.714341
4.810000 0.2 1.712414
4.813333 0.2 1.710718
4.816667 0.2 1.708898
4.820000 0.2 1.705796
4.823333 0.2 1.700423
4.826667 0.2 1.692511
4.830000 0.2 1.682169
4.833333 0.2 1.669740
4.836667 0.2 1.656162
4.840000 0.2 1.642886
4.843333 0.2 1.631361
4.846667 0.2 1.622397
4.850000 0.2 1.615658
4.853333 0.2 1.609768
4.856667 0.2 1.603072
4.860000 0.2 1.594392
4.863333 0.2 1.583127
4.866667 0.2 1.569381
4.870000 0.2 1.554159
4.873333 0.2 1.538713
4.876667 0.2 1.523569
4.880000 0.2 1.508868
4.883333 0.2 1.494801
4.886667 0.2 1.481250
4.890000 0.2 1.467778
4.893333 0.2 1.454018
4.896667 0.2 1.439969
4.900000 0.2 1.425999
4.903333 0.2 1.412388
4.906667 0.2 1.399103
4.910000 0.2 1.385775
4.913333 0.2 1.371759
4.916667 0.2 1.356709
4.920000 0.2 1.340928
4.923333 0.2 1.324993
4.926667 0.2 1.309472
4.930000 0.2 1.294827
4.933333 0.2 1.281202
4.936667 0.2 1.267870
4.940000 0.2 1.253528
4.943333 0.2 1.237500
4.946667 0.2 1.220428
4.950000 0.2 1.203665
4.953333 0.2 1.188321
4.956667 0.2 1.174863
4.960000 0.2 1.163138
4.963333 0.2 1.152293
4.966667 0.2 1.141401
4.970000 0.2 1.130491
4.973333 0.2 1.120237
4.976667 0.2 1.110877
4.980000 0.2 1.101890
4.983333 0.2 1.092292
4.986667 0.2 1.081158
4.990000 0.2 1.067892
4.993333 0.2 1.052250
4.996667 0.2 1.035030
5.000000 0.2 1.018057
5.003333 0.2 1.002671
5.006667 0.2 0.989083
5.010000 0.2 0.976962
5.013333 0.2 0.965754
5.016667 0.2 0.955090
5.020000 0.2 0.945008
5.023333 0.2 0.935514
5.026667 0.2 0.926289
5.030000 0.2 0.917120
5.033333 0.2 0.908473
5.036667 0.2 0.900999
5.040000 0.2 0.894605
5.043333 0.2 0.888282
5.046667 0.2 0.880617
5.050000 0.2 0.870586
5.053333 0.2 0.858228
5.056667 0.2 0.844775
5.060000 0.2 0.831913
5.063333 0.2 0.820886
5.066667 0.2 0.812039
5.070000 0.2 0.804625
5.073333 0.2 0.797370
5.076667 0.2 0.789398
5.080000 0.2 0.780639
5.083333 0.2 0.771424
5.086667 0.2 0.762003
5.090000 0.2 0.752332
5.093333 0.2 0.742506
5.096667 0.2 0.733337
5.100000 0.2 0.725710
5.103333 0.2 0.719568
5.106667 0.2 0.714040
5.110000 0.2 0.708294
5.113333 0.2 0.701868
5.116667 0.2 0.695074
5.120000 0.2 0.689104
5.123333 0.2 0.684960
5.126667 0.2 0.682287
5.130000 0.2 0.679563
5.133333 0.2 0.675605
5.136667 0.2 0.670566
5.140000 0.2 0.665267
5.143333 0.2 0.660066
5.146667 0.2 0.654878
5.150000 0.2 0.649788
5.153333 0.2 0.645388
5.156667 0.2 0.642333
5.160000 0.2 0.640769
5.163333 0.2 0.640000
5.166667 0.2 0.638482
5.170000 0.2 0.634887
5.173333 0.2 0.629458
5.176667 0.2 0.623381
5.180000 0.2 0.617462
5.183333 0.2 0.612130
5.186667 0.2 0.607511
5.190000 0.2 0.603260
5.193333 0.2 0.598892
5.196667 0.2 0.594459
5.200000 0.2 0.590272
5.203333 0.2 0.586133
5.206667 0.2 0.581667
5.210000 0.2 0.577145
5.213333 0.2 0.573066
5.216667 0.2 0.569448
5.220000 0.2 0.566142
5.223333 0.2 0.562984
5.226667 0.2 0.559613
5.230000 0.2 0.555729
5.233333 0.2 0.551371
5.236667 0.2 0.546779
5.240000 0.2 0.542211
5.243333 0.2 0.537653
5.246667 0.2 0.532605
5.250000 0.2 0.526691
5.253333 0.2 0.520376
5.256667 0.2 0.514220
5.260000 0.2 0.507911
5.263333 0.2 0.500940
5.266667 0.2 0.493773
5.270000 0.2 0.487692
5.273333 0.2 0.483710
5.276667 0.2 0.481931
5.280000 0.2 0.481373
5.283333 0.2 0.480460
5.286667 0.2 0.478220
5.290000 0.2 0.474900
5.293333 0.2 0.471352
5.296667 0.2 0.468008
5.300000 0.2 0.464604
5.303333 0.2 0.460739
5.306667 0.2 0.456441
5.310000 0.2 0.452087
5.313333 0.2 0.448003
5.316667 0.2 0.444464
5.320000 0.2 0.441889
5.323333 0.2 0.440422
5.326667 0.2 0.439375
5.330000 0.2 0.437577
5.333333 0.2 0.434397
5.336667 0.2 0.430103
5.340000 0.2 0.425261
5.343333 0.2 0.420082
5.346667 0.2 0.414639
5.350000 0.2 0.409349
5.353333 0.2 0.405097
5.356667 0.2 0.402583
5.360000 0.2 0.401307
5.363333 0.2 0.399770
5.366667 0.2 0.396846
5.370000 0.2 0.392338
5.373333 0.2 0.386448
5.376667 0.2 0.379817
5.380000 0.2 0.373647
5.383333 0.2 0.368906
5.386667 0.2 0.365665
5.390000 0.2 0.363435
5.393333 0.2 0.361800
5.396667 0.2 0.360585
5.400000 0.2 0.359449
5.403333 0.2 0.357917
5.406667 0.2 0.355933
5.410000 0.2 0.353707
5.413333 0.2 0.350978
5.416667 0.2 0.347272
5.420000 0.2 0.342783
5.423333 0.2 0.338145
5.426667 0.2 0.333861
5.430000 0.2 0.330429
5.433333 0.2 0.328152
5.436667 0.2 0.326647
5.440000 0.2 0.325190
5.443333 0.2 0.323383
5.446667 0.2 0.321302
5.450000 0.2 0.319295
5.453333 0.2 0.317935
5.456667 0.2 0.317623
5.460000 0.2 0.318252
5.463333 0.2 0.319392
5.466667 0.2 0.320831
5.470000 0.2 0.322489
5.473333 0.2 0.324012
5.476667 0.2 0.325148
5.480000 0.2 0.326349
5.483333 0.2 0.328217
5.486667 0.2 0.330573
5.490000 0.2 0.332696
5.493333 0.2 0.334266
5.496667 0.2 0.335746
5.500000 0.2 0.337558
5.503333 0.2 0.339486
5.506667 0.2 0.341255
5.510000 0.2 0.343299
5.513333 0.2 0.346387
5.516667 0.2 0.350699
5.520000 0.2 0.355463
5.523333 0.2 0.359770
5.526667 0.2 0.363770
5.530000 0.2 0.368562
5.533333 0.2 0.374643
5.536667 0.2 0.381009
5.540000 0.2 0.386252
5.543333 0.2 0.390117
5.546667 0.2 0.393293
5.550000 0.2 0.396124
5.553333 0.2 0.398373
5.556667 0.2 0.399994
5.560000 0.2 0.401409
5.563333 0.2 0.403370
5.566667 0.2 0.406676
5.570000 0.2 0.411379
5.573333 0.2 0.416255
5.576667 0.2 0.419719
5.580000 0.2 0.421344
5.583333 0.2 0.421964
5.586667 0.2 0.422453
5.590000 0.2 0.422858
5.593333 0.2 0.422965
5.596667 0.2 0.423025
5.600000 0.2 0.423440
5.603333 0.2 0.424264
5.606667 0.2 0.425153
5.610000 0.2 0.425493
5.613333 0.2 0.424809
5.616667 0.2 0.423016
5.620000 0.2 0.420101
5.623333 0.2 0.415784
5.626667 0.2 0.410178
5.630000 0.2 0.404450
5.633333 0.2 0.399854
5.636667 0.2 0.396199
5.640000 0.2 0.392171
5.643333 0.2 0.386988
5.646667 0.2 0.381269
5.650000 0.2 0.376254
5.653333 0.2 0.372110
5.656667 0.2 0.367477
5.660000 0.2 0.360985
5.663333 0.2 0.352832
5.666667 0.2 0.344547
5.670000 0.2 0.337828
5.673333 0.2 0.333339
5.676667 0.2 0.330103
5.680000 0.2 0.326410
5.683333 0.2 0.321232
5.686667 0.2 0.314321
5.690000 0.2 0.305776
5.693333 0.2 0.296412
5.696667 0.2 0.287793
5.700000 0.2 0.281227
5.703333 0.2 0.276826
5.706667 0.2 0.273543
5.710000 0.2 0.269921
5.713333 0.2 0.264728
5.716667 0.2 0.257669
5.720000 0.2 0.249930
5.723333 0.2 0.243434
5.726667 0.2 0.239215
5.730000 0.2 0.236728
5.733333 0.2 0.234512
5.736667 0.2 0.231238
5.740000 0.2 0.226572
5.743333 0.2 0.221161
5.746667 0.2 0.215946
5.750000 0.2 0.211550
5.753333 0.2 0.207867
5.756667 0.2 0.204146
5.760000 0.2 0.199615
5.763333 0.2 0.194064
5.766667 0.2 0.187997
5.770000 0.2 0.182306
5.773333 0.2 0.177557
5.776667 0.2 0.173375
5.780000 0.2 0.168695
5.783333 0.2 0.162697
5.786667 0.2 0.155647
5.790000 0.2 0.148751
5.793333 0.2 0.143033
5.796667 0.2 0.138511
5.800000 0.2 0.134399
5.803333 0.2 0.129999
5.806667 0.2 0.125361
5.810000 0.2 0.121109
5.813333 0.2 0.117756
5.816667 0.2 0.115251
5.820000 0.2 0.113067
5.823333 0.2 0.110725
5.826667 0.2 0.108061
5.830000 0.2 0.105239
5.833333 0.2 0.102767
5.836667 0.2 0.101244
5.840000 0.2 0.101137
5.843333 0.2 0.102632
5.846667 0.2 0.105449
5.850000 0.2 0.108997
5.853333 0.2 0.112699
5.856667 0.2 0.116238
5.860000 0.2 0.119922
5.863333 0.2 0.124383
5.866667 0.2 0.129757
5.870000 0.2 0.135694
5.873333 0.2 0.141859
5.876667 0.2 0.148388
5.880000 0.2 0.155638
5.883333 0.2 0.163382
5.886667 0.2 0.170870
5.890000 0.2 0.178008
5.893333 0.2 0.185682
5.896667 0.2 0.194754
5.900000 0.2 0.205236
5.903333 0.2 0.216598
5.906667 0.2 0.228430
5.910000 0.2 0.240658
5.913333 0.2 0.253692
5.916667 0.2 0.268342
5.920000 0.2 0.285059
5.923333 0.2 0.303462
5.926667 0.2 0.322703
5.930000 0.2 0.341875
5.933333 0.2 0.360426
5.936667 0.2 0.378354
5.940000 0.2 0.395868
5.943333 0.2 0.413368
5.946667 0.2 0.431943
5.950000 0.2 0.452818
5.953333 0.2 0.476264
5.956667 0.2 0.501759
5.960000 0.2 0.528470
5.963333 0.2 0.555268
5.966667 0.2 0.581113
5.970000 0.2 0.605695
5.973333 0.2 0.629616
5.976667 0.2 0.653737
5.980000 0.2 0.678343
5.983333 0.2 0.703065
5.986667 0.2 0.727377
5.990000 0.2 0.751074
5.993333 0.2 0.774493
5.996667 0.2 0.798218
6.000000 0.2 0.822539
