# Supplementary material for: Quantitative profiling of capsaicin content in seven chili pepper cultivars using optimized HPLC
Source: Front Plant Sci. 2026 May 7;17:1749488. doi: 10.3389/fpls.2026.1749488 (PMC13190488; doi:10.3389/fpls.2026.1749488)
Supplement: Supplementary file 3 [file DataSheet3.zip › Raw Chromatograms_Chili Pepper/SEPD.txt]

URL	chrom://desktop-lb30aed/ChromeleonLocal/Capsaicin/CapsaicinTest_1312025.seq/55374.smp/UV_VIS_4.channel
Channel	UV_VIS_4

Injection Information:
Data Vault	ChromeleonLocal
Sequence	CapsaicinTest_1312025
Name	SEPD
Number	557
Position	B:E7
Comment	
Processing Method	Processing_Capsaicin
Instrument Method	Capsaicin_222025m1 -Origninal_4wavelenght
Type	Unknown
Status	Finished
Inject Time	3/31/2025 3:57:04 PM -07:00
Volume (µl)	10.00
Dilution Factor	1.0000
Weight	1.0000

Raw Data Information:
Time Min. (min)	0.003333
Time Max. (min)	6.000000
Data Points	1800
Detector	UV
Generating Data System	Chromeleon 7.2.10.24543
Exporting Data System	Chromeleon 7.2.10.0
Operator	Instrument Controller
Signal Quantity	Absorbance
Signal Unit	mAU
Signal Min.	-0.228211
Signal Max.	123.876073
Channel	UV_VIS_4
Driver Name	VDAD.dll
Channel Type	Evaluation
Min. Step (s)	0.2
Max. Step (s)	0.2
Average Step (s)	0.2

Signal Parameter Information:
Signal Info	WVL:280 nm

Raw Data:
Time (min)	Step (s)	Value (mAU)
0.003333	n.a.	0.000000
0.006667	0.2	0.000061
0.010000	0.2	0.000275
0.013333	0.2	0.000354
0.016667	0.2	-0.000452
0.020000	0.2	-0.002631
0.023333	0.2	-0.006161
0.026667	0.2	-0.010547
0.030000	0.2	-0.014617
0.033333	0.2	-0.017178
0.036667	0.2	-0.018235
0.040000	0.2	-0.018990
0.043333	0.2	-0.020708
0.046667	0.2	-0.023739
0.050000	0.2	-0.027451
0.053333	0.2	-0.030766
0.056667	0.2	-0.032950
0.060000	0.2	-0.034170
0.063333	0.2	-0.035209
0.066667	0.2	-0.036708
0.070000	0.2	-0.038715
0.073333	0.2	-0.040792
0.076667	0.2	-0.042403
0.080000	0.2	-0.043288
0.083333	0.2	-0.043558
0.086667	0.2	-0.043483
0.090000	0.2	-0.043418
0.093333	0.2	-0.043968
0.096667	0.2	-0.045421
0.100000	0.2	-0.047190
0.103333	0.2	-0.048522
0.106667	0.2	-0.049537
0.110000	0.2	-0.050813
0.113333	0.2	-0.052261
0.116667	0.2	-0.053085
0.120000	0.2	-0.053090
0.123333	0.2	-0.053165
0.126667	0.2	-0.054035
0.130000	0.2	-0.055539
0.133333	0.2	-0.057383
0.136667	0.2	-0.059637
0.140000	0.2	-0.062203
0.143333	0.2	-0.064429
0.146667	0.2	-0.065607
0.150000	0.2	-0.065672
0.153333	0.2	-0.065076
0.156667	0.2	-0.064406
0.160000	0.2	-0.064322
0.163333	0.2	-0.065491
0.166667	0.2	-0.068070
0.170000	0.2	-0.071302
0.173333	0.2	-0.074236
0.176667	0.2	-0.076997
0.180000	0.2	-0.080424
0.183333	0.2	-0.084760
0.186667	0.2	-0.089449
0.190000	0.2	-0.093551
0.193333	0.2	-0.096024
0.196667	0.2	-0.096522
0.200000	0.2	-0.096061
0.203333	0.2	-0.095982
0.206667	0.2	-0.096639
0.210000	0.2	-0.097505
0.213333	0.2	-0.098129
0.216667	0.2	-0.098557
0.220000	0.2	-0.099037
0.223333	0.2	-0.099670
0.226667	0.2	-0.100629
0.230000	0.2	-0.102404
0.233333	0.2	-0.105212
0.236667	0.2	-0.108369
0.240000	0.2	-0.110925
0.243333	0.2	-0.112797
0.246667	0.2	-0.114655
0.250000	0.2	-0.116788
0.253333	0.2	-0.118571
0.256667	0.2	-0.119177
0.260000	0.2	-0.118329
0.263333	0.2	-0.116481
0.266667	0.2	-0.114772
0.270000	0.2	-0.114623
0.273333	0.2	-0.117058
0.276667	0.2	-0.122301
0.280000	0.2	-0.129477
0.283333	0.2	-0.136560
0.286667	0.2	-0.141417
0.290000	0.2	-0.143219
0.293333	0.2	-0.142381
0.296667	0.2	-0.139792
0.300000	0.2	-0.136723
0.303333	0.2	-0.134511
0.306667	0.2	-0.133840
0.310000	0.2	-0.134590
0.313333	0.2	-0.136332
0.316667	0.2	-0.138576
0.320000	0.2	-0.140932
0.323333	0.2	-0.143470
0.326667	0.2	-0.146511
0.330000	0.2	-0.149691
0.333333	0.2	-0.152034
0.336667	0.2	-0.152993
0.340000	0.2	-0.153012
0.343333	0.2	-0.153272
0.346667	0.2	-0.154939
0.350000	0.2	-0.158185
0.353333	0.2	-0.162129
0.356667	0.2	-0.165892
0.360000	0.2	-0.169105
0.363333	0.2	-0.171582
0.366667	0.2	-0.173156
0.370000	0.2	-0.173994
0.373333	0.2	-0.174441
0.376667	0.2	-0.174632
0.380000	0.2	-0.174716
0.383333	0.2	-0.174963
0.386667	0.2	-0.175512
0.390000	0.2	-0.176509
0.393333	0.2	-0.178283
0.396667	0.2	-0.180951
0.400000	0.2	-0.183890
0.403333	0.2	-0.185911
0.406667	0.2	-0.186223
0.410000	0.2	-0.185296
0.413333	0.2	-0.184486
0.416667	0.2	-0.184882
0.420000	0.2	-0.186889
0.423333	0.2	-0.190209
0.426667	0.2	-0.193682
0.430000	0.2	-0.195992
0.433333	0.2	-0.196793
0.436667	0.2	-0.196830
0.440000	0.2	-0.196686
0.443333	0.2	-0.196057
0.446667	0.2	-0.194525
0.450000	0.2	-0.192486
0.453333	0.2	-0.191075
0.456667	0.2	-0.191289
0.460000	0.2	-0.193161
0.463333	0.2	-0.196169
0.466667	0.2	-0.199853
0.470000	0.2	-0.203671
0.473333	0.2	-0.206796
0.476667	0.2	-0.208491
0.480000	0.2	-0.208654
0.483333	0.2	-0.207941
0.486667	0.2	-0.207159
0.490000	0.2	-0.206456
0.493333	0.2	-0.205506
0.496667	0.2	-0.204230
0.500000	0.2	-0.203070
0.503333	0.2	-0.202563
0.506667	0.2	-0.202623
0.510000	0.2	-0.202670
0.513333	0.2	-0.202609
0.516667	0.2	-0.202581
0.520000	0.2	-0.202153
0.523333	0.2	-0.200849
0.526667	0.2	-0.198809
0.530000	0.2	-0.196495
0.533333	0.2	-0.194232
0.536667	0.2	-0.192178
0.540000	0.2	-0.190628
0.543333	0.2	-0.189859
0.546667	0.2	-0.189776
0.550000	0.2	-0.190078
0.553333	0.2	-0.190139
0.556667	0.2	-0.189035
0.560000	0.2	-0.186604
0.563333	0.2	-0.184095
0.566667	0.2	-0.183284
0.570000	0.2	-0.185091
0.573333	0.2	-0.188919
0.576667	0.2	-0.193128
0.580000	0.2	-0.195820
0.583333	0.2	-0.196025
0.586667	0.2	-0.194712
0.590000	0.2	-0.193762
0.593333	0.2	-0.194069
0.596667	0.2	-0.195294
0.600000	0.2	-0.197059
0.603333	0.2	-0.199345
0.606667	0.2	-0.202046
0.610000	0.2	-0.204728
0.613333	0.2	-0.206935
0.616667	0.2	-0.208593
0.620000	0.2	-0.209841
0.623333	0.2	-0.210302
0.626667	0.2	-0.209003
0.630000	0.2	-0.204919
0.633333	0.2	-0.196905
0.636667	0.2	-0.183699
0.640000	0.2	-0.164337
0.643333	0.2	-0.138166
0.646667	0.2	-0.104820
0.650000	0.2	-0.064233
0.653333	0.2	-0.015786
0.656667	0.2	0.043414
0.660000	0.2	0.119866
0.663333	0.2	0.223913
0.666667	0.2	0.368371
0.670000	0.2	0.565588
0.673333	0.2	0.823485
0.676667	0.2	1.141774
0.680000	0.2	1.510028
0.683333	0.2	1.908718
0.686667	0.2	2.313228
0.690000	0.2	2.699881
0.693333	0.2	3.051539
0.696667	0.2	3.361288
0.700000	0.2	3.634696
0.703333	0.2	3.891052
0.706667	0.2	4.161703
0.710000	0.2	4.485017
0.713333	0.2	4.898859
0.716667	0.2	5.431306
0.720000	0.2	6.091599
0.723333	0.2	6.864970
0.726667	0.2	7.713870
0.730000	0.2	8.584470
0.733333	0.2	9.413115
0.736667	0.2	10.134364
0.740000	0.2	10.708007
0.743333	0.2	11.168891
0.746667	0.2	11.659367
0.750000	0.2	12.393631
0.753333	0.2	13.551251
0.756667	0.2	15.169214
0.760000	0.2	17.128638
0.763333	0.2	19.247914
0.766667	0.2	21.387762
0.770000	0.2	23.491466
0.773333	0.2	25.570486
0.776667	0.2	27.675959
0.780000	0.2	29.874467
0.783333	0.2	32.225242
0.786667	0.2	34.754253
0.790000	0.2	37.437105
0.793333	0.2	40.214895
0.796667	0.2	43.044952
0.800000	0.2	45.952057
0.803333	0.2	49.034525
0.806667	0.2	52.408124
0.810000	0.2	56.123217
0.813333	0.2	60.116225
0.816667	0.2	64.226789
0.820000	0.2	68.267444
0.823333	0.2	72.106705
0.826667	0.2	75.713219
0.830000	0.2	79.129841
0.833333	0.2	82.406891
0.836667	0.2	85.550919
0.840000	0.2	88.509028
0.843333	0.2	91.174790
0.846667	0.2	93.407314
0.850000	0.2	95.064845
0.853333	0.2	96.044946
0.856667	0.2	96.315113
0.860000	0.2	95.925834
0.863333	0.2	95.008705
0.866667	0.2	93.763140
0.870000	0.2	92.430674
0.873333	0.2	91.255158
0.876667	0.2	90.434039
0.880000	0.2	90.073869
0.883333	0.2	90.165688
0.886667	0.2	90.591577
0.890000	0.2	91.163642
0.893333	0.2	91.685033
0.896667	0.2	92.014819
0.900000	0.2	92.115132
0.903333	0.2	92.061651
0.906667	0.2	92.010815
0.910000	0.2	92.136250
0.913333	0.2	92.557622
0.916667	0.2	93.284124
0.920000	0.2	94.190613
0.923333	0.2	95.035546
0.926667	0.2	95.514599
0.930000	0.2	95.332032
0.933333	0.2	94.268215
0.936667	0.2	92.224418
0.940000	0.2	89.235380
0.943333	0.2	85.450625
0.946667	0.2	81.093591
0.950000	0.2	76.413238
0.953333	0.2	71.642189
0.956667	0.2	66.968808
0.960000	0.2	62.525095
0.963333	0.2	58.388580
0.966667	0.2	54.593128
0.970000	0.2	51.142629
0.973333	0.2	48.024273
0.976667	0.2	45.219264
0.980000	0.2	42.708633
0.983333	0.2	40.473836
0.986667	0.2	38.495059
0.990000	0.2	36.750068
0.993333	0.2	35.214564
0.996667	0.2	33.863517
1.000000	0.2	32.672985
1.003333	0.2	31.622974
1.006667	0.2	30.700564
1.010000	0.2	29.900754
1.013333	0.2	29.223617
1.016667	0.2	28.669238
1.020000	0.2	28.233384
1.023333	0.2	27.905684
1.026667	0.2	27.669836
1.030000	0.2	27.505858
1.033333	0.2	27.393666
1.036667	0.2	27.315607
1.040000	0.2	27.256929
1.043333	0.2	27.205627
1.046667	0.2	27.152463
1.050000	0.2	27.090856
1.053333	0.2	27.016453
1.056667	0.2	26.927157
1.060000	0.2	26.823594
1.063333	0.2	26.708329
1.066667	0.2	26.583490
1.070000	0.2	26.448192
1.073333	0.2	26.296405
1.076667	0.2	26.115887
1.080000	0.2	25.888765
1.083333	0.2	25.593056
1.086667	0.2	25.205063
1.090000	0.2	24.703797
1.093333	0.2	24.075895
1.096667	0.2	23.318776
1.100000	0.2	22.442080
1.103333	0.2	21.467693
1.106667	0.2	20.427238
1.110000	0.2	19.356860
1.113333	0.2	18.291716
1.116667	0.2	17.262711
1.120000	0.2	16.294462
1.123333	0.2	15.403540
1.126667	0.2	14.598849
1.130000	0.2	13.883286
1.133333	0.2	13.254848
1.136667	0.2	12.708069
1.140000	0.2	12.235958
1.143333	0.2	11.830870
1.146667	0.2	11.484753
1.150000	0.2	11.189934
1.153333	0.2	10.939441
1.156667	0.2	10.726834
1.160000	0.2	10.546576
1.163333	0.2	10.394552
1.166667	0.2	10.268381
1.170000	0.2	10.167039
1.173333	0.2	10.090047
1.176667	0.2	10.037380
1.180000	0.2	10.009743
1.183333	0.2	10.007638
1.186667	0.2	10.030167
1.190000	0.2	10.075071
1.193333	0.2	10.139584
1.196667	0.2	10.220693
1.200000	0.2	10.315161
1.203333	0.2	10.419739
1.206667	0.2	10.531074
1.210000	0.2	10.645376
1.213333	0.2	10.758531
1.216667	0.2	10.866215
1.220000	0.2	10.963362
1.223333	0.2	11.044187
1.226667	0.2	11.103428
1.230000	0.2	11.137715
1.233333	0.2	11.145901
1.236667	0.2	11.127875
1.240000	0.2	11.082487
1.243333	0.2	11.007208
1.246667	0.2	10.900316
1.250000	0.2	10.762904
1.253333	0.2	10.598209
1.256667	0.2	10.409732
1.260000	0.2	10.200692
1.263333	0.2	9.974684
1.266667	0.2	9.736191
1.270000	0.2	9.490470
1.273333	0.2	9.242785
1.276667	0.2	8.997605
1.280000	0.2	8.758758
1.283333	0.2	8.530212
1.286667	0.2	8.315803
1.290000	0.2	8.117673
1.293333	0.2	7.935097
1.296667	0.2	7.764944
1.300000	0.2	7.603434
1.303333	0.2	7.447461
1.306667	0.2	7.294980
1.310000	0.2	7.144958
1.313333	0.2	6.996649
1.316667	0.2	6.849132
1.320000	0.2	6.702361
1.323333	0.2	6.558318
1.326667	0.2	6.420533
1.330000	0.2	6.292840
1.333333	0.2	6.177849
1.336667	0.2	6.076060
1.340000	0.2	5.986411
1.343333	0.2	5.907612
1.346667	0.2	5.838880
1.350000	0.2	5.779210
1.353333	0.2	5.726428
1.356667	0.2	5.677589
1.360000	0.2	5.629882
1.363333	0.2	5.581491
1.366667	0.2	5.532210
1.370000	0.2	5.482621
1.373333	0.2	5.432367
1.376667	0.2	5.380069
1.380000	0.2	5.324548
1.383333	0.2	5.264836
1.386667	0.2	5.199956
1.390000	0.2	5.129711
1.393333	0.2	5.055009
1.396667	0.2	4.977291
1.400000	0.2	4.898054
1.403333	0.2	4.819436
1.406667	0.2	4.745186
1.410000	0.2	4.680562
1.413333	0.2	4.631598
1.416667	0.2	4.605041
1.420000	0.2	4.608305
1.423333	0.2	4.648971
1.426667	0.2	4.734718
1.430000	0.2	4.873299
1.433333	0.2	5.071429
1.436667	0.2	5.333149
1.440000	0.2	5.658618
1.443333	0.2	6.043771
1.446667	0.2	6.480599
1.450000	0.2	6.957557
1.453333	0.2	7.460536
1.456667	0.2	7.975353
1.460000	0.2	8.491017
1.463333	0.2	9.001754
1.466667	0.2	9.506582
1.470000	0.2	10.007974
1.473333	0.2	10.510208
1.476667	0.2	11.016685
1.480000	0.2	11.526300
1.483333	0.2	12.030122
1.486667	0.2	12.509935
1.490000	0.2	12.940164
1.493333	0.2	13.292180
1.496667	0.2	13.539391
1.500000	0.2	13.662181
1.503333	0.2	13.651480
1.506667	0.2	13.510231
1.510000	0.2	13.253111
1.513333	0.2	12.904257
1.516667	0.2	12.492808
1.520000	0.2	12.047878
1.523333	0.2	11.595362
1.526667	0.2	11.156318
1.530000	0.2	10.745707
1.533333	0.2	10.372316
1.536667	0.2	10.040263
1.540000	0.2	9.750528
1.543333	0.2	9.501888
1.546667	0.2	9.291987
1.550000	0.2	9.118337
1.553333	0.2	8.978411
1.556667	0.2	8.868943
1.560000	0.2	8.785697
1.563333	0.2	8.724695
1.566667	0.2	8.683587
1.570000	0.2	8.660895
1.573333	0.2	8.653868
1.576667	0.2	8.658213
1.580000	0.2	8.669733
1.583333	0.2	8.685230
1.586667	0.2	8.701831
1.590000	0.2	8.716295
1.593333	0.2	8.725277
1.596667	0.2	8.725687
1.600000	0.2	8.715009
1.603333	0.2	8.691712
1.606667	0.2	8.655549
1.610000	0.2	8.607772
1.613333	0.2	8.550668
1.616667	0.2	8.485941
1.620000	0.2	8.414164
1.623333	0.2	8.335924
1.626667	0.2	8.252310
1.630000	0.2	8.164551
1.633333	0.2	8.074148
1.636667	0.2	7.983134
1.640000	0.2	7.893858
1.643333	0.2	7.807938
1.646667	0.2	7.725800
1.650000	0.2	7.647718
1.653333	0.2	7.574637
1.656667	0.2	7.507699
1.660000	0.2	7.447856
1.663333	0.2	7.396108
1.666667	0.2	7.353364
1.670000	0.2	7.320000
1.673333	0.2	7.296149
1.676667	0.2	7.282360
1.680000	0.2	7.279846
1.683333	0.2	7.290700
1.686667	0.2	7.318016
1.690000	0.2	7.365472
1.693333	0.2	7.436122
1.696667	0.2	7.531797
1.700000	0.2	7.653981
1.703333	0.2	7.804437
1.706667	0.2	7.984750
1.710000	0.2	8.196160
1.713333	0.2	8.439864
1.716667	0.2	8.716793
1.720000	0.2	9.026919
1.723333	0.2	9.369245
1.726667	0.2	9.742626
1.730000	0.2	10.146024
1.733333	0.2	10.577971
1.736667	0.2	11.036382
1.740000	0.2	11.518840
1.743333	0.2	12.023067
1.746667	0.2	12.547425
1.750000	0.2	13.090628
1.753333	0.2	13.650944
1.756667	0.2	14.225743
1.760000	0.2	14.811428
1.763333	0.2	15.403666
1.766667	0.2	15.997784
1.770000	0.2	16.588895
1.773333	0.2	17.171591
1.776667	0.2	17.739376
1.780000	0.2	18.284312
1.783333	0.2	18.797237
1.786667	0.2	19.268207
1.790000	0.2	19.687098
1.793333	0.2	20.044269
1.796667	0.2	20.331200
1.800000	0.2	20.541125
1.803333	0.2	20.669769
1.806667	0.2	20.715492
1.810000	0.2	20.679547
1.813333	0.2	20.566778
1.816667	0.2	20.384952
1.820000	0.2	20.142659
1.823333	0.2	19.848035
1.826667	0.2	19.509145
1.830000	0.2	19.134572
1.833333	0.2	18.733074
1.836667	0.2	18.312936
1.840000	0.2	17.881542
1.843333	0.2	17.444892
1.846667	0.2	17.007208
1.850000	0.2	16.571474
1.853333	0.2	16.140500
1.856667	0.2	15.717479
1.860000	0.2	15.306138
1.863333	0.2	14.910344
1.866667	0.2	14.532725
1.870000	0.2	14.173910
1.873333	0.2	13.833512
1.876667	0.2	13.511116
1.880000	0.2	13.206028
1.883333	0.2	12.916806
1.886667	0.2	12.642108
1.890000	0.2	12.381533
1.893333	0.2	12.134733
1.896667	0.2	11.900547
1.900000	0.2	11.677789
1.903333	0.2	11.466076
1.906667	0.2	11.265287
1.910000	0.2	11.075074
1.913333	0.2	10.895301
1.916667	0.2	10.726443
1.920000	0.2	10.569319
1.923333	0.2	10.424578
1.926667	0.2	10.292255
1.930000	0.2	10.171970
1.933333	0.2	10.063928
1.936667	0.2	9.969920
1.940000	0.2	9.892685
1.943333	0.2	9.834357
1.946667	0.2	9.796140
1.950000	0.2	9.779418
1.953333	0.2	9.786775
1.956667	0.2	9.821858
1.960000	0.2	9.888210
1.963333	0.2	9.988407
1.966667	0.2	10.124296
1.970000	0.2	10.297890
1.973333	0.2	10.511973
1.976667	0.2	10.770494
1.980000	0.2	11.078664
1.983333	0.2	11.442057
1.986667	0.2	11.865189
1.990000	0.2	12.351070
1.993333	0.2	12.901733
1.996667	0.2	13.518920
2.000000	0.2	14.204648
2.003333	0.2	14.961367
2.006667	0.2	15.791245
2.010000	0.2	16.695368
2.013333	0.2	17.673736
2.016667	0.2	18.725935
2.020000	0.2	19.851797
2.023333	0.2	21.051415
2.026667	0.2	22.325362
2.030000	0.2	23.675109
2.033333	0.2	25.102720
2.036667	0.2	26.610037
2.040000	0.2	28.198389
2.043333	0.2	29.868968
2.046667	0.2	31.623538
2.050000	0.2	33.463906
2.053333	0.2	35.391105
2.056667	0.2	37.406259
2.060000	0.2	39.511169
2.063333	0.2	41.707205
2.066667	0.2	43.994794
2.070000	0.2	46.373666
2.073333	0.2	48.842658
2.076667	0.2	51.400084
2.080000	0.2	54.044379
2.083333	0.2	56.773992
2.086667	0.2	59.586885
2.090000	0.2	62.480345
2.093333	0.2	65.451087
2.096667	0.2	68.495274
2.100000	0.2	71.607800
2.103333	0.2	74.781682
2.106667	0.2	78.008035
2.110000	0.2	81.275641
2.113333	0.2	84.570451
2.116667	0.2	87.875659
2.120000	0.2	91.171712
2.123333	0.2	94.436761
2.126667	0.2	97.647687
2.130000	0.2	100.780567
2.133333	0.2	103.811058
2.136667	0.2	106.715099
2.140000	0.2	109.469248
2.143333	0.2	112.050749
2.146667	0.2	114.437365
2.150000	0.2	116.606602
2.153333	0.2	118.535701
2.156667	0.2	120.203067
2.160000	0.2	121.588498
2.163333	0.2	122.671207
2.166667	0.2	123.428470
2.170000	0.2	123.837064
2.173333	0.2	123.876073
2.176667	0.2	123.528130
2.180000	0.2	122.779640
2.183333	0.2	121.622281
2.186667	0.2	120.055261
2.190000	0.2	118.086520
2.193333	0.2	115.733235
2.196667	0.2	113.021894
2.200000	0.2	109.987026
2.203333	0.2	106.668440
2.206667	0.2	103.108962
2.210000	0.2	99.353478
2.213333	0.2	95.447176
2.216667	0.2	91.433073
2.220000	0.2	87.350682
2.223333	0.2	83.235419
2.226667	0.2	79.118088
2.230000	0.2	75.024953
2.233333	0.2	70.978701
2.236667	0.2	66.999081
2.240000	0.2	63.102073
2.243333	0.2	59.299627
2.246667	0.2	55.601592
2.250000	0.2	52.017868
2.253333	0.2	48.558768
2.256667	0.2	45.234007
2.260000	0.2	42.051408
2.263333	0.2	39.016353
2.266667	0.2	36.132182
2.270000	0.2	33.401162
2.273333	0.2	30.825357
2.276667	0.2	28.406652
2.280000	0.2	26.145941
2.283333	0.2	24.042279
2.286667	0.2	22.092885
2.290000	0.2	20.293528
2.293333	0.2	18.638596
2.296667	0.2	17.121458
2.300000	0.2	15.735240
2.303333	0.2	14.472962
2.306667	0.2	13.327156
2.310000	0.2	12.290250
2.313333	0.2	11.354815
2.316667	0.2	10.513267
2.320000	0.2	9.757709
2.323333	0.2	9.080349
2.326667	0.2	8.474053
2.330000	0.2	7.932386
2.333333	0.2	7.449207
2.336667	0.2	7.018512
2.340000	0.2	6.634174
2.343333	0.2	6.290106
2.346667	0.2	5.981307
2.350000	0.2	5.704635
2.353333	0.2	5.458002
2.356667	0.2	5.239081
2.360000	0.2	5.045026
2.363333	0.2	4.873038
2.366667	0.2	4.720679
2.370000	0.2	4.585930
2.373333	0.2	4.466940
2.376667	0.2	4.361644
2.380000	0.2	4.267832
2.383333	0.2	4.184050
2.386667	0.2	4.110173
2.390000	0.2	4.046499
2.393333	0.2	3.992487
2.396667	0.2	3.946582
2.400000	0.2	3.906814
2.403333	0.2	3.871317
2.406667	0.2	3.838670
2.410000	0.2	3.808280
2.413333	0.2	3.780550
2.416667	0.2	3.756401
2.420000	0.2	3.736475
2.423333	0.2	3.720671
2.426667	0.2	3.708568
2.430000	0.2	3.699926
2.433333	0.2	3.694184
2.436667	0.2	3.690352
2.440000	0.2	3.687846
2.443333	0.2	3.686626
2.446667	0.2	3.686650
2.450000	0.2	3.687916
2.453333	0.2	3.690375
2.456667	0.2	3.693481
2.460000	0.2	3.696824
2.463333	0.2	3.701183
2.466667	0.2	3.707889
2.470000	0.2	3.717798
2.473333	0.2	3.731837
2.476667	0.2	3.752024
2.480000	0.2	3.780914
2.483333	0.2	3.820113
2.486667	0.2	3.870660
2.490000	0.2	3.934596
2.493333	0.2	4.015057
2.496667	0.2	4.115528
2.500000	0.2	4.239907
2.503333	0.2	4.392923
2.506667	0.2	4.580040
2.510000	0.2	4.806514
2.513333	0.2	5.076332
2.516667	0.2	5.392716
2.520000	0.2	5.759597
2.523333	0.2	6.181858
2.526667	0.2	6.664689
2.530000	0.2	7.213023
2.533333	0.2	7.830951
2.536667	0.2	8.521462
2.540000	0.2	9.286986
2.543333	0.2	10.130084
2.546667	0.2	11.053300
2.550000	0.2	12.058616
2.553333	0.2	13.147458
2.556667	0.2	14.320826
2.560000	0.2	15.579201
2.563333	0.2	16.922681
2.566667	0.2	18.351194
2.570000	0.2	19.864487
2.573333	0.2	21.462156
2.576667	0.2	23.143999
2.580000	0.2	24.909824
2.583333	0.2	26.758877
2.586667	0.2	28.689965
2.590000	0.2	30.702855
2.593333	0.2	32.799309
2.596667	0.2	34.982376
2.600000	0.2	37.255194
2.603333	0.2	39.620819
2.606667	0.2	42.082341
2.610000	0.2	44.642706
2.613333	0.2	47.304556
2.616667	0.2	50.069899
2.620000	0.2	52.938913
2.623333	0.2	55.908649
2.626667	0.2	58.973003
2.630000	0.2	62.124031
2.633333	0.2	65.352945
2.636667	0.2	68.649682
2.640000	0.2	72.002364
2.643333	0.2	75.397086
2.646667	0.2	78.817993
2.650000	0.2	82.247462
2.653333	0.2	85.665747
2.656667	0.2	89.050396
2.660000	0.2	92.376215
2.663333	0.2	95.615639
2.666667	0.2	98.740077
2.670000	0.2	101.720882
2.673333	0.2	104.528628
2.676667	0.2	107.132462
2.680000	0.2	109.500480
2.683333	0.2	111.600957
2.686667	0.2	113.404300
2.690000	0.2	114.884745
2.693333	0.2	116.020758
2.696667	0.2	116.794948
2.700000	0.2	117.194802
2.703333	0.2	117.213312
2.706667	0.2	116.849011
2.710000	0.2	116.106761
2.713333	0.2	114.998748
2.716667	0.2	113.543226
2.720000	0.2	111.762234
2.723333	0.2	109.681087
2.726667	0.2	107.329018
2.730000	0.2	104.738241
2.733333	0.2	101.941563
2.736667	0.2	98.970751
2.740000	0.2	95.856143
2.743333	0.2	92.625837
2.746667	0.2	89.304717
2.750000	0.2	85.915108
2.753333	0.2	82.477918
2.756667	0.2	79.012159
2.760000	0.2	75.534475
2.763333	0.2	72.060139
2.766667	0.2	68.603791
2.770000	0.2	65.179071
2.773333	0.2	61.798054
2.776667	0.2	58.471803
2.780000	0.2	55.211368
2.783333	0.2	52.027558
2.786667	0.2	48.930412
2.790000	0.2	45.929705
2.793333	0.2	43.035289
2.796667	0.2	40.256362
2.800000	0.2	37.600119
2.803333	0.2	35.070870
2.806667	0.2	32.670624
2.810000	0.2	30.400748
2.813333	0.2	28.263032
2.816667	0.2	26.258985
2.820000	0.2	24.388265
2.823333	0.2	22.648145
2.826667	0.2	21.034572
2.830000	0.2	19.543474
2.833333	0.2	18.170704
2.836667	0.2	16.911123
2.840000	0.2	15.758304
2.843333	0.2	14.704959
2.846667	0.2	13.743211
2.850000	0.2	12.864843
2.853333	0.2	12.061978
2.856667	0.2	11.327672
2.860000	0.2	10.655960
2.863333	0.2	10.041553
2.866667	0.2	9.479299
2.870000	0.2	8.963365
2.873333	0.2	8.487366
2.876667	0.2	8.045742
2.880000	0.2	7.634591
2.883333	0.2	7.251315
2.886667	0.2	6.893887
2.890000	0.2	6.559915
2.893333	0.2	6.246232
2.896667	0.2	5.949819
2.900000	0.2	5.668914
2.903333	0.2	5.402784
2.906667	0.2	5.150791
2.910000	0.2	4.912023
2.913333	0.2	4.685484
2.916667	0.2	4.470204
2.920000	0.2	4.264875
2.923333	0.2	4.068152
2.926667	0.2	3.879243
2.930000	0.2	3.697681
2.933333	0.2	3.522974
2.936667	0.2	3.355066
2.940000	0.2	3.194623
2.943333	0.2	3.042314
2.946667	0.2	2.897852
2.950000	0.2	2.759979
2.953333	0.2	2.627680
2.956667	0.2	2.500750
2.960000	0.2	2.379110
2.963333	0.2	2.262644
2.966667	0.2	2.151770
2.970000	0.2	2.047168
2.973333	0.2	1.949114
2.976667	0.2	1.857323
2.980000	0.2	1.771259
2.983333	0.2	1.690681
2.986667	0.2	1.615649
2.990000	0.2	1.545968
2.993333	0.2	1.481222
2.996667	0.2	1.421222
3.000000	0.2	1.365799
3.003333	0.2	1.314748
3.006667	0.2	1.268098
3.010000	0.2	1.225700
3.013333	0.2	1.186724
3.016667	0.2	1.150216
3.020000	0.2	1.115841
3.023333	0.2	1.083724
3.026667	0.2	1.054034
3.030000	0.2	1.026983
3.033333	0.2	1.002848
3.036667	0.2	0.981735
3.040000	0.2	0.963463
3.043333	0.2	0.947588
3.046667	0.2	0.933423
3.050000	0.2	0.920300
3.053333	0.2	0.907830
3.056667	0.2	0.895620
3.060000	0.2	0.883155
3.063333	0.2	0.870368
3.066667	0.2	0.857995
3.070000	0.2	0.846968
3.073333	0.2	0.837608
3.076667	0.2	0.829333
3.080000	0.2	0.821128
3.083333	0.2	0.812239
3.086667	0.2	0.802623
3.090000	0.2	0.793003
3.093333	0.2	0.784257
3.096667	0.2	0.776723
3.100000	0.2	0.770329
3.103333	0.2	0.764984
3.106667	0.2	0.760551
3.110000	0.2	0.756574
3.113333	0.2	0.752225
3.116667	0.2	0.746688
3.120000	0.2	0.739824
3.123333	0.2	0.732094
3.126667	0.2	0.724010
3.130000	0.2	0.716061
3.133333	0.2	0.709030
3.136667	0.2	0.703721
3.140000	0.2	0.700420
3.143333	0.2	0.698720
3.146667	0.2	0.697840
3.150000	0.2	0.697109
3.153333	0.2	0.696504
3.156667	0.2	0.696485
3.160000	0.2	0.697221
3.163333	0.2	0.698259
3.166667	0.2	0.698888
3.170000	0.2	0.698552
3.173333	0.2	0.697114
3.176667	0.2	0.695051
3.180000	0.2	0.693426
3.183333	0.2	0.693151
3.186667	0.2	0.694240
3.190000	0.2	0.696243
3.193333	0.2	0.698790
3.196667	0.2	0.701603
3.200000	0.2	0.704611
3.203333	0.2	0.708112
3.206667	0.2	0.712457
3.210000	0.2	0.717882
3.213333	0.2	0.724513
3.216667	0.2	0.732313
3.220000	0.2	0.740835
3.223333	0.2	0.748867
3.226667	0.2	0.755126
3.230000	0.2	0.759847
3.233333	0.2	0.764742
3.236667	0.2	0.771377
3.240000	0.2	0.780160
3.243333	0.2	0.790302
3.246667	0.2	0.800374
3.250000	0.2	0.809086
3.253333	0.2	0.815862
3.256667	0.2	0.820984
3.260000	0.2	0.825119
3.263333	0.2	0.828933
3.266667	0.2	0.833329
3.270000	0.2	0.839210
3.273333	0.2	0.846917
3.276667	0.2	0.856053
3.280000	0.2	0.865296
3.283333	0.2	0.872863
3.286667	0.2	0.877986
3.290000	0.2	0.881338
3.293333	0.2	0.884039
3.296667	0.2	0.886898
3.300000	0.2	0.890587
3.303333	0.2	0.895662
3.306667	0.2	0.902079
3.310000	0.2	0.908887
3.313333	0.2	0.915113
3.316667	0.2	0.920645
3.320000	0.2	0.925758
3.323333	0.2	0.930363
3.326667	0.2	0.934154
3.330000	0.2	0.937115
3.333333	0.2	0.939821
3.336667	0.2	0.943192
3.340000	0.2	0.948003
3.343333	0.2	0.954871
3.346667	0.2	0.964319
3.350000	0.2	0.976324
3.353333	0.2	0.990448
3.356667	0.2	1.006587
3.360000	0.2	1.025163
3.363333	0.2	1.046518
3.366667	0.2	1.070546
3.370000	0.2	1.097023
3.373333	0.2	1.125783
3.376667	0.2	1.156619
3.380000	0.2	1.189429
3.383333	0.2	1.224736
3.386667	0.2	1.263842
3.390000	0.2	1.308047
3.393333	0.2	1.357566
3.396667	0.2	1.411731
3.400000	0.2	1.470097
3.403333	0.2	1.532910
3.406667	0.2	1.600548
3.410000	0.2	1.672902
3.413333	0.2	1.749666
3.416667	0.2	1.830785
3.420000	0.2	1.916257
3.423333	0.2	2.005966
3.426667	0.2	2.100100
3.430000	0.2	2.199174
3.433333	0.2	2.303626
3.436667	0.2	2.413718
3.440000	0.2	2.529463
3.443333	0.2	2.650362
3.446667	0.2	2.775723
3.450000	0.2	2.905387
3.453333	0.2	3.039488
3.456667	0.2	3.177584
3.460000	0.2	3.318912
3.463333	0.2	3.463393
3.466667	0.2	3.611678
3.470000	0.2	3.764238
3.473333	0.2	3.920784
3.476667	0.2	4.080827
3.480000	0.2	4.244298
3.483333	0.2	4.411452
3.486667	0.2	4.582410
3.490000	0.2	4.757098
3.493333	0.2	4.935265
3.496667	0.2	5.116314
3.500000	0.2	5.299659
3.503333	0.2	5.485271
3.506667	0.2	5.673529
3.510000	0.2	5.864464
3.513333	0.2	6.057154
3.516667	0.2	6.249691
3.520000	0.2	6.439905
3.523333	0.2	6.626411
3.526667	0.2	6.808685
3.530000	0.2	6.986358
3.533333	0.2	7.158890
3.536667	0.2	7.325523
3.540000	0.2	7.485077
3.543333	0.2	7.636091
3.546667	0.2	7.777135
3.550000	0.2	7.906649
3.553333	0.2	8.023377
3.556667	0.2	8.127200
3.560000	0.2	8.218302
3.563333	0.2	8.295476
3.566667	0.2	8.356669
3.570000	0.2	8.400911
3.573333	0.2	8.428898
3.576667	0.2	8.441731
3.580000	0.2	8.439277
3.583333	0.2	8.420614
3.586667	0.2	8.385773
3.590000	0.2	8.335714
3.593333	0.2	8.271071
3.596667	0.2	8.192044
3.600000	0.2	8.099210
3.603333	0.2	7.993747
3.606667	0.2	7.877368
3.610000	0.2	7.751938
3.613333	0.2	7.618768
3.616667	0.2	7.478348
3.620000	0.2	7.330845
3.623333	0.2	7.176232
3.626667	0.2	7.014363
3.630000	0.2	6.845598
3.633333	0.2	6.671171
3.636667	0.2	6.492753
3.640000	0.2	6.311797
3.643333	0.2	6.129411
3.646667	0.2	5.946229
3.650000	0.2	5.762447
3.653333	0.2	5.578003
3.656667	0.2	5.392875
3.660000	0.2	5.207593
3.663333	0.2	5.022800
3.666667	0.2	4.838482
3.670000	0.2	4.654434
3.673333	0.2	4.471042
3.676667	0.2	4.288843
3.680000	0.2	4.108152
3.683333	0.2	3.929450
3.686667	0.2	3.753509
3.690000	0.2	3.581136
3.693333	0.2	3.412939
3.696667	0.2	3.249180
3.700000	0.2	3.090058
3.703333	0.2	2.936115
3.706667	0.2	2.788072
3.710000	0.2	2.646213
3.713333	0.2	2.510436
3.716667	0.2	2.380824
3.720000	0.2	2.257470
3.723333	0.2	2.139853
3.726667	0.2	2.027364
3.730000	0.2	1.920350
3.733333	0.2	1.819963
3.736667	0.2	1.727045
3.740000	0.2	1.641396
3.743333	0.2	1.561795
3.746667	0.2	1.486866
3.750000	0.2	1.416048
3.753333	0.2	1.349277
3.756667	0.2	1.286021
3.760000	0.2	1.225579
3.763333	0.2	1.168135
3.766667	0.2	1.114956
3.770000	0.2	1.067170
3.773333	0.2	1.024734
3.776667	0.2	0.986708
3.780000	0.2	0.951872
3.783333	0.2	0.919169
3.786667	0.2	0.888146
3.790000	0.2	0.859383
3.793333	0.2	0.833776
3.796667	0.2	0.811541
3.800000	0.2	0.792113
3.803333	0.2	0.774567
3.806667	0.2	0.758041
3.810000	0.2	0.741952
3.813333	0.2	0.726394
3.816667	0.2	0.711991
3.820000	0.2	0.698795
3.823333	0.2	0.685873
3.826667	0.2	0.672559
3.830000	0.2	0.659265
3.833333	0.2	0.647050
3.836667	0.2	0.636675
3.840000	0.2	0.627814
3.843333	0.2	0.619274
3.846667	0.2	0.610384
3.850000	0.2	0.601946
3.853333	0.2	0.595534
3.856667	0.2	0.591632
3.860000	0.2	0.588708
3.863333	0.2	0.584489
3.866667	0.2	0.577681
3.870000	0.2	0.568298
3.873333	0.2	0.557327
3.876667	0.2	0.546258
3.880000	0.2	0.535888
3.883333	0.2	0.525881
3.886667	0.2	0.515962
3.890000	0.2	0.506886
3.893333	0.2	0.499645
3.896667	0.2	0.494244
3.900000	0.2	0.489657
3.903333	0.2	0.484767
3.906667	0.2	0.479026
3.910000	0.2	0.472623
3.913333	0.2	0.466174
3.916667	0.2	0.460292
3.920000	0.2	0.455403
3.923333	0.2	0.451710
3.926667	0.2	0.448828
3.930000	0.2	0.445731
3.933333	0.2	0.441796
3.936667	0.2	0.437177
3.940000	0.2	0.431724
3.943333	0.2	0.424762
3.946667	0.2	0.416036
3.950000	0.2	0.406075
3.953333	0.2	0.396017
3.956667	0.2	0.387346
3.960000	0.2	0.381200
3.963333	0.2	0.377535
3.966667	0.2	0.375248
3.970000	0.2	0.372953
3.973333	0.2	0.369977
3.976667	0.2	0.366662
3.980000	0.2	0.363388
3.983333	0.2	0.359924
3.986667	0.2	0.355714
3.990000	0.2	0.350485
3.993333	0.2	0.344543
3.996667	0.2	0.338415
4.000000	0.2	0.332175
4.003333	0.2	0.325507
4.006667	0.2	0.318419
4.010000	0.2	0.311229
4.013333	0.2	0.303984
4.016667	0.2	0.296212
4.020000	0.2	0.287425
4.023333	0.2	0.277725
4.026667	0.2	0.268039
4.030000	0.2	0.259811
4.033333	0.2	0.254321
4.036667	0.2	0.251634
4.040000	0.2	0.250046
4.043333	0.2	0.247094
4.046667	0.2	0.241348
4.050000	0.2	0.233189
4.053333	0.2	0.223937
4.056667	0.2	0.214763
4.060000	0.2	0.206409
4.063333	0.2	0.199145
4.066667	0.2	0.192910
4.070000	0.2	0.187582
4.073333	0.2	0.183019
4.076667	0.2	0.178749
4.080000	0.2	0.174078
4.083333	0.2	0.168802
4.086667	0.2	0.163610
4.090000	0.2	0.159387
4.093333	0.2	0.155936
4.096667	0.2	0.151824
4.100000	0.2	0.145603
4.103333	0.2	0.137170
4.106667	0.2	0.127763
4.110000	0.2	0.118860
4.113333	0.2	0.111284
4.116667	0.2	0.105081
4.120000	0.2	0.099889
4.123333	0.2	0.095200
4.126667	0.2	0.090343
4.130000	0.2	0.084932
4.133333	0.2	0.079395
4.136667	0.2	0.074413
4.140000	0.2	0.069994
4.143333	0.2	0.065514
4.146667	0.2	0.060285
4.150000	0.2	0.053858
4.153333	0.2	0.046156
4.156667	0.2	0.037821
4.160000	0.2	0.030068
4.163333	0.2	0.023595
4.166667	0.2	0.018105
4.170000	0.2	0.013015
4.173333	0.2	0.008112
4.176667	0.2	0.003357
4.180000	0.2	-0.001509
4.183333	0.2	-0.006719
4.186667	0.2	-0.012019
4.190000	0.2	-0.016685
4.193333	0.2	-0.019991
4.196667	0.2	-0.021937
4.200000	0.2	-0.023521
4.203333	0.2	-0.026035
4.206667	0.2	-0.030030
4.210000	0.2	-0.034953
4.213333	0.2	-0.039772
4.216667	0.2	-0.044089
4.220000	0.2	-0.048243
4.223333	0.2	-0.052508
4.226667	0.2	-0.056587
4.230000	0.2	-0.060187
4.233333	0.2	-0.063987
4.236667	0.2	-0.069072
4.240000	0.2	-0.075507
4.243333	0.2	-0.082292
4.246667	0.2	-0.088108
4.250000	0.2	-0.091912
4.253333	0.2	-0.093598
4.256667	0.2	-0.093943
4.260000	0.2	-0.094059
4.263333	0.2	-0.095111
4.266667	0.2	-0.097845
4.270000	0.2	-0.102036
4.273333	0.2	-0.107060
4.276667	0.2	-0.112527
4.280000	0.2	-0.117831
4.283333	0.2	-0.121943
4.286667	0.2	-0.124145
4.290000	0.2	-0.124574
4.293333	0.2	-0.124201
4.296667	0.2	-0.124373
4.300000	0.2	-0.125826
4.303333	0.2	-0.128401
4.306667	0.2	-0.131624
4.310000	0.2	-0.134944
4.313333	0.2	-0.137836
4.316667	0.2	-0.140308
4.320000	0.2	-0.143037
4.323333	0.2	-0.146711
4.326667	0.2	-0.151205
4.330000	0.2	-0.155475
4.333333	0.2	-0.158297
4.336667	0.2	-0.159428
4.340000	0.2	-0.159931
4.343333	0.2	-0.160863
4.346667	0.2	-0.162297
4.350000	0.2	-0.163927
4.353333	0.2	-0.165813
4.356667	0.2	-0.168290
4.360000	0.2	-0.171438
4.363333	0.2	-0.174623
4.366667	0.2	-0.176774
4.370000	0.2	-0.177515
4.373333	0.2	-0.177384
4.376667	0.2	-0.176807
4.380000	0.2	-0.176141
4.383333	0.2	-0.176504
4.386667	0.2	-0.178684
4.390000	0.2	-0.181715
4.393333	0.2	-0.183820
4.396667	0.2	-0.184369
4.400000	0.2	-0.184225
4.403333	0.2	-0.184351
4.406667	0.2	-0.184602
4.410000	0.2	-0.184420
4.413333	0.2	-0.184169
4.416667	0.2	-0.184700
4.420000	0.2	-0.186218
4.423333	0.2	-0.188309
4.426667	0.2	-0.190525
4.430000	0.2	-0.192430
4.433333	0.2	-0.193585
4.436667	0.2	-0.193808
4.440000	0.2	-0.193510
4.443333	0.2	-0.193440
4.446667	0.2	-0.194036
4.450000	0.2	-0.195228
4.453333	0.2	-0.196844
4.456667	0.2	-0.198828
4.460000	0.2	-0.201054
4.463333	0.2	-0.203419
4.466667	0.2	-0.206162
4.470000	0.2	-0.209515
4.473333	0.2	-0.213017
4.476667	0.2	-0.215648
4.480000	0.2	-0.216793
4.483333	0.2	-0.216905
4.486667	0.2	-0.217091
4.490000	0.2	-0.218255
4.493333	0.2	-0.220435
4.496667	0.2	-0.222651
4.500000	0.2	-0.223429
4.503333	0.2	-0.222214
4.506667	0.2	-0.220118
4.510000	0.2	-0.218777
4.513333	0.2	-0.218898
4.516667	0.2	-0.220104
4.520000	0.2	-0.221571
4.523333	0.2	-0.222805
4.526667	0.2	-0.223992
4.530000	0.2	-0.225389
4.533333	0.2	-0.226810
4.536667	0.2	-0.227848
4.540000	0.2	-0.228211
4.543333	0.2	-0.227746
4.546667	0.2	-0.226465
4.550000	0.2	-0.224574
4.553333	0.2	-0.222535
4.556667	0.2	-0.220812
4.560000	0.2	-0.219368
4.563333	0.2	-0.217576
4.566667	0.2	-0.214637
4.570000	0.2	-0.209832
4.573333	0.2	-0.202483
4.576667	0.2	-0.192230
4.580000	0.2	-0.179410
4.583333	0.2	-0.165058
4.586667	0.2	-0.149943
4.590000	0.2	-0.133635
4.593333	0.2	-0.114962
4.596667	0.2	-0.093123
4.600000	0.2	-0.068070
4.603333	0.2	-0.040112
4.606667	0.2	-0.009420
4.610000	0.2	0.024429
4.613333	0.2	0.062217
4.616667	0.2	0.104015
4.620000	0.2	0.148527
4.623333	0.2	0.193808
4.626667	0.2	0.238512
4.630000	0.2	0.282535
4.633333	0.2	0.326745
4.636667	0.2	0.372315
4.640000	0.2	0.420222
4.643333	0.2	0.470644
4.646667	0.2	0.522663
4.650000	0.2	0.574859
4.653333	0.2	0.626300
4.656667	0.2	0.677048
4.660000	0.2	0.727759
4.663333	0.2	0.778623
4.666667	0.2	0.828621
4.670000	0.2	0.876142
4.673333	0.2	0.920412
4.676667	0.2	0.962280
4.680000	0.2	1.003393
4.683333	0.2	1.044846
4.686667	0.2	1.086462
4.690000	0.2	1.127133
4.693333	0.2	1.165848
4.696667	0.2	1.202403
4.700000	0.2	1.237323
4.703333	0.2	1.271171
4.706667	0.2	1.304178
4.710000	0.2	1.336513
4.713333	0.2	1.368285
4.716667	0.2	1.399280
4.720000	0.2	1.428938
4.723333	0.2	1.456547
4.726667	0.2	1.481664
4.730000	0.2	1.504458
4.733333	0.2	1.525460
4.736667	0.2	1.545227
4.740000	0.2	1.564184
4.743333	0.2	1.582364
4.746667	0.2	1.599588
4.750000	0.2	1.615994
4.753333	0.2	1.631891
4.756667	0.2	1.647351
4.760000	0.2	1.662257
4.763333	0.2	1.676371
4.766667	0.2	1.689252
4.770000	0.2	1.700306
4.773333	0.2	1.709028
4.776667	0.2	1.715268
4.780000	0.2	1.719398
4.783333	0.2	1.721997
4.786667	0.2	1.723343
4.790000	0.2	1.723287
4.793333	0.2	1.721848
4.796667	0.2	1.719720
4.800000	0.2	1.717783
4.803333	0.2	1.716143
4.806667	0.2	1.714341
4.810000	0.2	1.712414
4.813333	0.2	1.710718
4.816667	0.2	1.708898
4.820000	0.2	1.705796
4.823333	0.2	1.700423
4.826667	0.2	1.692511
4.830000	0.2	1.682169
4.833333	0.2	1.669740
4.836667	0.2	1.656162
4.840000	0.2	1.642886
4.843333	0.2	1.631361
4.846667	0.2	1.622397
4.850000	0.2	1.615658
4.853333	0.2	1.609768
4.856667	0.2	1.603072
4.860000	0.2	1.594392
4.863333	0.2	1.583127
4.866667	0.2	1.569381
4.870000	0.2	1.554159
4.873333	0.2	1.538713
4.876667	0.2	1.523569
4.880000	0.2	1.508868
4.883333	0.2	1.494801
4.886667	0.2	1.481250
4.890000	0.2	1.467778
4.893333	0.2	1.454018
4.896667	0.2	1.439969
4.900000	0.2	1.425999
4.903333	0.2	1.412388
4.906667	0.2	1.399103
4.910000	0.2	1.385775
4.913333	0.2	1.371759
4.916667	0.2	1.356709
4.920000	0.2	1.340928
4.923333	0.2	1.324993
4.926667	0.2	1.309472
4.930000	0.2	1.294827
4.933333	0.2	1.281202
4.936667	0.2	1.267870
4.940000	0.2	1.253528
4.943333	0.2	1.237500
4.946667	0.2	1.220428
4.950000	0.2	1.203665
4.953333	0.2	1.188321
4.956667	0.2	1.174863
4.960000	0.2	1.163138
4.963333	0.2	1.152293
4.966667	0.2	1.141401
4.970000	0.2	1.130491
4.973333	0.2	1.120237
4.976667	0.2	1.110877
4.980000	0.2	1.101890
4.983333	0.2	1.092292
4.986667	0.2	1.081158
4.990000	0.2	1.067892
4.993333	0.2	1.052250
4.996667	0.2	1.035030
5.000000	0.2	1.018057
5.003333	0.2	1.002671
5.006667	0.2	0.989083
5.010000	0.2	0.976962
5.013333	0.2	0.965754
5.016667	0.2	0.955090
5.020000	0.2	0.945008
5.023333	0.2	0.935514
5.026667	0.2	0.926289
5.030000	0.2	0.917120
5.033333	0.2	0.908473
5.036667	0.2	0.900999
5.040000	0.2	0.894605
5.043333	0.2	0.888282
5.046667	0.2	0.880617
5.050000	0.2	0.870586
5.053333	0.2	0.858228
5.056667	0.2	0.844775
5.060000	0.2	0.831913
5.063333	0.2	0.820886
5.066667	0.2	0.812039
5.070000	0.2	0.804625
5.073333	0.2	0.797370
5.076667	0.2	0.789398
5.080000	0.2	0.780639
5.083333	0.2	0.771424
5.086667	0.2	0.762003
5.090000	0.2	0.752332
5.093333	0.2	0.742506
5.096667	0.2	0.733337
5.100000	0.2	0.725710
5.103333	0.2	0.719568
5.106667	0.2	0.714040
5.110000	0.2	0.708294
5.113333	0.2	0.701868
5.116667	0.2	0.695074
5.120000	0.2	0.689104
5.123333	0.2	0.684960
5.126667	0.2	0.682287
5.130000	0.2	0.679563
5.133333	0.2	0.675605
5.136667	0.2	0.670566
5.140000	0.2	0.665267
5.143333	0.2	0.660066
5.146667	0.2	0.654878
5.150000	0.2	0.649788
5.153333	0.2	0.645388
5.156667	0.2	0.642333
5.160000	0.2	0.640769
5.163333	0.2	0.640000
5.166667	0.2	0.638482
5.170000	0.2	0.634887
5.173333	0.2	0.629458
5.176667	0.2	0.623381
5.180000	0.2	0.617462
5.183333	0.2	0.612130
5.186667	0.2	0.607511
5.190000	0.2	0.603260
5.193333	0.2	0.598892
5.196667	0.2	0.594459
5.200000	0.2	0.590272
5.203333	0.2	0.586133
5.206667	0.2	0.581667
5.210000	0.2	0.577145
5.213333	0.2	0.573066
5.216667	0.2	0.569448
5.220000	0.2	0.566142
5.223333	0.2	0.562984
5.226667	0.2	0.559613
5.230000	0.2	0.555729
5.233333	0.2	0.551371
5.236667	0.2	0.546779
5.240000	0.2	0.542211
5.243333	0.2	0.537653
5.246667	0.2	0.532605
5.250000	0.2	0.526691
5.253333	0.2	0.520376
5.256667	0.2	0.514220
5.260000	0.2	0.507911
5.263333	0.2	0.500940
5.266667	0.2	0.493773
5.270000	0.2	0.487692
5.273333	0.2	0.483710
5.276667	0.2	0.481931
5.280000	0.2	0.481373
5.283333	0.2	0.480460
5.286667	0.2	0.478220
5.290000	0.2	0.474900
5.293333	0.2	0.471352
5.296667	0.2	0.468008
5.300000	0.2	0.464604
5.303333	0.2	0.460739
5.306667	0.2	0.456441
5.310000	0.2	0.452087
5.313333	0.2	0.448003
5.316667	0.2	0.444464
5.320000	0.2	0.441889
5.323333	0.2	0.440422
5.326667	0.2	0.439375
5.330000	0.2	0.437577
5.333333	0.2	0.434397
5.336667	0.2	0.430103
5.340000	0.2	0.425261
5.343333	0.2	0.420082
5.346667	0.2	0.414639
5.350000	0.2	0.409349
5.353333	0.2	0.405097
5.356667	0.2	0.402583
5.360000	0.2	0.401307
5.363333	0.2	0.399770
5.366667	0.2	0.396846
5.370000	0.2	0.392338
5.373333	0.2	0.386448
5.376667	0.2	0.379817
5.380000	0.2	0.373647
5.383333	0.2	0.368906
5.386667	0.2	0.365665
5.390000	0.2	0.363435
5.393333	0.2	0.361800
5.396667	0.2	0.360585
5.400000	0.2	0.359449
5.403333	0.2	0.357917
5.406667	0.2	0.355933
5.410000	0.2	0.353707
5.413333	0.2	0.350978
5.416667	0.2	0.347272
5.420000	0.2	0.342783
5.423333	0.2	0.338145
5.426667	0.2	0.333861
5.430000	0.2	0.330429
5.433333	0.2	0.328152
5.436667	0.2	0.326647
5.440000	0.2	0.325190
5.443333	0.2	0.323383
5.446667	0.2	0.321302
5.450000	0.2	0.319295
5.453333	0.2	0.317935
5.456667	0.2	0.317623
5.460000	0.2	0.318252
5.463333	0.2	0.319392
5.466667	0.2	0.320831
5.470000	0.2	0.322489
5.473333	0.2	0.324012
5.476667	0.2	0.325148
5.480000	0.2	0.326349
5.483333	0.2	0.328217
5.486667	0.2	0.330573
5.490000	0.2	0.332696
5.493333	0.2	0.334266
5.496667	0.2	0.335746
5.500000	0.2	0.337558
5.503333	0.2	0.339486
5.506667	0.2	0.341255
5.510000	0.2	0.343299
5.513333	0.2	0.346387
5.516667	0.2	0.350699
5.520000	0.2	0.355463
5.523333	0.2	0.359770
5.526667	0.2	0.363770
5.530000	0.2	0.368562
5.533333	0.2	0.374643
5.536667	0.2	0.381009
5.540000	0.2	0.386252
5.543333	0.2	0.390117
5.546667	0.2	0.393293
5.550000	0.2	0.396124
5.553333	0.2	0.398373
5.556667	0.2	0.399994
5.560000	0.2	0.401409
5.563333	0.2	0.403370
5.566667	0.2	0.406676
5.570000	0.2	0.411379
5.573333	0.2	0.416255
5.576667	0.2	0.419719
5.580000	0.2	0.421344
5.583333	0.2	0.421964
5.586667	0.2	0.422453
5.590000	0.2	0.422858
5.593333	0.2	0.422965
5.596667	0.2	0.423025
5.600000	0.2	0.423440
5.603333	0.2	0.424264
5.606667	0.2	0.425153
5.610000	0.2	0.425493
5.613333	0.2	0.424809
5.616667	0.2	0.423016
5.620000	0.2	0.420101
5.623333	0.2	0.415784
5.626667	0.2	0.410178
5.630000	0.2	0.404450
5.633333	0.2	0.399854
5.636667	0.2	0.396199
5.640000	0.2	0.392171
5.643333	0.2	0.386988
5.646667	0.2	0.381269
5.650000	0.2	0.376254
5.653333	0.2	0.372110
5.656667	0.2	0.367477
5.660000	0.2	0.360985
5.663333	0.2	0.352832
5.666667	0.2	0.344547
5.670000	0.2	0.337828
5.673333	0.2	0.333339
5.676667	0.2	0.330103
5.680000	0.2	0.326410
5.683333	0.2	0.321232
5.686667	0.2	0.314321
5.690000	0.2	0.305776
5.693333	0.2	0.296412
5.696667	0.2	0.287793
5.700000	0.2	0.281227
5.703333	0.2	0.276826
5.706667	0.2	0.273543
5.710000	0.2	0.269921
5.713333	0.2	0.264728
5.716667	0.2	0.257669
5.720000	0.2	0.249930
5.723333	0.2	0.243434
5.726667	0.2	0.239215
5.730000	0.2	0.236728
5.733333	0.2	0.234512
5.736667	0.2	0.231238
5.740000	0.2	0.226572
5.743333	0.2	0.221161
5.746667	0.2	0.215946
5.750000	0.2	0.211550
5.753333	0.2	0.207867
5.756667	0.2	0.204146
5.760000	0.2	0.199615
5.763333	0.2	0.194064
5.766667	0.2	0.187997
5.770000	0.2	0.182306
5.773333	0.2	0.177557
5.776667	0.2	0.173375
5.780000	0.2	0.168695
5.783333	0.2	0.162697
5.786667	0.2	0.155647
5.790000	0.2	0.148751
5.793333	0.2	0.143033
5.796667	0.2	0.138511
5.800000	0.2	0.134399
5.803333	0.2	0.129999
5.806667	0.2	0.125361
5.810000	0.2	0.121109
5.813333	0.2	0.117756
5.816667	0.2	0.115251
5.820000	0.2	0.113067
5.823333	0.2	0.110725
5.826667	0.2	0.108061
5.830000	0.2	0.105239
5.833333	0.2	0.102767
5.836667	0.2	0.101244
5.840000	0.2	0.101137
5.843333	0.2	0.102632
5.846667	0.2	0.105449
5.850000	0.2	0.108997
5.853333	0.2	0.112699
5.856667	0.2	0.116238
5.860000	0.2	0.119922
5.863333	0.2	0.124383
5.866667	0.2	0.129757
5.870000	0.2	0.135694
5.873333	0.2	0.141859
5.876667	0.2	0.148388
5.880000	0.2	0.155638
5.883333	0.2	0.163382
5.886667	0.2	0.170870
5.890000	0.2	0.178008
5.893333	0.2	0.185682
5.896667	0.2	0.194754
5.900000	0.2	0.205236
5.903333	0.2	0.216598
5.906667	0.2	0.228430
5.910000	0.2	0.240658
5.913333	0.2	0.253692
5.916667	0.2	0.268342
5.920000	0.2	0.285059
5.923333	0.2	0.303462
5.926667	0.2	0.322703
5.930000	0.2	0.341875
5.933333	0.2	0.360426
5.936667	0.2	0.378354
5.940000	0.2	0.395868
5.943333	0.2	0.413368
5.946667	0.2	0.431943
5.950000	0.2	0.452818
5.953333	0.2	0.476264
5.956667	0.2	0.501759
5.960000	0.2	0.528470
5.963333	0.2	0.555268
5.966667	0.2	0.581113
5.970000	0.2	0.605695
5.973333	0.2	0.629616
5.976667	0.2	0.653737
5.980000	0.2	0.678343
5.983333	0.2	0.703065
5.986667	0.2	0.727377
5.990000	0.2	0.751074
5.993333	0.2	0.774493
5.996667	0.2	0.798218
6.000000	0.2	0.822539
