# Supplementary material for: Quantitative profiling of capsaicin content in seven chili pepper cultivars using optimized HPLC
Source: Front Plant Sci. 2026 May 7;17:1749488. doi: 10.3389/fpls.2026.1749488 (PMC13190488; doi:10.3389/fpls.2026.1749488)
Supplement: Supplementary file 3 [file DataSheet3.zip › Raw Chromatograms_Chili Pepper/SEPW.csv]

URL chrom://desktop-lb30aed/ChromeleonLocal/Capsaicin/CapsaicinTest_1312025.seq/54068.smp/UV_VIS_4.channel
Channel UV_VIS_4
Injection Information:
Data Vault ChromeleonLocal
Sequence CapsaicinTest_1312025
Name SEPW
Number 564
Position B:F5
Comment
Processing Method Processing_Capsaicin
Instrument Method Capsaicin_222025m1 -Origninal_4wavelenght
Type Unknown
Status Finished
Inject Time 3/31/2025 4:42:20 PM -07:00
Volume (�l) 10.00
Dilution Factor 1.0000
Weight 1.0000
Raw Data Information:
Time Min. (min) 0.003367
Time Max. (min) 6.000033
Data Points 1800
Detector UV
Generating Data System Chromeleon 7.2.10.24543
Exporting Data System Chromeleon 7.2.10.0
Operator Instrument Controller
Signal Quantity Absorbance
Signal Unit mAU
Signal Min. -0.258405
Signal Max. 1	68.075794
Channel UV_VIS_4
Driver Name VDAD.dll
Channel Type Evaluation
Min. Step (s) 0.2
Max. Step (s) 0.2
Average Step (s) 0.2
Signal Parameter Information:
Signal Info WVL:280 nm
Raw Data:
Time (min) Step (s) Value (mAU)
0.003367 n.a. 0.000000
0.006700 0.2 0.000009
0.010033 0.2 0.000098
0.013367 0.2 0.000414
0.016700 0.2 0.000875
0.020033 0.2 0.000903
0.023367 0.2 -0.000033
0.026700 0.2 -0.001672
0.030033 0.2 -0.003120
0.033367 0.2 -0.003660
0.036700 0.2 -0.003618
0.040033 0.2 -0.004186
0.043367 0.2 -0.006258
0.046700 0.2 -0.009369
0.050033 0.2 -0.012014
0.053367 0.2 -0.013160
0.056700 0.2 -0.013467
0.060033 0.2 -0.014533
0.063367 0.2 -0.016955
0.066700 0.2 -0.019781
0.070033 0.2 -0.021867
0.073367 0.2 -0.023083
0.076700 0.2 -0.024070
0.080033 0.2 -0.025406
0.083367 0.2 -0.027097
0.086700 0.2 -0.028466
0.090033 0.2 -0.028634
0.093367 0.2 -0.027157
0.096700 0.2 -0.024503
0.100033 0.2 -0.022049
0.103367 0.2 -0.021253
0.106700 0.2 -0.022212
0.110033 0.2 -0.023455
0.113367 0.2 -0.023735
0.116700 0.2 -0.023651
0.120033 0.2 -0.024876
0.123367 0.2 -0.028438
0.126700 0.2 -0.034017
0.130033 0.2 -0.040443
0.133367 0.2 -0.046487
0.136700 0.2 -0.051185
0.140033 0.2 -0.053854
0.143367 0.2 -0.054357
0.146700 0.2 -0.053355
0.150033 0.2 -0.051842
0.153367 0.2 -0.050506
0.156700 0.2 -0.049598
0.160033 0.2 -0.049127
0.163367 0.2 -0.049127
0.166700 0.2 -0.049691
0.170033 0.2 -0.050715
0.173367 0.2 -0.051879
0.176700 0.2 -0.052811
0.180033 0.2 -0.053383
0.183367 0.2 -0.053826
0.186700 0.2 -0.054520
0.190033 0.2 -0.055605
0.193367 0.2 -0.056890
0.196700 0.2 -0.058333
0.200033 0.2 -0.060159
0.203367 0.2 -0.062282
0.206700 0.2 -0.064336
0.210033 0.2 -0.066278
0.213367 0.2 -0.068345
0.216700 0.2 -0.070394
0.220033 0.2 -0.071707
0.223367 0.2 -0.071526
0.226700 0.2 -0.069742
0.230033 0.2 -0.066864
0.233367 0.2 -0.063530
0.236700 0.2 -0.060317
0.240033 0.2 -0.057612
0.243367 0.2 -0.055376
0.246700 0.2 -0.053188
0.250033 0.2 -0.050771
0.253367 0.2 -0.048485
0.256700 0.2 -0.047176
0.260033 0.2 -0.047274
0.263367 0.2 -0.048173
0.266700 0.2 -0.048722
0.270033 0.2 -0.048159
0.273367 0.2 -0.046273
0.276700 0.2 -0.043279
0.280033 0.2 -0.039614
0.283367 0.2 -0.035618
0.286700 0.2 -0.031721
0.290033 0.2 -0.028284
0.293367 0.2 -0.024778
0.296700 0.2 -0.020009
0.300033 0.2 -0.013383
0.303367 0.2 -0.005164
0.306700 0.2 0.004112
0.310033 0.2 0.014002
0.313367 0.2 0.023921
0.316700 0.2 0.032820
0.320033 0.2 0.039516
0.323367 0.2 0.043819
0.326700 0.2 0.047125
0.330033 0.2 0.051484
0.333367 0.2 0.057998
0.336700 0.2 0.065938
0.340033 0.2 0.073626
0.343367 0.2 0.080047
0.346700 0.2 0.085575
0.350033 0.2 0.091689
0.353367 0.2 0.099880
0.356700 0.2 0.110166
0.360033 0.2 0.121347
0.363367 0.2 0.132490
0.366700 0.2 0.142986
0.370033 0.2 0.152085
0.373367 0.2 0.159559
0.376700 0.2 0.166073
0.380033 0.2 0.172588
0.383367 0.2 0.179736
0.386700 0.2 0.187545
0.390033 0.2 0.195773
0.393367 0.2 0.204546
0.396700 0.2 0.214158
0.400033 0.2 0.224411
0.403367 0.2 0.234516
0.406700 0.2 0.243750
0.410033 0.2 0.251969
0.413367 0.2 0.259220
0.416700 0.2 0.265222
0.420033 0.2 0.269469
0.423367 0.2 0.271774
0.426700 0.2 0.272775
0.430033 0.2 0.273674
0.433367 0.2 0.275630
0.436700 0.2 0.279178
0.440033 0.2 0.283965
0.443367 0.2 0.289301
0.446700 0.2 0.294517
0.450033 0.2 0.298563
0.453367 0.2 0.300286
0.456700 0.2 0.299187
0.460033 0.2 0.295783
0.463367 0.2 0.291555
0.466700 0.2 0.288012
0.470033 0.2 0.285427
0.473367 0.2 0.282549
0.476700 0.2 0.277739
0.480033 0.2 0.270861
0.483367 0.2 0.263560
0.486700 0.2 0.257366
0.490033 0.2 0.252007
0.493367 0.2 0.245920
0.496700 0.2 0.237902
0.500033 0.2 0.227871
0.503367 0.2 0.216598
0.506700 0.2 0.205133
0.510033 0.2 0.194204
0.513367 0.2 0.183978
0.516700 0.2 0.174474
0.520033 0.2 0.165883
0.523367 0.2 0.158241
0.526700 0.2 0.151098
0.530033 0.2 0.144001
0.533367 0.2 0.136620
0.536700 0.2 0.128322
0.540033 0.2 0.118394
0.543367 0.2 0.106776
0.546700 0.2 0.094068
0.550033 0.2 0.081086
0.553367 0.2 0.068364
0.556700 0.2 0.056094
0.560033 0.2 0.044559
0.563367 0.2 0.034170
0.566700 0.2 0.025062
0.570033 0.2 0.017011
0.573367 0.2 0.009625
0.576700 0.2 0.002799
0.580033 0.2 -0.003427
0.583367 0.2 -0.009579
0.586700 0.2 -0.016643
0.590033 0.2 -0.025006
0.593367 0.2 -0.033742
0.596700 0.2 -0.041076
0.600033 0.2 -0.045174
0.603367 0.2 -0.044550
0.606700 0.2 -0.037840
0.610033 0.2 -0.023632
0.613367 0.2 -0.000368
0.616700 0.2 0.033779
0.620033 0.2 0.080895
0.623367 0.2 0.143298
0.626700 0.2 0.223154
0.630033 0.2 0.321721
0.633367 0.2 0.438835
0.636700 0.2 0.573201
0.640033 0.2 0.723605
0.643367 0.2 0.890382
0.646700 0.2 1.075943
0.650033 0.2 1.283982
0.653367 0.2 1.518405
0.656700 0.2 1.782458
0.660033 0.2 2.077734
0.663367 0.2 2.403893
0.666700 0.2 2.759495
0.670033 0.2 3.143093
0.673367 0.2 3.553219
0.676700 0.2 3.988156
0.680033 0.2 4.446628
0.683367 0.2 4.928694
0.686700 0.2 5.435972
0.690033 0.2 5.971678
0.693367 0.2 6.540529
0.696700 0.2 7.148455
0.700033 0.2 7.802090
0.703367 0.2 8.508344
0.706700 0.2 9.274548
0.710033 0.2 10.109395
0.713367 0.2 11.023963
0.716700 0.2 12.031943
0.720033 0.2 13.149539
0.723367 0.2 14.395779
0.726700 0.2 15.792842
0.730033 0.2 17.366130
0.733367 0.2 19.145054
0.736700 0.2 21.164273
0.740033 0.2 23.464873
0.743367 0.2 26.095579
0.746700 0.2 29.113246
0.750033 0.2 32.581817
0.753367 0.2 36.571389
0.756700 0.2 41.158893
0.760033 0.2 46.429485
0.763367 0.2 52.477447
0.766700 0.2 59.407381
0.770033 0.2 67.337737
0.773367 0.2 76.408819
0.776700 0.2 86.797914
0.780033 0.2 98.746657
0.783367 0.2 112.607954
0.786700 0.2 128.913871
0.790033 0.2 148.446309
0.793367 0.2 172.261708
0.796700 0.2 201.597871
0.800033 0.2 237.614089
0.803367 0.2 281.013507
0.806700 0.2 331.703313
0.810033 0.2 388.649283
0.813367 0.2 449.974682
0.816700 0.2 513.255932
0.820033 0.2 575.931781
0.823367 0.2 635.729107
0.826700 0.2 691.000149
0.830033 0.2 740.886471
0.833367 0.2 785.285831
0.836700 0.2 824.665060
0.840033 0.2 859.798729
0.843367 0.2 891.521225
0.846700 0.2 920.553325
0.850033 0.2 947.412812
0.853367 0.2 972.386031
0.856700 0.2 995.531195
0.860033 0.2 1	16.679184
0.863367 0.2 1	35.403024
0.866700 0.2 1	50.966653
0.870033 0.2 1	62.30355
0.873367 0.2 1	68.075794
0.876700 0.2 1	66.832064
0.880033 0.2 1	57.249472
0.883367 0.2 1	38.428262
0.886700 0.2 1	10.192503
0.890033 0.2 973.318229
0.893367 0.2 929.589370
0.896700 0.2 881.611044
0.900033 0.2 832.388844
0.903367 0.2 784.775955
0.906700 0.2 740.954183
0.910033 0.2 702.102986
0.913367 0.2 668.331842
0.916700 0.2 638.866970
0.920033 0.2 612.419234
0.923367 0.2 587.612289
0.926700 0.2 563.339815
0.930033 0.2 538.960351
0.933367 0.2 514.312401
0.936700 0.2 489.601754
0.940033 0.2 465.241387
0.943367 0.2 441.704602
0.946700 0.2 419.415664
0.950033 0.2 398.679362
0.953367 0.2 379.645173
0.956700 0.2 362.300999
0.960033 0.2 346.490969
0.963367 0.2 331.950500
0.966700 0.2 318.351677
0.970033 0.2 305.353524
0.973367 0.2 292.649064
0.976700 0.2 280.001899
0.980033 0.2 267.269137
0.983367 0.2 254.408601
0.986700 0.2 241.469434
0.990033 0.2 228.569797
0.993367 0.2 215.868382
0.996700 0.2 203.536041
1.000033 0.2 191.732184
1.003367 0.2 180.588518
1.006700 0.2 170.200770
1.010033 0.2 160.627780
1.013367 0.2 151.895951
1.016700 0.2 144.006838
1.020033 0.2 136.944805
1.023367 0.2 130.682015
1.026700 0.2 125.181098
1.030033 0.2 120.397853
1.033367 0.2 116.284355
1.036700 0.2 112.790559
1.040033 0.2 109.864520
1.043367 0.2 107.452422
1.046700 0.2 105.498005
1.050033 0.2 103.941271
1.053367 0.2 102.717774
1.056700 0.2 101.760523
1.060033 0.2 101.002888
1.063367 0.2 100.379596
1.066700 0.2 99.826432
1.070033 0.2 99.281059
1.073367 0.2 98.685268
1.076700 0.2 97.987261
1.080033 0.2 97.143622
1.083367 0.2 96.121389
1.086700 0.2 94.898897
1.090033 0.2 93.463906
1.093367 0.2 91.810050
1.096700 0.2 89.933872
1.100033 0.2 87.833419
1.103367 0.2 85.508358
1.106700 0.2 82.961600
1.110033 0.2 80.202012
1.113367 0.2 77.246795
1.116700 0.2 74.122450
1.120033 0.2 70.864838
1.123367 0.2 67.519192
1.126700 0.2 64.139566
1.130033 0.2 60.785860
1.133367 0.2 57.519139
1.136700 0.2 54.398212
1.140033 0.2 51.477775
1.143367 0.2 48.806132
1.146700 0.2 46.422049
1.150033 0.2 44.351085
1.153367 0.2 42.602825
1.156700 0.2 41.171243
1.160033 0.2 40.037422
1.163367 0.2 39.172382
1.166700 0.2 38.539176
1.170033 0.2 38.095289
1.173367 0.2 37.795859
1.176700 0.2 37.597171
1.180033 0.2 37.460332
1.183367 0.2 37.354725
1.186700 0.2 37.259730
1.190033 0.2 37.164427
1.193367 0.2 37.065977
1.196700 0.2 36.967075
1.200033 0.2 36.872597
1.203367 0.2 36.785691
1.206700 0.2 36.704890
1.210033 0.2 36.623101
1.213367 0.2 36.527300
1.216700 0.2 36.398978
1.220033 0.2 36.216602
1.223367 0.2 35.959035
1.226700 0.2 35.607694
1.230033 0.2 35.147988
1.233367 0.2 34.571202
1.236700 0.2 33.876002
1.240033 0.2 33.068322
1.243367 0.2 32.160222
1.246700 0.2 31.168633
1.250033 0.2 30.113445
1.253367 0.2 29.015522
1.256700 0.2 27.895430
1.260033 0.2 26.771952
1.263367 0.2 25.660591
1.266700 0.2 24.573011
1.270033 0.2 23.517460
1.273367 0.2 22.499664
1.276700 0.2 21.523684
1.280033 0.2 20.592399
1.283367 0.2 19.707461
1.286700 0.2 18.869108
1.290033 0.2 18.076915
1.293367 0.2 17.330470
1.296700 0.2 16.629109
1.300033 0.2 15.971870
1.303367 0.2 15.358212
1.306700 0.2 14.788439
1.310033 0.2 14.263196
1.313367 0.2 13.783593
1.316700 0.2 13.352111
1.320033 0.2 12.972392
1.323367 0.2 12.647682
1.326700 0.2 12.379978
1.330033 0.2 12.169783
1.333367 0.2 12.015686
1.336700 0.2 11.913525
1.340033 0.2 11.855457
1.343367 0.2 11.830465
1.346700 0.2 11.825981
1.350033 0.2 11.828975
1.353367 0.2 11.826758
1.356700 0.2 11.808113
1.360033 0.2 11.764551
1.363367 0.2 11.691209
1.366700 0.2 11.587101
1.370033 0.2 11.454928
1.373367 0.2 11.299951
1.376700 0.2 11.128420
1.380033 0.2 10.946542
1.383367 0.2 10.759779
1.386700 0.2 10.571941
1.390033 0.2 10.384647
1.393367 0.2 10.197600
1.396700 0.2 10.009478
1.400033 0.2 9.818771
1.403367 0.2 9.624180
1.406700 0.2 9.425324
1.410033 0.2 9.223260
1.413367 0.2 9.019803
1.416700 0.2 8.816919
1.420033 0.2 8.617309
1.423367 0.2 8.424534
1.426700 0.2 8.241953
1.430033 0.2 8.071768
1.433367 0.2 7.914682
1.436700 0.2 7.770117
1.440033 0.2 7.636799
1.443367 0.2 7.513333
1.446700 0.2 7.398305
1.450033 0.2 7.290128
1.453367 0.2 7.187156
1.456700 0.2 7.088231
1.460033 0.2 6.993306
1.463367 0.2 6.903186
1.466700 0.2 6.818818
1.470033 0.2 6.740950
1.473367 0.2 6.670202
1.476700 0.2 6.607100
1.480033 0.2 6.552022
1.483367 0.2 6.505111
1.486700 0.2 6.466513
1.490033 0.2 6.436254
1.493367 0.2 6.413404
1.496700 0.2 6.395709
1.500033 0.2 6.380570
1.503367 0.2 6.366107
1.506700 0.2 6.351364
1.510033 0.2 6.336081
1.513367 0.2 6.320262
1.516700 0.2 6.304230
1.520033 0.2 6.289142
1.523367 0.2 6.276760
1.526700 0.2 6.268239
1.530033 0.2 6.263806
1.533367 0.2 6.263545
1.536700 0.2 6.267726
1.540033 0.2 6.276248
1.543367 0.2 6.288304
1.546700 0.2 6.302530
1.550033 0.2 6.317478
1.553367 0.2 6.332081
1.556700 0.2 6.345236
1.560033 0.2 6.355029
1.563367 0.2 6.359564
1.566700 0.2 6.358521
1.570033 0.2 6.352798
1.573367 0.2 6.343182
1.576700 0.2 6.330293
1.580033 0.2 6.314972
1.583367 0.2 6.297887
1.586700 0.2 6.279289
1.590033 0.2 6.259517
1.593367 0.2 6.239694
1.596700 0.2 6.221589
1.600033 0.2 6.206613
1.603367 0.2 6.195027
1.606700 0.2 6.186208
1.610033 0.2 6.179651
1.613367 0.2 6.175442
1.616700 0.2 6.173532
1.620033 0.2 6.172974
1.623367 0.2 6.172000
1.626700 0.2 6.168364
1.630033 0.2 6.159763
1.633367 0.2 6.144354
1.636700 0.2 6.120857
1.640033 0.2 6.088847
1.643367 0.2 6.049117
1.646700 0.2 6.002807
1.650033 0.2 5.950518
1.653367 0.2 5.892706
1.656700 0.2 5.830433
1.660033 0.2 5.765674
1.663367 0.2 5.700681
1.666700 0.2 5.637123
1.670033 0.2 5.576015
1.673367 0.2 5.518049
1.676700 0.2 5.463548
1.680033 0.2 5.412721
1.683367 0.2 5.366327
1.686700 0.2 5.325666
1.690033 0.2 5.292087
1.693367 0.2 5.266313
1.696700 0.2 5.247560
1.700033 0.2 5.233665
1.703367 0.2 5.222294
1.706700 0.2 5.211714
1.710033 0.2 5.200659
1.713367 0.2 5.187998
1.716700 0.2 5.172738
1.720033 0.2 5.154540
1.723367 0.2 5.133883
1.726700 0.2 5.111024
1.730033 0.2 5.085277
1.733367 0.2 5.055987
1.736700 0.2 5.023880
1.740033 0.2 4.990948
1.743367 0.2 4.959111
1.746700 0.2 4.929500
1.750033 0.2 4.902906
1.753367 0.2 4.880317
1.756700 0.2 4.862491
1.760033 0.2 4.849681
1.763367 0.2 4.842477
1.766700 0.2 4.842109
1.770033 0.2 4.849401
1.773367 0.2 4.863516
1.776700 0.2 4.882161
1.780033 0.2 4.903083
1.783367 0.2 4.925253
1.786700 0.2 4.948271
1.790033 0.2 4.970892
1.793367 0.2 4.990813
1.796700 0.2 5.005589
1.800033 0.2 5.013510
1.803367 0.2 5.014134
1.806700 0.2 5.008066
1.810033 0.2 4.995763
1.813367 0.2 4.976713
1.816700 0.2 4.950459
1.820033 0.2 4.917830
1.823367 0.2 4.880368
1.826700 0.2 4.839194
1.830033 0.2 4.794942
1.833367 0.2 4.748199
1.836700 0.2 4.699538
1.840033 0.2 4.649800
1.843367 0.2 4.600692
1.846700 0.2 4.554321
1.850033 0.2 4.511885
1.853367 0.2 4.473221
1.856700 0.2 4.437682
1.860033 0.2 4.405142
1.863367 0.2 4.375861
1.866700 0.2 4.349551
1.870033 0.2 4.325388
1.873367 0.2 4.302859
1.876700 0.2 4.281946
1.880033 0.2 4.262780
1.883367 0.2 4.245313
1.886700 0.2 4.229145
1.890033 0.2 4.213853
1.893367 0.2 4.199459
1.896700 0.2 4.186053
1.900033 0.2 4.173084
1.903367 0.2 4.159641
1.906700 0.2 4.145280
1.910033 0.2 4.130071
1.913367 0.2 4.113666
1.916700 0.2 4.095123
1.920033 0.2 4.074010
1.923367 0.2 4.051188
1.926700 0.2 4.028073
1.930033 0.2 4.005558
1.933367 0.2 3.983960
1.936700 0.2 3.963234
1.940033 0.2 3.942894
1.943367 0.2 3.922493
1.946700 0.2 3.901897
1.950033 0.2 3.880928
1.953367 0.2 3.859052
1.956700 0.2 3.835815
1.960033 0.2 3.811563
1.963367 0.2 3.787014
1.966700 0.2 3.762101
1.970033 0.2 3.736019
1.973367 0.2 3.708103
1.976700 0.2 3.678268
1.980033 0.2 3.647455
1.983367 0.2 3.617764
1.986700 0.2 3.591487
1.990033 0.2 3.569699
1.993367 0.2 3.552195
1.996700 0.2 3.538593
2.000033 0.2 3.528972
2.003367 0.2 3.523882
2.006700 0.2 3.524595
2.010033 0.2 3.533084
2.013367 0.2 3.550854
2.016700 0.2 3.578262
2.020033 0.2 3.615064
2.023367 0.2 3.660955
2.026700 0.2 3.715833
2.030033 0.2 3.779829
2.033367 0.2 3.853273
2.036700 0.2 3.937311
2.040033 0.2 4.034303
2.043367 0.2 4.147505
2.046700 0.2 4.281783
2.050033 0.2 4.445165
2.053367 0.2 4.648841
2.056700 0.2 4.905513
2.060033 0.2 5.227928
2.063367 0.2 5.628280
2.066700 0.2 6.118310
2.070033 0.2 6.709322
2.073367 0.2 7.411353
2.076700 0.2 8.231727
2.080033 0.2 9.173867
2.083367 0.2 10.237359
2.086700 0.2 11.419551
2.090033 0.2 12.717345
2.093367 0.2 14.128606
2.096700 0.2 15.653675
2.100033 0.2 17.296160
2.103367 0.2 19.063153
2.106700 0.2 20.965640
2.110033 0.2 23.018746
2.113367 0.2 25.240998
2.116700 0.2 27.651824
2.120033 0.2 30.267932
2.123367 0.2 33.100173
2.126700 0.2 36.150529
2.130033 0.2 39.409194
2.133367 0.2 42.852820
2.136700 0.2 46.444302
2.140033 0.2 50.133658
2.143367 0.2 53.859870
2.146700 0.2 57.553961
2.150033 0.2 61.142976
2.153367 0.2 64.553814
2.156700 0.2 67.716353
2.160033 0.2 70.566624
2.163367 0.2 73.050964
2.166700 0.2 75.129890
2.170033 0.2 76.779500
2.173367 0.2 77.990298
2.176700 0.2 78.765391
2.180033 0.2 79.119303
2.183367 0.2 79.076677
2.186700 0.2 78.670224
2.190033 0.2 77.938479
2.193367 0.2 76.923366
2.196700 0.2 75.666634
2.200033 0.2 74.206819
2.203367 0.2 72.578508
2.206700 0.2 70.812209
2.210033 0.2 68.933116
2.213367 0.2 66.959979
2.216700 0.2 64.905528
2.220033 0.2 62.778066
2.223367 0.2 60.583330
2.226700 0.2 58.325608
2.230033 0.2 56.008091
2.233367 0.2 53.633340
2.236700 0.2 51.204576
2.240033 0.2 48.727547
2.243367 0.2 46.211742
2.246700 0.2 43.669855
2.250033 0.2 41.116192
2.253367 0.2 38.566021
2.256700 0.2 36.036079
2.260033 0.2 33.544116
2.263367 0.2 31.107655
2.266700 0.2 28.743539
2.270033 0.2 26.467643
2.273367 0.2 24.293992
2.276700 0.2 22.234009
2.280033 0.2 20.296085
2.283367 0.2 18.485487
2.286700 0.2 16.804659
2.290033 0.2 15.253946
2.293367 0.2 13.832441
2.296700 0.2 12.537828
2.300033 0.2 11.365172
2.303367 0.2 10.306784
2.306700 0.2 9.354153
2.310033 0.2 8.499534
2.313367 0.2 7.735868
2.316700 0.2 7.055970
2.320033 0.2 6.452366
2.323367 0.2 5.918103
2.326700 0.2 5.447301
2.330033 0.2 5.034506
2.333367 0.2 4.673922
2.336700 0.2 4.359190
2.340033 0.2 4.083659
2.343367 0.2 3.841487
2.346700 0.2 3.628549
2.350033 0.2 3.441977
2.353367 0.2 3.279150
2.356700 0.2 3.137127
2.360033 0.2 3.012475
2.363367 0.2 2.902132
2.366700 0.2 2.804301
2.370033 0.2 2.717790
2.373367 0.2 2.641175
2.376700 0.2 2.573002
2.380033 0.2 2.512368
2.383367 0.2 2.458864
2.386700 0.2 2.411972
2.390033 0.2 2.370691
2.393367 0.2 2.333657
2.396700 0.2 2.299813
2.400033 0.2 2.269158
2.403367 0.2 2.242220
2.406700 0.2 2.219104
2.410033 0.2 2.199891
2.413367 0.2 2.185237
2.416700 0.2 2.175728
2.420033 0.2 2.171160
2.423367 0.2 2.170857
2.426700 0.2 2.174284
2.430033 0.2 2.181372
2.433367 0.2 2.192631
2.436700 0.2 2.208580
2.440033 0.2 2.229009
2.443367 0.2 2.253312
2.446700 0.2 2.280991
2.450033 0.2 2.311110
2.453367 0.2 2.342183
2.456700 0.2 2.373499
2.460033 0.2 2.405625
2.463367 0.2 2.439329
2.466700 0.2 2.474561
2.470033 0.2 2.510631
2.473367 0.2 2.546674
2.476700 0.2 2.581920
2.480033 0.2 2.615694
2.483367 0.2 2.647364
2.486700 0.2 2.676775
2.490033 0.2 2.704812
2.493367 0.2 2.732784
2.496700 0.2 2.761097
2.500033 0.2 2.788808
2.503367 0.2 2.814140
2.506700 0.2 2.835649
2.510033 0.2 2.853000
2.513367 0.2 2.866322
2.516700 0.2 2.875212
2.520033 0.2 2.879077
2.523367 0.2 2.877973
2.526700 0.2 2.872515
2.530033 0.2 2.862955
2.533367 0.2 2.849037
2.536700 0.2 2.830904
2.540033 0.2 2.809400
2.543367 0.2 2.785139
2.546700 0.2 2.757986
2.550033 0.2 2.727639
2.553367 0.2 2.694270
2.556700 0.2 2.658414
2.560033 0.2 2.620714
2.563367 0.2 2.582129
2.566700 0.2 2.543833
2.570033 0.2 2.506776
2.573367 0.2 2.471819
2.576700 0.2 2.440293
2.580033 0.2 2.414319
2.583367 0.2 2.396926
2.586700 0.2 2.392451
2.590033 0.2 2.406905
2.593367 0.2 2.448023
2.596700 0.2 2.525435
2.600033 0.2 2.651531
2.603367 0.2 2.842373
2.606700 0.2 3.117570
2.610033 0.2 3.499701
2.613367 0.2 4.014354
2.616700 0.2 4.690089
2.620033 0.2 5.557318
2.623367 0.2 6.647008
2.626700 0.2 7.989695
2.630033 0.2 9.613759
2.633367 0.2 11.543329
2.636700 0.2 13.796389
2.640033 0.2 16.382243
2.643367 0.2 19.298876
2.646700 0.2 22.531990
2.650033 0.2 26.055952
2.653367 0.2 29.834858
2.656700 0.2 33.821752
2.660033 0.2 37.957882
2.663367 0.2 42.174868
2.666700 0.2 46.398775
2.670033 0.2 50.553856
2.673367 0.2 54.565873
2.676700 0.2 58.365562
2.680033 0.2 61.891247
2.683367 0.2 65.090149
2.686700 0.2 67.919744
2.690033 0.2 70.349532
2.693367 0.2 72.362218
2.696700 0.2 73.953588
2.700033 0.2 75.131310
2.703367 0.2 75.913267
2.706700 0.2 76.325741
2.710033 0.2 76.401224
2.713367 0.2 76.176375
2.716700 0.2 75.690169
2.720033 0.2 74.981786
2.723367 0.2 74.088494
2.726700 0.2 73.044398
2.730033 0.2 71.879053
2.733367 0.2 70.615807
2.736700 0.2 69.271545
2.740033 0.2 67.857904
2.743367 0.2 66.382070
2.746700 0.2 64.847036
2.750033 0.2 63.252123
2.753367 0.2 61.593372
2.756700 0.2 59.864596
2.760033 0.2 58.059930
2.763367 0.2 56.175995
2.766700 0.2 54.211887
2.770033 0.2 52.168542
2.773367 0.2 50.049941
2.776700 0.2 47.864514
2.780033 0.2 45.624138
2.783367 0.2 43.342589
2.786700 0.2 41.035744
2.790033 0.2 38.721371
2.793367 0.2 36.417437
2.796700 0.2 34.141457
2.800033 0.2 31.910716
2.803367 0.2 29.741712
2.806700 0.2 27.649249
2.810033 0.2 25.646305
2.813367 0.2 23.744046
2.816700 0.2 21.951073
2.820033 0.2 20.272573
2.823367 0.2 18.710434
2.826700 0.2 17.264094
2.830033 0.2 15.931642
2.833367 0.2 14.710026
2.836700 0.2 13.594530
2.840033 0.2 12.578825
2.843367 0.2 11.656033
2.846700 0.2 10.819281
2.850033 0.2 10.061394
2.853367 0.2 9.375364
2.856700 0.2 8.755382
2.860033 0.2 8.196612
2.863367 0.2 7.693917
2.866700 0.2 7.241261
2.870033 0.2 6.832439
2.873367 0.2 6.462075
2.876700 0.2 6.125649
2.880033 0.2 5.819071
2.883367 0.2 5.538561
2.886700 0.2 5.280916
2.890033 0.2 5.043950
2.893367 0.2 4.826272
2.896700 0.2 4.626415
2.900033 0.2 4.442362
2.903367 0.2 4.271939
2.906700 0.2 4.113321
2.910033 0.2 3.965087
2.913367 0.2 3.825962
2.916700 0.2 3.694473
2.920033 0.2 3.568730
2.923367 0.2 3.447142
2.926700 0.2 3.329357
2.930033 0.2 3.215955
2.933367 0.2 3.107307
2.936700 0.2 3.002794
2.940033 0.2 2.900916
2.943367 0.2 2.799868
2.946700 0.2 2.698461
2.950033 0.2 2.597100
2.953367 0.2 2.497598
2.956700 0.2 2.401560
2.960033 0.2 2.309401
2.963367 0.2 2.220646
2.966700 0.2 2.134610
2.970033 0.2 2.050870
2.973367 0.2 1.969342
2.976700 0.2 1.890399
2.980033 0.2 1.815255
2.983367 0.2 1.745354
2.986700 0.2 1.681056
2.990033 0.2 1.621549
2.993367 0.2 1.565828
2.996700 0.2 1.513227
3.000033 0.2 1.463625
3.003367 0.2 1.417287
3.006700 0.2 1.374260
3.010033 0.2 1.334478
3.013367 0.2 1.298133
3.016700 0.2 1.265192
3.020033 0.2 1.235055
3.023367 0.2 1.207143
3.026700 0.2 1.181653
3.030033 0.2 1.159385
3.033367 0.2 1.140721
3.036700 0.2 1.125047
3.040033 0.2 1.111273
3.043367 0.2 1.098365
3.046700 0.2 1.085689
3.050033 0.2 1.073270
3.053367 0.2 1.061684
3.056700 0.2 1.051431
3.060033 0.2 1.042448
3.063367 0.2 1.034369
3.066700 0.2 1.026820
3.070033 0.2 1.019286
3.073367 0.2 1.011295
3.076700 0.2 1.002969
3.080033 0.2 0.994815
3.083367 0.2 0.987141
3.086700 0.2 0.980133
3.090033 0.2 0.974042
3.093367 0.2 0.968636
3.096700 0.2 0.962960
3.100033 0.2 0.956198
3.103367 0.2 0.948496
3.106700 0.2 0.940901
3.110033 0.2 0.934824
3.113367 0.2 0.931025
3.116700 0.2 0.929092
3.120033 0.2 0.928203
3.123367 0.2 0.928147
3.126700 0.2 0.929208
3.130033 0.2 0.931225
3.133367 0.2 0.933283
3.136700 0.2 0.934666
3.140033 0.2 0.935816
3.143367 0.2 0.937809
3.146700 0.2 0.941106
3.150033 0.2 0.945409
3.153367 0.2 0.950536
3.156700 0.2 0.956943
3.160033 0.2 0.965148
3.163367 0.2 0.975174
3.166700 0.2 0.986489
3.170033 0.2 0.998187
3.173367 0.2 1.009717
3.176700 0.2 1.021554
3.180033 0.2 1.034662
3.183367 0.2 1.049661
3.186700 0.2 1.066434
3.190033 0.2 1.084148
3.193367 0.2 1.101755
3.196700 0.2 1.118453
3.200033 0.2 1.133829
3.203367 0.2 1.147892
3.206700 0.2 1.161215
3.210033 0.2 1.174551
3.213367 0.2 1.188028
3.216700 0.2 1.201145
3.220033 0.2 1.213159
3.223367 0.2 1.223078
3.226700 0.2 1.230100
3.230033 0.2 1.234272
3.233367 0.2 1.236144
3.236700 0.2 1.236266
3.240033 0.2 1.235488
3.243367 0.2 1.234817
3.246700 0.2 1.234571
3.250033 0.2 1.234217
3.253367 0.2 1.233118
3.256700 0.2 1.231213
3.260033 0.2 1.228806
3.263367 0.2 1.225872
3.266700 0.2 1.222016
3.270033 0.2 1.216866
3.273367 0.2 1.210482
3.276700 0.2 1.203516
3.280033 0.2 1.196745
3.283367 0.2 1.190230
3.286700 0.2 1.183306
3.290033 0.2 1.175562
3.293367 0.2 1.167324
3.296700 0.2 1.159096
3.300033 0.2 1.151203
3.303367 0.2 1.143678
3.306700 0.2 1.135995
3.310033 0.2 1.127115
3.313367 0.2 1.116223
3.316700 0.2 1.103519
3.320033 0.2 1.089969
3.323367 0.2 1.076399
3.326700 0.2 1.063175
3.330033 0.2 1.050434
3.333367 0.2 1.038201
3.336700 0.2 1.026471
3.340033 0.2 1.015062
3.343367 0.2 1.003616
3.346700 0.2 0.991956
3.350033 0.2 0.979956
3.353367 0.2 0.967495
3.356700 0.2 0.954731
3.360033 0.2 0.941954
3.363367 0.2 0.929446
3.366700 0.2 0.917474
3.370033 0.2 0.905995
3.373367 0.2 0.895150
3.376700 0.2 0.885916
3.380033 0.2 0.879490
3.383367 0.2 0.876072
3.386700 0.2 0.874656
3.390033 0.2 0.874102
3.393367 0.2 0.874186
3.396700 0.2 0.875504
3.400033 0.2 0.878847
3.403367 0.2 0.884789
3.406700 0.2 0.893530
3.410033 0.2 0.905083
3.413367 0.2 0.919229
3.416700 0.2 0.935211
3.420033 0.2 0.952128
3.423367 0.2 0.969465
3.426700 0.2 0.986787
3.430033 0.2 1.003686
3.433367 0.2 1.020525
3.436700 0.2 1.038411
3.440033 0.2 1.058043
3.443367 0.2 1.078965
3.446700 0.2 1.100083
3.450033 0.2 1.120656
3.453367 0.2 1.140931
3.456700 0.2 1.161704
3.460033 0.2 1.183567
3.463367 0.2 1.206952
3.466700 0.2 1.232587
3.470033 0.2 1.261425
3.473367 0.2 1.294198
3.476700 0.2 1.331060
3.480033 0.2 1.371978
3.483367 0.2 1.417818
3.486700 0.2 1.470512
3.490033 0.2 1.532114
3.493367 0.2 1.604231
3.496700 0.2 1.688097
3.500033 0.2 1.785029
3.503367 0.2 1.896303
3.506700 0.2 2.022311
3.510033 0.2 2.162214
3.513367 0.2 2.314709
3.516700 0.2 2.478925
3.520033 0.2 2.654246
3.523367 0.2 2.839784
3.526700 0.2 3.034389
3.530033 0.2 3.236718
3.533367 0.2 3.444706
3.536700 0.2 3.655213
3.540033 0.2 3.864849
3.543367 0.2 4.071095
3.546700 0.2 4.272140
3.550033 0.2 4.466344
3.553367 0.2 4.651868
3.556700 0.2 4.826672
3.560033 0.2 4.989053
3.563367 0.2 5.137711
3.566700 0.2 5.271547
3.570033 0.2 5.390211
3.573367 0.2 5.494407
3.576700 0.2 5.585328
3.580033 0.2 5.664220
3.583367 0.2 5.732202
3.586700 0.2 5.790317
3.590033 0.2 5.840352
3.593367 0.2 5.885391
3.596700 0.2 5.928851
3.600033 0.2 5.973289
3.603367 0.2 6.020446
3.606700 0.2 6.071967
3.610033 0.2 6.129690
3.613367 0.2 6.195395
3.616700 0.2 6.270083
3.620033 0.2 6.353431
3.623367 0.2 6.444268
3.626700 0.2 6.541712
3.630033 0.2 6.645084
3.633367 0.2 6.752508
3.636700 0.2 6.860294
3.640033 0.2 6.964272
3.643367 0.2 7.061148
3.646700 0.2 7.148515
3.650033 0.2 7.223953
3.653367 0.2 7.284465
3.656700 0.2 7.326868
3.660033 0.2 7.348186
3.663367 0.2 7.345700
3.666700 0.2 7.317462
3.670033 0.2 7.262519
3.673367 0.2 7.180143
3.676700 0.2 7.069688
3.680033 0.2 6.932030
3.683367 0.2 6.770282
3.686700 0.2 6.588618
3.690033 0.2 6.390745
3.693367 0.2 6.179214
3.696700 0.2 5.955598
3.700033 0.2 5.721729
3.703367 0.2 5.480861
3.706700 0.2 5.237451
3.710033 0.2 4.995852
3.713367 0.2 4.759161
3.716700 0.2 4.529082
3.720033 0.2 4.306473
3.723367 0.2 4.091966
3.726700 0.2 3.886544
3.730033 0.2 3.691679
3.733367 0.2 3.508520
3.736700 0.2 3.337110
3.740033 0.2 3.176495
3.743367 0.2 3.025671
3.746700 0.2 2.884325
3.750033 0.2 2.752258
3.753367 0.2 2.628486
3.756700 0.2 2.511581
3.760033 0.2 2.400344
3.763367 0.2 2.293908
3.766700 0.2 2.191705
3.770033 0.2 2.093436
3.773367 0.2 1.998888
3.776700 0.2 1.907684
3.780033 0.2 1.819422
3.783367 0.2 1.734025
3.786700 0.2 1.651631
3.790033 0.2 1.572217
3.793367 0.2 1.495769
3.796700 0.2 1.422293
3.800033 0.2 1.351582
3.803367 0.2 1.283251
3.806700 0.2 1.217015
3.810033 0.2 1.152949
3.813367 0.2 1.091687
3.816700 0.2 1.034252
3.820033 0.2 0.981414
3.823367 0.2 0.933008
3.826700 0.2 0.888337
3.830033 0.2 0.847224
3.833367 0.2 0.809915
3.836700 0.2 0.776267
3.840033 0.2 0.745608
3.843367 0.2 0.717449
3.846700 0.2 0.692010
3.850033 0.2 0.669523
3.853367 0.2 0.649351
3.856700 0.2 0.630254
3.860033 0.2 0.611474
3.863367 0.2 0.593346
3.866700 0.2 0.576903
3.870033 0.2 0.562784
3.873367 0.2 0.550649
3.876700 0.2 0.539883
3.880033 0.2 0.530137
3.883367 0.2 0.520763
3.886700 0.2 0.510891
3.890033 0.2 0.500237
3.893367 0.2 0.489131
3.896700 0.2 0.478043
3.900033 0.2 0.467552
3.903367 0.2 0.458253
3.906700 0.2 0.450322
3.910033 0.2 0.443216
3.913367 0.2 0.436413
3.916700 0.2 0.430113
3.920033 0.2 0.424697
3.923367 0.2 0.419864
3.926700 0.2 0.414746
3.930033 0.2 0.409181
3.933367 0.2 0.404366
3.936700 0.2 0.401475
3.940033 0.2 0.400296
3.943367 0.2 0.399793
3.946700 0.2 0.399081
3.950033 0.2 0.397200
3.953367 0.2 0.393428
3.956700 0.2 0.388082
3.960033 0.2 0.381940
3.963367 0.2 0.375421
3.966700 0.2 0.369214
3.970033 0.2 0.364552
3.973367 0.2 0.362075
3.976700 0.2 0.360967
3.980033 0.2 0.359421
3.983367 0.2 0.356114
3.986700 0.2 0.351039
3.990033 0.2 0.344771
3.993367 0.2 0.337684
3.996700 0.2 0.330233
4.000033 0.2 0.323150
4.003367 0.2 0.316915
4.006700 0.2 0.311635
4.010033 0.2 0.307621
4.013367 0.2 0.305218
4.016700 0.2 0.304123
4.020033 0.2 0.303481
4.023367 0.2 0.302326
4.026700 0.2 0.299886
4.030033 0.2 0.295886
4.033367 0.2 0.290875
4.036700 0.2 0.286163
4.040033 0.2 0.282871
4.043367 0.2 0.280966
4.046700 0.2 0.279513
4.050033 0.2 0.277474
4.053367 0.2 0.274382
4.056700 0.2 0.270484
4.060033 0.2 0.266405
4.063367 0.2 0.262712
4.066700 0.2 0.259788
4.070033 0.2 0.257748
4.073367 0.2 0.256225
4.076700 0.2 0.254330
4.080033 0.2 0.251397
4.083367 0.2 0.247811
4.086700 0.2 0.244598
4.090033 0.2 0.242414
4.093367 0.2 0.241129
4.096700 0.2 0.240030
4.100033 0.2 0.238619
4.103367 0.2 0.237161
4.106700 0.2 0.236453
4.110033 0.2 0.236826
4.113367 0.2 0.237655
4.116700 0.2 0.237743
4.120033 0.2 0.236388
4.123367 0.2 0.233944
4.126700 0.2 0.231275
4.130033 0.2 0.229073
4.133367 0.2 0.227811
4.136700 0.2 0.227778
4.140033 0.2 0.228868
4.143367 0.2 0.230218
4.146700 0.2 0.230414
4.150033 0.2 0.228365
4.153367 0.2 0.224030
4.156700 0.2 0.218265
4.160033 0.2 0.212067
4.163367 0.2 0.205860
4.166700 0.2 0.199652
4.170033 0.2 0.194074
4.173367 0.2 0.190455
4.176700 0.2 0.189552
4.180033 0.2 0.190935
4.183367 0.2 0.193468
4.186700 0.2 0.195946
4.190033 0.2 0.197422
4.193367 0.2 0.197352
4.196700 0.2 0.195806
4.200033 0.2 0.193552
4.203367 0.2 0.191503
4.206700 0.2 0.190106
4.210033 0.2 0.189305
4.213367 0.2 0.188868
4.216700 0.2 0.188458
4.220033 0.2 0.187848
4.223367 0.2 0.187163
4.226700 0.2 0.186693
4.230033 0.2 0.186730
4.233367 0.2 0.187317
4.236700 0.2 0.188001
4.240033 0.2 0.188262
4.243367 0.2 0.187797
4.246700 0.2 0.186325
4.250033 0.2 0.183987
4.253367 0.2 0.181613
4.256700 0.2 0.179815
4.260033 0.2 0.178399
4.263367 0.2 0.177133
4.266700 0.2 0.176225
4.270033 0.2 0.175908
4.273367 0.2 0.176383
4.276700 0.2 0.177859
4.280033 0.2 0.180062
4.283367 0.2 0.182204
4.286700 0.2 0.183703
4.290033 0.2 0.184570
4.293367 0.2 0.184965
4.296700 0.2 0.184840
4.300033 0.2 0.184327
4.303367 0.2 0.183783
4.306700 0.2 0.183266
4.310033 0.2 0.182828
4.313367 0.2 0.183210
4.316700 0.2 0.185207
4.320033 0.2 0.188625
4.323367 0.2 0.192453
4.326700 0.2 0.195960
4.330033 0.2 0.199047
4.333367 0.2 0.201506
4.336700 0.2 0.202814
4.340033 0.2 0.202782
4.343367 0.2 0.201641
4.346700 0.2 0.199783
4.350033 0.2 0.197953
4.353367 0.2 0.197291
4.356700 0.2 0.198605
4.360033 0.2 0.201841
4.363367 0.2 0.206605
4.366700 0.2 0.212598
4.370033 0.2 0.219066
4.373367 0.2 0.224649
4.376700 0.2 0.228351
4.380033 0.2 0.230195
4.383367 0.2 0.230731
4.386700 0.2 0.230046
4.390033 0.2 0.227727
4.393367 0.2 0.224123
4.396700 0.2 0.220840
4.400033 0.2 0.219122
4.403367 0.2 0.218470
4.406700 0.2 0.217650
4.410033 0.2 0.216025
4.413367 0.2 0.213468
4.416700 0.2 0.210148
4.420033 0.2 0.206474
4.423367 0.2 0.202903
4.426700 0.2 0.200104
4.430033 0.2 0.199005
4.433367 0.2 0.200206
4.436700 0.2 0.203406
4.440033 0.2 0.207261
4.443367 0.2 0.209995
4.446700 0.2 0.210521
4.450033 0.2 0.208970
4.453367 0.2 0.206181
4.456700 0.2 0.203168
4.460033 0.2 0.200653
4.463367 0.2 0.198712
4.466700 0.2 0.197110
4.470033 0.2 0.195960
4.473367 0.2 0.195503
4.476700 0.2 0.195550
4.480033 0.2 0.195745
4.483367 0.2 0.196234
4.486700 0.2 0.197366
4.490033 0.2 0.198889
4.493367 0.2 0.199927
4.496700 0.2 0.199927
4.500033 0.2 0.199047
4.503367 0.2 0.197645
4.506700 0.2 0.196239
4.510033 0.2 0.195568
4.513367 0.2 0.196104
4.516700 0.2 0.197780
4.520033 0.2 0.200435
4.523367 0.2 0.203564
4.526700 0.2 0.205887
4.530033 0.2 0.206358
4.533367 0.2 0.205263
4.536700 0.2 0.203615
4.540033 0.2 0.202018
4.543367 0.2 0.200667
4.546700 0.2 0.199946
4.550033 0.2 0.200388
4.553367 0.2 0.202185
4.556700 0.2 0.205003
4.560033 0.2 0.208053
4.563367 0.2 0.210288
4.566700 0.2 0.210968
4.570033 0.2 0.210395
4.573367 0.2 0.209329
4.576700 0.2 0.207871
4.580033 0.2 0.206181
4.583367 0.2 0.205589
4.586700 0.2 0.207536
4.590033 0.2 0.212020
4.593367 0.2 0.217995
4.596700 0.2 0.224472
4.600033 0.2 0.231024
4.603367 0.2 0.237687
4.606700 0.2 0.244514
4.610033 0.2 0.251248
4.613367 0.2 0.257823
4.616700 0.2 0.264687
4.620033 0.2 0.272170
4.623367 0.2 0.279951
4.626700 0.2 0.287388
4.630033 0.2 0.294475
4.633367 0.2 0.301991
4.636700 0.2 0.310652
4.640033 0.2 0.320612
4.643367 0.2 0.331551
4.646700 0.2 0.342578
4.650033 0.2 0.352608
4.653367 0.2 0.361148
4.656700 0.2 0.368608
4.660033 0.2 0.375668
4.663367 0.2 0.382713
4.666700 0.2 0.389945
4.670033 0.2 0.397353
4.673367 0.2 0.404329
4.676700 0.2 0.409945
4.680033 0.2 0.413447
4.683367 0.2 0.414629
4.686700 0.2 0.414080
4.690033 0.2 0.412669
4.693367 0.2 0.410811
4.696700 0.2 0.408432
4.700033 0.2 0.405321
4.703367 0.2 0.401004
4.706700 0.2 0.394867
4.710033 0.2 0.386955
4.713367 0.2 0.378238
4.716700 0.2 0.369977
4.720033 0.2 0.362969
4.723367 0.2 0.356990
4.726700 0.2 0.350932
4.730033 0.2 0.343355
4.733367 0.2 0.333474
4.736700 0.2 0.321926
4.740033 0.2 0.310247
4.743367 0.2 0.299555
4.746700 0.2 0.290037
4.750033 0.2 0.281087
4.753367 0.2 0.271755
4.756700 0.2 0.261404
4.760033 0.2 0.250204
4.763367 0.2 0.238852
4.766700 0.2 0.228137
4.770033 0.2 0.219001
4.773367 0.2 0.211997
4.776700 0.2 0.206297
4.780033 0.2 0.200281
4.783367 0.2 0.193305
4.786700 0.2 0.185757
4.790033 0.2 0.178111
4.793367 0.2 0.170823
4.796700 0.2 0.164369
4.800033 0.2 0.158870
4.803367 0.2 0.153943
4.806700 0.2 0.149012
4.810033 0.2 0.143694
4.813367 0.2 0.138138
4.816700 0.2 0.132932
4.820033 0.2 0.128583
4.823367 0.2 0.125165
4.826700 0.2 0.122376
4.830033 0.2 0.119801
4.833367 0.2 0.117286
4.836700 0.2 0.115139
4.840033 0.2 0.114124
4.843367 0.2 0.114813
4.846700 0.2 0.117118
4.850033 0.2 0.120923
4.853367 0.2 0.126585
4.856700 0.2 0.134306
4.860033 0.2 0.143978
4.863367 0.2 0.155671
4.866700 0.2 0.169706
4.870033 0.2 0.186577
4.873367 0.2 0.207098
4.876700 0.2 0.232328
4.880033 0.2 0.263159
4.883367 0.2 0.299797
4.886700 0.2 0.341944
4.890033 0.2 0.389954
4.893367 0.2 0.445172
4.896700 0.2 0.508712
4.900033 0.2 0.580689
4.903367 0.2 0.660690
4.906700 0.2 0.748634
4.910033 0.2 0.845343
4.913367 0.2 0.952552
4.916700 0.2 1.071868
4.920033 0.2 1.203483
4.923367 0.2 1.346311
4.926700 0.2 1.499215
4.930033 0.2 1.661675
4.933367 0.2 1.833676
4.936700 0.2 2.015438
4.940033 0.2 2.206909
4.943367 0.2 2.407315
4.946700 0.2 2.615401
4.950033 0.2 2.830140
4.953367 0.2 3.051017
4.956700 0.2 3.277860
4.960033 0.2 3.509941
4.963367 0.2 3.744727
4.966700 0.2 3.978345
4.970033 0.2 4.207585
4.973367 0.2 4.430623
4.976700 0.2 4.646047
4.980033 0.2 4.852093
4.983367 0.2 5.046949
4.986700 0.2 5.229092
4.990033 0.2 5.396577
4.993367 0.2 5.546878
4.996700 0.2 5.678344
5.000033 0.2 5.790987
5.003367 0.2 5.885530
5.006700 0.2 5.962183
5.010033 0.2 6.020241
5.013367 0.2 6.058547
5.016700 0.2 6.076368
5.020033 0.2 6.073741
5.023367 0.2 6.051245
5.026700 0.2 6.009936
5.030033 0.2 5.951053
5.033367 0.2 5.875537
5.036700 0.2 5.784566
5.040033 0.2 5.680104
5.043367 0.2 5.564555
5.046700 0.2 5.440321
5.050033 0.2 5.309433
5.053367 0.2 5.173190
5.056700 0.2 5.032304
5.060033 0.2 4.887236
5.063367 0.2 4.738271
5.066700 0.2 4.586028
5.070033 0.2 4.431810
5.073367 0.2 4.277360
5.076700 0.2 4.124227
5.080033 0.2 3.973311
5.083367 0.2 3.824942
5.086700 0.2 3.679451
5.090033 0.2 3.537252
5.093367 0.2 3.398261
5.096700 0.2 3.261948
5.100033 0.2 3.128089
5.103367 0.2 2.996870
5.106700 0.2 2.868283
5.110033 0.2 2.742033
5.113367 0.2 2.617808
5.116700 0.2 2.495437
5.120033 0.2 2.374719
5.123367 0.2 2.255361
5.126700 0.2 2.137115
5.130033 0.2 2.019377
5.133367 0.2 1.901248
5.136700 0.2 1.782887
5.140033 0.2 1.665927
5.143367 0.2 1.552082
5.146700 0.2 1.442200
5.150033 0.2 1.336676
5.153367 0.2 1.235749
5.156700 0.2 1.138821
5.160033 0.2 1.044264
5.163367 0.2 0.950545
5.166700 0.2 0.857525
5.170033 0.2 0.766586
5.173367 0.2 0.679824
5.176700 0.2 0.598882
5.180033 0.2 0.524428
5.183367 0.2 0.456213
5.186700 0.2 0.393461
5.190033 0.2 0.335085
5.193367 0.2 0.280025
5.196700 0.2 0.227890
5.200033 0.2 0.179149
5.203367 0.2 0.134646
5.206700 0.2 0.094976
5.210033 0.2 0.059945
5.213367 0.2 0.028652
5.216700 0.2 0.000419
5.220033 0.2 -0.024778
5.223367 0.2 -0.046543
5.226700 0.2 -0.064699
5.230033 0.2 -0.079675
5.233367 0.2 -0.091954
5.236700 0.2 -0.101775
5.240033 0.2 -0.109542
5.243367 0.2 -0.115954
5.246700 0.2 -0.121347
5.250033 0.2 -0.125305
5.253367 0.2 -0.127326
5.256700 0.2 -0.127722
5.260033 0.2 -0.127498
5.263367 0.2 -0.127298
5.266700 0.2 -0.127018
5.270033 0.2 -0.126236
5.273367 0.2 -0.124481
5.276700 0.2 -0.121291
5.280033 0.2 -0.116932
5.283367 0.2 -0.112387
5.286700 0.2 -0.108182
5.290033 0.2 -0.103945
5.293367 0.2 -0.098888
5.296700 0.2 -0.092303
5.300033 0.2 -0.084382
5.303367 0.2 -0.076392
5.306700 0.2 -0.069677
5.310033 0.2 -0.064811
5.313367 0.2 -0.061537
5.316700 0.2 -0.059004
5.320033 0.2 -0.056201
5.323367 0.2 -0.052666
5.326700 0.2 -0.048717
5.330033 0.2 -0.044657
5.333367 0.2 -0.040568
5.336700 0.2 -0.036862
5.340033 0.2 -0.034217
5.343367 0.2 -0.033132
5.346700 0.2 -0.033737
5.350033 0.2 -0.035758
5.353367 0.2 -0.038669
5.356700 0.2 -0.041868
5.360033 0.2 -0.044969
5.363367 0.2 -0.047963
5.366700 0.2 -0.051064
5.370033 0.2 -0.054683
5.373367 0.2 -0.059339
5.376700 0.2 -0.065202
5.380033 0.2 -0.071842
5.383367 0.2 -0.078743
5.386700 0.2 -0.085738
5.390033 0.2 -0.092955
5.393367 0.2 -0.100420
5.396700 0.2 -0.107596
5.400033 0.2 -0.113836
5.403367 0.2 -0.119293
5.406700 0.2 -0.124625
5.410033 0.2 -0.130129
5.413367 0.2 -0.135768
5.416700 0.2 -0.141659
5.420033 0.2 -0.148281
5.423367 0.2 -0.156038
5.426700 0.2 -0.164686
5.430033 0.2 -0.173501
5.433367 0.2 -0.181799
5.436700 0.2 -0.189045
5.440033 0.2 -0.194707
5.443367 0.2 -0.198535
5.446700 0.2 -0.201198
5.450033 0.2 -0.204239
5.453367 0.2 -0.209026
5.456700 0.2 -0.215690
5.460033 0.2 -0.222805
5.463367 0.2 -0.228467
5.466700 0.2 -0.231895
5.470033 0.2 -0.233641
5.473367 0.2 -0.234414
5.476700 0.2 -0.234419
5.480033 0.2 -0.233878
5.483367 0.2 -0.233571
5.486700 0.2 -0.234442
5.490033 0.2 -0.236481
5.493367 0.2 -0.238470
5.496700 0.2 -0.239247
5.500033 0.2 -0.238637
5.503367 0.2 -0.237133
5.506700 0.2 -0.235098
5.510033 0.2 -0.232477
5.513367 0.2 -0.229073
5.516700 0.2 -0.224593
5.520033 0.2 -0.218623
5.523367 0.2 -0.211275
5.526700 0.2 -0.203741
5.530033 0.2 -0.197156
5.533367 0.2 -0.191377
5.536700 0.2 -0.185720
5.540033 0.2 -0.180113
5.543367 0.2 -0.174474
5.546700 0.2 -0.167959
5.550033 0.2 -0.159731
5.553367 0.2 -0.149696
5.556700 0.2 -0.138148
5.560033 0.2 -0.125375
5.563367 0.2 -0.111973
5.566700 0.2 -0.098739
5.570033 0.2 -0.086185
5.573367 0.2 -0.074459
5.576700 0.2 -0.063358
5.580033 0.2 -0.052564
5.583367 0.2 -0.042305
5.586700 0.2 -0.033067
5.590033 0.2 -0.024782
5.593367 0.2 -0.017183
5.596700 0.2 -0.010179
5.600033 0.2 -0.003395
5.603367 0.2 0.003586
5.606700 0.2 0.010468
5.610033 0.2 0.016727
5.613367 0.2 0.022417
5.616700 0.2 0.028089
5.620033 0.2 0.034096
5.623367 0.2 0.040070
5.626700 0.2 0.044974
5.630033 0.2 0.047628
5.633367 0.2 0.047754
5.636700 0.2 0.046249
5.640033 0.2 0.044280
5.643367 0.2 0.042687
5.646700 0.2 0.041896
5.650033 0.2 0.041584
5.653367 0.2 0.041011
5.656700 0.2 0.039819
5.660033 0.2 0.038096
5.663367 0.2 0.035935
5.666700 0.2 0.033486
5.670033 0.2 0.030994
5.673367 0.2 0.028466
5.676700 0.2 0.025700
5.680033 0.2 0.022668
5.683367 0.2 0.019474
5.686700 0.2 0.016256
5.690033 0.2 0.013495
5.693367 0.2 0.011725
5.696700 0.2 0.010612
5.700033 0.2 0.008894
5.703367 0.2 0.005444
5.706700 0.2 0.000326
5.710033 0.2 -0.005155
5.713367 0.2 -0.009234
5.716700 0.2 -0.010747
5.720033 0.2 -0.010063
5.723367 0.2 -0.008857
5.726700 0.2 -0.008787
5.730033 0.2 -0.010175
5.733367 0.2 -0.012284
5.736700 0.2 -0.014892
5.740033 0.2 -0.018594
5.743367 0.2 -0.023548
5.746700 0.2 -0.028983
5.750033 0.2 -0.033495
5.753367 0.2 -0.035707
5.756700 0.2 -0.035362
5.760033 0.2 -0.033937
5.763367 0.2 -0.033835
5.766700 0.2 -0.036722
5.770033 0.2 -0.042594
5.773367 0.2 -0.049933
5.776700 0.2 -0.056843
5.780033 0.2 -0.062324
5.783367 0.2 -0.066408
5.786700 0.2 -0.069388
5.790033 0.2 -0.071405
5.793367 0.2 -0.072685
5.796700 0.2 -0.073938
5.800033 0.2 -0.075968
5.803367 0.2 -0.079283
5.806700 0.2 -0.084233
5.810033 0.2 -0.090804
5.813367 0.2 -0.098469
5.816700 0.2 -0.106683
5.820033 0.2 -0.115624
5.823367 0.2 -0.125729
5.826700 0.2 -0.136425
5.830033 0.2 -0.145985
5.833367 0.2 -0.152914
5.836700 0.2 -0.157058
5.840033 0.2 -0.159647
5.843367 0.2 -0.162851
5.846700 0.2 -0.168453
5.850033 0.2 -0.176458
5.853367 0.2 -0.185184
5.856700 0.2 -0.192747
5.860033 0.2 -0.198185
5.863367 0.2 -0.201790
5.866700 0.2 -0.204891
5.870033 0.2 -0.209012
5.873367 0.2 -0.214800
5.876700 0.2 -0.221753
5.880033 0.2 -0.228574
5.883367 0.2 -0.233999
5.886700 0.2 -0.237748
5.890033 0.2 -0.240821
5.893367 0.2 -0.244486
5.896700 0.2 -0.249189
5.900033 0.2 -0.254093
5.903367 0.2 -0.257576
5.906700 0.2 -0.258405
5.910033 0.2 -0.256477
5.913367 0.2 -0.252789
5.916700 0.2 -0.249073
5.920033 0.2 -0.246754
5.923367 0.2 -0.245883
5.926700 0.2 -0.245413
5.930033 0.2 -0.244305
5.933367 0.2 -0.241688
5.936700 0.2 -0.236565
5.940033 0.2 -0.228309
5.943367 0.2 -0.217608
5.946700 0.2 -0.206013
5.950033 0.2 -0.194381
5.953367 0.2 -0.182409
5.956700 0.2 -0.169338
5.960033 0.2 -0.154432
5.963367 0.2 -0.137165
5.966700 0.2 -0.117361
5.970033 0.2 -0.095009
5.973367 0.2 -0.070129
5.976700 0.2 -0.042995
5.980033 0.2 -0.014151
5.983367 0.2 0.016266
5.986700 0.2 0.049029
5.990033 0.2 0.085165
5.993367 0.2 0.124695
5.996700 0.2 0.166548
6.000033 0.2 0.209766
