# Supplementary material for: Quantitative profiling of capsaicin content in seven chili pepper cultivars using optimized HPLC
Source: Front Plant Sci. 2026 May 7;17:1749488. doi: 10.3389/fpls.2026.1749488 (PMC13190488; doi:10.3389/fpls.2026.1749488)
Supplement: Supplementary file 3 [file DataSheet3.zip › Raw Chromatograms_Chili Pepper/SEPW.txt]

URL	chrom://desktop-lb30aed/ChromeleonLocal/Capsaicin/CapsaicinTest_1312025.seq/54068.smp/UV_VIS_4.channel
Channel	UV_VIS_4

Injection Information:
Data Vault	ChromeleonLocal
Sequence	CapsaicinTest_1312025
Name	SEPW
Number	564
Position	B:F5
Comment	
Processing Method	Processing_Capsaicin
Instrument Method	Capsaicin_222025m1 -Origninal_4wavelenght
Type	Unknown
Status	Finished
Inject Time	3/31/2025 4:42:20 PM -07:00
Volume (µl)	10.00
Dilution Factor	1.0000
Weight	1.0000

Raw Data Information:
Time Min. (min)	0.003367
Time Max. (min)	6.000033
Data Points	1800
Detector	UV
Generating Data System	Chromeleon 7.2.10.24543
Exporting Data System	Chromeleon 7.2.10.0
Operator	Instrument Controller
Signal Quantity	Absorbance
Signal Unit	mAU
Signal Min.	-0.258405
Signal Max.	1,068.075794
Channel	UV_VIS_4
Driver Name	VDAD.dll
Channel Type	Evaluation
Min. Step (s)	0.2
Max. Step (s)	0.2
Average Step (s)	0.2

Signal Parameter Information:
Signal Info	WVL:280 nm

Raw Data:
Time (min)	Step (s)	Value (mAU)
0.003367	n.a.	0.000000
0.006700	0.2	0.000009
0.010033	0.2	0.000098
0.013367	0.2	0.000414
0.016700	0.2	0.000875
0.020033	0.2	0.000903
0.023367	0.2	-0.000033
0.026700	0.2	-0.001672
0.030033	0.2	-0.003120
0.033367	0.2	-0.003660
0.036700	0.2	-0.003618
0.040033	0.2	-0.004186
0.043367	0.2	-0.006258
0.046700	0.2	-0.009369
0.050033	0.2	-0.012014
0.053367	0.2	-0.013160
0.056700	0.2	-0.013467
0.060033	0.2	-0.014533
0.063367	0.2	-0.016955
0.066700	0.2	-0.019781
0.070033	0.2	-0.021867
0.073367	0.2	-0.023083
0.076700	0.2	-0.024070
0.080033	0.2	-0.025406
0.083367	0.2	-0.027097
0.086700	0.2	-0.028466
0.090033	0.2	-0.028634
0.093367	0.2	-0.027157
0.096700	0.2	-0.024503
0.100033	0.2	-0.022049
0.103367	0.2	-0.021253
0.106700	0.2	-0.022212
0.110033	0.2	-0.023455
0.113367	0.2	-0.023735
0.116700	0.2	-0.023651
0.120033	0.2	-0.024876
0.123367	0.2	-0.028438
0.126700	0.2	-0.034017
0.130033	0.2	-0.040443
0.133367	0.2	-0.046487
0.136700	0.2	-0.051185
0.140033	0.2	-0.053854
0.143367	0.2	-0.054357
0.146700	0.2	-0.053355
0.150033	0.2	-0.051842
0.153367	0.2	-0.050506
0.156700	0.2	-0.049598
0.160033	0.2	-0.049127
0.163367	0.2	-0.049127
0.166700	0.2	-0.049691
0.170033	0.2	-0.050715
0.173367	0.2	-0.051879
0.176700	0.2	-0.052811
0.180033	0.2	-0.053383
0.183367	0.2	-0.053826
0.186700	0.2	-0.054520
0.190033	0.2	-0.055605
0.193367	0.2	-0.056890
0.196700	0.2	-0.058333
0.200033	0.2	-0.060159
0.203367	0.2	-0.062282
0.206700	0.2	-0.064336
0.210033	0.2	-0.066278
0.213367	0.2	-0.068345
0.216700	0.2	-0.070394
0.220033	0.2	-0.071707
0.223367	0.2	-0.071526
0.226700	0.2	-0.069742
0.230033	0.2	-0.066864
0.233367	0.2	-0.063530
0.236700	0.2	-0.060317
0.240033	0.2	-0.057612
0.243367	0.2	-0.055376
0.246700	0.2	-0.053188
0.250033	0.2	-0.050771
0.253367	0.2	-0.048485
0.256700	0.2	-0.047176
0.260033	0.2	-0.047274
0.263367	0.2	-0.048173
0.266700	0.2	-0.048722
0.270033	0.2	-0.048159
0.273367	0.2	-0.046273
0.276700	0.2	-0.043279
0.280033	0.2	-0.039614
0.283367	0.2	-0.035618
0.286700	0.2	-0.031721
0.290033	0.2	-0.028284
0.293367	0.2	-0.024778
0.296700	0.2	-0.020009
0.300033	0.2	-0.013383
0.303367	0.2	-0.005164
0.306700	0.2	0.004112
0.310033	0.2	0.014002
0.313367	0.2	0.023921
0.316700	0.2	0.032820
0.320033	0.2	0.039516
0.323367	0.2	0.043819
0.326700	0.2	0.047125
0.330033	0.2	0.051484
0.333367	0.2	0.057998
0.336700	0.2	0.065938
0.340033	0.2	0.073626
0.343367	0.2	0.080047
0.346700	0.2	0.085575
0.350033	0.2	0.091689
0.353367	0.2	0.099880
0.356700	0.2	0.110166
0.360033	0.2	0.121347
0.363367	0.2	0.132490
0.366700	0.2	0.142986
0.370033	0.2	0.152085
0.373367	0.2	0.159559
0.376700	0.2	0.166073
0.380033	0.2	0.172588
0.383367	0.2	0.179736
0.386700	0.2	0.187545
0.390033	0.2	0.195773
0.393367	0.2	0.204546
0.396700	0.2	0.214158
0.400033	0.2	0.224411
0.403367	0.2	0.234516
0.406700	0.2	0.243750
0.410033	0.2	0.251969
0.413367	0.2	0.259220
0.416700	0.2	0.265222
0.420033	0.2	0.269469
0.423367	0.2	0.271774
0.426700	0.2	0.272775
0.430033	0.2	0.273674
0.433367	0.2	0.275630
0.436700	0.2	0.279178
0.440033	0.2	0.283965
0.443367	0.2	0.289301
0.446700	0.2	0.294517
0.450033	0.2	0.298563
0.453367	0.2	0.300286
0.456700	0.2	0.299187
0.460033	0.2	0.295783
0.463367	0.2	0.291555
0.466700	0.2	0.288012
0.470033	0.2	0.285427
0.473367	0.2	0.282549
0.476700	0.2	0.277739
0.480033	0.2	0.270861
0.483367	0.2	0.263560
0.486700	0.2	0.257366
0.490033	0.2	0.252007
0.493367	0.2	0.245920
0.496700	0.2	0.237902
0.500033	0.2	0.227871
0.503367	0.2	0.216598
0.506700	0.2	0.205133
0.510033	0.2	0.194204
0.513367	0.2	0.183978
0.516700	0.2	0.174474
0.520033	0.2	0.165883
0.523367	0.2	0.158241
0.526700	0.2	0.151098
0.530033	0.2	0.144001
0.533367	0.2	0.136620
0.536700	0.2	0.128322
0.540033	0.2	0.118394
0.543367	0.2	0.106776
0.546700	0.2	0.094068
0.550033	0.2	0.081086
0.553367	0.2	0.068364
0.556700	0.2	0.056094
0.560033	0.2	0.044559
0.563367	0.2	0.034170
0.566700	0.2	0.025062
0.570033	0.2	0.017011
0.573367	0.2	0.009625
0.576700	0.2	0.002799
0.580033	0.2	-0.003427
0.583367	0.2	-0.009579
0.586700	0.2	-0.016643
0.590033	0.2	-0.025006
0.593367	0.2	-0.033742
0.596700	0.2	-0.041076
0.600033	0.2	-0.045174
0.603367	0.2	-0.044550
0.606700	0.2	-0.037840
0.610033	0.2	-0.023632
0.613367	0.2	-0.000368
0.616700	0.2	0.033779
0.620033	0.2	0.080895
0.623367	0.2	0.143298
0.626700	0.2	0.223154
0.630033	0.2	0.321721
0.633367	0.2	0.438835
0.636700	0.2	0.573201
0.640033	0.2	0.723605
0.643367	0.2	0.890382
0.646700	0.2	1.075943
0.650033	0.2	1.283982
0.653367	0.2	1.518405
0.656700	0.2	1.782458
0.660033	0.2	2.077734
0.663367	0.2	2.403893
0.666700	0.2	2.759495
0.670033	0.2	3.143093
0.673367	0.2	3.553219
0.676700	0.2	3.988156
0.680033	0.2	4.446628
0.683367	0.2	4.928694
0.686700	0.2	5.435972
0.690033	0.2	5.971678
0.693367	0.2	6.540529
0.696700	0.2	7.148455
0.700033	0.2	7.802090
0.703367	0.2	8.508344
0.706700	0.2	9.274548
0.710033	0.2	10.109395
0.713367	0.2	11.023963
0.716700	0.2	12.031943
0.720033	0.2	13.149539
0.723367	0.2	14.395779
0.726700	0.2	15.792842
0.730033	0.2	17.366130
0.733367	0.2	19.145054
0.736700	0.2	21.164273
0.740033	0.2	23.464873
0.743367	0.2	26.095579
0.746700	0.2	29.113246
0.750033	0.2	32.581817
0.753367	0.2	36.571389
0.756700	0.2	41.158893
0.760033	0.2	46.429485
0.763367	0.2	52.477447
0.766700	0.2	59.407381
0.770033	0.2	67.337737
0.773367	0.2	76.408819
0.776700	0.2	86.797914
0.780033	0.2	98.746657
0.783367	0.2	112.607954
0.786700	0.2	128.913871
0.790033	0.2	148.446309
0.793367	0.2	172.261708
0.796700	0.2	201.597871
0.800033	0.2	237.614089
0.803367	0.2	281.013507
0.806700	0.2	331.703313
0.810033	0.2	388.649283
0.813367	0.2	449.974682
0.816700	0.2	513.255932
0.820033	0.2	575.931781
0.823367	0.2	635.729107
0.826700	0.2	691.000149
0.830033	0.2	740.886471
0.833367	0.2	785.285831
0.836700	0.2	824.665060
0.840033	0.2	859.798729
0.843367	0.2	891.521225
0.846700	0.2	920.553325
0.850033	0.2	947.412812
0.853367	0.2	972.386031
0.856700	0.2	995.531195
0.860033	0.2	1,016.679184
0.863367	0.2	1,035.403024
0.866700	0.2	1,050.966653
0.870033	0.2	1,062.303550
0.873367	0.2	1,068.075794
0.876700	0.2	1,066.832064
0.880033	0.2	1,057.249472
0.883367	0.2	1,038.428262
0.886700	0.2	1,010.192503
0.890033	0.2	973.318229
0.893367	0.2	929.589370
0.896700	0.2	881.611044
0.900033	0.2	832.388844
0.903367	0.2	784.775955
0.906700	0.2	740.954183
0.910033	0.2	702.102986
0.913367	0.2	668.331842
0.916700	0.2	638.866970
0.920033	0.2	612.419234
0.923367	0.2	587.612289
0.926700	0.2	563.339815
0.930033	0.2	538.960351
0.933367	0.2	514.312401
0.936700	0.2	489.601754
0.940033	0.2	465.241387
0.943367	0.2	441.704602
0.946700	0.2	419.415664
0.950033	0.2	398.679362
0.953367	0.2	379.645173
0.956700	0.2	362.300999
0.960033	0.2	346.490969
0.963367	0.2	331.950500
0.966700	0.2	318.351677
0.970033	0.2	305.353524
0.973367	0.2	292.649064
0.976700	0.2	280.001899
0.980033	0.2	267.269137
0.983367	0.2	254.408601
0.986700	0.2	241.469434
0.990033	0.2	228.569797
0.993367	0.2	215.868382
0.996700	0.2	203.536041
1.000033	0.2	191.732184
1.003367	0.2	180.588518
1.006700	0.2	170.200770
1.010033	0.2	160.627780
1.013367	0.2	151.895951
1.016700	0.2	144.006838
1.020033	0.2	136.944805
1.023367	0.2	130.682015
1.026700	0.2	125.181098
1.030033	0.2	120.397853
1.033367	0.2	116.284355
1.036700	0.2	112.790559
1.040033	0.2	109.864520
1.043367	0.2	107.452422
1.046700	0.2	105.498005
1.050033	0.2	103.941271
1.053367	0.2	102.717774
1.056700	0.2	101.760523
1.060033	0.2	101.002888
1.063367	0.2	100.379596
1.066700	0.2	99.826432
1.070033	0.2	99.281059
1.073367	0.2	98.685268
1.076700	0.2	97.987261
1.080033	0.2	97.143622
1.083367	0.2	96.121389
1.086700	0.2	94.898897
1.090033	0.2	93.463906
1.093367	0.2	91.810050
1.096700	0.2	89.933872
1.100033	0.2	87.833419
1.103367	0.2	85.508358
1.106700	0.2	82.961600
1.110033	0.2	80.202012
1.113367	0.2	77.246795
1.116700	0.2	74.122450
1.120033	0.2	70.864838
1.123367	0.2	67.519192
1.126700	0.2	64.139566
1.130033	0.2	60.785860
1.133367	0.2	57.519139
1.136700	0.2	54.398212
1.140033	0.2	51.477775
1.143367	0.2	48.806132
1.146700	0.2	46.422049
1.150033	0.2	44.351085
1.153367	0.2	42.602825
1.156700	0.2	41.171243
1.160033	0.2	40.037422
1.163367	0.2	39.172382
1.166700	0.2	38.539176
1.170033	0.2	38.095289
1.173367	0.2	37.795859
1.176700	0.2	37.597171
1.180033	0.2	37.460332
1.183367	0.2	37.354725
1.186700	0.2	37.259730
1.190033	0.2	37.164427
1.193367	0.2	37.065977
1.196700	0.2	36.967075
1.200033	0.2	36.872597
1.203367	0.2	36.785691
1.206700	0.2	36.704890
1.210033	0.2	36.623101
1.213367	0.2	36.527300
1.216700	0.2	36.398978
1.220033	0.2	36.216602
1.223367	0.2	35.959035
1.226700	0.2	35.607694
1.230033	0.2	35.147988
1.233367	0.2	34.571202
1.236700	0.2	33.876002
1.240033	0.2	33.068322
1.243367	0.2	32.160222
1.246700	0.2	31.168633
1.250033	0.2	30.113445
1.253367	0.2	29.015522
1.256700	0.2	27.895430
1.260033	0.2	26.771952
1.263367	0.2	25.660591
1.266700	0.2	24.573011
1.270033	0.2	23.517460
1.273367	0.2	22.499664
1.276700	0.2	21.523684
1.280033	0.2	20.592399
1.283367	0.2	19.707461
1.286700	0.2	18.869108
1.290033	0.2	18.076915
1.293367	0.2	17.330470
1.296700	0.2	16.629109
1.300033	0.2	15.971870
1.303367	0.2	15.358212
1.306700	0.2	14.788439
1.310033	0.2	14.263196
1.313367	0.2	13.783593
1.316700	0.2	13.352111
1.320033	0.2	12.972392
1.323367	0.2	12.647682
1.326700	0.2	12.379978
1.330033	0.2	12.169783
1.333367	0.2	12.015686
1.336700	0.2	11.913525
1.340033	0.2	11.855457
1.343367	0.2	11.830465
1.346700	0.2	11.825981
1.350033	0.2	11.828975
1.353367	0.2	11.826758
1.356700	0.2	11.808113
1.360033	0.2	11.764551
1.363367	0.2	11.691209
1.366700	0.2	11.587101
1.370033	0.2	11.454928
1.373367	0.2	11.299951
1.376700	0.2	11.128420
1.380033	0.2	10.946542
1.383367	0.2	10.759779
1.386700	0.2	10.571941
1.390033	0.2	10.384647
1.393367	0.2	10.197600
1.396700	0.2	10.009478
1.400033	0.2	9.818771
1.403367	0.2	9.624180
1.406700	0.2	9.425324
1.410033	0.2	9.223260
1.413367	0.2	9.019803
1.416700	0.2	8.816919
1.420033	0.2	8.617309
1.423367	0.2	8.424534
1.426700	0.2	8.241953
1.430033	0.2	8.071768
1.433367	0.2	7.914682
1.436700	0.2	7.770117
1.440033	0.2	7.636799
1.443367	0.2	7.513333
1.446700	0.2	7.398305
1.450033	0.2	7.290128
1.453367	0.2	7.187156
1.456700	0.2	7.088231
1.460033	0.2	6.993306
1.463367	0.2	6.903186
1.466700	0.2	6.818818
1.470033	0.2	6.740950
1.473367	0.2	6.670202
1.476700	0.2	6.607100
1.480033	0.2	6.552022
1.483367	0.2	6.505111
1.486700	0.2	6.466513
1.490033	0.2	6.436254
1.493367	0.2	6.413404
1.496700	0.2	6.395709
1.500033	0.2	6.380570
1.503367	0.2	6.366107
1.506700	0.2	6.351364
1.510033	0.2	6.336081
1.513367	0.2	6.320262
1.516700	0.2	6.304230
1.520033	0.2	6.289142
1.523367	0.2	6.276760
1.526700	0.2	6.268239
1.530033	0.2	6.263806
1.533367	0.2	6.263545
1.536700	0.2	6.267726
1.540033	0.2	6.276248
1.543367	0.2	6.288304
1.546700	0.2	6.302530
1.550033	0.2	6.317478
1.553367	0.2	6.332081
1.556700	0.2	6.345236
1.560033	0.2	6.355029
1.563367	0.2	6.359564
1.566700	0.2	6.358521
1.570033	0.2	6.352798
1.573367	0.2	6.343182
1.576700	0.2	6.330293
1.580033	0.2	6.314972
1.583367	0.2	6.297887
1.586700	0.2	6.279289
1.590033	0.2	6.259517
1.593367	0.2	6.239694
1.596700	0.2	6.221589
1.600033	0.2	6.206613
1.603367	0.2	6.195027
1.606700	0.2	6.186208
1.610033	0.2	6.179651
1.613367	0.2	6.175442
1.616700	0.2	6.173532
1.620033	0.2	6.172974
1.623367	0.2	6.172000
1.626700	0.2	6.168364
1.630033	0.2	6.159763
1.633367	0.2	6.144354
1.636700	0.2	6.120857
1.640033	0.2	6.088847
1.643367	0.2	6.049117
1.646700	0.2	6.002807
1.650033	0.2	5.950518
1.653367	0.2	5.892706
1.656700	0.2	5.830433
1.660033	0.2	5.765674
1.663367	0.2	5.700681
1.666700	0.2	5.637123
1.670033	0.2	5.576015
1.673367	0.2	5.518049
1.676700	0.2	5.463548
1.680033	0.2	5.412721
1.683367	0.2	5.366327
1.686700	0.2	5.325666
1.690033	0.2	5.292087
1.693367	0.2	5.266313
1.696700	0.2	5.247560
1.700033	0.2	5.233665
1.703367	0.2	5.222294
1.706700	0.2	5.211714
1.710033	0.2	5.200659
1.713367	0.2	5.187998
1.716700	0.2	5.172738
1.720033	0.2	5.154540
1.723367	0.2	5.133883
1.726700	0.2	5.111024
1.730033	0.2	5.085277
1.733367	0.2	5.055987
1.736700	0.2	5.023880
1.740033	0.2	4.990948
1.743367	0.2	4.959111
1.746700	0.2	4.929500
1.750033	0.2	4.902906
1.753367	0.2	4.880317
1.756700	0.2	4.862491
1.760033	0.2	4.849681
1.763367	0.2	4.842477
1.766700	0.2	4.842109
1.770033	0.2	4.849401
1.773367	0.2	4.863516
1.776700	0.2	4.882161
1.780033	0.2	4.903083
1.783367	0.2	4.925253
1.786700	0.2	4.948271
1.790033	0.2	4.970892
1.793367	0.2	4.990813
1.796700	0.2	5.005589
1.800033	0.2	5.013510
1.803367	0.2	5.014134
1.806700	0.2	5.008066
1.810033	0.2	4.995763
1.813367	0.2	4.976713
1.816700	0.2	4.950459
1.820033	0.2	4.917830
1.823367	0.2	4.880368
1.826700	0.2	4.839194
1.830033	0.2	4.794942
1.833367	0.2	4.748199
1.836700	0.2	4.699538
1.840033	0.2	4.649800
1.843367	0.2	4.600692
1.846700	0.2	4.554321
1.850033	0.2	4.511885
1.853367	0.2	4.473221
1.856700	0.2	4.437682
1.860033	0.2	4.405142
1.863367	0.2	4.375861
1.866700	0.2	4.349551
1.870033	0.2	4.325388
1.873367	0.2	4.302859
1.876700	0.2	4.281946
1.880033	0.2	4.262780
1.883367	0.2	4.245313
1.886700	0.2	4.229145
1.890033	0.2	4.213853
1.893367	0.2	4.199459
1.896700	0.2	4.186053
1.900033	0.2	4.173084
1.903367	0.2	4.159641
1.906700	0.2	4.145280
1.910033	0.2	4.130071
1.913367	0.2	4.113666
1.916700	0.2	4.095123
1.920033	0.2	4.074010
1.923367	0.2	4.051188
1.926700	0.2	4.028073
1.930033	0.2	4.005558
1.933367	0.2	3.983960
1.936700	0.2	3.963234
1.940033	0.2	3.942894
1.943367	0.2	3.922493
1.946700	0.2	3.901897
1.950033	0.2	3.880928
1.953367	0.2	3.859052
1.956700	0.2	3.835815
1.960033	0.2	3.811563
1.963367	0.2	3.787014
1.966700	0.2	3.762101
1.970033	0.2	3.736019
1.973367	0.2	3.708103
1.976700	0.2	3.678268
1.980033	0.2	3.647455
1.983367	0.2	3.617764
1.986700	0.2	3.591487
1.990033	0.2	3.569699
1.993367	0.2	3.552195
1.996700	0.2	3.538593
2.000033	0.2	3.528972
2.003367	0.2	3.523882
2.006700	0.2	3.524595
2.010033	0.2	3.533084
2.013367	0.2	3.550854
2.016700	0.2	3.578262
2.020033	0.2	3.615064
2.023367	0.2	3.660955
2.026700	0.2	3.715833
2.030033	0.2	3.779829
2.033367	0.2	3.853273
2.036700	0.2	3.937311
2.040033	0.2	4.034303
2.043367	0.2	4.147505
2.046700	0.2	4.281783
2.050033	0.2	4.445165
2.053367	0.2	4.648841
2.056700	0.2	4.905513
2.060033	0.2	5.227928
2.063367	0.2	5.628280
2.066700	0.2	6.118310
2.070033	0.2	6.709322
2.073367	0.2	7.411353
2.076700	0.2	8.231727
2.080033	0.2	9.173867
2.083367	0.2	10.237359
2.086700	0.2	11.419551
2.090033	0.2	12.717345
2.093367	0.2	14.128606
2.096700	0.2	15.653675
2.100033	0.2	17.296160
2.103367	0.2	19.063153
2.106700	0.2	20.965640
2.110033	0.2	23.018746
2.113367	0.2	25.240998
2.116700	0.2	27.651824
2.120033	0.2	30.267932
2.123367	0.2	33.100173
2.126700	0.2	36.150529
2.130033	0.2	39.409194
2.133367	0.2	42.852820
2.136700	0.2	46.444302
2.140033	0.2	50.133658
2.143367	0.2	53.859870
2.146700	0.2	57.553961
2.150033	0.2	61.142976
2.153367	0.2	64.553814
2.156700	0.2	67.716353
2.160033	0.2	70.566624
2.163367	0.2	73.050964
2.166700	0.2	75.129890
2.170033	0.2	76.779500
2.173367	0.2	77.990298
2.176700	0.2	78.765391
2.180033	0.2	79.119303
2.183367	0.2	79.076677
2.186700	0.2	78.670224
2.190033	0.2	77.938479
2.193367	0.2	76.923366
2.196700	0.2	75.666634
2.200033	0.2	74.206819
2.203367	0.2	72.578508
2.206700	0.2	70.812209
2.210033	0.2	68.933116
2.213367	0.2	66.959979
2.216700	0.2	64.905528
2.220033	0.2	62.778066
2.223367	0.2	60.583330
2.226700	0.2	58.325608
2.230033	0.2	56.008091
2.233367	0.2	53.633340
2.236700	0.2	51.204576
2.240033	0.2	48.727547
2.243367	0.2	46.211742
2.246700	0.2	43.669855
2.250033	0.2	41.116192
2.253367	0.2	38.566021
2.256700	0.2	36.036079
2.260033	0.2	33.544116
2.263367	0.2	31.107655
2.266700	0.2	28.743539
2.270033	0.2	26.467643
2.273367	0.2	24.293992
2.276700	0.2	22.234009
2.280033	0.2	20.296085
2.283367	0.2	18.485487
2.286700	0.2	16.804659
2.290033	0.2	15.253946
2.293367	0.2	13.832441
2.296700	0.2	12.537828
2.300033	0.2	11.365172
2.303367	0.2	10.306784
2.306700	0.2	9.354153
2.310033	0.2	8.499534
2.313367	0.2	7.735868
2.316700	0.2	7.055970
2.320033	0.2	6.452366
2.323367	0.2	5.918103
2.326700	0.2	5.447301
2.330033	0.2	5.034506
2.333367	0.2	4.673922
2.336700	0.2	4.359190
2.340033	0.2	4.083659
2.343367	0.2	3.841487
2.346700	0.2	3.628549
2.350033	0.2	3.441977
2.353367	0.2	3.279150
2.356700	0.2	3.137127
2.360033	0.2	3.012475
2.363367	0.2	2.902132
2.366700	0.2	2.804301
2.370033	0.2	2.717790
2.373367	0.2	2.641175
2.376700	0.2	2.573002
2.380033	0.2	2.512368
2.383367	0.2	2.458864
2.386700	0.2	2.411972
2.390033	0.2	2.370691
2.393367	0.2	2.333657
2.396700	0.2	2.299813
2.400033	0.2	2.269158
2.403367	0.2	2.242220
2.406700	0.2	2.219104
2.410033	0.2	2.199891
2.413367	0.2	2.185237
2.416700	0.2	2.175728
2.420033	0.2	2.171160
2.423367	0.2	2.170857
2.426700	0.2	2.174284
2.430033	0.2	2.181372
2.433367	0.2	2.192631
2.436700	0.2	2.208580
2.440033	0.2	2.229009
2.443367	0.2	2.253312
2.446700	0.2	2.280991
2.450033	0.2	2.311110
2.453367	0.2	2.342183
2.456700	0.2	2.373499
2.460033	0.2	2.405625
2.463367	0.2	2.439329
2.466700	0.2	2.474561
2.470033	0.2	2.510631
2.473367	0.2	2.546674
2.476700	0.2	2.581920
2.480033	0.2	2.615694
2.483367	0.2	2.647364
2.486700	0.2	2.676775
2.490033	0.2	2.704812
2.493367	0.2	2.732784
2.496700	0.2	2.761097
2.500033	0.2	2.788808
2.503367	0.2	2.814140
2.506700	0.2	2.835649
2.510033	0.2	2.853000
2.513367	0.2	2.866322
2.516700	0.2	2.875212
2.520033	0.2	2.879077
2.523367	0.2	2.877973
2.526700	0.2	2.872515
2.530033	0.2	2.862955
2.533367	0.2	2.849037
2.536700	0.2	2.830904
2.540033	0.2	2.809400
2.543367	0.2	2.785139
2.546700	0.2	2.757986
2.550033	0.2	2.727639
2.553367	0.2	2.694270
2.556700	0.2	2.658414
2.560033	0.2	2.620714
2.563367	0.2	2.582129
2.566700	0.2	2.543833
2.570033	0.2	2.506776
2.573367	0.2	2.471819
2.576700	0.2	2.440293
2.580033	0.2	2.414319
2.583367	0.2	2.396926
2.586700	0.2	2.392451
2.590033	0.2	2.406905
2.593367	0.2	2.448023
2.596700	0.2	2.525435
2.600033	0.2	2.651531
2.603367	0.2	2.842373
2.606700	0.2	3.117570
2.610033	0.2	3.499701
2.613367	0.2	4.014354
2.616700	0.2	4.690089
2.620033	0.2	5.557318
2.623367	0.2	6.647008
2.626700	0.2	7.989695
2.630033	0.2	9.613759
2.633367	0.2	11.543329
2.636700	0.2	13.796389
2.640033	0.2	16.382243
2.643367	0.2	19.298876
2.646700	0.2	22.531990
2.650033	0.2	26.055952
2.653367	0.2	29.834858
2.656700	0.2	33.821752
2.660033	0.2	37.957882
2.663367	0.2	42.174868
2.666700	0.2	46.398775
2.670033	0.2	50.553856
2.673367	0.2	54.565873
2.676700	0.2	58.365562
2.680033	0.2	61.891247
2.683367	0.2	65.090149
2.686700	0.2	67.919744
2.690033	0.2	70.349532
2.693367	0.2	72.362218
2.696700	0.2	73.953588
2.700033	0.2	75.131310
2.703367	0.2	75.913267
2.706700	0.2	76.325741
2.710033	0.2	76.401224
2.713367	0.2	76.176375
2.716700	0.2	75.690169
2.720033	0.2	74.981786
2.723367	0.2	74.088494
2.726700	0.2	73.044398
2.730033	0.2	71.879053
2.733367	0.2	70.615807
2.736700	0.2	69.271545
2.740033	0.2	67.857904
2.743367	0.2	66.382070
2.746700	0.2	64.847036
2.750033	0.2	63.252123
2.753367	0.2	61.593372
2.756700	0.2	59.864596
2.760033	0.2	58.059930
2.763367	0.2	56.175995
2.766700	0.2	54.211887
2.770033	0.2	52.168542
2.773367	0.2	50.049941
2.776700	0.2	47.864514
2.780033	0.2	45.624138
2.783367	0.2	43.342589
2.786700	0.2	41.035744
2.790033	0.2	38.721371
2.793367	0.2	36.417437
2.796700	0.2	34.141457
2.800033	0.2	31.910716
2.803367	0.2	29.741712
2.806700	0.2	27.649249
2.810033	0.2	25.646305
2.813367	0.2	23.744046
2.816700	0.2	21.951073
2.820033	0.2	20.272573
2.823367	0.2	18.710434
2.826700	0.2	17.264094
2.830033	0.2	15.931642
2.833367	0.2	14.710026
2.836700	0.2	13.594530
2.840033	0.2	12.578825
2.843367	0.2	11.656033
2.846700	0.2	10.819281
2.850033	0.2	10.061394
2.853367	0.2	9.375364
2.856700	0.2	8.755382
2.860033	0.2	8.196612
2.863367	0.2	7.693917
2.866700	0.2	7.241261
2.870033	0.2	6.832439
2.873367	0.2	6.462075
2.876700	0.2	6.125649
2.880033	0.2	5.819071
2.883367	0.2	5.538561
2.886700	0.2	5.280916
2.890033	0.2	5.043950
2.893367	0.2	4.826272
2.896700	0.2	4.626415
2.900033	0.2	4.442362
2.903367	0.2	4.271939
2.906700	0.2	4.113321
2.910033	0.2	3.965087
2.913367	0.2	3.825962
2.916700	0.2	3.694473
2.920033	0.2	3.568730
2.923367	0.2	3.447142
2.926700	0.2	3.329357
2.930033	0.2	3.215955
2.933367	0.2	3.107307
2.936700	0.2	3.002794
2.940033	0.2	2.900916
2.943367	0.2	2.799868
2.946700	0.2	2.698461
2.950033	0.2	2.597100
2.953367	0.2	2.497598
2.956700	0.2	2.401560
2.960033	0.2	2.309401
2.963367	0.2	2.220646
2.966700	0.2	2.134610
2.970033	0.2	2.050870
2.973367	0.2	1.969342
2.976700	0.2	1.890399
2.980033	0.2	1.815255
2.983367	0.2	1.745354
2.986700	0.2	1.681056
2.990033	0.2	1.621549
2.993367	0.2	1.565828
2.996700	0.2	1.513227
3.000033	0.2	1.463625
3.003367	0.2	1.417287
3.006700	0.2	1.374260
3.010033	0.2	1.334478
3.013367	0.2	1.298133
3.016700	0.2	1.265192
3.020033	0.2	1.235055
3.023367	0.2	1.207143
3.026700	0.2	1.181653
3.030033	0.2	1.159385
3.033367	0.2	1.140721
3.036700	0.2	1.125047
3.040033	0.2	1.111273
3.043367	0.2	1.098365
3.046700	0.2	1.085689
3.050033	0.2	1.073270
3.053367	0.2	1.061684
3.056700	0.2	1.051431
3.060033	0.2	1.042448
3.063367	0.2	1.034369
3.066700	0.2	1.026820
3.070033	0.2	1.019286
3.073367	0.2	1.011295
3.076700	0.2	1.002969
3.080033	0.2	0.994815
3.083367	0.2	0.987141
3.086700	0.2	0.980133
3.090033	0.2	0.974042
3.093367	0.2	0.968636
3.096700	0.2	0.962960
3.100033	0.2	0.956198
3.103367	0.2	0.948496
3.106700	0.2	0.940901
3.110033	0.2	0.934824
3.113367	0.2	0.931025
3.116700	0.2	0.929092
3.120033	0.2	0.928203
3.123367	0.2	0.928147
3.126700	0.2	0.929208
3.130033	0.2	0.931225
3.133367	0.2	0.933283
3.136700	0.2	0.934666
3.140033	0.2	0.935816
3.143367	0.2	0.937809
3.146700	0.2	0.941106
3.150033	0.2	0.945409
3.153367	0.2	0.950536
3.156700	0.2	0.956943
3.160033	0.2	0.965148
3.163367	0.2	0.975174
3.166700	0.2	0.986489
3.170033	0.2	0.998187
3.173367	0.2	1.009717
3.176700	0.2	1.021554
3.180033	0.2	1.034662
3.183367	0.2	1.049661
3.186700	0.2	1.066434
3.190033	0.2	1.084148
3.193367	0.2	1.101755
3.196700	0.2	1.118453
3.200033	0.2	1.133829
3.203367	0.2	1.147892
3.206700	0.2	1.161215
3.210033	0.2	1.174551
3.213367	0.2	1.188028
3.216700	0.2	1.201145
3.220033	0.2	1.213159
3.223367	0.2	1.223078
3.226700	0.2	1.230100
3.230033	0.2	1.234272
3.233367	0.2	1.236144
3.236700	0.2	1.236266
3.240033	0.2	1.235488
3.243367	0.2	1.234817
3.246700	0.2	1.234571
3.250033	0.2	1.234217
3.253367	0.2	1.233118
3.256700	0.2	1.231213
3.260033	0.2	1.228806
3.263367	0.2	1.225872
3.266700	0.2	1.222016
3.270033	0.2	1.216866
3.273367	0.2	1.210482
3.276700	0.2	1.203516
3.280033	0.2	1.196745
3.283367	0.2	1.190230
3.286700	0.2	1.183306
3.290033	0.2	1.175562
3.293367	0.2	1.167324
3.296700	0.2	1.159096
3.300033	0.2	1.151203
3.303367	0.2	1.143678
3.306700	0.2	1.135995
3.310033	0.2	1.127115
3.313367	0.2	1.116223
3.316700	0.2	1.103519
3.320033	0.2	1.089969
3.323367	0.2	1.076399
3.326700	0.2	1.063175
3.330033	0.2	1.050434
3.333367	0.2	1.038201
3.336700	0.2	1.026471
3.340033	0.2	1.015062
3.343367	0.2	1.003616
3.346700	0.2	0.991956
3.350033	0.2	0.979956
3.353367	0.2	0.967495
3.356700	0.2	0.954731
3.360033	0.2	0.941954
3.363367	0.2	0.929446
3.366700	0.2	0.917474
3.370033	0.2	0.905995
3.373367	0.2	0.895150
3.376700	0.2	0.885916
3.380033	0.2	0.879490
3.383367	0.2	0.876072
3.386700	0.2	0.874656
3.390033	0.2	0.874102
3.393367	0.2	0.874186
3.396700	0.2	0.875504
3.400033	0.2	0.878847
3.403367	0.2	0.884789
3.406700	0.2	0.893530
3.410033	0.2	0.905083
3.413367	0.2	0.919229
3.416700	0.2	0.935211
3.420033	0.2	0.952128
3.423367	0.2	0.969465
3.426700	0.2	0.986787
3.430033	0.2	1.003686
3.433367	0.2	1.020525
3.436700	0.2	1.038411
3.440033	0.2	1.058043
3.443367	0.2	1.078965
3.446700	0.2	1.100083
3.450033	0.2	1.120656
3.453367	0.2	1.140931
3.456700	0.2	1.161704
3.460033	0.2	1.183567
3.463367	0.2	1.206952
3.466700	0.2	1.232587
3.470033	0.2	1.261425
3.473367	0.2	1.294198
3.476700	0.2	1.331060
3.480033	0.2	1.371978
3.483367	0.2	1.417818
3.486700	0.2	1.470512
3.490033	0.2	1.532114
3.493367	0.2	1.604231
3.496700	0.2	1.688097
3.500033	0.2	1.785029
3.503367	0.2	1.896303
3.506700	0.2	2.022311
3.510033	0.2	2.162214
3.513367	0.2	2.314709
3.516700	0.2	2.478925
3.520033	0.2	2.654246
3.523367	0.2	2.839784
3.526700	0.2	3.034389
3.530033	0.2	3.236718
3.533367	0.2	3.444706
3.536700	0.2	3.655213
3.540033	0.2	3.864849
3.543367	0.2	4.071095
3.546700	0.2	4.272140
3.550033	0.2	4.466344
3.553367	0.2	4.651868
3.556700	0.2	4.826672
3.560033	0.2	4.989053
3.563367	0.2	5.137711
3.566700	0.2	5.271547
3.570033	0.2	5.390211
3.573367	0.2	5.494407
3.576700	0.2	5.585328
3.580033	0.2	5.664220
3.583367	0.2	5.732202
3.586700	0.2	5.790317
3.590033	0.2	5.840352
3.593367	0.2	5.885391
3.596700	0.2	5.928851
3.600033	0.2	5.973289
3.603367	0.2	6.020446
3.606700	0.2	6.071967
3.610033	0.2	6.129690
3.613367	0.2	6.195395
3.616700	0.2	6.270083
3.620033	0.2	6.353431
3.623367	0.2	6.444268
3.626700	0.2	6.541712
3.630033	0.2	6.645084
3.633367	0.2	6.752508
3.636700	0.2	6.860294
3.640033	0.2	6.964272
3.643367	0.2	7.061148
3.646700	0.2	7.148515
3.650033	0.2	7.223953
3.653367	0.2	7.284465
3.656700	0.2	7.326868
3.660033	0.2	7.348186
3.663367	0.2	7.345700
3.666700	0.2	7.317462
3.670033	0.2	7.262519
3.673367	0.2	7.180143
3.676700	0.2	7.069688
3.680033	0.2	6.932030
3.683367	0.2	6.770282
3.686700	0.2	6.588618
3.690033	0.2	6.390745
3.693367	0.2	6.179214
3.696700	0.2	5.955598
3.700033	0.2	5.721729
3.703367	0.2	5.480861
3.706700	0.2	5.237451
3.710033	0.2	4.995852
3.713367	0.2	4.759161
3.716700	0.2	4.529082
3.720033	0.2	4.306473
3.723367	0.2	4.091966
3.726700	0.2	3.886544
3.730033	0.2	3.691679
3.733367	0.2	3.508520
3.736700	0.2	3.337110
3.740033	0.2	3.176495
3.743367	0.2	3.025671
3.746700	0.2	2.884325
3.750033	0.2	2.752258
3.753367	0.2	2.628486
3.756700	0.2	2.511581
3.760033	0.2	2.400344
3.763367	0.2	2.293908
3.766700	0.2	2.191705
3.770033	0.2	2.093436
3.773367	0.2	1.998888
3.776700	0.2	1.907684
3.780033	0.2	1.819422
3.783367	0.2	1.734025
3.786700	0.2	1.651631
3.790033	0.2	1.572217
3.793367	0.2	1.495769
3.796700	0.2	1.422293
3.800033	0.2	1.351582
3.803367	0.2	1.283251
3.806700	0.2	1.217015
3.810033	0.2	1.152949
3.813367	0.2	1.091687
3.816700	0.2	1.034252
3.820033	0.2	0.981414
3.823367	0.2	0.933008
3.826700	0.2	0.888337
3.830033	0.2	0.847224
3.833367	0.2	0.809915
3.836700	0.2	0.776267
3.840033	0.2	0.745608
3.843367	0.2	0.717449
3.846700	0.2	0.692010
3.850033	0.2	0.669523
3.853367	0.2	0.649351
3.856700	0.2	0.630254
3.860033	0.2	0.611474
3.863367	0.2	0.593346
3.866700	0.2	0.576903
3.870033	0.2	0.562784
3.873367	0.2	0.550649
3.876700	0.2	0.539883
3.880033	0.2	0.530137
3.883367	0.2	0.520763
3.886700	0.2	0.510891
3.890033	0.2	0.500237
3.893367	0.2	0.489131
3.896700	0.2	0.478043
3.900033	0.2	0.467552
3.903367	0.2	0.458253
3.906700	0.2	0.450322
3.910033	0.2	0.443216
3.913367	0.2	0.436413
3.916700	0.2	0.430113
3.920033	0.2	0.424697
3.923367	0.2	0.419864
3.926700	0.2	0.414746
3.930033	0.2	0.409181
3.933367	0.2	0.404366
3.936700	0.2	0.401475
3.940033	0.2	0.400296
3.943367	0.2	0.399793
3.946700	0.2	0.399081
3.950033	0.2	0.397200
3.953367	0.2	0.393428
3.956700	0.2	0.388082
3.960033	0.2	0.381940
3.963367	0.2	0.375421
3.966700	0.2	0.369214
3.970033	0.2	0.364552
3.973367	0.2	0.362075
3.976700	0.2	0.360967
3.980033	0.2	0.359421
3.983367	0.2	0.356114
3.986700	0.2	0.351039
3.990033	0.2	0.344771
3.993367	0.2	0.337684
3.996700	0.2	0.330233
4.000033	0.2	0.323150
4.003367	0.2	0.316915
4.006700	0.2	0.311635
4.010033	0.2	0.307621
4.013367	0.2	0.305218
4.016700	0.2	0.304123
4.020033	0.2	0.303481
4.023367	0.2	0.302326
4.026700	0.2	0.299886
4.030033	0.2	0.295886
4.033367	0.2	0.290875
4.036700	0.2	0.286163
4.040033	0.2	0.282871
4.043367	0.2	0.280966
4.046700	0.2	0.279513
4.050033	0.2	0.277474
4.053367	0.2	0.274382
4.056700	0.2	0.270484
4.060033	0.2	0.266405
4.063367	0.2	0.262712
4.066700	0.2	0.259788
4.070033	0.2	0.257748
4.073367	0.2	0.256225
4.076700	0.2	0.254330
4.080033	0.2	0.251397
4.083367	0.2	0.247811
4.086700	0.2	0.244598
4.090033	0.2	0.242414
4.093367	0.2	0.241129
4.096700	0.2	0.240030
4.100033	0.2	0.238619
4.103367	0.2	0.237161
4.106700	0.2	0.236453
4.110033	0.2	0.236826
4.113367	0.2	0.237655
4.116700	0.2	0.237743
4.120033	0.2	0.236388
4.123367	0.2	0.233944
4.126700	0.2	0.231275
4.130033	0.2	0.229073
4.133367	0.2	0.227811
4.136700	0.2	0.227778
4.140033	0.2	0.228868
4.143367	0.2	0.230218
4.146700	0.2	0.230414
4.150033	0.2	0.228365
4.153367	0.2	0.224030
4.156700	0.2	0.218265
4.160033	0.2	0.212067
4.163367	0.2	0.205860
4.166700	0.2	0.199652
4.170033	0.2	0.194074
4.173367	0.2	0.190455
4.176700	0.2	0.189552
4.180033	0.2	0.190935
4.183367	0.2	0.193468
4.186700	0.2	0.195946
4.190033	0.2	0.197422
4.193367	0.2	0.197352
4.196700	0.2	0.195806
4.200033	0.2	0.193552
4.203367	0.2	0.191503
4.206700	0.2	0.190106
4.210033	0.2	0.189305
4.213367	0.2	0.188868
4.216700	0.2	0.188458
4.220033	0.2	0.187848
4.223367	0.2	0.187163
4.226700	0.2	0.186693
4.230033	0.2	0.186730
4.233367	0.2	0.187317
4.236700	0.2	0.188001
4.240033	0.2	0.188262
4.243367	0.2	0.187797
4.246700	0.2	0.186325
4.250033	0.2	0.183987
4.253367	0.2	0.181613
4.256700	0.2	0.179815
4.260033	0.2	0.178399
4.263367	0.2	0.177133
4.266700	0.2	0.176225
4.270033	0.2	0.175908
4.273367	0.2	0.176383
4.276700	0.2	0.177859
4.280033	0.2	0.180062
4.283367	0.2	0.182204
4.286700	0.2	0.183703
4.290033	0.2	0.184570
4.293367	0.2	0.184965
4.296700	0.2	0.184840
4.300033	0.2	0.184327
4.303367	0.2	0.183783
4.306700	0.2	0.183266
4.310033	0.2	0.182828
4.313367	0.2	0.183210
4.316700	0.2	0.185207
4.320033	0.2	0.188625
4.323367	0.2	0.192453
4.326700	0.2	0.195960
4.330033	0.2	0.199047
4.333367	0.2	0.201506
4.336700	0.2	0.202814
4.340033	0.2	0.202782
4.343367	0.2	0.201641
4.346700	0.2	0.199783
4.350033	0.2	0.197953
4.353367	0.2	0.197291
4.356700	0.2	0.198605
4.360033	0.2	0.201841
4.363367	0.2	0.206605
4.366700	0.2	0.212598
4.370033	0.2	0.219066
4.373367	0.2	0.224649
4.376700	0.2	0.228351
4.380033	0.2	0.230195
4.383367	0.2	0.230731
4.386700	0.2	0.230046
4.390033	0.2	0.227727
4.393367	0.2	0.224123
4.396700	0.2	0.220840
4.400033	0.2	0.219122
4.403367	0.2	0.218470
4.406700	0.2	0.217650
4.410033	0.2	0.216025
4.413367	0.2	0.213468
4.416700	0.2	0.210148
4.420033	0.2	0.206474
4.423367	0.2	0.202903
4.426700	0.2	0.200104
4.430033	0.2	0.199005
4.433367	0.2	0.200206
4.436700	0.2	0.203406
4.440033	0.2	0.207261
4.443367	0.2	0.209995
4.446700	0.2	0.210521
4.450033	0.2	0.208970
4.453367	0.2	0.206181
4.456700	0.2	0.203168
4.460033	0.2	0.200653
4.463367	0.2	0.198712
4.466700	0.2	0.197110
4.470033	0.2	0.195960
4.473367	0.2	0.195503
4.476700	0.2	0.195550
4.480033	0.2	0.195745
4.483367	0.2	0.196234
4.486700	0.2	0.197366
4.490033	0.2	0.198889
4.493367	0.2	0.199927
4.496700	0.2	0.199927
4.500033	0.2	0.199047
4.503367	0.2	0.197645
4.506700	0.2	0.196239
4.510033	0.2	0.195568
4.513367	0.2	0.196104
4.516700	0.2	0.197780
4.520033	0.2	0.200435
4.523367	0.2	0.203564
4.526700	0.2	0.205887
4.530033	0.2	0.206358
4.533367	0.2	0.205263
4.536700	0.2	0.203615
4.540033	0.2	0.202018
4.543367	0.2	0.200667
4.546700	0.2	0.199946
4.550033	0.2	0.200388
4.553367	0.2	0.202185
4.556700	0.2	0.205003
4.560033	0.2	0.208053
4.563367	0.2	0.210288
4.566700	0.2	0.210968
4.570033	0.2	0.210395
4.573367	0.2	0.209329
4.576700	0.2	0.207871
4.580033	0.2	0.206181
4.583367	0.2	0.205589
4.586700	0.2	0.207536
4.590033	0.2	0.212020
4.593367	0.2	0.217995
4.596700	0.2	0.224472
4.600033	0.2	0.231024
4.603367	0.2	0.237687
4.606700	0.2	0.244514
4.610033	0.2	0.251248
4.613367	0.2	0.257823
4.616700	0.2	0.264687
4.620033	0.2	0.272170
4.623367	0.2	0.279951
4.626700	0.2	0.287388
4.630033	0.2	0.294475
4.633367	0.2	0.301991
4.636700	0.2	0.310652
4.640033	0.2	0.320612
4.643367	0.2	0.331551
4.646700	0.2	0.342578
4.650033	0.2	0.352608
4.653367	0.2	0.361148
4.656700	0.2	0.368608
4.660033	0.2	0.375668
4.663367	0.2	0.382713
4.666700	0.2	0.389945
4.670033	0.2	0.397353
4.673367	0.2	0.404329
4.676700	0.2	0.409945
4.680033	0.2	0.413447
4.683367	0.2	0.414629
4.686700	0.2	0.414080
4.690033	0.2	0.412669
4.693367	0.2	0.410811
4.696700	0.2	0.408432
4.700033	0.2	0.405321
4.703367	0.2	0.401004
4.706700	0.2	0.394867
4.710033	0.2	0.386955
4.713367	0.2	0.378238
4.716700	0.2	0.369977
4.720033	0.2	0.362969
4.723367	0.2	0.356990
4.726700	0.2	0.350932
4.730033	0.2	0.343355
4.733367	0.2	0.333474
4.736700	0.2	0.321926
4.740033	0.2	0.310247
4.743367	0.2	0.299555
4.746700	0.2	0.290037
4.750033	0.2	0.281087
4.753367	0.2	0.271755
4.756700	0.2	0.261404
4.760033	0.2	0.250204
4.763367	0.2	0.238852
4.766700	0.2	0.228137
4.770033	0.2	0.219001
4.773367	0.2	0.211997
4.776700	0.2	0.206297
4.780033	0.2	0.200281
4.783367	0.2	0.193305
4.786700	0.2	0.185757
4.790033	0.2	0.178111
4.793367	0.2	0.170823
4.796700	0.2	0.164369
4.800033	0.2	0.158870
4.803367	0.2	0.153943
4.806700	0.2	0.149012
4.810033	0.2	0.143694
4.813367	0.2	0.138138
4.816700	0.2	0.132932
4.820033	0.2	0.128583
4.823367	0.2	0.125165
4.826700	0.2	0.122376
4.830033	0.2	0.119801
4.833367	0.2	0.117286
4.836700	0.2	0.115139
4.840033	0.2	0.114124
4.843367	0.2	0.114813
4.846700	0.2	0.117118
4.850033	0.2	0.120923
4.853367	0.2	0.126585
4.856700	0.2	0.134306
4.860033	0.2	0.143978
4.863367	0.2	0.155671
4.866700	0.2	0.169706
4.870033	0.2	0.186577
4.873367	0.2	0.207098
4.876700	0.2	0.232328
4.880033	0.2	0.263159
4.883367	0.2	0.299797
4.886700	0.2	0.341944
4.890033	0.2	0.389954
4.893367	0.2	0.445172
4.896700	0.2	0.508712
4.900033	0.2	0.580689
4.903367	0.2	0.660690
4.906700	0.2	0.748634
4.910033	0.2	0.845343
4.913367	0.2	0.952552
4.916700	0.2	1.071868
4.920033	0.2	1.203483
4.923367	0.2	1.346311
4.926700	0.2	1.499215
4.930033	0.2	1.661675
4.933367	0.2	1.833676
4.936700	0.2	2.015438
4.940033	0.2	2.206909
4.943367	0.2	2.407315
4.946700	0.2	2.615401
4.950033	0.2	2.830140
4.953367	0.2	3.051017
4.956700	0.2	3.277860
4.960033	0.2	3.509941
4.963367	0.2	3.744727
4.966700	0.2	3.978345
4.970033	0.2	4.207585
4.973367	0.2	4.430623
4.976700	0.2	4.646047
4.980033	0.2	4.852093
4.983367	0.2	5.046949
4.986700	0.2	5.229092
4.990033	0.2	5.396577
4.993367	0.2	5.546878
4.996700	0.2	5.678344
5.000033	0.2	5.790987
5.003367	0.2	5.885530
5.006700	0.2	5.962183
5.010033	0.2	6.020241
5.013367	0.2	6.058547
5.016700	0.2	6.076368
5.020033	0.2	6.073741
5.023367	0.2	6.051245
5.026700	0.2	6.009936
5.030033	0.2	5.951053
5.033367	0.2	5.875537
5.036700	0.2	5.784566
5.040033	0.2	5.680104
5.043367	0.2	5.564555
5.046700	0.2	5.440321
5.050033	0.2	5.309433
5.053367	0.2	5.173190
5.056700	0.2	5.032304
5.060033	0.2	4.887236
5.063367	0.2	4.738271
5.066700	0.2	4.586028
5.070033	0.2	4.431810
5.073367	0.2	4.277360
5.076700	0.2	4.124227
5.080033	0.2	3.973311
5.083367	0.2	3.824942
5.086700	0.2	3.679451
5.090033	0.2	3.537252
5.093367	0.2	3.398261
5.096700	0.2	3.261948
5.100033	0.2	3.128089
5.103367	0.2	2.996870
5.106700	0.2	2.868283
5.110033	0.2	2.742033
5.113367	0.2	2.617808
5.116700	0.2	2.495437
5.120033	0.2	2.374719
5.123367	0.2	2.255361
5.126700	0.2	2.137115
5.130033	0.2	2.019377
5.133367	0.2	1.901248
5.136700	0.2	1.782887
5.140033	0.2	1.665927
5.143367	0.2	1.552082
5.146700	0.2	1.442200
5.150033	0.2	1.336676
5.153367	0.2	1.235749
5.156700	0.2	1.138821
5.160033	0.2	1.044264
5.163367	0.2	0.950545
5.166700	0.2	0.857525
5.170033	0.2	0.766586
5.173367	0.2	0.679824
5.176700	0.2	0.598882
5.180033	0.2	0.524428
5.183367	0.2	0.456213
5.186700	0.2	0.393461
5.190033	0.2	0.335085
5.193367	0.2	0.280025
5.196700	0.2	0.227890
5.200033	0.2	0.179149
5.203367	0.2	0.134646
5.206700	0.2	0.094976
5.210033	0.2	0.059945
5.213367	0.2	0.028652
5.216700	0.2	0.000419
5.220033	0.2	-0.024778
5.223367	0.2	-0.046543
5.226700	0.2	-0.064699
5.230033	0.2	-0.079675
5.233367	0.2	-0.091954
5.236700	0.2	-0.101775
5.240033	0.2	-0.109542
5.243367	0.2	-0.115954
5.246700	0.2	-0.121347
5.250033	0.2	-0.125305
5.253367	0.2	-0.127326
5.256700	0.2	-0.127722
5.260033	0.2	-0.127498
5.263367	0.2	-0.127298
5.266700	0.2	-0.127018
5.270033	0.2	-0.126236
5.273367	0.2	-0.124481
5.276700	0.2	-0.121291
5.280033	0.2	-0.116932
5.283367	0.2	-0.112387
5.286700	0.2	-0.108182
5.290033	0.2	-0.103945
5.293367	0.2	-0.098888
5.296700	0.2	-0.092303
5.300033	0.2	-0.084382
5.303367	0.2	-0.076392
5.306700	0.2	-0.069677
5.310033	0.2	-0.064811
5.313367	0.2	-0.061537
5.316700	0.2	-0.059004
5.320033	0.2	-0.056201
5.323367	0.2	-0.052666
5.326700	0.2	-0.048717
5.330033	0.2	-0.044657
5.333367	0.2	-0.040568
5.336700	0.2	-0.036862
5.340033	0.2	-0.034217
5.343367	0.2	-0.033132
5.346700	0.2	-0.033737
5.350033	0.2	-0.035758
5.353367	0.2	-0.038669
5.356700	0.2	-0.041868
5.360033	0.2	-0.044969
5.363367	0.2	-0.047963
5.366700	0.2	-0.051064
5.370033	0.2	-0.054683
5.373367	0.2	-0.059339
5.376700	0.2	-0.065202
5.380033	0.2	-0.071842
5.383367	0.2	-0.078743
5.386700	0.2	-0.085738
5.390033	0.2	-0.092955
5.393367	0.2	-0.100420
5.396700	0.2	-0.107596
5.400033	0.2	-0.113836
5.403367	0.2	-0.119293
5.406700	0.2	-0.124625
5.410033	0.2	-0.130129
5.413367	0.2	-0.135768
5.416700	0.2	-0.141659
5.420033	0.2	-0.148281
5.423367	0.2	-0.156038
5.426700	0.2	-0.164686
5.430033	0.2	-0.173501
5.433367	0.2	-0.181799
5.436700	0.2	-0.189045
5.440033	0.2	-0.194707
5.443367	0.2	-0.198535
5.446700	0.2	-0.201198
5.450033	0.2	-0.204239
5.453367	0.2	-0.209026
5.456700	0.2	-0.215690
5.460033	0.2	-0.222805
5.463367	0.2	-0.228467
5.466700	0.2	-0.231895
5.470033	0.2	-0.233641
5.473367	0.2	-0.234414
5.476700	0.2	-0.234419
5.480033	0.2	-0.233878
5.483367	0.2	-0.233571
5.486700	0.2	-0.234442
5.490033	0.2	-0.236481
5.493367	0.2	-0.238470
5.496700	0.2	-0.239247
5.500033	0.2	-0.238637
5.503367	0.2	-0.237133
5.506700	0.2	-0.235098
5.510033	0.2	-0.232477
5.513367	0.2	-0.229073
5.516700	0.2	-0.224593
5.520033	0.2	-0.218623
5.523367	0.2	-0.211275
5.526700	0.2	-0.203741
5.530033	0.2	-0.197156
5.533367	0.2	-0.191377
5.536700	0.2	-0.185720
5.540033	0.2	-0.180113
5.543367	0.2	-0.174474
5.546700	0.2	-0.167959
5.550033	0.2	-0.159731
5.553367	0.2	-0.149696
5.556700	0.2	-0.138148
5.560033	0.2	-0.125375
5.563367	0.2	-0.111973
5.566700	0.2	-0.098739
5.570033	0.2	-0.086185
5.573367	0.2	-0.074459
5.576700	0.2	-0.063358
5.580033	0.2	-0.052564
5.583367	0.2	-0.042305
5.586700	0.2	-0.033067
5.590033	0.2	-0.024782
5.593367	0.2	-0.017183
5.596700	0.2	-0.010179
5.600033	0.2	-0.003395
5.603367	0.2	0.003586
5.606700	0.2	0.010468
5.610033	0.2	0.016727
5.613367	0.2	0.022417
5.616700	0.2	0.028089
5.620033	0.2	0.034096
5.623367	0.2	0.040070
5.626700	0.2	0.044974
5.630033	0.2	0.047628
5.633367	0.2	0.047754
5.636700	0.2	0.046249
5.640033	0.2	0.044280
5.643367	0.2	0.042687
5.646700	0.2	0.041896
5.650033	0.2	0.041584
5.653367	0.2	0.041011
5.656700	0.2	0.039819
5.660033	0.2	0.038096
5.663367	0.2	0.035935
5.666700	0.2	0.033486
5.670033	0.2	0.030994
5.673367	0.2	0.028466
5.676700	0.2	0.025700
5.680033	0.2	0.022668
5.683367	0.2	0.019474
5.686700	0.2	0.016256
5.690033	0.2	0.013495
5.693367	0.2	0.011725
5.696700	0.2	0.010612
5.700033	0.2	0.008894
5.703367	0.2	0.005444
5.706700	0.2	0.000326
5.710033	0.2	-0.005155
5.713367	0.2	-0.009234
5.716700	0.2	-0.010747
5.720033	0.2	-0.010063
5.723367	0.2	-0.008857
5.726700	0.2	-0.008787
5.730033	0.2	-0.010175
5.733367	0.2	-0.012284
5.736700	0.2	-0.014892
5.740033	0.2	-0.018594
5.743367	0.2	-0.023548
5.746700	0.2	-0.028983
5.750033	0.2	-0.033495
5.753367	0.2	-0.035707
5.756700	0.2	-0.035362
5.760033	0.2	-0.033937
5.763367	0.2	-0.033835
5.766700	0.2	-0.036722
5.770033	0.2	-0.042594
5.773367	0.2	-0.049933
5.776700	0.2	-0.056843
5.780033	0.2	-0.062324
5.783367	0.2	-0.066408
5.786700	0.2	-0.069388
5.790033	0.2	-0.071405
5.793367	0.2	-0.072685
5.796700	0.2	-0.073938
5.800033	0.2	-0.075968
5.803367	0.2	-0.079283
5.806700	0.2	-0.084233
5.810033	0.2	-0.090804
5.813367	0.2	-0.098469
5.816700	0.2	-0.106683
5.820033	0.2	-0.115624
5.823367	0.2	-0.125729
5.826700	0.2	-0.136425
5.830033	0.2	-0.145985
5.833367	0.2	-0.152914
5.836700	0.2	-0.157058
5.840033	0.2	-0.159647
5.843367	0.2	-0.162851
5.846700	0.2	-0.168453
5.850033	0.2	-0.176458
5.853367	0.2	-0.185184
5.856700	0.2	-0.192747
5.860033	0.2	-0.198185
5.863367	0.2	-0.201790
5.866700	0.2	-0.204891
5.870033	0.2	-0.209012
5.873367	0.2	-0.214800
5.876700	0.2	-0.221753
5.880033	0.2	-0.228574
5.883367	0.2	-0.233999
5.886700	0.2	-0.237748
5.890033	0.2	-0.240821
5.893367	0.2	-0.244486
5.896700	0.2	-0.249189
5.900033	0.2	-0.254093
5.903367	0.2	-0.257576
5.906700	0.2	-0.258405
5.910033	0.2	-0.256477
5.913367	0.2	-0.252789
5.916700	0.2	-0.249073
5.920033	0.2	-0.246754
5.923367	0.2	-0.245883
5.926700	0.2	-0.245413
5.930033	0.2	-0.244305
5.933367	0.2	-0.241688
5.936700	0.2	-0.236565
5.940033	0.2	-0.228309
5.943367	0.2	-0.217608
5.946700	0.2	-0.206013
5.950033	0.2	-0.194381
5.953367	0.2	-0.182409
5.956700	0.2	-0.169338
5.960033	0.2	-0.154432
5.963367	0.2	-0.137165
5.966700	0.2	-0.117361
5.970033	0.2	-0.095009
5.973367	0.2	-0.070129
5.976700	0.2	-0.042995
5.980033	0.2	-0.014151
5.983367	0.2	0.016266
5.986700	0.2	0.049029
5.990033	0.2	0.085165
5.993367	0.2	0.124695
5.996700	0.2	0.166548
6.000033	0.2	0.209766
