# Supplementary material for: Quantitative profiling of capsaicin content in seven chili pepper cultivars using optimized HPLC
Source: Front Plant Sci. 2026 May 7;17:1749488. doi: 10.3389/fpls.2026.1749488 (PMC13190488; doi:10.3389/fpls.2026.1749488)
Supplement: Supplementary file 3 [file DataSheet3.zip › Raw Chromatograms_Chili Pepper/SHPD.csv]

URL chrom://desktop-lb30aed/ChromeleonLocal/Capsaicin/CapsaicinTest_1312025.seq/50350.smp/UV_VIS_4.channel
Channel UV_VIS_4
Injection Information:
Data Vault ChromeleonLocal
Sequence CapsaicinTest_1312025
Name SHPD
Number 551
Position B:E2
Comment
Processing Method Processing_Capsaicin
Instrument Method Capsaicin_222025m1 -Origninal_4wavelenght
Type Unknown
Status Finished
Inject Time 3/31/2025 3:18:19 PM -07:00
Volume (�l) 10.00
Dilution Factor 1.0000
Weight 1.0000
Raw Data Information:
Time Min. (min) 0.003400
Time Max. (min) 6.000067
Data Points 1800
Detector UV
Generating Data System Chromeleon 7.2.10.24543
Exporting Data System Chromeleon 7.2.10.0
Operator Instrument Controller
Signal Quantity Absorbance
Signal Unit mAU
Signal Min. -1.182440
Signal Max. 72.638691
Channel UV_VIS_4
Driver Name VDAD.dll
Channel Type Evaluation
Min. Step (s) 0.2
Max. Step (s) 0.2
Average Step (s) 0.2
Signal Parameter Information:
Signal Info WVL:280 nm
Raw Data:
Time (min) Step (s) Value (mAU)
0.003400 n.a. 0.000000
0.006733 0.2 0.000061
0.010067 0.2 0.000442
0.013400 0.2 0.001453
0.016733 0.2 0.002808
0.020067 0.2 0.003581
0.023400 0.2 0.003055
0.026733 0.2 0.001406
0.030067 0.2 -0.000694
0.033400 0.2 -0.002771
0.036733 0.2 -0.004778
0.040067 0.2 -0.006659
0.043400 0.2 -0.008317
0.046733 0.2 -0.010119
0.050067 0.2 -0.012657
0.053400 0.2 -0.015683
0.056733 0.2 -0.018040
0.060067 0.2 -0.018799
0.063400 0.2 -0.017993
0.066733 0.2 -0.016321
0.070067 0.2 -0.014524
0.073400 0.2 -0.012876
0.076733 0.2 -0.011311
0.080067 0.2 -0.009984
0.083400 0.2 -0.009416
0.086733 0.2 -0.010077
0.090067 0.2 -0.012009
0.093400 0.2 -0.014831
0.096733 0.2 -0.017844
0.100067 0.2 -0.020084
0.103400 0.2 -0.020713
0.106733 0.2 -0.019814
0.110067 0.2 -0.018664
0.113400 0.2 -0.018594
0.116733 0.2 -0.019660
0.120067 0.2 -0.020992
0.123400 0.2 -0.022119
0.126733 0.2 -0.023488
0.130067 0.2 -0.025788
0.133400 0.2 -0.028983
0.136733 0.2 -0.032163
0.140067 0.2 -0.034338
0.143400 0.2 -0.034999
0.146733 0.2 -0.034249
0.150067 0.2 -0.032838
0.153400 0.2 -0.031702
0.156733 0.2 -0.031260
0.160067 0.2 -0.031590
0.163400 0.2 -0.032946
0.166733 0.2 -0.035353
0.170067 0.2 -0.038296
0.173400 0.2 -0.041039
0.176733 0.2 -0.043008
0.180067 0.2 -0.044303
0.183400 0.2 -0.045546
0.186733 0.2 -0.046934
0.190067 0.2 -0.048014
0.193400 0.2 -0.048387
0.196733 0.2 -0.048145
0.200067 0.2 -0.047716
0.203400 0.2 -0.047409
0.206733 0.2 -0.047162
0.210067 0.2 -0.046762
0.213400 0.2 -0.046054
0.216733 0.2 -0.044992
0.220067 0.2 -0.043670
0.223400 0.2 -0.042315
0.226733 0.2 -0.041625
0.230067 0.2 -0.042887
0.233400 0.2 -0.046887
0.236733 0.2 -0.052806
0.240067 0.2 -0.058562
0.243400 0.2 -0.062394
0.246733 0.2 -0.063982
0.250067 0.2 -0.064005
0.253400 0.2 -0.063223
0.256733 0.2 -0.062115
0.260067 0.2 -0.061002
0.263400 0.2 -0.060154
0.266733 0.2 -0.059684
0.270067 0.2 -0.059288
0.273400 0.2 -0.058631
0.276733 0.2 -0.057947
0.280067 0.2 -0.057402
0.283400 0.2 -0.056466
0.286733 0.2 -0.054832
0.290067 0.2 -0.053071
0.293400 0.2 -0.052140
0.296733 0.2 -0.052778
0.300067 0.2 -0.055055
0.303400 0.2 -0.058217
0.306733 0.2 -0.061304
0.310067 0.2 -0.063581
0.313400 0.2 -0.064666
0.316733 0.2 -0.064815
0.320067 0.2 -0.064918
0.323400 0.2 -0.065677
0.326733 0.2 -0.067046
0.330067 0.2 -0.068620
0.333400 0.2 -0.070091
0.336733 0.2 -0.071167
0.340067 0.2 -0.071549
0.343400 0.2 -0.071316
0.346733 0.2 -0.070836
0.350067 0.2 -0.070194
0.353400 0.2 -0.069235
0.356733 0.2 -0.067959
0.360067 0.2 -0.066492
0.363400 0.2 -0.065099
0.366733 0.2 -0.064191
0.370067 0.2 -0.064275
0.373400 0.2 -0.066054
0.376733 0.2 -0.069835
0.380067 0.2 -0.074771
0.383400 0.2 -0.079242
0.386733 0.2 -0.082292
0.390067 0.2 -0.084406
0.393400 0.2 -0.086362
0.396733 0.2 -0.087880
0.400067 0.2 -0.088271
0.403400 0.2 -0.087912
0.406733 0.2 -0.088201
0.410067 0.2 -0.090203
0.413400 0.2 -0.093849
0.416733 0.2 -0.097980
0.420067 0.2 -0.101305
0.423400 0.2 -0.103451
0.426733 0.2 -0.104853
0.430067 0.2 -0.106022
0.433400 0.2 -0.106976
0.436733 0.2 -0.107177
0.440067 0.2 -0.106310
0.443400 0.2 -0.104769
0.446733 0.2 -0.103312
0.450067 0.2 -0.102660
0.453400 0.2 -0.102958
0.456733 0.2 -0.103624
0.460067 0.2 -0.104066
0.463400 0.2 -0.104234
0.466733 0.2 -0.104555
0.470067 0.2 -0.105449
0.473400 0.2 -0.106790
0.476733 0.2 -0.107973
0.480067 0.2 -0.108597
0.483400 0.2 -0.108881
0.486733 0.2 -0.109281
0.490067 0.2 -0.109798
0.493400 0.2 -0.110231
0.496733 0.2 -0.110595
0.500067 0.2 -0.110893
0.503400 0.2 -0.110869
0.506733 0.2 -0.110343
0.510067 0.2 -0.109551
0.513400 0.2 -0.109137
0.516733 0.2 -0.109700
0.520067 0.2 -0.111368
0.523400 0.2 -0.113677
0.526733 0.2 -0.115922
0.530067 0.2 -0.117654
0.533400 0.2 -0.118767
0.536733 0.2 -0.119512
0.540067 0.2 -0.120359
0.543400 0.2 -0.121449
0.546733 0.2 -0.122585
0.550067 0.2 -0.123666
0.553400 0.2 -0.124564
0.556733 0.2 -0.125021
0.560067 0.2 -0.124983
0.563400 0.2 -0.124848
0.566733 0.2 -0.125417
0.570067 0.2 -0.127689
0.573400 0.2 -0.132010
0.576733 0.2 -0.137351
0.580067 0.2 -0.141705
0.583400 0.2 -0.143456
0.586733 0.2 -0.142478
0.590067 0.2 -0.139829
0.593400 0.2 -0.136639
0.596733 0.2 -0.133933
0.600067 0.2 -0.132942
0.603400 0.2 -0.134311
0.606733 0.2 -0.137230
0.610067 0.2 -0.140173
0.613400 0.2 -0.142413
0.616733 0.2 -0.144201
0.620067 0.2 -0.145794
0.623400 0.2 -0.146921
0.626733 0.2 -0.147293
0.630067 0.2 -0.146893
0.633400 0.2 -0.145137
0.636733 0.2 -0.140201
0.640067 0.2 -0.130180
0.643400 0.2 -0.114408
0.646733 0.2 -0.093104
0.650067 0.2 -0.066501
0.653400 0.2 -0.034268
0.656733 0.2 0.005220
0.660067 0.2 0.055078
0.663400 0.2 0.120052
0.666733 0.2 0.207461
0.670067 0.2 0.327677
0.673400 0.2 0.492260
0.676733 0.2 0.710669
0.680067 0.2 0.987118
0.683400 0.2 1.318529
0.686733 0.2 1.694448
0.690067 0.2 2.099508
0.693400 0.2 2.517654
0.696733 0.2 2.936856
0.700067 0.2 3.353152
0.703400 0.2 3.772285
0.706733 0.2 4.207343
0.710067 0.2 4.673298
0.713400 0.2 5.180440
0.716733 0.2 5.728137
0.720067 0.2 6.300653
0.723400 0.2 6.867731
0.726733 0.2 7.390715
0.730067 0.2 7.831585
0.733400 0.2 8.160747
0.736733 0.2 8.359142
0.740067 0.2 8.416702
0.743400 0.2 8.342396
0.746733 0.2 8.190721
0.750067 0.2 8.074036
0.753400 0.2 8.128658
0.756733 0.2 8.448092
0.760067 0.2 9.033955
0.763400 0.2 9.807725
0.766733 0.2 10.674014
0.770067 0.2 11.578966
0.773400 0.2 12.526028
0.776733 0.2 13.560662
0.780067 0.2 14.748406
0.783400 0.2 16.152649
0.786733 0.2 17.809751
0.790067 0.2 19.709612
0.793400 0.2 21.799379
0.796733 0.2 24.013682
0.800067 0.2 26.307968
0.803400 0.2 28.670467
0.806733 0.2 31.111166
0.810067 0.2 33.639534
0.813400 0.2 36.245161
0.816733 0.2 38.897670
0.820067 0.2 41.575991
0.823400 0.2 44.310298
0.826733 0.2 47.190688
0.830067 0.2 50.314250
0.833400 0.2 53.703142
0.836733 0.2 57.255505
0.840067 0.2 60.755992
0.843400 0.2 63.926932
0.846733 0.2 66.492530
0.850067 0.2 68.240590
0.853400 0.2 69.070770
0.856733 0.2 69.017825
0.860067 0.2 68.244510
0.863400 0.2 67.010508
0.866733 0.2 65.625813
0.870067 0.2 64.391140
0.873400 0.2 63.531613
0.876733 0.2 63.142190
0.880067 0.2 63.168462
0.883400 0.2 63.438616
0.886733 0.2 63.738627
0.890067 0.2 63.897502
0.893400 0.2 63.846158
0.896733 0.2 63.632759
0.900067 0.2 63.397465
0.903400 0.2 63.321386
0.906733 0.2 63.568731
0.910067 0.2 64.239842
0.913400 0.2 65.345187
0.916733 0.2 66.801515
0.920067 0.2 68.446915
0.923400 0.2 70.069023
0.926733 0.2 71.439548
0.930067 0.2 72.349263
0.933400 0.2 72.638691
0.936733 0.2 72.218427
0.940067 0.2 71.074977
0.943400 0.2 69.262404
0.946733 0.2 66.884006
0.950067 0.2 64.070104
0.953400 0.2 60.957656
0.956733 0.2 57.675205
0.960067 0.2 54.335459
0.963400 0.2 51.034596
0.966733 0.2 47.853729
0.970067 0.2 44.858730
0.973400 0.2 42.098244
0.976733 0.2 39.602332
0.980067 0.2 37.383316
0.983400 0.2 35.438133
0.986733 0.2 33.751354
0.990067 0.2 32.298882
0.993400 0.2 31.052809
0.996733 0.2 29.987320
1.000067 0.2 29.084580
1.003400 0.2 28.338530
1.006733 0.2 27.754945
1.010067 0.2 27.346886
1.013400 0.2 27.126297
1.016733 0.2 27.094861
1.020067 0.2 27.238037
1.023400 0.2 27.524335
1.026733 0.2 27.909945
1.030067 0.2 28.346945
1.033400 0.2 28.791092
1.036733 0.2 29.205764
1.040067 0.2 29.561096
1.043400 0.2 29.829266
1.046733 0.2 29.979493
1.050067 0.2 29.977141
1.053400 0.2 29.787589
1.056733 0.2 29.384214
1.060067 0.2 28.758268
1.063400 0.2 27.924469
1.066733 0.2 26.919446
1.070067 0.2 25.795032
1.073400 0.2 24.609128
1.076733 0.2 23.416439
1.080067 0.2 22.261268
1.083400 0.2 21.173633
1.086733 0.2 20.168866
1.090067 0.2 19.250526
1.093400 0.2 18.414385
1.096733 0.2 17.651739
1.100067 0.2 16.952315
1.103400 0.2 16.306881
1.106733 0.2 15.708492
1.110067 0.2 15.152511
1.113400 0.2 14.636605
1.116733 0.2 14.161328
1.120067 0.2 13.730465
1.123400 0.2 13.350449
1.126733 0.2 13.029748
1.130067 0.2 12.777955
1.133400 0.2 12.603975
1.136733 0.2 12.513795
1.140067 0.2 12.508314
1.143400 0.2 12.582149
1.146733 0.2 12.724078
1.150067 0.2 12.918366
1.153400 0.2 13.146838
1.156733 0.2 13.391613
1.160067 0.2 13.637533
1.163400 0.2 13.874182
1.166733 0.2 14.097136
1.170067 0.2 14.306549
1.173400 0.2 14.503412
1.176733 0.2 14.686375
1.180067 0.2 14.850153
1.183400 0.2 14.985418
1.186733 0.2 15.080883
1.190067 0.2 15.126653
1.193400 0.2 15.116693
1.196733 0.2 15.049703
1.200067 0.2 14.928901
1.203400 0.2 14.761030
1.206733 0.2 14.554989
1.210067 0.2 14.320272
1.213400 0.2 14.066203
1.216733 0.2 13.801986
1.220067 0.2 13.536238
1.223400 0.2 13.275691
1.226733 0.2 13.024546
1.230067 0.2 12.784819
1.233400 0.2 12.556440
1.236733 0.2 12.336983
1.240067 0.2 12.122584
1.243400 0.2 11.909390
1.246733 0.2 11.694031
1.250067 0.2 11.473862
1.253400 0.2 11.247657
1.256733 0.2 11.015772
1.260067 0.2 10.779547
1.263400 0.2 10.541193
1.266733 0.2 10.304544
1.270067 0.2 10.076119
1.273400 0.2 9.865654
1.276733 0.2 9.685811
1.280067 0.2 9.551412
1.283400 0.2 9.477763
1.286733 0.2 9.477870
1.290067 0.2 9.560422
1.293400 0.2 9.729699
1.296733 0.2 9.985282
1.300067 0.2 10.321098
1.303400 0.2 10.725176
1.306733 0.2 11.180704
1.310067 0.2 11.668224
1.313400 0.2 12.168405
1.316733 0.2 12.664218
1.320067 0.2 13.142261
1.323400 0.2 13.593240
1.326733 0.2 14.011492
1.330067 0.2 14.393847
1.333400 0.2 14.738641
1.336733 0.2 15.044655
1.340067 0.2 15.309993
1.343400 0.2 15.531103
1.346733 0.2 15.702634
1.350067 0.2 15.818239
1.353400 0.2 15.871427
1.356733 0.2 15.856121
1.360067 0.2 15.767459
1.363400 0.2 15.603285
1.366733 0.2 15.365463
1.370067 0.2 15.059672
1.373400 0.2 14.693667
1.376733 0.2 14.276197
1.380067 0.2 13.817400
1.383400 0.2 13.328781
1.386733 0.2 12.821904
1.390067 0.2 12.307204
1.393400 0.2 11.793752
1.396733 0.2 11.289171
1.400067 0.2 10.799821
1.403400 0.2 10.331585
1.406733 0.2 9.889998
1.410067 0.2 9.479662
1.413400 0.2 9.103827
1.416733 0.2 8.764458
1.420067 0.2 8.462737
1.423400 0.2 8.199480
1.426733 0.2 7.975223
1.430067 0.2 7.790155
1.433400 0.2 7.643937
1.436733 0.2 7.535210
1.440067 0.2 7.461086
1.443400 0.2 7.416913
1.446733 0.2 7.396564
1.450067 0.2 7.393109
1.453400 0.2 7.399735
1.456733 0.2 7.410604
1.460067 0.2 7.421668
1.463400 0.2 7.430585
1.466733 0.2 7.435791
1.470067 0.2 7.436201
1.473400 0.2 7.431549
1.476733 0.2 7.422175
1.480067 0.2 7.408392
1.483400 0.2 7.390077
1.486733 0.2 7.366412
1.490067 0.2 7.335790
1.493400 0.2 7.296666
1.496733 0.2 7.248921
1.500067 0.2 7.194458
1.503400 0.2 7.136734
1.506733 0.2 7.079835
1.510067 0.2 7.027541
1.513400 0.2 6.983373
1.516733 0.2 6.951732
1.520067 0.2 6.938619
1.523400 0.2 6.950856
1.526733 0.2 6.995169
1.530067 0.2 7.078452
1.533400 0.2 7.208120
1.536733 0.2 7.391092
1.540067 0.2 7.632510
1.543400 0.2 7.935781
1.546733 0.2 8.303239
1.550067 0.2 8.736355
1.553400 0.2 9.235856
1.556733 0.2 9.801602
1.560067 0.2 10.432163
1.563400 0.2 11.124457
1.566733 0.2 11.873953
1.570067 0.2 12.675729
1.573400 0.2 13.525942
1.576733 0.2 14.422187
1.580067 0.2 15.362203
1.583400 0.2 16.343240
1.586733 0.2 17.362935
1.590067 0.2 18.419684
1.593400 0.2 19.511697
1.596733 0.2 20.635636
1.600067 0.2 21.785595
1.603400 0.2 22.952803
1.606733 0.2 24.125339
1.610067 0.2 25.286870
1.613400 0.2 26.415428
1.616733 0.2 27.484363
1.620067 0.2 28.464911
1.623400 0.2 29.328400
1.626733 0.2 30.048401
1.630067 0.2 30.603921
1.633400 0.2 30.982341
1.636733 0.2 31.180140
1.640067 0.2 31.202543
1.643400 0.2 31.062583
1.646733 0.2 30.778158
1.650067 0.2 30.368208
1.653400 0.2 29.850113
1.656733 0.2 29.237694
1.660067 0.2 28.539836
1.663400 0.2 27.760658
1.666733 0.2 26.901672
1.670067 0.2 25.965115
1.673400 0.2 24.957340
1.676733 0.2 23.891083
1.680067 0.2 22.785631
1.683400 0.2 21.664989
1.686733 0.2 20.555118
1.690067 0.2 19.481308
1.693400 0.2 18.465696
1.696733 0.2 17.524636
1.700067 0.2 16.667340
1.703400 0.2 15.896317
1.706733 0.2 15.208772
1.710067 0.2 14.598025
1.713400 0.2 14.054966
1.716733 0.2 13.569915
1.720067 0.2 13.134442
1.723400 0.2 12.742081
1.726733 0.2 12.387671
1.730067 0.2 12.066634
1.733400 0.2 11.774702
1.736733 0.2 11.507799
1.740067 0.2 11.261972
1.743400 0.2 11.033705
1.746733 0.2 10.820422
1.750067 0.2 10.620398
1.753400 0.2 10.432201
1.756733 0.2 10.254406
1.760067 0.2 10.085893
1.763400 0.2 9.926232
1.766733 0.2 9.775199
1.770067 0.2 9.632437
1.773400 0.2 9.497884
1.776733 0.2 9.371396
1.780067 0.2 9.251772
1.783400 0.2 9.136959
1.786733 0.2 9.025242
1.790067 0.2 8.916189
1.793400 0.2 8.810521
1.796733 0.2 8.708923
1.800067 0.2 8.611139
1.803400 0.2 8.516419
1.806733 0.2 8.424306
1.810067 0.2 8.334634
1.813400 0.2 8.247453
1.816733 0.2 8.163047
1.820067 0.2 8.081677
1.823400 0.2 8.003353
1.826733 0.2 7.927576
1.830067 0.2 7.853224
1.833400 0.2 7.779202
1.836733 0.2 7.705106
1.840067 0.2 7.631010
1.843400 0.2 7.556975
1.846733 0.2 7.482846
1.850067 0.2 7.408666
1.853400 0.2 7.334938
1.856733 0.2 7.262048
1.860067 0.2 7.189484
1.863400 0.2 7.116282
1.866733 0.2 7.041986
1.870067 0.2 6.966563
1.873400 0.2 6.889482
1.876733 0.2 6.809966
1.880067 0.2 6.728019
1.883400 0.2 6.644418
1.886733 0.2 6.559929
1.890067 0.2 6.474978
1.893400 0.2 6.389678
1.896733 0.2 6.303815
1.900067 0.2 6.216830
1.903400 0.2 6.128382
1.906733 0.2 6.038719
1.910067 0.2 5.948162
1.913400 0.2 5.856398
1.916733 0.2 5.762740
1.920067 0.2 5.666940
1.923400 0.2 5.569696
1.926733 0.2 5.472191
1.930067 0.2 5.375026
1.933400 0.2 5.277786
1.936733 0.2 5.179606
1.940067 0.2 5.079880
1.943400 0.2 4.978580
1.946733 0.2 4.876517
1.950067 0.2 4.775412
1.953400 0.2 4.677013
1.956733 0.2 4.582061
1.960067 0.2 4.490181
1.963400 0.2 4.400560
1.966733 0.2 4.312131
1.970067 0.2 4.223604
1.973400 0.2 4.134323
1.976733 0.2 4.045018
1.980067 0.2 3.957199
1.983400 0.2 3.872113
1.986733 0.2 3.790520
1.990067 0.2 3.712764
1.993400 0.2 3.638444
1.996733 0.2 3.566383
2.000067 0.2 3.495608
2.003400 0.2 3.425879
2.006733 0.2 3.357227
2.010067 0.2 3.289860
2.013400 0.2 3.224560
2.016733 0.2 3.162427
2.020067 0.2 3.103977
2.023400 0.2 3.048903
2.026733 0.2 2.996926
2.030067 0.2 2.948511
2.033400 0.2 2.904595
2.036733 0.2 2.865815
2.040067 0.2 2.831896
2.043400 0.2 2.801814
2.046733 0.2 2.774582
2.050067 0.2 2.749590
2.053400 0.2 2.726456
2.056733 0.2 2.705185
2.060067 0.2 2.686433
2.063400 0.2 2.671243
2.066733 0.2 2.660612
2.070067 0.2 2.655238
2.073400 0.2 2.655126
2.076733 0.2 2.659420
2.080067 0.2 2.667136
2.083400 0.2 2.678139
2.086733 0.2 2.693245
2.090067 0.2 2.712999
2.093400 0.2 2.736598
2.096733 0.2 2.762284
2.100067 0.2 2.788287
2.103400 0.2 2.813246
2.106733 0.2 2.836091
2.110067 0.2 2.855938
2.113400 0.2 2.872515
2.116733 0.2 2.886755
2.120067 0.2 2.900376
2.123400 0.2 2.914625
2.126733 0.2 2.929452
2.130067 0.2 2.943669
2.133400 0.2 2.955939
2.136733 0.2 2.965652
2.140067 0.2 2.972791
2.143400 0.2 2.976907
2.146733 0.2 2.976852
2.150067 0.2 2.971734
2.153400 0.2 2.961378
2.156733 0.2 2.945527
2.160067 0.2 2.923589
2.163400 0.2 2.895431
2.166733 0.2 2.861526
2.170067 0.2 2.822527
2.173400 0.2 2.778913
2.176733 0.2 2.730875
2.180067 0.2 2.678493
2.183400 0.2 2.621911
2.186733 0.2 2.561100
2.190067 0.2 2.495712
2.193400 0.2 2.425602
2.196733 0.2 2.351142
2.200067 0.2 2.273177
2.203400 0.2 2.193018
2.206733 0.2 2.112025
2.210067 0.2 2.031079
2.213400 0.2 1.950646
2.216733 0.2 1.871241
2.220067 0.2 1.793322
2.223400 0.2 1.717191
2.226733 0.2 1.643370
2.230067 0.2 1.572627
2.233400 0.2 1.505641
2.236733 0.2 1.442735
2.240067 0.2 1.383550
2.243400 0.2 1.327498
2.246733 0.2 1.274515
2.250067 0.2 1.224936
2.253400 0.2 1.179110
2.256733 0.2 1.137042
2.260067 0.2 1.098053
2.263400 0.2 1.061112
2.266733 0.2 1.025810
2.270067 0.2 0.992566
2.273400 0.2 0.962019
2.276733 0.2 0.934647
2.280067 0.2 0.910605
2.283400 0.2 0.889720
2.286733 0.2 0.871792
2.290067 0.2 0.856728
2.293400 0.2 0.844323
2.296733 0.2 0.834242
2.300067 0.2 0.825999
2.303400 0.2 0.819238
2.306733 0.2 0.814097
2.310067 0.2 0.810851
2.313400 0.2 0.809361
2.316733 0.2 0.809119
2.320067 0.2 0.809641
2.323400 0.2 0.810889
2.326733 0.2 0.813473
2.330067 0.2 0.818451
2.333400 0.2 0.826754
2.336733 0.2 0.838824
2.340067 0.2 0.854577
2.343400 0.2 0.873208
2.346733 0.2 0.893376
2.350067 0.2 0.913739
2.353400 0.2 0.933227
2.356733 0.2 0.951262
2.360067 0.2 0.968338
2.363400 0.2 0.985814
2.366733 0.2 1.004636
2.370067 0.2 1.024446
2.373400 0.2 1.044152
2.376733 0.2 1.063058
2.380067 0.2 1.081284
2.383400 0.2 1.099422
2.386733 0.2 1.118281
2.390067 0.2 1.138565
2.393400 0.2 1.159967
2.396733 0.2 1.181336
2.400067 0.2 1.201765
2.403400 0.2 1.220671
2.406733 0.2 1.237420
2.410067 0.2 1.251521
2.413400 0.2 1.262687
2.416733 0.2 1.270692
2.420067 0.2 1.275488
2.423400 0.2 1.277099
2.426733 0.2 1.275474
2.430067 0.2 1.270627
2.433400 0.2 1.262706
2.436733 0.2 1.251991
2.440067 0.2 1.238766
2.443400 0.2 1.223148
2.446733 0.2 1.205290
2.450067 0.2 1.185709
2.453400 0.2 1.164968
2.456733 0.2 1.143338
2.460067 0.2 1.120870
2.463400 0.2 1.097536
2.466733 0.2 1.073568
2.470067 0.2 1.049512
2.473400 0.2 1.025586
2.476733 0.2 1.001442
2.480067 0.2 0.976976
2.483400 0.2 0.952478
2.486733 0.2 0.927895
2.490067 0.2 0.903043
2.493400 0.2 0.878335
2.496733 0.2 0.854372
2.500067 0.2 0.831042
2.503400 0.2 0.807606
2.506733 0.2 0.783657
2.510067 0.2 0.759466
2.513400 0.2 0.735582
2.516733 0.2 0.712653
2.520067 0.2 0.691256
2.523400 0.2 0.671837
2.526733 0.2 0.654645
2.530067 0.2 0.639409
2.533400 0.2 0.625183
2.536733 0.2 0.611027
2.540067 0.2 0.596847
2.543400 0.2 0.583273
2.546733 0.2 0.570654
2.550067 0.2 0.558496
2.553400 0.2 0.546253
2.556733 0.2 0.533974
2.560067 0.2 0.521950
2.563400 0.2 0.510430
2.566733 0.2 0.499771
2.570067 0.2 0.490374
2.573400 0.2 0.482504
2.576733 0.2 0.476376
2.580067 0.2 0.472208
2.583400 0.2 0.469722
2.586733 0.2 0.467808
2.590067 0.2 0.465536
2.593400 0.2 0.463161
2.596733 0.2 0.461396
2.600067 0.2 0.460157
2.603400 0.2 0.458816
2.606733 0.2 0.457400
2.610067 0.2 0.456939
2.613400 0.2 0.458532
2.616733 0.2 0.462728
2.620067 0.2 0.469750
2.623400 0.2 0.479398
2.626733 0.2 0.490504
2.630067 0.2 0.501117
2.633400 0.2 0.509522
2.636733 0.2 0.515343
2.640067 0.2 0.519641
2.643400 0.2 0.524106
2.646733 0.2 0.529913
2.650067 0.2 0.537136
2.653400 0.2 0.545327
2.656733 0.2 0.554309
2.660067 0.2 0.564163
2.663400 0.2 0.574593
2.666733 0.2 0.584563
2.670067 0.2 0.592954
2.673400 0.2 0.599544
2.676733 0.2 0.604950
2.680067 0.2 0.610035
2.683400 0.2 0.615385
2.686733 0.2 0.620927
2.690067 0.2 0.625718
2.693400 0.2 0.628578
2.696733 0.2 0.629150
2.700067 0.2 0.628089
2.703400 0.2 0.626040
2.706733 0.2 0.623171
2.710067 0.2 0.619558
2.713400 0.2 0.615208
2.716733 0.2 0.609709
2.720067 0.2 0.602468
2.723400 0.2 0.593239
2.726733 0.2 0.582356
2.730067 0.2 0.570747
2.733400 0.2 0.559450
2.736733 0.2 0.548819
2.740067 0.2 0.538239
2.743400 0.2 0.526863
2.746733 0.2 0.514663
2.750067 0.2 0.502462
2.753400 0.2 0.490635
2.756733 0.2 0.478155
2.760067 0.2 0.463822
2.763400 0.2 0.448069
2.766733 0.2 0.432641
2.770067 0.2 0.418932
2.773400 0.2 0.407253
2.776733 0.2 0.397097
2.780067 0.2 0.387635
2.783400 0.2 0.378503
2.786733 0.2 0.370000
2.790067 0.2 0.362378
2.793400 0.2 0.355653
2.796733 0.2 0.349847
2.800067 0.2 0.344794
2.803400 0.2 0.340152
2.806733 0.2 0.335602
2.810067 0.2 0.330489
2.813400 0.2 0.324282
2.816733 0.2 0.317814
2.820067 0.2 0.312598
2.823400 0.2 0.308901
2.826733 0.2 0.305767
2.830067 0.2 0.302503
2.833400 0.2 0.299145
2.836733 0.2 0.295979
2.840067 0.2 0.293171
2.843400 0.2 0.290666
2.846733 0.2 0.288119
2.850067 0.2 0.285269
2.853400 0.2 0.282428
2.856733 0.2 0.280496
2.860067 0.2 0.280109
2.863400 0.2 0.280887
2.866733 0.2 0.281916
2.870067 0.2 0.282731
2.873400 0.2 0.283062
2.876733 0.2 0.282060
2.880067 0.2 0.278973
2.883400 0.2 0.274302
2.886733 0.2 0.269352
2.890067 0.2 0.265101
2.893400 0.2 0.261706
2.896733 0.2 0.258605
2.900067 0.2 0.255015
2.903400 0.2 0.250344
2.906733 0.2 0.244230
2.910067 0.2 0.236700
2.913400 0.2 0.228328
2.916733 0.2 0.220039
2.920067 0.2 0.212747
2.923400 0.2 0.206772
2.926733 0.2 0.201543
2.930067 0.2 0.196188
2.933400 0.2 0.190306
2.936733 0.2 0.184011
2.940067 0.2 0.177459
2.943400 0.2 0.170651
2.946733 0.2 0.163754
2.950067 0.2 0.157221
2.953400 0.2 0.151303
2.956733 0.2 0.145924
2.960067 0.2 0.141291
2.963400 0.2 0.137775
2.966733 0.2 0.135126
2.970067 0.2 0.132788
2.973400 0.2 0.130702
2.976733 0.2 0.129077
2.980067 0.2 0.128057
2.983400 0.2 0.128010
2.986733 0.2 0.129254
2.990067 0.2 0.131470
2.993400 0.2 0.133840
2.996733 0.2 0.135484
3.000067 0.2 0.135582
3.003400 0.2 0.133794
3.006733 0.2 0.130814
3.010067 0.2 0.128131
3.013400 0.2 0.126972
3.016733 0.2 0.127540
3.020067 0.2 0.129282
3.023400 0.2 0.131456
3.026733 0.2 0.133459
3.030067 0.2 0.134921
3.033400 0.2 0.135764
3.036733 0.2 0.136076
3.040067 0.2 0.135708
3.043400 0.2 0.134343
3.046733 0.2 0.132332
3.050067 0.2 0.130683
3.053400 0.2 0.130311
3.056733 0.2 0.131363
3.060067 0.2 0.133151
3.063400 0.2 0.134734
3.066733 0.2 0.135424
3.070067 0.2 0.135037
3.073400 0.2 0.133859
3.076733 0.2 0.132211
3.080067 0.2 0.130353
3.083400 0.2 0.128788
3.086733 0.2 0.127782
3.090067 0.2 0.126893
3.093400 0.2 0.125393
3.096733 0.2 0.122702
3.100067 0.2 0.118492
3.103400 0.2 0.112834
3.106733 0.2 0.106068
3.110067 0.2 0.098650
3.113400 0.2 0.090953
3.116733 0.2 0.083176
3.120067 0.2 0.075535
3.123400 0.2 0.068126
3.126733 0.2 0.060955
3.130067 0.2 0.054231
3.133400 0.2 0.048112
3.136733 0.2 0.042231
3.140067 0.2 0.036056
3.143400 0.2 0.029546
3.146733 0.2 0.022994
3.150067 0.2 0.016503
3.153400 0.2 0.009923
3.156733 0.2 0.003059
3.160067 0.2 -0.004214
3.163400 0.2 -0.011977
3.166733 0.2 -0.020349
3.170067 0.2 -0.029155
3.173400 0.2 -0.037816
3.176733 0.2 -0.045872
3.180067 0.2 -0.053090
3.183400 0.2 -0.059181
3.186733 0.2 -0.064108
3.190067 0.2 -0.068084
3.193400 0.2 -0.071228
3.196733 0.2 -0.073891
3.200067 0.2 -0.076811
3.203400 0.2 -0.080434
3.206733 0.2 -0.084257
3.210067 0.2 -0.087102
3.213400 0.2 -0.088359
3.216733 0.2 -0.088722
3.220067 0.2 -0.089398
3.223400 0.2 -0.091139
3.226733 0.2 -0.094092
3.230067 0.2 -0.097891
3.233400 0.2 -0.101971
3.236733 0.2 -0.105882
3.240067 0.2 -0.109319
3.243400 0.2 -0.111968
3.246733 0.2 -0.113719
3.250067 0.2 -0.114879
3.253400 0.2 -0.115684
3.256733 0.2 -0.115922
3.260067 0.2 -0.115614
3.263400 0.2 -0.115540
3.266733 0.2 -0.116299
3.270067 0.2 -0.117337
3.273400 0.2 -0.117421
3.276733 0.2 -0.115884
3.280067 0.2 -0.113202
3.283400 0.2 -0.110390
3.286733 0.2 -0.108257
3.290067 0.2 -0.107219
3.293400 0.2 -0.107191
3.296733 0.2 -0.107582
3.300067 0.2 -0.107796
3.303400 0.2 -0.107707
3.306733 0.2 -0.107610
3.310067 0.2 -0.107675
3.313400 0.2 -0.107698
3.316733 0.2 -0.107582
3.320067 0.2 -0.107861
3.323400 0.2 -0.109398
3.326733 0.2 -0.112471
3.330067 0.2 -0.116327
3.333400 0.2 -0.119633
3.336733 0.2 -0.121482
3.340067 0.2 -0.122013
3.343400 0.2 -0.121919
3.346733 0.2 -0.121826
3.350067 0.2 -0.122436
3.353400 0.2 -0.124485
3.356733 0.2 -0.128313
3.360067 0.2 -0.133570
3.363400 0.2 -0.139065
3.366733 0.2 -0.143345
3.370067 0.2 -0.145850
3.373400 0.2 -0.147070
3.376733 0.2 -0.147657
3.380067 0.2 -0.147871
3.383400 0.2 -0.147643
3.386733 0.2 -0.146893
3.390067 0.2 -0.145575
3.393400 0.2 -0.143773
3.396733 0.2 -0.141775
3.400067 0.2 -0.139931
3.403400 0.2 -0.138725
3.406733 0.2 -0.138888
3.410067 0.2 -0.140704
3.413400 0.2 -0.143428
3.416733 0.2 -0.145868
3.420067 0.2 -0.147307
3.423400 0.2 -0.147582
3.426733 0.2 -0.146651
3.430067 0.2 -0.144527
3.433400 0.2 -0.141864
3.436733 0.2 -0.139708
3.440067 0.2 -0.138576
3.443400 0.2 -0.138539
3.446733 0.2 -0.139410
3.450067 0.2 -0.140392
3.453400 0.2 -0.140709
3.456733 0.2 -0.140509
3.460067 0.2 -0.140546
3.463400 0.2 -0.141230
3.466733 0.2 -0.141910
3.470067 0.2 -0.141202
3.473400 0.2 -0.138269
3.476733 0.2 -0.133589
3.480067 0.2 -0.128322
3.483400 0.2 -0.123261
3.486733 0.2 -0.118702
3.490067 0.2 -0.114650
3.493400 0.2 -0.110473
3.496733 0.2 -0.105137
3.500067 0.2 -0.098469
3.503400 0.2 -0.091414
3.506733 0.2 -0.084788
3.510067 0.2 -0.078846
3.513400 0.2 -0.073761
3.516733 0.2 -0.069658
3.520067 0.2 -0.066035
3.523400 0.2 -0.061947
3.526733 0.2 -0.056778
3.530067 0.2 -0.050510
3.533400 0.2 -0.043283
3.536733 0.2 -0.035153
3.540067 0.2 -0.026464
3.543400 0.2 -0.018133
3.546733 0.2 -0.011357
3.550067 0.2 -0.006761
3.553400 0.2 -0.003725
3.556733 0.2 -0.000922
3.560067 0.2 0.002375
3.563400 0.2 0.005709
3.566733 0.2 0.008168
3.570067 0.2 0.009313
3.573400 0.2 0.009448
3.576733 0.2 0.009360
3.580067 0.2 0.009579
3.583400 0.2 0.009299
3.586733 0.2 0.006715
3.590067 0.2 0.000815
3.593400 0.2 -0.007777
3.596733 0.2 -0.017704
3.600067 0.2 -0.028117
3.603400 0.2 -0.038678
3.606733 0.2 -0.048717
3.610067 0.2 -0.057318
3.613400 0.2 -0.064182
3.616733 0.2 -0.069938
3.620067 0.2 -0.075540
3.623400 0.2 -0.081896
3.626733 0.2 -0.089561
3.630067 0.2 -0.098450
3.633400 0.2 -0.108229
3.636733 0.2 -0.118976
3.640067 0.2 -0.130837
3.643400 0.2 -0.143293
3.646733 0.2 -0.155475
3.650067 0.2 -0.167005
3.653400 0.2 -0.178209
3.656733 0.2 -0.189715
3.660067 0.2 -0.201962
3.663400 0.2 -0.214987
3.666733 0.2 -0.228505
3.670067 0.2 -0.242293
3.673400 0.2 -0.256235
3.676733 0.2 -0.269776
3.680067 0.2 -0.281930
3.683400 0.2 -0.292230
3.686733 0.2 -0.301437
3.690067 0.2 -0.310848
3.693400 0.2 -0.321101
3.696733 0.2 -0.331784
3.700067 0.2 -0.341996
3.703400 0.2 -0.351160
3.706733 0.2 -0.359276
3.710067 0.2 -0.366694
3.713400 0.2 -0.373917
3.716733 0.2 -0.381083
3.720067 0.2 -0.387826
3.723400 0.2 -0.393889
3.726733 0.2 -0.399584
3.730067 0.2 -0.405330
3.733400 0.2 -0.411151
3.736733 0.2 -0.416911
3.740067 0.2 -0.422630
3.743400 0.2 -0.428231
3.746733 0.2 -0.433251
3.750067 0.2 -0.437014
3.753400 0.2 -0.439123
3.756733 0.2 -0.439612
3.760067 0.2 -0.438881
3.763400 0.2 -0.438048
3.766733 0.2 -0.438699
3.770067 0.2 -0.441591
3.773400 0.2 -0.446159
3.776733 0.2 -0.451463
3.780067 0.2 -0.456828
3.783400 0.2 -0.461461
3.786733 0.2 -0.464427
3.790067 0.2 -0.465512
3.793400 0.2 -0.465610
3.796733 0.2 -0.465740
3.800067 0.2 -0.466020
3.803400 0.2 -0.465945
3.806733 0.2 -0.465363
3.810067 0.2 -0.464781
3.813400 0.2 -0.464632
3.816733 0.2 -0.464739
3.820067 0.2 -0.464879
3.823400 0.2 -0.465396
3.826733 0.2 -0.466695
3.830067 0.2 -0.468721
3.833400 0.2 -0.471137
3.836733 0.2 -0.473526
3.840067 0.2 -0.475515
3.843400 0.2 -0.476958
3.846733 0.2 -0.477978
3.850067 0.2 -0.478718
3.853400 0.2 -0.479156
3.856733 0.2 -0.479240
3.860067 0.2 -0.478965
3.863400 0.2 -0.478202
3.866733 0.2 -0.476711
3.870067 0.2 -0.474467
3.873400 0.2 -0.472041
3.876733 0.2 -0.470676
3.880067 0.2 -0.471496
3.883400 0.2 -0.474299
3.886733 0.2 -0.477461
3.890067 0.2 -0.479310
3.893400 0.2 -0.479715
3.896733 0.2 -0.479976
3.900067 0.2 -0.481410
3.903400 0.2 -0.484516
3.906733 0.2 -0.489070
3.910067 0.2 -0.494351
3.913400 0.2 -0.499417
3.916733 0.2 -0.503534
3.920067 0.2 -0.506388
3.923400 0.2 -0.507743
3.926733 0.2 -0.507319
3.930067 0.2 -0.505382
3.933400 0.2 -0.502924
3.936733 0.2 -0.501056
3.940067 0.2 -0.500316
3.943400 0.2 -0.500544
3.946733 0.2 -0.501289
3.950067 0.2 -0.502202
3.953400 0.2 -0.502998
3.956733 0.2 -0.503459
3.960067 0.2 -0.503454
3.963400 0.2 -0.502956
3.966733 0.2 -0.502020
3.970067 0.2 -0.500632
3.973400 0.2 -0.498584
3.976733 0.2 -0.495627
3.980067 0.2 -0.491627
3.983400 0.2 -0.486481
3.986733 0.2 -0.480181
3.990067 0.2 -0.472716
3.993400 0.2 -0.463719
3.996733 0.2 -0.452246
4.000067 0.2 -0.437195
4.003400 0.2 -0.417689
4.006733 0.2 -0.392832
4.010067 0.2 -0.361702
4.013400 0.2 -0.323947
4.016733 0.2 -0.280081
4.020067 0.2 -0.231001
4.023400 0.2 -0.177119
4.026733 0.2 -0.118334
4.030067 0.2 -0.054757
4.033400 0.2 0.013383
4.036733 0.2 0.086566
4.040067 0.2 0.165692
4.043400 0.2 0.250498
4.046733 0.2 0.339332
4.050067 0.2 0.430676
4.053400 0.2 0.524209
4.056733 0.2 0.620247
4.060067 0.2 0.718380
4.063400 0.2 0.817450
4.066733 0.2 0.916868
4.070067 0.2 1.016851
4.073400 0.2 1.117336
4.076733 0.2 1.217383
4.080067 0.2 1.315437
4.083400 0.2 1.409799
4.086733 0.2 1.498950
4.090067 0.2 1.582010
4.093400 0.2 1.658858
4.096733 0.2 1.729657
4.100067 0.2 1.794631
4.103400 0.2 1.854012
4.106733 0.2 1.907479
4.110067 0.2 1.954059
4.113400 0.2 1.992909
4.116733 0.2 2.023987
4.120067 0.2 2.047755
4.123400 0.2 2.064789
4.126733 0.2 2.075862
4.130067 0.2 2.081748
4.133400 0.2 2.082717
4.136733 0.2 2.078367
4.140067 0.2 2.068225
4.143400 0.2 2.052216
4.146733 0.2 2.030288
4.150067 0.2 2.002427
4.153400 0.2 1.969421
4.156733 0.2 1.932532
4.160067 0.2 1.892536
4.163400 0.2 1.849784
4.166733 0.2 1.804782
4.170067 0.2 1.758430
4.173400 0.2 1.711654
4.176733 0.2 1.664720
4.180067 0.2 1.617330
4.183400 0.2 1.569218
4.186733 0.2 1.520286
4.190067 0.2 1.470512
4.193400 0.2 1.419866
4.196733 0.2 1.368476
4.200067 0.2 1.316871
4.203400 0.2 1.265709
4.206733 0.2 1.215516
4.210067 0.2 1.166584
4.213400 0.2 1.119035
4.216733 0.2 1.072953
4.220067 0.2 1.028441
4.223400 0.2 0.985665
4.226733 0.2 0.944571
4.230067 0.2 0.904826
4.233400 0.2 0.866279
4.236733 0.2 0.828826
4.240067 0.2 0.792108
4.243400 0.2 0.756220
4.246733 0.2 0.721957
4.250067 0.2 0.689686
4.253400 0.2 0.658859
4.256733 0.2 0.628717
4.260067 0.2 0.598878
4.263400 0.2 0.569588
4.266733 0.2 0.541764
4.270067 0.2 0.516349
4.273400 0.2 0.493419
4.276733 0.2 0.472073
4.280067 0.2 0.451310
4.283400 0.2 0.430853
4.286733 0.2 0.411142
4.290067 0.2 0.392664
4.293400 0.2 0.375411
4.296733 0.2 0.358829
4.300067 0.2 0.342610
4.303400 0.2 0.327113
4.306733 0.2 0.312738
4.310067 0.2 0.299336
4.313400 0.2 0.286261
4.316733 0.2 0.273106
4.320067 0.2 0.260142
4.323400 0.2 0.247671
4.326733 0.2 0.235699
4.330067 0.2 0.224239
4.333400 0.2 0.213156
4.336733 0.2 0.202153
4.340067 0.2 0.191429
4.343400 0.2 0.181645
4.346733 0.2 0.173077
4.350067 0.2 0.165245
4.353400 0.2 0.157757
4.356733 0.2 0.150758
4.360067 0.2 0.144080
4.363400 0.2 0.137212
4.366733 0.2 0.130120
4.370067 0.2 0.123102
4.373400 0.2 0.116420
4.376733 0.2 0.110511
4.380067 0.2 0.105486
4.383400 0.2 0.100606
4.386733 0.2 0.094953
4.390067 0.2 0.088243
4.393400 0.2 0.080583
4.396733 0.2 0.072061
4.400067 0.2 0.062925
4.403400 0.2 0.053919
4.406733 0.2 0.046035
4.410067 0.2 0.039851
4.413400 0.2 0.035032
4.416733 0.2 0.030468
4.420067 0.2 0.025448
4.423400 0.2 0.020280
4.426733 0.2 0.015516
4.430067 0.2 0.011190
4.433400 0.2 0.007055
4.436733 0.2 0.002878
4.440067 0.2 -0.001574
4.443400 0.2 -0.006580
4.446733 0.2 -0.012107
4.450067 0.2 -0.017742
4.453400 0.2 -0.022957
4.456733 0.2 -0.027358
4.460067 0.2 -0.030762
4.463400 0.2 -0.033337
4.466733 0.2 -0.035842
4.470067 0.2 -0.039507
4.473400 0.2 -0.045085
4.476733 0.2 -0.052024
4.480067 0.2 -0.058590
4.483400 0.2 -0.062818
4.486733 0.2 -0.064205
4.490067 0.2 -0.064545
4.493400 0.2 -0.066268
4.496733 0.2 -0.070492
4.500067 0.2 -0.076815
4.503400 0.2 -0.084243
4.506733 0.2 -0.091773
4.510067 0.2 -0.098501
4.513400 0.2 -0.103582
4.516733 0.2 -0.106823
4.520067 0.2 -0.109132
4.523400 0.2 -0.111642
4.526733 0.2 -0.114618
4.530067 0.2 -0.117715
4.533400 0.2 -0.120904
4.536733 0.2 -0.124522
4.540067 0.2 -0.128918
4.543400 0.2 -0.134180
4.546733 0.2 -0.140029
4.550067 0.2 -0.145724
4.553400 0.2 -0.150376
4.556733 0.2 -0.153733
4.560067 0.2 -0.156355
4.563400 0.2 -0.158926
4.566733 0.2 -0.161934
4.570067 0.2 -0.165929
4.573400 0.2 -0.171158
4.576733 0.2 -0.177026
4.580067 0.2 -0.182684
4.583400 0.2 -0.187885
4.586733 0.2 -0.192816
4.590067 0.2 -0.197659
4.593400 0.2 -0.202684
4.596733 0.2 -0.208272
4.600067 0.2 -0.214395
4.603400 0.2 -0.220649
4.606733 0.2 -0.227001
4.610067 0.2 -0.233804
4.613400 0.2 -0.241185
4.616733 0.2 -0.248691
4.620067 0.2 -0.255490
4.623400 0.2 -0.260947
4.626733 0.2 -0.265068
4.630067 0.2 -0.268300
4.633400 0.2 -0.271318
4.636733 0.2 -0.274954
4.640067 0.2 -0.279718
4.643400 0.2 -0.285595
4.646733 0.2 -0.292510
4.650067 0.2 -0.300389
4.653400 0.2 -0.308687
4.656733 0.2 -0.316696
4.660067 0.2 -0.324440
4.663400 0.2 -0.332445
4.666733 0.2 -0.340543
4.670067 0.2 -0.347705
4.673400 0.2 -0.353036
4.676733 0.2 -0.356389
4.680067 0.2 -0.358704
4.683400 0.2 -0.361726
4.686733 0.2 -0.366722
4.690067 0.2 -0.373893
4.693400 0.2 -0.383006
4.696733 0.2 -0.393242
4.700067 0.2 -0.402736
4.703400 0.2 -0.409652
4.706733 0.2 -0.413642
4.710067 0.2 -0.415556
4.713400 0.2 -0.416464
4.716733 0.2 -0.417428
4.720067 0.2 -0.419663
4.723400 0.2 -0.424124
4.726733 0.2 -0.430685
4.730067 0.2 -0.437996
4.733400 0.2 -0.444534
4.736733 0.2 -0.449456
4.740067 0.2 -0.452939
4.743400 0.2 -0.455966
4.746733 0.2 -0.459421
4.750067 0.2 -0.463608
4.753400 0.2 -0.468562
4.756733 0.2 -0.474062
4.760067 0.2 -0.479552
4.763400 0.2 -0.484330
4.766733 0.2 -0.487654
4.770067 0.2 -0.489294
4.773400 0.2 -0.489769
4.776733 0.2 -0.489736
4.780067 0.2 -0.489913
4.783400 0.2 -0.491324
4.786733 0.2 -0.494462
4.790067 0.2 -0.498760
4.793400 0.2 -0.503222
4.796733 0.2 -0.507031
4.800067 0.2 -0.509596
4.803400 0.2 -0.510891
4.806733 0.2 -0.511869
4.810067 0.2 -0.513732
4.813400 0.2 -0.516875
4.816733 0.2 -0.520870
4.820067 0.2 -0.525061
4.823400 0.2 -0.528898
4.826733 0.2 -0.532083
4.830067 0.2 -0.534663
4.833400 0.2 -0.537136
4.836733 0.2 -0.540107
4.840067 0.2 -0.543641
4.843400 0.2 -0.547324
4.846733 0.2 -0.550826
4.850067 0.2 -0.553974
4.853400 0.2 -0.556530
4.856733 0.2 -0.558249
4.860067 0.2 -0.559171
4.863400 0.2 -0.559776
4.866733 0.2 -0.560731
4.870067 0.2 -0.562416
4.873400 0.2 -0.564614
4.876733 0.2 -0.566719
4.880067 0.2 -0.568354
4.883400 0.2 -0.569760
4.886733 0.2 -0.571432
4.890067 0.2 -0.573620
4.893400 0.2 -0.576144
4.896733 0.2 -0.578426
4.900067 0.2 -0.579688
4.903400 0.2 -0.579585
4.906733 0.2 -0.578724
4.910067 0.2 -0.578058
4.913400 0.2 -0.578011
4.916733 0.2 -0.578598
4.920067 0.2 -0.579860
4.923400 0.2 -0.581928
4.926733 0.2 -0.584484
4.930067 0.2 -0.586449
4.933400 0.2 -0.587120
4.936733 0.2 -0.587115
4.940067 0.2 -0.587450
4.943400 0.2 -0.588312
4.946733 0.2 -0.589006
4.950067 0.2 -0.588708
4.953400 0.2 -0.587460
4.956733 0.2 -0.586486
4.960067 0.2 -0.587292
4.963400 0.2 -0.590500
4.966733 0.2 -0.595790
4.970067 0.2 -0.602263
4.973400 0.2 -0.608582
4.976733 0.2 -0.613658
4.980067 0.2 -0.617085
4.983400 0.2 -0.618780
4.986733 0.2 -0.619078
4.990067 0.2 -0.618994
4.993400 0.2 -0.619357
4.996733 0.2 -0.620093
5.000067 0.2 -0.620848
5.003400 0.2 -0.621690
5.006733 0.2 -0.622720
5.010067 0.2 -0.623511
5.013400 0.2 -0.623707
5.016733 0.2 -0.623460
5.020067 0.2 -0.623059
5.023400 0.2 -0.622915
5.026733 0.2 -0.623632
5.030067 0.2 -0.625560
5.033400 0.2 -0.628764
5.036733 0.2 -0.633164
5.040067 0.2 -0.638179
5.043400 0.2 -0.642720
5.046733 0.2 -0.645858
5.050067 0.2 -0.647283
5.053400 0.2 -0.647283
5.056733 0.2 -0.646585
5.060067 0.2 -0.646207
5.063400 0.2 -0.646911
5.066733 0.2 -0.648582
5.070067 0.2 -0.650487
5.073400 0.2 -0.652326
5.076733 0.2 -0.654389
5.080067 0.2 -0.657095
5.083400 0.2 -0.660699
5.086733 0.2 -0.664834
5.090067 0.2 -0.668648
5.093400 0.2 -0.671693
5.096733 0.2 -0.674226
5.100067 0.2 -0.676890
5.103400 0.2 -0.680229
5.106733 0.2 -0.684098
5.110067 0.2 -0.687563
5.113400 0.2 -0.689751
5.116733 0.2 -0.690678
5.120067 0.2 -0.691046
5.123400 0.2 -0.691451
5.126733 0.2 -0.691935
5.130067 0.2 -0.692289
5.133400 0.2 -0.692680
5.136733 0.2 -0.693775
5.140067 0.2 -0.696057
5.143400 0.2 -0.699176
5.146733 0.2 -0.702487
5.150067 0.2 -0.705775
5.153400 0.2 -0.708983
5.156733 0.2 -0.711908
5.160067 0.2 -0.714445
5.163400 0.2 -0.716746
5.166733 0.2 -0.719214
5.170067 0.2 -0.722292
5.173400 0.2 -0.726129
5.176733 0.2 -0.730576
5.180067 0.2 -0.735088
5.183400 0.2 -0.738823
5.186733 0.2 -0.741226
5.190067 0.2 -0.742534
5.193400 0.2 -0.743601
5.196733 0.2 -0.744979
5.200067 0.2 -0.746460
5.203400 0.2 -0.747754
5.206733 0.2 -0.749128
5.210067 0.2 -0.751070
5.213400 0.2 -0.753952
5.216733 0.2 -0.757878
5.220067 0.2 -0.762586
5.223400 0.2 -0.767494
5.226733 0.2 -0.771745
5.230067 0.2 -0.774786
5.233400 0.2 -0.776956
5.236733 0.2 -0.779019
5.240067 0.2 -0.781300
5.243400 0.2 -0.783652
5.246733 0.2 -0.785729
5.250067 0.2 -0.787405
5.253400 0.2 -0.789040
5.256733 0.2 -0.790986
5.260067 0.2 -0.793152
5.263400 0.2 -0.795526
5.266733 0.2 -0.798320
5.270067 0.2 -0.801235
5.273400 0.2 -0.803545
5.276733 0.2 -0.805119
5.280067 0.2 -0.806702
5.283400 0.2 -0.809301
5.286733 0.2 -0.813305
5.290067 0.2 -0.817962
5.293400 0.2 -0.821929
5.296733 0.2 -0.824290
5.300067 0.2 -0.824826
5.303400 0.2 -0.823992
5.306733 0.2 -0.822884
5.310067 0.2 -0.822479
5.313400 0.2 -0.823080
5.316733 0.2 -0.824463
5.320067 0.2 -0.826134
5.323400 0.2 -0.827666
5.326733 0.2 -0.829301
5.330067 0.2 -0.831671
5.333400 0.2 -0.834949
5.336733 0.2 -0.838591
5.340067 0.2 -0.841916
5.343400 0.2 -0.844612
5.346733 0.2 -0.846596
5.350067 0.2 -0.847932
5.353400 0.2 -0.848947
5.356733 0.2 -0.849972
5.360067 0.2 -0.850856
5.363400 0.2 -0.851327
5.366733 0.2 -0.851601
5.370067 0.2 -0.852384
5.373400 0.2 -0.854172
5.376733 0.2 -0.856449
5.380067 0.2 -0.858125
5.383400 0.2 -0.859015
5.386733 0.2 -0.859839
5.390067 0.2 -0.860803
5.393400 0.2 -0.861459
5.396733 0.2 -0.861632
5.400067 0.2 -0.861739
5.403400 0.2 -0.862507
5.406733 0.2 -0.864458
5.410067 0.2 -0.867411
5.413400 0.2 -0.870437
5.416733 0.2 -0.872472
5.420067 0.2 -0.873138
5.423400 0.2 -0.873054
5.426733 0.2 -0.873394
5.430067 0.2 -0.875047
5.433400 0.2 -0.877990
5.436733 0.2 -0.881506
5.440067 0.2 -0.884924
5.443400 0.2 -0.887904
5.446733 0.2 -0.890172
5.450067 0.2 -0.891699
5.453400 0.2 -0.893027
5.456733 0.2 -0.894764
5.460067 0.2 -0.896933
5.463400 0.2 -0.899169
5.466733 0.2 -0.900864
5.470067 0.2 -0.901134
5.473400 0.2 -0.899932
5.476733 0.2 -0.898703
5.480067 0.2 -0.898894
5.483400 0.2 -0.900696
5.486733 0.2 -0.903588
5.490067 0.2 -0.907052
5.493400 0.2 -0.910545
5.496733 0.2 -0.913446
5.500067 0.2 -0.915504
5.503400 0.2 -0.917092
5.506733 0.2 -0.918540
5.510067 0.2 -0.919634
5.513400 0.2 -0.920151
5.516733 0.2 -0.920515
5.520067 0.2 -0.921236
5.523400 0.2 -0.922331
5.526733 0.2 -0.923704
5.530067 0.2 -0.925348
5.533400 0.2 -0.926843
5.536733 0.2 -0.927574
5.540067 0.2 -0.927667
5.543400 0.2 -0.928054
5.546733 0.2 -0.929427
5.550067 0.2 -0.931346
5.553400 0.2 -0.932682
5.556733 0.2 -0.932743
5.560067 0.2 -0.931560
5.563400 0.2 -0.929660
5.566733 0.2 -0.928049
5.570067 0.2 -0.928002
5.573400 0.2 -0.930005
5.576733 0.2 -0.932827
5.580067 0.2 -0.934550
5.583400 0.2 -0.934424
5.586733 0.2 -0.933195
5.590067 0.2 -0.932231
5.593400 0.2 -0.932813
5.596733 0.2 -0.935723
5.600067 0.2 -0.940822
5.603400 0.2 -0.946908
5.606733 0.2 -0.952338
5.610067 0.2 -0.955891
5.613400 0.2 -0.957218
5.616733 0.2 -0.956897
5.620067 0.2 -0.956133
5.623400 0.2 -0.955812
5.626733 0.2 -0.956040
5.630067 0.2 -0.956627
5.633400 0.2 -0.957460
5.636733 0.2 -0.958871
5.640067 0.2 -0.961600
5.643400 0.2 -0.965996
5.646733 0.2 -0.971830
5.650067 0.2 -0.978280
5.653400 0.2 -0.983714
5.656733 0.2 -0.986680
5.660067 0.2 -0.986974
5.663400 0.2 -0.985521
5.666733 0.2 -0.983975
5.670067 0.2 -0.984082
5.673400 0.2 -0.986364
5.676733 0.2 -0.989814
5.680067 0.2 -0.993209
5.683400 0.2 -0.995970
5.686733 0.2 -0.997824
5.690067 0.2 -0.998625
5.693400 0.2 -0.998839
5.696733 0.2 -0.999225
5.700067 0.2 -1.000129
5.703400 0.2 -1.001661
5.706733 0.2 -1.003998
5.710067 0.2 -1.007104
5.713400 0.2 -1.010434
5.716733 0.2 -1.013284
5.720067 0.2 -1.015584
5.723400 0.2 -1.017940
5.726733 0.2 -1.020650
5.730067 0.2 -1.023216
5.733400 0.2 -1.025083
5.736733 0.2 -1.026117
5.740067 0.2 -1.026220
5.743400 0.2 -1.025018
5.746733 0.2 -1.022224
5.750067 0.2 -1.018327
5.753400 0.2 -1.014732
5.756733 0.2 -1.013153
5.760067 0.2 -1.014611
5.763400 0.2 -1.018899
5.766733 0.2 -1.024753
5.770067 0.2 -1.030280
5.773400 0.2 -1.034080
5.776733 0.2 -1.036245
5.780067 0.2 -1.038024
5.783400 0.2 -1.040585
5.786733 0.2 -1.043794
5.790067 0.2 -1.046415
5.793400 0.2 -1.047743
5.796733 0.2 -1.048446
5.800067 0.2 -1.049615
5.803400 0.2 -1.051952
5.806733 0.2 -1.055724
5.810067 0.2 -1.060530
5.813400 0.2 -1.065019
5.816733 0.2 -1.067850
5.820067 0.2 -1.069121
5.823400 0.2 -1.070267
5.826733 0.2 -1.072474
5.830067 0.2 -1.075766
5.833400 0.2 -1.079766
5.836733 0.2 -1.084246
5.840067 0.2 -1.088674
5.843400 0.2 -1.092390
5.846733 0.2 -1.094872
5.850067 0.2 -1.095585
5.853400 0.2 -1.094495
5.856733 0.2 -1.092814
5.860067 0.2 -1.092190
5.863400 0.2 -1.093335
5.866733 0.2 -1.095938
5.870067 0.2 -1.099333
5.873400 0.2 -1.102807
5.876733 0.2 -1.105787
5.880067 0.2 -1.108223
5.883400 0.2 -1.110560
5.886733 0.2 -1.113289
5.890067 0.2 -1.116935
5.893400 0.2 -1.121978
5.896733 0.2 -1.128106
5.900067 0.2 -1.133974
5.903400 0.2 -1.138365
5.906733 0.2 -1.141038
5.910067 0.2 -1.142286
5.913400 0.2 -1.142472
5.916733 0.2 -1.142169
5.920067 0.2 -1.142104
5.923400 0.2 -1.142602
5.926733 0.2 -1.143422
5.930067 0.2 -1.144097
5.933400 0.2 -1.144321
5.936733 0.2 -1.144293
5.940067 0.2 -1.144800
5.943400 0.2 -1.146584
5.946733 0.2 -1.149448
5.950067 0.2 -1.152260
5.953400 0.2 -1.153820
5.956733 0.2 -1.153871
5.960067 0.2 -1.153401
5.963400 0.2 -1.153680
5.966733 0.2 -1.155068
5.970067 0.2 -1.157071
5.973400 0.2 -1.159250
5.976733 0.2 -1.161885
5.980067 0.2 -1.165583
5.983400 0.2 -1.170184
5.986733 0.2 -1.174505
5.990067 0.2 -1.177480
5.993400 0.2 -1.179106
5.996733 0.2 -1.180377
6.000067 0.2 -1.182440
