# Supplementary material for: Quantitative profiling of capsaicin content in seven chili pepper cultivars using optimized HPLC
Source: Front Plant Sci. 2026 May 7;17:1749488. doi: 10.3389/fpls.2026.1749488 (PMC13190488; doi:10.3389/fpls.2026.1749488)
Supplement: Supplementary file 3 [file DataSheet3.zip › Raw Chromatograms_Chili Pepper/SHPD.txt]

URL	chrom://desktop-lb30aed/ChromeleonLocal/Capsaicin/CapsaicinTest_1312025.seq/50350.smp/UV_VIS_4.channel
Channel	UV_VIS_4

Injection Information:
Data Vault	ChromeleonLocal
Sequence	CapsaicinTest_1312025
Name	SHPD
Number	551
Position	B:E2
Comment	
Processing Method	Processing_Capsaicin
Instrument Method	Capsaicin_222025m1 -Origninal_4wavelenght
Type	Unknown
Status	Finished
Inject Time	3/31/2025 3:18:19 PM -07:00
Volume (µl)	10.00
Dilution Factor	1.0000
Weight	1.0000

Raw Data Information:
Time Min. (min)	0.003400
Time Max. (min)	6.000067
Data Points	1800
Detector	UV
Generating Data System	Chromeleon 7.2.10.24543
Exporting Data System	Chromeleon 7.2.10.0
Operator	Instrument Controller
Signal Quantity	Absorbance
Signal Unit	mAU
Signal Min.	-1.182440
Signal Max.	72.638691
Channel	UV_VIS_4
Driver Name	VDAD.dll
Channel Type	Evaluation
Min. Step (s)	0.2
Max. Step (s)	0.2
Average Step (s)	0.2

Signal Parameter Information:
Signal Info	WVL:280 nm

Raw Data:
Time (min)	Step (s)	Value (mAU)
0.003400	n.a.	0.000000
0.006733	0.2	0.000061
0.010067	0.2	0.000442
0.013400	0.2	0.001453
0.016733	0.2	0.002808
0.020067	0.2	0.003581
0.023400	0.2	0.003055
0.026733	0.2	0.001406
0.030067	0.2	-0.000694
0.033400	0.2	-0.002771
0.036733	0.2	-0.004778
0.040067	0.2	-0.006659
0.043400	0.2	-0.008317
0.046733	0.2	-0.010119
0.050067	0.2	-0.012657
0.053400	0.2	-0.015683
0.056733	0.2	-0.018040
0.060067	0.2	-0.018799
0.063400	0.2	-0.017993
0.066733	0.2	-0.016321
0.070067	0.2	-0.014524
0.073400	0.2	-0.012876
0.076733	0.2	-0.011311
0.080067	0.2	-0.009984
0.083400	0.2	-0.009416
0.086733	0.2	-0.010077
0.090067	0.2	-0.012009
0.093400	0.2	-0.014831
0.096733	0.2	-0.017844
0.100067	0.2	-0.020084
0.103400	0.2	-0.020713
0.106733	0.2	-0.019814
0.110067	0.2	-0.018664
0.113400	0.2	-0.018594
0.116733	0.2	-0.019660
0.120067	0.2	-0.020992
0.123400	0.2	-0.022119
0.126733	0.2	-0.023488
0.130067	0.2	-0.025788
0.133400	0.2	-0.028983
0.136733	0.2	-0.032163
0.140067	0.2	-0.034338
0.143400	0.2	-0.034999
0.146733	0.2	-0.034249
0.150067	0.2	-0.032838
0.153400	0.2	-0.031702
0.156733	0.2	-0.031260
0.160067	0.2	-0.031590
0.163400	0.2	-0.032946
0.166733	0.2	-0.035353
0.170067	0.2	-0.038296
0.173400	0.2	-0.041039
0.176733	0.2	-0.043008
0.180067	0.2	-0.044303
0.183400	0.2	-0.045546
0.186733	0.2	-0.046934
0.190067	0.2	-0.048014
0.193400	0.2	-0.048387
0.196733	0.2	-0.048145
0.200067	0.2	-0.047716
0.203400	0.2	-0.047409
0.206733	0.2	-0.047162
0.210067	0.2	-0.046762
0.213400	0.2	-0.046054
0.216733	0.2	-0.044992
0.220067	0.2	-0.043670
0.223400	0.2	-0.042315
0.226733	0.2	-0.041625
0.230067	0.2	-0.042887
0.233400	0.2	-0.046887
0.236733	0.2	-0.052806
0.240067	0.2	-0.058562
0.243400	0.2	-0.062394
0.246733	0.2	-0.063982
0.250067	0.2	-0.064005
0.253400	0.2	-0.063223
0.256733	0.2	-0.062115
0.260067	0.2	-0.061002
0.263400	0.2	-0.060154
0.266733	0.2	-0.059684
0.270067	0.2	-0.059288
0.273400	0.2	-0.058631
0.276733	0.2	-0.057947
0.280067	0.2	-0.057402
0.283400	0.2	-0.056466
0.286733	0.2	-0.054832
0.290067	0.2	-0.053071
0.293400	0.2	-0.052140
0.296733	0.2	-0.052778
0.300067	0.2	-0.055055
0.303400	0.2	-0.058217
0.306733	0.2	-0.061304
0.310067	0.2	-0.063581
0.313400	0.2	-0.064666
0.316733	0.2	-0.064815
0.320067	0.2	-0.064918
0.323400	0.2	-0.065677
0.326733	0.2	-0.067046
0.330067	0.2	-0.068620
0.333400	0.2	-0.070091
0.336733	0.2	-0.071167
0.340067	0.2	-0.071549
0.343400	0.2	-0.071316
0.346733	0.2	-0.070836
0.350067	0.2	-0.070194
0.353400	0.2	-0.069235
0.356733	0.2	-0.067959
0.360067	0.2	-0.066492
0.363400	0.2	-0.065099
0.366733	0.2	-0.064191
0.370067	0.2	-0.064275
0.373400	0.2	-0.066054
0.376733	0.2	-0.069835
0.380067	0.2	-0.074771
0.383400	0.2	-0.079242
0.386733	0.2	-0.082292
0.390067	0.2	-0.084406
0.393400	0.2	-0.086362
0.396733	0.2	-0.087880
0.400067	0.2	-0.088271
0.403400	0.2	-0.087912
0.406733	0.2	-0.088201
0.410067	0.2	-0.090203
0.413400	0.2	-0.093849
0.416733	0.2	-0.097980
0.420067	0.2	-0.101305
0.423400	0.2	-0.103451
0.426733	0.2	-0.104853
0.430067	0.2	-0.106022
0.433400	0.2	-0.106976
0.436733	0.2	-0.107177
0.440067	0.2	-0.106310
0.443400	0.2	-0.104769
0.446733	0.2	-0.103312
0.450067	0.2	-0.102660
0.453400	0.2	-0.102958
0.456733	0.2	-0.103624
0.460067	0.2	-0.104066
0.463400	0.2	-0.104234
0.466733	0.2	-0.104555
0.470067	0.2	-0.105449
0.473400	0.2	-0.106790
0.476733	0.2	-0.107973
0.480067	0.2	-0.108597
0.483400	0.2	-0.108881
0.486733	0.2	-0.109281
0.490067	0.2	-0.109798
0.493400	0.2	-0.110231
0.496733	0.2	-0.110595
0.500067	0.2	-0.110893
0.503400	0.2	-0.110869
0.506733	0.2	-0.110343
0.510067	0.2	-0.109551
0.513400	0.2	-0.109137
0.516733	0.2	-0.109700
0.520067	0.2	-0.111368
0.523400	0.2	-0.113677
0.526733	0.2	-0.115922
0.530067	0.2	-0.117654
0.533400	0.2	-0.118767
0.536733	0.2	-0.119512
0.540067	0.2	-0.120359
0.543400	0.2	-0.121449
0.546733	0.2	-0.122585
0.550067	0.2	-0.123666
0.553400	0.2	-0.124564
0.556733	0.2	-0.125021
0.560067	0.2	-0.124983
0.563400	0.2	-0.124848
0.566733	0.2	-0.125417
0.570067	0.2	-0.127689
0.573400	0.2	-0.132010
0.576733	0.2	-0.137351
0.580067	0.2	-0.141705
0.583400	0.2	-0.143456
0.586733	0.2	-0.142478
0.590067	0.2	-0.139829
0.593400	0.2	-0.136639
0.596733	0.2	-0.133933
0.600067	0.2	-0.132942
0.603400	0.2	-0.134311
0.606733	0.2	-0.137230
0.610067	0.2	-0.140173
0.613400	0.2	-0.142413
0.616733	0.2	-0.144201
0.620067	0.2	-0.145794
0.623400	0.2	-0.146921
0.626733	0.2	-0.147293
0.630067	0.2	-0.146893
0.633400	0.2	-0.145137
0.636733	0.2	-0.140201
0.640067	0.2	-0.130180
0.643400	0.2	-0.114408
0.646733	0.2	-0.093104
0.650067	0.2	-0.066501
0.653400	0.2	-0.034268
0.656733	0.2	0.005220
0.660067	0.2	0.055078
0.663400	0.2	0.120052
0.666733	0.2	0.207461
0.670067	0.2	0.327677
0.673400	0.2	0.492260
0.676733	0.2	0.710669
0.680067	0.2	0.987118
0.683400	0.2	1.318529
0.686733	0.2	1.694448
0.690067	0.2	2.099508
0.693400	0.2	2.517654
0.696733	0.2	2.936856
0.700067	0.2	3.353152
0.703400	0.2	3.772285
0.706733	0.2	4.207343
0.710067	0.2	4.673298
0.713400	0.2	5.180440
0.716733	0.2	5.728137
0.720067	0.2	6.300653
0.723400	0.2	6.867731
0.726733	0.2	7.390715
0.730067	0.2	7.831585
0.733400	0.2	8.160747
0.736733	0.2	8.359142
0.740067	0.2	8.416702
0.743400	0.2	8.342396
0.746733	0.2	8.190721
0.750067	0.2	8.074036
0.753400	0.2	8.128658
0.756733	0.2	8.448092
0.760067	0.2	9.033955
0.763400	0.2	9.807725
0.766733	0.2	10.674014
0.770067	0.2	11.578966
0.773400	0.2	12.526028
0.776733	0.2	13.560662
0.780067	0.2	14.748406
0.783400	0.2	16.152649
0.786733	0.2	17.809751
0.790067	0.2	19.709612
0.793400	0.2	21.799379
0.796733	0.2	24.013682
0.800067	0.2	26.307968
0.803400	0.2	28.670467
0.806733	0.2	31.111166
0.810067	0.2	33.639534
0.813400	0.2	36.245161
0.816733	0.2	38.897670
0.820067	0.2	41.575991
0.823400	0.2	44.310298
0.826733	0.2	47.190688
0.830067	0.2	50.314250
0.833400	0.2	53.703142
0.836733	0.2	57.255505
0.840067	0.2	60.755992
0.843400	0.2	63.926932
0.846733	0.2	66.492530
0.850067	0.2	68.240590
0.853400	0.2	69.070770
0.856733	0.2	69.017825
0.860067	0.2	68.244510
0.863400	0.2	67.010508
0.866733	0.2	65.625813
0.870067	0.2	64.391140
0.873400	0.2	63.531613
0.876733	0.2	63.142190
0.880067	0.2	63.168462
0.883400	0.2	63.438616
0.886733	0.2	63.738627
0.890067	0.2	63.897502
0.893400	0.2	63.846158
0.896733	0.2	63.632759
0.900067	0.2	63.397465
0.903400	0.2	63.321386
0.906733	0.2	63.568731
0.910067	0.2	64.239842
0.913400	0.2	65.345187
0.916733	0.2	66.801515
0.920067	0.2	68.446915
0.923400	0.2	70.069023
0.926733	0.2	71.439548
0.930067	0.2	72.349263
0.933400	0.2	72.638691
0.936733	0.2	72.218427
0.940067	0.2	71.074977
0.943400	0.2	69.262404
0.946733	0.2	66.884006
0.950067	0.2	64.070104
0.953400	0.2	60.957656
0.956733	0.2	57.675205
0.960067	0.2	54.335459
0.963400	0.2	51.034596
0.966733	0.2	47.853729
0.970067	0.2	44.858730
0.973400	0.2	42.098244
0.976733	0.2	39.602332
0.980067	0.2	37.383316
0.983400	0.2	35.438133
0.986733	0.2	33.751354
0.990067	0.2	32.298882
0.993400	0.2	31.052809
0.996733	0.2	29.987320
1.000067	0.2	29.084580
1.003400	0.2	28.338530
1.006733	0.2	27.754945
1.010067	0.2	27.346886
1.013400	0.2	27.126297
1.016733	0.2	27.094861
1.020067	0.2	27.238037
1.023400	0.2	27.524335
1.026733	0.2	27.909945
1.030067	0.2	28.346945
1.033400	0.2	28.791092
1.036733	0.2	29.205764
1.040067	0.2	29.561096
1.043400	0.2	29.829266
1.046733	0.2	29.979493
1.050067	0.2	29.977141
1.053400	0.2	29.787589
1.056733	0.2	29.384214
1.060067	0.2	28.758268
1.063400	0.2	27.924469
1.066733	0.2	26.919446
1.070067	0.2	25.795032
1.073400	0.2	24.609128
1.076733	0.2	23.416439
1.080067	0.2	22.261268
1.083400	0.2	21.173633
1.086733	0.2	20.168866
1.090067	0.2	19.250526
1.093400	0.2	18.414385
1.096733	0.2	17.651739
1.100067	0.2	16.952315
1.103400	0.2	16.306881
1.106733	0.2	15.708492
1.110067	0.2	15.152511
1.113400	0.2	14.636605
1.116733	0.2	14.161328
1.120067	0.2	13.730465
1.123400	0.2	13.350449
1.126733	0.2	13.029748
1.130067	0.2	12.777955
1.133400	0.2	12.603975
1.136733	0.2	12.513795
1.140067	0.2	12.508314
1.143400	0.2	12.582149
1.146733	0.2	12.724078
1.150067	0.2	12.918366
1.153400	0.2	13.146838
1.156733	0.2	13.391613
1.160067	0.2	13.637533
1.163400	0.2	13.874182
1.166733	0.2	14.097136
1.170067	0.2	14.306549
1.173400	0.2	14.503412
1.176733	0.2	14.686375
1.180067	0.2	14.850153
1.183400	0.2	14.985418
1.186733	0.2	15.080883
1.190067	0.2	15.126653
1.193400	0.2	15.116693
1.196733	0.2	15.049703
1.200067	0.2	14.928901
1.203400	0.2	14.761030
1.206733	0.2	14.554989
1.210067	0.2	14.320272
1.213400	0.2	14.066203
1.216733	0.2	13.801986
1.220067	0.2	13.536238
1.223400	0.2	13.275691
1.226733	0.2	13.024546
1.230067	0.2	12.784819
1.233400	0.2	12.556440
1.236733	0.2	12.336983
1.240067	0.2	12.122584
1.243400	0.2	11.909390
1.246733	0.2	11.694031
1.250067	0.2	11.473862
1.253400	0.2	11.247657
1.256733	0.2	11.015772
1.260067	0.2	10.779547
1.263400	0.2	10.541193
1.266733	0.2	10.304544
1.270067	0.2	10.076119
1.273400	0.2	9.865654
1.276733	0.2	9.685811
1.280067	0.2	9.551412
1.283400	0.2	9.477763
1.286733	0.2	9.477870
1.290067	0.2	9.560422
1.293400	0.2	9.729699
1.296733	0.2	9.985282
1.300067	0.2	10.321098
1.303400	0.2	10.725176
1.306733	0.2	11.180704
1.310067	0.2	11.668224
1.313400	0.2	12.168405
1.316733	0.2	12.664218
1.320067	0.2	13.142261
1.323400	0.2	13.593240
1.326733	0.2	14.011492
1.330067	0.2	14.393847
1.333400	0.2	14.738641
1.336733	0.2	15.044655
1.340067	0.2	15.309993
1.343400	0.2	15.531103
1.346733	0.2	15.702634
1.350067	0.2	15.818239
1.353400	0.2	15.871427
1.356733	0.2	15.856121
1.360067	0.2	15.767459
1.363400	0.2	15.603285
1.366733	0.2	15.365463
1.370067	0.2	15.059672
1.373400	0.2	14.693667
1.376733	0.2	14.276197
1.380067	0.2	13.817400
1.383400	0.2	13.328781
1.386733	0.2	12.821904
1.390067	0.2	12.307204
1.393400	0.2	11.793752
1.396733	0.2	11.289171
1.400067	0.2	10.799821
1.403400	0.2	10.331585
1.406733	0.2	9.889998
1.410067	0.2	9.479662
1.413400	0.2	9.103827
1.416733	0.2	8.764458
1.420067	0.2	8.462737
1.423400	0.2	8.199480
1.426733	0.2	7.975223
1.430067	0.2	7.790155
1.433400	0.2	7.643937
1.436733	0.2	7.535210
1.440067	0.2	7.461086
1.443400	0.2	7.416913
1.446733	0.2	7.396564
1.450067	0.2	7.393109
1.453400	0.2	7.399735
1.456733	0.2	7.410604
1.460067	0.2	7.421668
1.463400	0.2	7.430585
1.466733	0.2	7.435791
1.470067	0.2	7.436201
1.473400	0.2	7.431549
1.476733	0.2	7.422175
1.480067	0.2	7.408392
1.483400	0.2	7.390077
1.486733	0.2	7.366412
1.490067	0.2	7.335790
1.493400	0.2	7.296666
1.496733	0.2	7.248921
1.500067	0.2	7.194458
1.503400	0.2	7.136734
1.506733	0.2	7.079835
1.510067	0.2	7.027541
1.513400	0.2	6.983373
1.516733	0.2	6.951732
1.520067	0.2	6.938619
1.523400	0.2	6.950856
1.526733	0.2	6.995169
1.530067	0.2	7.078452
1.533400	0.2	7.208120
1.536733	0.2	7.391092
1.540067	0.2	7.632510
1.543400	0.2	7.935781
1.546733	0.2	8.303239
1.550067	0.2	8.736355
1.553400	0.2	9.235856
1.556733	0.2	9.801602
1.560067	0.2	10.432163
1.563400	0.2	11.124457
1.566733	0.2	11.873953
1.570067	0.2	12.675729
1.573400	0.2	13.525942
1.576733	0.2	14.422187
1.580067	0.2	15.362203
1.583400	0.2	16.343240
1.586733	0.2	17.362935
1.590067	0.2	18.419684
1.593400	0.2	19.511697
1.596733	0.2	20.635636
1.600067	0.2	21.785595
1.603400	0.2	22.952803
1.606733	0.2	24.125339
1.610067	0.2	25.286870
1.613400	0.2	26.415428
1.616733	0.2	27.484363
1.620067	0.2	28.464911
1.623400	0.2	29.328400
1.626733	0.2	30.048401
1.630067	0.2	30.603921
1.633400	0.2	30.982341
1.636733	0.2	31.180140
1.640067	0.2	31.202543
1.643400	0.2	31.062583
1.646733	0.2	30.778158
1.650067	0.2	30.368208
1.653400	0.2	29.850113
1.656733	0.2	29.237694
1.660067	0.2	28.539836
1.663400	0.2	27.760658
1.666733	0.2	26.901672
1.670067	0.2	25.965115
1.673400	0.2	24.957340
1.676733	0.2	23.891083
1.680067	0.2	22.785631
1.683400	0.2	21.664989
1.686733	0.2	20.555118
1.690067	0.2	19.481308
1.693400	0.2	18.465696
1.696733	0.2	17.524636
1.700067	0.2	16.667340
1.703400	0.2	15.896317
1.706733	0.2	15.208772
1.710067	0.2	14.598025
1.713400	0.2	14.054966
1.716733	0.2	13.569915
1.720067	0.2	13.134442
1.723400	0.2	12.742081
1.726733	0.2	12.387671
1.730067	0.2	12.066634
1.733400	0.2	11.774702
1.736733	0.2	11.507799
1.740067	0.2	11.261972
1.743400	0.2	11.033705
1.746733	0.2	10.820422
1.750067	0.2	10.620398
1.753400	0.2	10.432201
1.756733	0.2	10.254406
1.760067	0.2	10.085893
1.763400	0.2	9.926232
1.766733	0.2	9.775199
1.770067	0.2	9.632437
1.773400	0.2	9.497884
1.776733	0.2	9.371396
1.780067	0.2	9.251772
1.783400	0.2	9.136959
1.786733	0.2	9.025242
1.790067	0.2	8.916189
1.793400	0.2	8.810521
1.796733	0.2	8.708923
1.800067	0.2	8.611139
1.803400	0.2	8.516419
1.806733	0.2	8.424306
1.810067	0.2	8.334634
1.813400	0.2	8.247453
1.816733	0.2	8.163047
1.820067	0.2	8.081677
1.823400	0.2	8.003353
1.826733	0.2	7.927576
1.830067	0.2	7.853224
1.833400	0.2	7.779202
1.836733	0.2	7.705106
1.840067	0.2	7.631010
1.843400	0.2	7.556975
1.846733	0.2	7.482846
1.850067	0.2	7.408666
1.853400	0.2	7.334938
1.856733	0.2	7.262048
1.860067	0.2	7.189484
1.863400	0.2	7.116282
1.866733	0.2	7.041986
1.870067	0.2	6.966563
1.873400	0.2	6.889482
1.876733	0.2	6.809966
1.880067	0.2	6.728019
1.883400	0.2	6.644418
1.886733	0.2	6.559929
1.890067	0.2	6.474978
1.893400	0.2	6.389678
1.896733	0.2	6.303815
1.900067	0.2	6.216830
1.903400	0.2	6.128382
1.906733	0.2	6.038719
1.910067	0.2	5.948162
1.913400	0.2	5.856398
1.916733	0.2	5.762740
1.920067	0.2	5.666940
1.923400	0.2	5.569696
1.926733	0.2	5.472191
1.930067	0.2	5.375026
1.933400	0.2	5.277786
1.936733	0.2	5.179606
1.940067	0.2	5.079880
1.943400	0.2	4.978580
1.946733	0.2	4.876517
1.950067	0.2	4.775412
1.953400	0.2	4.677013
1.956733	0.2	4.582061
1.960067	0.2	4.490181
1.963400	0.2	4.400560
1.966733	0.2	4.312131
1.970067	0.2	4.223604
1.973400	0.2	4.134323
1.976733	0.2	4.045018
1.980067	0.2	3.957199
1.983400	0.2	3.872113
1.986733	0.2	3.790520
1.990067	0.2	3.712764
1.993400	0.2	3.638444
1.996733	0.2	3.566383
2.000067	0.2	3.495608
2.003400	0.2	3.425879
2.006733	0.2	3.357227
2.010067	0.2	3.289860
2.013400	0.2	3.224560
2.016733	0.2	3.162427
2.020067	0.2	3.103977
2.023400	0.2	3.048903
2.026733	0.2	2.996926
2.030067	0.2	2.948511
2.033400	0.2	2.904595
2.036733	0.2	2.865815
2.040067	0.2	2.831896
2.043400	0.2	2.801814
2.046733	0.2	2.774582
2.050067	0.2	2.749590
2.053400	0.2	2.726456
2.056733	0.2	2.705185
2.060067	0.2	2.686433
2.063400	0.2	2.671243
2.066733	0.2	2.660612
2.070067	0.2	2.655238
2.073400	0.2	2.655126
2.076733	0.2	2.659420
2.080067	0.2	2.667136
2.083400	0.2	2.678139
2.086733	0.2	2.693245
2.090067	0.2	2.712999
2.093400	0.2	2.736598
2.096733	0.2	2.762284
2.100067	0.2	2.788287
2.103400	0.2	2.813246
2.106733	0.2	2.836091
2.110067	0.2	2.855938
2.113400	0.2	2.872515
2.116733	0.2	2.886755
2.120067	0.2	2.900376
2.123400	0.2	2.914625
2.126733	0.2	2.929452
2.130067	0.2	2.943669
2.133400	0.2	2.955939
2.136733	0.2	2.965652
2.140067	0.2	2.972791
2.143400	0.2	2.976907
2.146733	0.2	2.976852
2.150067	0.2	2.971734
2.153400	0.2	2.961378
2.156733	0.2	2.945527
2.160067	0.2	2.923589
2.163400	0.2	2.895431
2.166733	0.2	2.861526
2.170067	0.2	2.822527
2.173400	0.2	2.778913
2.176733	0.2	2.730875
2.180067	0.2	2.678493
2.183400	0.2	2.621911
2.186733	0.2	2.561100
2.190067	0.2	2.495712
2.193400	0.2	2.425602
2.196733	0.2	2.351142
2.200067	0.2	2.273177
2.203400	0.2	2.193018
2.206733	0.2	2.112025
2.210067	0.2	2.031079
2.213400	0.2	1.950646
2.216733	0.2	1.871241
2.220067	0.2	1.793322
2.223400	0.2	1.717191
2.226733	0.2	1.643370
2.230067	0.2	1.572627
2.233400	0.2	1.505641
2.236733	0.2	1.442735
2.240067	0.2	1.383550
2.243400	0.2	1.327498
2.246733	0.2	1.274515
2.250067	0.2	1.224936
2.253400	0.2	1.179110
2.256733	0.2	1.137042
2.260067	0.2	1.098053
2.263400	0.2	1.061112
2.266733	0.2	1.025810
2.270067	0.2	0.992566
2.273400	0.2	0.962019
2.276733	0.2	0.934647
2.280067	0.2	0.910605
2.283400	0.2	0.889720
2.286733	0.2	0.871792
2.290067	0.2	0.856728
2.293400	0.2	0.844323
2.296733	0.2	0.834242
2.300067	0.2	0.825999
2.303400	0.2	0.819238
2.306733	0.2	0.814097
2.310067	0.2	0.810851
2.313400	0.2	0.809361
2.316733	0.2	0.809119
2.320067	0.2	0.809641
2.323400	0.2	0.810889
2.326733	0.2	0.813473
2.330067	0.2	0.818451
2.333400	0.2	0.826754
2.336733	0.2	0.838824
2.340067	0.2	0.854577
2.343400	0.2	0.873208
2.346733	0.2	0.893376
2.350067	0.2	0.913739
2.353400	0.2	0.933227
2.356733	0.2	0.951262
2.360067	0.2	0.968338
2.363400	0.2	0.985814
2.366733	0.2	1.004636
2.370067	0.2	1.024446
2.373400	0.2	1.044152
2.376733	0.2	1.063058
2.380067	0.2	1.081284
2.383400	0.2	1.099422
2.386733	0.2	1.118281
2.390067	0.2	1.138565
2.393400	0.2	1.159967
2.396733	0.2	1.181336
2.400067	0.2	1.201765
2.403400	0.2	1.220671
2.406733	0.2	1.237420
2.410067	0.2	1.251521
2.413400	0.2	1.262687
2.416733	0.2	1.270692
2.420067	0.2	1.275488
2.423400	0.2	1.277099
2.426733	0.2	1.275474
2.430067	0.2	1.270627
2.433400	0.2	1.262706
2.436733	0.2	1.251991
2.440067	0.2	1.238766
2.443400	0.2	1.223148
2.446733	0.2	1.205290
2.450067	0.2	1.185709
2.453400	0.2	1.164968
2.456733	0.2	1.143338
2.460067	0.2	1.120870
2.463400	0.2	1.097536
2.466733	0.2	1.073568
2.470067	0.2	1.049512
2.473400	0.2	1.025586
2.476733	0.2	1.001442
2.480067	0.2	0.976976
2.483400	0.2	0.952478
2.486733	0.2	0.927895
2.490067	0.2	0.903043
2.493400	0.2	0.878335
2.496733	0.2	0.854372
2.500067	0.2	0.831042
2.503400	0.2	0.807606
2.506733	0.2	0.783657
2.510067	0.2	0.759466
2.513400	0.2	0.735582
2.516733	0.2	0.712653
2.520067	0.2	0.691256
2.523400	0.2	0.671837
2.526733	0.2	0.654645
2.530067	0.2	0.639409
2.533400	0.2	0.625183
2.536733	0.2	0.611027
2.540067	0.2	0.596847
2.543400	0.2	0.583273
2.546733	0.2	0.570654
2.550067	0.2	0.558496
2.553400	0.2	0.546253
2.556733	0.2	0.533974
2.560067	0.2	0.521950
2.563400	0.2	0.510430
2.566733	0.2	0.499771
2.570067	0.2	0.490374
2.573400	0.2	0.482504
2.576733	0.2	0.476376
2.580067	0.2	0.472208
2.583400	0.2	0.469722
2.586733	0.2	0.467808
2.590067	0.2	0.465536
2.593400	0.2	0.463161
2.596733	0.2	0.461396
2.600067	0.2	0.460157
2.603400	0.2	0.458816
2.606733	0.2	0.457400
2.610067	0.2	0.456939
2.613400	0.2	0.458532
2.616733	0.2	0.462728
2.620067	0.2	0.469750
2.623400	0.2	0.479398
2.626733	0.2	0.490504
2.630067	0.2	0.501117
2.633400	0.2	0.509522
2.636733	0.2	0.515343
2.640067	0.2	0.519641
2.643400	0.2	0.524106
2.646733	0.2	0.529913
2.650067	0.2	0.537136
2.653400	0.2	0.545327
2.656733	0.2	0.554309
2.660067	0.2	0.564163
2.663400	0.2	0.574593
2.666733	0.2	0.584563
2.670067	0.2	0.592954
2.673400	0.2	0.599544
2.676733	0.2	0.604950
2.680067	0.2	0.610035
2.683400	0.2	0.615385
2.686733	0.2	0.620927
2.690067	0.2	0.625718
2.693400	0.2	0.628578
2.696733	0.2	0.629150
2.700067	0.2	0.628089
2.703400	0.2	0.626040
2.706733	0.2	0.623171
2.710067	0.2	0.619558
2.713400	0.2	0.615208
2.716733	0.2	0.609709
2.720067	0.2	0.602468
2.723400	0.2	0.593239
2.726733	0.2	0.582356
2.730067	0.2	0.570747
2.733400	0.2	0.559450
2.736733	0.2	0.548819
2.740067	0.2	0.538239
2.743400	0.2	0.526863
2.746733	0.2	0.514663
2.750067	0.2	0.502462
2.753400	0.2	0.490635
2.756733	0.2	0.478155
2.760067	0.2	0.463822
2.763400	0.2	0.448069
2.766733	0.2	0.432641
2.770067	0.2	0.418932
2.773400	0.2	0.407253
2.776733	0.2	0.397097
2.780067	0.2	0.387635
2.783400	0.2	0.378503
2.786733	0.2	0.370000
2.790067	0.2	0.362378
2.793400	0.2	0.355653
2.796733	0.2	0.349847
2.800067	0.2	0.344794
2.803400	0.2	0.340152
2.806733	0.2	0.335602
2.810067	0.2	0.330489
2.813400	0.2	0.324282
2.816733	0.2	0.317814
2.820067	0.2	0.312598
2.823400	0.2	0.308901
2.826733	0.2	0.305767
2.830067	0.2	0.302503
2.833400	0.2	0.299145
2.836733	0.2	0.295979
2.840067	0.2	0.293171
2.843400	0.2	0.290666
2.846733	0.2	0.288119
2.850067	0.2	0.285269
2.853400	0.2	0.282428
2.856733	0.2	0.280496
2.860067	0.2	0.280109
2.863400	0.2	0.280887
2.866733	0.2	0.281916
2.870067	0.2	0.282731
2.873400	0.2	0.283062
2.876733	0.2	0.282060
2.880067	0.2	0.278973
2.883400	0.2	0.274302
2.886733	0.2	0.269352
2.890067	0.2	0.265101
2.893400	0.2	0.261706
2.896733	0.2	0.258605
2.900067	0.2	0.255015
2.903400	0.2	0.250344
2.906733	0.2	0.244230
2.910067	0.2	0.236700
2.913400	0.2	0.228328
2.916733	0.2	0.220039
2.920067	0.2	0.212747
2.923400	0.2	0.206772
2.926733	0.2	0.201543
2.930067	0.2	0.196188
2.933400	0.2	0.190306
2.936733	0.2	0.184011
2.940067	0.2	0.177459
2.943400	0.2	0.170651
2.946733	0.2	0.163754
2.950067	0.2	0.157221
2.953400	0.2	0.151303
2.956733	0.2	0.145924
2.960067	0.2	0.141291
2.963400	0.2	0.137775
2.966733	0.2	0.135126
2.970067	0.2	0.132788
2.973400	0.2	0.130702
2.976733	0.2	0.129077
2.980067	0.2	0.128057
2.983400	0.2	0.128010
2.986733	0.2	0.129254
2.990067	0.2	0.131470
2.993400	0.2	0.133840
2.996733	0.2	0.135484
3.000067	0.2	0.135582
3.003400	0.2	0.133794
3.006733	0.2	0.130814
3.010067	0.2	0.128131
3.013400	0.2	0.126972
3.016733	0.2	0.127540
3.020067	0.2	0.129282
3.023400	0.2	0.131456
3.026733	0.2	0.133459
3.030067	0.2	0.134921
3.033400	0.2	0.135764
3.036733	0.2	0.136076
3.040067	0.2	0.135708
3.043400	0.2	0.134343
3.046733	0.2	0.132332
3.050067	0.2	0.130683
3.053400	0.2	0.130311
3.056733	0.2	0.131363
3.060067	0.2	0.133151
3.063400	0.2	0.134734
3.066733	0.2	0.135424
3.070067	0.2	0.135037
3.073400	0.2	0.133859
3.076733	0.2	0.132211
3.080067	0.2	0.130353
3.083400	0.2	0.128788
3.086733	0.2	0.127782
3.090067	0.2	0.126893
3.093400	0.2	0.125393
3.096733	0.2	0.122702
3.100067	0.2	0.118492
3.103400	0.2	0.112834
3.106733	0.2	0.106068
3.110067	0.2	0.098650
3.113400	0.2	0.090953
3.116733	0.2	0.083176
3.120067	0.2	0.075535
3.123400	0.2	0.068126
3.126733	0.2	0.060955
3.130067	0.2	0.054231
3.133400	0.2	0.048112
3.136733	0.2	0.042231
3.140067	0.2	0.036056
3.143400	0.2	0.029546
3.146733	0.2	0.022994
3.150067	0.2	0.016503
3.153400	0.2	0.009923
3.156733	0.2	0.003059
3.160067	0.2	-0.004214
3.163400	0.2	-0.011977
3.166733	0.2	-0.020349
3.170067	0.2	-0.029155
3.173400	0.2	-0.037816
3.176733	0.2	-0.045872
3.180067	0.2	-0.053090
3.183400	0.2	-0.059181
3.186733	0.2	-0.064108
3.190067	0.2	-0.068084
3.193400	0.2	-0.071228
3.196733	0.2	-0.073891
3.200067	0.2	-0.076811
3.203400	0.2	-0.080434
3.206733	0.2	-0.084257
3.210067	0.2	-0.087102
3.213400	0.2	-0.088359
3.216733	0.2	-0.088722
3.220067	0.2	-0.089398
3.223400	0.2	-0.091139
3.226733	0.2	-0.094092
3.230067	0.2	-0.097891
3.233400	0.2	-0.101971
3.236733	0.2	-0.105882
3.240067	0.2	-0.109319
3.243400	0.2	-0.111968
3.246733	0.2	-0.113719
3.250067	0.2	-0.114879
3.253400	0.2	-0.115684
3.256733	0.2	-0.115922
3.260067	0.2	-0.115614
3.263400	0.2	-0.115540
3.266733	0.2	-0.116299
3.270067	0.2	-0.117337
3.273400	0.2	-0.117421
3.276733	0.2	-0.115884
3.280067	0.2	-0.113202
3.283400	0.2	-0.110390
3.286733	0.2	-0.108257
3.290067	0.2	-0.107219
3.293400	0.2	-0.107191
3.296733	0.2	-0.107582
3.300067	0.2	-0.107796
3.303400	0.2	-0.107707
3.306733	0.2	-0.107610
3.310067	0.2	-0.107675
3.313400	0.2	-0.107698
3.316733	0.2	-0.107582
3.320067	0.2	-0.107861
3.323400	0.2	-0.109398
3.326733	0.2	-0.112471
3.330067	0.2	-0.116327
3.333400	0.2	-0.119633
3.336733	0.2	-0.121482
3.340067	0.2	-0.122013
3.343400	0.2	-0.121919
3.346733	0.2	-0.121826
3.350067	0.2	-0.122436
3.353400	0.2	-0.124485
3.356733	0.2	-0.128313
3.360067	0.2	-0.133570
3.363400	0.2	-0.139065
3.366733	0.2	-0.143345
3.370067	0.2	-0.145850
3.373400	0.2	-0.147070
3.376733	0.2	-0.147657
3.380067	0.2	-0.147871
3.383400	0.2	-0.147643
3.386733	0.2	-0.146893
3.390067	0.2	-0.145575
3.393400	0.2	-0.143773
3.396733	0.2	-0.141775
3.400067	0.2	-0.139931
3.403400	0.2	-0.138725
3.406733	0.2	-0.138888
3.410067	0.2	-0.140704
3.413400	0.2	-0.143428
3.416733	0.2	-0.145868
3.420067	0.2	-0.147307
3.423400	0.2	-0.147582
3.426733	0.2	-0.146651
3.430067	0.2	-0.144527
3.433400	0.2	-0.141864
3.436733	0.2	-0.139708
3.440067	0.2	-0.138576
3.443400	0.2	-0.138539
3.446733	0.2	-0.139410
3.450067	0.2	-0.140392
3.453400	0.2	-0.140709
3.456733	0.2	-0.140509
3.460067	0.2	-0.140546
3.463400	0.2	-0.141230
3.466733	0.2	-0.141910
3.470067	0.2	-0.141202
3.473400	0.2	-0.138269
3.476733	0.2	-0.133589
3.480067	0.2	-0.128322
3.483400	0.2	-0.123261
3.486733	0.2	-0.118702
3.490067	0.2	-0.114650
3.493400	0.2	-0.110473
3.496733	0.2	-0.105137
3.500067	0.2	-0.098469
3.503400	0.2	-0.091414
3.506733	0.2	-0.084788
3.510067	0.2	-0.078846
3.513400	0.2	-0.073761
3.516733	0.2	-0.069658
3.520067	0.2	-0.066035
3.523400	0.2	-0.061947
3.526733	0.2	-0.056778
3.530067	0.2	-0.050510
3.533400	0.2	-0.043283
3.536733	0.2	-0.035153
3.540067	0.2	-0.026464
3.543400	0.2	-0.018133
3.546733	0.2	-0.011357
3.550067	0.2	-0.006761
3.553400	0.2	-0.003725
3.556733	0.2	-0.000922
3.560067	0.2	0.002375
3.563400	0.2	0.005709
3.566733	0.2	0.008168
3.570067	0.2	0.009313
3.573400	0.2	0.009448
3.576733	0.2	0.009360
3.580067	0.2	0.009579
3.583400	0.2	0.009299
3.586733	0.2	0.006715
3.590067	0.2	0.000815
3.593400	0.2	-0.007777
3.596733	0.2	-0.017704
3.600067	0.2	-0.028117
3.603400	0.2	-0.038678
3.606733	0.2	-0.048717
3.610067	0.2	-0.057318
3.613400	0.2	-0.064182
3.616733	0.2	-0.069938
3.620067	0.2	-0.075540
3.623400	0.2	-0.081896
3.626733	0.2	-0.089561
3.630067	0.2	-0.098450
3.633400	0.2	-0.108229
3.636733	0.2	-0.118976
3.640067	0.2	-0.130837
3.643400	0.2	-0.143293
3.646733	0.2	-0.155475
3.650067	0.2	-0.167005
3.653400	0.2	-0.178209
3.656733	0.2	-0.189715
3.660067	0.2	-0.201962
3.663400	0.2	-0.214987
3.666733	0.2	-0.228505
3.670067	0.2	-0.242293
3.673400	0.2	-0.256235
3.676733	0.2	-0.269776
3.680067	0.2	-0.281930
3.683400	0.2	-0.292230
3.686733	0.2	-0.301437
3.690067	0.2	-0.310848
3.693400	0.2	-0.321101
3.696733	0.2	-0.331784
3.700067	0.2	-0.341996
3.703400	0.2	-0.351160
3.706733	0.2	-0.359276
3.710067	0.2	-0.366694
3.713400	0.2	-0.373917
3.716733	0.2	-0.381083
3.720067	0.2	-0.387826
3.723400	0.2	-0.393889
3.726733	0.2	-0.399584
3.730067	0.2	-0.405330
3.733400	0.2	-0.411151
3.736733	0.2	-0.416911
3.740067	0.2	-0.422630
3.743400	0.2	-0.428231
3.746733	0.2	-0.433251
3.750067	0.2	-0.437014
3.753400	0.2	-0.439123
3.756733	0.2	-0.439612
3.760067	0.2	-0.438881
3.763400	0.2	-0.438048
3.766733	0.2	-0.438699
3.770067	0.2	-0.441591
3.773400	0.2	-0.446159
3.776733	0.2	-0.451463
3.780067	0.2	-0.456828
3.783400	0.2	-0.461461
3.786733	0.2	-0.464427
3.790067	0.2	-0.465512
3.793400	0.2	-0.465610
3.796733	0.2	-0.465740
3.800067	0.2	-0.466020
3.803400	0.2	-0.465945
3.806733	0.2	-0.465363
3.810067	0.2	-0.464781
3.813400	0.2	-0.464632
3.816733	0.2	-0.464739
3.820067	0.2	-0.464879
3.823400	0.2	-0.465396
3.826733	0.2	-0.466695
3.830067	0.2	-0.468721
3.833400	0.2	-0.471137
3.836733	0.2	-0.473526
3.840067	0.2	-0.475515
3.843400	0.2	-0.476958
3.846733	0.2	-0.477978
3.850067	0.2	-0.478718
3.853400	0.2	-0.479156
3.856733	0.2	-0.479240
3.860067	0.2	-0.478965
3.863400	0.2	-0.478202
3.866733	0.2	-0.476711
3.870067	0.2	-0.474467
3.873400	0.2	-0.472041
3.876733	0.2	-0.470676
3.880067	0.2	-0.471496
3.883400	0.2	-0.474299
3.886733	0.2	-0.477461
3.890067	0.2	-0.479310
3.893400	0.2	-0.479715
3.896733	0.2	-0.479976
3.900067	0.2	-0.481410
3.903400	0.2	-0.484516
3.906733	0.2	-0.489070
3.910067	0.2	-0.494351
3.913400	0.2	-0.499417
3.916733	0.2	-0.503534
3.920067	0.2	-0.506388
3.923400	0.2	-0.507743
3.926733	0.2	-0.507319
3.930067	0.2	-0.505382
3.933400	0.2	-0.502924
3.936733	0.2	-0.501056
3.940067	0.2	-0.500316
3.943400	0.2	-0.500544
3.946733	0.2	-0.501289
3.950067	0.2	-0.502202
3.953400	0.2	-0.502998
3.956733	0.2	-0.503459
3.960067	0.2	-0.503454
3.963400	0.2	-0.502956
3.966733	0.2	-0.502020
3.970067	0.2	-0.500632
3.973400	0.2	-0.498584
3.976733	0.2	-0.495627
3.980067	0.2	-0.491627
3.983400	0.2	-0.486481
3.986733	0.2	-0.480181
3.990067	0.2	-0.472716
3.993400	0.2	-0.463719
3.996733	0.2	-0.452246
4.000067	0.2	-0.437195
4.003400	0.2	-0.417689
4.006733	0.2	-0.392832
4.010067	0.2	-0.361702
4.013400	0.2	-0.323947
4.016733	0.2	-0.280081
4.020067	0.2	-0.231001
4.023400	0.2	-0.177119
4.026733	0.2	-0.118334
4.030067	0.2	-0.054757
4.033400	0.2	0.013383
4.036733	0.2	0.086566
4.040067	0.2	0.165692
4.043400	0.2	0.250498
4.046733	0.2	0.339332
4.050067	0.2	0.430676
4.053400	0.2	0.524209
4.056733	0.2	0.620247
4.060067	0.2	0.718380
4.063400	0.2	0.817450
4.066733	0.2	0.916868
4.070067	0.2	1.016851
4.073400	0.2	1.117336
4.076733	0.2	1.217383
4.080067	0.2	1.315437
4.083400	0.2	1.409799
4.086733	0.2	1.498950
4.090067	0.2	1.582010
4.093400	0.2	1.658858
4.096733	0.2	1.729657
4.100067	0.2	1.794631
4.103400	0.2	1.854012
4.106733	0.2	1.907479
4.110067	0.2	1.954059
4.113400	0.2	1.992909
4.116733	0.2	2.023987
4.120067	0.2	2.047755
4.123400	0.2	2.064789
4.126733	0.2	2.075862
4.130067	0.2	2.081748
4.133400	0.2	2.082717
4.136733	0.2	2.078367
4.140067	0.2	2.068225
4.143400	0.2	2.052216
4.146733	0.2	2.030288
4.150067	0.2	2.002427
4.153400	0.2	1.969421
4.156733	0.2	1.932532
4.160067	0.2	1.892536
4.163400	0.2	1.849784
4.166733	0.2	1.804782
4.170067	0.2	1.758430
4.173400	0.2	1.711654
4.176733	0.2	1.664720
4.180067	0.2	1.617330
4.183400	0.2	1.569218
4.186733	0.2	1.520286
4.190067	0.2	1.470512
4.193400	0.2	1.419866
4.196733	0.2	1.368476
4.200067	0.2	1.316871
4.203400	0.2	1.265709
4.206733	0.2	1.215516
4.210067	0.2	1.166584
4.213400	0.2	1.119035
4.216733	0.2	1.072953
4.220067	0.2	1.028441
4.223400	0.2	0.985665
4.226733	0.2	0.944571
4.230067	0.2	0.904826
4.233400	0.2	0.866279
4.236733	0.2	0.828826
4.240067	0.2	0.792108
4.243400	0.2	0.756220
4.246733	0.2	0.721957
4.250067	0.2	0.689686
4.253400	0.2	0.658859
4.256733	0.2	0.628717
4.260067	0.2	0.598878
4.263400	0.2	0.569588
4.266733	0.2	0.541764
4.270067	0.2	0.516349
4.273400	0.2	0.493419
4.276733	0.2	0.472073
4.280067	0.2	0.451310
4.283400	0.2	0.430853
4.286733	0.2	0.411142
4.290067	0.2	0.392664
4.293400	0.2	0.375411
4.296733	0.2	0.358829
4.300067	0.2	0.342610
4.303400	0.2	0.327113
4.306733	0.2	0.312738
4.310067	0.2	0.299336
4.313400	0.2	0.286261
4.316733	0.2	0.273106
4.320067	0.2	0.260142
4.323400	0.2	0.247671
4.326733	0.2	0.235699
4.330067	0.2	0.224239
4.333400	0.2	0.213156
4.336733	0.2	0.202153
4.340067	0.2	0.191429
4.343400	0.2	0.181645
4.346733	0.2	0.173077
4.350067	0.2	0.165245
4.353400	0.2	0.157757
4.356733	0.2	0.150758
4.360067	0.2	0.144080
4.363400	0.2	0.137212
4.366733	0.2	0.130120
4.370067	0.2	0.123102
4.373400	0.2	0.116420
4.376733	0.2	0.110511
4.380067	0.2	0.105486
4.383400	0.2	0.100606
4.386733	0.2	0.094953
4.390067	0.2	0.088243
4.393400	0.2	0.080583
4.396733	0.2	0.072061
4.400067	0.2	0.062925
4.403400	0.2	0.053919
4.406733	0.2	0.046035
4.410067	0.2	0.039851
4.413400	0.2	0.035032
4.416733	0.2	0.030468
4.420067	0.2	0.025448
4.423400	0.2	0.020280
4.426733	0.2	0.015516
4.430067	0.2	0.011190
4.433400	0.2	0.007055
4.436733	0.2	0.002878
4.440067	0.2	-0.001574
4.443400	0.2	-0.006580
4.446733	0.2	-0.012107
4.450067	0.2	-0.017742
4.453400	0.2	-0.022957
4.456733	0.2	-0.027358
4.460067	0.2	-0.030762
4.463400	0.2	-0.033337
4.466733	0.2	-0.035842
4.470067	0.2	-0.039507
4.473400	0.2	-0.045085
4.476733	0.2	-0.052024
4.480067	0.2	-0.058590
4.483400	0.2	-0.062818
4.486733	0.2	-0.064205
4.490067	0.2	-0.064545
4.493400	0.2	-0.066268
4.496733	0.2	-0.070492
4.500067	0.2	-0.076815
4.503400	0.2	-0.084243
4.506733	0.2	-0.091773
4.510067	0.2	-0.098501
4.513400	0.2	-0.103582
4.516733	0.2	-0.106823
4.520067	0.2	-0.109132
4.523400	0.2	-0.111642
4.526733	0.2	-0.114618
4.530067	0.2	-0.117715
4.533400	0.2	-0.120904
4.536733	0.2	-0.124522
4.540067	0.2	-0.128918
4.543400	0.2	-0.134180
4.546733	0.2	-0.140029
4.550067	0.2	-0.145724
4.553400	0.2	-0.150376
4.556733	0.2	-0.153733
4.560067	0.2	-0.156355
4.563400	0.2	-0.158926
4.566733	0.2	-0.161934
4.570067	0.2	-0.165929
4.573400	0.2	-0.171158
4.576733	0.2	-0.177026
4.580067	0.2	-0.182684
4.583400	0.2	-0.187885
4.586733	0.2	-0.192816
4.590067	0.2	-0.197659
4.593400	0.2	-0.202684
4.596733	0.2	-0.208272
4.600067	0.2	-0.214395
4.603400	0.2	-0.220649
4.606733	0.2	-0.227001
4.610067	0.2	-0.233804
4.613400	0.2	-0.241185
4.616733	0.2	-0.248691
4.620067	0.2	-0.255490
4.623400	0.2	-0.260947
4.626733	0.2	-0.265068
4.630067	0.2	-0.268300
4.633400	0.2	-0.271318
4.636733	0.2	-0.274954
4.640067	0.2	-0.279718
4.643400	0.2	-0.285595
4.646733	0.2	-0.292510
4.650067	0.2	-0.300389
4.653400	0.2	-0.308687
4.656733	0.2	-0.316696
4.660067	0.2	-0.324440
4.663400	0.2	-0.332445
4.666733	0.2	-0.340543
4.670067	0.2	-0.347705
4.673400	0.2	-0.353036
4.676733	0.2	-0.356389
4.680067	0.2	-0.358704
4.683400	0.2	-0.361726
4.686733	0.2	-0.366722
4.690067	0.2	-0.373893
4.693400	0.2	-0.383006
4.696733	0.2	-0.393242
4.700067	0.2	-0.402736
4.703400	0.2	-0.409652
4.706733	0.2	-0.413642
4.710067	0.2	-0.415556
4.713400	0.2	-0.416464
4.716733	0.2	-0.417428
4.720067	0.2	-0.419663
4.723400	0.2	-0.424124
4.726733	0.2	-0.430685
4.730067	0.2	-0.437996
4.733400	0.2	-0.444534
4.736733	0.2	-0.449456
4.740067	0.2	-0.452939
4.743400	0.2	-0.455966
4.746733	0.2	-0.459421
4.750067	0.2	-0.463608
4.753400	0.2	-0.468562
4.756733	0.2	-0.474062
4.760067	0.2	-0.479552
4.763400	0.2	-0.484330
4.766733	0.2	-0.487654
4.770067	0.2	-0.489294
4.773400	0.2	-0.489769
4.776733	0.2	-0.489736
4.780067	0.2	-0.489913
4.783400	0.2	-0.491324
4.786733	0.2	-0.494462
4.790067	0.2	-0.498760
4.793400	0.2	-0.503222
4.796733	0.2	-0.507031
4.800067	0.2	-0.509596
4.803400	0.2	-0.510891
4.806733	0.2	-0.511869
4.810067	0.2	-0.513732
4.813400	0.2	-0.516875
4.816733	0.2	-0.520870
4.820067	0.2	-0.525061
4.823400	0.2	-0.528898
4.826733	0.2	-0.532083
4.830067	0.2	-0.534663
4.833400	0.2	-0.537136
4.836733	0.2	-0.540107
4.840067	0.2	-0.543641
4.843400	0.2	-0.547324
4.846733	0.2	-0.550826
4.850067	0.2	-0.553974
4.853400	0.2	-0.556530
4.856733	0.2	-0.558249
4.860067	0.2	-0.559171
4.863400	0.2	-0.559776
4.866733	0.2	-0.560731
4.870067	0.2	-0.562416
4.873400	0.2	-0.564614
4.876733	0.2	-0.566719
4.880067	0.2	-0.568354
4.883400	0.2	-0.569760
4.886733	0.2	-0.571432
4.890067	0.2	-0.573620
4.893400	0.2	-0.576144
4.896733	0.2	-0.578426
4.900067	0.2	-0.579688
4.903400	0.2	-0.579585
4.906733	0.2	-0.578724
4.910067	0.2	-0.578058
4.913400	0.2	-0.578011
4.916733	0.2	-0.578598
4.920067	0.2	-0.579860
4.923400	0.2	-0.581928
4.926733	0.2	-0.584484
4.930067	0.2	-0.586449
4.933400	0.2	-0.587120
4.936733	0.2	-0.587115
4.940067	0.2	-0.587450
4.943400	0.2	-0.588312
4.946733	0.2	-0.589006
4.950067	0.2	-0.588708
4.953400	0.2	-0.587460
4.956733	0.2	-0.586486
4.960067	0.2	-0.587292
4.963400	0.2	-0.590500
4.966733	0.2	-0.595790
4.970067	0.2	-0.602263
4.973400	0.2	-0.608582
4.976733	0.2	-0.613658
4.980067	0.2	-0.617085
4.983400	0.2	-0.618780
4.986733	0.2	-0.619078
4.990067	0.2	-0.618994
4.993400	0.2	-0.619357
4.996733	0.2	-0.620093
5.000067	0.2	-0.620848
5.003400	0.2	-0.621690
5.006733	0.2	-0.622720
5.010067	0.2	-0.623511
5.013400	0.2	-0.623707
5.016733	0.2	-0.623460
5.020067	0.2	-0.623059
5.023400	0.2	-0.622915
5.026733	0.2	-0.623632
5.030067	0.2	-0.625560
5.033400	0.2	-0.628764
5.036733	0.2	-0.633164
5.040067	0.2	-0.638179
5.043400	0.2	-0.642720
5.046733	0.2	-0.645858
5.050067	0.2	-0.647283
5.053400	0.2	-0.647283
5.056733	0.2	-0.646585
5.060067	0.2	-0.646207
5.063400	0.2	-0.646911
5.066733	0.2	-0.648582
5.070067	0.2	-0.650487
5.073400	0.2	-0.652326
5.076733	0.2	-0.654389
5.080067	0.2	-0.657095
5.083400	0.2	-0.660699
5.086733	0.2	-0.664834
5.090067	0.2	-0.668648
5.093400	0.2	-0.671693
5.096733	0.2	-0.674226
5.100067	0.2	-0.676890
5.103400	0.2	-0.680229
5.106733	0.2	-0.684098
5.110067	0.2	-0.687563
5.113400	0.2	-0.689751
5.116733	0.2	-0.690678
5.120067	0.2	-0.691046
5.123400	0.2	-0.691451
5.126733	0.2	-0.691935
5.130067	0.2	-0.692289
5.133400	0.2	-0.692680
5.136733	0.2	-0.693775
5.140067	0.2	-0.696057
5.143400	0.2	-0.699176
5.146733	0.2	-0.702487
5.150067	0.2	-0.705775
5.153400	0.2	-0.708983
5.156733	0.2	-0.711908
5.160067	0.2	-0.714445
5.163400	0.2	-0.716746
5.166733	0.2	-0.719214
5.170067	0.2	-0.722292
5.173400	0.2	-0.726129
5.176733	0.2	-0.730576
5.180067	0.2	-0.735088
5.183400	0.2	-0.738823
5.186733	0.2	-0.741226
5.190067	0.2	-0.742534
5.193400	0.2	-0.743601
5.196733	0.2	-0.744979
5.200067	0.2	-0.746460
5.203400	0.2	-0.747754
5.206733	0.2	-0.749128
5.210067	0.2	-0.751070
5.213400	0.2	-0.753952
5.216733	0.2	-0.757878
5.220067	0.2	-0.762586
5.223400	0.2	-0.767494
5.226733	0.2	-0.771745
5.230067	0.2	-0.774786
5.233400	0.2	-0.776956
5.236733	0.2	-0.779019
5.240067	0.2	-0.781300
5.243400	0.2	-0.783652
5.246733	0.2	-0.785729
5.250067	0.2	-0.787405
5.253400	0.2	-0.789040
5.256733	0.2	-0.790986
5.260067	0.2	-0.793152
5.263400	0.2	-0.795526
5.266733	0.2	-0.798320
5.270067	0.2	-0.801235
5.273400	0.2	-0.803545
5.276733	0.2	-0.805119
5.280067	0.2	-0.806702
5.283400	0.2	-0.809301
5.286733	0.2	-0.813305
5.290067	0.2	-0.817962
5.293400	0.2	-0.821929
5.296733	0.2	-0.824290
5.300067	0.2	-0.824826
5.303400	0.2	-0.823992
5.306733	0.2	-0.822884
5.310067	0.2	-0.822479
5.313400	0.2	-0.823080
5.316733	0.2	-0.824463
5.320067	0.2	-0.826134
5.323400	0.2	-0.827666
5.326733	0.2	-0.829301
5.330067	0.2	-0.831671
5.333400	0.2	-0.834949
5.336733	0.2	-0.838591
5.340067	0.2	-0.841916
5.343400	0.2	-0.844612
5.346733	0.2	-0.846596
5.350067	0.2	-0.847932
5.353400	0.2	-0.848947
5.356733	0.2	-0.849972
5.360067	0.2	-0.850856
5.363400	0.2	-0.851327
5.366733	0.2	-0.851601
5.370067	0.2	-0.852384
5.373400	0.2	-0.854172
5.376733	0.2	-0.856449
5.380067	0.2	-0.858125
5.383400	0.2	-0.859015
5.386733	0.2	-0.859839
5.390067	0.2	-0.860803
5.393400	0.2	-0.861459
5.396733	0.2	-0.861632
5.400067	0.2	-0.861739
5.403400	0.2	-0.862507
5.406733	0.2	-0.864458
5.410067	0.2	-0.867411
5.413400	0.2	-0.870437
5.416733	0.2	-0.872472
5.420067	0.2	-0.873138
5.423400	0.2	-0.873054
5.426733	0.2	-0.873394
5.430067	0.2	-0.875047
5.433400	0.2	-0.877990
5.436733	0.2	-0.881506
5.440067	0.2	-0.884924
5.443400	0.2	-0.887904
5.446733	0.2	-0.890172
5.450067	0.2	-0.891699
5.453400	0.2	-0.893027
5.456733	0.2	-0.894764
5.460067	0.2	-0.896933
5.463400	0.2	-0.899169
5.466733	0.2	-0.900864
5.470067	0.2	-0.901134
5.473400	0.2	-0.899932
5.476733	0.2	-0.898703
5.480067	0.2	-0.898894
5.483400	0.2	-0.900696
5.486733	0.2	-0.903588
5.490067	0.2	-0.907052
5.493400	0.2	-0.910545
5.496733	0.2	-0.913446
5.500067	0.2	-0.915504
5.503400	0.2	-0.917092
5.506733	0.2	-0.918540
5.510067	0.2	-0.919634
5.513400	0.2	-0.920151
5.516733	0.2	-0.920515
5.520067	0.2	-0.921236
5.523400	0.2	-0.922331
5.526733	0.2	-0.923704
5.530067	0.2	-0.925348
5.533400	0.2	-0.926843
5.536733	0.2	-0.927574
5.540067	0.2	-0.927667
5.543400	0.2	-0.928054
5.546733	0.2	-0.929427
5.550067	0.2	-0.931346
5.553400	0.2	-0.932682
5.556733	0.2	-0.932743
5.560067	0.2	-0.931560
5.563400	0.2	-0.929660
5.566733	0.2	-0.928049
5.570067	0.2	-0.928002
5.573400	0.2	-0.930005
5.576733	0.2	-0.932827
5.580067	0.2	-0.934550
5.583400	0.2	-0.934424
5.586733	0.2	-0.933195
5.590067	0.2	-0.932231
5.593400	0.2	-0.932813
5.596733	0.2	-0.935723
5.600067	0.2	-0.940822
5.603400	0.2	-0.946908
5.606733	0.2	-0.952338
5.610067	0.2	-0.955891
5.613400	0.2	-0.957218
5.616733	0.2	-0.956897
5.620067	0.2	-0.956133
5.623400	0.2	-0.955812
5.626733	0.2	-0.956040
5.630067	0.2	-0.956627
5.633400	0.2	-0.957460
5.636733	0.2	-0.958871
5.640067	0.2	-0.961600
5.643400	0.2	-0.965996
5.646733	0.2	-0.971830
5.650067	0.2	-0.978280
5.653400	0.2	-0.983714
5.656733	0.2	-0.986680
5.660067	0.2	-0.986974
5.663400	0.2	-0.985521
5.666733	0.2	-0.983975
5.670067	0.2	-0.984082
5.673400	0.2	-0.986364
5.676733	0.2	-0.989814
5.680067	0.2	-0.993209
5.683400	0.2	-0.995970
5.686733	0.2	-0.997824
5.690067	0.2	-0.998625
5.693400	0.2	-0.998839
5.696733	0.2	-0.999225
5.700067	0.2	-1.000129
5.703400	0.2	-1.001661
5.706733	0.2	-1.003998
5.710067	0.2	-1.007104
5.713400	0.2	-1.010434
5.716733	0.2	-1.013284
5.720067	0.2	-1.015584
5.723400	0.2	-1.017940
5.726733	0.2	-1.020650
5.730067	0.2	-1.023216
5.733400	0.2	-1.025083
5.736733	0.2	-1.026117
5.740067	0.2	-1.026220
5.743400	0.2	-1.025018
5.746733	0.2	-1.022224
5.750067	0.2	-1.018327
5.753400	0.2	-1.014732
5.756733	0.2	-1.013153
5.760067	0.2	-1.014611
5.763400	0.2	-1.018899
5.766733	0.2	-1.024753
5.770067	0.2	-1.030280
5.773400	0.2	-1.034080
5.776733	0.2	-1.036245
5.780067	0.2	-1.038024
5.783400	0.2	-1.040585
5.786733	0.2	-1.043794
5.790067	0.2	-1.046415
5.793400	0.2	-1.047743
5.796733	0.2	-1.048446
5.800067	0.2	-1.049615
5.803400	0.2	-1.051952
5.806733	0.2	-1.055724
5.810067	0.2	-1.060530
5.813400	0.2	-1.065019
5.816733	0.2	-1.067850
5.820067	0.2	-1.069121
5.823400	0.2	-1.070267
5.826733	0.2	-1.072474
5.830067	0.2	-1.075766
5.833400	0.2	-1.079766
5.836733	0.2	-1.084246
5.840067	0.2	-1.088674
5.843400	0.2	-1.092390
5.846733	0.2	-1.094872
5.850067	0.2	-1.095585
5.853400	0.2	-1.094495
5.856733	0.2	-1.092814
5.860067	0.2	-1.092190
5.863400	0.2	-1.093335
5.866733	0.2	-1.095938
5.870067	0.2	-1.099333
5.873400	0.2	-1.102807
5.876733	0.2	-1.105787
5.880067	0.2	-1.108223
5.883400	0.2	-1.110560
5.886733	0.2	-1.113289
5.890067	0.2	-1.116935
5.893400	0.2	-1.121978
5.896733	0.2	-1.128106
5.900067	0.2	-1.133974
5.903400	0.2	-1.138365
5.906733	0.2	-1.141038
5.910067	0.2	-1.142286
5.913400	0.2	-1.142472
5.916733	0.2	-1.142169
5.920067	0.2	-1.142104
5.923400	0.2	-1.142602
5.926733	0.2	-1.143422
5.930067	0.2	-1.144097
5.933400	0.2	-1.144321
5.936733	0.2	-1.144293
5.940067	0.2	-1.144800
5.943400	0.2	-1.146584
5.946733	0.2	-1.149448
5.950067	0.2	-1.152260
5.953400	0.2	-1.153820
5.956733	0.2	-1.153871
5.960067	0.2	-1.153401
5.963400	0.2	-1.153680
5.966733	0.2	-1.155068
5.970067	0.2	-1.157071
5.973400	0.2	-1.159250
5.976733	0.2	-1.161885
5.980067	0.2	-1.165583
5.983400	0.2	-1.170184
5.986733	0.2	-1.174505
5.990067	0.2	-1.177480
5.993400	0.2	-1.179106
5.996733	0.2	-1.180377
6.000067	0.2	-1.182440
