# Supplementary material for: Quantitative profiling of capsaicin content in seven chili pepper cultivars using optimized HPLC
Source: Front Plant Sci. 2026 May 7;17:1749488. doi: 10.3389/fpls.2026.1749488 (PMC13190488; doi:10.3389/fpls.2026.1749488)
Supplement: Supplementary file 3 [file DataSheet3.zip › Raw Chromatograms_Chili Pepper/SHPW.csv]

URL chrom://desktop-lb30aed/ChromeleonLocal/Capsaicin/CapsaicinTest_1312025.seq/26817.smp/UV_VIS_4.channel
Channel UV_VIS_4
Injection Information:
Data Vault ChromeleonLocal
Sequence CapsaicinTest_1312025
Name SHPW
Number 559
Position B:E9
Comment
Processing Method Processing_Capsaicin
Instrument Method Capsaicin_222025m1 -Origninal_4wavelenght
Type Unknown
Status Finished
Inject Time 3/31/2025 4:10:00 PM -07:00
Volume (�l) 10.00
Dilution Factor 1.0000
Weight 1.0000
Raw Data Information:
Time Min. (min) 0.003367
Time Max. (min) 6.000033
Data Points 1800
Detector UV
Generating Data System Chromeleon 7.2.10.24543
Exporting Data System Chromeleon 7.2.10.0
Operator Instrument Controller
Signal Quantity Absorbance
Signal Unit mAU
Signal Min. -0.336333
Signal Max. 886.735312
Channel UV_VIS_4
Driver Name VDAD.dll
Channel Type Evaluation
Min. Step (s) 0.2
Max. Step (s) 0.2
Average Step (s) 0.2
Signal Parameter Information:
Signal Info WVL:280 nm
Raw Data:
Time (min) Step (s) Value (mAU)
0.003367 n.a. 0.000000
0.006700 0.2 0.000149
0.010033 0.2 0.001299
0.013367 0.2 0.005132
0.016700 0.2 0.012624
0.020033 0.2 0.022901
0.023367 0.2 0.034315
0.026700 0.2 0.045584
0.030033 0.2 0.055679
0.033367 0.2 0.064042
0.036700 0.2 0.070799
0.040033 0.2 0.076443
0.043367 0.2 0.081477
0.046700 0.2 0.086413
0.050033 0.2 0.091661
0.053367 0.2 0.097286
0.056700 0.2 0.102995
0.060033 0.2 0.108611
0.063367 0.2 0.114110
0.066700 0.2 0.119344
0.070033 0.2 0.124597
0.073367 0.2 0.130725
0.076700 0.2 0.137975
0.080033 0.2 0.145207
0.083367 0.2 0.151056
0.086700 0.2 0.155093
0.090033 0.2 0.157300
0.093367 0.2 0.157547
0.096700 0.2 0.156169
0.100033 0.2 0.154143
0.103367 0.2 0.152616
0.106700 0.2 0.152364
0.110033 0.2 0.153398
0.113367 0.2 0.154893
0.116700 0.2 0.155922
0.120033 0.2 0.156229
0.123367 0.2 0.156360
0.126700 0.2 0.157100
0.130033 0.2 0.158451
0.133367 0.2 0.159219
0.136700 0.2 0.158004
0.140033 0.2 0.154446
0.143367 0.2 0.149510
0.146700 0.2 0.144704
0.150033 0.2 0.140914
0.153367 0.2 0.137724
0.156700 0.2 0.134087
0.160033 0.2 0.129389
0.163367 0.2 0.123926
0.166700 0.2 0.118432
0.170033 0.2 0.113351
0.173367 0.2 0.108685
0.176700 0.2 0.104178
0.180033 0.2 0.099218
0.183367 0.2 0.093109
0.186700 0.2 0.085761
0.190033 0.2 0.077747
0.193367 0.2 0.069826
0.196700 0.2 0.062375
0.200033 0.2 0.055283
0.203367 0.2 0.048704
0.206700 0.2 0.043036
0.210033 0.2 0.037793
0.213367 0.2 0.031674
0.216700 0.2 0.024354
0.220033 0.2 0.016992
0.223367 0.2 0.010980
0.226700 0.2 0.006813
0.230033 0.2 0.003530
0.233367 0.2 -0.000764
0.236700 0.2 -0.007027
0.240033 0.2 -0.014571
0.243367 0.2 -0.022440
0.246700 0.2 -0.030841
0.250033 0.2 -0.040536
0.253367 0.2 -0.051158
0.256700 0.2 -0.061183
0.260033 0.2 -0.069453
0.263367 0.2 -0.075996
0.266700 0.2 -0.081547
0.270033 0.2 -0.086762
0.273367 0.2 -0.091898
0.276700 0.2 -0.096941
0.280033 0.2 -0.101784
0.283367 0.2 -0.106362
0.286700 0.2 -0.110734
0.290033 0.2 -0.115023
0.293367 0.2 -0.119354
0.296700 0.2 -0.123843
0.300033 0.2 -0.128653
0.303367 0.2 -0.134264
0.306700 0.2 -0.141216
0.310033 0.2 -0.149463
0.313367 0.2 -0.158064
0.316700 0.2 -0.165626
0.320033 0.2 -0.171307
0.323367 0.2 -0.175345
0.326700 0.2 -0.178753
0.330033 0.2 -0.182712
0.333367 0.2 -0.187862
0.336700 0.2 -0.193939
0.340033 0.2 -0.200090
0.343367 0.2 -0.205464
0.346700 0.2 -0.209427
0.350033 0.2 -0.211592
0.353367 0.2 -0.212193
0.356700 0.2 -0.212165
0.360033 0.2 -0.212705
0.363367 0.2 -0.214437
0.366700 0.2 -0.216947
0.370033 0.2 -0.219145
0.373367 0.2 -0.220169
0.376700 0.2 -0.220346
0.380033 0.2 -0.220891
0.383367 0.2 -0.222567
0.386700 0.2 -0.225175
0.390033 0.2 -0.228197
0.393367 0.2 -0.231173
0.396700 0.2 -0.233622
0.400033 0.2 -0.235247
0.403367 0.2 -0.236356
0.406700 0.2 -0.237995
0.410033 0.2 -0.241082
0.413367 0.2 -0.245329
0.416700 0.2 -0.249255
0.420033 0.2 -0.251452
0.423367 0.2 -0.251704
0.426700 0.2 -0.250628
0.430033 0.2 -0.248710
0.433367 0.2 -0.246461
0.436700 0.2 -0.244793
0.440033 0.2 -0.244598
0.443367 0.2 -0.246065
0.446700 0.2 -0.248551
0.450033 0.2 -0.251015
0.453367 0.2 -0.252598
0.456700 0.2 -0.253245
0.460033 0.2 -0.253571
0.463367 0.2 -0.254014
0.466700 0.2 -0.254470
0.470033 0.2 -0.254791
0.473367 0.2 -0.255061
0.476700 0.2 -0.255653
0.480033 0.2 -0.257050
0.483367 0.2 -0.259411
0.486700 0.2 -0.262293
0.490033 0.2 -0.264868
0.493367 0.2 -0.266372
0.496700 0.2 -0.266586
0.500033 0.2 -0.266065
0.503367 0.2 -0.265697
0.506700 0.2 -0.266195
0.510033 0.2 -0.267890
0.513367 0.2 -0.270344
0.516700 0.2 -0.272528
0.520033 0.2 -0.274074
0.523367 0.2 -0.276016
0.526700 0.2 -0.279495
0.530033 0.2 -0.284114
0.533367 0.2 -0.288496
0.536700 0.2 -0.291956
0.540033 0.2 -0.295006
0.543367 0.2 -0.298307
0.546700 0.2 -0.301544
0.550033 0.2 -0.303676
0.553367 0.2 -0.304417
0.556700 0.2 -0.304705
0.560033 0.2 -0.305795
0.563367 0.2 -0.308310
0.566700 0.2 -0.311919
0.570033 0.2 -0.315784
0.573367 0.2 -0.319118
0.576700 0.2 -0.321292
0.580033 0.2 -0.322266
0.583367 0.2 -0.322992
0.586700 0.2 -0.324706
0.590033 0.2 -0.327672
0.593367 0.2 -0.330983
0.596700 0.2 -0.333530
0.600033 0.2 -0.334969
0.603367 0.2 -0.335681
0.606700 0.2 -0.336128
0.610033 0.2 -0.336333
0.613367 0.2 -0.335849
0.616700 0.2 -0.333921
0.620033 0.2 -0.329451
0.623367 0.2 -0.320990
0.626700 0.2 -0.306969
0.630033 0.2 -0.285041
0.633367 0.2 -0.251560
0.636700 0.2 -0.202502
0.640033 0.2 -0.134325
0.643367 0.2 -0.044010
0.646700 0.2 0.070767
0.650033 0.2 0.211429
0.653367 0.2 0.378736
0.656700 0.2 0.573331
0.660033 0.2 0.796947
0.663367 0.2 1.053642
0.666700 0.2 1.349631
0.670033 0.2 1.691915
0.673367 0.2 2.086721
0.676700 0.2 2.538343
0.680033 0.2 3.049024
0.683367 0.2 3.618980
0.686700 0.2 4.245988
0.690033 0.2 4.926245
0.693367 0.2 5.656593
0.696700 0.2 6.435951
0.700033 0.2 7.265089
0.703367 0.2 8.146572
0.706700 0.2 9.085820
0.710033 0.2 10.092235
0.713367 0.2 11.179424
0.716700 0.2 12.364457
0.720033 0.2 13.666609
0.723367 0.2 15.107226
0.726700 0.2 16.711582
0.730033 0.2 18.510856
0.733367 0.2 20.542340
0.736700 0.2 22.849236
0.740033 0.2 25.481838
0.743367 0.2 28.499076
0.746700 0.2 31.969599
0.750033 0.2 35.974011
0.753367 0.2 40.608468
0.756700 0.2 45.989594
0.760033 0.2 52.261571
0.763367 0.2 59.604817
0.766700 0.2 68.247407
0.770033 0.2 78.482321
0.773367 0.2 90.688532
0.776700 0.2 105.346027
0.780033 0.2 123.028588
0.783367 0.2 144.355609
0.786700 0.2 169.891473
0.790033 0.2 199.999740
0.793367 0.2 234.683361
0.796700 0.2 273.458842
0.800033 0.2 315.311007
0.803367 0.2 358.757410
0.806700 0.2 402.024710
0.810033 0.2 443.308135
0.813367 0.2 481.061312
0.816700 0.2 514.254068
0.820033 0.2 542.538288
0.823367 0.2 566.278808
0.826700 0.2 586.438794
0.830033 0.2 604.347881
0.833367 0.2 621.414600
0.836700 0.2 638.865587
0.840033 0.2 657.594246
0.843367 0.2 678.161984
0.846700 0.2 700.907349
0.850033 0.2 726.022945
0.853367 0.2 753.462101
0.856700 0.2 782.678948
0.860033 0.2 812.362373
0.863367 0.2 840.360272
0.866700 0.2 863.908600
0.870033 0.2 880.143708
0.873367 0.2 886.735312
0.876700 0.2 882.408811
0.880033 0.2 867.192644
0.883367 0.2 842.369144
0.886700 0.2 810.206170
0.890033 0.2 773.570124
0.893367 0.2 735.500553
0.896700 0.2 698.797461
0.900033 0.2 665.659058
0.903367 0.2 637.408281
0.906700 0.2 614.353121
0.910033 0.2 595.828016
0.913367 0.2 580.435158
0.916700 0.2 566.438390
0.920033 0.2 552.197947
0.923367 0.2 536.513539
0.926700 0.2 518.783089
0.930033 0.2 498.970100
0.933367 0.2 477.447305
0.936700 0.2 454.804423
0.940033 0.2 431.685481
0.943367 0.2 408.682125
0.946700 0.2 386.275556
0.950033 0.2 364.808222
0.953367 0.2 344.473715
0.956700 0.2 325.326138
0.960033 0.2 307.312231
0.963367 0.2 290.321308
0.966700 0.2 274.239970
0.970033 0.2 258.994275
0.973367 0.2 244.564633
0.976700 0.2 230.972949
0.980033 0.2 218.255813
0.983367 0.2 206.440487
0.986700 0.2 195.532534
0.990033 0.2 185.513622
0.993367 0.2 176.344053
0.996700 0.2 167.966173
1.000033 0.2 160.308266
1.003367 0.2 153.290020
1.006700 0.2 146.830357
1.010033 0.2 140.857482
1.013367 0.2 135.319089
1.016700 0.2 130.187879
1.020033 0.2 125.459200
1.023367 0.2 121.142552
1.026700 0.2 117.250593
1.030033 0.2 113.788410
1.033367 0.2 110.745770
1.036700 0.2 108.094541
1.040033 0.2 105.791208
1.043367 0.2 103.782625
1.046700 0.2 102.013401
1.050033 0.2 100.432625
1.053367 0.2 98.997573
1.056700 0.2 97.674262
1.060033 0.2 96.435803
1.063367 0.2 95.258830
1.066700 0.2 94.119110
1.070033 0.2 92.987553
1.073367 0.2 91.828178
1.076700 0.2 90.599242
1.080033 0.2 89.256009
1.083367 0.2 87.754200
1.086700 0.2 86.055352
1.090033 0.2 84.132473
1.093367 0.2 81.973877
1.096700 0.2 79.584760
1.100033 0.2 76.986435
1.103367 0.2 74.213673
1.106700 0.2 71.311188
1.110033 0.2 68.329065
1.113367 0.2 65.318118
1.116700 0.2 62.328451
1.120033 0.2 59.412546
1.123367 0.2 56.631183
1.126700 0.2 54.059476
1.130033 0.2 51.790918
1.133367 0.2 49.938569
1.136700 0.2 48.632827
1.140033 0.2 48.014713
1.143367 0.2 48.223911
1.146700 0.2 49.382872
1.150033 0.2 51.578879
1.153367 0.2 54.846173
1.156700 0.2 59.151850
1.160033 0.2 64.389128
1.163367 0.2 70.379200
1.166700 0.2 76.881242
1.170033 0.2 83.609242
1.173367 0.2 90.254699
1.176700 0.2 96.515012
1.180033 0.2 102.122552
1.183367 0.2 106.867808
1.186700 0.2 110.613681
1.190033 0.2 113.299792
1.193367 0.2 114.935967
1.196700 0.2 115.587609
1.200033 0.2 115.356878
1.203367 0.2 114.362422
1.206700 0.2 112.721091
1.210033 0.2 110.535557
1.213367 0.2 107.889064
1.216700 0.2 104.846037
1.220033 0.2 101.456596
1.223367 0.2 97.763310
1.226700 0.2 93.808337
1.230033 0.2 89.638457
1.233367 0.2 85.307187
1.236700 0.2 80.874693
1.240033 0.2 76.405993
1.243367 0.2 71.967649
1.246700 0.2 67.623891
1.250033 0.2 63.433512
1.253367 0.2 59.447745
1.256700 0.2 55.708708
1.260033 0.2 52.247904
1.263367 0.2 49.084583
1.266700 0.2 46.225046
1.270033 0.2 43.663746
1.273367 0.2 41.385689
1.276700 0.2 39.368863
1.280033 0.2 37.586163
1.283367 0.2 36.007063
1.286700 0.2 34.599653
1.290033 0.2 33.332482
1.293367 0.2 32.175425
1.296700 0.2 31.100968
1.300033 0.2 30.086725
1.303367 0.2 29.116781
1.306700 0.2 28.180741
1.310033 0.2 27.272687
1.313367 0.2 26.390911
1.316700 0.2 25.537470
1.320033 0.2 24.716826
1.323367 0.2 23.933775
1.326700 0.2 23.192014
1.330033 0.2 22.493703
1.333367 0.2 21.838821
1.336700 0.2 21.224176
1.340033 0.2 20.643869
1.343367 0.2 20.091259
1.346700 0.2 19.560219
1.350033 0.2 19.045197
1.353367 0.2 18.540951
1.356700 0.2 18.042238
1.360033 0.2 17.544418
1.363367 0.2 17.045070
1.366700 0.2 16.544634
1.370033 0.2 16.045454
1.373367 0.2 15.550279
1.376700 0.2 15.061162
1.380033 0.2 14.579138
1.383367 0.2 14.105132
1.386700 0.2 13.641310
1.390033 0.2 13.190890
1.393367 0.2 12.756386
1.396700 0.2 12.338627
1.400033 0.2 11.937474
1.403367 0.2 11.553061
1.406700 0.2 11.186432
1.410033 0.2 10.839328
1.413367 0.2 10.513682
1.416700 0.2 10.210951
1.420033 0.2 9.931722
1.423367 0.2 9.675887
1.426700 0.2 9.443299
1.430033 0.2 9.233882
1.433367 0.2 9.047003
1.436700 0.2 8.881092
1.440033 0.2 8.733785
1.443367 0.2 8.602138
1.446700 0.2 8.483552
1.450033 0.2 8.376748
1.453367 0.2 8.280994
1.456700 0.2 8.195336
1.460033 0.2 8.119755
1.463367 0.2 8.055954
1.466700 0.2 8.006683
1.470033 0.2 7.975688
1.473367 0.2 7.968177
1.476700 0.2 7.990063
1.480033 0.2 8.046809
1.483367 0.2 8.142861
1.486700 0.2 8.281604
1.490033 0.2 8.464656
1.493367 0.2 8.690851
1.496700 0.2 8.955984
1.500033 0.2 9.253160
1.503367 0.2 9.573000
1.506700 0.2 9.903885
1.510033 0.2 10.232148
1.513367 0.2 10.542679
1.516700 0.2 10.820557
1.520033 0.2 11.052559
1.523367 0.2 11.227569
1.526700 0.2 11.337237
1.530033 0.2 11.377325
1.533367 0.2 11.348138
1.536700 0.2 11.253725
1.540033 0.2 11.100867
1.543367 0.2 10.898141
1.546700 0.2 10.654717
1.550033 0.2 10.379711
1.553367 0.2 10.082447
1.556700 0.2 9.772680
1.560033 0.2 9.459793
1.563367 0.2 9.151995
1.566700 0.2 8.856328
1.570033 0.2 8.578775
1.573367 0.2 8.324175
1.576700 0.2 8.095866
1.580033 0.2 7.895040
1.583367 0.2 7.720799
1.586700 0.2 7.571517
1.590033 0.2 7.446418
1.593367 0.2 7.346338
1.596700 0.2 7.273024
1.600033 0.2 7.226877
1.603367 0.2 7.205289
1.606700 0.2 7.203682
1.610033 0.2 7.218029
1.613367 0.2 7.245876
1.616700 0.2 7.285201
1.620033 0.2 7.332759
1.623367 0.2 7.383879
1.626700 0.2 7.433919
1.630033 0.2 7.479764
1.633367 0.2 7.519973
1.636700 0.2 7.553739
1.640033 0.2 7.580156
1.643367 0.2 7.598479
1.646700 0.2 7.608640
1.650033 0.2 7.611257
1.653367 0.2 7.607448
1.656700 0.2 7.598717
1.660033 0.2 7.586605
1.663367 0.2 7.572472
1.666700 0.2 7.557785
1.670033 0.2 7.543960
1.673367 0.2 7.531783
1.676700 0.2 7.521645
1.680033 0.2 7.514013
1.683367 0.2 7.508942
1.686700 0.2 7.505515
1.690033 0.2 7.502637
1.693367 0.2 7.500038
1.696700 0.2 7.497789
1.700033 0.2 7.495200
1.703367 0.2 7.491186
1.706700 0.2 7.485030
1.710033 0.2 7.475982
1.713367 0.2 7.462911
1.716700 0.2 7.445025
1.720033 0.2 7.422119
1.723367 0.2 7.393979
1.726700 0.2 7.360345
1.730033 0.2 7.321094
1.733367 0.2 7.276027
1.736700 0.2 7.224637
1.740033 0.2 7.166262
1.743367 0.2 7.100538
1.746700 0.2 7.027355
1.750033 0.2 6.946148
1.753367 0.2 6.856080
1.756700 0.2 6.756755
1.760033 0.2 6.648297
1.763367 0.2 6.531370
1.766700 0.2 6.407504
1.770033 0.2 6.278581
1.773367 0.2 6.145560
1.776700 0.2 6.008320
1.780033 0.2 5.867132
1.783367 0.2 5.723774
1.786700 0.2 5.580811
1.790033 0.2 5.440325
1.793367 0.2 5.303598
1.796700 0.2 5.171429
1.800033 0.2 5.044634
1.803367 0.2 4.924107
1.806700 0.2 4.810137
1.810033 0.2 4.702411
1.813367 0.2 4.601260
1.816700 0.2 4.507387
1.820033 0.2 4.420513
1.823367 0.2 4.339889
1.826700 0.2 4.265783
1.830033 0.2 4.199650
1.833367 0.2 4.143119
1.836700 0.2 4.097144
1.840033 0.2 4.061935
1.843367 0.2 4.037539
1.846700 0.2 4.024315
1.850033 0.2 4.022652
1.853367 0.2 4.032068
1.856700 0.2 4.051253
1.860033 0.2 4.078886
1.863367 0.2 4.113577
1.866700 0.2 4.153587
1.870033 0.2 4.197471
1.873367 0.2 4.244251
1.876700 0.2 4.292377
1.880033 0.2 4.339484
1.883367 0.2 4.383414
1.886700 0.2 4.422632
1.890033 0.2 4.455829
1.893367 0.2 4.481878
1.896700 0.2 4.500067
1.900033 0.2 4.509930
1.903367 0.2 4.511327
1.906700 0.2 4.504407
1.910033 0.2 4.489301
1.913367 0.2 4.466404
1.916700 0.2 4.436788
1.920033 0.2 4.401784
1.923367 0.2 4.362608
1.926700 0.2 4.320582
1.930033 0.2 4.277085
1.933367 0.2 4.232950
1.936700 0.2 4.188423
1.940033 0.2 4.143477
1.943367 0.2 4.098448
1.946700 0.2 4.054341
1.950033 0.2 4.012180
1.953367 0.2 3.972119
1.956700 0.2 3.933278
1.960033 0.2 3.894358
1.963367 0.2 3.854362
1.966700 0.2 3.813067
1.970033 0.2 3.770734
1.973367 0.2 3.727563
1.976700 0.2 3.684089
1.980033 0.2 3.641751
1.983367 0.2 3.602235
1.986700 0.2 3.566388
1.990033 0.2 3.534011
1.993367 0.2 3.504776
1.996700 0.2 3.479179
2.000033 0.2 3.458238
2.003367 0.2 3.442564
2.006700 0.2 3.432594
2.010033 0.2 3.429120
2.013367 0.2 3.432375
2.016700 0.2 3.441344
2.020033 0.2 3.454727
2.023367 0.2 3.471673
2.026700 0.2 3.491500
2.030033 0.2 3.513377
2.033367 0.2 3.536013
2.036700 0.2 3.557894
2.040033 0.2 3.577792
2.043367 0.2 3.594523
2.046700 0.2 3.606556
2.050033 0.2 3.612363
2.053367 0.2 3.611199
2.056700 0.2 3.603497
2.060033 0.2 3.590258
2.063367 0.2 3.572162
2.066700 0.2 3.549657
2.070033 0.2 3.523310
2.073367 0.2 3.493512
2.076700 0.2 3.460753
2.080033 0.2 3.426461
2.083367 0.2 3.392687
2.086700 0.2 3.360775
2.090033 0.2 3.330759
2.093367 0.2 3.302014
2.096700 0.2 3.274144
2.100033 0.2 3.247010
2.103367 0.2 3.220290
2.106700 0.2 3.193780
2.110033 0.2 3.168005
2.113367 0.2 3.143596
2.116700 0.2 3.120238
2.120033 0.2 3.097076
2.123367 0.2 3.073635
2.126700 0.2 3.049946
2.130033 0.2 3.026202
2.133367 0.2 3.002365
2.136700 0.2 2.977857
2.140033 0.2 2.952158
2.143367 0.2 2.925349
2.146700 0.2 2.898010
2.150033 0.2 2.870951
2.153367 0.2 2.844869
2.156700 0.2 2.819798
2.160033 0.2 2.795123
2.163367 0.2 2.770270
2.166700 0.2 2.745260
2.170033 0.2 2.720673
2.173367 0.2 2.697436
2.176700 0.2 2.676449
2.180033 0.2 2.657990
2.183367 0.2 2.641561
2.186700 0.2 2.626660
2.190033 0.2 2.613054
2.193367 0.2 2.599950
2.196700 0.2 2.586083
2.200033 0.2 2.571177
2.203367 0.2 2.556574
2.206700 0.2 2.544033
2.210033 0.2 2.534199
2.213367 0.2 2.526441
2.216700 0.2 2.519446
2.220033 0.2 2.512001
2.223367 0.2 2.503535
2.226700 0.2 2.494208
2.230033 0.2 2.484717
2.233367 0.2 2.476010
2.236700 0.2 2.468503
2.240033 0.2 2.461853
2.243367 0.2 2.455423
2.246700 0.2 2.448633
2.250033 0.2 2.440889
2.253367 0.2 2.431851
2.256700 0.2 2.422095
2.260033 0.2 2.412875
2.263367 0.2 2.405145
2.266700 0.2 2.398980
2.270033 0.2 2.393741
2.273367 0.2 2.388330
2.276700 0.2 2.381639
2.280033 0.2 2.373438
2.283367 0.2 2.364996
2.286700 0.2 2.358281
2.290033 0.2 2.354295
2.293367 0.2 2.352265
2.296700 0.2 2.350397
2.300033 0.2 2.347222
2.303367 0.2 2.342192
2.306700 0.2 2.335561
2.310033 0.2 2.327967
2.313367 0.2 2.320060
2.316700 0.2 2.312553
2.320033 0.2 2.305941
2.323367 0.2 2.299896
2.326700 0.2 2.293377
2.330033 0.2 2.285438
2.333367 0.2 2.275868
2.336700 0.2 2.265093
2.340033 0.2 2.253568
2.343367 0.2 2.241679
2.346700 0.2 2.229870
2.350033 0.2 2.218219
2.353367 0.2 2.206545
2.356700 0.2 2.195127
2.360033 0.2 2.184543
2.363367 0.2 2.174526
2.366700 0.2 2.163770
2.370033 0.2 2.151192
2.373367 0.2 2.137031
2.376700 0.2 2.122493
2.380033 0.2 2.108593
2.383367 0.2 2.095513
2.386700 0.2 2.083080
2.390033 0.2 2.071620
2.393367 0.2 2.061953
2.396700 0.2 2.054702
2.400033 0.2 2.049874
2.403367 0.2 2.046945
2.406700 0.2 2.045236
2.410033 0.2 2.044644
2.413367 0.2 2.045822
2.416700 0.2 2.049287
2.420033 0.2 2.055028
2.423367 0.2 2.063010
2.426700 0.2 2.073208
2.430033 0.2 2.085385
2.433367 0.2 2.099485
2.436700 0.2 2.115821
2.440033 0.2 2.134424
2.443367 0.2 2.154573
2.446700 0.2 2.175043
2.450033 0.2 2.194862
2.453367 0.2 2.213633
2.456700 0.2 2.231277
2.460033 0.2 2.247626
2.463367 0.2 2.262485
2.466700 0.2 2.275771
2.470033 0.2 2.287063
2.473367 0.2 2.295389
2.476700 0.2 2.300050
2.480033 0.2 2.301224
2.483367 0.2 2.299626
2.486700 0.2 2.296213
2.490033 0.2 2.291943
2.493367 0.2 2.287207
2.496700 0.2 2.281745
2.500033 0.2 2.275305
2.503367 0.2 2.267859
2.506700 0.2 2.259295
2.510033 0.2 2.249563
2.513367 0.2 2.238979
2.516700 0.2 2.228022
2.520033 0.2 2.216944
2.523367 0.2 2.205749
2.526700 0.2 2.194289
2.530033 0.2 2.182000
2.533367 0.2 2.168147
2.536700 0.2 2.152827
2.540033 0.2 2.137297
2.543367 0.2 2.122954
2.546700 0.2 2.110088
2.550033 0.2 2.097804
2.553367 0.2 2.085217
2.556700 0.2 2.072491
2.560033 0.2 2.060533
2.563367 0.2 2.049906
2.566700 0.2 2.040355
2.570033 0.2 2.031298
2.573367 0.2 2.022558
2.576700 0.2 2.014525
2.580033 0.2 2.007624
2.583367 0.2 2.001883
2.586700 0.2 1.996956
2.590033 0.2 1.992676
2.593367 0.2 1.989389
2.596700 0.2 1.987573
2.600033 0.2 1.987154
2.603367 0.2 1.987391
2.606700 0.2 1.987773
2.610033 0.2 1.988639
2.613367 0.2 1.990451
2.616700 0.2 1.993109
2.620033 0.2 1.996239
2.623367 0.2 1.999689
2.626700 0.2 2.003452
2.630033 0.2 2.007331
2.633367 0.2 2.011224
2.636700 0.2 2.015661
2.640033 0.2 2.021315
2.643367 0.2 2.028001
2.646700 0.2 2.035107
2.650033 0.2 2.042684
2.653367 0.2 2.050842
2.656700 0.2 2.058805
2.660033 0.2 2.065338
2.663367 0.2 2.069660
2.666700 0.2 2.071690
2.670033 0.2 2.071629
2.673367 0.2 2.069841
2.676700 0.2 2.067252
2.680033 0.2 2.065445
2.683367 0.2 2.065888
2.686700 0.2 2.068719
2.690033 0.2 2.072100
2.693367 0.2 2.073292
2.696700 0.2 2.070637
2.700033 0.2 2.064402
2.703367 0.2 2.056076
2.706700 0.2 2.047019
2.710033 0.2 2.037724
2.713367 0.2 2.028095
2.716700 0.2 2.018283
2.720033 0.2 2.009105
2.723367 0.2 2.001300
2.726700 0.2 1.994451
2.730033 0.2 1.987251
2.733367 0.2 1.978977
2.736700 0.2 1.969906
2.740033 0.2 1.960541
2.743367 0.2 1.951172
2.746700 0.2 1.941887
2.750033 0.2 1.932662
2.753367 0.2 1.923777
2.756700 0.2 1.915963
2.760033 0.2 1.909435
2.763367 0.2 1.903120
2.766700 0.2 1.895363
2.770033 0.2 1.885328
2.773367 0.2 1.873635
2.776700 0.2 1.861593
2.780033 0.2 1.850124
2.783367 0.2 1.839623
2.786700 0.2 1.830417
2.790033 0.2 1.822840
2.793367 0.2 1.816563
2.796700 0.2 1.810188
2.800033 0.2 1.802417
2.803367 0.2 1.793327
2.806700 0.2 1.783986
2.810033 0.2 1.775362
2.813367 0.2 1.767967
2.816700 0.2 1.761913
2.820033 0.2 1.757038
2.823367 0.2 1.752949
2.826700 0.2 1.749364
2.830033 0.2 1.746318
2.833367 0.2 1.743836
2.836700 0.2 1.741340
2.840033 0.2 1.737941
2.843367 0.2 1.733364
2.846700 0.2 1.728046
2.850033 0.2 1.722360
2.853367 0.2 1.716544
2.856700 0.2 1.711240
2.860033 0.2 1.707319
2.863367 0.2 1.704753
2.866700 0.2 1.702453
2.870033 0.2 1.699664
2.873367 0.2 1.696507
2.876700 0.2 1.692814
2.880033 0.2 1.687859
2.883367 0.2 1.681298
2.886700 0.2 1.673969
2.890033 0.2 1.667542
2.893367 0.2 1.663095
2.896700 0.2 1.660245
2.900033 0.2 1.657908
2.903367 0.2 1.655454
2.906700 0.2 1.652925
2.910033 0.2 1.650699
2.913367 0.2 1.648837
2.916700 0.2 1.646853
2.920033 0.2 1.644371
2.923367 0.2 1.641666
2.926700 0.2 1.639291
2.930033 0.2 1.637191
2.933367 0.2 1.634508
2.936700 0.2 1.630583
2.940033 0.2 1.625801
2.943367 0.2 1.621088
2.946700 0.2 1.617069
2.950033 0.2 1.613968
2.953367 0.2 1.611919
2.956700 0.2 1.610927
2.960033 0.2 1.610480
2.963367 0.2 1.609842
2.966700 0.2 1.609051
2.970033 0.2 1.608660
2.973367 0.2 1.608650
2.976700 0.2 1.608706
2.980033 0.2 1.608883
2.983367 0.2 1.609330
2.986700 0.2 1.610136
2.990033 0.2 1.611514
2.993367 0.2 1.613116
2.996700 0.2 1.613824
3.000033 0.2 1.613018
3.003367 0.2 1.611621
3.006700 0.2 1.611160
3.010033 0.2 1.612301
3.013367 0.2 1.614420
3.016700 0.2 1.616385
3.020033 0.2 1.617610
3.023367 0.2 1.618303
3.026700 0.2 1.618695
3.030033 0.2 1.618657
3.033367 0.2 1.618098
3.036700 0.2 1.617153
3.040033 0.2 1.615901
3.043367 0.2 1.614233
3.046700 0.2 1.612031
3.050033 0.2 1.609377
3.053367 0.2 1.606825
3.056700 0.2 1.605037
3.060033 0.2 1.604105
3.063367 0.2 1.603477
3.066700 0.2 1.602401
3.070033 0.2 1.600343
3.073367 0.2 1.597237
3.076700 0.2 1.593521
3.080033 0.2 1.589810
3.083367 0.2 1.586373
3.086700 0.2 1.583174
3.090033 0.2 1.580240
3.093367 0.2 1.577684
3.096700 0.2 1.575635
3.100033 0.2 1.574284
3.103367 0.2 1.573525
3.106700 0.2 1.572850
3.110033 0.2 1.571705
3.113367 0.2 1.569702
3.116700 0.2 1.566750
3.120033 0.2 1.563281
3.123367 0.2 1.560464
3.126700 0.2 1.559900
3.130033 0.2 1.562494
3.133367 0.2 1.567430
3.136700 0.2 1.573036
3.140033 0.2 1.578294
3.143367 0.2 1.582960
3.146700 0.2 1.587234
3.150033 0.2 1.591551
3.153367 0.2 1.595998
3.156700 0.2 1.600175
3.160033 0.2 1.603938
3.163367 0.2 1.607728
3.166700 0.2 1.612161
3.170033 0.2 1.617321
3.173367 0.2 1.622410
3.176700 0.2 1.626275
3.180033 0.2 1.628371
3.183367 0.2 1.629381
3.186700 0.2 1.630699
3.190033 0.2 1.632916
3.193367 0.2 1.635221
3.196700 0.2 1.636525
3.200033 0.2 1.636348
3.203367 0.2 1.634662
3.206700 0.2 1.631971
3.210033 0.2 1.629093
3.213367 0.2 1.626383
3.216700 0.2 1.623747
3.220033 0.2 1.621041
3.223367 0.2 1.617996
3.226700 0.2 1.614331
3.230033 0.2 1.610010
3.233367 0.2 1.604781
3.236700 0.2 1.598042
3.240033 0.2 1.589553
3.243367 0.2 1.579947
3.246700 0.2 1.570298
3.250033 0.2 1.561642
3.253367 0.2 1.555053
3.256700 0.2 1.551802
3.260033 0.2 1.552501
3.263367 0.2 1.556030
3.266700 0.2 1.560231
3.270033 0.2 1.563886
3.273367 0.2 1.567258
3.276700 0.2 1.570922
3.280033 0.2 1.574787
3.283367 0.2 1.578364
3.286700 0.2 1.581698
3.290033 0.2 1.585609
3.293367 0.2 1.591081
3.296700 0.2 1.598662
3.300033 0.2 1.608352
3.303367 0.2 1.620082
3.306700 0.2 1.633777
3.310033 0.2 1.648930
3.313367 0.2 1.665242
3.316700 0.2 1.683366
3.320033 0.2 1.703855
3.323367 0.2 1.726099
3.326700 0.2 1.749438
3.330033 0.2 1.774412
3.333367 0.2 1.802268
3.336700 0.2 1.833574
3.340033 0.2 1.867600
3.343367 0.2 1.903190
3.346700 0.2 1.940075
3.350033 0.2 1.978711
3.353367 0.2 2.019065
3.356700 0.2 2.060542
3.360033 0.2 2.102782
3.363367 0.2 2.145935
3.366700 0.2 2.190475
3.370033 0.2 2.236762
3.373367 0.2 2.284790
3.376700 0.2 2.334458
3.380033 0.2 2.385536
3.383367 0.2 2.437206
3.386700 0.2 2.488159
3.390033 0.2 2.537542
3.393367 0.2 2.585375
3.396700 0.2 2.632067
3.400033 0.2 2.677958
3.403367 0.2 2.723034
3.406700 0.2 2.766694
3.410033 0.2 2.808245
3.413367 0.2 2.847440
3.416700 0.2 2.884129
3.420033 0.2 2.917983
3.423367 0.2 2.948781
3.426700 0.2 2.976549
3.430033 0.2 3.001443
3.433367 0.2 3.023925
3.436700 0.2 3.044582
3.440033 0.2 3.063185
3.443367 0.2 3.078575
3.446700 0.2 3.089765
3.450033 0.2 3.096624
3.453367 0.2 3.099786
3.456700 0.2 3.100266
3.460033 0.2 3.098566
3.463367 0.2 3.094138
3.466700 0.2 3.086319
3.470033 0.2 3.075209
3.473367 0.2 3.061080
3.476700 0.2 3.044060
3.480033 0.2 3.024833
3.483367 0.2 3.004475
3.486700 0.2 2.983399
3.490033 0.2 2.961303
3.493367 0.2 2.937852
3.496700 0.2 2.913121
3.500033 0.2 2.887836
3.503367 0.2 2.862941
3.506700 0.2 2.838806
3.510033 0.2 2.815360
3.513367 0.2 2.792776
3.516700 0.2 2.771369
3.520033 0.2 2.751034
3.523367 0.2 2.730857
3.526700 0.2 2.709795
3.530033 0.2 2.688034
3.533367 0.2 2.667126
3.536700 0.2 2.648705
3.540033 0.2 2.633478
3.543367 0.2 2.620877
3.546700 0.2 2.609547
3.550033 0.2 2.598274
3.553367 0.2 2.586357
3.556700 0.2 2.573300
3.560033 0.2 2.558492
3.563367 0.2 2.541724
3.566700 0.2 2.523665
3.570033 0.2 2.505239
3.573367 0.2 2.486901
3.576700 0.2 2.468918
3.580033 0.2 2.451618
3.583367 0.2 2.435246
3.586700 0.2 2.419953
3.590033 0.2 2.405797
3.593367 0.2 2.392367
3.596700 0.2 2.378835
3.600033 0.2 2.364530
3.603367 0.2 2.349415
3.606700 0.2 2.333880
3.610033 0.2 2.318369
3.613367 0.2 2.303123
3.616700 0.2 2.288288
3.620033 0.2 2.274122
3.623367 0.2 2.261093
3.626700 0.2 2.249260
3.630033 0.2 2.237707
3.633367 0.2 2.225372
3.636700 0.2 2.212706
3.640033 0.2 2.201214
3.643367 0.2 2.191183
3.646700 0.2 2.181195
3.650033 0.2 2.170037
3.653367 0.2 2.158089
3.656700 0.2 2.146466
3.660033 0.2 2.135546
3.663367 0.2 2.124710
3.666700 0.2 2.113376
3.670033 0.2 2.101809
3.673367 0.2 2.090773
3.676700 0.2 2.080686
3.680033 0.2 2.071382
3.683367 0.2 2.062442
3.686700 0.2 2.053683
3.690033 0.2 2.045035
3.693367 0.2 2.036272
3.696700 0.2 2.027405
3.700033 0.2 2.018828
3.703367 0.2 2.011149
3.706700 0.2 2.004998
3.710033 0.2 2.000425
3.713367 0.2 1.996504
3.716700 0.2 1.991992
3.720033 0.2 1.986474
3.723367 0.2 1.980802
3.726700 0.2 1.976616
3.730033 0.2 1.975396
3.733367 0.2 1.977282
3.736700 0.2 1.980904
3.740033 0.2 1.984625
3.743367 0.2 1.987987
3.746700 0.2 1.991685
3.750033 0.2 1.996150
3.753367 0.2 2.000812
3.756700 0.2 2.004909
3.760033 0.2 2.008346
3.763367 0.2 2.011438
3.766700 0.2 2.014260
3.770033 0.2 2.016611
3.773367 0.2 2.018642
3.776700 0.2 2.021086
3.780033 0.2 2.024546
3.783367 0.2 2.028835
3.786700 0.2 2.033287
3.790033 0.2 2.037152
3.793367 0.2 2.039750
3.796700 0.2 2.040891
3.800033 0.2 2.040998
3.803367 0.2 2.040681
3.806700 0.2 2.040323
3.810033 0.2 2.039885
3.813367 0.2 2.039173
3.816700 0.2 2.038334
3.820033 0.2 2.037748
3.823367 0.2 2.037608
3.826700 0.2 2.037808
3.830033 0.2 2.037990
3.833367 0.2 2.037343
3.836700 0.2 2.034679
3.840033 0.2 2.029086
3.843367 0.2 2.020467
3.846700 0.2 2.009780
3.850033 0.2 1.998590
3.853367 0.2 1.988146
3.856700 0.2 1.978925
3.860033 0.2 1.971135
3.863367 0.2 1.964998
3.866700 0.2 1.960038
3.870033 0.2 1.954730
3.873367 0.2 1.947638
3.876700 0.2 1.939056
3.880033 0.2 1.930632
3.883367 0.2 1.923167
3.886700 0.2 1.915772
3.890033 0.2 1.907432
3.893367 0.2 1.898245
3.896700 0.2 1.888806
3.900033 0.2 1.879474
3.903367 0.2 1.870580
3.906700 0.2 1.862496
3.910033 0.2 1.855399
3.913367 0.2 1.849234
3.916700 0.2 1.843828
3.920033 0.2 1.838999
3.923367 0.2 1.834594
3.926700 0.2 1.830608
3.930033 0.2 1.827087
3.933367 0.2 1.823702
3.936700 0.2 1.819739
3.940033 0.2 1.814831
3.943367 0.2 1.809192
3.946700 0.2 1.803157
3.950033 0.2 1.797038
3.953367 0.2 1.791138
3.956700 0.2 1.785429
3.960033 0.2 1.779501
3.963367 0.2 1.772954
3.966700 0.2 1.765466
3.970033 0.2 1.756744
3.973367 0.2 1.747054
3.976700 0.2 1.737447
3.980033 0.2 1.729229
3.983367 0.2 1.723198
3.986700 0.2 1.719170
3.990033 0.2 1.716074
3.993367 0.2 1.713075
3.996700 0.2 1.710118
4.000033 0.2 1.707524
4.003367 0.2 1.705657
4.006700 0.2 1.704749
4.010033 0.2 1.704539
4.013367 0.2 1.704134
4.016700 0.2 1.702765
4.020033 0.2 1.700376
4.023367 0.2 1.697191
4.026700 0.2 1.693103
4.030033 0.2 1.687868
4.033367 0.2 1.681750
4.036700 0.2 1.675528
4.040033 0.2 1.669843
4.043367 0.2 1.664846
4.046700 0.2 1.660511
4.050033 0.2 1.656818
4.053367 0.2 1.653638
4.056700 0.2 1.650709
4.060033 0.2 1.647961
4.063367 0.2 1.645489
4.066700 0.2 1.643021
4.070033 0.2 1.640045
4.073367 0.2 1.636459
4.076700 0.2 1.632399
4.080033 0.2 1.627980
4.083367 0.2 1.623570
4.086700 0.2 1.619817
4.090033 0.2 1.617223
4.093367 0.2 1.615756
4.096700 0.2 1.614601
4.100033 0.2 1.612450
4.103367 0.2 1.608650
4.106700 0.2 1.603714
4.110033 0.2 1.598299
4.113367 0.2 1.592287
4.116700 0.2 1.585204
4.120033 0.2 1.577241
4.123367 0.2 1.569609
4.126700 0.2 1.563858
4.130033 0.2 1.560543
4.133367 0.2 1.558643
4.136700 0.2 1.556543
4.140033 0.2 1.553437
4.143367 0.2 1.549521
4.146700 0.2 1.545311
4.150033 0.2 1.541153
4.153367 0.2 1.537325
4.156700 0.2 1.533898
4.160033 0.2 1.530461
4.163367 0.2 1.526484
4.166700 0.2 1.521800
4.170033 0.2 1.516566
4.173367 0.2 1.511094
4.176700 0.2 1.505706
4.180033 0.2 1.500924
4.183367 0.2 1.497227
4.186700 0.2 1.494391
4.190033 0.2 1.491630
4.193367 0.2 1.488221
4.196700 0.2 1.483946
4.200033 0.2 1.479005
4.203367 0.2 1.473529
4.206700 0.2 1.467699
4.210033 0.2 1.462162
4.213367 0.2 1.457478
4.216700 0.2 1.453259
4.220033 0.2 1.448602
4.223367 0.2 1.443163
4.226700 0.2 1.437301
4.230033 0.2 1.431429
4.233367 0.2 1.425734
4.236700 0.2 1.420421
4.240033 0.2 1.415885
4.243367 0.2 1.412267
4.246700 0.2 1.408993
4.250033 0.2 1.405063
4.253367 0.2 1.399983
4.256700 0.2 1.394032
4.260033 0.2 1.387694
4.263367 0.2 1.381389
4.266700 0.2 1.375680
4.270033 0.2 1.370711
4.273367 0.2 1.365626
4.276700 0.2 1.359587
4.280033 0.2 1.353258
4.283367 0.2 1.348197
4.286700 0.2 1.345123
4.290033 0.2 1.343559
4.293367 0.2 1.342804
4.296700 0.2 1.342404
4.300033 0.2 1.342013
4.303367 0.2 1.341333
4.306700 0.2 1.340080
4.310033 0.2 1.338045
4.313367 0.2 1.335312
4.316700 0.2 1.332276
4.320033 0.2 1.329496
4.323367 0.2 1.327461
4.326700 0.2 1.326432
4.330033 0.2 1.326646
4.333367 0.2 1.328168
4.336700 0.2 1.330138
4.340033 0.2 1.331316
4.343367 0.2 1.331447
4.346700 0.2 1.331237
4.350033 0.2 1.331102
4.353367 0.2 1.330492
4.356700 0.2 1.328392
4.360033 0.2 1.324648
4.363367 0.2 1.320541
4.366700 0.2 1.317845
4.370033 0.2 1.317323
4.373367 0.2 1.318282
4.376700 0.2 1.319377
4.380033 0.2 1.319358
4.383367 0.2 1.317118
4.386700 0.2 1.312136
4.390033 0.2 1.305090
4.393367 0.2 1.297658
4.396700 0.2 1.291446
4.400033 0.2 1.287162
4.403367 0.2 1.284555
4.406700 0.2 1.282692
4.410033 0.2 1.280629
4.413367 0.2 1.277863
4.416700 0.2 1.274082
4.420033 0.2 1.269076
4.423367 0.2 1.263288
4.426700 0.2 1.257858
4.430033 0.2 1.253607
4.433367 0.2 1.250347
4.436700 0.2 1.247367
4.440033 0.2 1.244089
4.443367 0.2 1.240266
4.446700 0.2 1.235832
4.450033 0.2 1.231027
4.453367 0.2 1.226491
4.456700 0.2 1.223055
4.460033 0.2 1.221169
4.463367 0.2 1.220400
4.466700 0.2 1.219665
4.470033 0.2 1.217970
4.473367 0.2 1.215306
4.476700 0.2 1.212787
4.480033 0.2 1.211604
4.483367 0.2 1.212172
4.486700 0.2 1.214193
4.490033 0.2 1.216973
4.493367 0.2 1.220047
4.496700 0.2 1.223665
4.500033 0.2 1.228531
4.503367 0.2 1.235087
4.506700 0.2 1.243036
4.510033 0.2 1.251423
4.513367 0.2 1.259260
4.516700 0.2 1.266166
4.520033 0.2 1.272708
4.523367 0.2 1.279889
4.526700 0.2 1.287898
4.530033 0.2 1.295642
4.533367 0.2 1.302040
4.536700 0.2 1.307302
4.540033 0.2 1.312299
4.543367 0.2 1.317193
4.546700 0.2 1.321444
4.550033 0.2 1.324741
4.553367 0.2 1.327316
4.556700 0.2 1.329379
4.560033 0.2 1.330613
4.563367 0.2 1.330231
4.566700 0.2 1.327693
4.570033 0.2 1.323433
4.573367 0.2 1.318729
4.576700 0.2 1.314953
4.580033 0.2 1.312676
4.583367 0.2 1.311456
4.586700 0.2 1.310371
4.590033 0.2 1.308462
4.593367 0.2 1.304997
4.596700 0.2 1.299530
4.600033 0.2 1.291768
4.603367 0.2 1.282175
4.606700 0.2 1.272475
4.610033 0.2 1.264275
4.613367 0.2 1.257532
4.616700 0.2 1.251139
4.620033 0.2 1.244470
4.623367 0.2 1.237881
4.626700 0.2 1.232321
4.630033 0.2 1.228414
4.633367 0.2 1.225299
4.636700 0.2 1.220987
4.640033 0.2 1.214216
4.643367 0.2 1.205304
4.646700 0.2 1.195516
4.650033 0.2 1.186254
4.653367 0.2 1.178398
4.656700 0.2 1.172181
4.660033 0.2 1.167664
4.663367 0.2 1.164787
4.666700 0.2 1.162821
4.670033 0.2 1.160386
4.673367 0.2 1.156223
4.676700 0.2 1.150239
4.680033 0.2 1.143795
4.683367 0.2 1.138314
4.686700 0.2 1.133899
4.690033 0.2 1.129773
4.693367 0.2 1.125322
4.696700 0.2 1.120516
4.700033 0.2 1.115487
4.703367 0.2 1.109974
4.706700 0.2 1.103664
4.710033 0.2 1.096786
4.713367 0.2 1.089820
4.716700 0.2 1.083221
4.720033 0.2 1.077331
4.723367 0.2 1.071747
4.726700 0.2 1.065210
4.730033 0.2 1.056762
4.733367 0.2 1.046909
4.736700 0.2 1.037214
4.740033 0.2 1.028921
4.743367 0.2 1.022187
4.746700 0.2 1.016725
4.750033 0.2 1.012599
4.753367 0.2 1.009707
4.756700 0.2 1.007216
4.760033 0.2 1.004166
4.763367 0.2 1.000143
4.766700 0.2 0.995188
4.770033 0.2 0.989423
4.773367 0.2 0.983044
4.776700 0.2 0.976534
4.780033 0.2 0.970508
4.783367 0.2 0.965293
4.786700 0.2 0.961046
4.790033 0.2 0.957889
4.793367 0.2 0.955733
4.796700 0.2 0.954010
4.800033 0.2 0.951984
4.803367 0.2 0.949320
4.806700 0.2 0.946196
4.810033 0.2 0.942908
4.813367 0.2 0.939569
4.816700 0.2 0.936128
4.820033 0.2 0.932589
4.823367 0.2 0.929134
4.826700 0.2 0.926107
4.830033 0.2 0.923858
4.833367 0.2 0.922279
4.836700 0.2 0.920659
4.840033 0.2 0.918433
4.843367 0.2 0.916044
4.846700 0.2 0.914307
4.850033 0.2 0.913404
4.853367 0.2 0.913208
4.856700 0.2 0.913460
4.860033 0.2 0.913427
4.863367 0.2 0.912598
4.866700 0.2 0.911294
4.870033 0.2 0.910098
4.873367 0.2 0.909474
4.876700 0.2 0.909828
4.880033 0.2 0.910885
4.883367 0.2 0.911467
4.886700 0.2 0.910778
4.890033 0.2 0.909320
4.893367 0.2 0.908216
4.896700 0.2 0.908361
4.900033 0.2 0.909762
4.903367 0.2 0.911425
4.906700 0.2 0.912403
4.910033 0.2 0.912608
4.913367 0.2 0.912263
4.916700 0.2 0.911327
4.920033 0.2 0.909977
4.923367 0.2 0.909083
4.926700 0.2 0.909586
4.930033 0.2 0.911490
4.933367 0.2 0.913846
4.936700 0.2 0.915746
4.940033 0.2 0.917274
4.943367 0.2 0.919322
4.946700 0.2 0.922531
4.950033 0.2 0.926494
4.953367 0.2 0.929968
4.956700 0.2 0.931723
4.960033 0.2 0.931327
4.963367 0.2 0.929330
4.966700 0.2 0.926801
4.970033 0.2 0.924640
4.973367 0.2 0.922675
4.976700 0.2 0.919700
4.980033 0.2 0.914969
4.983367 0.2 0.909166
4.986700 0.2 0.904012
4.990033 0.2 0.901227
4.993367 0.2 0.901241
4.996700 0.2 0.902987
5.000033 0.2 0.905180
5.003367 0.2 0.907322
5.006700 0.2 0.909362
5.010033 0.2 0.910605
5.013367 0.2 0.910070
5.016700 0.2 0.907830
5.020033 0.2 0.904971
5.023367 0.2 0.902540
5.026700 0.2 0.901353
5.030033 0.2 0.901702
5.033367 0.2 0.902778
5.036700 0.2 0.903290
5.040033 0.2 0.902377
5.043367 0.2 0.899630
5.046700 0.2 0.895462
5.050033 0.2 0.891318
5.053367 0.2 0.888631
5.056700 0.2 0.887671
5.060033 0.2 0.887685
5.063367 0.2 0.887858
5.066700 0.2 0.887727
5.070033 0.2 0.886754
5.073367 0.2 0.884430
5.076700 0.2 0.881199
5.080033 0.2 0.878344
5.083367 0.2 0.876766
5.086700 0.2 0.876542
5.090033 0.2 0.877404
5.093367 0.2 0.878889
5.096700 0.2 0.880109
5.100033 0.2 0.880244
5.103367 0.2 0.879113
5.106700 0.2 0.877008
5.110033 0.2 0.874237
5.113367 0.2 0.871201
5.116700 0.2 0.868258
5.120033 0.2 0.865352
5.123367 0.2 0.862265
5.126700 0.2 0.859494
5.130033 0.2 0.858386
5.133367 0.2 0.859704
5.136700 0.2 0.862498
5.140033 0.2 0.865161
5.143367 0.2 0.866861
5.146700 0.2 0.867420
5.150033 0.2 0.866642
5.153367 0.2 0.864533
5.156700 0.2 0.861720
5.160033 0.2 0.859243
5.163367 0.2 0.857841
5.166700 0.2 0.857175
5.170033 0.2 0.855736
5.173367 0.2 0.852318
5.176700 0.2 0.847448
5.180033 0.2 0.842907
5.183367 0.2 0.839932
5.186700 0.2 0.838316
5.190033 0.2 0.837208
5.193367 0.2 0.836132
5.196700 0.2 0.835164
5.200033 0.2 0.834581
5.203367 0.2 0.834637
5.206700 0.2 0.835322
5.210033 0.2 0.836081
5.213367 0.2 0.835950
5.216700 0.2 0.834283
5.220033 0.2 0.831326
5.223367 0.2 0.827820
5.226700 0.2 0.824276
5.230033 0.2 0.820900
5.233367 0.2 0.817957
5.236700 0.2 0.815862
5.240033 0.2 0.814819
5.243367 0.2 0.815010
5.246700 0.2 0.816686
5.250033 0.2 0.819606
5.253367 0.2 0.822851
5.256700 0.2 0.825301
5.260033 0.2 0.826186
5.263367 0.2 0.825501
5.266700 0.2 0.824225
5.270033 0.2 0.823587
5.273367 0.2 0.823992
5.276700 0.2 0.824998
5.280033 0.2 0.825943
5.283367 0.2 0.826255
5.286700 0.2 0.825776
5.290033 0.2 0.825147
5.293367 0.2 0.825464
5.296700 0.2 0.827173
5.300033 0.2 0.829864
5.303367 0.2 0.833003
5.306700 0.2 0.836202
5.310033 0.2 0.839117
5.313367 0.2 0.841711
5.316700 0.2 0.844235
5.320033 0.2 0.846493
5.323367 0.2 0.847946
5.326700 0.2 0.848598
5.330033 0.2 0.848798
5.333367 0.2 0.848332
5.336700 0.2 0.846805
5.340033 0.2 0.844728
5.343367 0.2 0.843224
5.346700 0.2 0.842856
5.350033 0.2 0.843322
5.353367 0.2 0.844351
5.356700 0.2 0.846134
5.360033 0.2 0.848849
5.363367 0.2 0.852309
5.366700 0.2 0.856109
5.370033 0.2 0.859797
5.373367 0.2 0.862931
5.376700 0.2 0.865287
5.380033 0.2 0.867299
5.383367 0.2 0.869851
5.386700 0.2 0.873483
5.390033 0.2 0.877860
5.393367 0.2 0.881869
5.396700 0.2 0.884160
5.400033 0.2 0.884118
5.403367 0.2 0.882479
5.406700 0.2 0.880668
5.410033 0.2 0.879979
5.413367 0.2 0.881189
5.416700 0.2 0.884184
5.420033 0.2 0.887965
5.423367 0.2 0.891248
5.426700 0.2 0.892947
5.430033 0.2 0.892691
5.433367 0.2 0.891294
5.436700 0.2 0.890275
5.440033 0.2 0.890759
5.443367 0.2 0.892947
5.446700 0.2 0.895895
5.450033 0.2 0.897888
5.453367 0.2 0.897823
5.456700 0.2 0.896305
5.460033 0.2 0.895178
5.463367 0.2 0.895690
5.466700 0.2 0.897502
5.470033 0.2 0.899932
5.473367 0.2 0.902764
5.476700 0.2 0.905553
5.480033 0.2 0.907425
5.483367 0.2 0.907807
5.486700 0.2 0.906959
5.490033 0.2 0.905669
5.493367 0.2 0.904673
5.496700 0.2 0.904435
5.500033 0.2 0.905208
5.503367 0.2 0.906861
5.506700 0.2 0.908556
5.510033 0.2 0.908868
5.513367 0.2 0.906866
5.516700 0.2 0.902945
5.520033 0.2 0.898377
5.523367 0.2 0.894354
5.526700 0.2 0.891448
5.530033 0.2 0.889907
5.533367 0.2 0.890098
5.536700 0.2 0.892323
5.540033 0.2 0.896398
5.543367 0.2 0.901641
5.546700 0.2 0.906806
5.550033 0.2 0.910144
5.553367 0.2 0.910400
5.556700 0.2 0.907881
5.560033 0.2 0.904133
5.563367 0.2 0.900920
5.566700 0.2 0.899620
5.570033 0.2 0.900729
5.573367 0.2 0.903509
5.576700 0.2 0.906605
5.580033 0.2 0.908826
5.583367 0.2 0.909194
5.586700 0.2 0.907308
5.590033 0.2 0.903937
5.593367 0.2 0.900491
5.596700 0.2 0.897683
5.600033 0.2 0.895564
5.603367 0.2 0.894368
5.606700 0.2 0.894656
5.610033 0.2 0.896947
5.613367 0.2 0.901134
5.616700 0.2 0.906303
5.620033 0.2 0.911197
5.623367 0.2 0.914647
5.626700 0.2 0.916030
5.630033 0.2 0.915853
5.633367 0.2 0.915364
5.636700 0.2 0.915537
5.640033 0.2 0.916417
5.643367 0.2 0.917162
5.646700 0.2 0.916733
5.650033 0.2 0.914824
5.653367 0.2 0.911914
5.656700 0.2 0.908729
5.660033 0.2 0.906065
5.663367 0.2 0.904715
5.666700 0.2 0.904975
5.670033 0.2 0.906414
5.673367 0.2 0.908184
5.676700 0.2 0.909069
5.680033 0.2 0.907895
5.683367 0.2 0.904426
5.686700 0.2 0.899481
5.690033 0.2 0.894233
5.693367 0.2 0.889543
5.696700 0.2 0.885706
5.700033 0.2 0.882871
5.703367 0.2 0.881450
5.706700 0.2 0.881907
5.710033 0.2 0.883918
5.713367 0.2 0.886284
5.716700 0.2 0.887807
5.720033 0.2 0.887774
5.723367 0.2 0.885641
5.726700 0.2 0.881273
5.730033 0.2 0.875494
5.733367 0.2 0.869958
5.736700 0.2 0.866121
5.740033 0.2 0.864179
5.743367 0.2 0.863136
5.746700 0.2 0.861776
5.750033 0.2 0.859406
5.753367 0.2 0.856160
5.756700 0.2 0.853133
5.760033 0.2 0.851704
5.763367 0.2 0.852384
5.766700 0.2 0.854568
5.770033 0.2 0.857199
5.773367 0.2 0.859261
5.776700 0.2 0.860160
5.780033 0.2 0.859839
5.783367 0.2 0.858512
5.786700 0.2 0.856342
5.790033 0.2 0.853599
5.793367 0.2 0.850828
5.796700 0.2 0.848523
5.800033 0.2 0.846712
5.803367 0.2 0.844952
5.806700 0.2 0.842605
5.810033 0.2 0.839299
5.813367 0.2 0.835503
5.816700 0.2 0.832528
5.820033 0.2 0.831466
5.823367 0.2 0.832197
5.826700 0.2 0.833631
5.830033 0.2 0.834703
5.833367 0.2 0.835075
5.836700 0.2 0.835219
5.840033 0.2 0.835750
5.843367 0.2 0.836686
5.846700 0.2 0.837375
5.850033 0.2 0.837091
5.853367 0.2 0.835592
5.856700 0.2 0.833026
5.860033 0.2 0.829813
5.863367 0.2 0.826884
5.866700 0.2 0.825105
5.870033 0.2 0.824523
5.873367 0.2 0.824886
5.876700 0.2 0.826172
5.880033 0.2 0.828165
5.883367 0.2 0.830092
5.886700 0.2 0.830959
5.890033 0.2 0.830148
5.893367 0.2 0.827713
5.896700 0.2 0.824453
5.900033 0.2 0.821464
5.903367 0.2 0.819499
5.906700 0.2 0.818972
5.910033 0.2 0.819834
5.913367 0.2 0.821175
5.916700 0.2 0.821697
5.920033 0.2 0.820691
5.923367 0.2 0.818386
5.926700 0.2 0.815671
5.930033 0.2 0.813371
5.933367 0.2 0.811801
5.936700 0.2 0.810833
5.940033 0.2 0.810008
5.943367 0.2 0.808970
5.946700 0.2 0.807964
5.950033 0.2 0.807573
5.953367 0.2 0.808178
5.956700 0.2 0.809687
5.960033 0.2 0.811634
5.963367 0.2 0.813669
5.966700 0.2 0.815699
5.970033 0.2 0.817408
5.973367 0.2 0.818074
5.976700 0.2 0.816984
5.980033 0.2 0.814055
5.983367 0.2 0.809953
5.986700 0.2 0.805575
5.990033 0.2 0.801487
5.993367 0.2 0.797920
5.996700 0.2 0.795093
6.000033 0.2 0.793231
