# Supplementary material for: Quantitative profiling of capsaicin content in seven chili pepper cultivars using optimized HPLC
Source: Front Plant Sci. 2026 May 7;17:1749488. doi: 10.3389/fpls.2026.1749488 (PMC13190488; doi:10.3389/fpls.2026.1749488)
Supplement: Supplementary file 3 [file DataSheet3.zip › Raw Chromatograms_Chili Pepper/SHPW.txt]

URL	chrom://desktop-lb30aed/ChromeleonLocal/Capsaicin/CapsaicinTest_1312025.seq/26817.smp/UV_VIS_4.channel
Channel	UV_VIS_4

Injection Information:
Data Vault	ChromeleonLocal
Sequence	CapsaicinTest_1312025
Name	SHPW
Number	559
Position	B:E9
Comment	
Processing Method	Processing_Capsaicin
Instrument Method	Capsaicin_222025m1 -Origninal_4wavelenght
Type	Unknown
Status	Finished
Inject Time	3/31/2025 4:10:00 PM -07:00
Volume (µl)	10.00
Dilution Factor	1.0000
Weight	1.0000

Raw Data Information:
Time Min. (min)	0.003367
Time Max. (min)	6.000033
Data Points	1800
Detector	UV
Generating Data System	Chromeleon 7.2.10.24543
Exporting Data System	Chromeleon 7.2.10.0
Operator	Instrument Controller
Signal Quantity	Absorbance
Signal Unit	mAU
Signal Min.	-0.336333
Signal Max.	886.735312
Channel	UV_VIS_4
Driver Name	VDAD.dll
Channel Type	Evaluation
Min. Step (s)	0.2
Max. Step (s)	0.2
Average Step (s)	0.2

Signal Parameter Information:
Signal Info	WVL:280 nm

Raw Data:
Time (min)	Step (s)	Value (mAU)
0.003367	n.a.	0.000000
0.006700	0.2	0.000149
0.010033	0.2	0.001299
0.013367	0.2	0.005132
0.016700	0.2	0.012624
0.020033	0.2	0.022901
0.023367	0.2	0.034315
0.026700	0.2	0.045584
0.030033	0.2	0.055679
0.033367	0.2	0.064042
0.036700	0.2	0.070799
0.040033	0.2	0.076443
0.043367	0.2	0.081477
0.046700	0.2	0.086413
0.050033	0.2	0.091661
0.053367	0.2	0.097286
0.056700	0.2	0.102995
0.060033	0.2	0.108611
0.063367	0.2	0.114110
0.066700	0.2	0.119344
0.070033	0.2	0.124597
0.073367	0.2	0.130725
0.076700	0.2	0.137975
0.080033	0.2	0.145207
0.083367	0.2	0.151056
0.086700	0.2	0.155093
0.090033	0.2	0.157300
0.093367	0.2	0.157547
0.096700	0.2	0.156169
0.100033	0.2	0.154143
0.103367	0.2	0.152616
0.106700	0.2	0.152364
0.110033	0.2	0.153398
0.113367	0.2	0.154893
0.116700	0.2	0.155922
0.120033	0.2	0.156229
0.123367	0.2	0.156360
0.126700	0.2	0.157100
0.130033	0.2	0.158451
0.133367	0.2	0.159219
0.136700	0.2	0.158004
0.140033	0.2	0.154446
0.143367	0.2	0.149510
0.146700	0.2	0.144704
0.150033	0.2	0.140914
0.153367	0.2	0.137724
0.156700	0.2	0.134087
0.160033	0.2	0.129389
0.163367	0.2	0.123926
0.166700	0.2	0.118432
0.170033	0.2	0.113351
0.173367	0.2	0.108685
0.176700	0.2	0.104178
0.180033	0.2	0.099218
0.183367	0.2	0.093109
0.186700	0.2	0.085761
0.190033	0.2	0.077747
0.193367	0.2	0.069826
0.196700	0.2	0.062375
0.200033	0.2	0.055283
0.203367	0.2	0.048704
0.206700	0.2	0.043036
0.210033	0.2	0.037793
0.213367	0.2	0.031674
0.216700	0.2	0.024354
0.220033	0.2	0.016992
0.223367	0.2	0.010980
0.226700	0.2	0.006813
0.230033	0.2	0.003530
0.233367	0.2	-0.000764
0.236700	0.2	-0.007027
0.240033	0.2	-0.014571
0.243367	0.2	-0.022440
0.246700	0.2	-0.030841
0.250033	0.2	-0.040536
0.253367	0.2	-0.051158
0.256700	0.2	-0.061183
0.260033	0.2	-0.069453
0.263367	0.2	-0.075996
0.266700	0.2	-0.081547
0.270033	0.2	-0.086762
0.273367	0.2	-0.091898
0.276700	0.2	-0.096941
0.280033	0.2	-0.101784
0.283367	0.2	-0.106362
0.286700	0.2	-0.110734
0.290033	0.2	-0.115023
0.293367	0.2	-0.119354
0.296700	0.2	-0.123843
0.300033	0.2	-0.128653
0.303367	0.2	-0.134264
0.306700	0.2	-0.141216
0.310033	0.2	-0.149463
0.313367	0.2	-0.158064
0.316700	0.2	-0.165626
0.320033	0.2	-0.171307
0.323367	0.2	-0.175345
0.326700	0.2	-0.178753
0.330033	0.2	-0.182712
0.333367	0.2	-0.187862
0.336700	0.2	-0.193939
0.340033	0.2	-0.200090
0.343367	0.2	-0.205464
0.346700	0.2	-0.209427
0.350033	0.2	-0.211592
0.353367	0.2	-0.212193
0.356700	0.2	-0.212165
0.360033	0.2	-0.212705
0.363367	0.2	-0.214437
0.366700	0.2	-0.216947
0.370033	0.2	-0.219145
0.373367	0.2	-0.220169
0.376700	0.2	-0.220346
0.380033	0.2	-0.220891
0.383367	0.2	-0.222567
0.386700	0.2	-0.225175
0.390033	0.2	-0.228197
0.393367	0.2	-0.231173
0.396700	0.2	-0.233622
0.400033	0.2	-0.235247
0.403367	0.2	-0.236356
0.406700	0.2	-0.237995
0.410033	0.2	-0.241082
0.413367	0.2	-0.245329
0.416700	0.2	-0.249255
0.420033	0.2	-0.251452
0.423367	0.2	-0.251704
0.426700	0.2	-0.250628
0.430033	0.2	-0.248710
0.433367	0.2	-0.246461
0.436700	0.2	-0.244793
0.440033	0.2	-0.244598
0.443367	0.2	-0.246065
0.446700	0.2	-0.248551
0.450033	0.2	-0.251015
0.453367	0.2	-0.252598
0.456700	0.2	-0.253245
0.460033	0.2	-0.253571
0.463367	0.2	-0.254014
0.466700	0.2	-0.254470
0.470033	0.2	-0.254791
0.473367	0.2	-0.255061
0.476700	0.2	-0.255653
0.480033	0.2	-0.257050
0.483367	0.2	-0.259411
0.486700	0.2	-0.262293
0.490033	0.2	-0.264868
0.493367	0.2	-0.266372
0.496700	0.2	-0.266586
0.500033	0.2	-0.266065
0.503367	0.2	-0.265697
0.506700	0.2	-0.266195
0.510033	0.2	-0.267890
0.513367	0.2	-0.270344
0.516700	0.2	-0.272528
0.520033	0.2	-0.274074
0.523367	0.2	-0.276016
0.526700	0.2	-0.279495
0.530033	0.2	-0.284114
0.533367	0.2	-0.288496
0.536700	0.2	-0.291956
0.540033	0.2	-0.295006
0.543367	0.2	-0.298307
0.546700	0.2	-0.301544
0.550033	0.2	-0.303676
0.553367	0.2	-0.304417
0.556700	0.2	-0.304705
0.560033	0.2	-0.305795
0.563367	0.2	-0.308310
0.566700	0.2	-0.311919
0.570033	0.2	-0.315784
0.573367	0.2	-0.319118
0.576700	0.2	-0.321292
0.580033	0.2	-0.322266
0.583367	0.2	-0.322992
0.586700	0.2	-0.324706
0.590033	0.2	-0.327672
0.593367	0.2	-0.330983
0.596700	0.2	-0.333530
0.600033	0.2	-0.334969
0.603367	0.2	-0.335681
0.606700	0.2	-0.336128
0.610033	0.2	-0.336333
0.613367	0.2	-0.335849
0.616700	0.2	-0.333921
0.620033	0.2	-0.329451
0.623367	0.2	-0.320990
0.626700	0.2	-0.306969
0.630033	0.2	-0.285041
0.633367	0.2	-0.251560
0.636700	0.2	-0.202502
0.640033	0.2	-0.134325
0.643367	0.2	-0.044010
0.646700	0.2	0.070767
0.650033	0.2	0.211429
0.653367	0.2	0.378736
0.656700	0.2	0.573331
0.660033	0.2	0.796947
0.663367	0.2	1.053642
0.666700	0.2	1.349631
0.670033	0.2	1.691915
0.673367	0.2	2.086721
0.676700	0.2	2.538343
0.680033	0.2	3.049024
0.683367	0.2	3.618980
0.686700	0.2	4.245988
0.690033	0.2	4.926245
0.693367	0.2	5.656593
0.696700	0.2	6.435951
0.700033	0.2	7.265089
0.703367	0.2	8.146572
0.706700	0.2	9.085820
0.710033	0.2	10.092235
0.713367	0.2	11.179424
0.716700	0.2	12.364457
0.720033	0.2	13.666609
0.723367	0.2	15.107226
0.726700	0.2	16.711582
0.730033	0.2	18.510856
0.733367	0.2	20.542340
0.736700	0.2	22.849236
0.740033	0.2	25.481838
0.743367	0.2	28.499076
0.746700	0.2	31.969599
0.750033	0.2	35.974011
0.753367	0.2	40.608468
0.756700	0.2	45.989594
0.760033	0.2	52.261571
0.763367	0.2	59.604817
0.766700	0.2	68.247407
0.770033	0.2	78.482321
0.773367	0.2	90.688532
0.776700	0.2	105.346027
0.780033	0.2	123.028588
0.783367	0.2	144.355609
0.786700	0.2	169.891473
0.790033	0.2	199.999740
0.793367	0.2	234.683361
0.796700	0.2	273.458842
0.800033	0.2	315.311007
0.803367	0.2	358.757410
0.806700	0.2	402.024710
0.810033	0.2	443.308135
0.813367	0.2	481.061312
0.816700	0.2	514.254068
0.820033	0.2	542.538288
0.823367	0.2	566.278808
0.826700	0.2	586.438794
0.830033	0.2	604.347881
0.833367	0.2	621.414600
0.836700	0.2	638.865587
0.840033	0.2	657.594246
0.843367	0.2	678.161984
0.846700	0.2	700.907349
0.850033	0.2	726.022945
0.853367	0.2	753.462101
0.856700	0.2	782.678948
0.860033	0.2	812.362373
0.863367	0.2	840.360272
0.866700	0.2	863.908600
0.870033	0.2	880.143708
0.873367	0.2	886.735312
0.876700	0.2	882.408811
0.880033	0.2	867.192644
0.883367	0.2	842.369144
0.886700	0.2	810.206170
0.890033	0.2	773.570124
0.893367	0.2	735.500553
0.896700	0.2	698.797461
0.900033	0.2	665.659058
0.903367	0.2	637.408281
0.906700	0.2	614.353121
0.910033	0.2	595.828016
0.913367	0.2	580.435158
0.916700	0.2	566.438390
0.920033	0.2	552.197947
0.923367	0.2	536.513539
0.926700	0.2	518.783089
0.930033	0.2	498.970100
0.933367	0.2	477.447305
0.936700	0.2	454.804423
0.940033	0.2	431.685481
0.943367	0.2	408.682125
0.946700	0.2	386.275556
0.950033	0.2	364.808222
0.953367	0.2	344.473715
0.956700	0.2	325.326138
0.960033	0.2	307.312231
0.963367	0.2	290.321308
0.966700	0.2	274.239970
0.970033	0.2	258.994275
0.973367	0.2	244.564633
0.976700	0.2	230.972949
0.980033	0.2	218.255813
0.983367	0.2	206.440487
0.986700	0.2	195.532534
0.990033	0.2	185.513622
0.993367	0.2	176.344053
0.996700	0.2	167.966173
1.000033	0.2	160.308266
1.003367	0.2	153.290020
1.006700	0.2	146.830357
1.010033	0.2	140.857482
1.013367	0.2	135.319089
1.016700	0.2	130.187879
1.020033	0.2	125.459200
1.023367	0.2	121.142552
1.026700	0.2	117.250593
1.030033	0.2	113.788410
1.033367	0.2	110.745770
1.036700	0.2	108.094541
1.040033	0.2	105.791208
1.043367	0.2	103.782625
1.046700	0.2	102.013401
1.050033	0.2	100.432625
1.053367	0.2	98.997573
1.056700	0.2	97.674262
1.060033	0.2	96.435803
1.063367	0.2	95.258830
1.066700	0.2	94.119110
1.070033	0.2	92.987553
1.073367	0.2	91.828178
1.076700	0.2	90.599242
1.080033	0.2	89.256009
1.083367	0.2	87.754200
1.086700	0.2	86.055352
1.090033	0.2	84.132473
1.093367	0.2	81.973877
1.096700	0.2	79.584760
1.100033	0.2	76.986435
1.103367	0.2	74.213673
1.106700	0.2	71.311188
1.110033	0.2	68.329065
1.113367	0.2	65.318118
1.116700	0.2	62.328451
1.120033	0.2	59.412546
1.123367	0.2	56.631183
1.126700	0.2	54.059476
1.130033	0.2	51.790918
1.133367	0.2	49.938569
1.136700	0.2	48.632827
1.140033	0.2	48.014713
1.143367	0.2	48.223911
1.146700	0.2	49.382872
1.150033	0.2	51.578879
1.153367	0.2	54.846173
1.156700	0.2	59.151850
1.160033	0.2	64.389128
1.163367	0.2	70.379200
1.166700	0.2	76.881242
1.170033	0.2	83.609242
1.173367	0.2	90.254699
1.176700	0.2	96.515012
1.180033	0.2	102.122552
1.183367	0.2	106.867808
1.186700	0.2	110.613681
1.190033	0.2	113.299792
1.193367	0.2	114.935967
1.196700	0.2	115.587609
1.200033	0.2	115.356878
1.203367	0.2	114.362422
1.206700	0.2	112.721091
1.210033	0.2	110.535557
1.213367	0.2	107.889064
1.216700	0.2	104.846037
1.220033	0.2	101.456596
1.223367	0.2	97.763310
1.226700	0.2	93.808337
1.230033	0.2	89.638457
1.233367	0.2	85.307187
1.236700	0.2	80.874693
1.240033	0.2	76.405993
1.243367	0.2	71.967649
1.246700	0.2	67.623891
1.250033	0.2	63.433512
1.253367	0.2	59.447745
1.256700	0.2	55.708708
1.260033	0.2	52.247904
1.263367	0.2	49.084583
1.266700	0.2	46.225046
1.270033	0.2	43.663746
1.273367	0.2	41.385689
1.276700	0.2	39.368863
1.280033	0.2	37.586163
1.283367	0.2	36.007063
1.286700	0.2	34.599653
1.290033	0.2	33.332482
1.293367	0.2	32.175425
1.296700	0.2	31.100968
1.300033	0.2	30.086725
1.303367	0.2	29.116781
1.306700	0.2	28.180741
1.310033	0.2	27.272687
1.313367	0.2	26.390911
1.316700	0.2	25.537470
1.320033	0.2	24.716826
1.323367	0.2	23.933775
1.326700	0.2	23.192014
1.330033	0.2	22.493703
1.333367	0.2	21.838821
1.336700	0.2	21.224176
1.340033	0.2	20.643869
1.343367	0.2	20.091259
1.346700	0.2	19.560219
1.350033	0.2	19.045197
1.353367	0.2	18.540951
1.356700	0.2	18.042238
1.360033	0.2	17.544418
1.363367	0.2	17.045070
1.366700	0.2	16.544634
1.370033	0.2	16.045454
1.373367	0.2	15.550279
1.376700	0.2	15.061162
1.380033	0.2	14.579138
1.383367	0.2	14.105132
1.386700	0.2	13.641310
1.390033	0.2	13.190890
1.393367	0.2	12.756386
1.396700	0.2	12.338627
1.400033	0.2	11.937474
1.403367	0.2	11.553061
1.406700	0.2	11.186432
1.410033	0.2	10.839328
1.413367	0.2	10.513682
1.416700	0.2	10.210951
1.420033	0.2	9.931722
1.423367	0.2	9.675887
1.426700	0.2	9.443299
1.430033	0.2	9.233882
1.433367	0.2	9.047003
1.436700	0.2	8.881092
1.440033	0.2	8.733785
1.443367	0.2	8.602138
1.446700	0.2	8.483552
1.450033	0.2	8.376748
1.453367	0.2	8.280994
1.456700	0.2	8.195336
1.460033	0.2	8.119755
1.463367	0.2	8.055954
1.466700	0.2	8.006683
1.470033	0.2	7.975688
1.473367	0.2	7.968177
1.476700	0.2	7.990063
1.480033	0.2	8.046809
1.483367	0.2	8.142861
1.486700	0.2	8.281604
1.490033	0.2	8.464656
1.493367	0.2	8.690851
1.496700	0.2	8.955984
1.500033	0.2	9.253160
1.503367	0.2	9.573000
1.506700	0.2	9.903885
1.510033	0.2	10.232148
1.513367	0.2	10.542679
1.516700	0.2	10.820557
1.520033	0.2	11.052559
1.523367	0.2	11.227569
1.526700	0.2	11.337237
1.530033	0.2	11.377325
1.533367	0.2	11.348138
1.536700	0.2	11.253725
1.540033	0.2	11.100867
1.543367	0.2	10.898141
1.546700	0.2	10.654717
1.550033	0.2	10.379711
1.553367	0.2	10.082447
1.556700	0.2	9.772680
1.560033	0.2	9.459793
1.563367	0.2	9.151995
1.566700	0.2	8.856328
1.570033	0.2	8.578775
1.573367	0.2	8.324175
1.576700	0.2	8.095866
1.580033	0.2	7.895040
1.583367	0.2	7.720799
1.586700	0.2	7.571517
1.590033	0.2	7.446418
1.593367	0.2	7.346338
1.596700	0.2	7.273024
1.600033	0.2	7.226877
1.603367	0.2	7.205289
1.606700	0.2	7.203682
1.610033	0.2	7.218029
1.613367	0.2	7.245876
1.616700	0.2	7.285201
1.620033	0.2	7.332759
1.623367	0.2	7.383879
1.626700	0.2	7.433919
1.630033	0.2	7.479764
1.633367	0.2	7.519973
1.636700	0.2	7.553739
1.640033	0.2	7.580156
1.643367	0.2	7.598479
1.646700	0.2	7.608640
1.650033	0.2	7.611257
1.653367	0.2	7.607448
1.656700	0.2	7.598717
1.660033	0.2	7.586605
1.663367	0.2	7.572472
1.666700	0.2	7.557785
1.670033	0.2	7.543960
1.673367	0.2	7.531783
1.676700	0.2	7.521645
1.680033	0.2	7.514013
1.683367	0.2	7.508942
1.686700	0.2	7.505515
1.690033	0.2	7.502637
1.693367	0.2	7.500038
1.696700	0.2	7.497789
1.700033	0.2	7.495200
1.703367	0.2	7.491186
1.706700	0.2	7.485030
1.710033	0.2	7.475982
1.713367	0.2	7.462911
1.716700	0.2	7.445025
1.720033	0.2	7.422119
1.723367	0.2	7.393979
1.726700	0.2	7.360345
1.730033	0.2	7.321094
1.733367	0.2	7.276027
1.736700	0.2	7.224637
1.740033	0.2	7.166262
1.743367	0.2	7.100538
1.746700	0.2	7.027355
1.750033	0.2	6.946148
1.753367	0.2	6.856080
1.756700	0.2	6.756755
1.760033	0.2	6.648297
1.763367	0.2	6.531370
1.766700	0.2	6.407504
1.770033	0.2	6.278581
1.773367	0.2	6.145560
1.776700	0.2	6.008320
1.780033	0.2	5.867132
1.783367	0.2	5.723774
1.786700	0.2	5.580811
1.790033	0.2	5.440325
1.793367	0.2	5.303598
1.796700	0.2	5.171429
1.800033	0.2	5.044634
1.803367	0.2	4.924107
1.806700	0.2	4.810137
1.810033	0.2	4.702411
1.813367	0.2	4.601260
1.816700	0.2	4.507387
1.820033	0.2	4.420513
1.823367	0.2	4.339889
1.826700	0.2	4.265783
1.830033	0.2	4.199650
1.833367	0.2	4.143119
1.836700	0.2	4.097144
1.840033	0.2	4.061935
1.843367	0.2	4.037539
1.846700	0.2	4.024315
1.850033	0.2	4.022652
1.853367	0.2	4.032068
1.856700	0.2	4.051253
1.860033	0.2	4.078886
1.863367	0.2	4.113577
1.866700	0.2	4.153587
1.870033	0.2	4.197471
1.873367	0.2	4.244251
1.876700	0.2	4.292377
1.880033	0.2	4.339484
1.883367	0.2	4.383414
1.886700	0.2	4.422632
1.890033	0.2	4.455829
1.893367	0.2	4.481878
1.896700	0.2	4.500067
1.900033	0.2	4.509930
1.903367	0.2	4.511327
1.906700	0.2	4.504407
1.910033	0.2	4.489301
1.913367	0.2	4.466404
1.916700	0.2	4.436788
1.920033	0.2	4.401784
1.923367	0.2	4.362608
1.926700	0.2	4.320582
1.930033	0.2	4.277085
1.933367	0.2	4.232950
1.936700	0.2	4.188423
1.940033	0.2	4.143477
1.943367	0.2	4.098448
1.946700	0.2	4.054341
1.950033	0.2	4.012180
1.953367	0.2	3.972119
1.956700	0.2	3.933278
1.960033	0.2	3.894358
1.963367	0.2	3.854362
1.966700	0.2	3.813067
1.970033	0.2	3.770734
1.973367	0.2	3.727563
1.976700	0.2	3.684089
1.980033	0.2	3.641751
1.983367	0.2	3.602235
1.986700	0.2	3.566388
1.990033	0.2	3.534011
1.993367	0.2	3.504776
1.996700	0.2	3.479179
2.000033	0.2	3.458238
2.003367	0.2	3.442564
2.006700	0.2	3.432594
2.010033	0.2	3.429120
2.013367	0.2	3.432375
2.016700	0.2	3.441344
2.020033	0.2	3.454727
2.023367	0.2	3.471673
2.026700	0.2	3.491500
2.030033	0.2	3.513377
2.033367	0.2	3.536013
2.036700	0.2	3.557894
2.040033	0.2	3.577792
2.043367	0.2	3.594523
2.046700	0.2	3.606556
2.050033	0.2	3.612363
2.053367	0.2	3.611199
2.056700	0.2	3.603497
2.060033	0.2	3.590258
2.063367	0.2	3.572162
2.066700	0.2	3.549657
2.070033	0.2	3.523310
2.073367	0.2	3.493512
2.076700	0.2	3.460753
2.080033	0.2	3.426461
2.083367	0.2	3.392687
2.086700	0.2	3.360775
2.090033	0.2	3.330759
2.093367	0.2	3.302014
2.096700	0.2	3.274144
2.100033	0.2	3.247010
2.103367	0.2	3.220290
2.106700	0.2	3.193780
2.110033	0.2	3.168005
2.113367	0.2	3.143596
2.116700	0.2	3.120238
2.120033	0.2	3.097076
2.123367	0.2	3.073635
2.126700	0.2	3.049946
2.130033	0.2	3.026202
2.133367	0.2	3.002365
2.136700	0.2	2.977857
2.140033	0.2	2.952158
2.143367	0.2	2.925349
2.146700	0.2	2.898010
2.150033	0.2	2.870951
2.153367	0.2	2.844869
2.156700	0.2	2.819798
2.160033	0.2	2.795123
2.163367	0.2	2.770270
2.166700	0.2	2.745260
2.170033	0.2	2.720673
2.173367	0.2	2.697436
2.176700	0.2	2.676449
2.180033	0.2	2.657990
2.183367	0.2	2.641561
2.186700	0.2	2.626660
2.190033	0.2	2.613054
2.193367	0.2	2.599950
2.196700	0.2	2.586083
2.200033	0.2	2.571177
2.203367	0.2	2.556574
2.206700	0.2	2.544033
2.210033	0.2	2.534199
2.213367	0.2	2.526441
2.216700	0.2	2.519446
2.220033	0.2	2.512001
2.223367	0.2	2.503535
2.226700	0.2	2.494208
2.230033	0.2	2.484717
2.233367	0.2	2.476010
2.236700	0.2	2.468503
2.240033	0.2	2.461853
2.243367	0.2	2.455423
2.246700	0.2	2.448633
2.250033	0.2	2.440889
2.253367	0.2	2.431851
2.256700	0.2	2.422095
2.260033	0.2	2.412875
2.263367	0.2	2.405145
2.266700	0.2	2.398980
2.270033	0.2	2.393741
2.273367	0.2	2.388330
2.276700	0.2	2.381639
2.280033	0.2	2.373438
2.283367	0.2	2.364996
2.286700	0.2	2.358281
2.290033	0.2	2.354295
2.293367	0.2	2.352265
2.296700	0.2	2.350397
2.300033	0.2	2.347222
2.303367	0.2	2.342192
2.306700	0.2	2.335561
2.310033	0.2	2.327967
2.313367	0.2	2.320060
2.316700	0.2	2.312553
2.320033	0.2	2.305941
2.323367	0.2	2.299896
2.326700	0.2	2.293377
2.330033	0.2	2.285438
2.333367	0.2	2.275868
2.336700	0.2	2.265093
2.340033	0.2	2.253568
2.343367	0.2	2.241679
2.346700	0.2	2.229870
2.350033	0.2	2.218219
2.353367	0.2	2.206545
2.356700	0.2	2.195127
2.360033	0.2	2.184543
2.363367	0.2	2.174526
2.366700	0.2	2.163770
2.370033	0.2	2.151192
2.373367	0.2	2.137031
2.376700	0.2	2.122493
2.380033	0.2	2.108593
2.383367	0.2	2.095513
2.386700	0.2	2.083080
2.390033	0.2	2.071620
2.393367	0.2	2.061953
2.396700	0.2	2.054702
2.400033	0.2	2.049874
2.403367	0.2	2.046945
2.406700	0.2	2.045236
2.410033	0.2	2.044644
2.413367	0.2	2.045822
2.416700	0.2	2.049287
2.420033	0.2	2.055028
2.423367	0.2	2.063010
2.426700	0.2	2.073208
2.430033	0.2	2.085385
2.433367	0.2	2.099485
2.436700	0.2	2.115821
2.440033	0.2	2.134424
2.443367	0.2	2.154573
2.446700	0.2	2.175043
2.450033	0.2	2.194862
2.453367	0.2	2.213633
2.456700	0.2	2.231277
2.460033	0.2	2.247626
2.463367	0.2	2.262485
2.466700	0.2	2.275771
2.470033	0.2	2.287063
2.473367	0.2	2.295389
2.476700	0.2	2.300050
2.480033	0.2	2.301224
2.483367	0.2	2.299626
2.486700	0.2	2.296213
2.490033	0.2	2.291943
2.493367	0.2	2.287207
2.496700	0.2	2.281745
2.500033	0.2	2.275305
2.503367	0.2	2.267859
2.506700	0.2	2.259295
2.510033	0.2	2.249563
2.513367	0.2	2.238979
2.516700	0.2	2.228022
2.520033	0.2	2.216944
2.523367	0.2	2.205749
2.526700	0.2	2.194289
2.530033	0.2	2.182000
2.533367	0.2	2.168147
2.536700	0.2	2.152827
2.540033	0.2	2.137297
2.543367	0.2	2.122954
2.546700	0.2	2.110088
2.550033	0.2	2.097804
2.553367	0.2	2.085217
2.556700	0.2	2.072491
2.560033	0.2	2.060533
2.563367	0.2	2.049906
2.566700	0.2	2.040355
2.570033	0.2	2.031298
2.573367	0.2	2.022558
2.576700	0.2	2.014525
2.580033	0.2	2.007624
2.583367	0.2	2.001883
2.586700	0.2	1.996956
2.590033	0.2	1.992676
2.593367	0.2	1.989389
2.596700	0.2	1.987573
2.600033	0.2	1.987154
2.603367	0.2	1.987391
2.606700	0.2	1.987773
2.610033	0.2	1.988639
2.613367	0.2	1.990451
2.616700	0.2	1.993109
2.620033	0.2	1.996239
2.623367	0.2	1.999689
2.626700	0.2	2.003452
2.630033	0.2	2.007331
2.633367	0.2	2.011224
2.636700	0.2	2.015661
2.640033	0.2	2.021315
2.643367	0.2	2.028001
2.646700	0.2	2.035107
2.650033	0.2	2.042684
2.653367	0.2	2.050842
2.656700	0.2	2.058805
2.660033	0.2	2.065338
2.663367	0.2	2.069660
2.666700	0.2	2.071690
2.670033	0.2	2.071629
2.673367	0.2	2.069841
2.676700	0.2	2.067252
2.680033	0.2	2.065445
2.683367	0.2	2.065888
2.686700	0.2	2.068719
2.690033	0.2	2.072100
2.693367	0.2	2.073292
2.696700	0.2	2.070637
2.700033	0.2	2.064402
2.703367	0.2	2.056076
2.706700	0.2	2.047019
2.710033	0.2	2.037724
2.713367	0.2	2.028095
2.716700	0.2	2.018283
2.720033	0.2	2.009105
2.723367	0.2	2.001300
2.726700	0.2	1.994451
2.730033	0.2	1.987251
2.733367	0.2	1.978977
2.736700	0.2	1.969906
2.740033	0.2	1.960541
2.743367	0.2	1.951172
2.746700	0.2	1.941887
2.750033	0.2	1.932662
2.753367	0.2	1.923777
2.756700	0.2	1.915963
2.760033	0.2	1.909435
2.763367	0.2	1.903120
2.766700	0.2	1.895363
2.770033	0.2	1.885328
2.773367	0.2	1.873635
2.776700	0.2	1.861593
2.780033	0.2	1.850124
2.783367	0.2	1.839623
2.786700	0.2	1.830417
2.790033	0.2	1.822840
2.793367	0.2	1.816563
2.796700	0.2	1.810188
2.800033	0.2	1.802417
2.803367	0.2	1.793327
2.806700	0.2	1.783986
2.810033	0.2	1.775362
2.813367	0.2	1.767967
2.816700	0.2	1.761913
2.820033	0.2	1.757038
2.823367	0.2	1.752949
2.826700	0.2	1.749364
2.830033	0.2	1.746318
2.833367	0.2	1.743836
2.836700	0.2	1.741340
2.840033	0.2	1.737941
2.843367	0.2	1.733364
2.846700	0.2	1.728046
2.850033	0.2	1.722360
2.853367	0.2	1.716544
2.856700	0.2	1.711240
2.860033	0.2	1.707319
2.863367	0.2	1.704753
2.866700	0.2	1.702453
2.870033	0.2	1.699664
2.873367	0.2	1.696507
2.876700	0.2	1.692814
2.880033	0.2	1.687859
2.883367	0.2	1.681298
2.886700	0.2	1.673969
2.890033	0.2	1.667542
2.893367	0.2	1.663095
2.896700	0.2	1.660245
2.900033	0.2	1.657908
2.903367	0.2	1.655454
2.906700	0.2	1.652925
2.910033	0.2	1.650699
2.913367	0.2	1.648837
2.916700	0.2	1.646853
2.920033	0.2	1.644371
2.923367	0.2	1.641666
2.926700	0.2	1.639291
2.930033	0.2	1.637191
2.933367	0.2	1.634508
2.936700	0.2	1.630583
2.940033	0.2	1.625801
2.943367	0.2	1.621088
2.946700	0.2	1.617069
2.950033	0.2	1.613968
2.953367	0.2	1.611919
2.956700	0.2	1.610927
2.960033	0.2	1.610480
2.963367	0.2	1.609842
2.966700	0.2	1.609051
2.970033	0.2	1.608660
2.973367	0.2	1.608650
2.976700	0.2	1.608706
2.980033	0.2	1.608883
2.983367	0.2	1.609330
2.986700	0.2	1.610136
2.990033	0.2	1.611514
2.993367	0.2	1.613116
2.996700	0.2	1.613824
3.000033	0.2	1.613018
3.003367	0.2	1.611621
3.006700	0.2	1.611160
3.010033	0.2	1.612301
3.013367	0.2	1.614420
3.016700	0.2	1.616385
3.020033	0.2	1.617610
3.023367	0.2	1.618303
3.026700	0.2	1.618695
3.030033	0.2	1.618657
3.033367	0.2	1.618098
3.036700	0.2	1.617153
3.040033	0.2	1.615901
3.043367	0.2	1.614233
3.046700	0.2	1.612031
3.050033	0.2	1.609377
3.053367	0.2	1.606825
3.056700	0.2	1.605037
3.060033	0.2	1.604105
3.063367	0.2	1.603477
3.066700	0.2	1.602401
3.070033	0.2	1.600343
3.073367	0.2	1.597237
3.076700	0.2	1.593521
3.080033	0.2	1.589810
3.083367	0.2	1.586373
3.086700	0.2	1.583174
3.090033	0.2	1.580240
3.093367	0.2	1.577684
3.096700	0.2	1.575635
3.100033	0.2	1.574284
3.103367	0.2	1.573525
3.106700	0.2	1.572850
3.110033	0.2	1.571705
3.113367	0.2	1.569702
3.116700	0.2	1.566750
3.120033	0.2	1.563281
3.123367	0.2	1.560464
3.126700	0.2	1.559900
3.130033	0.2	1.562494
3.133367	0.2	1.567430
3.136700	0.2	1.573036
3.140033	0.2	1.578294
3.143367	0.2	1.582960
3.146700	0.2	1.587234
3.150033	0.2	1.591551
3.153367	0.2	1.595998
3.156700	0.2	1.600175
3.160033	0.2	1.603938
3.163367	0.2	1.607728
3.166700	0.2	1.612161
3.170033	0.2	1.617321
3.173367	0.2	1.622410
3.176700	0.2	1.626275
3.180033	0.2	1.628371
3.183367	0.2	1.629381
3.186700	0.2	1.630699
3.190033	0.2	1.632916
3.193367	0.2	1.635221
3.196700	0.2	1.636525
3.200033	0.2	1.636348
3.203367	0.2	1.634662
3.206700	0.2	1.631971
3.210033	0.2	1.629093
3.213367	0.2	1.626383
3.216700	0.2	1.623747
3.220033	0.2	1.621041
3.223367	0.2	1.617996
3.226700	0.2	1.614331
3.230033	0.2	1.610010
3.233367	0.2	1.604781
3.236700	0.2	1.598042
3.240033	0.2	1.589553
3.243367	0.2	1.579947
3.246700	0.2	1.570298
3.250033	0.2	1.561642
3.253367	0.2	1.555053
3.256700	0.2	1.551802
3.260033	0.2	1.552501
3.263367	0.2	1.556030
3.266700	0.2	1.560231
3.270033	0.2	1.563886
3.273367	0.2	1.567258
3.276700	0.2	1.570922
3.280033	0.2	1.574787
3.283367	0.2	1.578364
3.286700	0.2	1.581698
3.290033	0.2	1.585609
3.293367	0.2	1.591081
3.296700	0.2	1.598662
3.300033	0.2	1.608352
3.303367	0.2	1.620082
3.306700	0.2	1.633777
3.310033	0.2	1.648930
3.313367	0.2	1.665242
3.316700	0.2	1.683366
3.320033	0.2	1.703855
3.323367	0.2	1.726099
3.326700	0.2	1.749438
3.330033	0.2	1.774412
3.333367	0.2	1.802268
3.336700	0.2	1.833574
3.340033	0.2	1.867600
3.343367	0.2	1.903190
3.346700	0.2	1.940075
3.350033	0.2	1.978711
3.353367	0.2	2.019065
3.356700	0.2	2.060542
3.360033	0.2	2.102782
3.363367	0.2	2.145935
3.366700	0.2	2.190475
3.370033	0.2	2.236762
3.373367	0.2	2.284790
3.376700	0.2	2.334458
3.380033	0.2	2.385536
3.383367	0.2	2.437206
3.386700	0.2	2.488159
3.390033	0.2	2.537542
3.393367	0.2	2.585375
3.396700	0.2	2.632067
3.400033	0.2	2.677958
3.403367	0.2	2.723034
3.406700	0.2	2.766694
3.410033	0.2	2.808245
3.413367	0.2	2.847440
3.416700	0.2	2.884129
3.420033	0.2	2.917983
3.423367	0.2	2.948781
3.426700	0.2	2.976549
3.430033	0.2	3.001443
3.433367	0.2	3.023925
3.436700	0.2	3.044582
3.440033	0.2	3.063185
3.443367	0.2	3.078575
3.446700	0.2	3.089765
3.450033	0.2	3.096624
3.453367	0.2	3.099786
3.456700	0.2	3.100266
3.460033	0.2	3.098566
3.463367	0.2	3.094138
3.466700	0.2	3.086319
3.470033	0.2	3.075209
3.473367	0.2	3.061080
3.476700	0.2	3.044060
3.480033	0.2	3.024833
3.483367	0.2	3.004475
3.486700	0.2	2.983399
3.490033	0.2	2.961303
3.493367	0.2	2.937852
3.496700	0.2	2.913121
3.500033	0.2	2.887836
3.503367	0.2	2.862941
3.506700	0.2	2.838806
3.510033	0.2	2.815360
3.513367	0.2	2.792776
3.516700	0.2	2.771369
3.520033	0.2	2.751034
3.523367	0.2	2.730857
3.526700	0.2	2.709795
3.530033	0.2	2.688034
3.533367	0.2	2.667126
3.536700	0.2	2.648705
3.540033	0.2	2.633478
3.543367	0.2	2.620877
3.546700	0.2	2.609547
3.550033	0.2	2.598274
3.553367	0.2	2.586357
3.556700	0.2	2.573300
3.560033	0.2	2.558492
3.563367	0.2	2.541724
3.566700	0.2	2.523665
3.570033	0.2	2.505239
3.573367	0.2	2.486901
3.576700	0.2	2.468918
3.580033	0.2	2.451618
3.583367	0.2	2.435246
3.586700	0.2	2.419953
3.590033	0.2	2.405797
3.593367	0.2	2.392367
3.596700	0.2	2.378835
3.600033	0.2	2.364530
3.603367	0.2	2.349415
3.606700	0.2	2.333880
3.610033	0.2	2.318369
3.613367	0.2	2.303123
3.616700	0.2	2.288288
3.620033	0.2	2.274122
3.623367	0.2	2.261093
3.626700	0.2	2.249260
3.630033	0.2	2.237707
3.633367	0.2	2.225372
3.636700	0.2	2.212706
3.640033	0.2	2.201214
3.643367	0.2	2.191183
3.646700	0.2	2.181195
3.650033	0.2	2.170037
3.653367	0.2	2.158089
3.656700	0.2	2.146466
3.660033	0.2	2.135546
3.663367	0.2	2.124710
3.666700	0.2	2.113376
3.670033	0.2	2.101809
3.673367	0.2	2.090773
3.676700	0.2	2.080686
3.680033	0.2	2.071382
3.683367	0.2	2.062442
3.686700	0.2	2.053683
3.690033	0.2	2.045035
3.693367	0.2	2.036272
3.696700	0.2	2.027405
3.700033	0.2	2.018828
3.703367	0.2	2.011149
3.706700	0.2	2.004998
3.710033	0.2	2.000425
3.713367	0.2	1.996504
3.716700	0.2	1.991992
3.720033	0.2	1.986474
3.723367	0.2	1.980802
3.726700	0.2	1.976616
3.730033	0.2	1.975396
3.733367	0.2	1.977282
3.736700	0.2	1.980904
3.740033	0.2	1.984625
3.743367	0.2	1.987987
3.746700	0.2	1.991685
3.750033	0.2	1.996150
3.753367	0.2	2.000812
3.756700	0.2	2.004909
3.760033	0.2	2.008346
3.763367	0.2	2.011438
3.766700	0.2	2.014260
3.770033	0.2	2.016611
3.773367	0.2	2.018642
3.776700	0.2	2.021086
3.780033	0.2	2.024546
3.783367	0.2	2.028835
3.786700	0.2	2.033287
3.790033	0.2	2.037152
3.793367	0.2	2.039750
3.796700	0.2	2.040891
3.800033	0.2	2.040998
3.803367	0.2	2.040681
3.806700	0.2	2.040323
3.810033	0.2	2.039885
3.813367	0.2	2.039173
3.816700	0.2	2.038334
3.820033	0.2	2.037748
3.823367	0.2	2.037608
3.826700	0.2	2.037808
3.830033	0.2	2.037990
3.833367	0.2	2.037343
3.836700	0.2	2.034679
3.840033	0.2	2.029086
3.843367	0.2	2.020467
3.846700	0.2	2.009780
3.850033	0.2	1.998590
3.853367	0.2	1.988146
3.856700	0.2	1.978925
3.860033	0.2	1.971135
3.863367	0.2	1.964998
3.866700	0.2	1.960038
3.870033	0.2	1.954730
3.873367	0.2	1.947638
3.876700	0.2	1.939056
3.880033	0.2	1.930632
3.883367	0.2	1.923167
3.886700	0.2	1.915772
3.890033	0.2	1.907432
3.893367	0.2	1.898245
3.896700	0.2	1.888806
3.900033	0.2	1.879474
3.903367	0.2	1.870580
3.906700	0.2	1.862496
3.910033	0.2	1.855399
3.913367	0.2	1.849234
3.916700	0.2	1.843828
3.920033	0.2	1.838999
3.923367	0.2	1.834594
3.926700	0.2	1.830608
3.930033	0.2	1.827087
3.933367	0.2	1.823702
3.936700	0.2	1.819739
3.940033	0.2	1.814831
3.943367	0.2	1.809192
3.946700	0.2	1.803157
3.950033	0.2	1.797038
3.953367	0.2	1.791138
3.956700	0.2	1.785429
3.960033	0.2	1.779501
3.963367	0.2	1.772954
3.966700	0.2	1.765466
3.970033	0.2	1.756744
3.973367	0.2	1.747054
3.976700	0.2	1.737447
3.980033	0.2	1.729229
3.983367	0.2	1.723198
3.986700	0.2	1.719170
3.990033	0.2	1.716074
3.993367	0.2	1.713075
3.996700	0.2	1.710118
4.000033	0.2	1.707524
4.003367	0.2	1.705657
4.006700	0.2	1.704749
4.010033	0.2	1.704539
4.013367	0.2	1.704134
4.016700	0.2	1.702765
4.020033	0.2	1.700376
4.023367	0.2	1.697191
4.026700	0.2	1.693103
4.030033	0.2	1.687868
4.033367	0.2	1.681750
4.036700	0.2	1.675528
4.040033	0.2	1.669843
4.043367	0.2	1.664846
4.046700	0.2	1.660511
4.050033	0.2	1.656818
4.053367	0.2	1.653638
4.056700	0.2	1.650709
4.060033	0.2	1.647961
4.063367	0.2	1.645489
4.066700	0.2	1.643021
4.070033	0.2	1.640045
4.073367	0.2	1.636459
4.076700	0.2	1.632399
4.080033	0.2	1.627980
4.083367	0.2	1.623570
4.086700	0.2	1.619817
4.090033	0.2	1.617223
4.093367	0.2	1.615756
4.096700	0.2	1.614601
4.100033	0.2	1.612450
4.103367	0.2	1.608650
4.106700	0.2	1.603714
4.110033	0.2	1.598299
4.113367	0.2	1.592287
4.116700	0.2	1.585204
4.120033	0.2	1.577241
4.123367	0.2	1.569609
4.126700	0.2	1.563858
4.130033	0.2	1.560543
4.133367	0.2	1.558643
4.136700	0.2	1.556543
4.140033	0.2	1.553437
4.143367	0.2	1.549521
4.146700	0.2	1.545311
4.150033	0.2	1.541153
4.153367	0.2	1.537325
4.156700	0.2	1.533898
4.160033	0.2	1.530461
4.163367	0.2	1.526484
4.166700	0.2	1.521800
4.170033	0.2	1.516566
4.173367	0.2	1.511094
4.176700	0.2	1.505706
4.180033	0.2	1.500924
4.183367	0.2	1.497227
4.186700	0.2	1.494391
4.190033	0.2	1.491630
4.193367	0.2	1.488221
4.196700	0.2	1.483946
4.200033	0.2	1.479005
4.203367	0.2	1.473529
4.206700	0.2	1.467699
4.210033	0.2	1.462162
4.213367	0.2	1.457478
4.216700	0.2	1.453259
4.220033	0.2	1.448602
4.223367	0.2	1.443163
4.226700	0.2	1.437301
4.230033	0.2	1.431429
4.233367	0.2	1.425734
4.236700	0.2	1.420421
4.240033	0.2	1.415885
4.243367	0.2	1.412267
4.246700	0.2	1.408993
4.250033	0.2	1.405063
4.253367	0.2	1.399983
4.256700	0.2	1.394032
4.260033	0.2	1.387694
4.263367	0.2	1.381389
4.266700	0.2	1.375680
4.270033	0.2	1.370711
4.273367	0.2	1.365626
4.276700	0.2	1.359587
4.280033	0.2	1.353258
4.283367	0.2	1.348197
4.286700	0.2	1.345123
4.290033	0.2	1.343559
4.293367	0.2	1.342804
4.296700	0.2	1.342404
4.300033	0.2	1.342013
4.303367	0.2	1.341333
4.306700	0.2	1.340080
4.310033	0.2	1.338045
4.313367	0.2	1.335312
4.316700	0.2	1.332276
4.320033	0.2	1.329496
4.323367	0.2	1.327461
4.326700	0.2	1.326432
4.330033	0.2	1.326646
4.333367	0.2	1.328168
4.336700	0.2	1.330138
4.340033	0.2	1.331316
4.343367	0.2	1.331447
4.346700	0.2	1.331237
4.350033	0.2	1.331102
4.353367	0.2	1.330492
4.356700	0.2	1.328392
4.360033	0.2	1.324648
4.363367	0.2	1.320541
4.366700	0.2	1.317845
4.370033	0.2	1.317323
4.373367	0.2	1.318282
4.376700	0.2	1.319377
4.380033	0.2	1.319358
4.383367	0.2	1.317118
4.386700	0.2	1.312136
4.390033	0.2	1.305090
4.393367	0.2	1.297658
4.396700	0.2	1.291446
4.400033	0.2	1.287162
4.403367	0.2	1.284555
4.406700	0.2	1.282692
4.410033	0.2	1.280629
4.413367	0.2	1.277863
4.416700	0.2	1.274082
4.420033	0.2	1.269076
4.423367	0.2	1.263288
4.426700	0.2	1.257858
4.430033	0.2	1.253607
4.433367	0.2	1.250347
4.436700	0.2	1.247367
4.440033	0.2	1.244089
4.443367	0.2	1.240266
4.446700	0.2	1.235832
4.450033	0.2	1.231027
4.453367	0.2	1.226491
4.456700	0.2	1.223055
4.460033	0.2	1.221169
4.463367	0.2	1.220400
4.466700	0.2	1.219665
4.470033	0.2	1.217970
4.473367	0.2	1.215306
4.476700	0.2	1.212787
4.480033	0.2	1.211604
4.483367	0.2	1.212172
4.486700	0.2	1.214193
4.490033	0.2	1.216973
4.493367	0.2	1.220047
4.496700	0.2	1.223665
4.500033	0.2	1.228531
4.503367	0.2	1.235087
4.506700	0.2	1.243036
4.510033	0.2	1.251423
4.513367	0.2	1.259260
4.516700	0.2	1.266166
4.520033	0.2	1.272708
4.523367	0.2	1.279889
4.526700	0.2	1.287898
4.530033	0.2	1.295642
4.533367	0.2	1.302040
4.536700	0.2	1.307302
4.540033	0.2	1.312299
4.543367	0.2	1.317193
4.546700	0.2	1.321444
4.550033	0.2	1.324741
4.553367	0.2	1.327316
4.556700	0.2	1.329379
4.560033	0.2	1.330613
4.563367	0.2	1.330231
4.566700	0.2	1.327693
4.570033	0.2	1.323433
4.573367	0.2	1.318729
4.576700	0.2	1.314953
4.580033	0.2	1.312676
4.583367	0.2	1.311456
4.586700	0.2	1.310371
4.590033	0.2	1.308462
4.593367	0.2	1.304997
4.596700	0.2	1.299530
4.600033	0.2	1.291768
4.603367	0.2	1.282175
4.606700	0.2	1.272475
4.610033	0.2	1.264275
4.613367	0.2	1.257532
4.616700	0.2	1.251139
4.620033	0.2	1.244470
4.623367	0.2	1.237881
4.626700	0.2	1.232321
4.630033	0.2	1.228414
4.633367	0.2	1.225299
4.636700	0.2	1.220987
4.640033	0.2	1.214216
4.643367	0.2	1.205304
4.646700	0.2	1.195516
4.650033	0.2	1.186254
4.653367	0.2	1.178398
4.656700	0.2	1.172181
4.660033	0.2	1.167664
4.663367	0.2	1.164787
4.666700	0.2	1.162821
4.670033	0.2	1.160386
4.673367	0.2	1.156223
4.676700	0.2	1.150239
4.680033	0.2	1.143795
4.683367	0.2	1.138314
4.686700	0.2	1.133899
4.690033	0.2	1.129773
4.693367	0.2	1.125322
4.696700	0.2	1.120516
4.700033	0.2	1.115487
4.703367	0.2	1.109974
4.706700	0.2	1.103664
4.710033	0.2	1.096786
4.713367	0.2	1.089820
4.716700	0.2	1.083221
4.720033	0.2	1.077331
4.723367	0.2	1.071747
4.726700	0.2	1.065210
4.730033	0.2	1.056762
4.733367	0.2	1.046909
4.736700	0.2	1.037214
4.740033	0.2	1.028921
4.743367	0.2	1.022187
4.746700	0.2	1.016725
4.750033	0.2	1.012599
4.753367	0.2	1.009707
4.756700	0.2	1.007216
4.760033	0.2	1.004166
4.763367	0.2	1.000143
4.766700	0.2	0.995188
4.770033	0.2	0.989423
4.773367	0.2	0.983044
4.776700	0.2	0.976534
4.780033	0.2	0.970508
4.783367	0.2	0.965293
4.786700	0.2	0.961046
4.790033	0.2	0.957889
4.793367	0.2	0.955733
4.796700	0.2	0.954010
4.800033	0.2	0.951984
4.803367	0.2	0.949320
4.806700	0.2	0.946196
4.810033	0.2	0.942908
4.813367	0.2	0.939569
4.816700	0.2	0.936128
4.820033	0.2	0.932589
4.823367	0.2	0.929134
4.826700	0.2	0.926107
4.830033	0.2	0.923858
4.833367	0.2	0.922279
4.836700	0.2	0.920659
4.840033	0.2	0.918433
4.843367	0.2	0.916044
4.846700	0.2	0.914307
4.850033	0.2	0.913404
4.853367	0.2	0.913208
4.856700	0.2	0.913460
4.860033	0.2	0.913427
4.863367	0.2	0.912598
4.866700	0.2	0.911294
4.870033	0.2	0.910098
4.873367	0.2	0.909474
4.876700	0.2	0.909828
4.880033	0.2	0.910885
4.883367	0.2	0.911467
4.886700	0.2	0.910778
4.890033	0.2	0.909320
4.893367	0.2	0.908216
4.896700	0.2	0.908361
4.900033	0.2	0.909762
4.903367	0.2	0.911425
4.906700	0.2	0.912403
4.910033	0.2	0.912608
4.913367	0.2	0.912263
4.916700	0.2	0.911327
4.920033	0.2	0.909977
4.923367	0.2	0.909083
4.926700	0.2	0.909586
4.930033	0.2	0.911490
4.933367	0.2	0.913846
4.936700	0.2	0.915746
4.940033	0.2	0.917274
4.943367	0.2	0.919322
4.946700	0.2	0.922531
4.950033	0.2	0.926494
4.953367	0.2	0.929968
4.956700	0.2	0.931723
4.960033	0.2	0.931327
4.963367	0.2	0.929330
4.966700	0.2	0.926801
4.970033	0.2	0.924640
4.973367	0.2	0.922675
4.976700	0.2	0.919700
4.980033	0.2	0.914969
4.983367	0.2	0.909166
4.986700	0.2	0.904012
4.990033	0.2	0.901227
4.993367	0.2	0.901241
4.996700	0.2	0.902987
5.000033	0.2	0.905180
5.003367	0.2	0.907322
5.006700	0.2	0.909362
5.010033	0.2	0.910605
5.013367	0.2	0.910070
5.016700	0.2	0.907830
5.020033	0.2	0.904971
5.023367	0.2	0.902540
5.026700	0.2	0.901353
5.030033	0.2	0.901702
5.033367	0.2	0.902778
5.036700	0.2	0.903290
5.040033	0.2	0.902377
5.043367	0.2	0.899630
5.046700	0.2	0.895462
5.050033	0.2	0.891318
5.053367	0.2	0.888631
5.056700	0.2	0.887671
5.060033	0.2	0.887685
5.063367	0.2	0.887858
5.066700	0.2	0.887727
5.070033	0.2	0.886754
5.073367	0.2	0.884430
5.076700	0.2	0.881199
5.080033	0.2	0.878344
5.083367	0.2	0.876766
5.086700	0.2	0.876542
5.090033	0.2	0.877404
5.093367	0.2	0.878889
5.096700	0.2	0.880109
5.100033	0.2	0.880244
5.103367	0.2	0.879113
5.106700	0.2	0.877008
5.110033	0.2	0.874237
5.113367	0.2	0.871201
5.116700	0.2	0.868258
5.120033	0.2	0.865352
5.123367	0.2	0.862265
5.126700	0.2	0.859494
5.130033	0.2	0.858386
5.133367	0.2	0.859704
5.136700	0.2	0.862498
5.140033	0.2	0.865161
5.143367	0.2	0.866861
5.146700	0.2	0.867420
5.150033	0.2	0.866642
5.153367	0.2	0.864533
5.156700	0.2	0.861720
5.160033	0.2	0.859243
5.163367	0.2	0.857841
5.166700	0.2	0.857175
5.170033	0.2	0.855736
5.173367	0.2	0.852318
5.176700	0.2	0.847448
5.180033	0.2	0.842907
5.183367	0.2	0.839932
5.186700	0.2	0.838316
5.190033	0.2	0.837208
5.193367	0.2	0.836132
5.196700	0.2	0.835164
5.200033	0.2	0.834581
5.203367	0.2	0.834637
5.206700	0.2	0.835322
5.210033	0.2	0.836081
5.213367	0.2	0.835950
5.216700	0.2	0.834283
5.220033	0.2	0.831326
5.223367	0.2	0.827820
5.226700	0.2	0.824276
5.230033	0.2	0.820900
5.233367	0.2	0.817957
5.236700	0.2	0.815862
5.240033	0.2	0.814819
5.243367	0.2	0.815010
5.246700	0.2	0.816686
5.250033	0.2	0.819606
5.253367	0.2	0.822851
5.256700	0.2	0.825301
5.260033	0.2	0.826186
5.263367	0.2	0.825501
5.266700	0.2	0.824225
5.270033	0.2	0.823587
5.273367	0.2	0.823992
5.276700	0.2	0.824998
5.280033	0.2	0.825943
5.283367	0.2	0.826255
5.286700	0.2	0.825776
5.290033	0.2	0.825147
5.293367	0.2	0.825464
5.296700	0.2	0.827173
5.300033	0.2	0.829864
5.303367	0.2	0.833003
5.306700	0.2	0.836202
5.310033	0.2	0.839117
5.313367	0.2	0.841711
5.316700	0.2	0.844235
5.320033	0.2	0.846493
5.323367	0.2	0.847946
5.326700	0.2	0.848598
5.330033	0.2	0.848798
5.333367	0.2	0.848332
5.336700	0.2	0.846805
5.340033	0.2	0.844728
5.343367	0.2	0.843224
5.346700	0.2	0.842856
5.350033	0.2	0.843322
5.353367	0.2	0.844351
5.356700	0.2	0.846134
5.360033	0.2	0.848849
5.363367	0.2	0.852309
5.366700	0.2	0.856109
5.370033	0.2	0.859797
5.373367	0.2	0.862931
5.376700	0.2	0.865287
5.380033	0.2	0.867299
5.383367	0.2	0.869851
5.386700	0.2	0.873483
5.390033	0.2	0.877860
5.393367	0.2	0.881869
5.396700	0.2	0.884160
5.400033	0.2	0.884118
5.403367	0.2	0.882479
5.406700	0.2	0.880668
5.410033	0.2	0.879979
5.413367	0.2	0.881189
5.416700	0.2	0.884184
5.420033	0.2	0.887965
5.423367	0.2	0.891248
5.426700	0.2	0.892947
5.430033	0.2	0.892691
5.433367	0.2	0.891294
5.436700	0.2	0.890275
5.440033	0.2	0.890759
5.443367	0.2	0.892947
5.446700	0.2	0.895895
5.450033	0.2	0.897888
5.453367	0.2	0.897823
5.456700	0.2	0.896305
5.460033	0.2	0.895178
5.463367	0.2	0.895690
5.466700	0.2	0.897502
5.470033	0.2	0.899932
5.473367	0.2	0.902764
5.476700	0.2	0.905553
5.480033	0.2	0.907425
5.483367	0.2	0.907807
5.486700	0.2	0.906959
5.490033	0.2	0.905669
5.493367	0.2	0.904673
5.496700	0.2	0.904435
5.500033	0.2	0.905208
5.503367	0.2	0.906861
5.506700	0.2	0.908556
5.510033	0.2	0.908868
5.513367	0.2	0.906866
5.516700	0.2	0.902945
5.520033	0.2	0.898377
5.523367	0.2	0.894354
5.526700	0.2	0.891448
5.530033	0.2	0.889907
5.533367	0.2	0.890098
5.536700	0.2	0.892323
5.540033	0.2	0.896398
5.543367	0.2	0.901641
5.546700	0.2	0.906806
5.550033	0.2	0.910144
5.553367	0.2	0.910400
5.556700	0.2	0.907881
5.560033	0.2	0.904133
5.563367	0.2	0.900920
5.566700	0.2	0.899620
5.570033	0.2	0.900729
5.573367	0.2	0.903509
5.576700	0.2	0.906605
5.580033	0.2	0.908826
5.583367	0.2	0.909194
5.586700	0.2	0.907308
5.590033	0.2	0.903937
5.593367	0.2	0.900491
5.596700	0.2	0.897683
5.600033	0.2	0.895564
5.603367	0.2	0.894368
5.606700	0.2	0.894656
5.610033	0.2	0.896947
5.613367	0.2	0.901134
5.616700	0.2	0.906303
5.620033	0.2	0.911197
5.623367	0.2	0.914647
5.626700	0.2	0.916030
5.630033	0.2	0.915853
5.633367	0.2	0.915364
5.636700	0.2	0.915537
5.640033	0.2	0.916417
5.643367	0.2	0.917162
5.646700	0.2	0.916733
5.650033	0.2	0.914824
5.653367	0.2	0.911914
5.656700	0.2	0.908729
5.660033	0.2	0.906065
5.663367	0.2	0.904715
5.666700	0.2	0.904975
5.670033	0.2	0.906414
5.673367	0.2	0.908184
5.676700	0.2	0.909069
5.680033	0.2	0.907895
5.683367	0.2	0.904426
5.686700	0.2	0.899481
5.690033	0.2	0.894233
5.693367	0.2	0.889543
5.696700	0.2	0.885706
5.700033	0.2	0.882871
5.703367	0.2	0.881450
5.706700	0.2	0.881907
5.710033	0.2	0.883918
5.713367	0.2	0.886284
5.716700	0.2	0.887807
5.720033	0.2	0.887774
5.723367	0.2	0.885641
5.726700	0.2	0.881273
5.730033	0.2	0.875494
5.733367	0.2	0.869958
5.736700	0.2	0.866121
5.740033	0.2	0.864179
5.743367	0.2	0.863136
5.746700	0.2	0.861776
5.750033	0.2	0.859406
5.753367	0.2	0.856160
5.756700	0.2	0.853133
5.760033	0.2	0.851704
5.763367	0.2	0.852384
5.766700	0.2	0.854568
5.770033	0.2	0.857199
5.773367	0.2	0.859261
5.776700	0.2	0.860160
5.780033	0.2	0.859839
5.783367	0.2	0.858512
5.786700	0.2	0.856342
5.790033	0.2	0.853599
5.793367	0.2	0.850828
5.796700	0.2	0.848523
5.800033	0.2	0.846712
5.803367	0.2	0.844952
5.806700	0.2	0.842605
5.810033	0.2	0.839299
5.813367	0.2	0.835503
5.816700	0.2	0.832528
5.820033	0.2	0.831466
5.823367	0.2	0.832197
5.826700	0.2	0.833631
5.830033	0.2	0.834703
5.833367	0.2	0.835075
5.836700	0.2	0.835219
5.840033	0.2	0.835750
5.843367	0.2	0.836686
5.846700	0.2	0.837375
5.850033	0.2	0.837091
5.853367	0.2	0.835592
5.856700	0.2	0.833026
5.860033	0.2	0.829813
5.863367	0.2	0.826884
5.866700	0.2	0.825105
5.870033	0.2	0.824523
5.873367	0.2	0.824886
5.876700	0.2	0.826172
5.880033	0.2	0.828165
5.883367	0.2	0.830092
5.886700	0.2	0.830959
5.890033	0.2	0.830148
5.893367	0.2	0.827713
5.896700	0.2	0.824453
5.900033	0.2	0.821464
5.903367	0.2	0.819499
5.906700	0.2	0.818972
5.910033	0.2	0.819834
5.913367	0.2	0.821175
5.916700	0.2	0.821697
5.920033	0.2	0.820691
5.923367	0.2	0.818386
5.926700	0.2	0.815671
5.930033	0.2	0.813371
5.933367	0.2	0.811801
5.936700	0.2	0.810833
5.940033	0.2	0.810008
5.943367	0.2	0.808970
5.946700	0.2	0.807964
5.950033	0.2	0.807573
5.953367	0.2	0.808178
5.956700	0.2	0.809687
5.960033	0.2	0.811634
5.963367	0.2	0.813669
5.966700	0.2	0.815699
5.970033	0.2	0.817408
5.973367	0.2	0.818074
5.976700	0.2	0.816984
5.980033	0.2	0.814055
5.983367	0.2	0.809953
5.986700	0.2	0.805575
5.990033	0.2	0.801487
5.993367	0.2	0.797920
5.996700	0.2	0.795093
6.000033	0.2	0.793231
