# Supplementary material for: Quantitative profiling of capsaicin content in seven chili pepper cultivars using optimized HPLC
Source: Front Plant Sci. 2026 May 7;17:1749488. doi: 10.3389/fpls.2026.1749488 (PMC13190488; doi:10.3389/fpls.2026.1749488)
Supplement: Supplementary file 3 [file DataSheet3.zip › Raw Chromatograms_Chili Pepper/THCD.csv]

URL chrom://desktop-lb30aed/ChromeleonLocal/Capsaicin/CapsaicinTest_1312025.seq/87783.smp/UV_VIS_4.channel
Channel UV_VIS_4
Injection Information:
Data Vault ChromeleonLocal
Sequence CapsaicinTest_1312025
Name THCD
Number 555
Position B:E5
Comment
Processing Method Processing_Capsaicin
Instrument Method Capsaicin_222025m1 -Origninal_4wavelenght
Type Unknown
Status Finished
Inject Time 3/31/2025 3:44:08 PM -07:00
Volume (�l) 10.00
Dilution Factor 1.0000
Weight 1.0000
Raw Data Information:
Time Min. (min) 0.003350
Time Max. (min) 6.000017
Data Points 1800
Detector UV
Generating Data System Chromeleon 7.2.10.24543
Exporting Data System Chromeleon 7.2.10.0
Operator Instrument Controller
Signal Quantity Absorbance
Signal Unit mAU
Signal Min. -0.232491
Signal Max. 398.499561
Channel UV_VIS_4
Driver Name VDAD.dll
Channel Type Evaluation
Min. Step (s) 0.2
Max. Step (s) 0.2
Average Step (s) 0.2
Signal Parameter Information:
Signal Info WVL:280 nm
Raw Data:
Time (min) Step (s) Value (mAU)
0.003350 n.a. 0.000000
0.006683 0.2 -0.000033
0.010017 0.2 -0.000224
0.013350 0.2 -0.000834
0.016683 0.2 -0.002203
0.020017 0.2 -0.004712
0.023350 0.2 -0.008345
0.026683 0.2 -0.012210
0.030017 0.2 -0.015046
0.033350 0.2 -0.016368
0.036683 0.2 -0.016675
0.040017 0.2 -0.016540
0.043350 0.2 -0.016289
0.046683 0.2 -0.016466
0.050017 0.2 -0.017569
0.053350 0.2 -0.019385
0.056683 0.2 -0.021025
0.060017 0.2 -0.021779
0.063350 0.2 -0.021812
0.066683 0.2 -0.021476
0.070017 0.2 -0.020401
0.073350 0.2 -0.018151
0.076683 0.2 -0.015232
0.080017 0.2 -0.012624
0.083350 0.2 -0.010640
0.086683 0.2 -0.008852
0.090017 0.2 -0.006701
0.093350 0.2 -0.003874
0.096683 0.2 -0.000489
0.100017 0.2 0.002738
0.103350 0.2 0.004680
0.106683 0.2 0.004764
0.110017 0.2 0.003548
0.113350 0.2 0.002463
0.116683 0.2 0.002850
0.120017 0.2 0.004871
0.123350 0.2 0.007339
0.126683 0.2 0.008964
0.130017 0.2 0.009593
0.133350 0.2 0.010314
0.136683 0.2 0.012424
0.140017 0.2 0.016363
0.143350 0.2 0.021504
0.146683 0.2 0.026636
0.150017 0.2 0.030580
0.153350 0.2 0.032643
0.156683 0.2 0.033188
0.160017 0.2 0.034012
0.163350 0.2 0.037006
0.166683 0.2 0.042161
0.170017 0.2 0.047744
0.173350 0.2 0.052070
0.176683 0.2 0.054673
0.180017 0.2 0.055954
0.183350 0.2 0.056424
0.186683 0.2 0.056634
0.190017 0.2 0.057379
0.193350 0.2 0.059339
0.196683 0.2 0.062510
0.200017 0.2 0.066226
0.203350 0.2 0.069863
0.206683 0.2 0.073165
0.210017 0.2 0.075949
0.213350 0.2 0.077798
0.216683 0.2 0.078287
0.220017 0.2 0.077593
0.223350 0.2 0.076345
0.226683 0.2 0.075181
0.230017 0.2 0.074860
0.233350 0.2 0.075907
0.236683 0.2 0.077914
0.240017 0.2 0.079810
0.243350 0.2 0.080704
0.246683 0.2 0.080541
0.250017 0.2 0.079912
0.253350 0.2 0.078948
0.256683 0.2 0.077048
0.260017 0.2 0.074008
0.263350 0.2 0.070273
0.266683 0.2 0.065933
0.270017 0.2 0.060652
0.273350 0.2 0.054538
0.276683 0.2 0.048541
0.280017 0.2 0.043968
0.283350 0.2 0.041630
0.286683 0.2 0.041481
0.290017 0.2 0.042561
0.293350 0.2 0.043232
0.296683 0.2 0.041937
0.300017 0.2 0.037961
0.303350 0.2 0.031670
0.306683 0.2 0.024326
0.310017 0.2 0.017430
0.313350 0.2 0.011898
0.316683 0.2 0.007907
0.320017 0.2 0.005332
0.323350 0.2 0.003865
0.326683 0.2 0.002822
0.330017 0.2 0.001597
0.333350 0.2 0.000112
0.336683 0.2 -0.001527
0.340017 0.2 -0.003292
0.343350 0.2 -0.005374
0.346683 0.2 -0.008275
0.350017 0.2 -0.012354
0.353350 0.2 -0.017583
0.356683 0.2 -0.023847
0.360017 0.2 -0.030943
0.363350 0.2 -0.038105
0.366683 0.2 -0.044289
0.370017 0.2 -0.049057
0.373350 0.2 -0.052634
0.376683 0.2 -0.055432
0.380017 0.2 -0.057863
0.383350 0.2 -0.060201
0.386683 0.2 -0.062641
0.390017 0.2 -0.065151
0.393350 0.2 -0.067446
0.396683 0.2 -0.069607
0.400017 0.2 -0.072252
0.403350 0.2 -0.075912
0.406683 0.2 -0.080783
0.410017 0.2 -0.086813
0.413350 0.2 -0.093197
0.416683 0.2 -0.098329
0.420017 0.2 -0.101198
0.423350 0.2 -0.102432
0.426683 0.2 -0.103572
0.430017 0.2 -0.105798
0.433350 0.2 -0.109198
0.436683 0.2 -0.112914
0.440017 0.2 -0.116103
0.443350 0.2 -0.118702
0.446683 0.2 -0.120988
0.450017 0.2 -0.122935
0.453350 0.2 -0.124541
0.456683 0.2 -0.126204
0.460017 0.2 -0.128243
0.463350 0.2 -0.130530
0.466683 0.2 -0.132956
0.470017 0.2 -0.135549
0.473350 0.2 -0.137980
0.476683 0.2 -0.139517
0.480017 0.2 -0.139750
0.483350 0.2 -0.139242
0.486683 0.2 -0.139396
0.490017 0.2 -0.141258
0.493350 0.2 -0.144509
0.496683 0.2 -0.147941
0.500017 0.2 -0.150856
0.503350 0.2 -0.153389
0.506683 0.2 -0.155824
0.510017 0.2 -0.158106
0.513350 0.2 -0.160052
0.516683 0.2 -0.161501
0.520017 0.2 -0.162525
0.523350 0.2 -0.163531
0.526683 0.2 -0.164895
0.530017 0.2 -0.166697
0.533350 0.2 -0.168858
0.536683 0.2 -0.171312
0.540017 0.2 -0.174129
0.543350 0.2 -0.177291
0.546683 0.2 -0.180625
0.550017 0.2 -0.184160
0.553350 0.2 -0.188276
0.556683 0.2 -0.193147
0.560017 0.2 -0.198428
0.563350 0.2 -0.203345
0.566683 0.2 -0.207187
0.570017 0.2 -0.209655
0.573350 0.2 -0.210851
0.576683 0.2 -0.211252
0.580017 0.2 -0.211606
0.583350 0.2 -0.212695
0.586683 0.2 -0.215103
0.590017 0.2 -0.218805
0.593350 0.2 -0.222838
0.596683 0.2 -0.225981
0.600017 0.2 -0.227555
0.603350 0.2 -0.227438
0.606683 0.2 -0.226186
0.610017 0.2 -0.225096
0.613350 0.2 -0.225413
0.616683 0.2 -0.227317
0.620017 0.2 -0.229916
0.623350 0.2 -0.232011
0.626683 0.2 -0.232491
0.630017 0.2 -0.229944
0.633350 0.2 -0.222493
0.636683 0.2 -0.208109
0.640017 0.2 -0.184854
0.643350 0.2 -0.150874
0.646683 0.2 -0.104490
0.650017 0.2 -0.044107
0.653350 0.2 0.032382
0.656683 0.2 0.129705
0.660017 0.2 0.258526
0.663350 0.2 0.436571
0.666683 0.2 0.685835
0.670017 0.2 1.028175
0.673350 0.2 1.480496
0.676683 0.2 2.049776
0.680017 0.2 2.729441
0.683350 0.2 3.498392
0.686683 0.2 4.323516
0.690017 0.2 5.165334
0.693350 0.2 5.985233
0.696683 0.2 6.753095
0.700017 0.2 7.454483
0.703350 0.2 8.095396
0.706683 0.2 8.703200
0.710017 0.2 9.324159
0.713350 0.2 10.016887
0.716683 0.2 10.839356
0.720017 0.2 11.830656
0.723350 0.2 12.994688
0.726683 0.2 14.294176
0.730017 0.2 15.656464
0.733350 0.2 16.985168
0.736683 0.2 18.179547
0.740017 0.2 19.178041
0.743350 0.2 20.017121
0.746683 0.2 20.849090
0.750017 0.2 21.877857
0.753350 0.2 23.246999
0.756683 0.2 24.962518
0.760017 0.2 26.910855
0.763350 0.2 28.951941
0.766683 0.2 31.005456
0.770017 0.2 33.075917
0.773350 0.2 35.229116
0.776683 0.2 37.557227
0.780017 0.2 40.153544
0.783350 0.2 43.097115
0.786683 0.2 46.441346
0.790017 0.2 50.204857
0.793350 0.2 54.367459
0.796683 0.2 58.875219
0.800017 0.2 63.655693
0.803350 0.2 68.636122
0.806683 0.2 73.750899
0.810017 0.2 78.930860
0.813350 0.2 84.087402
0.816683 0.2 89.127347
0.820017 0.2 94.023123
0.823350 0.2 98.895403
0.826683 0.2 104.013053
0.830017 0.2 109.673566
0.833350 0.2 116.045512
0.836683 0.2 123.094916
0.840017 0.2 130.640082
0.843350 0.2 138.468896
0.846683 0.2 146.409865
0.850017 0.2 154.297170
0.853350 0.2 161.857749
0.856683 0.2 168.612367
0.860017 0.2 173.889636
0.863350 0.2 176.996794
0.866683 0.2 177.499736
0.870017 0.2 175.489620
0.873350 0.2 171.702686
0.876683 0.2 167.417885
0.880017 0.2 164.141958
0.883350 0.2 163.167529
0.886683 0.2 165.148508
0.890017 0.2 169.857256
0.893350 0.2 176.236658
0.896683 0.2 182.741843
0.900017 0.2 187.836499
0.903350 0.2 190.440384
0.906683 0.2 190.162119
0.910017 0.2 187.266567
0.913350 0.2 182.442144
0.916683 0.2 176.494420
0.920017 0.2 170.089374
0.923350 0.2 163.620222
0.926683 0.2 157.206115
0.930017 0.2 150.781474
0.933350 0.2 144.215785
0.936683 0.2 137.413005
0.940017 0.2 130.364890
0.943350 0.2 123.156905
0.946683 0.2 115.940119
0.950017 0.2 108.888345
0.953350 0.2 102.158291
0.956683 0.2 95.864795
0.960017 0.2 90.074753
0.963350 0.2 84.815561
0.966683 0.2 80.089192
0.970017 0.2 75.884480
0.973350 0.2 72.184452
0.976683 0.2 68.968814
0.980017 0.2 66.212872
0.983350 0.2 63.883606
0.986683 0.2 61.935880
0.990017 0.2 60.312823
0.993350 0.2 58.950763
0.996683 0.2 57.786526
1.000017 0.2 56.765252
1.003350 0.2 55.846809
1.006683 0.2 55.009704
1.010017 0.2 54.251421
1.013350 0.2 53.584264
1.016683 0.2 53.027957
1.020017 0.2 52.601961
1.023350 0.2 52.319593
1.026683 0.2 52.185729
1.030017 0.2 52.197683
1.033350 0.2 52.346229
1.036683 0.2 52.614487
1.040017 0.2 52.975630
1.043350 0.2 53.391797
1.046683 0.2 53.815492
1.050017 0.2 54.193563
1.053350 0.2 54.473802
1.056683 0.2 54.613641
1.060017 0.2 54.587331
1.063350 0.2 54.388517
1.066683 0.2 54.027848
1.070017 0.2 53.527365
1.073350 0.2 52.913232
1.076683 0.2 52.208239
1.080017 0.2 51.425970
1.083350 0.2 50.568287
1.086683 0.2 49.626096
1.090017 0.2 48.583248
1.093350 0.2 47.422475
1.096683 0.2 46.131434
1.100017 0.2 44.708448
1.103350 0.2 43.166569
1.106683 0.2 41.533774
1.110017 0.2 39.849412
1.113350 0.2 38.158605
1.116683 0.2 36.506429
1.120017 0.2 34.932699
1.123350 0.2 33.467417
1.126683 0.2 32.128016
1.130017 0.2 30.919742
1.133350 0.2 29.838183
1.136683 0.2 28.872299
1.140017 0.2 28.007622
1.143350 0.2 27.229372
1.146683 0.2 26.524337
1.150017 0.2 25.881375
1.153350 0.2 25.291881
1.156683 0.2 24.750656
1.160017 0.2 24.255817
1.163350 0.2 23.807711
1.166683 0.2 23.407969
1.170017 0.2 23.059030
1.173350 0.2 22.763889
1.176683 0.2 22.525634
1.180017 0.2 22.346731
1.183350 0.2 22.228034
1.186683 0.2 22.167685
1.190017 0.2 22.160183
1.193350 0.2 22.196271
1.196683 0.2 22.263750
1.200017 0.2 22.349269
1.203350 0.2 22.440259
1.206683 0.2 22.525643
1.210017 0.2 22.595273
1.213350 0.2 22.639940
1.216683 0.2 22.652773
1.220017 0.2 22.630440
1.223350 0.2 22.573047
1.226683 0.2 22.483091
1.230017 0.2 22.364534
1.233350 0.2 22.222246
1.236683 0.2 22.060750
1.240017 0.2 21.882695
1.243350 0.2 21.687923
1.246683 0.2 21.473500
1.250017 0.2 21.235142
1.253350 0.2 20.969464
1.256683 0.2 20.675780
1.260017 0.2 20.357068
1.263350 0.2 20.019575
1.266683 0.2 19.671167
1.270017 0.2 19.319472
1.273350 0.2 18.970603
1.276683 0.2 18.628496
1.280017 0.2 18.294761
1.283350 0.2 17.968854
1.286683 0.2 17.648223
1.290017 0.2 17.328928
1.293350 0.2 17.007217
1.296683 0.2 16.681035
1.300017 0.2 16.351007
1.303350 0.2 16.021119
1.306683 0.2 15.697847
1.310017 0.2 15.387856
1.313350 0.2 15.096017
1.316683 0.2 14.824620
1.320017 0.2 14.573382
1.323350 0.2 14.340505
1.326683 0.2 14.124210
1.330017 0.2 13.923263
1.333350 0.2 13.736999
1.336683 0.2 13.565379
1.340017 0.2 13.408507
1.343350 0.2 13.265996
1.346683 0.2 13.136766
1.350017 0.2 13.018698
1.353350 0.2 12.908285
1.356683 0.2 12.801443
1.360017 0.2 12.695100
1.363350 0.2 12.588231
1.366683 0.2 12.482377
1.370017 0.2 12.381701
1.373350 0.2 12.292392
1.376683 0.2 12.222254
1.380017 0.2 12.181168
1.383350 0.2 12.181392
1.386683 0.2 12.236694
1.390017 0.2 12.360844
1.393350 0.2 12.565902
1.396683 0.2 12.860601
1.400017 0.2 13.249097
1.403350 0.2 13.730801
1.406683 0.2 14.301594
1.410017 0.2 14.954871
1.413350 0.2 15.681018
1.416683 0.2 16.466747
1.420017 0.2 17.296225
1.423350 0.2 18.153577
1.426683 0.2 19.024974
1.430017 0.2 19.899467
1.433350 0.2 20.769397
1.436683 0.2 21.631024
1.440017 0.2 22.484292
1.443350 0.2 23.330753
1.446683 0.2 24.170657
1.450017 0.2 25.000870
1.453350 0.2 25.813384
1.456683 0.2 26.593395
1.460017 0.2 27.318862
1.463350 0.2 27.962811
1.466683 0.2 28.496697
1.470017 0.2 28.893789
1.473350 0.2 29.132846
1.476683 0.2 29.201848
1.480017 0.2 29.100538
1.483350 0.2 28.840532
1.486683 0.2 28.443453
1.490017 0.2 27.938667
1.493350 0.2 27.360292
1.496683 0.2 26.743547
1.500017 0.2 26.121275
1.503350 0.2 25.521535
1.506683 0.2 24.966621
1.510017 0.2 24.473299
1.513350 0.2 24.053319
1.516683 0.2 23.713801
1.520017 0.2 23.457990
1.523350 0.2 23.285947
1.526683 0.2 23.194789
1.530017 0.2 23.179487
1.533350 0.2 23.234179
1.536683 0.2 23.352806
1.540017 0.2 23.528817
1.543350 0.2 23.753834
1.546683 0.2 24.016616
1.550017 0.2 24.303948
1.553350 0.2 24.602460
1.556683 0.2 24.899510
1.560017 0.2 25.182879
1.563350 0.2 25.440650
1.566683 0.2 25.661294
1.570017 0.2 25.833733
1.573350 0.2 25.947830
1.576683 0.2 25.995378
1.580017 0.2 25.970922
1.583350 0.2 25.871564
1.586683 0.2 25.696317
1.590017 0.2 25.446559
1.593350 0.2 25.127069
1.596683 0.2 24.745930
1.600017 0.2 24.313484
1.603350 0.2 23.841383
1.606683 0.2 23.342315
1.610017 0.2 22.829711
1.613350 0.2 22.316980
1.616683 0.2 21.816595
1.620017 0.2 21.338966
1.623350 0.2 20.891959
1.626683 0.2 20.481115
1.630017 0.2 20.110114
1.633350 0.2 19.781622
1.636683 0.2 19.498114
1.640017 0.2 19.261427
1.643350 0.2 19.072061
1.646683 0.2 18.929904
1.650017 0.2 18.835613
1.653350 0.2 18.790583
1.656683 0.2 18.796329
1.660017 0.2 18.854490
1.663350 0.2 18.966310
1.666683 0.2 19.131848
1.670017 0.2 19.350369
1.673350 0.2 19.621253
1.676683 0.2 19.944347
1.680017 0.2 20.319959
1.683350 0.2 20.748307
1.686683 0.2 21.228916
1.690017 0.2 21.760268
1.693350 0.2 22.339616
1.696683 0.2 22.963258
1.700017 0.2 23.627291
1.703350 0.2 24.327687
1.706683 0.2 25.060033
1.710017 0.2 25.820201
1.713350 0.2 26.605236
1.716683 0.2 27.412791
1.720017 0.2 28.240248
1.723350 0.2 29.085041
1.726683 0.2 29.945294
1.730017 0.2 30.819480
1.733350 0.2 31.706044
1.736683 0.2 32.602842
1.740017 0.2 33.506295
1.743350 0.2 34.411177
1.746683 0.2 35.311244
1.750017 0.2 36.199456
1.753350 0.2 37.067318
1.756683 0.2 37.904205
1.760017 0.2 38.697571
1.763350 0.2 39.434149
1.766683 0.2 40.101227
1.770017 0.2 40.687639
1.773350 0.2 41.184579
1.776683 0.2 41.585625
1.780017 0.2 41.886848
1.783350 0.2 42.088274
1.786683 0.2 42.194454
1.790017 0.2 42.212829
1.793350 0.2 42.152060
1.796683 0.2 42.020567
1.800017 0.2 41.824556
1.803350 0.2 41.567585
1.806683 0.2 41.251965
1.810017 0.2 40.879985
1.813350 0.2 40.454413
1.816683 0.2 39.979089
1.820017 0.2 39.459500
1.823350 0.2 38.902778
1.826683 0.2 38.317391
1.830017 0.2 37.711873
1.833350 0.2 37.093181
1.836683 0.2 36.466098
1.840017 0.2 35.834275
1.843350 0.2 35.201036
1.846683 0.2 34.568906
1.850017 0.2 33.939322
1.853350 0.2 33.313599
1.856683 0.2 32.693381
1.860017 0.2 32.080221
1.863350 0.2 31.475606
1.866683 0.2 30.881418
1.870017 0.2 30.300040
1.873350 0.2 29.734005
1.876683 0.2 29.185740
1.880017 0.2 28.658039
1.883350 0.2 28.154245
1.886683 0.2 27.677543
1.890017 0.2 27.230391
1.893350 0.2 26.814798
1.896683 0.2 26.432653
1.900017 0.2 26.085549
1.903350 0.2 25.774366
1.906683 0.2 25.499570
1.910017 0.2 25.261920
1.913350 0.2 25.062389
1.916683 0.2 24.901261
1.920017 0.2 24.777530
1.923350 0.2 24.689641
1.926683 0.2 24.636732
1.930017 0.2 24.618506
1.933350 0.2 24.634791
1.936683 0.2 24.685813
1.940017 0.2 24.772086
1.943350 0.2 24.894290
1.946683 0.2 25.054049
1.950017 0.2 25.254288
1.953350 0.2 25.498765
1.956683 0.2 25.791647
1.960017 0.2 26.137810
1.963350 0.2 26.543201
1.966683 0.2 27.014967
1.970017 0.2 27.561458
1.973350 0.2 28.192196
1.976683 0.2 28.918218
1.980017 0.2 29.752753
1.983350 0.2 30.711056
1.986683 0.2 31.809085
1.990017 0.2 33.062426
1.993350 0.2 34.486144
1.996683 0.2 36.094831
2.000017 0.2 37.901942
2.003350 0.2 39.918614
2.006683 0.2 42.153494
2.010017 0.2 44.613513
2.013350 0.2 47.304328
2.016683 0.2 50.230431
2.020017 0.2 53.395494
2.023350 0.2 56.803091
2.026683 0.2 60.457564
2.030017 0.2 64.363726
2.033350 0.2 68.525984
2.036683 0.2 72.948332
2.040017 0.2 77.634589
2.043350 0.2 82.588056
2.046683 0.2 87.811276
2.050017 0.2 93.305800
2.053350 0.2 99.072335
2.056683 0.2 105.111776
2.060017 0.2 111.425398
2.063350 0.2 118.014049
2.066683 0.2 124.877924
2.070017 0.2 132.016922
2.073350 0.2 139.431376
2.076683 0.2 147.122918
2.080017 0.2 155.094643
2.083350 0.2 163.350222
2.086683 0.2 171.892587
2.090017 0.2 180.722918
2.093350 0.2 189.840486
2.096683 0.2 199.243189
2.100017 0.2 208.927654
2.103350 0.2 218.888484
2.106683 0.2 229.116013
2.110017 0.2 239.592954
2.113350 0.2 250.291848
2.116683 0.2 261.174343
2.120017 0.2 272.190753
2.123350 0.2 283.280206
2.126683 0.2 294.372258
2.130017 0.2 305.388621
2.133350 0.2 316.243968
2.136683 0.2 326.846773
2.140017 0.2 337.101380
2.143350 0.2 346.910297
2.146683 0.2 356.175420
2.150017 0.2 364.797805
2.153350 0.2 372.676598
2.156683 0.2 379.708731
2.160017 0.2 385.789057
2.163350 0.2 390.810757
2.166683 0.2 394.667802
2.170017 0.2 397.260180
2.173350 0.2 398.499561
2.176683 0.2 398.313292
2.180017 0.2 396.648590
2.183350 0.2 393.478433
2.186683 0.2 388.806649
2.190017 0.2 382.669787
2.193350 0.2 375.136817
2.196683 0.2 366.307404
2.200017 0.2 356.308008
2.203350 0.2 345.285987
2.206683 0.2 333.402246
2.210017 0.2 320.822862
2.213350 0.2 307.711140
2.216683 0.2 294.221537
2.220017 0.2 280.495668
2.223350 0.2 266.659740
2.226683 0.2 252.823131
2.230017 0.2 239.078370
2.233350 0.2 225.502416
2.236683 0.2 212.158761
2.240017 0.2 199.100212
2.243350 0.2 186.371543
2.246683 0.2 174.011407
2.250017 0.2 162.053607
2.253350 0.2 150.528308
2.256683 0.2 139.463497
2.260017 0.2 128.885536
2.263350 0.2 118.817715
2.266683 0.2 109.278197
2.270017 0.2 100.279520
2.273350 0.2 91.829798
2.276683 0.2 83.933384
2.280017 0.2 76.590013
2.283350 0.2 69.794292
2.286683 0.2 63.535851
2.290017 0.2 57.799229
2.293350 0.2 52.564270
2.296683 0.2 47.807647
2.300017 0.2 43.504220
2.303350 0.2 39.627655
2.306683 0.2 36.150506
2.310017 0.2 33.043828
2.313350 0.2 30.277232
2.316683 0.2 27.820803
2.320017 0.2 25.647096
2.323350 0.2 23.730625
2.326683 0.2 22.046426
2.330017 0.2 20.570476
2.333350 0.2 19.281153
2.336683 0.2 18.159351
2.340017 0.2 17.187549
2.343350 0.2 16.349419
2.346683 0.2 15.630182
2.350017 0.2 15.016599
2.353350 0.2 14.496217
2.356683 0.2 14.057057
2.360017 0.2 13.688775
2.363350 0.2 13.383683
2.366683 0.2 13.136105
2.370017 0.2 12.940965
2.373350 0.2 12.792740
2.376683 0.2 12.685386
2.380017 0.2 12.612962
2.383350 0.2 12.570103
2.386683 0.2 12.552179
2.390017 0.2 12.555514
2.393350 0.2 12.577344
2.396683 0.2 12.615155
2.400017 0.2 12.665857
2.403350 0.2 12.725480
2.406683 0.2 12.789443
2.410017 0.2 12.853406
2.413350 0.2 12.913933
2.416683 0.2 12.968215
2.420017 0.2 13.014120
2.423350 0.2 13.050805
2.426683 0.2 13.077743
2.430017 0.2 13.092957
2.433350 0.2 13.093231
2.436683 0.2 13.075755
2.440017 0.2 13.038912
2.443350 0.2 12.981882
2.446683 0.2 12.904233
2.450017 0.2 12.805867
2.453350 0.2 12.686737
2.456683 0.2 12.546545
2.460017 0.2 12.385352
2.463350 0.2 12.205113
2.466683 0.2 12.009805
2.470017 0.2 11.804071
2.473350 0.2 11.592498
2.476683 0.2 11.379332
2.480017 0.2 11.168323
2.483350 0.2 10.962980
2.486683 0.2 10.767495
2.490017 0.2 10.587508
2.493350 0.2 10.429774
2.496683 0.2 10.301340
2.500017 0.2 10.209153
2.503350 0.2 10.159952
2.506683 0.2 10.160222
2.510017 0.2 10.216460
2.513350 0.2 10.335636
2.516683 0.2 10.525044
2.520017 0.2 10.791402
2.523350 0.2 11.140727
2.526683 0.2 11.579171
2.530017 0.2 12.113303
2.533350 0.2 12.749257
2.536683 0.2 13.491986
2.540017 0.2 14.345455
2.543350 0.2 15.313351
2.546683 0.2 16.399259
2.550017 0.2 17.606490
2.553350 0.2 18.937597
2.556683 0.2 20.393822
2.560017 0.2 21.975432
2.563350 0.2 23.682206
2.566683 0.2 25.513582
2.570017 0.2 27.469075
2.573350 0.2 29.548593
2.576683 0.2 31.752302
2.580017 0.2 34.080688
2.583350 0.2 36.534574
2.586683 0.2 39.114817
2.590017 0.2 41.822242
2.593350 0.2 44.658207
2.596683 0.2 47.624656
2.600017 0.2 50.723520
2.603350 0.2 53.956690
2.606683 0.2 57.326304
2.610017 0.2 60.834140
2.613350 0.2 64.480919
2.616683 0.2 68.266597
2.620017 0.2 72.190166
2.623350 0.2 76.248376
2.626683 0.2 80.434699
2.630017 0.2 84.739463
2.633350 0.2 89.150616
2.636683 0.2 93.653812
2.640017 0.2 98.231980
2.643350 0.2 102.865202
2.646683 0.2 107.530546
2.650017 0.2 112.201730
2.653350 0.2 116.849761
2.656683 0.2 121.444091
2.660017 0.2 125.952372
2.663350 0.2 130.339377
2.666683 0.2 134.567437
2.670017 0.2 138.598015
2.673350 0.2 142.392200
2.676683 0.2 145.910732
2.680017 0.2 149.114416
2.683350 0.2 151.964598
2.686683 0.2 154.424687
2.690017 0.2 156.462877
2.693350 0.2 158.053842
2.696683 0.2 159.179266
2.700017 0.2 159.827867
2.703350 0.2 159.994676
2.706683 0.2 159.680760
2.710017 0.2 158.894411
2.713350 0.2 157.652260
2.716683 0.2 155.978114
2.720017 0.2 153.900292
2.723350 0.2 151.450010
2.726683 0.2 148.661095
2.730017 0.2 145.569523
2.733350 0.2 142.212236
2.736683 0.2 138.625894
2.740017 0.2 134.845660
2.743350 0.2 130.903600
2.746683 0.2 126.827913
2.750017 0.2 122.643951
2.753350 0.2 118.375914
2.756683 0.2 114.047565
2.760017 0.2 109.681534
2.763350 0.2 105.298725
2.766683 0.2 100.918496
2.770017 0.2 96.559222
2.773350 0.2 92.238798
2.776683 0.2 87.974533
2.780017 0.2 83.782440
2.783350 0.2 79.677333
2.786683 0.2 75.673633
2.790017 0.2 71.785837
2.793350 0.2 68.028006
2.796683 0.2 64.412975
2.800017 0.2 60.951947
2.803350 0.2 57.653571
2.806683 0.2 54.522879
2.810017 0.2 51.561468
2.813350 0.2 48.768846
2.816683 0.2 46.143942
2.820017 0.2 43.685488
2.823350 0.2 41.390536
2.826683 0.2 39.253365
2.830017 0.2 37.266458
2.833350 0.2 35.421969
2.836683 0.2 33.711251
2.840017 0.2 32.123951
2.843350 0.2 30.648652
2.846683 0.2 29.274337
2.850017 0.2 27.991110
2.853350 0.2 26.790234
2.856683 0.2 25.663846
2.860017 0.2 24.604290
2.863350 0.2 23.603840
2.866683 0.2 22.655372
2.870017 0.2 21.752897
2.873350 0.2 20.891372
2.876683 0.2 20.066323
2.880017 0.2 19.273763
2.883350 0.2 18.510264
2.886683 0.2 17.772955
2.890017 0.2 17.059883
2.893350 0.2 16.370257
2.896683 0.2 15.703910
2.900017 0.2 15.060399
2.903350 0.2 14.438443
2.906683 0.2 13.836361
2.910017 0.2 13.252925
2.913350 0.2 12.687636
2.916683 0.2 12.140521
2.920017 0.2 11.611586
2.923350 0.2 11.100527
2.926683 0.2 10.607024
2.930017 0.2 10.130852
2.933350 0.2 9.671631
2.936683 0.2 9.228769
2.940017 0.2 8.801827
2.943350 0.2 8.390853
2.946683 0.2 7.996261
2.950017 0.2 7.618149
2.953350 0.2 7.256055
2.956683 0.2 6.909571
2.960017 0.2 6.579049
2.963350 0.2 6.265468
2.966683 0.2 5.969279
2.970017 0.2 5.689841
2.973350 0.2 5.426165
2.976683 0.2 5.177837
2.980017 0.2 4.945281
2.983350 0.2 4.729377
2.986683 0.2 4.530232
2.990017 0.2 4.346501
2.993350 0.2 4.176311
2.996683 0.2 4.018378
3.000017 0.2 3.872127
3.003350 0.2 3.737137
3.006683 0.2 3.612619
3.010017 0.2 3.497675
3.013350 0.2 3.391951
3.016683 0.2 3.295350
3.020017 0.2 3.207168
3.023350 0.2 3.126427
3.026683 0.2 3.052382
3.030017 0.2 2.983864
3.033350 0.2 2.919557
3.036683 0.2 2.859035
3.040017 0.2 2.802545
3.043350 0.2 2.750112
3.046683 0.2 2.701343
3.050017 0.2 2.655694
3.053350 0.2 2.612849
3.056683 0.2 2.572639
3.060017 0.2 2.534809
3.063350 0.2 2.499172
3.066683 0.2 2.465597
3.070017 0.2 2.433853
3.073350 0.2 2.403744
3.076683 0.2 2.375003
3.080017 0.2 2.347338
3.083350 0.2 2.320968
3.086683 0.2 2.296255
3.090017 0.2 2.272776
3.093350 0.2 2.249652
3.096683 0.2 2.226522
3.100017 0.2 2.203807
3.103350 0.2 2.182289
3.106683 0.2 2.162689
3.110017 0.2 2.145669
3.113350 0.2 2.131793
3.116683 0.2 2.120985
3.120017 0.2 2.112351
3.123350 0.2 2.104570
3.126683 0.2 2.096188
3.130017 0.2 2.086284
3.133350 0.2 2.075317
3.136683 0.2 2.064896
3.140017 0.2 2.056351
3.143350 0.2 2.049832
3.146683 0.2 2.044779
3.150017 0.2 2.040868
3.153350 0.2 2.038209
3.156683 0.2 2.036593
3.160017 0.2 2.035224
3.163350 0.2 2.033687
3.166683 0.2 2.032439
3.170017 0.2 2.031950
3.173350 0.2 2.031946
3.176683 0.2 2.031908
3.180017 0.2 2.031876
3.183350 0.2 2.032332
3.186683 0.2 2.033715
3.190017 0.2 2.036411
3.193350 0.2 2.040565
3.196683 0.2 2.045878
3.200017 0.2 2.051871
3.203350 0.2 2.058120
3.206683 0.2 2.064193
3.210017 0.2 2.069683
3.213350 0.2 2.074572
3.216683 0.2 2.079289
3.220017 0.2 2.084360
3.223350 0.2 2.090372
3.226683 0.2 2.097916
3.230017 0.2 2.107071
3.233350 0.2 2.117273
3.236683 0.2 2.127918
3.240017 0.2 2.138987
3.243350 0.2 2.151020
3.246683 0.2 2.164198
3.250017 0.2 2.177837
3.253350 0.2 2.191090
3.256683 0.2 2.203584
3.260017 0.2 2.215551
3.263350 0.2 2.227533
3.266683 0.2 2.239603
3.270017 0.2 2.251519
3.273350 0.2 2.263840
3.276683 0.2 2.278062
3.280017 0.2 2.295240
3.283350 0.2 2.314942
3.286683 0.2 2.335953
3.290017 0.2 2.357741
3.293350 0.2 2.380931
3.296683 0.2 2.406733
3.300017 0.2 2.436284
3.303350 0.2 2.469989
3.306683 0.2 2.507246
3.310017 0.2 2.547218
3.313350 0.2 2.589948
3.316683 0.2 2.636006
3.320017 0.2 2.685245
3.323350 0.2 2.736608
3.326683 0.2 2.789204
3.330017 0.2 2.843128
3.333350 0.2 2.899431
3.336683 0.2 2.959571
3.340017 0.2 3.024754
3.343350 0.2 3.095567
3.346683 0.2 3.171931
3.350017 0.2 3.252905
3.353350 0.2 3.337143
3.356683 0.2 3.424161
3.360017 0.2 3.514686
3.363350 0.2 3.609876
3.366683 0.2 3.711055
3.370017 0.2 3.819899
3.373350 0.2 3.937930
3.376683 0.2 4.065661
3.380017 0.2 4.202188
3.383350 0.2 4.345835
3.386683 0.2 4.495848
3.390017 0.2 4.653637
3.393350 0.2 4.821778
3.396683 0.2 5.001696
3.400017 0.2 5.192584
3.403350 0.2 5.392437
3.406683 0.2 5.599614
3.410017 0.2 5.813907
3.413350 0.2 6.036614
3.416683 0.2 6.269496
3.420017 0.2 6.513372
3.423350 0.2 6.767348
3.426683 0.2 7.029152
3.430017 0.2 7.296656
3.433350 0.2 7.569022
3.436683 0.2 7.846383
3.440017 0.2 8.128928
3.443350 0.2 8.416241
3.446683 0.2 8.707154
3.450017 0.2 9.000083
3.453350 0.2 9.293859
3.456683 0.2 9.588203
3.460017 0.2 9.883321
3.463350 0.2 10.179072
3.466683 0.2 10.474883
3.470017 0.2 10.770652
3.473350 0.2 11.067172
3.476683 0.2 11.365116
3.480017 0.2 11.664117
3.483350 0.2 11.963034
3.486683 0.2 12.260447
3.490017 0.2 12.555104
3.493350 0.2 12.846403
3.496683 0.2 13.134521
3.500017 0.2 13.420205
3.503350 0.2 13.704500
3.506683 0.2 13.988046
3.510017 0.2 14.270078
3.513350 0.2 14.548521
3.516683 0.2 14.821189
3.520017 0.2 15.086513
3.523350 0.2 15.343083
3.526683 0.2 15.589232
3.530017 0.2 15.823431
3.533350 0.2 16.044928
3.536683 0.2 16.253502
3.540017 0.2 16.448544
3.543350 0.2 16.628164
3.546683 0.2 16.789273
3.550017 0.2 16.928879
3.553350 0.2 17.044898
3.556683 0.2 17.135725
3.560017 0.2 17.199744
3.563350 0.2 17.235354
3.566683 0.2 17.241635
3.570017 0.2 17.219023
3.573350 0.2 17.168685
3.576683 0.2 17.091134
3.580017 0.2 16.985815
3.583350 0.2 16.852012
3.586683 0.2 16.689762
3.590017 0.2 16.499986
3.593350 0.2 16.284245
3.596683 0.2 16.044942
3.600017 0.2 15.785010
3.603350 0.2 15.506865
3.606683 0.2 15.212516
3.610017 0.2 14.904565
3.613350 0.2 14.585699
3.616683 0.2 14.257114
3.620017 0.2 13.918234
3.623350 0.2 13.568564
3.626683 0.2 13.209474
3.630017 0.2 12.843949
3.633350 0.2 12.474936
3.636683 0.2 12.104171
3.640017 0.2 11.732145
3.643350 0.2 11.358857
3.646683 0.2 10.984638
3.650017 0.2 10.610460
3.653350 0.2 10.237522
3.656683 0.2 9.866767
3.660017 0.2 9.498997
3.663350 0.2 9.134952
3.666683 0.2 8.774702
3.670017 0.2 8.417750
3.673350 0.2 8.064392
3.676683 0.2 7.716250
3.680017 0.2 7.375381
3.683350 0.2 7.043006
3.686683 0.2 6.719190
3.690017 0.2 6.403713
3.693350 0.2 6.096968
3.696683 0.2 5.799741
3.700017 0.2 5.512820
3.703350 0.2 5.237116
3.706683 0.2 4.973407
3.710017 0.2 4.721815
3.713350 0.2 4.481953
3.716683 0.2 4.253411
3.720017 0.2 4.036040
3.723350 0.2 3.830055
3.726683 0.2 3.636098
3.730017 0.2 3.455095
3.733350 0.2 3.287368
3.736683 0.2 3.132052
3.740017 0.2 2.987986
3.743350 0.2 2.854625
3.746683 0.2 2.731802
3.750017 0.2 2.619075
3.753350 0.2 2.515651
3.756683 0.2 2.420689
3.760017 0.2 2.333322
3.763350 0.2 2.252562
3.766683 0.2 2.177539
3.770017 0.2 2.107811
3.773350 0.2 2.043350
3.776683 0.2 1.984024
3.780017 0.2 1.929319
3.783350 0.2 1.878617
3.786683 0.2 1.831437
3.790017 0.2 1.787455
3.793350 0.2 1.746579
3.796683 0.2 1.708986
3.800017 0.2 1.674746
3.803350 0.2 1.643281
3.806683 0.2 1.613637
3.810017 0.2 1.585502
3.813350 0.2 1.559402
3.816683 0.2 1.535662
3.820017 0.2 1.513814
3.823350 0.2 1.493352
3.826683 0.2 1.474521
3.830017 0.2 1.457552
3.833350 0.2 1.441948
3.836683 0.2 1.427056
3.840017 0.2 1.412928
3.843350 0.2 1.400318
3.846683 0.2 1.389915
3.850017 0.2 1.381654
3.853350 0.2 1.374832
3.856683 0.2 1.368755
3.860017 0.2 1.363126
3.863350 0.2 1.357906
3.866683 0.2 1.353156
3.870017 0.2 1.349202
3.873350 0.2 1.346655
3.876683 0.2 1.346027
3.880017 0.2 1.347447
3.883350 0.2 1.350529
3.886683 0.2 1.354264
3.890017 0.2 1.357491
3.893350 0.2 1.359447
3.896683 0.2 1.359894
3.900017 0.2 1.359186
3.903350 0.2 1.358371
3.906683 0.2 1.358734
3.910017 0.2 1.360802
3.913350 0.2 1.363922
3.916683 0.2 1.367372
3.920017 0.2 1.371573
3.923350 0.2 1.377393
3.926683 0.2 1.384532
3.930017 0.2 1.391727
3.933350 0.2 1.398083
3.936683 0.2 1.403587
3.940017 0.2 1.408760
3.943350 0.2 1.413971
3.946683 0.2 1.418781
3.950017 0.2 1.422372
3.953350 0.2 1.424407
3.956683 0.2 1.425296
3.960017 0.2 1.425664
3.963350 0.2 1.425804
3.966683 0.2 1.425776
3.970017 0.2 1.425571
3.973350 0.2 1.424728
3.976683 0.2 1.422474
3.980017 0.2 1.418544
3.983350 0.2 1.413501
3.986683 0.2 1.407908
3.990017 0.2 1.401799
3.993350 0.2 1.395145
3.996683 0.2 1.387987
4.000017 0.2 1.380309
4.003350 0.2 1.372271
4.006683 0.2 1.364108
4.010017 0.2 1.355638
4.013350 0.2 1.346190
4.016683 0.2 1.334776
4.020017 0.2 1.320858
4.023350 0.2 1.305193
4.026683 0.2 1.289118
4.030017 0.2 1.272899
4.033350 0.2 1.255409
4.036683 0.2 1.235344
4.040017 0.2 1.212484
4.043350 0.2 1.188233
4.046683 0.2 1.165071
4.050017 0.2 1.145080
4.053350 0.2 1.128558
4.056683 0.2 1.114034
4.060017 0.2 1.099505
4.063350 0.2 1.083636
4.066683 0.2 1.065992
4.070017 0.2 1.046760
4.073350 0.2 1.026620
4.076683 0.2 1.006406
4.080017 0.2 0.986480
4.083350 0.2 0.966918
4.086683 0.2 0.948119
4.090017 0.2 0.930754
4.093350 0.2 0.915150
4.096683 0.2 0.900673
4.100017 0.2 0.885921
4.103350 0.2 0.869702
4.106683 0.2 0.851727
4.110017 0.2 0.832421
4.113350 0.2 0.812546
4.116683 0.2 0.793030
4.120017 0.2 0.774642
4.123350 0.2 0.757482
4.126683 0.2 0.740848
4.130017 0.2 0.723978
4.133350 0.2 0.706799
4.136683 0.2 0.689779
4.140017 0.2 0.673211
4.143350 0.2 0.656843
4.146683 0.2 0.640298
4.150017 0.2 0.623972
4.153350 0.2 0.609006
4.156683 0.2 0.595972
4.160017 0.2 0.584302
4.163350 0.2 0.573206
4.166683 0.2 0.562561
4.170017 0.2 0.552502
4.173350 0.2 0.542672
4.176683 0.2 0.532293
4.180017 0.2 0.521224
4.183350 0.2 0.510262
4.186683 0.2 0.500190
4.190017 0.2 0.491124
4.193350 0.2 0.482672
4.196683 0.2 0.474332
4.200017 0.2 0.466011
4.203350 0.2 0.458304
4.206683 0.2 0.451971
4.210017 0.2 0.447533
4.213350 0.2 0.445326
4.216683 0.2 0.445615
4.220017 0.2 0.448539
4.223350 0.2 0.454388
4.226683 0.2 0.463976
4.230017 0.2 0.478593
4.233350 0.2 0.499724
4.236683 0.2 0.528847
4.240017 0.2 0.567245
4.243350 0.2 0.616065
4.246683 0.2 0.676084
4.250017 0.2 0.747228
4.253350 0.2 0.828644
4.256683 0.2 0.919420
4.260017 0.2 1.019049
4.263350 0.2 1.127231
4.266683 0.2 1.243404
4.270017 0.2 1.366399
4.273350 0.2 1.494838
4.276683 0.2 1.627645
4.280017 0.2 1.763725
4.283350 0.2 1.901579
4.286683 0.2 2.039797
4.290017 0.2 2.177339
4.293350 0.2 2.313382
4.296683 0.2 2.447106
4.300017 0.2 2.577482
4.303350 0.2 2.703005
4.306683 0.2 2.821670
4.310017 0.2 2.930700
4.313350 0.2 3.026817
4.316683 0.2 3.107567
4.320017 0.2 3.171964
4.323350 0.2 3.219997
4.326683 0.2 3.252318
4.330017 0.2 3.270134
4.333350 0.2 3.275042
4.336683 0.2 3.268742
4.340017 0.2 3.252663
4.343350 0.2 3.228099
4.346683 0.2 3.196672
4.350017 0.2 3.160294
4.353350 0.2 3.120601
4.356683 0.2 3.078966
4.360017 0.2 3.036922
4.363350 0.2 2.995785
4.366683 0.2 2.955953
4.370017 0.2 2.916842
4.373350 0.2 2.877447
4.376683 0.2 2.836934
4.380017 0.2 2.794955
4.383350 0.2 2.751579
4.386683 0.2 2.707546
4.390017 0.2 2.664430
4.393350 0.2 2.623973
4.396683 0.2 2.587023
4.400017 0.2 2.552974
4.403350 0.2 2.520126
4.406683 0.2 2.487171
4.410017 0.2 2.454342
4.413350 0.2 2.422780
4.416683 0.2 2.393243
4.420017 0.2 2.365592
4.423350 0.2 2.339287
4.426683 0.2 2.313908
4.430017 0.2 2.288977
4.433350 0.2 2.263854
4.436683 0.2 2.238350
4.440017 0.2 2.213307
4.443350 0.2 2.190163
4.446683 0.2 2.169563
4.450017 0.2 2.150680
4.453350 0.2 2.132216
4.456683 0.2 2.113911
4.460017 0.2 2.096486
4.463350 0.2 2.080360
4.466683 0.2 2.065385
4.470017 0.2 2.051461
4.473350 0.2 2.038511
4.476683 0.2 2.026106
4.480017 0.2 2.013543
4.483350 0.2 2.000169
4.486683 0.2 1.985631
4.490017 0.2 1.969961
4.493350 0.2 1.953552
4.496683 0.2 1.937235
4.500017 0.2 1.922119
4.503350 0.2 1.908843
4.506683 0.2 1.897221
4.510017 0.2 1.886860
4.513350 0.2 1.877681
4.516683 0.2 1.869774
4.520017 0.2 1.863106
4.523350 0.2 1.857295
4.526683 0.2 1.851432
4.530017 0.2 1.844461
4.533350 0.2 1.836144
4.536683 0.2 1.827432
4.540017 0.2 1.819618
4.543350 0.2 1.813564
4.546683 0.2 1.809248
4.550017 0.2 1.805429
4.553350 0.2 1.800824
4.556683 0.2 1.795660
4.560017 0.2 1.791287
4.563350 0.2 1.788558
4.566683 0.2 1.786859
4.570017 0.2 1.784596
4.573350 0.2 1.780731
4.576683 0.2 1.775487
4.580017 0.2 1.769648
4.583350 0.2 1.764181
4.586683 0.2 1.760190
4.590017 0.2 1.757890
4.593350 0.2 1.755971
4.596683 0.2 1.752889
4.600017 0.2 1.748311
4.603350 0.2 1.743217
4.606683 0.2 1.739045
4.610017 0.2 1.736544
4.613350 0.2 1.735273
4.616683 0.2 1.734234
4.620017 0.2 1.732814
4.623350 0.2 1.731492
4.626683 0.2 1.731403
4.630017 0.2 1.732931
4.633350 0.2 1.735273
4.636683 0.2 1.737420
4.640017 0.2 1.738658
4.643350 0.2 1.738593
4.646683 0.2 1.737182
4.650017 0.2 1.734570
4.653350 0.2 1.730956
4.656683 0.2 1.726723
4.660017 0.2 1.722537
4.663350 0.2 1.719119
4.666683 0.2 1.717051
4.670017 0.2 1.716674
4.673350 0.2 1.717731
4.676683 0.2 1.719189
4.680017 0.2 1.719808
4.683350 0.2 1.719068
4.686683 0.2 1.717396
4.690017 0.2 1.715608
4.693350 0.2 1.714244
4.696683 0.2 1.713601
4.700017 0.2 1.713936
4.703350 0.2 1.715492
4.706683 0.2 1.718197
4.710017 0.2 1.721405
4.713350 0.2 1.724069
4.716683 0.2 1.725336
4.720017 0.2 1.725280
4.723350 0.2 1.724996
4.726683 0.2 1.725648
4.730017 0.2 1.727566
4.733350 0.2 1.730202
4.736683 0.2 1.732633
4.740017 0.2 1.734165
4.743350 0.2 1.734844
4.746683 0.2 1.735082
4.750017 0.2 1.735003
4.753350 0.2 1.734826
4.756683 0.2 1.735496
4.760017 0.2 1.738193
4.763350 0.2 1.743208
4.766683 0.2 1.749438
4.770017 0.2 1.755278
4.773350 0.2 1.760055
4.776683 0.2 1.764521
4.780017 0.2 1.769844
4.783350 0.2 1.776200
4.786683 0.2 1.782705
4.790017 0.2 1.788605
4.793350 0.2 1.793806
4.796683 0.2 1.798524
4.800017 0.2 1.803036
4.803350 0.2 1.807646
4.806683 0.2 1.812242
4.810017 0.2 1.816195
4.813350 0.2 1.819017
4.816683 0.2 1.821062
4.820017 0.2 1.823050
4.823350 0.2 1.825122
4.826683 0.2 1.827390
4.830017 0.2 1.830678
4.833350 0.2 1.835590
4.836683 0.2 1.841476
4.840017 0.2 1.846869
4.843350 0.2 1.850328
4.846683 0.2 1.851213
4.850017 0.2 1.850226
4.853350 0.2 1.849025
4.856683 0.2 1.849006
4.860017 0.2 1.850538
4.863350 0.2 1.852950
4.866683 0.2 1.854897
4.870017 0.2 1.855129
4.873350 0.2 1.853309
4.876683 0.2 1.850226
4.880017 0.2 1.847087
4.883350 0.2 1.844512
4.886683 0.2 1.842286
4.890017 0.2 1.839967
4.893350 0.2 1.837183
4.896683 0.2 1.833253
4.900017 0.2 1.827721
4.903350 0.2 1.821346
4.906683 0.2 1.814989
4.910017 0.2 1.808326
4.913350 0.2 1.800945
4.916683 0.2 1.793401
4.920017 0.2 1.786323
4.923350 0.2 1.779632
4.926683 0.2 1.772675
4.930017 0.2 1.764959
4.933350 0.2 1.756782
4.936683 0.2 1.748847
4.940017 0.2 1.741243
4.943350 0.2 1.733303
4.946683 0.2 1.724488
4.950017 0.2 1.715119
4.953350 0.2 1.705941
4.956683 0.2 1.697326
4.960017 0.2 1.689270
4.963350 0.2 1.681605
4.966683 0.2 1.673750
4.970017 0.2 1.664860
4.973350 0.2 1.654369
4.976683 0.2 1.642676
4.980017 0.2 1.631300
4.983350 0.2 1.621852
4.986683 0.2 1.614830
4.990017 0.2 1.609400
4.993350 0.2 1.604059
4.996683 0.2 1.597945
5.000017 0.2 1.591458
5.003350 0.2 1.585488
5.006683 0.2 1.580333
5.010017 0.2 1.575537
5.013350 0.2 1.570350
5.016683 0.2 1.564436
5.020017 0.2 1.558429
5.023350 0.2 1.553311
5.026683 0.2 1.549441
5.030017 0.2 1.546373
5.033350 0.2 1.543383
5.036683 0.2 1.540137
5.040017 0.2 1.536799
5.043350 0.2 1.533451
5.046683 0.2 1.530014
5.050017 0.2 1.526582
5.053350 0.2 1.523099
5.056683 0.2 1.519183
5.060017 0.2 1.514680
5.063350 0.2 1.509958
5.066683 0.2 1.505567
5.070017 0.2 1.501893
5.073350 0.2 1.499220
5.076683 0.2 1.497902
5.080017 0.2 1.498177
5.083350 0.2 1.499509
5.086683 0.2 1.500463
5.090017 0.2 1.499574
5.093350 0.2 1.496286
5.096683 0.2 1.491373
5.100017 0.2 1.486354
5.103350 0.2 1.482507
5.106683 0.2 1.480519
5.110017 0.2 1.480314
5.113350 0.2 1.481050
5.116683 0.2 1.481678
5.120017 0.2 1.481478
5.123350 0.2 1.480170
5.126683 0.2 1.477744
5.130017 0.2 1.474298
5.133350 0.2 1.470195
5.136683 0.2 1.466004
5.140017 0.2 1.462032
5.143350 0.2 1.458200
5.146683 0.2 1.454242
5.150017 0.2 1.449985
5.153350 0.2 1.445748
5.156683 0.2 1.441929
5.160017 0.2 1.438134
5.163350 0.2 1.433576
5.166683 0.2 1.428160
5.170017 0.2 1.422623
5.173350 0.2 1.417776
5.176683 0.2 1.413589
5.180017 0.2 1.409031
5.183350 0.2 1.402833
5.186683 0.2 1.394553
5.190017 0.2 1.384816
5.193350 0.2 1.374632
5.196683 0.2 1.364718
5.200017 0.2 1.355535
5.203350 0.2 1.347638
5.206683 0.2 1.341463
5.210017 0.2 1.336490
5.213350 0.2 1.331433
5.216683 0.2 1.325449
5.220017 0.2 1.318366
5.223350 0.2 1.309877
5.226683 0.2 1.299772
5.230017 0.2 1.288825
5.233350 0.2 1.278426
5.236683 0.2 1.269132
5.240017 0.2 1.260447
5.243350 0.2 1.252005
5.246683 0.2 1.244079
5.250017 0.2 1.236964
5.253350 0.2 1.230296
5.256683 0.2 1.223315
5.260017 0.2 1.215530
5.263350 0.2 1.207045
5.266683 0.2 1.198514
5.270017 0.2 1.190747
5.273350 0.2 1.184349
5.276683 0.2 1.179380
5.280017 0.2 1.174975
5.283350 0.2 1.169955
5.286683 0.2 1.163948
5.290017 0.2 1.157220
5.293350 0.2 1.149713
5.296683 0.2 1.141410
5.300017 0.2 1.133261
5.303350 0.2 1.126491
5.306683 0.2 1.121424
5.310017 0.2 1.117727
5.313350 0.2 1.114751
5.316683 0.2 1.111641
5.320017 0.2 1.107976
5.323350 0.2 1.103971
5.326683 0.2 1.099645
5.330017 0.2 1.094700
5.333350 0.2 1.089149
5.336683 0.2 1.083454
5.340017 0.2 1.078090
5.343350 0.2 1.073275
5.346683 0.2 1.068907
5.350017 0.2 1.064450
5.353350 0.2 1.059282
5.356683 0.2 1.053270
5.360017 0.2 1.046802
5.363350 0.2 1.040203
5.366683 0.2 1.033377
5.370017 0.2 1.026229
5.373350 0.2 1.019049
5.376683 0.2 1.011956
5.380017 0.2 1.004743
5.383350 0.2 0.997665
5.386683 0.2 0.991374
5.390017 0.2 0.986122
5.393350 0.2 0.981851
5.396683 0.2 0.978233
5.400017 0.2 0.974303
5.403350 0.2 0.969125
5.406683 0.2 0.962950
5.410017 0.2 0.957004
5.413350 0.2 0.952091
5.416683 0.2 0.948077
5.420017 0.2 0.944650
5.423350 0.2 0.941823
5.426683 0.2 0.939812
5.430017 0.2 0.938736
5.433350 0.2 0.938452
5.436683 0.2 0.938606
5.440017 0.2 0.938582
5.443350 0.2 0.937651
5.446683 0.2 0.935555
5.450017 0.2 0.932734
5.453350 0.2 0.930070
5.456683 0.2 0.928417
5.460017 0.2 0.928002
5.463350 0.2 0.928608
5.466683 0.2 0.930298
5.470017 0.2 0.932971
5.473350 0.2 0.936142
5.476683 0.2 0.939835
5.480017 0.2 0.944426
5.483350 0.2 0.949856
5.486683 0.2 0.956063
5.490017 0.2 0.963225
5.493350 0.2 0.971239
5.496683 0.2 0.979644
5.500017 0.2 0.987994
5.503350 0.2 0.996222
5.506683 0.2 1.004459
5.510017 0.2 1.012757
5.513350 0.2 1.020972
5.516683 0.2 1.028711
5.520017 0.2 1.035929
5.523350 0.2 1.043575
5.526683 0.2 1.052879
5.530017 0.2 1.063952
5.533350 0.2 1.075491
5.536683 0.2 1.085880
5.540017 0.2 1.094448
5.543350 0.2 1.101792
5.546683 0.2 1.109284
5.550017 0.2 1.117862
5.553350 0.2 1.127282
5.556683 0.2 1.136684
5.560017 0.2 1.145466
5.563350 0.2 1.153508
5.566683 0.2 1.160996
5.570017 0.2 1.168274
5.573350 0.2 1.175650
5.576683 0.2 1.183138
5.580017 0.2 1.190617
5.583350 0.2 1.198105
5.586683 0.2 1.205313
5.590017 0.2 1.211343
5.593350 0.2 1.215721
5.596683 0.2 1.218738
5.600017 0.2 1.220233
5.603350 0.2 1.219534
5.606683 0.2 1.216782
5.610017 0.2 1.213169
5.613350 0.2 1.209676
5.616683 0.2 1.206486
5.620017 0.2 1.203381
5.623350 0.2 1.199902
5.626683 0.2 1.195609
5.630017 0.2 1.190589
5.633350 0.2 1.185099
5.636683 0.2 1.179171
5.640017 0.2 1.172726
5.643350 0.2 1.165424
5.646683 0.2 1.156912
5.650017 0.2 1.147301
5.653350 0.2 1.137084
5.656683 0.2 1.127175
5.660017 0.2 1.118588
5.663350 0.2 1.111422
5.666683 0.2 1.104902
5.670017 0.2 1.098500
5.673350 0.2 1.091915
5.676683 0.2 1.084222
5.680017 0.2 1.074299
5.683350 0.2 1.062378
5.686683 0.2 1.050527
5.690017 0.2 1.041000
5.693350 0.2 1.034089
5.696683 0.2 1.028362
5.700017 0.2 1.022457
5.703350 0.2 1.015607
5.706683 0.2 1.007197
5.710017 0.2 0.997088
5.713350 0.2 0.986136
5.716683 0.2 0.975765
5.720017 0.2 0.966885
5.723350 0.2 0.959476
5.726683 0.2 0.953083
5.730017 0.2 0.947025
5.733350 0.2 0.940314
5.736683 0.2 0.932226
5.740017 0.2 0.922866
5.743350 0.2 0.912943
5.746683 0.2 0.903453
5.750017 0.2 0.895290
5.753350 0.2 0.888282
5.756683 0.2 0.881008
5.760017 0.2 0.872230
5.763350 0.2 0.862102
5.766683 0.2 0.851820
5.770017 0.2 0.842419
5.773350 0.2 0.833804
5.776683 0.2 0.825110
5.780017 0.2 0.815876
5.783350 0.2 0.806646
5.786683 0.2 0.798465
5.790017 0.2 0.791778
5.793350 0.2 0.785948
5.796683 0.2 0.779526
5.800017 0.2 0.771317
5.803350 0.2 0.761636
5.806683 0.2 0.752136
5.810017 0.2 0.744257
5.813350 0.2 0.738404
5.816683 0.2 0.734199
5.820017 0.2 0.730967
5.823350 0.2 0.728020
5.826683 0.2 0.724853
5.830017 0.2 0.721365
5.833350 0.2 0.717589
5.836683 0.2 0.713435
5.840017 0.2 0.708904
5.843350 0.2 0.704303
5.846683 0.2 0.700350
5.850017 0.2 0.698017
5.853350 0.2 0.697915
5.856683 0.2 0.699991
5.860017 0.2 0.703717
5.863350 0.2 0.708308
5.866683 0.2 0.713081
5.870017 0.2 0.717877
5.873350 0.2 0.722888
5.876683 0.2 0.728425
5.880017 0.2 0.734888
5.883350 0.2 0.742511
5.886683 0.2 0.751293
5.890017 0.2 0.761263
5.893350 0.2 0.772318
5.896683 0.2 0.784104
5.900017 0.2 0.796490
5.903350 0.2 0.809706
5.906683 0.2 0.823792
5.910017 0.2 0.838460
5.913350 0.2 0.853548
5.916683 0.2 0.869129
5.920017 0.2 0.885203
5.923350 0.2 0.901711
5.926683 0.2 0.918875
5.930017 0.2 0.936911
5.933350 0.2 0.955616
5.936683 0.2 0.974881
5.940017 0.2 0.995095
5.943350 0.2 1.016795
5.946683 0.2 1.040138
5.950017 0.2 1.064520
5.953350 0.2 1.088842
5.956683 0.2 1.112609
5.960017 0.2 1.136139
5.963350 0.2 1.159725
5.966683 0.2 1.183557
5.970017 0.2 1.208051
5.973350 0.2 1.233122
5.976683 0.2 1.258077
5.980017 0.2 1.282739
5.983350 0.2 1.307577
5.986683 0.2 1.332802
5.990017 0.2 1.358194
5.993350 0.2 1.383331
5.996683 0.2 1.407792
6.000017 0.2 1.431541
