# Supplementary material for: Quantitative profiling of capsaicin content in seven chili pepper cultivars using optimized HPLC
Source: Front Plant Sci. 2026 May 7;17:1749488. doi: 10.3389/fpls.2026.1749488 (PMC13190488; doi:10.3389/fpls.2026.1749488)
Supplement: Supplementary file 3 [file DataSheet3.zip › Raw Chromatograms_Chili Pepper/THCD.txt]

URL	chrom://desktop-lb30aed/ChromeleonLocal/Capsaicin/CapsaicinTest_1312025.seq/87783.smp/UV_VIS_4.channel
Channel	UV_VIS_4

Injection Information:
Data Vault	ChromeleonLocal
Sequence	CapsaicinTest_1312025
Name	THCD
Number	555
Position	B:E5
Comment	
Processing Method	Processing_Capsaicin
Instrument Method	Capsaicin_222025m1 -Origninal_4wavelenght
Type	Unknown
Status	Finished
Inject Time	3/31/2025 3:44:08 PM -07:00
Volume (µl)	10.00
Dilution Factor	1.0000
Weight	1.0000

Raw Data Information:
Time Min. (min)	0.003350
Time Max. (min)	6.000017
Data Points	1800
Detector	UV
Generating Data System	Chromeleon 7.2.10.24543
Exporting Data System	Chromeleon 7.2.10.0
Operator	Instrument Controller
Signal Quantity	Absorbance
Signal Unit	mAU
Signal Min.	-0.232491
Signal Max.	398.499561
Channel	UV_VIS_4
Driver Name	VDAD.dll
Channel Type	Evaluation
Min. Step (s)	0.2
Max. Step (s)	0.2
Average Step (s)	0.2

Signal Parameter Information:
Signal Info	WVL:280 nm

Raw Data:
Time (min)	Step (s)	Value (mAU)
0.003350	n.a.	0.000000
0.006683	0.2	-0.000033
0.010017	0.2	-0.000224
0.013350	0.2	-0.000834
0.016683	0.2	-0.002203
0.020017	0.2	-0.004712
0.023350	0.2	-0.008345
0.026683	0.2	-0.012210
0.030017	0.2	-0.015046
0.033350	0.2	-0.016368
0.036683	0.2	-0.016675
0.040017	0.2	-0.016540
0.043350	0.2	-0.016289
0.046683	0.2	-0.016466
0.050017	0.2	-0.017569
0.053350	0.2	-0.019385
0.056683	0.2	-0.021025
0.060017	0.2	-0.021779
0.063350	0.2	-0.021812
0.066683	0.2	-0.021476
0.070017	0.2	-0.020401
0.073350	0.2	-0.018151
0.076683	0.2	-0.015232
0.080017	0.2	-0.012624
0.083350	0.2	-0.010640
0.086683	0.2	-0.008852
0.090017	0.2	-0.006701
0.093350	0.2	-0.003874
0.096683	0.2	-0.000489
0.100017	0.2	0.002738
0.103350	0.2	0.004680
0.106683	0.2	0.004764
0.110017	0.2	0.003548
0.113350	0.2	0.002463
0.116683	0.2	0.002850
0.120017	0.2	0.004871
0.123350	0.2	0.007339
0.126683	0.2	0.008964
0.130017	0.2	0.009593
0.133350	0.2	0.010314
0.136683	0.2	0.012424
0.140017	0.2	0.016363
0.143350	0.2	0.021504
0.146683	0.2	0.026636
0.150017	0.2	0.030580
0.153350	0.2	0.032643
0.156683	0.2	0.033188
0.160017	0.2	0.034012
0.163350	0.2	0.037006
0.166683	0.2	0.042161
0.170017	0.2	0.047744
0.173350	0.2	0.052070
0.176683	0.2	0.054673
0.180017	0.2	0.055954
0.183350	0.2	0.056424
0.186683	0.2	0.056634
0.190017	0.2	0.057379
0.193350	0.2	0.059339
0.196683	0.2	0.062510
0.200017	0.2	0.066226
0.203350	0.2	0.069863
0.206683	0.2	0.073165
0.210017	0.2	0.075949
0.213350	0.2	0.077798
0.216683	0.2	0.078287
0.220017	0.2	0.077593
0.223350	0.2	0.076345
0.226683	0.2	0.075181
0.230017	0.2	0.074860
0.233350	0.2	0.075907
0.236683	0.2	0.077914
0.240017	0.2	0.079810
0.243350	0.2	0.080704
0.246683	0.2	0.080541
0.250017	0.2	0.079912
0.253350	0.2	0.078948
0.256683	0.2	0.077048
0.260017	0.2	0.074008
0.263350	0.2	0.070273
0.266683	0.2	0.065933
0.270017	0.2	0.060652
0.273350	0.2	0.054538
0.276683	0.2	0.048541
0.280017	0.2	0.043968
0.283350	0.2	0.041630
0.286683	0.2	0.041481
0.290017	0.2	0.042561
0.293350	0.2	0.043232
0.296683	0.2	0.041937
0.300017	0.2	0.037961
0.303350	0.2	0.031670
0.306683	0.2	0.024326
0.310017	0.2	0.017430
0.313350	0.2	0.011898
0.316683	0.2	0.007907
0.320017	0.2	0.005332
0.323350	0.2	0.003865
0.326683	0.2	0.002822
0.330017	0.2	0.001597
0.333350	0.2	0.000112
0.336683	0.2	-0.001527
0.340017	0.2	-0.003292
0.343350	0.2	-0.005374
0.346683	0.2	-0.008275
0.350017	0.2	-0.012354
0.353350	0.2	-0.017583
0.356683	0.2	-0.023847
0.360017	0.2	-0.030943
0.363350	0.2	-0.038105
0.366683	0.2	-0.044289
0.370017	0.2	-0.049057
0.373350	0.2	-0.052634
0.376683	0.2	-0.055432
0.380017	0.2	-0.057863
0.383350	0.2	-0.060201
0.386683	0.2	-0.062641
0.390017	0.2	-0.065151
0.393350	0.2	-0.067446
0.396683	0.2	-0.069607
0.400017	0.2	-0.072252
0.403350	0.2	-0.075912
0.406683	0.2	-0.080783
0.410017	0.2	-0.086813
0.413350	0.2	-0.093197
0.416683	0.2	-0.098329
0.420017	0.2	-0.101198
0.423350	0.2	-0.102432
0.426683	0.2	-0.103572
0.430017	0.2	-0.105798
0.433350	0.2	-0.109198
0.436683	0.2	-0.112914
0.440017	0.2	-0.116103
0.443350	0.2	-0.118702
0.446683	0.2	-0.120988
0.450017	0.2	-0.122935
0.453350	0.2	-0.124541
0.456683	0.2	-0.126204
0.460017	0.2	-0.128243
0.463350	0.2	-0.130530
0.466683	0.2	-0.132956
0.470017	0.2	-0.135549
0.473350	0.2	-0.137980
0.476683	0.2	-0.139517
0.480017	0.2	-0.139750
0.483350	0.2	-0.139242
0.486683	0.2	-0.139396
0.490017	0.2	-0.141258
0.493350	0.2	-0.144509
0.496683	0.2	-0.147941
0.500017	0.2	-0.150856
0.503350	0.2	-0.153389
0.506683	0.2	-0.155824
0.510017	0.2	-0.158106
0.513350	0.2	-0.160052
0.516683	0.2	-0.161501
0.520017	0.2	-0.162525
0.523350	0.2	-0.163531
0.526683	0.2	-0.164895
0.530017	0.2	-0.166697
0.533350	0.2	-0.168858
0.536683	0.2	-0.171312
0.540017	0.2	-0.174129
0.543350	0.2	-0.177291
0.546683	0.2	-0.180625
0.550017	0.2	-0.184160
0.553350	0.2	-0.188276
0.556683	0.2	-0.193147
0.560017	0.2	-0.198428
0.563350	0.2	-0.203345
0.566683	0.2	-0.207187
0.570017	0.2	-0.209655
0.573350	0.2	-0.210851
0.576683	0.2	-0.211252
0.580017	0.2	-0.211606
0.583350	0.2	-0.212695
0.586683	0.2	-0.215103
0.590017	0.2	-0.218805
0.593350	0.2	-0.222838
0.596683	0.2	-0.225981
0.600017	0.2	-0.227555
0.603350	0.2	-0.227438
0.606683	0.2	-0.226186
0.610017	0.2	-0.225096
0.613350	0.2	-0.225413
0.616683	0.2	-0.227317
0.620017	0.2	-0.229916
0.623350	0.2	-0.232011
0.626683	0.2	-0.232491
0.630017	0.2	-0.229944
0.633350	0.2	-0.222493
0.636683	0.2	-0.208109
0.640017	0.2	-0.184854
0.643350	0.2	-0.150874
0.646683	0.2	-0.104490
0.650017	0.2	-0.044107
0.653350	0.2	0.032382
0.656683	0.2	0.129705
0.660017	0.2	0.258526
0.663350	0.2	0.436571
0.666683	0.2	0.685835
0.670017	0.2	1.028175
0.673350	0.2	1.480496
0.676683	0.2	2.049776
0.680017	0.2	2.729441
0.683350	0.2	3.498392
0.686683	0.2	4.323516
0.690017	0.2	5.165334
0.693350	0.2	5.985233
0.696683	0.2	6.753095
0.700017	0.2	7.454483
0.703350	0.2	8.095396
0.706683	0.2	8.703200
0.710017	0.2	9.324159
0.713350	0.2	10.016887
0.716683	0.2	10.839356
0.720017	0.2	11.830656
0.723350	0.2	12.994688
0.726683	0.2	14.294176
0.730017	0.2	15.656464
0.733350	0.2	16.985168
0.736683	0.2	18.179547
0.740017	0.2	19.178041
0.743350	0.2	20.017121
0.746683	0.2	20.849090
0.750017	0.2	21.877857
0.753350	0.2	23.246999
0.756683	0.2	24.962518
0.760017	0.2	26.910855
0.763350	0.2	28.951941
0.766683	0.2	31.005456
0.770017	0.2	33.075917
0.773350	0.2	35.229116
0.776683	0.2	37.557227
0.780017	0.2	40.153544
0.783350	0.2	43.097115
0.786683	0.2	46.441346
0.790017	0.2	50.204857
0.793350	0.2	54.367459
0.796683	0.2	58.875219
0.800017	0.2	63.655693
0.803350	0.2	68.636122
0.806683	0.2	73.750899
0.810017	0.2	78.930860
0.813350	0.2	84.087402
0.816683	0.2	89.127347
0.820017	0.2	94.023123
0.823350	0.2	98.895403
0.826683	0.2	104.013053
0.830017	0.2	109.673566
0.833350	0.2	116.045512
0.836683	0.2	123.094916
0.840017	0.2	130.640082
0.843350	0.2	138.468896
0.846683	0.2	146.409865
0.850017	0.2	154.297170
0.853350	0.2	161.857749
0.856683	0.2	168.612367
0.860017	0.2	173.889636
0.863350	0.2	176.996794
0.866683	0.2	177.499736
0.870017	0.2	175.489620
0.873350	0.2	171.702686
0.876683	0.2	167.417885
0.880017	0.2	164.141958
0.883350	0.2	163.167529
0.886683	0.2	165.148508
0.890017	0.2	169.857256
0.893350	0.2	176.236658
0.896683	0.2	182.741843
0.900017	0.2	187.836499
0.903350	0.2	190.440384
0.906683	0.2	190.162119
0.910017	0.2	187.266567
0.913350	0.2	182.442144
0.916683	0.2	176.494420
0.920017	0.2	170.089374
0.923350	0.2	163.620222
0.926683	0.2	157.206115
0.930017	0.2	150.781474
0.933350	0.2	144.215785
0.936683	0.2	137.413005
0.940017	0.2	130.364890
0.943350	0.2	123.156905
0.946683	0.2	115.940119
0.950017	0.2	108.888345
0.953350	0.2	102.158291
0.956683	0.2	95.864795
0.960017	0.2	90.074753
0.963350	0.2	84.815561
0.966683	0.2	80.089192
0.970017	0.2	75.884480
0.973350	0.2	72.184452
0.976683	0.2	68.968814
0.980017	0.2	66.212872
0.983350	0.2	63.883606
0.986683	0.2	61.935880
0.990017	0.2	60.312823
0.993350	0.2	58.950763
0.996683	0.2	57.786526
1.000017	0.2	56.765252
1.003350	0.2	55.846809
1.006683	0.2	55.009704
1.010017	0.2	54.251421
1.013350	0.2	53.584264
1.016683	0.2	53.027957
1.020017	0.2	52.601961
1.023350	0.2	52.319593
1.026683	0.2	52.185729
1.030017	0.2	52.197683
1.033350	0.2	52.346229
1.036683	0.2	52.614487
1.040017	0.2	52.975630
1.043350	0.2	53.391797
1.046683	0.2	53.815492
1.050017	0.2	54.193563
1.053350	0.2	54.473802
1.056683	0.2	54.613641
1.060017	0.2	54.587331
1.063350	0.2	54.388517
1.066683	0.2	54.027848
1.070017	0.2	53.527365
1.073350	0.2	52.913232
1.076683	0.2	52.208239
1.080017	0.2	51.425970
1.083350	0.2	50.568287
1.086683	0.2	49.626096
1.090017	0.2	48.583248
1.093350	0.2	47.422475
1.096683	0.2	46.131434
1.100017	0.2	44.708448
1.103350	0.2	43.166569
1.106683	0.2	41.533774
1.110017	0.2	39.849412
1.113350	0.2	38.158605
1.116683	0.2	36.506429
1.120017	0.2	34.932699
1.123350	0.2	33.467417
1.126683	0.2	32.128016
1.130017	0.2	30.919742
1.133350	0.2	29.838183
1.136683	0.2	28.872299
1.140017	0.2	28.007622
1.143350	0.2	27.229372
1.146683	0.2	26.524337
1.150017	0.2	25.881375
1.153350	0.2	25.291881
1.156683	0.2	24.750656
1.160017	0.2	24.255817
1.163350	0.2	23.807711
1.166683	0.2	23.407969
1.170017	0.2	23.059030
1.173350	0.2	22.763889
1.176683	0.2	22.525634
1.180017	0.2	22.346731
1.183350	0.2	22.228034
1.186683	0.2	22.167685
1.190017	0.2	22.160183
1.193350	0.2	22.196271
1.196683	0.2	22.263750
1.200017	0.2	22.349269
1.203350	0.2	22.440259
1.206683	0.2	22.525643
1.210017	0.2	22.595273
1.213350	0.2	22.639940
1.216683	0.2	22.652773
1.220017	0.2	22.630440
1.223350	0.2	22.573047
1.226683	0.2	22.483091
1.230017	0.2	22.364534
1.233350	0.2	22.222246
1.236683	0.2	22.060750
1.240017	0.2	21.882695
1.243350	0.2	21.687923
1.246683	0.2	21.473500
1.250017	0.2	21.235142
1.253350	0.2	20.969464
1.256683	0.2	20.675780
1.260017	0.2	20.357068
1.263350	0.2	20.019575
1.266683	0.2	19.671167
1.270017	0.2	19.319472
1.273350	0.2	18.970603
1.276683	0.2	18.628496
1.280017	0.2	18.294761
1.283350	0.2	17.968854
1.286683	0.2	17.648223
1.290017	0.2	17.328928
1.293350	0.2	17.007217
1.296683	0.2	16.681035
1.300017	0.2	16.351007
1.303350	0.2	16.021119
1.306683	0.2	15.697847
1.310017	0.2	15.387856
1.313350	0.2	15.096017
1.316683	0.2	14.824620
1.320017	0.2	14.573382
1.323350	0.2	14.340505
1.326683	0.2	14.124210
1.330017	0.2	13.923263
1.333350	0.2	13.736999
1.336683	0.2	13.565379
1.340017	0.2	13.408507
1.343350	0.2	13.265996
1.346683	0.2	13.136766
1.350017	0.2	13.018698
1.353350	0.2	12.908285
1.356683	0.2	12.801443
1.360017	0.2	12.695100
1.363350	0.2	12.588231
1.366683	0.2	12.482377
1.370017	0.2	12.381701
1.373350	0.2	12.292392
1.376683	0.2	12.222254
1.380017	0.2	12.181168
1.383350	0.2	12.181392
1.386683	0.2	12.236694
1.390017	0.2	12.360844
1.393350	0.2	12.565902
1.396683	0.2	12.860601
1.400017	0.2	13.249097
1.403350	0.2	13.730801
1.406683	0.2	14.301594
1.410017	0.2	14.954871
1.413350	0.2	15.681018
1.416683	0.2	16.466747
1.420017	0.2	17.296225
1.423350	0.2	18.153577
1.426683	0.2	19.024974
1.430017	0.2	19.899467
1.433350	0.2	20.769397
1.436683	0.2	21.631024
1.440017	0.2	22.484292
1.443350	0.2	23.330753
1.446683	0.2	24.170657
1.450017	0.2	25.000870
1.453350	0.2	25.813384
1.456683	0.2	26.593395
1.460017	0.2	27.318862
1.463350	0.2	27.962811
1.466683	0.2	28.496697
1.470017	0.2	28.893789
1.473350	0.2	29.132846
1.476683	0.2	29.201848
1.480017	0.2	29.100538
1.483350	0.2	28.840532
1.486683	0.2	28.443453
1.490017	0.2	27.938667
1.493350	0.2	27.360292
1.496683	0.2	26.743547
1.500017	0.2	26.121275
1.503350	0.2	25.521535
1.506683	0.2	24.966621
1.510017	0.2	24.473299
1.513350	0.2	24.053319
1.516683	0.2	23.713801
1.520017	0.2	23.457990
1.523350	0.2	23.285947
1.526683	0.2	23.194789
1.530017	0.2	23.179487
1.533350	0.2	23.234179
1.536683	0.2	23.352806
1.540017	0.2	23.528817
1.543350	0.2	23.753834
1.546683	0.2	24.016616
1.550017	0.2	24.303948
1.553350	0.2	24.602460
1.556683	0.2	24.899510
1.560017	0.2	25.182879
1.563350	0.2	25.440650
1.566683	0.2	25.661294
1.570017	0.2	25.833733
1.573350	0.2	25.947830
1.576683	0.2	25.995378
1.580017	0.2	25.970922
1.583350	0.2	25.871564
1.586683	0.2	25.696317
1.590017	0.2	25.446559
1.593350	0.2	25.127069
1.596683	0.2	24.745930
1.600017	0.2	24.313484
1.603350	0.2	23.841383
1.606683	0.2	23.342315
1.610017	0.2	22.829711
1.613350	0.2	22.316980
1.616683	0.2	21.816595
1.620017	0.2	21.338966
1.623350	0.2	20.891959
1.626683	0.2	20.481115
1.630017	0.2	20.110114
1.633350	0.2	19.781622
1.636683	0.2	19.498114
1.640017	0.2	19.261427
1.643350	0.2	19.072061
1.646683	0.2	18.929904
1.650017	0.2	18.835613
1.653350	0.2	18.790583
1.656683	0.2	18.796329
1.660017	0.2	18.854490
1.663350	0.2	18.966310
1.666683	0.2	19.131848
1.670017	0.2	19.350369
1.673350	0.2	19.621253
1.676683	0.2	19.944347
1.680017	0.2	20.319959
1.683350	0.2	20.748307
1.686683	0.2	21.228916
1.690017	0.2	21.760268
1.693350	0.2	22.339616
1.696683	0.2	22.963258
1.700017	0.2	23.627291
1.703350	0.2	24.327687
1.706683	0.2	25.060033
1.710017	0.2	25.820201
1.713350	0.2	26.605236
1.716683	0.2	27.412791
1.720017	0.2	28.240248
1.723350	0.2	29.085041
1.726683	0.2	29.945294
1.730017	0.2	30.819480
1.733350	0.2	31.706044
1.736683	0.2	32.602842
1.740017	0.2	33.506295
1.743350	0.2	34.411177
1.746683	0.2	35.311244
1.750017	0.2	36.199456
1.753350	0.2	37.067318
1.756683	0.2	37.904205
1.760017	0.2	38.697571
1.763350	0.2	39.434149
1.766683	0.2	40.101227
1.770017	0.2	40.687639
1.773350	0.2	41.184579
1.776683	0.2	41.585625
1.780017	0.2	41.886848
1.783350	0.2	42.088274
1.786683	0.2	42.194454
1.790017	0.2	42.212829
1.793350	0.2	42.152060
1.796683	0.2	42.020567
1.800017	0.2	41.824556
1.803350	0.2	41.567585
1.806683	0.2	41.251965
1.810017	0.2	40.879985
1.813350	0.2	40.454413
1.816683	0.2	39.979089
1.820017	0.2	39.459500
1.823350	0.2	38.902778
1.826683	0.2	38.317391
1.830017	0.2	37.711873
1.833350	0.2	37.093181
1.836683	0.2	36.466098
1.840017	0.2	35.834275
1.843350	0.2	35.201036
1.846683	0.2	34.568906
1.850017	0.2	33.939322
1.853350	0.2	33.313599
1.856683	0.2	32.693381
1.860017	0.2	32.080221
1.863350	0.2	31.475606
1.866683	0.2	30.881418
1.870017	0.2	30.300040
1.873350	0.2	29.734005
1.876683	0.2	29.185740
1.880017	0.2	28.658039
1.883350	0.2	28.154245
1.886683	0.2	27.677543
1.890017	0.2	27.230391
1.893350	0.2	26.814798
1.896683	0.2	26.432653
1.900017	0.2	26.085549
1.903350	0.2	25.774366
1.906683	0.2	25.499570
1.910017	0.2	25.261920
1.913350	0.2	25.062389
1.916683	0.2	24.901261
1.920017	0.2	24.777530
1.923350	0.2	24.689641
1.926683	0.2	24.636732
1.930017	0.2	24.618506
1.933350	0.2	24.634791
1.936683	0.2	24.685813
1.940017	0.2	24.772086
1.943350	0.2	24.894290
1.946683	0.2	25.054049
1.950017	0.2	25.254288
1.953350	0.2	25.498765
1.956683	0.2	25.791647
1.960017	0.2	26.137810
1.963350	0.2	26.543201
1.966683	0.2	27.014967
1.970017	0.2	27.561458
1.973350	0.2	28.192196
1.976683	0.2	28.918218
1.980017	0.2	29.752753
1.983350	0.2	30.711056
1.986683	0.2	31.809085
1.990017	0.2	33.062426
1.993350	0.2	34.486144
1.996683	0.2	36.094831
2.000017	0.2	37.901942
2.003350	0.2	39.918614
2.006683	0.2	42.153494
2.010017	0.2	44.613513
2.013350	0.2	47.304328
2.016683	0.2	50.230431
2.020017	0.2	53.395494
2.023350	0.2	56.803091
2.026683	0.2	60.457564
2.030017	0.2	64.363726
2.033350	0.2	68.525984
2.036683	0.2	72.948332
2.040017	0.2	77.634589
2.043350	0.2	82.588056
2.046683	0.2	87.811276
2.050017	0.2	93.305800
2.053350	0.2	99.072335
2.056683	0.2	105.111776
2.060017	0.2	111.425398
2.063350	0.2	118.014049
2.066683	0.2	124.877924
2.070017	0.2	132.016922
2.073350	0.2	139.431376
2.076683	0.2	147.122918
2.080017	0.2	155.094643
2.083350	0.2	163.350222
2.086683	0.2	171.892587
2.090017	0.2	180.722918
2.093350	0.2	189.840486
2.096683	0.2	199.243189
2.100017	0.2	208.927654
2.103350	0.2	218.888484
2.106683	0.2	229.116013
2.110017	0.2	239.592954
2.113350	0.2	250.291848
2.116683	0.2	261.174343
2.120017	0.2	272.190753
2.123350	0.2	283.280206
2.126683	0.2	294.372258
2.130017	0.2	305.388621
2.133350	0.2	316.243968
2.136683	0.2	326.846773
2.140017	0.2	337.101380
2.143350	0.2	346.910297
2.146683	0.2	356.175420
2.150017	0.2	364.797805
2.153350	0.2	372.676598
2.156683	0.2	379.708731
2.160017	0.2	385.789057
2.163350	0.2	390.810757
2.166683	0.2	394.667802
2.170017	0.2	397.260180
2.173350	0.2	398.499561
2.176683	0.2	398.313292
2.180017	0.2	396.648590
2.183350	0.2	393.478433
2.186683	0.2	388.806649
2.190017	0.2	382.669787
2.193350	0.2	375.136817
2.196683	0.2	366.307404
2.200017	0.2	356.308008
2.203350	0.2	345.285987
2.206683	0.2	333.402246
2.210017	0.2	320.822862
2.213350	0.2	307.711140
2.216683	0.2	294.221537
2.220017	0.2	280.495668
2.223350	0.2	266.659740
2.226683	0.2	252.823131
2.230017	0.2	239.078370
2.233350	0.2	225.502416
2.236683	0.2	212.158761
2.240017	0.2	199.100212
2.243350	0.2	186.371543
2.246683	0.2	174.011407
2.250017	0.2	162.053607
2.253350	0.2	150.528308
2.256683	0.2	139.463497
2.260017	0.2	128.885536
2.263350	0.2	118.817715
2.266683	0.2	109.278197
2.270017	0.2	100.279520
2.273350	0.2	91.829798
2.276683	0.2	83.933384
2.280017	0.2	76.590013
2.283350	0.2	69.794292
2.286683	0.2	63.535851
2.290017	0.2	57.799229
2.293350	0.2	52.564270
2.296683	0.2	47.807647
2.300017	0.2	43.504220
2.303350	0.2	39.627655
2.306683	0.2	36.150506
2.310017	0.2	33.043828
2.313350	0.2	30.277232
2.316683	0.2	27.820803
2.320017	0.2	25.647096
2.323350	0.2	23.730625
2.326683	0.2	22.046426
2.330017	0.2	20.570476
2.333350	0.2	19.281153
2.336683	0.2	18.159351
2.340017	0.2	17.187549
2.343350	0.2	16.349419
2.346683	0.2	15.630182
2.350017	0.2	15.016599
2.353350	0.2	14.496217
2.356683	0.2	14.057057
2.360017	0.2	13.688775
2.363350	0.2	13.383683
2.366683	0.2	13.136105
2.370017	0.2	12.940965
2.373350	0.2	12.792740
2.376683	0.2	12.685386
2.380017	0.2	12.612962
2.383350	0.2	12.570103
2.386683	0.2	12.552179
2.390017	0.2	12.555514
2.393350	0.2	12.577344
2.396683	0.2	12.615155
2.400017	0.2	12.665857
2.403350	0.2	12.725480
2.406683	0.2	12.789443
2.410017	0.2	12.853406
2.413350	0.2	12.913933
2.416683	0.2	12.968215
2.420017	0.2	13.014120
2.423350	0.2	13.050805
2.426683	0.2	13.077743
2.430017	0.2	13.092957
2.433350	0.2	13.093231
2.436683	0.2	13.075755
2.440017	0.2	13.038912
2.443350	0.2	12.981882
2.446683	0.2	12.904233
2.450017	0.2	12.805867
2.453350	0.2	12.686737
2.456683	0.2	12.546545
2.460017	0.2	12.385352
2.463350	0.2	12.205113
2.466683	0.2	12.009805
2.470017	0.2	11.804071
2.473350	0.2	11.592498
2.476683	0.2	11.379332
2.480017	0.2	11.168323
2.483350	0.2	10.962980
2.486683	0.2	10.767495
2.490017	0.2	10.587508
2.493350	0.2	10.429774
2.496683	0.2	10.301340
2.500017	0.2	10.209153
2.503350	0.2	10.159952
2.506683	0.2	10.160222
2.510017	0.2	10.216460
2.513350	0.2	10.335636
2.516683	0.2	10.525044
2.520017	0.2	10.791402
2.523350	0.2	11.140727
2.526683	0.2	11.579171
2.530017	0.2	12.113303
2.533350	0.2	12.749257
2.536683	0.2	13.491986
2.540017	0.2	14.345455
2.543350	0.2	15.313351
2.546683	0.2	16.399259
2.550017	0.2	17.606490
2.553350	0.2	18.937597
2.556683	0.2	20.393822
2.560017	0.2	21.975432
2.563350	0.2	23.682206
2.566683	0.2	25.513582
2.570017	0.2	27.469075
2.573350	0.2	29.548593
2.576683	0.2	31.752302
2.580017	0.2	34.080688
2.583350	0.2	36.534574
2.586683	0.2	39.114817
2.590017	0.2	41.822242
2.593350	0.2	44.658207
2.596683	0.2	47.624656
2.600017	0.2	50.723520
2.603350	0.2	53.956690
2.606683	0.2	57.326304
2.610017	0.2	60.834140
2.613350	0.2	64.480919
2.616683	0.2	68.266597
2.620017	0.2	72.190166
2.623350	0.2	76.248376
2.626683	0.2	80.434699
2.630017	0.2	84.739463
2.633350	0.2	89.150616
2.636683	0.2	93.653812
2.640017	0.2	98.231980
2.643350	0.2	102.865202
2.646683	0.2	107.530546
2.650017	0.2	112.201730
2.653350	0.2	116.849761
2.656683	0.2	121.444091
2.660017	0.2	125.952372
2.663350	0.2	130.339377
2.666683	0.2	134.567437
2.670017	0.2	138.598015
2.673350	0.2	142.392200
2.676683	0.2	145.910732
2.680017	0.2	149.114416
2.683350	0.2	151.964598
2.686683	0.2	154.424687
2.690017	0.2	156.462877
2.693350	0.2	158.053842
2.696683	0.2	159.179266
2.700017	0.2	159.827867
2.703350	0.2	159.994676
2.706683	0.2	159.680760
2.710017	0.2	158.894411
2.713350	0.2	157.652260
2.716683	0.2	155.978114
2.720017	0.2	153.900292
2.723350	0.2	151.450010
2.726683	0.2	148.661095
2.730017	0.2	145.569523
2.733350	0.2	142.212236
2.736683	0.2	138.625894
2.740017	0.2	134.845660
2.743350	0.2	130.903600
2.746683	0.2	126.827913
2.750017	0.2	122.643951
2.753350	0.2	118.375914
2.756683	0.2	114.047565
2.760017	0.2	109.681534
2.763350	0.2	105.298725
2.766683	0.2	100.918496
2.770017	0.2	96.559222
2.773350	0.2	92.238798
2.776683	0.2	87.974533
2.780017	0.2	83.782440
2.783350	0.2	79.677333
2.786683	0.2	75.673633
2.790017	0.2	71.785837
2.793350	0.2	68.028006
2.796683	0.2	64.412975
2.800017	0.2	60.951947
2.803350	0.2	57.653571
2.806683	0.2	54.522879
2.810017	0.2	51.561468
2.813350	0.2	48.768846
2.816683	0.2	46.143942
2.820017	0.2	43.685488
2.823350	0.2	41.390536
2.826683	0.2	39.253365
2.830017	0.2	37.266458
2.833350	0.2	35.421969
2.836683	0.2	33.711251
2.840017	0.2	32.123951
2.843350	0.2	30.648652
2.846683	0.2	29.274337
2.850017	0.2	27.991110
2.853350	0.2	26.790234
2.856683	0.2	25.663846
2.860017	0.2	24.604290
2.863350	0.2	23.603840
2.866683	0.2	22.655372
2.870017	0.2	21.752897
2.873350	0.2	20.891372
2.876683	0.2	20.066323
2.880017	0.2	19.273763
2.883350	0.2	18.510264
2.886683	0.2	17.772955
2.890017	0.2	17.059883
2.893350	0.2	16.370257
2.896683	0.2	15.703910
2.900017	0.2	15.060399
2.903350	0.2	14.438443
2.906683	0.2	13.836361
2.910017	0.2	13.252925
2.913350	0.2	12.687636
2.916683	0.2	12.140521
2.920017	0.2	11.611586
2.923350	0.2	11.100527
2.926683	0.2	10.607024
2.930017	0.2	10.130852
2.933350	0.2	9.671631
2.936683	0.2	9.228769
2.940017	0.2	8.801827
2.943350	0.2	8.390853
2.946683	0.2	7.996261
2.950017	0.2	7.618149
2.953350	0.2	7.256055
2.956683	0.2	6.909571
2.960017	0.2	6.579049
2.963350	0.2	6.265468
2.966683	0.2	5.969279
2.970017	0.2	5.689841
2.973350	0.2	5.426165
2.976683	0.2	5.177837
2.980017	0.2	4.945281
2.983350	0.2	4.729377
2.986683	0.2	4.530232
2.990017	0.2	4.346501
2.993350	0.2	4.176311
2.996683	0.2	4.018378
3.000017	0.2	3.872127
3.003350	0.2	3.737137
3.006683	0.2	3.612619
3.010017	0.2	3.497675
3.013350	0.2	3.391951
3.016683	0.2	3.295350
3.020017	0.2	3.207168
3.023350	0.2	3.126427
3.026683	0.2	3.052382
3.030017	0.2	2.983864
3.033350	0.2	2.919557
3.036683	0.2	2.859035
3.040017	0.2	2.802545
3.043350	0.2	2.750112
3.046683	0.2	2.701343
3.050017	0.2	2.655694
3.053350	0.2	2.612849
3.056683	0.2	2.572639
3.060017	0.2	2.534809
3.063350	0.2	2.499172
3.066683	0.2	2.465597
3.070017	0.2	2.433853
3.073350	0.2	2.403744
3.076683	0.2	2.375003
3.080017	0.2	2.347338
3.083350	0.2	2.320968
3.086683	0.2	2.296255
3.090017	0.2	2.272776
3.093350	0.2	2.249652
3.096683	0.2	2.226522
3.100017	0.2	2.203807
3.103350	0.2	2.182289
3.106683	0.2	2.162689
3.110017	0.2	2.145669
3.113350	0.2	2.131793
3.116683	0.2	2.120985
3.120017	0.2	2.112351
3.123350	0.2	2.104570
3.126683	0.2	2.096188
3.130017	0.2	2.086284
3.133350	0.2	2.075317
3.136683	0.2	2.064896
3.140017	0.2	2.056351
3.143350	0.2	2.049832
3.146683	0.2	2.044779
3.150017	0.2	2.040868
3.153350	0.2	2.038209
3.156683	0.2	2.036593
3.160017	0.2	2.035224
3.163350	0.2	2.033687
3.166683	0.2	2.032439
3.170017	0.2	2.031950
3.173350	0.2	2.031946
3.176683	0.2	2.031908
3.180017	0.2	2.031876
3.183350	0.2	2.032332
3.186683	0.2	2.033715
3.190017	0.2	2.036411
3.193350	0.2	2.040565
3.196683	0.2	2.045878
3.200017	0.2	2.051871
3.203350	0.2	2.058120
3.206683	0.2	2.064193
3.210017	0.2	2.069683
3.213350	0.2	2.074572
3.216683	0.2	2.079289
3.220017	0.2	2.084360
3.223350	0.2	2.090372
3.226683	0.2	2.097916
3.230017	0.2	2.107071
3.233350	0.2	2.117273
3.236683	0.2	2.127918
3.240017	0.2	2.138987
3.243350	0.2	2.151020
3.246683	0.2	2.164198
3.250017	0.2	2.177837
3.253350	0.2	2.191090
3.256683	0.2	2.203584
3.260017	0.2	2.215551
3.263350	0.2	2.227533
3.266683	0.2	2.239603
3.270017	0.2	2.251519
3.273350	0.2	2.263840
3.276683	0.2	2.278062
3.280017	0.2	2.295240
3.283350	0.2	2.314942
3.286683	0.2	2.335953
3.290017	0.2	2.357741
3.293350	0.2	2.380931
3.296683	0.2	2.406733
3.300017	0.2	2.436284
3.303350	0.2	2.469989
3.306683	0.2	2.507246
3.310017	0.2	2.547218
3.313350	0.2	2.589948
3.316683	0.2	2.636006
3.320017	0.2	2.685245
3.323350	0.2	2.736608
3.326683	0.2	2.789204
3.330017	0.2	2.843128
3.333350	0.2	2.899431
3.336683	0.2	2.959571
3.340017	0.2	3.024754
3.343350	0.2	3.095567
3.346683	0.2	3.171931
3.350017	0.2	3.252905
3.353350	0.2	3.337143
3.356683	0.2	3.424161
3.360017	0.2	3.514686
3.363350	0.2	3.609876
3.366683	0.2	3.711055
3.370017	0.2	3.819899
3.373350	0.2	3.937930
3.376683	0.2	4.065661
3.380017	0.2	4.202188
3.383350	0.2	4.345835
3.386683	0.2	4.495848
3.390017	0.2	4.653637
3.393350	0.2	4.821778
3.396683	0.2	5.001696
3.400017	0.2	5.192584
3.403350	0.2	5.392437
3.406683	0.2	5.599614
3.410017	0.2	5.813907
3.413350	0.2	6.036614
3.416683	0.2	6.269496
3.420017	0.2	6.513372
3.423350	0.2	6.767348
3.426683	0.2	7.029152
3.430017	0.2	7.296656
3.433350	0.2	7.569022
3.436683	0.2	7.846383
3.440017	0.2	8.128928
3.443350	0.2	8.416241
3.446683	0.2	8.707154
3.450017	0.2	9.000083
3.453350	0.2	9.293859
3.456683	0.2	9.588203
3.460017	0.2	9.883321
3.463350	0.2	10.179072
3.466683	0.2	10.474883
3.470017	0.2	10.770652
3.473350	0.2	11.067172
3.476683	0.2	11.365116
3.480017	0.2	11.664117
3.483350	0.2	11.963034
3.486683	0.2	12.260447
3.490017	0.2	12.555104
3.493350	0.2	12.846403
3.496683	0.2	13.134521
3.500017	0.2	13.420205
3.503350	0.2	13.704500
3.506683	0.2	13.988046
3.510017	0.2	14.270078
3.513350	0.2	14.548521
3.516683	0.2	14.821189
3.520017	0.2	15.086513
3.523350	0.2	15.343083
3.526683	0.2	15.589232
3.530017	0.2	15.823431
3.533350	0.2	16.044928
3.536683	0.2	16.253502
3.540017	0.2	16.448544
3.543350	0.2	16.628164
3.546683	0.2	16.789273
3.550017	0.2	16.928879
3.553350	0.2	17.044898
3.556683	0.2	17.135725
3.560017	0.2	17.199744
3.563350	0.2	17.235354
3.566683	0.2	17.241635
3.570017	0.2	17.219023
3.573350	0.2	17.168685
3.576683	0.2	17.091134
3.580017	0.2	16.985815
3.583350	0.2	16.852012
3.586683	0.2	16.689762
3.590017	0.2	16.499986
3.593350	0.2	16.284245
3.596683	0.2	16.044942
3.600017	0.2	15.785010
3.603350	0.2	15.506865
3.606683	0.2	15.212516
3.610017	0.2	14.904565
3.613350	0.2	14.585699
3.616683	0.2	14.257114
3.620017	0.2	13.918234
3.623350	0.2	13.568564
3.626683	0.2	13.209474
3.630017	0.2	12.843949
3.633350	0.2	12.474936
3.636683	0.2	12.104171
3.640017	0.2	11.732145
3.643350	0.2	11.358857
3.646683	0.2	10.984638
3.650017	0.2	10.610460
3.653350	0.2	10.237522
3.656683	0.2	9.866767
3.660017	0.2	9.498997
3.663350	0.2	9.134952
3.666683	0.2	8.774702
3.670017	0.2	8.417750
3.673350	0.2	8.064392
3.676683	0.2	7.716250
3.680017	0.2	7.375381
3.683350	0.2	7.043006
3.686683	0.2	6.719190
3.690017	0.2	6.403713
3.693350	0.2	6.096968
3.696683	0.2	5.799741
3.700017	0.2	5.512820
3.703350	0.2	5.237116
3.706683	0.2	4.973407
3.710017	0.2	4.721815
3.713350	0.2	4.481953
3.716683	0.2	4.253411
3.720017	0.2	4.036040
3.723350	0.2	3.830055
3.726683	0.2	3.636098
3.730017	0.2	3.455095
3.733350	0.2	3.287368
3.736683	0.2	3.132052
3.740017	0.2	2.987986
3.743350	0.2	2.854625
3.746683	0.2	2.731802
3.750017	0.2	2.619075
3.753350	0.2	2.515651
3.756683	0.2	2.420689
3.760017	0.2	2.333322
3.763350	0.2	2.252562
3.766683	0.2	2.177539
3.770017	0.2	2.107811
3.773350	0.2	2.043350
3.776683	0.2	1.984024
3.780017	0.2	1.929319
3.783350	0.2	1.878617
3.786683	0.2	1.831437
3.790017	0.2	1.787455
3.793350	0.2	1.746579
3.796683	0.2	1.708986
3.800017	0.2	1.674746
3.803350	0.2	1.643281
3.806683	0.2	1.613637
3.810017	0.2	1.585502
3.813350	0.2	1.559402
3.816683	0.2	1.535662
3.820017	0.2	1.513814
3.823350	0.2	1.493352
3.826683	0.2	1.474521
3.830017	0.2	1.457552
3.833350	0.2	1.441948
3.836683	0.2	1.427056
3.840017	0.2	1.412928
3.843350	0.2	1.400318
3.846683	0.2	1.389915
3.850017	0.2	1.381654
3.853350	0.2	1.374832
3.856683	0.2	1.368755
3.860017	0.2	1.363126
3.863350	0.2	1.357906
3.866683	0.2	1.353156
3.870017	0.2	1.349202
3.873350	0.2	1.346655
3.876683	0.2	1.346027
3.880017	0.2	1.347447
3.883350	0.2	1.350529
3.886683	0.2	1.354264
3.890017	0.2	1.357491
3.893350	0.2	1.359447
3.896683	0.2	1.359894
3.900017	0.2	1.359186
3.903350	0.2	1.358371
3.906683	0.2	1.358734
3.910017	0.2	1.360802
3.913350	0.2	1.363922
3.916683	0.2	1.367372
3.920017	0.2	1.371573
3.923350	0.2	1.377393
3.926683	0.2	1.384532
3.930017	0.2	1.391727
3.933350	0.2	1.398083
3.936683	0.2	1.403587
3.940017	0.2	1.408760
3.943350	0.2	1.413971
3.946683	0.2	1.418781
3.950017	0.2	1.422372
3.953350	0.2	1.424407
3.956683	0.2	1.425296
3.960017	0.2	1.425664
3.963350	0.2	1.425804
3.966683	0.2	1.425776
3.970017	0.2	1.425571
3.973350	0.2	1.424728
3.976683	0.2	1.422474
3.980017	0.2	1.418544
3.983350	0.2	1.413501
3.986683	0.2	1.407908
3.990017	0.2	1.401799
3.993350	0.2	1.395145
3.996683	0.2	1.387987
4.000017	0.2	1.380309
4.003350	0.2	1.372271
4.006683	0.2	1.364108
4.010017	0.2	1.355638
4.013350	0.2	1.346190
4.016683	0.2	1.334776
4.020017	0.2	1.320858
4.023350	0.2	1.305193
4.026683	0.2	1.289118
4.030017	0.2	1.272899
4.033350	0.2	1.255409
4.036683	0.2	1.235344
4.040017	0.2	1.212484
4.043350	0.2	1.188233
4.046683	0.2	1.165071
4.050017	0.2	1.145080
4.053350	0.2	1.128558
4.056683	0.2	1.114034
4.060017	0.2	1.099505
4.063350	0.2	1.083636
4.066683	0.2	1.065992
4.070017	0.2	1.046760
4.073350	0.2	1.026620
4.076683	0.2	1.006406
4.080017	0.2	0.986480
4.083350	0.2	0.966918
4.086683	0.2	0.948119
4.090017	0.2	0.930754
4.093350	0.2	0.915150
4.096683	0.2	0.900673
4.100017	0.2	0.885921
4.103350	0.2	0.869702
4.106683	0.2	0.851727
4.110017	0.2	0.832421
4.113350	0.2	0.812546
4.116683	0.2	0.793030
4.120017	0.2	0.774642
4.123350	0.2	0.757482
4.126683	0.2	0.740848
4.130017	0.2	0.723978
4.133350	0.2	0.706799
4.136683	0.2	0.689779
4.140017	0.2	0.673211
4.143350	0.2	0.656843
4.146683	0.2	0.640298
4.150017	0.2	0.623972
4.153350	0.2	0.609006
4.156683	0.2	0.595972
4.160017	0.2	0.584302
4.163350	0.2	0.573206
4.166683	0.2	0.562561
4.170017	0.2	0.552502
4.173350	0.2	0.542672
4.176683	0.2	0.532293
4.180017	0.2	0.521224
4.183350	0.2	0.510262
4.186683	0.2	0.500190
4.190017	0.2	0.491124
4.193350	0.2	0.482672
4.196683	0.2	0.474332
4.200017	0.2	0.466011
4.203350	0.2	0.458304
4.206683	0.2	0.451971
4.210017	0.2	0.447533
4.213350	0.2	0.445326
4.216683	0.2	0.445615
4.220017	0.2	0.448539
4.223350	0.2	0.454388
4.226683	0.2	0.463976
4.230017	0.2	0.478593
4.233350	0.2	0.499724
4.236683	0.2	0.528847
4.240017	0.2	0.567245
4.243350	0.2	0.616065
4.246683	0.2	0.676084
4.250017	0.2	0.747228
4.253350	0.2	0.828644
4.256683	0.2	0.919420
4.260017	0.2	1.019049
4.263350	0.2	1.127231
4.266683	0.2	1.243404
4.270017	0.2	1.366399
4.273350	0.2	1.494838
4.276683	0.2	1.627645
4.280017	0.2	1.763725
4.283350	0.2	1.901579
4.286683	0.2	2.039797
4.290017	0.2	2.177339
4.293350	0.2	2.313382
4.296683	0.2	2.447106
4.300017	0.2	2.577482
4.303350	0.2	2.703005
4.306683	0.2	2.821670
4.310017	0.2	2.930700
4.313350	0.2	3.026817
4.316683	0.2	3.107567
4.320017	0.2	3.171964
4.323350	0.2	3.219997
4.326683	0.2	3.252318
4.330017	0.2	3.270134
4.333350	0.2	3.275042
4.336683	0.2	3.268742
4.340017	0.2	3.252663
4.343350	0.2	3.228099
4.346683	0.2	3.196672
4.350017	0.2	3.160294
4.353350	0.2	3.120601
4.356683	0.2	3.078966
4.360017	0.2	3.036922
4.363350	0.2	2.995785
4.366683	0.2	2.955953
4.370017	0.2	2.916842
4.373350	0.2	2.877447
4.376683	0.2	2.836934
4.380017	0.2	2.794955
4.383350	0.2	2.751579
4.386683	0.2	2.707546
4.390017	0.2	2.664430
4.393350	0.2	2.623973
4.396683	0.2	2.587023
4.400017	0.2	2.552974
4.403350	0.2	2.520126
4.406683	0.2	2.487171
4.410017	0.2	2.454342
4.413350	0.2	2.422780
4.416683	0.2	2.393243
4.420017	0.2	2.365592
4.423350	0.2	2.339287
4.426683	0.2	2.313908
4.430017	0.2	2.288977
4.433350	0.2	2.263854
4.436683	0.2	2.238350
4.440017	0.2	2.213307
4.443350	0.2	2.190163
4.446683	0.2	2.169563
4.450017	0.2	2.150680
4.453350	0.2	2.132216
4.456683	0.2	2.113911
4.460017	0.2	2.096486
4.463350	0.2	2.080360
4.466683	0.2	2.065385
4.470017	0.2	2.051461
4.473350	0.2	2.038511
4.476683	0.2	2.026106
4.480017	0.2	2.013543
4.483350	0.2	2.000169
4.486683	0.2	1.985631
4.490017	0.2	1.969961
4.493350	0.2	1.953552
4.496683	0.2	1.937235
4.500017	0.2	1.922119
4.503350	0.2	1.908843
4.506683	0.2	1.897221
4.510017	0.2	1.886860
4.513350	0.2	1.877681
4.516683	0.2	1.869774
4.520017	0.2	1.863106
4.523350	0.2	1.857295
4.526683	0.2	1.851432
4.530017	0.2	1.844461
4.533350	0.2	1.836144
4.536683	0.2	1.827432
4.540017	0.2	1.819618
4.543350	0.2	1.813564
4.546683	0.2	1.809248
4.550017	0.2	1.805429
4.553350	0.2	1.800824
4.556683	0.2	1.795660
4.560017	0.2	1.791287
4.563350	0.2	1.788558
4.566683	0.2	1.786859
4.570017	0.2	1.784596
4.573350	0.2	1.780731
4.576683	0.2	1.775487
4.580017	0.2	1.769648
4.583350	0.2	1.764181
4.586683	0.2	1.760190
4.590017	0.2	1.757890
4.593350	0.2	1.755971
4.596683	0.2	1.752889
4.600017	0.2	1.748311
4.603350	0.2	1.743217
4.606683	0.2	1.739045
4.610017	0.2	1.736544
4.613350	0.2	1.735273
4.616683	0.2	1.734234
4.620017	0.2	1.732814
4.623350	0.2	1.731492
4.626683	0.2	1.731403
4.630017	0.2	1.732931
4.633350	0.2	1.735273
4.636683	0.2	1.737420
4.640017	0.2	1.738658
4.643350	0.2	1.738593
4.646683	0.2	1.737182
4.650017	0.2	1.734570
4.653350	0.2	1.730956
4.656683	0.2	1.726723
4.660017	0.2	1.722537
4.663350	0.2	1.719119
4.666683	0.2	1.717051
4.670017	0.2	1.716674
4.673350	0.2	1.717731
4.676683	0.2	1.719189
4.680017	0.2	1.719808
4.683350	0.2	1.719068
4.686683	0.2	1.717396
4.690017	0.2	1.715608
4.693350	0.2	1.714244
4.696683	0.2	1.713601
4.700017	0.2	1.713936
4.703350	0.2	1.715492
4.706683	0.2	1.718197
4.710017	0.2	1.721405
4.713350	0.2	1.724069
4.716683	0.2	1.725336
4.720017	0.2	1.725280
4.723350	0.2	1.724996
4.726683	0.2	1.725648
4.730017	0.2	1.727566
4.733350	0.2	1.730202
4.736683	0.2	1.732633
4.740017	0.2	1.734165
4.743350	0.2	1.734844
4.746683	0.2	1.735082
4.750017	0.2	1.735003
4.753350	0.2	1.734826
4.756683	0.2	1.735496
4.760017	0.2	1.738193
4.763350	0.2	1.743208
4.766683	0.2	1.749438
4.770017	0.2	1.755278
4.773350	0.2	1.760055
4.776683	0.2	1.764521
4.780017	0.2	1.769844
4.783350	0.2	1.776200
4.786683	0.2	1.782705
4.790017	0.2	1.788605
4.793350	0.2	1.793806
4.796683	0.2	1.798524
4.800017	0.2	1.803036
4.803350	0.2	1.807646
4.806683	0.2	1.812242
4.810017	0.2	1.816195
4.813350	0.2	1.819017
4.816683	0.2	1.821062
4.820017	0.2	1.823050
4.823350	0.2	1.825122
4.826683	0.2	1.827390
4.830017	0.2	1.830678
4.833350	0.2	1.835590
4.836683	0.2	1.841476
4.840017	0.2	1.846869
4.843350	0.2	1.850328
4.846683	0.2	1.851213
4.850017	0.2	1.850226
4.853350	0.2	1.849025
4.856683	0.2	1.849006
4.860017	0.2	1.850538
4.863350	0.2	1.852950
4.866683	0.2	1.854897
4.870017	0.2	1.855129
4.873350	0.2	1.853309
4.876683	0.2	1.850226
4.880017	0.2	1.847087
4.883350	0.2	1.844512
4.886683	0.2	1.842286
4.890017	0.2	1.839967
4.893350	0.2	1.837183
4.896683	0.2	1.833253
4.900017	0.2	1.827721
4.903350	0.2	1.821346
4.906683	0.2	1.814989
4.910017	0.2	1.808326
4.913350	0.2	1.800945
4.916683	0.2	1.793401
4.920017	0.2	1.786323
4.923350	0.2	1.779632
4.926683	0.2	1.772675
4.930017	0.2	1.764959
4.933350	0.2	1.756782
4.936683	0.2	1.748847
4.940017	0.2	1.741243
4.943350	0.2	1.733303
4.946683	0.2	1.724488
4.950017	0.2	1.715119
4.953350	0.2	1.705941
4.956683	0.2	1.697326
4.960017	0.2	1.689270
4.963350	0.2	1.681605
4.966683	0.2	1.673750
4.970017	0.2	1.664860
4.973350	0.2	1.654369
4.976683	0.2	1.642676
4.980017	0.2	1.631300
4.983350	0.2	1.621852
4.986683	0.2	1.614830
4.990017	0.2	1.609400
4.993350	0.2	1.604059
4.996683	0.2	1.597945
5.000017	0.2	1.591458
5.003350	0.2	1.585488
5.006683	0.2	1.580333
5.010017	0.2	1.575537
5.013350	0.2	1.570350
5.016683	0.2	1.564436
5.020017	0.2	1.558429
5.023350	0.2	1.553311
5.026683	0.2	1.549441
5.030017	0.2	1.546373
5.033350	0.2	1.543383
5.036683	0.2	1.540137
5.040017	0.2	1.536799
5.043350	0.2	1.533451
5.046683	0.2	1.530014
5.050017	0.2	1.526582
5.053350	0.2	1.523099
5.056683	0.2	1.519183
5.060017	0.2	1.514680
5.063350	0.2	1.509958
5.066683	0.2	1.505567
5.070017	0.2	1.501893
5.073350	0.2	1.499220
5.076683	0.2	1.497902
5.080017	0.2	1.498177
5.083350	0.2	1.499509
5.086683	0.2	1.500463
5.090017	0.2	1.499574
5.093350	0.2	1.496286
5.096683	0.2	1.491373
5.100017	0.2	1.486354
5.103350	0.2	1.482507
5.106683	0.2	1.480519
5.110017	0.2	1.480314
5.113350	0.2	1.481050
5.116683	0.2	1.481678
5.120017	0.2	1.481478
5.123350	0.2	1.480170
5.126683	0.2	1.477744
5.130017	0.2	1.474298
5.133350	0.2	1.470195
5.136683	0.2	1.466004
5.140017	0.2	1.462032
5.143350	0.2	1.458200
5.146683	0.2	1.454242
5.150017	0.2	1.449985
5.153350	0.2	1.445748
5.156683	0.2	1.441929
5.160017	0.2	1.438134
5.163350	0.2	1.433576
5.166683	0.2	1.428160
5.170017	0.2	1.422623
5.173350	0.2	1.417776
5.176683	0.2	1.413589
5.180017	0.2	1.409031
5.183350	0.2	1.402833
5.186683	0.2	1.394553
5.190017	0.2	1.384816
5.193350	0.2	1.374632
5.196683	0.2	1.364718
5.200017	0.2	1.355535
5.203350	0.2	1.347638
5.206683	0.2	1.341463
5.210017	0.2	1.336490
5.213350	0.2	1.331433
5.216683	0.2	1.325449
5.220017	0.2	1.318366
5.223350	0.2	1.309877
5.226683	0.2	1.299772
5.230017	0.2	1.288825
5.233350	0.2	1.278426
5.236683	0.2	1.269132
5.240017	0.2	1.260447
5.243350	0.2	1.252005
5.246683	0.2	1.244079
5.250017	0.2	1.236964
5.253350	0.2	1.230296
5.256683	0.2	1.223315
5.260017	0.2	1.215530
5.263350	0.2	1.207045
5.266683	0.2	1.198514
5.270017	0.2	1.190747
5.273350	0.2	1.184349
5.276683	0.2	1.179380
5.280017	0.2	1.174975
5.283350	0.2	1.169955
5.286683	0.2	1.163948
5.290017	0.2	1.157220
5.293350	0.2	1.149713
5.296683	0.2	1.141410
5.300017	0.2	1.133261
5.303350	0.2	1.126491
5.306683	0.2	1.121424
5.310017	0.2	1.117727
5.313350	0.2	1.114751
5.316683	0.2	1.111641
5.320017	0.2	1.107976
5.323350	0.2	1.103971
5.326683	0.2	1.099645
5.330017	0.2	1.094700
5.333350	0.2	1.089149
5.336683	0.2	1.083454
5.340017	0.2	1.078090
5.343350	0.2	1.073275
5.346683	0.2	1.068907
5.350017	0.2	1.064450
5.353350	0.2	1.059282
5.356683	0.2	1.053270
5.360017	0.2	1.046802
5.363350	0.2	1.040203
5.366683	0.2	1.033377
5.370017	0.2	1.026229
5.373350	0.2	1.019049
5.376683	0.2	1.011956
5.380017	0.2	1.004743
5.383350	0.2	0.997665
5.386683	0.2	0.991374
5.390017	0.2	0.986122
5.393350	0.2	0.981851
5.396683	0.2	0.978233
5.400017	0.2	0.974303
5.403350	0.2	0.969125
5.406683	0.2	0.962950
5.410017	0.2	0.957004
5.413350	0.2	0.952091
5.416683	0.2	0.948077
5.420017	0.2	0.944650
5.423350	0.2	0.941823
5.426683	0.2	0.939812
5.430017	0.2	0.938736
5.433350	0.2	0.938452
5.436683	0.2	0.938606
5.440017	0.2	0.938582
5.443350	0.2	0.937651
5.446683	0.2	0.935555
5.450017	0.2	0.932734
5.453350	0.2	0.930070
5.456683	0.2	0.928417
5.460017	0.2	0.928002
5.463350	0.2	0.928608
5.466683	0.2	0.930298
5.470017	0.2	0.932971
5.473350	0.2	0.936142
5.476683	0.2	0.939835
5.480017	0.2	0.944426
5.483350	0.2	0.949856
5.486683	0.2	0.956063
5.490017	0.2	0.963225
5.493350	0.2	0.971239
5.496683	0.2	0.979644
5.500017	0.2	0.987994
5.503350	0.2	0.996222
5.506683	0.2	1.004459
5.510017	0.2	1.012757
5.513350	0.2	1.020972
5.516683	0.2	1.028711
5.520017	0.2	1.035929
5.523350	0.2	1.043575
5.526683	0.2	1.052879
5.530017	0.2	1.063952
5.533350	0.2	1.075491
5.536683	0.2	1.085880
5.540017	0.2	1.094448
5.543350	0.2	1.101792
5.546683	0.2	1.109284
5.550017	0.2	1.117862
5.553350	0.2	1.127282
5.556683	0.2	1.136684
5.560017	0.2	1.145466
5.563350	0.2	1.153508
5.566683	0.2	1.160996
5.570017	0.2	1.168274
5.573350	0.2	1.175650
5.576683	0.2	1.183138
5.580017	0.2	1.190617
5.583350	0.2	1.198105
5.586683	0.2	1.205313
5.590017	0.2	1.211343
5.593350	0.2	1.215721
5.596683	0.2	1.218738
5.600017	0.2	1.220233
5.603350	0.2	1.219534
5.606683	0.2	1.216782
5.610017	0.2	1.213169
5.613350	0.2	1.209676
5.616683	0.2	1.206486
5.620017	0.2	1.203381
5.623350	0.2	1.199902
5.626683	0.2	1.195609
5.630017	0.2	1.190589
5.633350	0.2	1.185099
5.636683	0.2	1.179171
5.640017	0.2	1.172726
5.643350	0.2	1.165424
5.646683	0.2	1.156912
5.650017	0.2	1.147301
5.653350	0.2	1.137084
5.656683	0.2	1.127175
5.660017	0.2	1.118588
5.663350	0.2	1.111422
5.666683	0.2	1.104902
5.670017	0.2	1.098500
5.673350	0.2	1.091915
5.676683	0.2	1.084222
5.680017	0.2	1.074299
5.683350	0.2	1.062378
5.686683	0.2	1.050527
5.690017	0.2	1.041000
5.693350	0.2	1.034089
5.696683	0.2	1.028362
5.700017	0.2	1.022457
5.703350	0.2	1.015607
5.706683	0.2	1.007197
5.710017	0.2	0.997088
5.713350	0.2	0.986136
5.716683	0.2	0.975765
5.720017	0.2	0.966885
5.723350	0.2	0.959476
5.726683	0.2	0.953083
5.730017	0.2	0.947025
5.733350	0.2	0.940314
5.736683	0.2	0.932226
5.740017	0.2	0.922866
5.743350	0.2	0.912943
5.746683	0.2	0.903453
5.750017	0.2	0.895290
5.753350	0.2	0.888282
5.756683	0.2	0.881008
5.760017	0.2	0.872230
5.763350	0.2	0.862102
5.766683	0.2	0.851820
5.770017	0.2	0.842419
5.773350	0.2	0.833804
5.776683	0.2	0.825110
5.780017	0.2	0.815876
5.783350	0.2	0.806646
5.786683	0.2	0.798465
5.790017	0.2	0.791778
5.793350	0.2	0.785948
5.796683	0.2	0.779526
5.800017	0.2	0.771317
5.803350	0.2	0.761636
5.806683	0.2	0.752136
5.810017	0.2	0.744257
5.813350	0.2	0.738404
5.816683	0.2	0.734199
5.820017	0.2	0.730967
5.823350	0.2	0.728020
5.826683	0.2	0.724853
5.830017	0.2	0.721365
5.833350	0.2	0.717589
5.836683	0.2	0.713435
5.840017	0.2	0.708904
5.843350	0.2	0.704303
5.846683	0.2	0.700350
5.850017	0.2	0.698017
5.853350	0.2	0.697915
5.856683	0.2	0.699991
5.860017	0.2	0.703717
5.863350	0.2	0.708308
5.866683	0.2	0.713081
5.870017	0.2	0.717877
5.873350	0.2	0.722888
5.876683	0.2	0.728425
5.880017	0.2	0.734888
5.883350	0.2	0.742511
5.886683	0.2	0.751293
5.890017	0.2	0.761263
5.893350	0.2	0.772318
5.896683	0.2	0.784104
5.900017	0.2	0.796490
5.903350	0.2	0.809706
5.906683	0.2	0.823792
5.910017	0.2	0.838460
5.913350	0.2	0.853548
5.916683	0.2	0.869129
5.920017	0.2	0.885203
5.923350	0.2	0.901711
5.926683	0.2	0.918875
5.930017	0.2	0.936911
5.933350	0.2	0.955616
5.936683	0.2	0.974881
5.940017	0.2	0.995095
5.943350	0.2	1.016795
5.946683	0.2	1.040138
5.950017	0.2	1.064520
5.953350	0.2	1.088842
5.956683	0.2	1.112609
5.960017	0.2	1.136139
5.963350	0.2	1.159725
5.966683	0.2	1.183557
5.970017	0.2	1.208051
5.973350	0.2	1.233122
5.976683	0.2	1.258077
5.980017	0.2	1.282739
5.983350	0.2	1.307577
5.986683	0.2	1.332802
5.990017	0.2	1.358194
5.993350	0.2	1.383331
5.996683	0.2	1.407792
6.000017	0.2	1.431541
