# Supplementary material for: Quantitative profiling of capsaicin content in seven chili pepper cultivars using optimized HPLC
Source: Front Plant Sci. 2026 May 7;17:1749488. doi: 10.3389/fpls.2026.1749488 (PMC13190488; doi:10.3389/fpls.2026.1749488)
Supplement: Supplementary file 3 [file DataSheet3.zip › Raw Chromatograms_Chili Pepper/THCW.csv]

URL chrom://desktop-lb30aed/ChromeleonLocal/Capsaicin/CapsaicinTest_1312025.seq/37089.smp/UV_VIS_4.channel
Channel UV_VIS_4
Injection Information:
Data Vault ChromeleonLocal
Sequence CapsaicinTest_1312025
Name THCW
Number 562
Position B:F3
Comment
Processing Method Processing_Capsaicin
Instrument Method Capsaicin_222025m1 -Origninal_4wavelenght
Type Unknown
Status Finished
Inject Time 3/31/2025 4:29:24 PM -07:00
Volume (�l) 10.00
Dilution Factor 1.0000
Weight 1.0000
Raw Data Information:
Time Min. (min) 0.003333
Time Max. (min) 6.000000
Data Points 1800
Detector UV
Generating Data System Chromeleon 7.2.10.24543
Exporting Data System Chromeleon 7.2.10.0
Operator Instrument Controller
Signal Quantity Absorbance
Signal Unit mAU
Signal Min. -0.010054
Signal Max. 2	382.707747
Channel UV_VIS_4
Driver Name VDAD.dll
Channel Type Evaluation
Min. Step (s) 0.2
Max. Step (s) 0.2
Average Step (s) 0.2
Signal Parameter Information:
Signal Info WVL:280 nm
Raw Data:
Time (min) Step (s) Value (mAU)
0.003333 n.a. 0.000000
0.006667 0.2 0.000140
0.010000 0.2 0.001015
0.013333 0.2 0.003469
0.016667 0.2 0.007604
0.020000 0.2 0.012354
0.023333 0.2 0.016326
0.026667 0.2 0.018799
0.030000 0.2 0.019995
0.033333 0.2 0.020433
0.036667 0.2 0.020331
0.040000 0.2 0.019870
0.043333 0.2 0.019586
0.046667 0.2 0.020061
0.050000 0.2 0.021318
0.053333 0.2 0.022552
0.056667 0.2 0.022794
0.060000 0.2 0.021886
0.063333 0.2 0.020578
0.066667 0.2 0.019711
0.070000 0.2 0.019404
0.073333 0.2 0.019041
0.076667 0.2 0.018035
0.080000 0.2 0.016480
0.083333 0.2 0.014869
0.086667 0.2 0.013490
0.090000 0.2 0.012382
0.093333 0.2 0.011595
0.096667 0.2 0.011330
0.100000 0.2 0.011912
0.103333 0.2 0.013313
0.106667 0.2 0.014766
0.110000 0.2 0.015507
0.113333 0.2 0.015786
0.116667 0.2 0.016200
0.120000 0.2 0.016652
0.123333 0.2 0.016610
0.126667 0.2 0.015683
0.130000 0.2 0.013900
0.133333 0.2 0.011832
0.136667 0.2 0.010058
0.140000 0.2 0.008531
0.143333 0.2 0.006869
0.146667 0.2 0.004955
0.150000 0.2 0.002962
0.153333 0.2 0.001164
0.156667 0.2 -0.000289
0.160000 0.2 -0.001234
0.163333 0.2 -0.001104
0.166667 0.2 0.000410
0.170000 0.2 0.002352
0.173333 0.2 0.003264
0.176667 0.2 0.002789
0.180000 0.2 0.001946
0.183333 0.2 0.001960
0.186667 0.2 0.003004
0.190000 0.2 0.004261
0.193333 0.2 0.004959
0.196667 0.2 0.004936
0.200000 0.2 0.004326
0.203333 0.2 0.003255
0.206667 0.2 0.001751
0.210000 0.2 -0.000200
0.213333 0.2 -0.002668
0.216667 0.2 -0.005639
0.220000 0.2 -0.008494
0.223333 0.2 -0.010054
0.226667 0.2 -0.009518
0.230000 0.2 -0.006971
0.233333 0.2 -0.003148
0.236667 0.2 0.000801
0.240000 0.2 0.003516
0.243333 0.2 0.004191
0.246667 0.2 0.003604
0.250000 0.2 0.003502
0.253333 0.2 0.004768
0.256667 0.2 0.006864
0.260000 0.2 0.009118
0.263333 0.2 0.011399
0.266667 0.2 0.013649
0.270000 0.2 0.015348
0.273333 0.2 0.015926
0.276667 0.2 0.015586
0.280000 0.2 0.015143
0.283333 0.2 0.015129
0.286667 0.2 0.015530
0.290000 0.2 0.016214
0.293333 0.2 0.017183
0.296667 0.2 0.018496
0.300000 0.2 0.020177
0.303333 0.2 0.022277
0.306667 0.2 0.024773
0.310000 0.2 0.027362
0.313333 0.2 0.029588
0.316667 0.2 0.031129
0.320000 0.2 0.031865
0.323333 0.2 0.031916
0.326667 0.2 0.031660
0.330000 0.2 0.031479
0.333333 0.2 0.031753
0.336667 0.2 0.032987
0.340000 0.2 0.035423
0.343333 0.2 0.038594
0.346667 0.2 0.041705
0.350000 0.2 0.044326
0.353333 0.2 0.046683
0.356667 0.2 0.049323
0.360000 0.2 0.052480
0.363333 0.2 0.055870
0.366667 0.2 0.058911
0.370000 0.2 0.061220
0.373333 0.2 0.063060
0.376667 0.2 0.065127
0.380000 0.2 0.067707
0.383333 0.2 0.070394
0.386667 0.2 0.072392
0.390000 0.2 0.073155
0.393333 0.2 0.073230
0.396667 0.2 0.073984
0.400000 0.2 0.076154
0.403333 0.2 0.079209
0.406667 0.2 0.082329
0.410000 0.2 0.085202
0.413333 0.2 0.087740
0.416667 0.2 0.089686
0.420000 0.2 0.090664
0.423333 0.2 0.090455
0.426667 0.2 0.089118
0.430000 0.2 0.086990
0.433333 0.2 0.084699
0.436667 0.2 0.082958
0.440000 0.2 0.082189
0.443333 0.2 0.082548
0.446667 0.2 0.084201
0.450000 0.2 0.086920
0.453333 0.2 0.089761
0.456667 0.2 0.091647
0.460000 0.2 0.092187
0.463333 0.2 0.091647
0.466667 0.2 0.090227
0.470000 0.2 0.088010
0.473333 0.2 0.085295
0.476667 0.2 0.082515
0.480000 0.2 0.080252
0.483333 0.2 0.079172
0.486667 0.2 0.079512
0.490000 0.2 0.080667
0.493333 0.2 0.081393
0.496667 0.2 0.080522
0.500000 0.2 0.077942
0.503333 0.2 0.074934
0.506667 0.2 0.073211
0.510000 0.2 0.073323
0.513333 0.2 0.074147
0.516667 0.2 0.073877
0.520000 0.2 0.071451
0.523333 0.2 0.067200
0.526667 0.2 0.062333
0.530000 0.2 0.058068
0.533333 0.2 0.055004
0.536667 0.2 0.052853
0.540000 0.2 0.050976
0.543333 0.2 0.049281
0.546667 0.2 0.048555
0.550000 0.2 0.049826
0.553333 0.2 0.053118
0.556667 0.2 0.057132
0.560000 0.2 0.060140
0.563333 0.2 0.060769
0.566667 0.2 0.058538
0.570000 0.2 0.054338
0.573333 0.2 0.049882
0.576667 0.2 0.046045
0.580000 0.2 0.042366
0.583333 0.2 0.038408
0.586667 0.2 0.034426
0.590000 0.2 0.030776
0.593333 0.2 0.028103
0.596667 0.2 0.027637
0.600000 0.2 0.030943
0.603333 0.2 0.039963
0.606667 0.2 0.057183
0.610000 0.2 0.085509
0.613333 0.2 0.127954
0.616667 0.2 0.187396
0.620000 0.2 0.266721
0.623333 0.2 0.368869
0.626667 0.2 0.495911
0.630000 0.2 0.647767
0.633333 0.2 0.822493
0.636667 0.2 1.018476
0.640000 0.2 1.236605
0.643333 0.2 1.480631
0.646667 0.2 1.755785
0.650000 0.2 2.067066
0.653333 0.2 2.418156
0.656667 0.2 2.811057
0.660000 0.2 3.246316
0.663333 0.2 3.723642
0.666667 0.2 4.241895
0.670000 0.2 4.798821
0.673333 0.2 5.391594
0.676667 0.2 6.017606
0.680000 0.2 6.674845
0.683333 0.2 7.362328
0.686667 0.2 8.080942
0.690000 0.2 8.834098
0.693333 0.2 9.627645
0.696667 0.2 10.469155
0.700000 0.2 11.367397
0.703333 0.2 12.332615
0.706667 0.2 13.377485
0.710000 0.2 14.517619
0.713333 0.2 15.770872
0.716667 0.2 17.157183
0.720000 0.2 18.700254
0.723333 0.2 20.429967
0.726667 0.2 22.383458
0.730000 0.2 24.604839
0.733333 0.2 27.144966
0.736667 0.2 30.063018
0.740000 0.2 33.429898
0.743333 0.2 37.330394
0.746667 0.2 41.863620
0.750000 0.2 47.144662
0.753333 0.2 53.307321
0.756667 0.2 60.505844
0.760000 0.2 68.916874
0.763333 0.2 78.744949
0.766667 0.2 90.233032
0.770000 0.2 103.680547
0.773333 0.2 119.475387
0.776667 0.2 138.152125
0.780000 0.2 160.488379
0.783333 0.2 187.631464
0.786667 0.2 221.206951
0.790000 0.2 263.323598
0.793333 0.2 316.389646
0.796667 0.2 382.713778
0.800000 0.2 463.972837
0.803333 0.2 560.732587
0.806667 0.2 672.214027
0.810000 0.2 796.379434
0.813333 0.2 930.272458
0.816667 0.2 1	70.464366
0.820000 0.2 1	213.428952
0.823333 0.2 1	355.751223
0.826667 0.2 1	494.245139
0.830000 0.2 1	626.086125
0.833333 0.2 1	748.946138
0.836667 0.2 1	861.088934
0.840000 0.2 1	961.440083
0.843333 0.2 2	49.61532
0.846667 0.2 2	125.815947
0.850000 0.2 2	190.590098
0.853333 0.2 2	244.659823
0.856667 0.2 2	288.919703
0.860000 0.2 2	324.336336
0.863333 0.2 2	351.586476
0.866667 0.2 2	370.772387
0.870000 0.2 2	381.439356
0.873333 0.2 2	382.707747
0.876667 0.2 2	373.400868
0.880000 0.2 2	352.208274
0.883333 0.2 2	317.89883
0.886667 0.2 2	269.621489
0.890000 0.2 2	207.34216
0.893333 0.2 2	132.340285
0.896667 0.2 2	47.507099
0.900000 0.2 1	957.153009
0.903333 0.2 1	866.280611
0.906667 0.2 1	779.596882
0.910000 0.2 1	700.598189
0.913333 0.2 1	630.918613
0.916667 0.2 1	570.067738
0.920000 0.2 1	515.670197
0.923333 0.2 1	464.183779
0.926667 0.2 1	411.887413
0.930000 0.2 1	355.840803
0.933333 0.2 1	294.552983
0.936667 0.2 1	228.201325
0.940000 0.2 1	158.380156
0.943333 0.2 1	87.514866
0.946667 0.2 1	18.176899
0.950000 0.2 952.518816
0.953333 0.2 891.949242
0.956667 0.2 837.058021
0.960000 0.2 787.732313
0.963333 0.2 743.373559
0.966667 0.2 703.129536
0.970000 0.2 666.090125
0.973333 0.2 631.428487
0.976667 0.2 598.486062
0.980000 0.2 566.808214
0.983333 0.2 536.141098
0.986667 0.2 506.402855
0.990000 0.2 477.642129
0.993333 0.2 449.992083
0.996667 0.2 423.625764
1.000000 0.2 398.719255
1.003333 0.2 375.427008
1.006667 0.2 353.868846
1.010000 0.2 334.124868
1.013333 0.2 316.236206
1.016667 0.2 300.211720
1.020000 0.2 286.038895
1.023333 0.2 273.693679
1.026667 0.2 263.146255
1.030000 0.2 254.364829
1.033333 0.2 247.318167
1.036667 0.2 241.975836
1.040000 0.2 238.308381
1.043333 0.2 236.289171
1.046667 0.2 235.892609
1.050000 0.2 237.081372
1.053333 0.2 239.781169
1.056667 0.2 243.846290
1.060000 0.2 249.020905
1.063333 0.2 254.904847
1.066667 0.2 260.940455
1.070000 0.2 266.438681
1.073333 0.2 270.648739
1.076667 0.2 272.860043
1.080000 0.2 272.513149
1.083333 0.2 269.287699
1.086667 0.2 263.141985
1.090000 0.2 254.298863
1.093333 0.2 243.189200
1.096667 0.2 230.372930
1.100000 0.2 216.459353
1.103333 0.2 202.041785
1.106667 0.2 187.651720
1.110000 0.2 173.732219
1.113333 0.2 160.627701
1.116667 0.2 148.586147
1.120000 0.2 137.771303
1.123333 0.2 128.281922
1.126667 0.2 120.173241
1.130000 0.2 113.477078
1.133333 0.2 108.217858
1.136667 0.2 104.421512
1.140000 0.2 102.115553
1.143333 0.2 101.321647
1.146667 0.2 102.043715
1.150000 0.2 104.253772
1.153333 0.2 107.876957
1.156667 0.2 112.779266
1.160000 0.2 118.762227
1.163333 0.2 125.565082
1.166667 0.2 132.873841
1.170000 0.2 140.337288
1.173333 0.2 147.590265
1.176667 0.2 154.282088
1.180000 0.2 160.104926
1.183333 0.2 164.816813
1.186667 0.2 168.257142
1.190000 0.2 170.353470
1.193333 0.2 171.117527
1.196667 0.2 170.631102
1.200000 0.2 169.025655
1.203333 0.2 166.459689
1.206667 0.2 163.098099
1.210000 0.2 159.097109
1.213333 0.2 154.595454
1.216667 0.2 149.709978
1.220000 0.2 144.535015
1.223333 0.2 139.145223
1.226667 0.2 133.599662
1.230000 0.2 127.945752
1.233333 0.2 122.224344
1.236667 0.2 116.474792
1.240000 0.2 110.738031
1.243333 0.2 105.057065
1.246667 0.2 99.474951
1.250000 0.2 94.031645
1.253333 0.2 88.761556
1.256667 0.2 83.692251
1.260000 0.2 78.844107
1.263333 0.2 74.231089
1.266667 0.2 69.862912
1.270000 0.2 65.746913
1.273333 0.2 61.888057
1.276667 0.2 58.288300
1.280000 0.2 54.946537
1.283333 0.2 51.858341
1.286667 0.2 49.015256
1.290000 0.2 46.404847
1.293333 0.2 44.011767
1.296667 0.2 41.819299
1.300000 0.2 39.810785
1.303333 0.2 37.970152
1.306667 0.2 36.282130
1.310000 0.2 34.732833
1.313333 0.2 33.310037
1.316667 0.2 32.002791
1.320000 0.2 30.801026
1.323333 0.2 29.695448
1.326667 0.2 28.677336
1.330000 0.2 27.738423
1.333333 0.2 26.871152
1.336667 0.2 26.068594
1.340000 0.2 25.324780
1.343333 0.2 24.635936
1.346667 0.2 24.000504
1.350000 0.2 23.417524
1.353333 0.2 22.885515
1.356667 0.2 22.402196
1.360000 0.2 21.964111
1.363333 0.2 21.566665
1.366667 0.2 21.205046
1.370000 0.2 20.874976
1.373333 0.2 20.572580
1.376667 0.2 20.293714
1.380000 0.2 20.033540
1.383333 0.2 19.786824
1.386667 0.2 19.548652
1.390000 0.2 19.315253
1.393333 0.2 19.084616
1.396667 0.2 18.856265
1.400000 0.2 18.630261
1.403333 0.2 18.407181
1.406667 0.2 18.188935
1.410000 0.2 17.978507
1.413333 0.2 17.778236
1.416667 0.2 17.588520
1.420000 0.2 17.408305
1.423333 0.2 17.236047
1.426667 0.2 17.070076
1.430000 0.2 16.908785
1.433333 0.2 16.750861
1.436667 0.2 16.594920
1.440000 0.2 16.438738
1.443333 0.2 16.279514
1.446667 0.2 16.115108
1.450000 0.2 15.944578
1.453333 0.2 15.767659
1.456667 0.2 15.584533
1.460000 0.2 15.396648
1.463333 0.2 15.206439
1.466667 0.2 15.015798
1.470000 0.2 14.825468
1.473333 0.2 14.635585
1.476667 0.2 14.446531
1.480000 0.2 14.259820
1.483333 0.2 14.077970
1.486667 0.2 13.903691
1.490000 0.2 13.739886
1.493333 0.2 13.589980
1.496667 0.2 13.457653
1.500000 0.2 13.346765
1.503333 0.2 13.262406
1.506667 0.2 13.212059
1.510000 0.2 13.205512
1.513333 0.2 13.253167
1.516667 0.2 13.364134
1.520000 0.2 13.544858
1.523333 0.2 13.798033
1.526667 0.2 14.122087
1.530000 0.2 14.511659
1.533333 0.2 14.958060
1.536667 0.2 15.449179
1.540000 0.2 15.970073
1.543333 0.2 16.504317
1.546667 0.2 17.035147
1.550000 0.2 17.546117
1.553333 0.2 18.021897
1.556667 0.2 18.449542
1.560000 0.2 18.819459
1.563333 0.2 19.125552
1.566667 0.2 19.364906
1.570000 0.2 19.537755
1.573333 0.2 19.647833
1.576667 0.2 19.702185
1.580000 0.2 19.710376
1.583333 0.2 19.683228
1.586667 0.2 19.631484
1.590000 0.2 19.564698
1.593333 0.2 19.490630
1.596667 0.2 19.415412
1.600000 0.2 19.343742
1.603333 0.2 19.278135
1.606667 0.2 19.218246
1.610000 0.2 19.160830
1.613333 0.2 19.100145
1.616667 0.2 19.029109
1.620000 0.2 18.940275
1.623333 0.2 18.826197
1.626667 0.2 18.680254
1.630000 0.2 18.498027
1.633333 0.2 18.278202
1.636667 0.2 18.022005
1.640000 0.2 17.731711
1.643333 0.2 17.410265
1.646667 0.2 17.061909
1.650000 0.2 16.692472
1.653333 0.2 16.309060
1.656667 0.2 15.919190
1.660000 0.2 15.530023
1.663333 0.2 15.148078
1.666667 0.2 14.778539
1.670000 0.2 14.424790
1.673333 0.2 14.088852
1.676667 0.2 13.772063
1.680000 0.2 13.475232
1.683333 0.2 13.198541
1.686667 0.2 12.941565
1.690000 0.2 12.703785
1.693333 0.2 12.484724
1.696667 0.2 12.283251
1.700000 0.2 12.097498
1.703333 0.2 11.925641
1.706667 0.2 11.766590
1.710000 0.2 11.620284
1.713333 0.2 11.487585
1.716667 0.2 11.369432
1.720000 0.2 11.266829
1.723333 0.2 11.181599
1.726667 0.2 11.116215
1.730000 0.2 11.072876
1.733333 0.2 11.053383
1.736667 0.2 11.059688
1.740000 0.2 11.093835
1.743333 0.2 11.157189
1.746667 0.2 11.250437
1.750000 0.2 11.373884
1.753333 0.2 11.527021
1.756667 0.2 11.707963
1.760000 0.2 11.913744
1.763333 0.2 12.140800
1.766667 0.2 12.385454
1.770000 0.2 12.644487
1.773333 0.2 12.915288
1.776667 0.2 13.195621
1.780000 0.2 13.483916
1.783333 0.2 13.779267
1.786667 0.2 14.080377
1.790000 0.2 14.384994
1.793333 0.2 14.690254
1.796667 0.2 14.992538
1.800000 0.2 15.286468
1.803333 0.2 15.564552
1.806667 0.2 15.818672
1.810000 0.2 16.042101
1.813333 0.2 16.229777
1.816667 0.2 16.377852
1.820000 0.2 16.484163
1.823333 0.2 16.548554
1.826667 0.2 16.572177
1.830000 0.2 16.557286
1.833333 0.2 16.507888
1.836667 0.2 16.429299
1.840000 0.2 16.326713
1.843333 0.2 16.204556
1.846667 0.2 16.066558
1.850000 0.2 15.915865
1.853333 0.2 15.755259
1.856667 0.2 15.587206
1.860000 0.2 15.413603
1.863333 0.2 15.235343
1.866667 0.2 15.052352
1.870000 0.2 14.864500
1.873333 0.2 14.672517
1.876667 0.2 14.477698
1.880000 0.2 14.281054
1.883333 0.2 14.083022
1.886667 0.2 13.884306
1.890000 0.2 13.687089
1.893333 0.2 13.495153
1.896667 0.2 13.313279
1.900000 0.2 13.146489
1.903333 0.2 12.999619
1.906667 0.2 12.878166
1.910000 0.2 12.788712
1.913333 0.2 12.737033
1.916667 0.2 12.726649
1.920000 0.2 12.759320
1.923333 0.2 12.835260
1.926667 0.2 12.952494
1.930000 0.2 13.106698
1.933333 0.2 13.291184
1.936667 0.2 13.496974
1.940000 0.2 13.713813
1.943333 0.2 13.931342
1.946667 0.2 14.139414
1.950000 0.2 14.328971
1.953333 0.2 14.493391
1.956667 0.2 14.627976
1.960000 0.2 14.728452
1.963333 0.2 14.790883
1.966667 0.2 14.812811
1.970000 0.2 14.793738
1.973333 0.2 14.734822
1.976667 0.2 14.638952
1.980000 0.2 14.510839
1.983333 0.2 14.355760
1.986667 0.2 14.177971
1.990000 0.2 13.980884
1.993333 0.2 13.768044
1.996667 0.2 13.543465
2.000000 0.2 13.311296
2.003333 0.2 13.075448
2.006667 0.2 12.839236
2.010000 0.2 12.604967
2.013333 0.2 12.374301
2.016667 0.2 12.149634
2.020000 0.2 11.934452
2.023333 0.2 11.732457
2.026667 0.2 11.547641
2.030000 0.2 11.385395
2.033333 0.2 11.253492
2.036667 0.2 11.162404
2.040000 0.2 11.125095
2.043333 0.2 11.157007
2.046667 0.2 11.276254
2.050000 0.2 11.503128
2.053333 0.2 11.859466
2.056667 0.2 12.368346
2.060000 0.2 13.053189
2.063333 0.2 13.936022
2.066667 0.2 15.036087
2.070000 0.2 16.369717
2.073333 0.2 17.951573
2.076667 0.2 19.795951
2.080000 0.2 21.918104
2.083333 0.2 24.336968
2.086667 0.2 27.078576
2.090000 0.2 30.178982
2.093333 0.2 33.687274
2.096667 0.2 37.667966
2.100000 0.2 42.200941
2.103333 0.2 47.378968
2.106667 0.2 53.303172
2.110000 0.2 60.075792
2.113333 0.2 67.791021
2.116667 0.2 76.525332
2.120000 0.2 86.327265
2.123333 0.2 97.207641
2.126667 0.2 109.132212
2.130000 0.2 122.017372
2.133333 0.2 135.729066
2.136667 0.2 150.084747
2.140000 0.2 164.858382
2.143333 0.2 179.789374
2.146667 0.2 194.596248
2.150000 0.2 208.992502
2.153333 0.2 222.700276
2.156667 0.2 235.461095
2.160000 0.2 247.046179
2.163333 0.2 257.266215
2.166667 0.2 265.978938
2.170000 0.2 273.093996
2.173333 0.2 278.573800
2.176667 0.2 282.430141
2.180000 0.2 284.718033
2.183333 0.2 285.527883
2.186667 0.2 284.976983
2.190000 0.2 283.200853
2.193333 0.2 280.343956
2.196667 0.2 276.550232
2.200000 0.2 271.955668
2.203333 0.2 266.683284
2.206667 0.2 260.840017
2.210000 0.2 254.514572
2.213333 0.2 247.776280
2.216667 0.2 240.676124
2.220000 0.2 233.250605
2.223333 0.2 225.526793
2.226667 0.2 217.526723
2.230000 0.2 209.270674
2.233333 0.2 200.780016
2.236667 0.2 192.080192
2.240000 0.2 183.203044
2.243333 0.2 174.187636
2.246667 0.2 165.079823
2.250000 0.2 155.930719
2.253333 0.2 146.795232
2.256667 0.2 137.731023
2.260000 0.2 128.796701
2.263333 0.2 120.049343
2.266667 0.2 111.542163
2.270000 0.2 103.322282
2.273333 0.2 95.428834
2.276667 0.2 87.892301
2.280000 0.2 80.734957
2.283333 0.2 73.971925
2.286667 0.2 67.611965
2.290000 0.2 61.658179
2.293333 0.2 56.108958
2.296667 0.2 50.958945
2.300000 0.2 46.199975
2.303333 0.2 41.822023
2.306667 0.2 37.813392
2.310000 0.2 34.160297
2.313333 0.2 30.846950
2.316667 0.2 27.856226
2.320000 0.2 25.169868
2.323333 0.2 22.768299
2.326667 0.2 20.630723
2.330000 0.2 18.735416
2.333333 0.2 17.060358
2.336667 0.2 15.584277
2.340000 0.2 14.287643
2.343333 0.2 13.152594
2.346667 0.2 12.161988
2.350000 0.2 11.299336
2.353333 0.2 10.550036
2.356667 0.2 9.901961
2.360000 0.2 9.344826
2.363333 0.2 8.869553
2.366667 0.2 8.468404
2.370000 0.2 8.135070
2.373333 0.2 7.864218
2.376667 0.2 7.650936
2.380000 0.2 7.490981
2.383333 0.2 7.381151
2.386667 0.2 7.319092
2.390000 0.2 7.302421
2.393333 0.2 7.327832
2.396667 0.2 7.391213
2.400000 0.2 7.488583
2.403333 0.2 7.616160
2.406667 0.2 7.769195
2.410000 0.2 7.941541
2.413333 0.2 8.126916
2.416667 0.2 8.319961
2.420000 0.2 8.516074
2.423333 0.2 8.711033
2.426667 0.2 8.900985
2.430000 0.2 9.082318
2.433333 0.2 9.251409
2.436667 0.2 9.404854
2.440000 0.2 9.540338
2.443333 0.2 9.656991
2.446667 0.2 9.754975
2.450000 0.2 9.834860
2.453333 0.2 9.897170
2.456667 0.2 9.942404
2.460000 0.2 9.971499
2.463333 0.2 9.985929
2.466667 0.2 9.987052
2.470000 0.2 9.975685
2.473333 0.2 9.952919
2.476667 0.2 9.921100
2.480000 0.2 9.883149
2.483333 0.2 9.841002
2.486667 0.2 9.795241
2.490000 0.2 9.745555
2.493333 0.2 9.690835
2.496667 0.2 9.629396
2.500000 0.2 9.559542
2.503333 0.2 9.480217
2.506667 0.2 9.391387
2.510000 0.2 9.293561
2.513333 0.2 9.186743
2.516667 0.2 9.070113
2.520000 0.2 8.942802
2.523333 0.2 8.804435
2.526667 0.2 8.654934
2.530000 0.2 8.494379
2.533333 0.2 8.323290
2.536667 0.2 8.142767
2.540000 0.2 7.954384
2.543333 0.2 7.760287
2.546667 0.2 7.563229
2.550000 0.2 7.366044
2.553333 0.2 7.171305
2.556667 0.2 6.981366
2.560000 0.2 6.798352
2.563333 0.2 6.624316
2.566667 0.2 6.461171
2.570000 0.2 6.310167
2.573333 0.2 6.172559
2.576667 0.2 6.050835
2.580000 0.2 5.949014
2.583333 0.2 5.872482
2.586667 0.2 5.828096
2.590000 0.2 5.824347
2.593333 0.2 5.871933
2.596667 0.2 5.984646
2.600000 0.2 6.180145
2.603333 0.2 6.480869
2.606667 0.2 6.914744
2.610000 0.2 7.514679
2.613333 0.2 8.316804
2.616667 0.2 9.358507
2.620000 0.2 10.677180
2.623333 0.2 12.309267
2.626667 0.2 14.288723
2.630000 0.2 16.644853
2.633333 0.2 19.400376
2.636667 0.2 22.569532
2.640000 0.2 26.155636
2.643333 0.2 30.148374
2.646667 0.2 34.522563
2.650000 0.2 39.239288
2.653333 0.2 44.247392
2.656667 0.2 49.484028
2.660000 0.2 54.875971
2.663333 0.2 60.342802
2.666667 0.2 65.799952
2.670000 0.2 71.161320
2.673333 0.2 76.342747
2.676667 0.2 81.265811
2.680000 0.2 85.860831
2.683333 0.2 90.069524
2.686667 0.2 93.847648
2.690000 0.2 97.166416
2.693333 0.2 100.011514
2.696667 0.2 102.380253
2.700000 0.2 104.279267
2.703333 0.2 105.723972
2.706667 0.2 106.738121
2.710000 0.2 107.351900
2.713333 0.2 107.599236
2.716667 0.2 107.515790
2.720000 0.2 107.137887
2.723333 0.2 106.500606
2.726667 0.2 105.634644
2.730000 0.2 104.564442
2.733333 0.2 103.308526
2.736667 0.2 101.880678
2.740000 0.2 100.290519
2.743333 0.2 98.543763
2.746667 0.2 96.643628
2.750000 0.2 94.592776
2.753333 0.2 92.394422
2.756667 0.2 90.052793
2.760000 0.2 87.573272
2.763333 0.2 84.962165
2.766667 0.2 82.227159
2.770000 0.2 79.378919
2.773333 0.2 76.432177
2.776667 0.2 73.405569
2.780000 0.2 70.320880
2.783333 0.2 67.201839
2.786667 0.2 64.072926
2.790000 0.2 60.958858
2.793333 0.2 57.884110
2.796667 0.2 54.872050
2.800000 0.2 51.944074
2.803333 0.2 49.118931
2.806667 0.2 46.412055
2.810000 0.2 43.835104
2.813333 0.2 41.396469
2.816667 0.2 39.101867
2.820000 0.2 36.953911
2.823333 0.2 34.951540
2.826667 0.2 33.090650
2.830000 0.2 31.365464
2.833333 0.2 29.769093
2.836667 0.2 28.293417
2.840000 0.2 26.929518
2.843333 0.2 25.668307
2.846667 0.2 24.500093
2.850000 0.2 23.414642
2.853333 0.2 22.403230
2.856667 0.2 21.460205
2.860000 0.2 20.581549
2.863333 0.2 19.762693
2.866667 0.2 18.998450
2.870000 0.2 18.283962
2.873333 0.2 17.614593
2.876667 0.2 16.985461
2.880000 0.2 16.392269
2.883333 0.2 15.832284
2.886667 0.2 15.304331
2.890000 0.2 14.808006
2.893333 0.2 14.342661
2.896667 0.2 13.906602
2.900000 0.2 13.496871
2.903333 0.2 13.109725
2.906667 0.2 12.741471
2.910000 0.2 12.388695
2.913333 0.2 12.048059
2.916667 0.2 11.716955
2.920000 0.2 11.394434
2.923333 0.2 11.080718
2.926667 0.2 10.775528
2.930000 0.2 10.476774
2.933333 0.2 10.181242
2.936667 0.2 9.886967
2.940000 0.2 9.594187
2.943333 0.2 9.304341
2.946667 0.2 9.019063
2.950000 0.2 8.739783
2.953333 0.2 8.467333
2.956667 0.2 8.202037
2.960000 0.2 7.944419
2.963333 0.2 7.695770
2.966667 0.2 7.457687
2.970000 0.2 7.231086
2.973333 0.2 7.015793
2.976667 0.2 6.811502
2.980000 0.2 6.618686
2.983333 0.2 6.438331
2.986667 0.2 6.271182
2.990000 0.2 6.117560
2.993333 0.2 5.977331
2.996667 0.2 5.849628
3.000000 0.2 5.733301
3.003333 0.2 5.628075
3.006667 0.2 5.534943
3.010000 0.2 5.455217
3.013333 0.2 5.389135
3.016667 0.2 5.335156
3.020000 0.2 5.290830
3.023333 0.2 5.254308
3.026667 0.2 5.224980
3.030000 0.2 5.202875
3.033333 0.2 5.187527
3.036667 0.2 5.177795
3.040000 0.2 5.173176
3.043333 0.2 5.174200
3.046667 0.2 5.181190
3.050000 0.2 5.193697
3.053333 0.2 5.211239
3.056667 0.2 5.233786
3.060000 0.2 5.261349
3.063333 0.2 5.293302
3.066667 0.2 5.328795
3.070000 0.2 5.367869
3.073333 0.2 5.411739
3.076667 0.2 5.461639
3.080000 0.2 5.517863
3.083333 0.2 5.579786
3.086667 0.2 5.646483
3.090000 0.2 5.717436
3.093333 0.2 5.792943
3.096667 0.2 5.874131
3.100000 0.2 5.962658
3.103333 0.2 6.059958
3.106667 0.2 6.166403
3.110000 0.2 6.280937
3.113333 0.2 6.401520
3.116667 0.2 6.526331
3.120000 0.2 6.654500
3.123333 0.2 6.785658
3.126667 0.2 6.919298
3.130000 0.2 7.054592
3.133333 0.2 7.190448
3.136667 0.2 7.325266
3.140000 0.2 7.456690
3.143333 0.2 7.581962
3.146667 0.2 7.698233
3.150000 0.2 7.802546
3.153333 0.2 7.891925
3.156667 0.2 7.963600
3.160000 0.2 8.015512
3.163333 0.2 8.046259
3.166667 0.2 8.054348
3.170000 0.2 8.038115
3.173333 0.2 7.996690
3.176667 0.2 7.930677
3.180000 0.2 7.841350
3.183333 0.2 7.729656
3.186667 0.2 7.596738
3.190000 0.2 7.445216
3.193333 0.2 7.279171
3.196667 0.2 7.102904
3.200000 0.2 6.920444
3.203333 0.2 6.735674
3.206667 0.2 6.551798
3.210000 0.2 6.371127
3.213333 0.2 6.195703
3.216667 0.2 6.027711
3.220000 0.2 5.869302
3.223333 0.2 5.722092
3.226667 0.2 5.586203
3.230000 0.2 5.459976
3.233333 0.2 5.341391
3.236667 0.2 5.229595
3.240000 0.2 5.125026
3.243333 0.2 5.028541
3.246667 0.2 4.940485
3.250000 0.2 4.860298
3.253333 0.2 4.787082
3.256667 0.2 4.719980
3.260000 0.2 4.658001
3.263333 0.2 4.600133
3.266667 0.2 4.545935
3.270000 0.2 4.495997
3.273333 0.2 4.451424
3.276667 0.2 4.412271
3.280000 0.2 4.376946
3.283333 0.2 4.343665
3.286667 0.2 4.311763
3.290000 0.2 4.281267
3.293333 0.2 4.252004
3.296667 0.2 4.223599
3.300000 0.2 4.195892
3.303333 0.2 4.169228
3.306667 0.2 4.144069
3.310000 0.2 4.120278
3.313333 0.2 4.097139
3.316667 0.2 4.073908
3.320000 0.2 4.049959
3.323333 0.2 4.024482
3.326667 0.2 3.996552
3.330000 0.2 3.965939
3.333333 0.2 3.933543
3.336667 0.2 3.900793
3.340000 0.2 3.868886
3.343333 0.2 3.838204
3.346667 0.2 3.808029
3.350000 0.2 3.777146
3.353333 0.2 3.744806
3.356667 0.2 3.711283
3.360000 0.2 3.677965
3.363333 0.2 3.647208
3.366667 0.2 3.621862
3.370000 0.2 3.604130
3.373333 0.2 3.594668
3.376667 0.2 3.592856
3.380000 0.2 3.597816
3.383333 0.2 3.609294
3.386667 0.2 3.628084
3.390000 0.2 3.655721
3.393333 0.2 3.693607
3.396667 0.2 3.742543
3.400000 0.2 3.803023
3.403333 0.2 3.875331
3.406667 0.2 3.959262
3.410000 0.2 4.053814
3.413333 0.2 4.157317
3.416667 0.2 4.268214
3.420000 0.2 4.385612
3.423333 0.2 4.509124
3.426667 0.2 4.638438
3.430000 0.2 4.772889
3.433333 0.2 4.910976
3.436667 0.2 5.050385
3.440000 0.2 5.188566
3.443333 0.2 5.323193
3.446667 0.2 5.452670
3.450000 0.2 5.576559
3.453333 0.2 5.695364
3.456667 0.2 5.809721
3.460000 0.2 5.919565
3.463333 0.2 6.024209
3.466667 0.2 6.123483
3.470000 0.2 6.218464
3.473333 0.2 6.311163
3.476667 0.2 6.404235
3.480000 0.2 6.500632
3.483333 0.2 6.603063
3.486667 0.2 6.714058
3.490000 0.2 6.836406
3.493333 0.2 6.972868
3.496667 0.2 7.125787
3.500000 0.2 7.296959
3.503333 0.2 7.487731
3.506667 0.2 7.699505
3.510000 0.2 7.933821
3.513333 0.2 8.191457
3.516667 0.2 8.471464
3.520000 0.2 8.771070
3.523333 0.2 9.086402
3.526667 0.2 9.413259
3.530000 0.2 9.747734
3.533333 0.2 10.086549
3.536667 0.2 10.426505
3.540000 0.2 10.763407
3.543333 0.2 11.092066
3.546667 0.2 11.407249
3.550000 0.2 11.704154
3.553333 0.2 11.978331
3.556667 0.2 12.225918
3.560000 0.2 12.444248
3.563333 0.2 12.631910
3.566667 0.2 12.788093
3.570000 0.2 12.911689
3.573333 0.2 13.001352
3.576667 0.2 13.056812
3.580000 0.2 13.079718
3.583333 0.2 13.073105
3.586667 0.2 13.040416
3.590000 0.2 12.984434
3.593333 0.2 12.906953
3.596667 0.2 12.809983
3.600000 0.2 12.696870
3.603333 0.2 12.571653
3.606667 0.2 12.437371
3.610000 0.2 12.295628
3.613333 0.2 12.147622
3.616667 0.2 11.994536
3.620000 0.2 11.837212
3.623333 0.2 11.676191
3.626667 0.2 11.511976
3.630000 0.2 11.345204
3.633333 0.2 11.176649
3.636667 0.2 11.006813
3.640000 0.2 10.835291
3.643333 0.2 10.660449
3.646667 0.2 10.480103
3.650000 0.2 10.292879
3.653333 0.2 10.098717
3.656667 0.2 9.898152
3.660000 0.2 9.691869
3.663333 0.2 9.480529
3.666667 0.2 9.264024
3.670000 0.2 9.041494
3.673333 0.2 8.812351
3.676667 0.2 8.576978
3.680000 0.2 8.336552
3.683333 0.2 8.092644
3.686667 0.2 7.846942
3.690000 0.2 7.601161
3.693333 0.2 7.356731
3.696667 0.2 7.114718
3.700000 0.2 6.876094
3.703333 0.2 6.641936
3.706667 0.2 6.413767
3.710000 0.2 6.193747
3.713333 0.2 5.983873
3.716667 0.2 5.784906
3.720000 0.2 5.596643
3.723333 0.2 5.419236
3.726667 0.2 5.253265
3.730000 0.2 5.098749
3.733333 0.2 4.955195
3.736667 0.2 4.822630
3.740000 0.2 4.701978
3.743333 0.2 4.594657
3.746667 0.2 4.502032
3.750000 0.2 4.424672
3.753333 0.2 4.361956
3.756667 0.2 4.312741
3.760000 0.2 4.276149
3.763333 0.2 4.251366
3.766667 0.2 4.237001
3.770000 0.2 4.231208
3.773333 0.2 4.232540
3.776667 0.2 4.240372
3.780000 0.2 4.254780
3.783333 0.2 4.276205
3.786667 0.2 4.304927
3.790000 0.2 4.340513
3.793333 0.2 4.381766
3.796667 0.2 4.427084
3.800000 0.2 4.475238
3.803333 0.2 4.525753
3.806667 0.2 4.578689
3.810000 0.2 4.634350
3.813333 0.2 4.692767
3.816667 0.2 4.753103
3.820000 0.2 4.814090
3.823333 0.2 4.874635
3.826667 0.2 4.934031
3.830000 0.2 4.992140
3.833333 0.2 5.049361
3.836667 0.2 5.106293
3.840000 0.2 5.163490
3.843333 0.2 5.221269
3.846667 0.2 5.279975
3.850000 0.2 5.340022
3.853333 0.2 5.401145
3.856667 0.2 5.462440
3.860000 0.2 5.523437
3.863333 0.2 5.584415
3.866667 0.2 5.645962
3.870000 0.2 5.708863
3.873333 0.2 5.774000
3.876667 0.2 5.841781
3.880000 0.2 5.911822
3.883333 0.2 5.983561
3.886667 0.2 6.057033
3.890000 0.2 6.133006
3.893333 0.2 6.212620
3.896667 0.2 6.296826
3.900000 0.2 6.385790
3.903333 0.2 6.478755
3.906667 0.2 6.574318
3.910000 0.2 6.670970
3.913333 0.2 6.767949
3.916667 0.2 6.866013
3.920000 0.2 6.966554
3.923333 0.2 7.069698
3.926667 0.2 7.174066
3.930000 0.2 7.278281
3.933333 0.2 7.381430
3.936667 0.2 7.482059
3.940000 0.2 7.577995
3.943333 0.2 7.667230
3.946667 0.2 7.748576
3.950000 0.2 7.821461
3.953333 0.2 7.884884
3.956667 0.2 7.937360
3.960000 0.2 7.978091
3.963333 0.2 8.006999
3.966667 0.2 8.023595
3.970000 0.2 8.027083
3.973333 0.2 8.017696
3.976667 0.2 7.996918
3.980000 0.2 7.966072
3.983333 0.2 7.925248
3.986667 0.2 7.874379
3.990000 0.2 7.814700
3.993333 0.2 7.748604
3.996667 0.2 7.678601
4.000000 0.2 7.606545
4.003333 0.2 7.533520
4.006667 0.2 7.460546
4.010000 0.2 7.388918
4.013333 0.2 7.319599
4.016667 0.2 7.253406
4.020000 0.2 7.192083
4.023333 0.2 7.138047
4.026667 0.2 7.092813
4.030000 0.2 7.056645
4.033333 0.2 7.029837
4.036667 0.2 7.013404
4.040000 0.2 7.008524
4.043333 0.2 7.015746
4.046667 0.2 7.035118
4.050000 0.2 7.066550
4.053333 0.2 7.109637
4.056667 0.2 7.163775
4.060000 0.2 7.228889
4.063333 0.2 7.305583
4.066667 0.2 7.394240
4.070000 0.2 7.494553
4.073333 0.2 7.606084
4.076667 0.2 7.728776
4.080000 0.2 7.862612
4.083333 0.2 8.007400
4.086667 0.2 8.163131
4.090000 0.2 8.329717
4.093333 0.2 8.506235
4.096667 0.2 8.691200
4.100000 0.2 8.883737
4.103333 0.2 9.083999
4.106667 0.2 9.292187
4.110000 0.2 9.507551
4.113333 0.2 9.728279
4.116667 0.2 9.951969
4.120000 0.2 10.176585
4.123333 0.2 10.400759
4.126667 0.2 10.623089
4.130000 0.2 10.841587
4.133333 0.2 11.053914
4.136667 0.2 11.257445
4.140000 0.2 11.448902
4.143333 0.2 11.624163
4.146667 0.2 11.778935
4.150000 0.2 11.909902
4.153333 0.2 12.015193
4.156667 0.2 12.093652
4.160000 0.2 12.143995
4.163333 0.2 12.164600
4.166667 0.2 12.153834
4.170000 0.2 12.110597
4.173333 0.2 12.034606
4.176667 0.2 11.926102
4.180000 0.2 11.785529
4.183333 0.2 11.613951
4.186667 0.2 11.413563
4.190000 0.2 11.187363
4.193333 0.2 10.938230
4.196667 0.2 10.668351
4.200000 0.2 10.379702
4.203333 0.2 10.074852
4.206667 0.2 9.756777
4.210000 0.2 9.428309
4.213333 0.2 9.092381
4.216667 0.2 8.751978
4.220000 0.2 8.409666
4.223333 0.2 8.067749
4.226667 0.2 7.728972
4.230000 0.2 7.396354
4.233333 0.2 7.072478
4.236667 0.2 6.759153
4.240000 0.2 6.457320
4.243333 0.2 6.167293
4.246667 0.2 5.889400
4.250000 0.2 5.624173
4.253333 0.2 5.372041
4.256667 0.2 5.133408
4.260000 0.2 4.908717
4.263333 0.2 4.698075
4.266667 0.2 4.501324
4.270000 0.2 4.318659
4.273333 0.2 4.150728
4.276667 0.2 3.998112
4.280000 0.2 3.860909
4.283333 0.2 3.738422
4.286667 0.2 3.629099
4.290000 0.2 3.531203
4.293333 0.2 3.443738
4.296667 0.2 3.366503
4.300000 0.2 3.299499
4.303333 0.2 3.242660
4.306667 0.2 3.195633
4.310000 0.2 3.157551
4.313333 0.2 3.127414
4.316667 0.2 3.104494
4.320000 0.2 3.087958
4.323333 0.2 3.076936
4.326667 0.2 3.071418
4.330000 0.2 3.071823
4.333333 0.2 3.077663
4.336667 0.2 3.087451
4.340000 0.2 3.099688
4.343333 0.2 3.113397
4.346667 0.2 3.127875
4.350000 0.2 3.142478
4.353333 0.2 3.156825
4.356667 0.2 3.171009
4.360000 0.2 3.185491
4.363333 0.2 3.200681
4.366667 0.2 3.216630
4.370000 0.2 3.232765
4.373333 0.2 3.247871
4.376667 0.2 3.260565
4.380000 0.2 3.270004
4.383333 0.2 3.276202
4.386667 0.2 3.279592
4.390000 0.2 3.280458
4.393333 0.2 3.278898
4.396667 0.2 3.274684
4.400000 0.2 3.267052
4.403333 0.2 3.255554
4.406667 0.2 3.241031
4.410000 0.2 3.224923
4.413333 0.2 3.207829
4.416667 0.2 3.189477
4.420000 0.2 3.169742
4.423333 0.2 3.149090
4.426667 0.2 3.128205
4.430000 0.2 3.107330
4.433333 0.2 3.086128
4.436667 0.2 3.064363
4.440000 0.2 3.042570
4.443333 0.2 3.021522
4.446667 0.2 3.001378
4.450000 0.2 2.981978
4.453333 0.2 2.963715
4.456667 0.2 2.947412
4.460000 0.2 2.933843
4.463333 0.2 2.923682
4.466667 0.2 2.917629
4.470000 0.2 2.916083
4.473333 0.2 2.918774
4.476667 0.2 2.925270
4.480000 0.2 2.935384
4.483333 0.2 2.949000
4.486667 0.2 2.966123
4.490000 0.2 2.987171
4.493333 0.2 3.012712
4.496667 0.2 3.042789
4.500000 0.2 3.076531
4.503333 0.2 3.112713
4.506667 0.2 3.150296
4.510000 0.2 3.188360
4.513333 0.2 3.226283
4.516667 0.2 3.263988
4.520000 0.2 3.301408
4.523333 0.2 3.338219
4.526667 0.2 3.374056
4.530000 0.2 3.408482
4.533333 0.2 3.440827
4.536667 0.2 3.470080
4.540000 0.2 3.495170
4.543333 0.2 3.516078
4.546667 0.2 3.534229
4.550000 0.2 3.550812
4.553333 0.2 3.565596
4.556667 0.2 3.577741
4.560000 0.2 3.586593
4.563333 0.2 3.591534
4.566667 0.2 3.591855
4.570000 0.2 3.587189
4.573333 0.2 3.577927
4.576667 0.2 3.565117
4.580000 0.2 3.549890
4.583333 0.2 3.533182
4.586667 0.2 3.515598
4.590000 0.2 3.497251
4.593333 0.2 3.477796
4.596667 0.2 3.456604
4.600000 0.2 3.433339
4.603333 0.2 3.408506
4.606667 0.2 3.382913
4.610000 0.2 3.356985
4.613333 0.2 3.331085
4.616667 0.2 3.305878
4.620000 0.2 3.282120
4.623333 0.2 3.260178
4.626667 0.2 3.239857
4.630000 0.2 3.220532
4.633333 0.2 3.201310
4.636667 0.2 3.181361
4.640000 0.2 3.160401
4.643333 0.2 3.138958
4.646667 0.2 3.117956
4.650000 0.2 3.097844
4.653333 0.2 3.078543
4.656667 0.2 3.059916
4.660000 0.2 3.041727
4.663333 0.2 3.023655
4.666667 0.2 3.005699
4.670000 0.2 2.988377
4.673333 0.2 2.971874
4.676667 0.2 2.955217
4.680000 0.2 2.936893
4.683333 0.2 2.916232
4.686667 0.2 2.894052
4.690000 0.2 2.872129
4.693333 0.2 2.851808
4.696667 0.2 2.832972
4.700000 0.2 2.814219
4.703333 0.2 2.794084
4.706667 0.2 2.771886
4.710000 0.2 2.747560
4.713333 0.2 2.721325
4.716667 0.2 2.694018
4.720000 0.2 2.666824
4.723333 0.2 2.640202
4.726667 0.2 2.613389
4.730000 0.2 2.585123
4.733333 0.2 2.555298
4.736667 0.2 2.525630
4.740000 0.2 2.498073
4.743333 0.2 2.473076
4.746667 0.2 2.449648
4.750000 0.2 2.426570
4.753333 0.2 2.403073
4.756667 0.2 2.378873
4.760000 0.2 2.354127
4.763333 0.2 2.329275
4.766667 0.2 2.304753
4.770000 0.2 2.281005
4.773333 0.2 2.258471
4.776667 0.2 2.237326
4.780000 0.2 2.217521
4.783333 0.2 2.199425
4.786667 0.2 2.183663
4.790000 0.2 2.169884
4.793333 0.2 2.156752
4.796667 0.2 2.143560
4.800000 0.2 2.130936
4.803333 0.2 2.119946
4.806667 0.2 2.110796
4.810000 0.2 2.102768
4.813333 0.2 2.095369
4.816667 0.2 2.088696
4.820000 0.2 2.082842
4.823333 0.2 2.077594
4.826667 0.2 2.072523
4.830000 0.2 2.067438
4.833333 0.2 2.062740
4.836667 0.2 2.059028
4.840000 0.2 2.056565
4.843333 0.2 2.055406
4.846667 0.2 2.055760
4.850000 0.2 2.057804
4.853333 0.2 2.061306
4.856667 0.2 2.065548
4.860000 0.2 2.069459
4.863333 0.2 2.072090
4.866667 0.2 2.073157
4.870000 0.2 2.073511
4.873333 0.2 2.074982
4.876667 0.2 2.079024
4.880000 0.2 2.085539
4.883333 0.2 2.093222
4.886667 0.2 2.100170
4.890000 0.2 2.104579
4.893333 0.2 2.106167
4.896667 0.2 2.106554
4.900000 0.2 2.107676
4.903333 0.2 2.110358
4.906667 0.2 2.114256
4.910000 0.2 2.118330
4.913333 0.2 2.121357
4.916667 0.2 2.122703
4.920000 0.2 2.122670
4.923333 0.2 2.121925
4.926667 0.2 2.120920
4.930000 0.2 2.119974
4.933333 0.2 2.119495
4.936667 0.2 2.119364
4.940000 0.2 2.118675
4.943333 0.2 2.116724
4.946667 0.2 2.113404
4.950000 0.2 2.108789
4.953333 0.2 2.103392
4.956667 0.2 2.098032
4.960000 0.2 2.093087
4.963333 0.2 2.088808
4.966667 0.2 2.085627
4.970000 0.2 2.083257
4.973333 0.2 2.080598
4.976667 0.2 2.076998
4.980000 0.2 2.072789
4.983333 0.2 2.068691
4.986667 0.2 2.065259
4.990000 0.2 2.062568
4.993333 0.2 2.060230
4.996667 0.2 2.057687
5.000000 0.2 2.054139
5.003333 0.2 2.048728
5.006667 0.2 2.041310
5.010000 0.2 2.032658
5.013333 0.2 2.023648
5.016667 0.2 2.014511
5.020000 0.2 2.005021
5.023333 0.2 1.995214
5.026667 0.2 1.985650
5.030000 0.2 1.976956
5.033333 0.2 1.969435
5.036667 0.2 1.962911
5.040000 0.2 1.956685
5.043333 0.2 1.949933
5.046667 0.2 1.942459
5.050000 0.2 1.934627
5.053333 0.2 1.926576
5.056667 0.2 1.918050
5.060000 0.2 1.908741
5.063333 0.2 1.898478
5.066667 0.2 1.887493
5.070000 0.2 1.876182
5.073333 0.2 1.864387
5.076667 0.2 1.851697
5.080000 0.2 1.838547
5.083333 0.2 1.826291
5.086667 0.2 1.816065
5.090000 0.2 1.807855
5.093333 0.2 1.800735
5.096667 0.2 1.793634
5.100000 0.2 1.785811
5.103333 0.2 1.777182
5.106667 0.2 1.768218
5.110000 0.2 1.759389
5.113333 0.2 1.750835
5.116667 0.2 1.742668
5.120000 0.2 1.735440
5.123333 0.2 1.729699
5.126667 0.2 1.725149
5.130000 0.2 1.720898
5.133333 0.2 1.716390
5.136667 0.2 1.711720
5.140000 0.2 1.707319
5.143333 0.2 1.703561
5.146667 0.2 1.700036
5.150000 0.2 1.695803
5.153333 0.2 1.690518
5.156667 0.2 1.684781
5.160000 0.2 1.679296
5.163333 0.2 1.674243
5.166667 0.2 1.669652
5.170000 0.2 1.665703
5.173333 0.2 1.662173
5.176667 0.2 1.658648
5.180000 0.2 1.655221
5.183333 0.2 1.652217
5.186667 0.2 1.649279
5.190000 0.2 1.645382
5.193333 0.2 1.639891
5.196667 0.2 1.633237
5.200000 0.2 1.626285
5.203333 0.2 1.619868
5.206667 0.2 1.614876
5.210000 0.2 1.611798
5.213333 0.2 1.610080
5.216667 0.2 1.608678
5.220000 0.2 1.607067
5.223333 0.2 1.605451
5.226667 0.2 1.604147
5.230000 0.2 1.602909
5.233333 0.2 1.600925
5.236667 0.2 1.597642
5.240000 0.2 1.593423
5.243333 0.2 1.589176
5.246667 0.2 1.585623
5.250000 0.2 1.582932
5.253333 0.2 1.581050
5.256667 0.2 1.580059
5.260000 0.2 1.579924
5.263333 0.2 1.580324
5.266667 0.2 1.581069
5.270000 0.2 1.582112
5.273333 0.2 1.583239
5.276667 0.2 1.584128
5.280000 0.2 1.584636
5.283333 0.2 1.584976
5.286667 0.2 1.585702
5.290000 0.2 1.587602
5.293333 0.2 1.591220
5.296667 0.2 1.596264
5.300000 0.2 1.601717
5.303333 0.2 1.606653
5.306667 0.2 1.610843
5.310000 0.2 1.614713
5.313333 0.2 1.618932
5.316667 0.2 1.624026
5.320000 0.2 1.630178
5.323333 0.2 1.637489
5.326667 0.2 1.646094
5.330000 0.2 1.655621
5.333333 0.2 1.665168
5.336667 0.2 1.674150
5.340000 0.2 1.682425
5.343333 0.2 1.689699
5.346667 0.2 1.695552
5.350000 0.2 1.700069
5.353333 0.2 1.704167
5.356667 0.2 1.709159
5.360000 0.2 1.715813
5.363333 0.2 1.723925
5.366667 0.2 1.732646
5.370000 0.2 1.740903
5.373333 0.2 1.747985
5.376667 0.2 1.754006
5.380000 0.2 1.759245
5.383333 0.2 1.763594
5.386667 0.2 1.767059
5.390000 0.2 1.769983
5.393333 0.2 1.772656
5.396667 0.2 1.774952
5.400000 0.2 1.776372
5.403333 0.2 1.776642
5.406667 0.2 1.776214
5.410000 0.2 1.775883
5.413333 0.2 1.776083
5.416667 0.2 1.776749
5.420000 0.2 1.777625
5.423333 0.2 1.778384
5.426667 0.2 1.778463
5.430000 0.2 1.777317
5.433333 0.2 1.775157
5.436667 0.2 1.773057
5.440000 0.2 1.771883
5.443333 0.2 1.771329
5.446667 0.2 1.770384
5.450000 0.2 1.768568
5.453333 0.2 1.766640
5.456667 0.2 1.766142
5.460000 0.2 1.768069
5.463333 0.2 1.772339
5.466667 0.2 1.778430
5.470000 0.2 1.785946
5.473333 0.2 1.794449
5.476667 0.2 1.803525
5.480000 0.2 1.813155
5.483333 0.2 1.824060
5.486667 0.2 1.837132
5.490000 0.2 1.852349
5.493333 0.2 1.868997
5.496667 0.2 1.886813
5.500000 0.2 1.906240
5.503333 0.2 1.927759
5.506667 0.2 1.951386
5.510000 0.2 1.976513
5.513333 0.2 2.002418
5.516667 0.2 2.029017
5.520000 0.2 2.056807
5.523333 0.2 2.086363
5.526667 0.2 2.118321
5.530000 0.2 2.153520
5.533333 0.2 2.192021
5.536667 0.2 2.232296
5.540000 0.2 2.272301
5.543333 0.2 2.310933
5.546667 0.2 2.348321
5.550000 0.2 2.385522
5.553333 0.2 2.423581
5.556667 0.2 2.462449
5.560000 0.2 2.501085
5.563333 0.2 2.538413
5.566667 0.2 2.574101
5.570000 0.2 2.608569
5.573333 0.2 2.642651
5.576667 0.2 2.677138
5.580000 0.2 2.712193
5.583333 0.2 2.747206
5.586667 0.2 2.781283
5.590000 0.2 2.813456
5.593333 0.2 2.842862
5.596667 0.2 2.868935
5.600000 0.2 2.891370
5.603333 0.2 2.910323
5.606667 0.2 2.926667
5.610000 0.2 2.941564
5.613333 0.2 2.955706
5.616667 0.2 2.968875
5.620000 0.2 2.980223
5.623333 0.2 2.988926
5.626667 0.2 2.994612
5.630000 0.2 2.997271
5.633333 0.2 2.997336
5.636667 0.2 2.995725
5.640000 0.2 2.993220
5.643333 0.2 2.989802
5.646667 0.2 2.985136
5.650000 0.2 2.979082
5.653333 0.2 2.971464
5.656667 0.2 2.962081
5.660000 0.2 2.951189
5.663333 0.2 2.939287
5.666667 0.2 2.926514
5.670000 0.2 2.912721
5.673333 0.2 2.897885
5.676667 0.2 2.882034
5.680000 0.2 2.865009
5.683333 0.2 2.846965
5.686667 0.2 2.828874
5.690000 0.2 2.811798
5.693333 0.2 2.795951
5.696667 0.2 2.780594
5.700000 0.2 2.764640
5.703333 0.2 2.747481
5.706667 0.2 2.729339
5.710000 0.2 2.711122
5.713333 0.2 2.693986
5.716667 0.2 2.678554
5.720000 0.2 2.664165
5.723333 0.2 2.649510
5.726667 0.2 2.633939
5.730000 0.2 2.617538
5.733333 0.2 2.600551
5.736667 0.2 2.583517
5.740000 0.2 2.567568
5.743333 0.2 2.553598
5.746667 0.2 2.541370
5.750000 0.2 2.529859
5.753333 0.2 2.518315
5.756667 0.2 2.506711
5.760000 0.2 2.495539
5.763333 0.2 2.485388
5.766667 0.2 2.476550
5.770000 0.2 2.468526
5.773333 0.2 2.460233
5.776667 0.2 2.451134
5.780000 0.2 2.441551
5.783333 0.2 2.431828
5.786667 0.2 2.422170
5.790000 0.2 2.413173
5.793333 0.2 2.405662
5.796667 0.2 2.399920
5.800000 0.2 2.395441
5.803333 0.2 2.391231
5.806667 0.2 2.386211
5.810000 0.2 2.379930
5.813333 0.2 2.373047
5.816667 0.2 2.366412
5.820000 0.2 2.360027
5.823333 0.2 2.353615
5.826667 0.2 2.347440
5.830000 0.2 2.342453
5.833333 0.2 2.339669
5.836667 0.2 2.339045
5.840000 0.2 2.339268
5.843333 0.2 2.338928
5.846667 0.2 2.337289
5.850000 0.2 2.334407
5.853333 0.2 2.331194
5.856667 0.2 2.328972
5.860000 0.2 2.328507
5.863333 0.2 2.329652
5.866667 0.2 2.331822
5.870000 0.2 2.334765
5.873333 0.2 2.338998
5.876667 0.2 2.345215
5.880000 0.2 2.353541
5.883333 0.2 2.363548
5.886667 0.2 2.374668
5.890000 0.2 2.386542
5.893333 0.2 2.399255
5.896667 0.2 2.412968
5.900000 0.2 2.427320
5.903333 0.2 2.441709
5.906667 0.2 2.456093
5.910000 0.2 2.470943
5.913333 0.2 2.486720
5.916667 0.2 2.503549
5.920000 0.2 2.521332
5.923333 0.2 2.540294
5.926667 0.2 2.561249
5.930000 0.2 2.584676
5.933333 0.2 2.609934
5.936667 0.2 2.635773
5.940000 0.2 2.661180
5.943333 0.2 2.685571
5.946667 0.2 2.708687
5.950000 0.2 2.730368
5.953333 0.2 2.750405
5.956667 0.2 2.768729
5.960000 0.2 2.785609
5.963333 0.2 2.801483
5.966667 0.2 2.816776
5.970000 0.2 2.831710
5.973333 0.2 2.846001
5.976667 0.2 2.859230
5.980000 0.2 2.871468
5.983333 0.2 2.883165
5.986667 0.2 2.894998
5.990000 0.2 2.907938
5.993333 0.2 2.922672
5.996667 0.2 2.939031
6.000000 0.2 2.956390
