# Supplementary material for: Quantitative profiling of capsaicin content in seven chili pepper cultivars using optimized HPLC
Source: Front Plant Sci. 2026 May 7;17:1749488. doi: 10.3389/fpls.2026.1749488 (PMC13190488; doi:10.3389/fpls.2026.1749488)
Supplement: Supplementary file 3 [file DataSheet3.zip › Raw Chromatograms_Chili Pepper/THCW.txt]

URL	chrom://desktop-lb30aed/ChromeleonLocal/Capsaicin/CapsaicinTest_1312025.seq/37089.smp/UV_VIS_4.channel
Channel	UV_VIS_4

Injection Information:
Data Vault	ChromeleonLocal
Sequence	CapsaicinTest_1312025
Name	THCW
Number	562
Position	B:F3
Comment	
Processing Method	Processing_Capsaicin
Instrument Method	Capsaicin_222025m1 -Origninal_4wavelenght
Type	Unknown
Status	Finished
Inject Time	3/31/2025 4:29:24 PM -07:00
Volume (µl)	10.00
Dilution Factor	1.0000
Weight	1.0000

Raw Data Information:
Time Min. (min)	0.003333
Time Max. (min)	6.000000
Data Points	1800
Detector	UV
Generating Data System	Chromeleon 7.2.10.24543
Exporting Data System	Chromeleon 7.2.10.0
Operator	Instrument Controller
Signal Quantity	Absorbance
Signal Unit	mAU
Signal Min.	-0.010054
Signal Max.	2,382.707747
Channel	UV_VIS_4
Driver Name	VDAD.dll
Channel Type	Evaluation
Min. Step (s)	0.2
Max. Step (s)	0.2
Average Step (s)	0.2

Signal Parameter Information:
Signal Info	WVL:280 nm

Raw Data:
Time (min)	Step (s)	Value (mAU)
0.003333	n.a.	0.000000
0.006667	0.2	0.000140
0.010000	0.2	0.001015
0.013333	0.2	0.003469
0.016667	0.2	0.007604
0.020000	0.2	0.012354
0.023333	0.2	0.016326
0.026667	0.2	0.018799
0.030000	0.2	0.019995
0.033333	0.2	0.020433
0.036667	0.2	0.020331
0.040000	0.2	0.019870
0.043333	0.2	0.019586
0.046667	0.2	0.020061
0.050000	0.2	0.021318
0.053333	0.2	0.022552
0.056667	0.2	0.022794
0.060000	0.2	0.021886
0.063333	0.2	0.020578
0.066667	0.2	0.019711
0.070000	0.2	0.019404
0.073333	0.2	0.019041
0.076667	0.2	0.018035
0.080000	0.2	0.016480
0.083333	0.2	0.014869
0.086667	0.2	0.013490
0.090000	0.2	0.012382
0.093333	0.2	0.011595
0.096667	0.2	0.011330
0.100000	0.2	0.011912
0.103333	0.2	0.013313
0.106667	0.2	0.014766
0.110000	0.2	0.015507
0.113333	0.2	0.015786
0.116667	0.2	0.016200
0.120000	0.2	0.016652
0.123333	0.2	0.016610
0.126667	0.2	0.015683
0.130000	0.2	0.013900
0.133333	0.2	0.011832
0.136667	0.2	0.010058
0.140000	0.2	0.008531
0.143333	0.2	0.006869
0.146667	0.2	0.004955
0.150000	0.2	0.002962
0.153333	0.2	0.001164
0.156667	0.2	-0.000289
0.160000	0.2	-0.001234
0.163333	0.2	-0.001104
0.166667	0.2	0.000410
0.170000	0.2	0.002352
0.173333	0.2	0.003264
0.176667	0.2	0.002789
0.180000	0.2	0.001946
0.183333	0.2	0.001960
0.186667	0.2	0.003004
0.190000	0.2	0.004261
0.193333	0.2	0.004959
0.196667	0.2	0.004936
0.200000	0.2	0.004326
0.203333	0.2	0.003255
0.206667	0.2	0.001751
0.210000	0.2	-0.000200
0.213333	0.2	-0.002668
0.216667	0.2	-0.005639
0.220000	0.2	-0.008494
0.223333	0.2	-0.010054
0.226667	0.2	-0.009518
0.230000	0.2	-0.006971
0.233333	0.2	-0.003148
0.236667	0.2	0.000801
0.240000	0.2	0.003516
0.243333	0.2	0.004191
0.246667	0.2	0.003604
0.250000	0.2	0.003502
0.253333	0.2	0.004768
0.256667	0.2	0.006864
0.260000	0.2	0.009118
0.263333	0.2	0.011399
0.266667	0.2	0.013649
0.270000	0.2	0.015348
0.273333	0.2	0.015926
0.276667	0.2	0.015586
0.280000	0.2	0.015143
0.283333	0.2	0.015129
0.286667	0.2	0.015530
0.290000	0.2	0.016214
0.293333	0.2	0.017183
0.296667	0.2	0.018496
0.300000	0.2	0.020177
0.303333	0.2	0.022277
0.306667	0.2	0.024773
0.310000	0.2	0.027362
0.313333	0.2	0.029588
0.316667	0.2	0.031129
0.320000	0.2	0.031865
0.323333	0.2	0.031916
0.326667	0.2	0.031660
0.330000	0.2	0.031479
0.333333	0.2	0.031753
0.336667	0.2	0.032987
0.340000	0.2	0.035423
0.343333	0.2	0.038594
0.346667	0.2	0.041705
0.350000	0.2	0.044326
0.353333	0.2	0.046683
0.356667	0.2	0.049323
0.360000	0.2	0.052480
0.363333	0.2	0.055870
0.366667	0.2	0.058911
0.370000	0.2	0.061220
0.373333	0.2	0.063060
0.376667	0.2	0.065127
0.380000	0.2	0.067707
0.383333	0.2	0.070394
0.386667	0.2	0.072392
0.390000	0.2	0.073155
0.393333	0.2	0.073230
0.396667	0.2	0.073984
0.400000	0.2	0.076154
0.403333	0.2	0.079209
0.406667	0.2	0.082329
0.410000	0.2	0.085202
0.413333	0.2	0.087740
0.416667	0.2	0.089686
0.420000	0.2	0.090664
0.423333	0.2	0.090455
0.426667	0.2	0.089118
0.430000	0.2	0.086990
0.433333	0.2	0.084699
0.436667	0.2	0.082958
0.440000	0.2	0.082189
0.443333	0.2	0.082548
0.446667	0.2	0.084201
0.450000	0.2	0.086920
0.453333	0.2	0.089761
0.456667	0.2	0.091647
0.460000	0.2	0.092187
0.463333	0.2	0.091647
0.466667	0.2	0.090227
0.470000	0.2	0.088010
0.473333	0.2	0.085295
0.476667	0.2	0.082515
0.480000	0.2	0.080252
0.483333	0.2	0.079172
0.486667	0.2	0.079512
0.490000	0.2	0.080667
0.493333	0.2	0.081393
0.496667	0.2	0.080522
0.500000	0.2	0.077942
0.503333	0.2	0.074934
0.506667	0.2	0.073211
0.510000	0.2	0.073323
0.513333	0.2	0.074147
0.516667	0.2	0.073877
0.520000	0.2	0.071451
0.523333	0.2	0.067200
0.526667	0.2	0.062333
0.530000	0.2	0.058068
0.533333	0.2	0.055004
0.536667	0.2	0.052853
0.540000	0.2	0.050976
0.543333	0.2	0.049281
0.546667	0.2	0.048555
0.550000	0.2	0.049826
0.553333	0.2	0.053118
0.556667	0.2	0.057132
0.560000	0.2	0.060140
0.563333	0.2	0.060769
0.566667	0.2	0.058538
0.570000	0.2	0.054338
0.573333	0.2	0.049882
0.576667	0.2	0.046045
0.580000	0.2	0.042366
0.583333	0.2	0.038408
0.586667	0.2	0.034426
0.590000	0.2	0.030776
0.593333	0.2	0.028103
0.596667	0.2	0.027637
0.600000	0.2	0.030943
0.603333	0.2	0.039963
0.606667	0.2	0.057183
0.610000	0.2	0.085509
0.613333	0.2	0.127954
0.616667	0.2	0.187396
0.620000	0.2	0.266721
0.623333	0.2	0.368869
0.626667	0.2	0.495911
0.630000	0.2	0.647767
0.633333	0.2	0.822493
0.636667	0.2	1.018476
0.640000	0.2	1.236605
0.643333	0.2	1.480631
0.646667	0.2	1.755785
0.650000	0.2	2.067066
0.653333	0.2	2.418156
0.656667	0.2	2.811057
0.660000	0.2	3.246316
0.663333	0.2	3.723642
0.666667	0.2	4.241895
0.670000	0.2	4.798821
0.673333	0.2	5.391594
0.676667	0.2	6.017606
0.680000	0.2	6.674845
0.683333	0.2	7.362328
0.686667	0.2	8.080942
0.690000	0.2	8.834098
0.693333	0.2	9.627645
0.696667	0.2	10.469155
0.700000	0.2	11.367397
0.703333	0.2	12.332615
0.706667	0.2	13.377485
0.710000	0.2	14.517619
0.713333	0.2	15.770872
0.716667	0.2	17.157183
0.720000	0.2	18.700254
0.723333	0.2	20.429967
0.726667	0.2	22.383458
0.730000	0.2	24.604839
0.733333	0.2	27.144966
0.736667	0.2	30.063018
0.740000	0.2	33.429898
0.743333	0.2	37.330394
0.746667	0.2	41.863620
0.750000	0.2	47.144662
0.753333	0.2	53.307321
0.756667	0.2	60.505844
0.760000	0.2	68.916874
0.763333	0.2	78.744949
0.766667	0.2	90.233032
0.770000	0.2	103.680547
0.773333	0.2	119.475387
0.776667	0.2	138.152125
0.780000	0.2	160.488379
0.783333	0.2	187.631464
0.786667	0.2	221.206951
0.790000	0.2	263.323598
0.793333	0.2	316.389646
0.796667	0.2	382.713778
0.800000	0.2	463.972837
0.803333	0.2	560.732587
0.806667	0.2	672.214027
0.810000	0.2	796.379434
0.813333	0.2	930.272458
0.816667	0.2	1,070.464366
0.820000	0.2	1,213.428952
0.823333	0.2	1,355.751223
0.826667	0.2	1,494.245139
0.830000	0.2	1,626.086125
0.833333	0.2	1,748.946138
0.836667	0.2	1,861.088934
0.840000	0.2	1,961.440083
0.843333	0.2	2,049.615320
0.846667	0.2	2,125.815947
0.850000	0.2	2,190.590098
0.853333	0.2	2,244.659823
0.856667	0.2	2,288.919703
0.860000	0.2	2,324.336336
0.863333	0.2	2,351.586476
0.866667	0.2	2,370.772387
0.870000	0.2	2,381.439356
0.873333	0.2	2,382.707747
0.876667	0.2	2,373.400868
0.880000	0.2	2,352.208274
0.883333	0.2	2,317.898830
0.886667	0.2	2,269.621489
0.890000	0.2	2,207.342160
0.893333	0.2	2,132.340285
0.896667	0.2	2,047.507099
0.900000	0.2	1,957.153009
0.903333	0.2	1,866.280611
0.906667	0.2	1,779.596882
0.910000	0.2	1,700.598189
0.913333	0.2	1,630.918613
0.916667	0.2	1,570.067738
0.920000	0.2	1,515.670197
0.923333	0.2	1,464.183779
0.926667	0.2	1,411.887413
0.930000	0.2	1,355.840803
0.933333	0.2	1,294.552983
0.936667	0.2	1,228.201325
0.940000	0.2	1,158.380156
0.943333	0.2	1,087.514866
0.946667	0.2	1,018.176899
0.950000	0.2	952.518816
0.953333	0.2	891.949242
0.956667	0.2	837.058021
0.960000	0.2	787.732313
0.963333	0.2	743.373559
0.966667	0.2	703.129536
0.970000	0.2	666.090125
0.973333	0.2	631.428487
0.976667	0.2	598.486062
0.980000	0.2	566.808214
0.983333	0.2	536.141098
0.986667	0.2	506.402855
0.990000	0.2	477.642129
0.993333	0.2	449.992083
0.996667	0.2	423.625764
1.000000	0.2	398.719255
1.003333	0.2	375.427008
1.006667	0.2	353.868846
1.010000	0.2	334.124868
1.013333	0.2	316.236206
1.016667	0.2	300.211720
1.020000	0.2	286.038895
1.023333	0.2	273.693679
1.026667	0.2	263.146255
1.030000	0.2	254.364829
1.033333	0.2	247.318167
1.036667	0.2	241.975836
1.040000	0.2	238.308381
1.043333	0.2	236.289171
1.046667	0.2	235.892609
1.050000	0.2	237.081372
1.053333	0.2	239.781169
1.056667	0.2	243.846290
1.060000	0.2	249.020905
1.063333	0.2	254.904847
1.066667	0.2	260.940455
1.070000	0.2	266.438681
1.073333	0.2	270.648739
1.076667	0.2	272.860043
1.080000	0.2	272.513149
1.083333	0.2	269.287699
1.086667	0.2	263.141985
1.090000	0.2	254.298863
1.093333	0.2	243.189200
1.096667	0.2	230.372930
1.100000	0.2	216.459353
1.103333	0.2	202.041785
1.106667	0.2	187.651720
1.110000	0.2	173.732219
1.113333	0.2	160.627701
1.116667	0.2	148.586147
1.120000	0.2	137.771303
1.123333	0.2	128.281922
1.126667	0.2	120.173241
1.130000	0.2	113.477078
1.133333	0.2	108.217858
1.136667	0.2	104.421512
1.140000	0.2	102.115553
1.143333	0.2	101.321647
1.146667	0.2	102.043715
1.150000	0.2	104.253772
1.153333	0.2	107.876957
1.156667	0.2	112.779266
1.160000	0.2	118.762227
1.163333	0.2	125.565082
1.166667	0.2	132.873841
1.170000	0.2	140.337288
1.173333	0.2	147.590265
1.176667	0.2	154.282088
1.180000	0.2	160.104926
1.183333	0.2	164.816813
1.186667	0.2	168.257142
1.190000	0.2	170.353470
1.193333	0.2	171.117527
1.196667	0.2	170.631102
1.200000	0.2	169.025655
1.203333	0.2	166.459689
1.206667	0.2	163.098099
1.210000	0.2	159.097109
1.213333	0.2	154.595454
1.216667	0.2	149.709978
1.220000	0.2	144.535015
1.223333	0.2	139.145223
1.226667	0.2	133.599662
1.230000	0.2	127.945752
1.233333	0.2	122.224344
1.236667	0.2	116.474792
1.240000	0.2	110.738031
1.243333	0.2	105.057065
1.246667	0.2	99.474951
1.250000	0.2	94.031645
1.253333	0.2	88.761556
1.256667	0.2	83.692251
1.260000	0.2	78.844107
1.263333	0.2	74.231089
1.266667	0.2	69.862912
1.270000	0.2	65.746913
1.273333	0.2	61.888057
1.276667	0.2	58.288300
1.280000	0.2	54.946537
1.283333	0.2	51.858341
1.286667	0.2	49.015256
1.290000	0.2	46.404847
1.293333	0.2	44.011767
1.296667	0.2	41.819299
1.300000	0.2	39.810785
1.303333	0.2	37.970152
1.306667	0.2	36.282130
1.310000	0.2	34.732833
1.313333	0.2	33.310037
1.316667	0.2	32.002791
1.320000	0.2	30.801026
1.323333	0.2	29.695448
1.326667	0.2	28.677336
1.330000	0.2	27.738423
1.333333	0.2	26.871152
1.336667	0.2	26.068594
1.340000	0.2	25.324780
1.343333	0.2	24.635936
1.346667	0.2	24.000504
1.350000	0.2	23.417524
1.353333	0.2	22.885515
1.356667	0.2	22.402196
1.360000	0.2	21.964111
1.363333	0.2	21.566665
1.366667	0.2	21.205046
1.370000	0.2	20.874976
1.373333	0.2	20.572580
1.376667	0.2	20.293714
1.380000	0.2	20.033540
1.383333	0.2	19.786824
1.386667	0.2	19.548652
1.390000	0.2	19.315253
1.393333	0.2	19.084616
1.396667	0.2	18.856265
1.400000	0.2	18.630261
1.403333	0.2	18.407181
1.406667	0.2	18.188935
1.410000	0.2	17.978507
1.413333	0.2	17.778236
1.416667	0.2	17.588520
1.420000	0.2	17.408305
1.423333	0.2	17.236047
1.426667	0.2	17.070076
1.430000	0.2	16.908785
1.433333	0.2	16.750861
1.436667	0.2	16.594920
1.440000	0.2	16.438738
1.443333	0.2	16.279514
1.446667	0.2	16.115108
1.450000	0.2	15.944578
1.453333	0.2	15.767659
1.456667	0.2	15.584533
1.460000	0.2	15.396648
1.463333	0.2	15.206439
1.466667	0.2	15.015798
1.470000	0.2	14.825468
1.473333	0.2	14.635585
1.476667	0.2	14.446531
1.480000	0.2	14.259820
1.483333	0.2	14.077970
1.486667	0.2	13.903691
1.490000	0.2	13.739886
1.493333	0.2	13.589980
1.496667	0.2	13.457653
1.500000	0.2	13.346765
1.503333	0.2	13.262406
1.506667	0.2	13.212059
1.510000	0.2	13.205512
1.513333	0.2	13.253167
1.516667	0.2	13.364134
1.520000	0.2	13.544858
1.523333	0.2	13.798033
1.526667	0.2	14.122087
1.530000	0.2	14.511659
1.533333	0.2	14.958060
1.536667	0.2	15.449179
1.540000	0.2	15.970073
1.543333	0.2	16.504317
1.546667	0.2	17.035147
1.550000	0.2	17.546117
1.553333	0.2	18.021897
1.556667	0.2	18.449542
1.560000	0.2	18.819459
1.563333	0.2	19.125552
1.566667	0.2	19.364906
1.570000	0.2	19.537755
1.573333	0.2	19.647833
1.576667	0.2	19.702185
1.580000	0.2	19.710376
1.583333	0.2	19.683228
1.586667	0.2	19.631484
1.590000	0.2	19.564698
1.593333	0.2	19.490630
1.596667	0.2	19.415412
1.600000	0.2	19.343742
1.603333	0.2	19.278135
1.606667	0.2	19.218246
1.610000	0.2	19.160830
1.613333	0.2	19.100145
1.616667	0.2	19.029109
1.620000	0.2	18.940275
1.623333	0.2	18.826197
1.626667	0.2	18.680254
1.630000	0.2	18.498027
1.633333	0.2	18.278202
1.636667	0.2	18.022005
1.640000	0.2	17.731711
1.643333	0.2	17.410265
1.646667	0.2	17.061909
1.650000	0.2	16.692472
1.653333	0.2	16.309060
1.656667	0.2	15.919190
1.660000	0.2	15.530023
1.663333	0.2	15.148078
1.666667	0.2	14.778539
1.670000	0.2	14.424790
1.673333	0.2	14.088852
1.676667	0.2	13.772063
1.680000	0.2	13.475232
1.683333	0.2	13.198541
1.686667	0.2	12.941565
1.690000	0.2	12.703785
1.693333	0.2	12.484724
1.696667	0.2	12.283251
1.700000	0.2	12.097498
1.703333	0.2	11.925641
1.706667	0.2	11.766590
1.710000	0.2	11.620284
1.713333	0.2	11.487585
1.716667	0.2	11.369432
1.720000	0.2	11.266829
1.723333	0.2	11.181599
1.726667	0.2	11.116215
1.730000	0.2	11.072876
1.733333	0.2	11.053383
1.736667	0.2	11.059688
1.740000	0.2	11.093835
1.743333	0.2	11.157189
1.746667	0.2	11.250437
1.750000	0.2	11.373884
1.753333	0.2	11.527021
1.756667	0.2	11.707963
1.760000	0.2	11.913744
1.763333	0.2	12.140800
1.766667	0.2	12.385454
1.770000	0.2	12.644487
1.773333	0.2	12.915288
1.776667	0.2	13.195621
1.780000	0.2	13.483916
1.783333	0.2	13.779267
1.786667	0.2	14.080377
1.790000	0.2	14.384994
1.793333	0.2	14.690254
1.796667	0.2	14.992538
1.800000	0.2	15.286468
1.803333	0.2	15.564552
1.806667	0.2	15.818672
1.810000	0.2	16.042101
1.813333	0.2	16.229777
1.816667	0.2	16.377852
1.820000	0.2	16.484163
1.823333	0.2	16.548554
1.826667	0.2	16.572177
1.830000	0.2	16.557286
1.833333	0.2	16.507888
1.836667	0.2	16.429299
1.840000	0.2	16.326713
1.843333	0.2	16.204556
1.846667	0.2	16.066558
1.850000	0.2	15.915865
1.853333	0.2	15.755259
1.856667	0.2	15.587206
1.860000	0.2	15.413603
1.863333	0.2	15.235343
1.866667	0.2	15.052352
1.870000	0.2	14.864500
1.873333	0.2	14.672517
1.876667	0.2	14.477698
1.880000	0.2	14.281054
1.883333	0.2	14.083022
1.886667	0.2	13.884306
1.890000	0.2	13.687089
1.893333	0.2	13.495153
1.896667	0.2	13.313279
1.900000	0.2	13.146489
1.903333	0.2	12.999619
1.906667	0.2	12.878166
1.910000	0.2	12.788712
1.913333	0.2	12.737033
1.916667	0.2	12.726649
1.920000	0.2	12.759320
1.923333	0.2	12.835260
1.926667	0.2	12.952494
1.930000	0.2	13.106698
1.933333	0.2	13.291184
1.936667	0.2	13.496974
1.940000	0.2	13.713813
1.943333	0.2	13.931342
1.946667	0.2	14.139414
1.950000	0.2	14.328971
1.953333	0.2	14.493391
1.956667	0.2	14.627976
1.960000	0.2	14.728452
1.963333	0.2	14.790883
1.966667	0.2	14.812811
1.970000	0.2	14.793738
1.973333	0.2	14.734822
1.976667	0.2	14.638952
1.980000	0.2	14.510839
1.983333	0.2	14.355760
1.986667	0.2	14.177971
1.990000	0.2	13.980884
1.993333	0.2	13.768044
1.996667	0.2	13.543465
2.000000	0.2	13.311296
2.003333	0.2	13.075448
2.006667	0.2	12.839236
2.010000	0.2	12.604967
2.013333	0.2	12.374301
2.016667	0.2	12.149634
2.020000	0.2	11.934452
2.023333	0.2	11.732457
2.026667	0.2	11.547641
2.030000	0.2	11.385395
2.033333	0.2	11.253492
2.036667	0.2	11.162404
2.040000	0.2	11.125095
2.043333	0.2	11.157007
2.046667	0.2	11.276254
2.050000	0.2	11.503128
2.053333	0.2	11.859466
2.056667	0.2	12.368346
2.060000	0.2	13.053189
2.063333	0.2	13.936022
2.066667	0.2	15.036087
2.070000	0.2	16.369717
2.073333	0.2	17.951573
2.076667	0.2	19.795951
2.080000	0.2	21.918104
2.083333	0.2	24.336968
2.086667	0.2	27.078576
2.090000	0.2	30.178982
2.093333	0.2	33.687274
2.096667	0.2	37.667966
2.100000	0.2	42.200941
2.103333	0.2	47.378968
2.106667	0.2	53.303172
2.110000	0.2	60.075792
2.113333	0.2	67.791021
2.116667	0.2	76.525332
2.120000	0.2	86.327265
2.123333	0.2	97.207641
2.126667	0.2	109.132212
2.130000	0.2	122.017372
2.133333	0.2	135.729066
2.136667	0.2	150.084747
2.140000	0.2	164.858382
2.143333	0.2	179.789374
2.146667	0.2	194.596248
2.150000	0.2	208.992502
2.153333	0.2	222.700276
2.156667	0.2	235.461095
2.160000	0.2	247.046179
2.163333	0.2	257.266215
2.166667	0.2	265.978938
2.170000	0.2	273.093996
2.173333	0.2	278.573800
2.176667	0.2	282.430141
2.180000	0.2	284.718033
2.183333	0.2	285.527883
2.186667	0.2	284.976983
2.190000	0.2	283.200853
2.193333	0.2	280.343956
2.196667	0.2	276.550232
2.200000	0.2	271.955668
2.203333	0.2	266.683284
2.206667	0.2	260.840017
2.210000	0.2	254.514572
2.213333	0.2	247.776280
2.216667	0.2	240.676124
2.220000	0.2	233.250605
2.223333	0.2	225.526793
2.226667	0.2	217.526723
2.230000	0.2	209.270674
2.233333	0.2	200.780016
2.236667	0.2	192.080192
2.240000	0.2	183.203044
2.243333	0.2	174.187636
2.246667	0.2	165.079823
2.250000	0.2	155.930719
2.253333	0.2	146.795232
2.256667	0.2	137.731023
2.260000	0.2	128.796701
2.263333	0.2	120.049343
2.266667	0.2	111.542163
2.270000	0.2	103.322282
2.273333	0.2	95.428834
2.276667	0.2	87.892301
2.280000	0.2	80.734957
2.283333	0.2	73.971925
2.286667	0.2	67.611965
2.290000	0.2	61.658179
2.293333	0.2	56.108958
2.296667	0.2	50.958945
2.300000	0.2	46.199975
2.303333	0.2	41.822023
2.306667	0.2	37.813392
2.310000	0.2	34.160297
2.313333	0.2	30.846950
2.316667	0.2	27.856226
2.320000	0.2	25.169868
2.323333	0.2	22.768299
2.326667	0.2	20.630723
2.330000	0.2	18.735416
2.333333	0.2	17.060358
2.336667	0.2	15.584277
2.340000	0.2	14.287643
2.343333	0.2	13.152594
2.346667	0.2	12.161988
2.350000	0.2	11.299336
2.353333	0.2	10.550036
2.356667	0.2	9.901961
2.360000	0.2	9.344826
2.363333	0.2	8.869553
2.366667	0.2	8.468404
2.370000	0.2	8.135070
2.373333	0.2	7.864218
2.376667	0.2	7.650936
2.380000	0.2	7.490981
2.383333	0.2	7.381151
2.386667	0.2	7.319092
2.390000	0.2	7.302421
2.393333	0.2	7.327832
2.396667	0.2	7.391213
2.400000	0.2	7.488583
2.403333	0.2	7.616160
2.406667	0.2	7.769195
2.410000	0.2	7.941541
2.413333	0.2	8.126916
2.416667	0.2	8.319961
2.420000	0.2	8.516074
2.423333	0.2	8.711033
2.426667	0.2	8.900985
2.430000	0.2	9.082318
2.433333	0.2	9.251409
2.436667	0.2	9.404854
2.440000	0.2	9.540338
2.443333	0.2	9.656991
2.446667	0.2	9.754975
2.450000	0.2	9.834860
2.453333	0.2	9.897170
2.456667	0.2	9.942404
2.460000	0.2	9.971499
2.463333	0.2	9.985929
2.466667	0.2	9.987052
2.470000	0.2	9.975685
2.473333	0.2	9.952919
2.476667	0.2	9.921100
2.480000	0.2	9.883149
2.483333	0.2	9.841002
2.486667	0.2	9.795241
2.490000	0.2	9.745555
2.493333	0.2	9.690835
2.496667	0.2	9.629396
2.500000	0.2	9.559542
2.503333	0.2	9.480217
2.506667	0.2	9.391387
2.510000	0.2	9.293561
2.513333	0.2	9.186743
2.516667	0.2	9.070113
2.520000	0.2	8.942802
2.523333	0.2	8.804435
2.526667	0.2	8.654934
2.530000	0.2	8.494379
2.533333	0.2	8.323290
2.536667	0.2	8.142767
2.540000	0.2	7.954384
2.543333	0.2	7.760287
2.546667	0.2	7.563229
2.550000	0.2	7.366044
2.553333	0.2	7.171305
2.556667	0.2	6.981366
2.560000	0.2	6.798352
2.563333	0.2	6.624316
2.566667	0.2	6.461171
2.570000	0.2	6.310167
2.573333	0.2	6.172559
2.576667	0.2	6.050835
2.580000	0.2	5.949014
2.583333	0.2	5.872482
2.586667	0.2	5.828096
2.590000	0.2	5.824347
2.593333	0.2	5.871933
2.596667	0.2	5.984646
2.600000	0.2	6.180145
2.603333	0.2	6.480869
2.606667	0.2	6.914744
2.610000	0.2	7.514679
2.613333	0.2	8.316804
2.616667	0.2	9.358507
2.620000	0.2	10.677180
2.623333	0.2	12.309267
2.626667	0.2	14.288723
2.630000	0.2	16.644853
2.633333	0.2	19.400376
2.636667	0.2	22.569532
2.640000	0.2	26.155636
2.643333	0.2	30.148374
2.646667	0.2	34.522563
2.650000	0.2	39.239288
2.653333	0.2	44.247392
2.656667	0.2	49.484028
2.660000	0.2	54.875971
2.663333	0.2	60.342802
2.666667	0.2	65.799952
2.670000	0.2	71.161320
2.673333	0.2	76.342747
2.676667	0.2	81.265811
2.680000	0.2	85.860831
2.683333	0.2	90.069524
2.686667	0.2	93.847648
2.690000	0.2	97.166416
2.693333	0.2	100.011514
2.696667	0.2	102.380253
2.700000	0.2	104.279267
2.703333	0.2	105.723972
2.706667	0.2	106.738121
2.710000	0.2	107.351900
2.713333	0.2	107.599236
2.716667	0.2	107.515790
2.720000	0.2	107.137887
2.723333	0.2	106.500606
2.726667	0.2	105.634644
2.730000	0.2	104.564442
2.733333	0.2	103.308526
2.736667	0.2	101.880678
2.740000	0.2	100.290519
2.743333	0.2	98.543763
2.746667	0.2	96.643628
2.750000	0.2	94.592776
2.753333	0.2	92.394422
2.756667	0.2	90.052793
2.760000	0.2	87.573272
2.763333	0.2	84.962165
2.766667	0.2	82.227159
2.770000	0.2	79.378919
2.773333	0.2	76.432177
2.776667	0.2	73.405569
2.780000	0.2	70.320880
2.783333	0.2	67.201839
2.786667	0.2	64.072926
2.790000	0.2	60.958858
2.793333	0.2	57.884110
2.796667	0.2	54.872050
2.800000	0.2	51.944074
2.803333	0.2	49.118931
2.806667	0.2	46.412055
2.810000	0.2	43.835104
2.813333	0.2	41.396469
2.816667	0.2	39.101867
2.820000	0.2	36.953911
2.823333	0.2	34.951540
2.826667	0.2	33.090650
2.830000	0.2	31.365464
2.833333	0.2	29.769093
2.836667	0.2	28.293417
2.840000	0.2	26.929518
2.843333	0.2	25.668307
2.846667	0.2	24.500093
2.850000	0.2	23.414642
2.853333	0.2	22.403230
2.856667	0.2	21.460205
2.860000	0.2	20.581549
2.863333	0.2	19.762693
2.866667	0.2	18.998450
2.870000	0.2	18.283962
2.873333	0.2	17.614593
2.876667	0.2	16.985461
2.880000	0.2	16.392269
2.883333	0.2	15.832284
2.886667	0.2	15.304331
2.890000	0.2	14.808006
2.893333	0.2	14.342661
2.896667	0.2	13.906602
2.900000	0.2	13.496871
2.903333	0.2	13.109725
2.906667	0.2	12.741471
2.910000	0.2	12.388695
2.913333	0.2	12.048059
2.916667	0.2	11.716955
2.920000	0.2	11.394434
2.923333	0.2	11.080718
2.926667	0.2	10.775528
2.930000	0.2	10.476774
2.933333	0.2	10.181242
2.936667	0.2	9.886967
2.940000	0.2	9.594187
2.943333	0.2	9.304341
2.946667	0.2	9.019063
2.950000	0.2	8.739783
2.953333	0.2	8.467333
2.956667	0.2	8.202037
2.960000	0.2	7.944419
2.963333	0.2	7.695770
2.966667	0.2	7.457687
2.970000	0.2	7.231086
2.973333	0.2	7.015793
2.976667	0.2	6.811502
2.980000	0.2	6.618686
2.983333	0.2	6.438331
2.986667	0.2	6.271182
2.990000	0.2	6.117560
2.993333	0.2	5.977331
2.996667	0.2	5.849628
3.000000	0.2	5.733301
3.003333	0.2	5.628075
3.006667	0.2	5.534943
3.010000	0.2	5.455217
3.013333	0.2	5.389135
3.016667	0.2	5.335156
3.020000	0.2	5.290830
3.023333	0.2	5.254308
3.026667	0.2	5.224980
3.030000	0.2	5.202875
3.033333	0.2	5.187527
3.036667	0.2	5.177795
3.040000	0.2	5.173176
3.043333	0.2	5.174200
3.046667	0.2	5.181190
3.050000	0.2	5.193697
3.053333	0.2	5.211239
3.056667	0.2	5.233786
3.060000	0.2	5.261349
3.063333	0.2	5.293302
3.066667	0.2	5.328795
3.070000	0.2	5.367869
3.073333	0.2	5.411739
3.076667	0.2	5.461639
3.080000	0.2	5.517863
3.083333	0.2	5.579786
3.086667	0.2	5.646483
3.090000	0.2	5.717436
3.093333	0.2	5.792943
3.096667	0.2	5.874131
3.100000	0.2	5.962658
3.103333	0.2	6.059958
3.106667	0.2	6.166403
3.110000	0.2	6.280937
3.113333	0.2	6.401520
3.116667	0.2	6.526331
3.120000	0.2	6.654500
3.123333	0.2	6.785658
3.126667	0.2	6.919298
3.130000	0.2	7.054592
3.133333	0.2	7.190448
3.136667	0.2	7.325266
3.140000	0.2	7.456690
3.143333	0.2	7.581962
3.146667	0.2	7.698233
3.150000	0.2	7.802546
3.153333	0.2	7.891925
3.156667	0.2	7.963600
3.160000	0.2	8.015512
3.163333	0.2	8.046259
3.166667	0.2	8.054348
3.170000	0.2	8.038115
3.173333	0.2	7.996690
3.176667	0.2	7.930677
3.180000	0.2	7.841350
3.183333	0.2	7.729656
3.186667	0.2	7.596738
3.190000	0.2	7.445216
3.193333	0.2	7.279171
3.196667	0.2	7.102904
3.200000	0.2	6.920444
3.203333	0.2	6.735674
3.206667	0.2	6.551798
3.210000	0.2	6.371127
3.213333	0.2	6.195703
3.216667	0.2	6.027711
3.220000	0.2	5.869302
3.223333	0.2	5.722092
3.226667	0.2	5.586203
3.230000	0.2	5.459976
3.233333	0.2	5.341391
3.236667	0.2	5.229595
3.240000	0.2	5.125026
3.243333	0.2	5.028541
3.246667	0.2	4.940485
3.250000	0.2	4.860298
3.253333	0.2	4.787082
3.256667	0.2	4.719980
3.260000	0.2	4.658001
3.263333	0.2	4.600133
3.266667	0.2	4.545935
3.270000	0.2	4.495997
3.273333	0.2	4.451424
3.276667	0.2	4.412271
3.280000	0.2	4.376946
3.283333	0.2	4.343665
3.286667	0.2	4.311763
3.290000	0.2	4.281267
3.293333	0.2	4.252004
3.296667	0.2	4.223599
3.300000	0.2	4.195892
3.303333	0.2	4.169228
3.306667	0.2	4.144069
3.310000	0.2	4.120278
3.313333	0.2	4.097139
3.316667	0.2	4.073908
3.320000	0.2	4.049959
3.323333	0.2	4.024482
3.326667	0.2	3.996552
3.330000	0.2	3.965939
3.333333	0.2	3.933543
3.336667	0.2	3.900793
3.340000	0.2	3.868886
3.343333	0.2	3.838204
3.346667	0.2	3.808029
3.350000	0.2	3.777146
3.353333	0.2	3.744806
3.356667	0.2	3.711283
3.360000	0.2	3.677965
3.363333	0.2	3.647208
3.366667	0.2	3.621862
3.370000	0.2	3.604130
3.373333	0.2	3.594668
3.376667	0.2	3.592856
3.380000	0.2	3.597816
3.383333	0.2	3.609294
3.386667	0.2	3.628084
3.390000	0.2	3.655721
3.393333	0.2	3.693607
3.396667	0.2	3.742543
3.400000	0.2	3.803023
3.403333	0.2	3.875331
3.406667	0.2	3.959262
3.410000	0.2	4.053814
3.413333	0.2	4.157317
3.416667	0.2	4.268214
3.420000	0.2	4.385612
3.423333	0.2	4.509124
3.426667	0.2	4.638438
3.430000	0.2	4.772889
3.433333	0.2	4.910976
3.436667	0.2	5.050385
3.440000	0.2	5.188566
3.443333	0.2	5.323193
3.446667	0.2	5.452670
3.450000	0.2	5.576559
3.453333	0.2	5.695364
3.456667	0.2	5.809721
3.460000	0.2	5.919565
3.463333	0.2	6.024209
3.466667	0.2	6.123483
3.470000	0.2	6.218464
3.473333	0.2	6.311163
3.476667	0.2	6.404235
3.480000	0.2	6.500632
3.483333	0.2	6.603063
3.486667	0.2	6.714058
3.490000	0.2	6.836406
3.493333	0.2	6.972868
3.496667	0.2	7.125787
3.500000	0.2	7.296959
3.503333	0.2	7.487731
3.506667	0.2	7.699505
3.510000	0.2	7.933821
3.513333	0.2	8.191457
3.516667	0.2	8.471464
3.520000	0.2	8.771070
3.523333	0.2	9.086402
3.526667	0.2	9.413259
3.530000	0.2	9.747734
3.533333	0.2	10.086549
3.536667	0.2	10.426505
3.540000	0.2	10.763407
3.543333	0.2	11.092066
3.546667	0.2	11.407249
3.550000	0.2	11.704154
3.553333	0.2	11.978331
3.556667	0.2	12.225918
3.560000	0.2	12.444248
3.563333	0.2	12.631910
3.566667	0.2	12.788093
3.570000	0.2	12.911689
3.573333	0.2	13.001352
3.576667	0.2	13.056812
3.580000	0.2	13.079718
3.583333	0.2	13.073105
3.586667	0.2	13.040416
3.590000	0.2	12.984434
3.593333	0.2	12.906953
3.596667	0.2	12.809983
3.600000	0.2	12.696870
3.603333	0.2	12.571653
3.606667	0.2	12.437371
3.610000	0.2	12.295628
3.613333	0.2	12.147622
3.616667	0.2	11.994536
3.620000	0.2	11.837212
3.623333	0.2	11.676191
3.626667	0.2	11.511976
3.630000	0.2	11.345204
3.633333	0.2	11.176649
3.636667	0.2	11.006813
3.640000	0.2	10.835291
3.643333	0.2	10.660449
3.646667	0.2	10.480103
3.650000	0.2	10.292879
3.653333	0.2	10.098717
3.656667	0.2	9.898152
3.660000	0.2	9.691869
3.663333	0.2	9.480529
3.666667	0.2	9.264024
3.670000	0.2	9.041494
3.673333	0.2	8.812351
3.676667	0.2	8.576978
3.680000	0.2	8.336552
3.683333	0.2	8.092644
3.686667	0.2	7.846942
3.690000	0.2	7.601161
3.693333	0.2	7.356731
3.696667	0.2	7.114718
3.700000	0.2	6.876094
3.703333	0.2	6.641936
3.706667	0.2	6.413767
3.710000	0.2	6.193747
3.713333	0.2	5.983873
3.716667	0.2	5.784906
3.720000	0.2	5.596643
3.723333	0.2	5.419236
3.726667	0.2	5.253265
3.730000	0.2	5.098749
3.733333	0.2	4.955195
3.736667	0.2	4.822630
3.740000	0.2	4.701978
3.743333	0.2	4.594657
3.746667	0.2	4.502032
3.750000	0.2	4.424672
3.753333	0.2	4.361956
3.756667	0.2	4.312741
3.760000	0.2	4.276149
3.763333	0.2	4.251366
3.766667	0.2	4.237001
3.770000	0.2	4.231208
3.773333	0.2	4.232540
3.776667	0.2	4.240372
3.780000	0.2	4.254780
3.783333	0.2	4.276205
3.786667	0.2	4.304927
3.790000	0.2	4.340513
3.793333	0.2	4.381766
3.796667	0.2	4.427084
3.800000	0.2	4.475238
3.803333	0.2	4.525753
3.806667	0.2	4.578689
3.810000	0.2	4.634350
3.813333	0.2	4.692767
3.816667	0.2	4.753103
3.820000	0.2	4.814090
3.823333	0.2	4.874635
3.826667	0.2	4.934031
3.830000	0.2	4.992140
3.833333	0.2	5.049361
3.836667	0.2	5.106293
3.840000	0.2	5.163490
3.843333	0.2	5.221269
3.846667	0.2	5.279975
3.850000	0.2	5.340022
3.853333	0.2	5.401145
3.856667	0.2	5.462440
3.860000	0.2	5.523437
3.863333	0.2	5.584415
3.866667	0.2	5.645962
3.870000	0.2	5.708863
3.873333	0.2	5.774000
3.876667	0.2	5.841781
3.880000	0.2	5.911822
3.883333	0.2	5.983561
3.886667	0.2	6.057033
3.890000	0.2	6.133006
3.893333	0.2	6.212620
3.896667	0.2	6.296826
3.900000	0.2	6.385790
3.903333	0.2	6.478755
3.906667	0.2	6.574318
3.910000	0.2	6.670970
3.913333	0.2	6.767949
3.916667	0.2	6.866013
3.920000	0.2	6.966554
3.923333	0.2	7.069698
3.926667	0.2	7.174066
3.930000	0.2	7.278281
3.933333	0.2	7.381430
3.936667	0.2	7.482059
3.940000	0.2	7.577995
3.943333	0.2	7.667230
3.946667	0.2	7.748576
3.950000	0.2	7.821461
3.953333	0.2	7.884884
3.956667	0.2	7.937360
3.960000	0.2	7.978091
3.963333	0.2	8.006999
3.966667	0.2	8.023595
3.970000	0.2	8.027083
3.973333	0.2	8.017696
3.976667	0.2	7.996918
3.980000	0.2	7.966072
3.983333	0.2	7.925248
3.986667	0.2	7.874379
3.990000	0.2	7.814700
3.993333	0.2	7.748604
3.996667	0.2	7.678601
4.000000	0.2	7.606545
4.003333	0.2	7.533520
4.006667	0.2	7.460546
4.010000	0.2	7.388918
4.013333	0.2	7.319599
4.016667	0.2	7.253406
4.020000	0.2	7.192083
4.023333	0.2	7.138047
4.026667	0.2	7.092813
4.030000	0.2	7.056645
4.033333	0.2	7.029837
4.036667	0.2	7.013404
4.040000	0.2	7.008524
4.043333	0.2	7.015746
4.046667	0.2	7.035118
4.050000	0.2	7.066550
4.053333	0.2	7.109637
4.056667	0.2	7.163775
4.060000	0.2	7.228889
4.063333	0.2	7.305583
4.066667	0.2	7.394240
4.070000	0.2	7.494553
4.073333	0.2	7.606084
4.076667	0.2	7.728776
4.080000	0.2	7.862612
4.083333	0.2	8.007400
4.086667	0.2	8.163131
4.090000	0.2	8.329717
4.093333	0.2	8.506235
4.096667	0.2	8.691200
4.100000	0.2	8.883737
4.103333	0.2	9.083999
4.106667	0.2	9.292187
4.110000	0.2	9.507551
4.113333	0.2	9.728279
4.116667	0.2	9.951969
4.120000	0.2	10.176585
4.123333	0.2	10.400759
4.126667	0.2	10.623089
4.130000	0.2	10.841587
4.133333	0.2	11.053914
4.136667	0.2	11.257445
4.140000	0.2	11.448902
4.143333	0.2	11.624163
4.146667	0.2	11.778935
4.150000	0.2	11.909902
4.153333	0.2	12.015193
4.156667	0.2	12.093652
4.160000	0.2	12.143995
4.163333	0.2	12.164600
4.166667	0.2	12.153834
4.170000	0.2	12.110597
4.173333	0.2	12.034606
4.176667	0.2	11.926102
4.180000	0.2	11.785529
4.183333	0.2	11.613951
4.186667	0.2	11.413563
4.190000	0.2	11.187363
4.193333	0.2	10.938230
4.196667	0.2	10.668351
4.200000	0.2	10.379702
4.203333	0.2	10.074852
4.206667	0.2	9.756777
4.210000	0.2	9.428309
4.213333	0.2	9.092381
4.216667	0.2	8.751978
4.220000	0.2	8.409666
4.223333	0.2	8.067749
4.226667	0.2	7.728972
4.230000	0.2	7.396354
4.233333	0.2	7.072478
4.236667	0.2	6.759153
4.240000	0.2	6.457320
4.243333	0.2	6.167293
4.246667	0.2	5.889400
4.250000	0.2	5.624173
4.253333	0.2	5.372041
4.256667	0.2	5.133408
4.260000	0.2	4.908717
4.263333	0.2	4.698075
4.266667	0.2	4.501324
4.270000	0.2	4.318659
4.273333	0.2	4.150728
4.276667	0.2	3.998112
4.280000	0.2	3.860909
4.283333	0.2	3.738422
4.286667	0.2	3.629099
4.290000	0.2	3.531203
4.293333	0.2	3.443738
4.296667	0.2	3.366503
4.300000	0.2	3.299499
4.303333	0.2	3.242660
4.306667	0.2	3.195633
4.310000	0.2	3.157551
4.313333	0.2	3.127414
4.316667	0.2	3.104494
4.320000	0.2	3.087958
4.323333	0.2	3.076936
4.326667	0.2	3.071418
4.330000	0.2	3.071823
4.333333	0.2	3.077663
4.336667	0.2	3.087451
4.340000	0.2	3.099688
4.343333	0.2	3.113397
4.346667	0.2	3.127875
4.350000	0.2	3.142478
4.353333	0.2	3.156825
4.356667	0.2	3.171009
4.360000	0.2	3.185491
4.363333	0.2	3.200681
4.366667	0.2	3.216630
4.370000	0.2	3.232765
4.373333	0.2	3.247871
4.376667	0.2	3.260565
4.380000	0.2	3.270004
4.383333	0.2	3.276202
4.386667	0.2	3.279592
4.390000	0.2	3.280458
4.393333	0.2	3.278898
4.396667	0.2	3.274684
4.400000	0.2	3.267052
4.403333	0.2	3.255554
4.406667	0.2	3.241031
4.410000	0.2	3.224923
4.413333	0.2	3.207829
4.416667	0.2	3.189477
4.420000	0.2	3.169742
4.423333	0.2	3.149090
4.426667	0.2	3.128205
4.430000	0.2	3.107330
4.433333	0.2	3.086128
4.436667	0.2	3.064363
4.440000	0.2	3.042570
4.443333	0.2	3.021522
4.446667	0.2	3.001378
4.450000	0.2	2.981978
4.453333	0.2	2.963715
4.456667	0.2	2.947412
4.460000	0.2	2.933843
4.463333	0.2	2.923682
4.466667	0.2	2.917629
4.470000	0.2	2.916083
4.473333	0.2	2.918774
4.476667	0.2	2.925270
4.480000	0.2	2.935384
4.483333	0.2	2.949000
4.486667	0.2	2.966123
4.490000	0.2	2.987171
4.493333	0.2	3.012712
4.496667	0.2	3.042789
4.500000	0.2	3.076531
4.503333	0.2	3.112713
4.506667	0.2	3.150296
4.510000	0.2	3.188360
4.513333	0.2	3.226283
4.516667	0.2	3.263988
4.520000	0.2	3.301408
4.523333	0.2	3.338219
4.526667	0.2	3.374056
4.530000	0.2	3.408482
4.533333	0.2	3.440827
4.536667	0.2	3.470080
4.540000	0.2	3.495170
4.543333	0.2	3.516078
4.546667	0.2	3.534229
4.550000	0.2	3.550812
4.553333	0.2	3.565596
4.556667	0.2	3.577741
4.560000	0.2	3.586593
4.563333	0.2	3.591534
4.566667	0.2	3.591855
4.570000	0.2	3.587189
4.573333	0.2	3.577927
4.576667	0.2	3.565117
4.580000	0.2	3.549890
4.583333	0.2	3.533182
4.586667	0.2	3.515598
4.590000	0.2	3.497251
4.593333	0.2	3.477796
4.596667	0.2	3.456604
4.600000	0.2	3.433339
4.603333	0.2	3.408506
4.606667	0.2	3.382913
4.610000	0.2	3.356985
4.613333	0.2	3.331085
4.616667	0.2	3.305878
4.620000	0.2	3.282120
4.623333	0.2	3.260178
4.626667	0.2	3.239857
4.630000	0.2	3.220532
4.633333	0.2	3.201310
4.636667	0.2	3.181361
4.640000	0.2	3.160401
4.643333	0.2	3.138958
4.646667	0.2	3.117956
4.650000	0.2	3.097844
4.653333	0.2	3.078543
4.656667	0.2	3.059916
4.660000	0.2	3.041727
4.663333	0.2	3.023655
4.666667	0.2	3.005699
4.670000	0.2	2.988377
4.673333	0.2	2.971874
4.676667	0.2	2.955217
4.680000	0.2	2.936893
4.683333	0.2	2.916232
4.686667	0.2	2.894052
4.690000	0.2	2.872129
4.693333	0.2	2.851808
4.696667	0.2	2.832972
4.700000	0.2	2.814219
4.703333	0.2	2.794084
4.706667	0.2	2.771886
4.710000	0.2	2.747560
4.713333	0.2	2.721325
4.716667	0.2	2.694018
4.720000	0.2	2.666824
4.723333	0.2	2.640202
4.726667	0.2	2.613389
4.730000	0.2	2.585123
4.733333	0.2	2.555298
4.736667	0.2	2.525630
4.740000	0.2	2.498073
4.743333	0.2	2.473076
4.746667	0.2	2.449648
4.750000	0.2	2.426570
4.753333	0.2	2.403073
4.756667	0.2	2.378873
4.760000	0.2	2.354127
4.763333	0.2	2.329275
4.766667	0.2	2.304753
4.770000	0.2	2.281005
4.773333	0.2	2.258471
4.776667	0.2	2.237326
4.780000	0.2	2.217521
4.783333	0.2	2.199425
4.786667	0.2	2.183663
4.790000	0.2	2.169884
4.793333	0.2	2.156752
4.796667	0.2	2.143560
4.800000	0.2	2.130936
4.803333	0.2	2.119946
4.806667	0.2	2.110796
4.810000	0.2	2.102768
4.813333	0.2	2.095369
4.816667	0.2	2.088696
4.820000	0.2	2.082842
4.823333	0.2	2.077594
4.826667	0.2	2.072523
4.830000	0.2	2.067438
4.833333	0.2	2.062740
4.836667	0.2	2.059028
4.840000	0.2	2.056565
4.843333	0.2	2.055406
4.846667	0.2	2.055760
4.850000	0.2	2.057804
4.853333	0.2	2.061306
4.856667	0.2	2.065548
4.860000	0.2	2.069459
4.863333	0.2	2.072090
4.866667	0.2	2.073157
4.870000	0.2	2.073511
4.873333	0.2	2.074982
4.876667	0.2	2.079024
4.880000	0.2	2.085539
4.883333	0.2	2.093222
4.886667	0.2	2.100170
4.890000	0.2	2.104579
4.893333	0.2	2.106167
4.896667	0.2	2.106554
4.900000	0.2	2.107676
4.903333	0.2	2.110358
4.906667	0.2	2.114256
4.910000	0.2	2.118330
4.913333	0.2	2.121357
4.916667	0.2	2.122703
4.920000	0.2	2.122670
4.923333	0.2	2.121925
4.926667	0.2	2.120920
4.930000	0.2	2.119974
4.933333	0.2	2.119495
4.936667	0.2	2.119364
4.940000	0.2	2.118675
4.943333	0.2	2.116724
4.946667	0.2	2.113404
4.950000	0.2	2.108789
4.953333	0.2	2.103392
4.956667	0.2	2.098032
4.960000	0.2	2.093087
4.963333	0.2	2.088808
4.966667	0.2	2.085627
4.970000	0.2	2.083257
4.973333	0.2	2.080598
4.976667	0.2	2.076998
4.980000	0.2	2.072789
4.983333	0.2	2.068691
4.986667	0.2	2.065259
4.990000	0.2	2.062568
4.993333	0.2	2.060230
4.996667	0.2	2.057687
5.000000	0.2	2.054139
5.003333	0.2	2.048728
5.006667	0.2	2.041310
5.010000	0.2	2.032658
5.013333	0.2	2.023648
5.016667	0.2	2.014511
5.020000	0.2	2.005021
5.023333	0.2	1.995214
5.026667	0.2	1.985650
5.030000	0.2	1.976956
5.033333	0.2	1.969435
5.036667	0.2	1.962911
5.040000	0.2	1.956685
5.043333	0.2	1.949933
5.046667	0.2	1.942459
5.050000	0.2	1.934627
5.053333	0.2	1.926576
5.056667	0.2	1.918050
5.060000	0.2	1.908741
5.063333	0.2	1.898478
5.066667	0.2	1.887493
5.070000	0.2	1.876182
5.073333	0.2	1.864387
5.076667	0.2	1.851697
5.080000	0.2	1.838547
5.083333	0.2	1.826291
5.086667	0.2	1.816065
5.090000	0.2	1.807855
5.093333	0.2	1.800735
5.096667	0.2	1.793634
5.100000	0.2	1.785811
5.103333	0.2	1.777182
5.106667	0.2	1.768218
5.110000	0.2	1.759389
5.113333	0.2	1.750835
5.116667	0.2	1.742668
5.120000	0.2	1.735440
5.123333	0.2	1.729699
5.126667	0.2	1.725149
5.130000	0.2	1.720898
5.133333	0.2	1.716390
5.136667	0.2	1.711720
5.140000	0.2	1.707319
5.143333	0.2	1.703561
5.146667	0.2	1.700036
5.150000	0.2	1.695803
5.153333	0.2	1.690518
5.156667	0.2	1.684781
5.160000	0.2	1.679296
5.163333	0.2	1.674243
5.166667	0.2	1.669652
5.170000	0.2	1.665703
5.173333	0.2	1.662173
5.176667	0.2	1.658648
5.180000	0.2	1.655221
5.183333	0.2	1.652217
5.186667	0.2	1.649279
5.190000	0.2	1.645382
5.193333	0.2	1.639891
5.196667	0.2	1.633237
5.200000	0.2	1.626285
5.203333	0.2	1.619868
5.206667	0.2	1.614876
5.210000	0.2	1.611798
5.213333	0.2	1.610080
5.216667	0.2	1.608678
5.220000	0.2	1.607067
5.223333	0.2	1.605451
5.226667	0.2	1.604147
5.230000	0.2	1.602909
5.233333	0.2	1.600925
5.236667	0.2	1.597642
5.240000	0.2	1.593423
5.243333	0.2	1.589176
5.246667	0.2	1.585623
5.250000	0.2	1.582932
5.253333	0.2	1.581050
5.256667	0.2	1.580059
5.260000	0.2	1.579924
5.263333	0.2	1.580324
5.266667	0.2	1.581069
5.270000	0.2	1.582112
5.273333	0.2	1.583239
5.276667	0.2	1.584128
5.280000	0.2	1.584636
5.283333	0.2	1.584976
5.286667	0.2	1.585702
5.290000	0.2	1.587602
5.293333	0.2	1.591220
5.296667	0.2	1.596264
5.300000	0.2	1.601717
5.303333	0.2	1.606653
5.306667	0.2	1.610843
5.310000	0.2	1.614713
5.313333	0.2	1.618932
5.316667	0.2	1.624026
5.320000	0.2	1.630178
5.323333	0.2	1.637489
5.326667	0.2	1.646094
5.330000	0.2	1.655621
5.333333	0.2	1.665168
5.336667	0.2	1.674150
5.340000	0.2	1.682425
5.343333	0.2	1.689699
5.346667	0.2	1.695552
5.350000	0.2	1.700069
5.353333	0.2	1.704167
5.356667	0.2	1.709159
5.360000	0.2	1.715813
5.363333	0.2	1.723925
5.366667	0.2	1.732646
5.370000	0.2	1.740903
5.373333	0.2	1.747985
5.376667	0.2	1.754006
5.380000	0.2	1.759245
5.383333	0.2	1.763594
5.386667	0.2	1.767059
5.390000	0.2	1.769983
5.393333	0.2	1.772656
5.396667	0.2	1.774952
5.400000	0.2	1.776372
5.403333	0.2	1.776642
5.406667	0.2	1.776214
5.410000	0.2	1.775883
5.413333	0.2	1.776083
5.416667	0.2	1.776749
5.420000	0.2	1.777625
5.423333	0.2	1.778384
5.426667	0.2	1.778463
5.430000	0.2	1.777317
5.433333	0.2	1.775157
5.436667	0.2	1.773057
5.440000	0.2	1.771883
5.443333	0.2	1.771329
5.446667	0.2	1.770384
5.450000	0.2	1.768568
5.453333	0.2	1.766640
5.456667	0.2	1.766142
5.460000	0.2	1.768069
5.463333	0.2	1.772339
5.466667	0.2	1.778430
5.470000	0.2	1.785946
5.473333	0.2	1.794449
5.476667	0.2	1.803525
5.480000	0.2	1.813155
5.483333	0.2	1.824060
5.486667	0.2	1.837132
5.490000	0.2	1.852349
5.493333	0.2	1.868997
5.496667	0.2	1.886813
5.500000	0.2	1.906240
5.503333	0.2	1.927759
5.506667	0.2	1.951386
5.510000	0.2	1.976513
5.513333	0.2	2.002418
5.516667	0.2	2.029017
5.520000	0.2	2.056807
5.523333	0.2	2.086363
5.526667	0.2	2.118321
5.530000	0.2	2.153520
5.533333	0.2	2.192021
5.536667	0.2	2.232296
5.540000	0.2	2.272301
5.543333	0.2	2.310933
5.546667	0.2	2.348321
5.550000	0.2	2.385522
5.553333	0.2	2.423581
5.556667	0.2	2.462449
5.560000	0.2	2.501085
5.563333	0.2	2.538413
5.566667	0.2	2.574101
5.570000	0.2	2.608569
5.573333	0.2	2.642651
5.576667	0.2	2.677138
5.580000	0.2	2.712193
5.583333	0.2	2.747206
5.586667	0.2	2.781283
5.590000	0.2	2.813456
5.593333	0.2	2.842862
5.596667	0.2	2.868935
5.600000	0.2	2.891370
5.603333	0.2	2.910323
5.606667	0.2	2.926667
5.610000	0.2	2.941564
5.613333	0.2	2.955706
5.616667	0.2	2.968875
5.620000	0.2	2.980223
5.623333	0.2	2.988926
5.626667	0.2	2.994612
5.630000	0.2	2.997271
5.633333	0.2	2.997336
5.636667	0.2	2.995725
5.640000	0.2	2.993220
5.643333	0.2	2.989802
5.646667	0.2	2.985136
5.650000	0.2	2.979082
5.653333	0.2	2.971464
5.656667	0.2	2.962081
5.660000	0.2	2.951189
5.663333	0.2	2.939287
5.666667	0.2	2.926514
5.670000	0.2	2.912721
5.673333	0.2	2.897885
5.676667	0.2	2.882034
5.680000	0.2	2.865009
5.683333	0.2	2.846965
5.686667	0.2	2.828874
5.690000	0.2	2.811798
5.693333	0.2	2.795951
5.696667	0.2	2.780594
5.700000	0.2	2.764640
5.703333	0.2	2.747481
5.706667	0.2	2.729339
5.710000	0.2	2.711122
5.713333	0.2	2.693986
5.716667	0.2	2.678554
5.720000	0.2	2.664165
5.723333	0.2	2.649510
5.726667	0.2	2.633939
5.730000	0.2	2.617538
5.733333	0.2	2.600551
5.736667	0.2	2.583517
5.740000	0.2	2.567568
5.743333	0.2	2.553598
5.746667	0.2	2.541370
5.750000	0.2	2.529859
5.753333	0.2	2.518315
5.756667	0.2	2.506711
5.760000	0.2	2.495539
5.763333	0.2	2.485388
5.766667	0.2	2.476550
5.770000	0.2	2.468526
5.773333	0.2	2.460233
5.776667	0.2	2.451134
5.780000	0.2	2.441551
5.783333	0.2	2.431828
5.786667	0.2	2.422170
5.790000	0.2	2.413173
5.793333	0.2	2.405662
5.796667	0.2	2.399920
5.800000	0.2	2.395441
5.803333	0.2	2.391231
5.806667	0.2	2.386211
5.810000	0.2	2.379930
5.813333	0.2	2.373047
5.816667	0.2	2.366412
5.820000	0.2	2.360027
5.823333	0.2	2.353615
5.826667	0.2	2.347440
5.830000	0.2	2.342453
5.833333	0.2	2.339669
5.836667	0.2	2.339045
5.840000	0.2	2.339268
5.843333	0.2	2.338928
5.846667	0.2	2.337289
5.850000	0.2	2.334407
5.853333	0.2	2.331194
5.856667	0.2	2.328972
5.860000	0.2	2.328507
5.863333	0.2	2.329652
5.866667	0.2	2.331822
5.870000	0.2	2.334765
5.873333	0.2	2.338998
5.876667	0.2	2.345215
5.880000	0.2	2.353541
5.883333	0.2	2.363548
5.886667	0.2	2.374668
5.890000	0.2	2.386542
5.893333	0.2	2.399255
5.896667	0.2	2.412968
5.900000	0.2	2.427320
5.903333	0.2	2.441709
5.906667	0.2	2.456093
5.910000	0.2	2.470943
5.913333	0.2	2.486720
5.916667	0.2	2.503549
5.920000	0.2	2.521332
5.923333	0.2	2.540294
5.926667	0.2	2.561249
5.930000	0.2	2.584676
5.933333	0.2	2.609934
5.936667	0.2	2.635773
5.940000	0.2	2.661180
5.943333	0.2	2.685571
5.946667	0.2	2.708687
5.950000	0.2	2.730368
5.953333	0.2	2.750405
5.956667	0.2	2.768729
5.960000	0.2	2.785609
5.963333	0.2	2.801483
5.966667	0.2	2.816776
5.970000	0.2	2.831710
5.973333	0.2	2.846001
5.976667	0.2	2.859230
5.980000	0.2	2.871468
5.983333	0.2	2.883165
5.986667	0.2	2.894998
5.990000	0.2	2.907938
5.993333	0.2	2.922672
5.996667	0.2	2.939031
6.000000	0.2	2.956390
